# Supplementary material for: Rapidly evolving changes and gene loss associated with host switching in Corynebacterium pseudotuberculosis
Source: PLoS One. 2018 Nov 12;13(11):e0207304. doi: 10.1371/journal.pone.0207304 (PMC6231662; doi:10.1371/journal.pone.0207304)
Supplement: S1 Table — (XLSX) [file pone.0207304.s005.xlsx]

## Sheet: Table S1
S1 Table. Mapping of RASTtk-based and GenBank IDs of each positively selected gene of strain 31 (Equi) and strain 1002B (Ovis)
Gene	Product (RASTtk and manual curation)	Product (Genbank)	PAI	Cp31 RASTtk-based ID	Cp31 GenBank ID	Cp1002 RASTtk-based ID	Cp1002B GenBank ID
	Sialidase 1	Hypothetical protein	PiCp13	Cp31_268	Cp31_0206	Cp1002B_202	Cp1002B_0207
nanH	Sialidase 2 (EC 3.2.1.18)	Neuraminidase (Sialidase)	-	Cp31_473	Cp31_0399	Cp1002B_402	Cp1002B_0408
citE	Citrate lyase beta chain (EC 4.1.3.6)	Citrate lyase subunit beta protein	-	Cp31_1264	Cp31_1168	Cp1002B_1514	Cp1002B_1500
bioD	Dethiobiotin synthetase (EC 6.3.3.3)	ATP-dependent dethiobiotin synthetase	-	Cp31_1080	Cp31_0985	Cp1002B_1705	Cp1002B_1689
folA	Dihydrofolate reductase (EC 1.5.1.3)	Dihydrofolate reductase	-	Cp31_720	Cp31_0638	Cp1002B_2060	Cp1002B_2037
pqqE	Coenzyme PQQ biosynthesis protein E	Coenzyme PQQ synthesis protein E	-	Cp31_1041	Cp31_0945	Cp1002B_1747	Cp1002B_1731
dop	Pup deaminase	Proteasome accessory factor PafA2	-	Cp31_1138	Cp31_1044	Cp1002B_1639	Cp1002B_1624
hemA	Glutamyl-tRNA reductase (hemA)	Glutamyl-tRNA reductase	-	Cp31_341	Cp31_0279	Cp1002B_282	Cp1002B_0289
cobN	Cobaltochelatase subunit CobN	Cobaltochelatase	-	Cp31_1122	Cp31_1028	Cp1002B_1655	Cp1002B_1640
cobS	Cobalt chelatase subunit CobS	Magnesium chelatase	-	Cp31_1397	Cp31_1309	Cp1002B_1377	Cp1002B_1363
whiA	Sporulation regulator WhiA-like (whiA)	Sporulation transcription regulator	-	Cp31_1213	Cp31_1117	Cp1002B_1565	Cp1002B_1551
	Metallo-beta-lactamase superfamily protein	Metallo-beta-lactamase superfamily protein	-	Cp31_1046	Cp31_0950	Cp1002B_1742	Cp1002B_1726
	Drug resistance transporter	Lincomycin resistance protein (lmrB)	-	Cp31_562	Cp31_0488	Cp1002B_499	Cp1002B_0499
lysE	Lysine exporter protein	Lysine exporter protein	-	Cp31_981	Cp31_0893	Cp1002B_1802	Cp1002B_1784
htaF	Cell-surface hemin receptor	Cell-surface hemin receptor	PiCp5	Cp31_1571	Cp31_1468	Cp1002B_1184	Cp1002B_1186
	Adhesin 1 (membrane anchored)	Hypothetical protein	-	Cp31_1882	Cp31_2279	-	-
	Adhesin 2 (membrane anchored)	Hypothetical protein	-	Cp31_1189	Cp31_1094	Cp1002B_1589	Cp1002B_1575
	Adhesin 3 (thioester domain)	Hypothetical protein	PiCp8	Cp31_242	Cp31_0180	Cp1002B_172	Cp1002B_0178
	Alpha/beta hydrolase	Alpha/beta hydrolase family protein		Cp31_115	Cp31_0109	Cp1002B_99	Cp1002B_0104
	Membrane anchored protein 1	Hypothetical protein	PiCp13	Cp31_2010	Cp31_1868	Cp1002B_765	Cp1002B_0763
	Membrane anchored protein 2	Hypothetical protein	-	Cp31_2122	Cp31_1977	Cp1002B_648	Cp1002B_0655
	Transmembrane protein	Hypothetical protein	PiCp16	Cp31_2156	Cp31_2015	Cp1002B_2108	Cp1002B_2083
	Secreted protein	Hypothetical protein	PiCp12	Cp31_205	Cp31_0142	Cp1002B_132	Cp1002B_0139
	Hypothetical protein 1 (no domains)	Hypothetical protein	PiCp3	Cp31_251	Cp31_2169	Cp1002B_184	Cp1002B_0189
	Hypothetical protein 2 (no domains)	Hypothetical protein	-	Cp31_429	Cp31_0366	Cp1002B_371	Cp1002B_0381
	Hypothetical protein 3 (no domains)	Hypothetical protein	-	Cp31_1864	Cp31_1724	Cp1002B_915	Cp1002B_0908
	Hypothetical protein 4 (no domains)	Hypothetical protein	-	Cp31_1935	Cp31_2281	Cp1002B_843	Cp1002B_0835
