# Supplementary material for: Rapidly evolving changes and gene loss associated with host switching in Corynebacterium pseudotuberculosis
Source: PLoS One. 2018 Nov 12;13(11):e0207304. doi: 10.1371/journal.pone.0207304 (PMC6231662; doi:10.1371/journal.pone.0207304)
Supplement: S2 Table — (XLSX) [file pone.0207304.s006.xlsx]

## Sheet: Table S2
S2 Table. List of positively selected genes and probability of recombination in Corynebacterium pseudotuberculosis (q < 0.05 for PHI and at least one other test).
Gene	Product	PAI	PHI		Chi2		NSS		Recombinat	Cp31 RASTtk-based ID	Cp31 GenBank ID	Cp1002 RASTtk-based ID	Cp1002B GenBank ID
			p-value	q-value	p-value	q-value	p-value	q-value
	Sialidase 1	PiCp13	0.108	0.324	0.01	0.0385714	0.059	0.227571	No	Cp31_268	Cp31_0206	Cp1002B_202	Cp1002B_0207
nanH	Sialidase 2 (EC 3.2.1.18) (nanH)	-	1	0.324	1	1	1	1	No	Cp31_473	Cp31_0399	Cp1002B_402	Cp1002B_0408
citE	Citrate lyase beta chain (EC 4.1.3.6) (citE)	-	0.323	0.596308	0.024	0.072	0.165	0.4455	No	Cp31_1264	Cp31_1168	Cp1002B_1514	Cp1002B_1500
bioD	Dethiobiotin synthetase (EC 6.3.3.3) (bioD)	-	1	1	0.663	0.942158	1	1	No	Cp31_1080	Cp31_0985	Cp1002B_1705	Cp1002B_1689
folA	Dihydrofolate reductase (EC 1.5.1.3) (folA)	-	0.091	0.312	0.07	0.189	0.698	1	No	Cp31_720	Cp31_0638	Cp1002B_2060	Cp1002B_2037
pqqE	Coenzyme PQQ biosynthesis protein E (pqqE)	-	0.0486	0.1944	0.733	0.942429	0.018	0.0972	No	Cp31_1041	Cp31_0945	Cp1002B_1747	Cp1002B_1731
dop	Pup deaminase (dop)	-	0.32	0.324	0.137	0.30825	0.039	0.1755	No	Cp31_1138	Cp31_1044	Cp1002B_1639	Cp1002B_1624
hemA	Glutamyl-tRNA reductase (hemA)	-	1	0.421333	0.001	0.009	1	1.6875	No	Cp31_341	Cp31_0279	Cp1002B_282	Cp1002B_0289
cobN	Cobaltochelatase subunit CobN (cobN)	-	0.00739	0.5784	0.38	0.57	0.005	0.045	No	Cp31_1122	Cp31_1028	Cp1002B_1655	Cp1002B_1640
cobS	Cobaltochelatase subunit CobS (cobS)	-	1	0.547636	0.088	0.216	1	1	No	Cp31_1397	Cp31_1309	Cp1002B_1377	Cp1002B_1363
whiA	Sporulation regulator WhiA (whiA)	-	0.251	0.64	0.174	0.335571	1	1.5	No	Cp31_1213	Cp31_1117	Cp1002B_1565	Cp1002B_1551
	Metallo-beta-lactamase	-	0.0129	0.1032	0.949	1	0.061	0.183	No	Cp31_1046	Cp31_0950	Cp1002B_1742	Cp1002B_1726
	Drug resistance transporter	-	0.0234	0.1404	0.156	0.324	0.002	0.027	No	Cp31_562	Cp31_0488	Cp1002B_499	Cp1002B_0499
lysE	Lysine exporter protein (lysE)	-	1	1.6	1	1.08	1	1	No	Cp31_981	Cp31_0893	Cp1002B_1802	Cp1002B_1784
htaF	Cell-surface hemin receptor (htaF)	PiCp5	0.0259	0.12432	0	0	0.001	0.027	No	Cp31_1571	Cp31_1468	Cp1002B_1184	Cp1002B_1186
	Adhesin 1 (membrane anchored)	-	1	1.2	0.284	0.451059	1	1.35	No	Cp31_1882	Cp31_2279	-	-
	Adhesin 2 (membrane anchored)	-	0.687	1	0.002	0.0108	0.01	0.0675	No	Cp31_1189	Cp31_1094	Cp1002B_1589	Cp1002B_1575
	Adhesin 3 (thioester domain)	PiCp8	1	1	0.259	0.437063	1	1	No	Cp31_242	Cp31_0180	Cp1002B_172	Cp1002B_0178
	Alpha/beta hydrolase fold family protein		0.158	0.421333	0.017	0.057375	0.059	0.199125	No	Cp31_115	Cp31_0109	Cp1002B_99	Cp1002B_0104
	Membrane anchored protein 1	PiCp13	1	1	0.001	0.00675	1	1	No	Cp31_2010	Cp31_1868	Cp1002B_765	Cp1002B_0763
	Membrane anchored protein 2	-	0.0109	0.1308	0.006	0.027	0.173	0.38925	No	Cp31_2122	Cp31_1977	Cp1002B_648	Cp1002B_0655
	Transmembrane protein	PiCp16	0.241	0.5784	0.208	0.3744	0.167	0.409909	No	Cp31_2156	Cp31_2015	Cp1002B_2108	Cp1002B_2083
	Secreted protein	PiCp12	1	1	1	1	1	1	No	Cp31_205	Cp31_0142	Cp1002B_132	Cp1002B_0139
	Hypothetical protein 1 (no domains)	PiCp3	1	1	0	0	1	1	No	Cp31_251	Cp31_2169	Cp1002B_184	Cp1002B_0189
	Hypothetical protein 2 (no domains)	-	-	-	0.702	0.9477	1	1	No	Cp31_429	Cp31_0366	Cp1002B_371	Cp1002B_0381
	Hypothetical protein 3 (no domains)	-	-	-	1	1	1	1	No	Cp31_1864	Cp31_1724	Cp1002B_915	Cp1002B_0908
	Hypothetical protein 4 (no domains)	-	-	-	0.816	1	1	1	No	Cp31_1935	Cp31_2281	Cp1002B_843	Cp1002B_0835
