# Supplementary material for: Rapidly evolving changes and gene loss associated with host switching in Corynebacterium pseudotuberculosis
Source: PLoS One. 2018 Nov 12;13(11):e0207304. doi: 10.1371/journal.pone.0207304 (PMC6231662; doi:10.1371/journal.pone.0207304)
Supplement: S1 File — (ZIP) [file pone.0207304.s007.zip]

Archive with 1 entries (1 files):
- extract_aa_nt_from_gb_rast.pl
