# Supplementary material for: Rapidly evolving changes and gene loss associated with host switching in Corynebacterium pseudotuberculosis
Source: PLoS One. 2018 Nov 12;13(11):e0207304. doi: 10.1371/journal.pone.0207304 (PMC6231662; doi:10.1371/journal.pone.0207304)
Supplement: S2 File — (ZIP) [file pone.0207304.s008.zip]

Archive with 30 entries (29 files):
- Cp_fna/
- Cp_fna/Cp1002B.fna
- Cp_fna/Cp162.fna
- Cp_fna/Cp258.fna
- Cp_fna/Cp262.fna
- Cp_fna/Cp267.fna
- Cp_fna/Cp29156.fna
- Cp_fna/Cp31.fna
- Cp_fna/Cp32.fna
- Cp_fna/Cp33.fna
- Cp_fna/Cp36.fna
- Cp_fna/Cp48.fna
- Cp_fna/Cp48252.fna
- Cp_fna/CpC231.fna
- Cp_fna/CpCIP5297.fna
- Cp_fna/CpE19.fna
- Cp_fna/CpE56.fna
- Cp_fna/CpFRC41.fna
- Cp_fna/CpI19.fna
- Cp_fna/CpI37.fna
- Cp_fna/CpMB14.fna
- Cp_fna/CpMEX1.fna
- Cp_fna/CpMEX25.fna
- Cp_fna/CpMEX30.fna
- Cp_fna/CpMEX9.fna
- Cp_fna/CpN1.fna
- Cp_fna/CpP54B96.fna
- Cp_fna/CpPA01.fna
- Cp_fna/CpPO222.fna
- Cp_fna/CpVD57.fna
