# Supplementary material for: Rapidly evolving changes and gene loss associated with host switching in Corynebacterium pseudotuberculosis
Source: PLoS One. 2018 Nov 12;13(11):e0207304. doi: 10.1371/journal.pone.0207304 (PMC6231662; doi:10.1371/journal.pone.0207304)
Supplement: S2 File — (ZIP) [file pone.0207304.s008.zip › Cp_fna/Cp262.fna]

>Cp262_1
GTGTCGGAGGCTCCATCGACATGGAACGAGCGGTGGCAAGAAGTTACTAATGAGCTGCTGTCACAGTCTCAGGACCCGGAAAGTGGTATTTCCATTACGCGACAGCAAAGCGCCTACCTGCGTCTGGTTAAACCAGTTGCTTTTGTAGAGGGTATTGCCGTTTTAAGCGTTCCTCACGCCCGAGCGAAAAAAGAGATTGAAACTACGCTGGGACCTGTTATCACAGAGGTATTGTCTCGTAGACTAGGTCGACAATACAGTCTTGCAGTGAGCGTTCATGCTCCAGAGGAAAATCCAGAAGTATCCTCGGCCACTCCAGATGCTGTGTCTGATTACCAGGAACAATCTGCAGTTTCTGGACAATACGGAGCAACTTCAGCCAATGCTGACTTCCAGAATCAACAAAGCACGATATATCGCAAGCCACAGGAGTCGCAGTATCCTGTGACTTTTGGTGCTTCTTCATACGGAAATGAGAAGTACCAGGAAAATTCCCAAGACCAGGGCATTTCTCATCATCCTTATGGTTTTAATGAGGCTCAACGCATTGCTCCATCTGCCTCTCATGCTGTTCCGCAAAGTGGTTCTGAGCTACTGCACGATCCTGTTCACACACGCAGGACAGATGCTGCCCTAGACCAAAATTATCCGGGAAATACCGGGGGGTGGCGTACTGAGCATATTCAGGAACCCATGCCTGCTGAGCAGATTCCTTCCGGTACGCCGCGTACTCGTGAGCAGCCATCGTTTAACCCGGATCGTGCGCTAGCGCTGAACCCGCACTACACATTTGATTCTTATGTGGTCAGCGATTCCAATAAGTTACCCTGCTCAGCAGCAATTGCTGTAGCAGAAAAGCCAGCCCGTGCTTACAATCCTCTTTTTATTTGGGGAGACTCAGGTTTAGGCAAAACCCACCTTATGCATGCAGTGGGTAACTACGCTCAATATTTAAATCCGCGTCTTCGCATTAAATATGTTTCTAGTGAGGAGTTCACTAATGAATATATCAATTCAGTGCGAGATGACAGGCAGGAAGCATTCAAGCGTAAATATCGTGAACTAGATATCTTGATGGTCGATGATATTCAGTTCCTCCAGGGAAAAGAAGGAACCCAGGAAGAATTTTTTCATACGTTCAATGCGCTGTATCAGGCAAATAAACAGATTGTTTTATCCTCAGACAGGCCTCCGAAACAGCTGACTACCTTGGAAGATCGGCTACGTACGCGATTCCAGGCTGGCCTTATTGCAGATATTTACCCGCCAGATTTAGAAACTCGAATTGCGATTTTGATGAAGAAGGCGGCGTCGGAAAGCATTGTTGCGGATCGTGAGGCTATCGAGCTGATCGCGAGCCGTTTTAATACGTCGATCCGCGAATTAGAAGGCGCTTTTATTCGTGTTTCCGCTTATGCCTCGCTGATGTCTCCGGATAAGGGTAAACACCGTATTGATCTGCGGATAGCCGAAAAAGCACTCGAAGATATGATGCCGGAACAAGCAAATGAAGAGATTACGGCAACGACTATCCTTGCAGCTACTGCCGAGTACTTTGAGATGGATGTTAATGCGCTCAAAGGCAGTGGTAAGACTCGTGCAGTCGCGCACGCGCGTCAGCTAGCGATGTACCTTTGTCGCGAGCTTACAGATTTATCGCTGCCTAAGATCGGTGAACAATTTGGCGGTAAAGACCACACCACGGTGATGTATGCGGATCGAAAGATTCGTAAAGAAATCACCGAGAAGAAAGAAACTTATGATGAGATTCAGCTGCTCACGCAGCAGATTAAGAGTTCTTCTCGCGGATAA
>Cp262_2
ATGGACGCACAAGCTGTCTCATTCCGGGTCGAGAAGGAAGACCTTTCAGGTGCAGTGAGCTGGGTTGCGCGTAACCTGCCCACAAAGCCCACCCAACCCGTACTACGAGCCGTAGTCATCACAGCCGATGATGAAGGTCTAGAGTTTGCCGGCTTTGACTATGAGATCTCTACAAAAGTTCGTATTTCTGCAGATGTAAGCCAACCTGGACGAATAGCCGTTGCAGGAAAGCTGCTTTCAGACATCATCGGGACTTTGCCAGCAAAACCAGTAGAAATTTTTGTAGAGGGTAGCCAAGCTCTTGTGGTCTGTGGATCCTCTCGTTTTGAGCTTCCGCTTATTCCCTTGGACGAATATCCGATTTTGCCTAAGCTGCCTGCAGCAACAGGCGCCATCGATCCTAAACTTTTCGCAGACGCAGTGCTCCAAGTCGCAGCAGCAGCCGGAAAAGATGACACGCTGCCTATGCTGACCGGTATCCACATGGAGATCGACGGGGAAGACGTCACCCTCACAGCCACTGACCGCTTCCGTCTAGCTTTGCGACGTTTCCAATGGACTCCCGCTGTCCCCGACGCCAAGGCTGATCTGTTGATCCCCGCGAAAAATCTCTCGGACAACGCCCGAAGCCTTGATCAAAACTCGACTGATCCCGTGGAAATTGCCGTCGGCGCCGGGGAAAGCATCGGTTCAGAAGGCCTTTTTGGCATTCATATCGATAGCCGACAGACCACAACCCGTATGCTAGACGCGGATTTCCCCAATGTGAATCCGCTGCTGCCTAAAGTCCATAAGTCAATGGCAAGCGTTGAAATTTCCGCATTAGCAGACGCAATTCGCCGTGTTGCTTTAGTTGCTGAAAGAAACGCGCAGATCAGACTCCAATTTTCTAAGAACGAAGTGATTTTGTCGGCGGGTGGATCTGATGCCGGCCACGCAGAAGAATCGGTTCCTTGTGCATATACAGGCGATGAGGATTTCCTGATCGCTTTTAACTCCGGTTACTTACGCGATGGTCTCAGCGTGATCAAGACAAACCGCGTGGTCTTCGGATTTACCGAGCCTTCTCGTCCTGCAATCATGATCCCGGAACCCGAGGAGCTGCCGGAAGCTGATTCTGATGGCACGTTCCCCACGCCTAATACTGACTTCACATACCTTTTGATGCCAGTTCGACTACCAGGATAA
>Cp262_3
GTGAGAGTCTCCCTGCTTCTCACCAAAGACAGCAAGCCAGAGGTAATTACCGTGTACATTCGCGAGCTATCGCTCCGAGATTTTCGTTCGTGGGCAGACTGCCACGTGAATCTTGAACCGGGTGTCACGGTTTTTGTCGGACGCAATGGTTTTGGAAAGACAAACATTGTTGAGGCCATCGGATATATTGCGCATTTGGGTTCTCATCGAGTCTCCCAAGATTCTCCGCTAGTTCGCCAAGGCAAAGACTCTGCCCGGGTATCTGTTACTGCTGTTAACCAGGGGCGTGAGCTCACCGCTCATATGCTGATTAAAAGTAAGGGCACCAATCAGGCTCAGATCAATAGAACCCGATTGAAGTCTCCTAGAGGCCTTTTAGGCGTGGTTCGGACTGTCTTGTTTTCTCCAGAGGACCTGAGCCTAGTCCGTGGCGAGCCGGGGGAGCGCCGACGCTATCTAGATCATATTGTTGCTACGAGAAAACCCCGGTTAGCTGGCGTAAAAGCTGATTATGACAAAGTTTTAAAGCAACGAAATTCGCTGTTAAAAACAGCTAGTGCATCGCTTCGTCGAGGTTACGGCGCGGATGATGGAACTCTAAGCACACTGGACGTGTGGGATGCTCAGCTTGCTCGGCTTGGCAGCGAGCTCATACACGCTCGACACAGCCTCGTTGAAGAGCTCACTCCGCTTGTTCACTCCGCATATGCCCGAATTGCTCCTGAGTCACGGCCAGCTCGCATTAACTATGAATCTACGGTTCCTGTGCCGGTTGCTGTAACGGATGCCGAGGAGGCGTCGTCAAGCATTCCTGACCTGGATGTACTGGAAGCCTCCATGCTTTCGCAACTGGGAGTGCAGCGAAAAAAGGAGATTGATAGGGGATTAACCCTGGTAGGGCCACATCGAGACGACTTAGCCGTTTTATTGGGCGACTATCCAGCTAAAGGTTACGCAAGCCACGGAGAAACCTGGTCGATGGCGTTAGCTTTGCGGTTAGCAGAATTTCACCTGCTTAGTGCAGACGGTTCTGAGCCTATTCTGATACTCGACGATGTTTTCGCGGAACTAGACTCCAAACGCAGGCAAAAACTCGTGGGGATAGCCATGGAAGCAGAACAAGTGCTGATTACGGCCGCCGTAGGTGATGATCTGCCAGATAACTTGGCAGAATCAGTGGTACATCGTCATACGGTGACCATGACGGATACATCAGAAGGGCGTATTTCTGAGTTGGACAAGGAAGGAACGAGCGATGAGCAACAAGCCTGCTGA
>Cp262_4
ATGAGCAACAAGCCTGCTGATGCTGGATCAGAAGATCCCGTAGCAGAGGCATTTGCTGCTATTCGTGCGGAAGCCCAGCGGCGCACAGGGCGCATCCCCGATCTCTCCGTCCAAGCTCCGCGTTCTGGTTTAAAGCTTAATCACGCCCCAGCTACACCTCGCAAACACCAAAAAACAGGAAAACCAACTGGCCTGGATGGTCGCAGATTACGTCGCTCTTACGACGTTGAGCCCGTGGGATCTGTGCTGAGCAAAGAAATCCAACGCAGGGGTTGGAAACACGGGATTGCCGGCGGCTGGGTGCATTCGCATTGGGATGAACTGGTGGGAGAAAAAATAGCAGCACACACTAAAGTGGAAATGCTCAAGGATAAGTCTCTTTTTATATCCTGTAATTCTACAGCTTGGGCCACAAATTTACGCATGATGCAGCGTACTATTTTGCAGGCTATTGCGGAGAAAGTGGGACCTGACGTAGTGGCCGAGCTCAAAATTTTTGGCCCTAAGACACCTAGCTGGCGCCATGGTCCGTTACATGTGAAAGGTCGCGGTCCACGCGATACATACGGATAA
>Cp262_5
GTGGCAACCGCTGAACATGAATATGGCGCCTCATCCATTACGATCCTTGAGGGTCTAGAGGCTGTACGTAAGCGCCCCGGTATGTACATCGGCTCGACCGGTGAACGCGGCCTACACCATTTGGTGTGGGAGGTCGTGGATAACTCCGTAGACGAGGCAATGGCTGGTCACGCTACGCACGTTGACGTCACTCTGTTGGAAGACGGCGGAGTGGAGGTCGTGGATAACGGCCGAGGCATCCCCGTCGATATGCATGCCTCTGGTGCACCGACGGTTCAGGTCGTTATGACGCAGCTCCATGCTGGTGGCAAATTCGATTCTGATTCCTATGCGGTTTCTGGTGGTCTCCACGGCGTGGGTATCTCTGTGGTCAACGCTCTATCCACTCGCGTTGAGGCCGACATTAAACTTCATGGCAAACATTGGTATCAAAACTTCTCCAATGCCGTTCCAGACGAGCTAGTCCAAGGTGGAAATGCACGGGGAACAGGAACCACCATTCGGTTCTGGCCAGATGCTGAGATTTTTGAAACCACCACCTTTAAGTTCGACATCATTGCTCGTCGTTTGCAGGAAATGGCATTCCTGAATAAGGGACTGACCCTTTCTCTGACGGATAAGCGCGTGAGCGATGAGGAACTTGAGTTGGAGGCAATCGCTGATGAAGGCGATACCGCAGAGAACGTTTCTCTAGAAAAAATAGACTCCGATGCCGATGGGAACATTGAGGCCCCTGCTGCTCCGAAGAAACGTGAGAAGAAAAAGGTCTTTTATTACCCCGAGGGACTCAAAGACTATGTCGCGCATCTGAATAAATCTAAGCAGGTCATTCACCCCACTATCGTTGCCTTTGAAGCCAAAGGTGATGATCACGAGGTTGAAGTGGCTATGCAATGGAACAATGGTTATGCGCAAAGCGTGCATACCTTTGCCAACACCATCAACACGATTGAAGGTGGCACCCATGAAGAGGGGTTCCGTGCCGCGCTTACAACGTTGATGAACCGCTACGCGCGTGAACACCGACTGCTCAAAGAAAAAGAATCTAATCTCACTGGTGACGATTGCCGTGAAGGGCTTTCCGCAGTTATTTCCGTCAGAGTGGGTGATCCCCAATTTGAAGGGCAGACCAAGACAAAACTTGGTAATACTGAGGTAAAAGGCTTTGTTCAGCGCATGGTCAACGAGCATGTAGCAGATTGGCTGGACGCTAACCCCGCAGAAGCAAAGACCATTATCAATAAAGCCGTGTCTTCTGCTCATGCGCGTATGGCGGCACGTAAAGCCCGTGATCTGGTGCGCCGTAAATCTGCAACGGATCTTGGTGGTCTTCCAGGTAAATTGGCAGATTGCCGCTCCAAGGACCCGGTGAAGTCTGAACTTTATGTGGTAGAGGGCGATTCTGCAGGCGGTTCCGCTAAAGCAGGTCGAGATTCCCTATACCAGGCTATCCTTCCGCTGCGTGGAAAAATCCTGAATGTGGAAAAAGCACGGTTGGATAAGGTGCTCAAGAACGCCGAGGTTCAGGCAATTATTACTGCTTTGGGCACAGGCATCCATGATGAGTTTGACATCAACAAGCTGCGGTACCACAAGATTGTTCTTATGGCCGATGCTGACGTTGACGGATCCCACATTGCTACGCTGCTGCTTACCTTGTTGTTCCGATTCATGCCACAGCTTATCGAGGAAGGCCACGTTTATCTGGCTCAACCGCCGCTGTACAAGCTCAAGTGGGGTAAGGGCGACCCCGGCTTTGCTTATTCGGATGCCGAGCGCGACTCGCTTTTGGAAGAAGGCTTAGCGCAGGGGCGCAAGATCAACAAAGATGATGGAATCCAGCGTTATAAGGGTCTAGGCGAGATGAACGCCAGCGAGCTGTGGGAAACCACGCTTGACCCCGAGTTCCGCGTACTGCGCCGAGTGGACATCAATGATGCACAGCGTGCTGATGAAATTTTCTCCATCCTGATGGGCGATGACGTTGCAGCTCGTCGTAGCTTTATCACGCGTAGAGCAAAAGACGTTCGCTTCCTTGACATTTAG
>Cp262_6
ATGTCGAGTCTGAAGTCCCTCCTCGAAACCAAGCATGCCACCGTGGGCGCAGAGCTTTCTGCATTCATCGAGACAACCGTTGCTGAGCAAAAAGGAATCTCCGGAATGGCACTTAAAGGTGCCATAGGGGCAGCAAAAGCAGTCAACAGCGATATCGTCACAAAAGCTGCTAACCGCCTCCTCCCCGATGTCATCGAGGTTCTGGATCCTTATTGGACTCAGTTCGAAGAATCAGGCGCCACTGATTTTGGTGTTTTCCTTGCAGAACGCAAAACAGAGGTATCCAGCGAATTGCTTGTTATGGCTGACCGTAACGCAGAAAAAATCGACGTTCCGGCGCTTAAAAAGGCATATAGCTCGCTTCGCGGCAAAGCTGCCGGATTCATCGAGCCCAATGTCGAAGGCCTTGGACGTATCATGCAAAACCATATGTAA
>Cp262_7
ATGAGAGGCCTGTCTCCAGAGCAGGTACTTATGCTTGCCGACGACTTCTGCAGCACCTGCAATGCCACAATCAACGATTTTGCCGCAATTGCGGCAATCGCAGCAGTGACAACAGCTTCCTTTGAAGGAACTTCCCCCTTTTCCTCACCTGCGCAGCAGTCGGAATATCTCCGATCTTTCGTCCCCCGGGTATCCCCACTCACCAGAGGCAACGAATCTTTCGGAATATTTCTTTCCCGGGTATTAAAAGACTTGAACGCTTAG
>Cp262_8
ATGACTCTACGACTAACCCCAGAACAGGACCGGGCTCTTACATTGCTCGCCGAAATTCAAGGATCCAGCAAACACGAAGCAGCAGTGCGAGCCATCATCAACACCGCAGTACGCGCTCTAGCAGACTCTGAAATACGCGAGTTGGCCCGCTCCCACCTCCCCGCATTCACGGCTACTGAACGCCGCATACGCGGAAAACGGCCATGA
>Cp262_9
ATGAGCGACGATCTCTTGGGCGGCGAGGGATTCGATCGGATTCATCCGATCGACCTCAACGAGGAGATGGAGACCAGCTACATCGATTATGCGATGTCAGTTATTGTCGGACGTGCTTTGCCGGAGGTCCGTGATGGACTGAAGCCGGTACACCGCCGCATTCTTTACGCAATGTATGACTCTGGTTATCGCCCAGAGCGCGGATACGTAAAATCCGCCCGTCCAGTGTCGGATACCATGGGTCAATTCCACCCTCATGGCGACTCAGCGATTTATGACACCCTGGTTCGTCTTGCCCAAGATTGGAACATGCGTTATCCGCTTGTCGACGGCCAAGGTAACTTCGGTTCCCGCGGTAACGACGGCCCCGCCGCCATGCGTTATACGGAGTGTCGACTCACTCCGTTGGCTATGGAAATGGTCCGGGATATTCGCGAAAATACCGTCGATTTTTCCCCAAACTATGACGGTAAAACCCAAGAACCGGATGTTCTTCCATCGCGCGTTCCTAACCTTTTGATGAACGGCTCAAACGGCATCGCCGTGGGTATGGCAACCAACATCCCGCCTCACAATCTCAACGAGCTTGCCGACGCCATCTTCTGGCTCCTGGAAAACCCAGATGCGGATGAAGCCGCAGCTCTTGAGGCATGCATGTCCTATGTAAAGGGGCCGGATTTCCCTACCTCTGGGCAGATCGTTGGTTCTCAAGGTATCAATGACGCCTACACCACTGGCCGCGGATCTATTCGTATGCGGGGTGTGACTTCCATTGAAGAAGAAGGTAGTCGCCAGATCATTGTGATCACGGAGCTTCCGTATCAGGTGAATCCGGACAACATGATTTCTAACATCGCGGAGCAGGTGCGTGATGGAAAACTTGCCGGTATCTCCAAGATCGAGGATGAGTCCTCGGATCGCGTGGGTATGCGTATCGTGGTCACACTTAAGCGCGACGCCGTGCCGCGCGTTGTACTGAATAACCTGTACAAGCATTCCCAGCTGCAGACTAACTTTGGCGCGAATATGCTTTCCATCGTTGATGGCGTGCCACGCACCTTACGTCTAGATCAGATGCTGCGTTATTACGTTACGCATCAGATTGAAGTCATTGTTCGTCGTACACAGCATCGCCTCGAAGAAGCTGAGAAGCGTGCTCATATTCTGCGTGGTCTGGTTAAGGCCCTGGATATGCTCGACGAGGTTATTGCTTTGATCCGACGGTCGGCCACAGTTGACGTTGCGCGCAGCGGATTGATCGACCTGCTTACTATCGATGAGATTCAAGCTGATGCTATTTTGGCTATGCAATTGCGCCGTCTGGCAGCTCTTGAGCGTCAGAAGATCATCGATGAGCTGGCAGAAATTGAAATCGAAATTGCTGATTACAAGGATATCCTTGCTAAGCCGGAGCGTCAGCGTGCCATCGTTCGTGATGAGCTTAAAGAGATCGTGACTAAGTACGGCGATGAGCGTCGTACGCAAATTATTGCGGCCACGGGGGACGTTACTGAAGAAGACCTCATTGCTCGTGAAAACGTGGTGGTGACCATTACTTCTACCGGTTACGCTAAGCGCACCAAGGTGGATGCTTATAAGTCTCAGCGTCGTGGAGGTAAAGGCGTACGCGGCGCAGAGCTTAAGCAGGATGACGTGGTTCGGCACTTCTTTGTCTGCTCCACGCACGACTGGATCTTGTTCTTTACCAACTTTGGTCGAGTCTATCGGCTCAAGGCCTACGAGCTCCCAGAAGCTTCCCGTACCGCGCGCGGCCAACATGTGGCTAACTTGCTGGAATTCCAGCCGGAAGAGCGCATTGCTCAGGTTATCCAGCTGCAGTCGTATGAAGACGCCCCATACCTGGTACTCGCCACTGCTCAGGGGCGTGTAAAGAAGTCGCGCCTGTCCGACTATGAGTCCAACCGTTCCGGTGGTTTGATTGCTATCAACCTGGGAGAAGAAGACAAACTTATTGGTGCAGCTCTTTGCTCCAATGATGACGAGCTGCTCTTGGTCTCTGAAGAAGGACAGTCGATCAGGTTCAGCGCTGATGATGATCAGTTGCGTCCTATGGGGCGTGCTACCGCTGGCGTGAAGGGCATGCGTTTCCGAGGCGACGATCAGCTACTAGCTATGACCGTAGTGCGTTCGGATGCTTATCTTCTTGTCGCAACGTCAGGCGGCTATGGAAAGCGCACTTCGCTTGAGGAATACTCCCAGCAGGGTCGTGGTGGACTTGGTGTGGTTACCTTCAAGTACACGCCAAAGCGTGGCAAGCTTATTGCCGCGGTGGTCGTTGATGAAGATGACCAGATCTTTGCTATCACATCCGCGGGCGGGGTTATCCGTACTGAGGTCAACCAGATTCGCCCAAGTTCGCGAGCCACCATGGGTGTACGCTTGGTCAATCTAGAAGACGGTGTGGAGCTGCTTGCTATCGACCGCAACGTTGAGGGTGAAGGCGAAGAAACTGCTGAGGCAGTTGCCACGGGAGCTATCGACGGTCCCGCAGATCGTGGTCGTCAGACCGAAGTGAACATTGAGCCTGAAGGAGCAGACCAGTAA
>Cp262_10
ATGGCAACACGTCATGTTGTTATAACTCGAATTTCGCCTGTGTCGGCGTTTAAGACCGCTCTATCTTTGTCCCTTATCGGTTTAGCTGCCTGGGTCATTTGCGTGGCGCTTTTATATCTTGGAATGCAGGCTGTAGGCGTATGGGACAACGTCAACGAGGTTATTGGTGGCGTTGGTGGTAGCCAAATAGTTACGTTTGGTCTAGTCCTCAGCGTGGCTGCGTTGATGGGTGCTATTACCTCCATCATCGTGACTGTTCTGGCACCTCTCGGTGCGATTATCTACAACGCAATCGTGGATCTCTTCGGTGGCCTTGCCATCACGTATCGTGAAGAAAATGATTAG
>Cp262_11
ATGACTAGAGTTTCGACGCCTCGGAAAACCCGTCGCTCGCCAGGATGGATACCTAACCAGCATGGGGCATGGTTTATGGTGACTGTTCCTGCCATCATCGGCGTGGCCCTCGCACCCGCATGGATTGATATTCCGCTTCTGTTGTTGTGGTGGTGTGGTTATTTTGCATTTTTTGCGGCGAGCGTATGGATGCGCGGACGGTACCGAAAGCGCCATCTGCCACCGCTTGTCACTTATGGCGTAGTTACTGGAATTTCAGGTTTAGTGGTTTTGCTCTGTCAATGGCAGCTGGTGGTGTGGATCCCCGCATTCCTTCCTCTCATTGGGATCGCTGTGTATGAAACATGGCGGCGTCGGCCGCGTTCACTGCTCTCTGGGCTAGCTACCGTGTGCGCAGCCTGCCTTATTCTGCCCGTTATCACCTGGGCTGGCGATGGCCTCACAGTGCGTGTGTGGGCCATATGTGGGGTCCTGCTGCTGTATTTTGCTGGCAGTATCCCCTATGTAAAAACGCTTATCCGGGAACGCGGCTCTCGACCTTGGCTTATCGGTTCCATAACTTTTCACATAGTTTTTCTGATCATCGCCTGTGTGGCTGCTGCCTATCAGATGGTTCATGTTGCGGTGGCAGTGGTCGCCGGGATTCTTCTACTCCGCGCCTGGCTTATGCCTGTCACCGGTGCGCGCCGGGAACGCCTGTGGACTCCCCGGCAGGTGGGGCTTCTCGACGCTCTTCTAGGGGTGCTTGTTGTCCTAACCGCAGTGCTTCCTCCCGCTTAA
>Cp262_12
TTGTCTTCTAACAAGAACGTTGCTCTCCGCAACCTAGCAGTAGCTGCTGGTGCCACCGCTCTAGGCCTTGGGGCGGTATTTGGAACTGCTGGAGCGGCTATGGCCGCTGATGAGCCGGCAACTCCACCAGCCGTAAACGCAGAAAAGCCCGCCCCTTCCATCGAACAGGACACTCCTGTTGACGTGGATAAGCCGGAAACACTAGATCCCGATGAGAAAACCCCTGAGATCGATGATCGTGATGACGTACTGAAGTACGAGCCGACCACCGTGAAAGCAGGACACACCGCTTATGCGGAAATCAAGGGAGATGTTGATGAGGACACCATCTTTGGATACTCACAGTCGGGTATTCCAGAGGGCTGGTTTGTCTCTGTCGATGAAGAAACTGGCAAAGTGAGTGTTAGCGCCAGCCCTGATGCAAAGCCTGGTGACACCTATACTGTGAAGGTCAAAGTAGTGGACCTTGACGGAAAAGTAACATGGGCGGAAGCGCCTTTCACCGTGGGTGAGTAA
>Cp262_13
GTGAAAAATCTCCGGTTCCCCCTACATGCGGCGGTCATTACACTCGCTGCATCCGTCGTTCTCAGCGCTTGCTCTGCAACAGGTGGCGCTCCGCGCTCCTCGAATATTACGGGCGGACAATCGGGTGGAGTAGATACGCCTCGCTACGTGGTCGCAATGGTGACGCACGGTGCTCCAGGCGATACTTTCTGGGATTTGATACGTAAAGGCGCAGAAGATGCGGCAAAGAAGAGCAATATAGAGCTGCGGTACGCGTCGGATCCGGAAGCGCCGAATCAATCCAATCTGATTCAAAACGCCATAGATTCCAAAGTCGATGGGATAGCAGTGACTATGCCCAACGCGGAGGCAATTGGGCCAACCGCAAAGAAAGCTGTGGCAGCAAAAATCCCAACGGTGGCGCTCAACGCAGGACTAGATGCTTACCAAAAATATGACATTTCTGCGTTCTTTGGACAGGAAGAAAAGGTAGCCGGAACTCTAGCTGGTAAACGCCTTGCACAGGATGGGGCTAAGCACGCTCTCTGCGTTATCCATGAGCAAGGTAACTCTTCTCAAGAAGCTCGCTGCGCGGGCCTTAAAGAGGGGCTTGCAGGCGCCGACGTAGAAATTCTTTATGTCAATGGTAAGGATATGACCAGCGTGCAATCCACAGTGCAGGCAAAGCTAGCTCAGGATAAGAGCATCGACTGGGTGATGGGGTTAGTAGCTCCTGTGGCTCTCACCAGCGTTGATGCAGTAAAAAACTCTGGAAGCTCAGCCAAAATATCAACTTTTGATACTAATGCTCAGTTAGTGACCGCCATTAAGAACGGTACAGTGCAGTGGGCCGTAGATCAGCAACCGTATCTTCAGGGATACCTGGCTATCGATGCGCTGTGGCTCGCACAGCGTAATGGTTCGACTGTTGGCGGAAATAGACCTGTTTACACAGGTCCGAGTTTTGTTGATGCCACCAACGTAGACAAAATTGCAGACTCAGCAAAGGAAGGCCTGCGTTGA
>Cp262_14
TTGATTATTCCTCGCCCTACCGCACAATCCGCAGCAGCAAGTACCGCGGACGTCGGAACTGCCACCAAAAGCGACGATCGGCTACGTCGGCGGACAGGCTTTTCGGCGCTGATTCGGCGTCCAGAGTTTGCCAGCCTGCTAGGCGCAGTAGCCATATTCGTTTTATTTTTGAGCGTGGCGCCGTCGTTTCGCTCCATTGACGCATTAACCACGGTCCTTTACGCAAGCTCTACTTTAGGAATCGTCGCTGTATCTGTGGGCCTGCTCATGATTGGCAGTGAGTTTGATCTGTCCTCGGGGGTTGCTGTTACTACAGCCGCGTTGGCTGCGACGATGCTGAACTACAACTTGCACCTCAACAGCTGGGTTGGGGCGTTACTGTCTTTATTTATTGCTCTGGCGATTGGTGCGTTGAACGGGTACCTGGTTACCAAGACCGGTATTGATAGCTTCCTGATCACACTAGCGGCATTTTTAATGCTGCAAGGACTTAACCTGGCCATTACTAAGCTCGTAACCAGCCAAGTGGCTACCCCCAGTATCGCGGATATGGAAGGATTTCCCTCAGCGCAAAAGGTCTTTGCCGGTACCGTGCACATAGGCAGCGTCTCTGTGCGTGCGACTGTTTTTTGGTGGATATTCTTTGTAGCAGTGGGTTCATGGTTGCTGTTTAAGACGCGATTTGGCAACTGGATTTTTGCAGTAGGTGGGGATGCCAACGCAGCACGTGCCTCTGGCGTTCCCGTGGCACGCGTCAAAATTATTTTGTTCATGTTTGTTGGTTTTGCCGCCTGGTTTGTGGGTATGCATAACCTCTTTACCTTTGACTCCATTCAAGCTGGTCAAGGCGTAGGAAACGAGTTTTTGTATATTATCGCCGCGGTGATCGGCGGCTGTGCAATGACCGGTGGGCGAGGCACGATCATAGGCACCGCTATTGGTGCCCTCATCTTTGGAATGACAAACCAGGGGATTGTTTATGCAGGATGGAATCCCGATTGGTTTAAGTTCTTCCTCGGAGCCATGCTGCTTTTTGCAGTGCTCACTAATACTTCCTTTGCCACACTAACCAAGGGGAGAAAATAA
>Cp262_15
ATGGATACGTCTACAACCCCGATTATTGAGCTCCGCGATATTACTAAAAGCTATGGTGCATTTGATGCTTTACGCGGTGTGAACCTGAGCGTTGCGTCAGGTGAAGTAACGTGCGTTTTAGGTGATAACGGCGCCGGTAAATCCACACTCATCAAGATCTTATCCGGCCTGCATAAACAGAGCTCTGGAGAGTTGCTTATCGACGGCCAGCCAGTAACTTTTAGCGGCCCCCGTGAAGCATTAGACAATGGTATTGCTACTGTTCACCAAAACTTAGCGGTGGTTGGGCAGATGTCGGTGTGGAGAAATTTTTTCTTAGGACAAGAGCTCACAGGTTTTTTGGGGCGTCTCCGTGAATCTGAGATGCGCTCGATTGCTCAAGAACAATTGAAGACTATGGGGATTGATCTTCCCGATATAGACGTAGAAGTTGAGTCGCTATCGGGTGGGCAACGCCAGGTGGTAGCGATTGCTCGCGCGGTCTATTTTGGTGCTCGCGTTATTATCCTTGACGAGCCCACTGCGGCTCTCGGCGTGAAACAATCTGGCATGGTGCTGCGCTTTGTAGCAGCTGCACGAGACAAAGGTCTCGGCGTTGTTCTTATTACCCACAACCCTCATCACGCGTATTTGGTAGGGGACCGCTTTACCATCCTCAACCTGGGCAATCAGATACTCAATGCATCGCGGGATCAAGTGACCCTGGAGCAATTAACGCAACAAATGGCCGGTGGTGGGGAACTAGAGGCATTGAGCCACGAGTTATCTCGTTAG
>Cp262_16
TTGGAGTACCTCCTAGAGGCAGCAGGTATCCCACGGTCGACATTCTTCTACCACCAGAGACGACTCAGCGGGCCAGATAAGCACGCTGCAATCAAGGACGCGATCCGGGAAAGCTTCGAACGTAATAAGCATCGCTACGGCTACCGGCGGGTGTTGCTGGACCTGCGCAACCGGGGCTGGGTGGTCAACCACAAACTCGTCTACAAACTCATGCGTAAGATGGGTCTTCGAGCGAAGATCCGCCAACACAGGCCGTATGCTTCCTACGCTGGGACGATCAGCCACATCGCTGACAACAAACTTGACCGCAAGTTCACCCCAGACACGCCAAACACTGTCTTTGTCAGCGACGTCACCGAGTTCAGGGTCGCAGGTCGAAAAGTGTATTTGTCACCGGTGATGGACTTGTTCGACCGCTCAATCGTCGCTCACACCGTGGCCACATCACCGTCGACAGCCTTTACCGCCGATTCTTTATCTAAGGCAATCGCGGCATGTGCGCCTGAACCCGGGTGGATGATGCACACCGATCAAGGATTCCAGTACCAGCATTCCTCCTGGCGTAACCTGATCGGTGACAACGGTGGTGTTCAGTCGATGTCAAGGAAAGCCAACTGCTACGACAACGCGGTCATGGAGAACTTCTTCGGGCACGTGAAGACCGAGATGTACCACGGGGACGTCTTCGACACCGTCGAAGAGTTCAACCAAGCGATCGACGAGTACATCCAGTGGTACAACACCAAACGCATCCAACAACGACTAAAGGGCCTGACCCCGATGCAATATCGGAATCAGACCCTTGAACCCCTCACCGCCTAG
>Cp262_17
GTGGAGAAACCAACTAAGCAGCATTACCCCTTCGAGGTGAAGAAGGAAGTTGTTGAGCGCCACCTTGCCGGCGAGACAATAATGGATCTTGCCCGCGAGTTTGGACTGTCGTCAGACCAGCTCATCAAAGACTGGTCGCGAAAATGGCGCAAAGACGGCGATGAGGCGTTGAAACCGAAGTCGAAGGGCAGACCCAAAGGCTCGGCCGCACCGAAGCGGCTTACAGAAGAGGAGAAGCTGCGCCGCCAGATCGCGCGGTTAGAAGCTGAAAACGCTTATCTAAAAAAATTGCGGGACTTGAGGAATCAGGGACACGCCTGA
>Cp262_18
ATGAATAGCAGCACCATTCGCGGCGCGATCTTGGTTACCAAGGCCGCATACGACAAGTACGCAAACTACCGCGATCGTAAGACTCGTGAAGCATACGATGCGCTACTCAACGCTGCTGATTCTTACGATGACATCCACAAAGACGTGAAAGCCAATGTCACCGAGTTTTATGATCAGTCGCAAGAGCGTGTCAGCTCTCTTACTGAGCAAGCTCGCAAGCGACTTGATTCCGCGATCGCTGATGCCGCAGCGGCTAAAGACAACACAGTGAAAACGGTAAACAAGAAGTCTAAAAAAGCTCAAAAAGCGGCACGAAAGGCTGCAAAATCCGCCAAGAAGAGCGCAGCTCCAAAGAAGCAGCCTAGCTTTGGCAAACGCCTGTTCAACTTCTCTGTCTTCACTACAATCCTTGCCACTATCGGTGCCGTCGCCTACTACTTTTTAAGCAAGCGCGACGTCGTCTCTACTGAACCACCACACGTAGAGGACTTCGGTGCGGATTCTGTGAACACAGAAGAATCTCGCCTTGTCTATTCCACTCAAACCCCGGTGGATGACGAGGAAGAACATGTTTCTTCTCCGGAAGAAGGCGCCACAGAGCGAGATGAAAAGCTCCTCGGATCCCTAGAAGATCAGCTAAGGCAGCATACGGATTCTAAGGACACCAAGTAA
>Cp262_19
ATGATGGTGCGTATGACTTTGAAAACCGCTACCGCGATTTTGCACACCAACCGTGGCGATGTTGCAATCGAGCTCTTTGGCAACCACGCACCAAAGACCGTAGAAAACTTTGTCACCTTGTCCGATGGCTCCGCAGACTACAAGACTGAGAATGCATCTGGGACTACTGAAGGACCGTTCTACGATGGAGCAGTGTTCCACCGCATCATCGATGGCTTTATGATCCAAGGTGGTGACCCCACCGGCACAGGTCGTGGCGGCCCAGGCTACATGTTTGCAGATGAGTTCCACCCTGAGCTCCAATTCGACCGCCCGTTCCTCCTAGCCATGGCTAACGCTGGCCCAGGCACCAACGGTTCCCAGTTCTTTATCACCGTGGTGCCCACCCCGCACCTCAACAACCACCACACCATTTTCGGTGAGGTAACCGACCCTGCATCGCAGAAGGTTGTTATGGATATTGCTCAGACTGCTACCGACCGCATGGATCGTCCTGTCGAACCCGTTGTGATCGAGTCTGTAGAAATCACGGAGTAA
>Cp262_20
ATGGCGCGAGTACTTGGGGTTTTCTGTATGTTCCACGAGAATGGAGGAATGTCCGACCCGAGAATCCTCCATGCAGCGTATAAACAAGCTCCTGTCACAGTTCTACTGAGCTTATCGACGCTCATCATTTTCCTTATTACGGCTTTCCAATCGCAGTCGATAACCGACAATCTTTATGACTCTTGGATCGGTACCCACTGGATTCTCTATACACCAGAGATGCATGAACCTCTAGGAATGTTGCGCGCAATTGGGTCAATGTTCCTGCATATCGGGCCTGGTCACCTTGCAATCAATATCTTTCTACTTTTCTTTTTAGGCCGAGAGATTGAGCAATGTATAGGCTCTGCTCTGTTTTGCGCGGCATATTTTATTAGTGGATTAGGCGCATCGTTAATGATTATGATCATGGATCCGCTTTCTCCGACTGCTGGAGCCTCTGGGGCCATTTATGGGTTGATGGCGATCATGGTTGCCATAGCAGTAACACGAAAAACTGATATTCGTGCGCCTCTCATTCTGGTTGCGGTGAACGTGGGATACTCGTTGATTGCCGATAACGTCTCGCTTTGGGGACACATCGGTGGGCTTATTGCGGGCTCAGTGGTCGCGCTTCCTCTTATGGCTTTTCATCGTAAACACGTTATTGCTGGCGGTACTGGTGGATTTTTGGTTTATGGAACGCCGAGAAATCATCGCGCTTTTACCAAAGACCGGTTAATCACATGGTTTGTAGTAGCTGCGATTGTTGTGTGTGAAGCTATTGGAATTTGGATAGTCGGTATGAAGTTGTTGTAG
>Cp262_21
GTGCTGTGGGATCGTTTGCGTGATCTTGCAGCACTATTTTTATGTGTTGGTCTTTCCTCTGTGGATAGTTTTAATCTTCTGAATACGTCTGTTTATACACAACCTCGATGGACGATTGCTCATTTAAATTACAAACATGGGATTTATGCCCGTATATATGGAGTTATCCACTGA
>Cp262_22
GTGGATAAAGTTGTGCACTTCTTCCCCACCTGGGTTTTTGTTCGAGAACTTCTGAAAAAGTGCAGGTCATTCACCTCGAAAATTCAGAGATTAGATATTGGAGAAGTGAACAACACTCGTGTAATTATCCACAGTGTGGATAACTCTTGTGGATAA
>Cp262_23
TTGTGCACAGTTGTACACATGGCAGTGGAAAGAAAAATTGGGACCGATGGTGCCCCTATACTTATTGCAGATGTGAAGCGCTGTGGCGGGGATGAACGCTGCTATGCGGCTTATGGCTAA
>Cp262_24
ATGAGTGGTTGTACCGACGGGGGTCTGGGTAAGAGTTTTGGGACTCGGAACACCCGTGTTGCGTCACACCTATGGATGGGATTGGTCACTTATTGGGAAGCGTTTCTAGGGTGGAAGCGGGCCGTGGAGAAACCTTATGAGTGCCATAACCTTCTCAACTGCACGCCACAGCATGTATCCGTCGAATTTCCCTACGGAATTTCCCCTAACTCCAGCCCGCTCATCTCTTTGCTCACTATCTCAACCGAGAAGCCTGCTTTAGGTTCTACTGTCTATAACACCGCAGAAGTGAATGGCAGAAAGATCAGTGGTAGCGTTACGTTCCCTAGCGCCGGTGGCCAGGGGGCGGGGAAGCAAAGGCGGGTTTACGATTGA
>Cp262_25
TTGAAAAAATTGTTTCCGGGGAGCGTACCTCGAAACAATTTTCCTTTGCGTGGTCGTGCACGTCGCAAGGCAAAGAAGAGTGGCACTATTAAGCTCGCAAACGGGGACGTGCATCATGAGAAACAGCTGGATAAAGATGCATCGTGCGTGATTAAAGAGGAAGATGCTGATGCAGCGTCTGAGAAGAAGCATTCTTTGAAGTGGTCTGTAGACAGTGAAGAAAAAGAAGGGGAGTCCGTAACCATATCCATCAGGCAGCCTGAAGAACAGGCAGTTCAAGTAGTCGTAACGAATATTTATTGCCAGGGAGAACCAGAGGATCCGGAGATCCCTCCCGTGCCTCCTACGACTACAACCACGTCGGTGCCGCCGCCCGCCACACCGTCGATAGCTTCCAATAAGCCTGCGGACGCTGCACCTAAACCGCCCGCAAAGCGCCTTCTAGCTCGTACCGGCGCTTCCGTCGCAGGTCTTGGTATCCCTGCCCTGTTCTTGATAATTGGTGGCGTGGGATTGCTCATGATCATTTGCAGAAAACGAAACTCGGAATAA
>Cp262_26
ATGTCCGGGGAAATAGCCCGACAGATCGTATTTTCCTCAATGACGCTGTTAGCATACTCCGTTACACATGATGTGAAACAGACTGGCTTTATCGCTGCCCTAATGGCTCTGACTCGTTTTATATCAATGCTTGCTGCATCATGGGTAGTAGATTTCTACCCCAAACGTCGCCTGATGGTTATCAATGCACTGTGCCGCATAGTGCTTTCTGCCTCCGTAGTAGTCTTATTGATTACTGGGCACATGGGGTTCATATCATTGATAGCAGTGGCCATAGGGTACGGAGCCATTGGTGGAATATTTGGAAACCTCACCAATGCAATCCTGCCATTTATCGTCGATGAACTCGAGCTCAAAGATGCATTGTCACTTAACGAAACACGTGATTCAATCATCCAGATTGCAGCCGCACCGTTATCTGTCTTCCTATTCAGCATGTTGCGTGCGCTGCCTTTCATTGTAGACATCATGGGCTTTGCCATCGTCGCTATTGGAGCACGCTATATACATGGTGTTATTGACGCAGAGCACAGCAATGAGTTATCTCCCGGGATAACTCATACGTTGCAGGAGTTCTGGGAGCGCAGCACCGCTGGAATGCGATGGGTAGCCCACCATCACGGTATACGCGCAATATTAGCGCTGATGACGCTCAATGGACTGAGCTCTTTCTTAGTGATCAACACCGTAGAACTAAATATTCTAGATTCTGACCAGCCCGTGTGGCACGTAGGTGCAGTTTTCGCATGCTTTTCTGCGGGCATGGTGTGTGGTGGAATTATTTCAGGACCATTACGCAAAGCATTCTCGAACCACCAGATCATCATTATTACCAGCACAATCAGCACAATAACCATGGCTTGCCTAAGCATTATGGATCATTGGATGATTGTTGGAACATTGCTTGCTGTATGGACGCTACCTGTAATTGCCAACAACGCAGTATTAGGCGCCAGCCAGATGATCGCTACACCATCTAAACTCCAAGGCAGAGTAGGAGCAGCCTTCGGATTAATCATCGGCCTGACTCCAATCCTCGGAGCCAGCTCAGCCGGCTTGTTATTGGATAATTTAGGCTGGCAATTCACCATAATGCTTGCCACAGGCATAGGTATCGGGGGCCTCACCATAGCAATATTCTCACAGGCTCTACGAGGAATAATCAACGAACAAAACTCGCCACAACGTAGCAGCGGCGGGCGTGCGTCGAAAAGCTAG
>Cp262_27
GTGGAGAAACCAACTAAGCAGCATTACCCCTTCGAGGTGAAGAAGGAAGTTGTTGAGCGCCACCTTGCCGGCGAGACAATAATGGATCTTGCCCGCGAGTTTGGACTGTCGTCAGACCAGCTCATCAAAGACTGGTCGCGAAAATGGCGCAAAGACGGCGATGAGGCGTTGAAACCGAAGTCGAAGGGCAGACCCAAAGGCTCGGCCGCACCGAAGCGGCTTACAGAAGAGGAGAAGCTGCGCCGCCAGATCGCGCGGTTAGAAGCTGAAAACGCTTATCTAAAAAAAATTGCGGGACTTGAGGAATCAGGGACACGCCTGAAAGTTCAGGCGATCGTCATCCTCAAGTCTTACCACCGCTTGGAGTACCTCCTAGAGGCAGCAGGTATCCCACGGTCGACATTCTTCTACCACCAGAGACGACTCAGCGGGCCAGATAAGCACGCTGCAATCAAGGACGCGATCCGGGAAAGCTTCGAACGTAATAAGCATCGCTACGGCTACCGGCGGGTGTTGCTGGACCTGCGCAACCGGGGCTGGGTGGTCAACCACAAACTCGTCTACAAACTCATGCGTAAGATGGGTCTTCGAGCGAAGATCCGCCAACACAGGCCGTATGCTTCCTACGCTGGGACGATCAGCCACATCGCTGACAACAAACTTGACCGCAAGTTCACCCCAGACACGCCAAACACTGTCTTTGTCAGCGACGTCACCGAGTTCAGGGTCGCAGGTCGAAAAGTGTATTTGTCACCGGTGATGGACTTGTTCGACCGCTCAATCGTCGCTCACACCGTGGCCACATCACCGTCGACAGCCTTTACCGCCGATTCTTTATCTAAGGCAATCGCGGCATGTGCGCCTGAACCCGGGTGGATGATGCACACCGATCAAGGATTCCAGTACCAGCATTCCTCCTGGCGTAACCTGATCGGTGACAACGGTGGTGTTCAGTCGATGTCAAGGAAAGCCAACTGCTACGACAACGCGGTCATGGAGAACTTCTTCGGGCACGTGAAGACCGAGATGTACCACGGGGACGTCTTCGACACCGTCGAAGAGTTCAACCAAGCGATCGACGAGTACATCCAGTGGTACAACACCAAACGCATCCAACAACGACTAAAGGGCCTGACCCCGATGCAATATCGGAATCAGACCCTTGAACCCCTCACCGCCTAG
>Cp262_28
ATGTTTGCGGTCATTCAAGGACACAACCTTCCAGAACACCTCAACGGCTACCTCAGTCGCTTCCTTTCTGAAGTAGACGCAGGTCTTTATGTAGGAGTTCTATCCAGGGCTGTCATGGAAAACCTTTGGGAAAAATGCCAATCTGTAGACTTAGCGGGATCTCTTACTCTGATCCACCCGCAATATGATGCCGAACAAGGGTTCAGAATCCGCACAACAGGAAAACAACGCCGTCCTGTCGTTGATCTTGATGGCCTTTTCCTCTCTGCTCGTGGTCTAATAGAAGATGTGCGTTTTGCTGACCCCCTGGATGAAGCCGATGCAATTATTCCAGACGAAGTTTTGGAGGATTTTTGCCCAGAGAGTGAGTAA
>Cp262_29
GTGAGTTATTCCAATGAAGCCCTCGCCTTTTCCACTATCCCGGCTTCTGAACAAATTAGGCTCGAAGACAGAGTATCTTTTCTCTATCTCGAATACTGCCTAATCAGGCAAGACAGAACAGGGGTTATCGCTGTAAGCCGTGGCGACGAAAAAGCCCCTGCCGAGTTGAAAGATCTCCCGATCAAAGCTCGGATCCAACTTCCTGTAGGAGGGATTGCGGTGCTCATGCTGGGGCCAGGAACTAGCATAAGTCAGCCTGCTGCTACCTCCTGTGCACGAGCAGGTGTCTCCGTCTTATTTACTGGTGGCGGTGGTGTTCAAGCATATAGTTTGTCCACCCCACTTACGTCCTCTGCACGATGGGCCATCGCACAAGCACGTCTTGCATCGAATGAAGCCAAACAACGGACTGCTGCTCGAATCCTATACAAACGACAACTGGGCATAGAAGAAATAGAAGCAGACTCCATCGCAGTCATGCGTGGCATTGAAGGCCGGACCATCAGAAACCTATACAAAAGGCTCAGTGCTAAATATAAAATCAAAAATTTTAAGCGCGATACTAACGCCACTGATCCTGTGAACACCAACCTTAACCTGGGAAATTCTATCCTTTACGGATGCGCCGCCTCTGCATGCGCAGCACTAGGAATTAACCCAGCTCTAGGGATCATTCACCGCGGAGATATCCGATCCCTCCTCTTTGACCTCGCCGACCTCTACAAACCAACACTCACAATCCCCGCTGCTTTCAAATGCGCCAACAACGACGACGATGGTTCCGAGTTCAGAAGACTCGTGCGAAGCGAAATCGTGAAACAGGACCTCCTCAAAAACATGATCCACATTATGATGGAGATTCTCGCTCCGCATCTCCCCGAGCGTACCGACGACCGACTCATCGGTGGAAGGAACCGCGAAGTCCCTGGACACAGGCAGTATGGGGGTACATAA
>Cp262_30
GTGTCTTCCTTACTCCAAGCTGTCGGATTGGAAAAACAGCCTGAGATTAGTCACATTAGCCCAGCTTCTGCGATTCTGATCAGTGGCTTAGTAGTTTTGGCAGACCGAATAGCATCACAATCAGAGATGGCAGCTGATGGTCTGCAAGCGCTACAAAAGGAAGAGCTATTCTTCCACCAACCGGAAAAGTGGATCGCTAACAGAAAGGCATTCTGTCGCGAGATCATAGAAAACACGGTGGGAACATATCACCCTTGGGAATCAGAAGCAGCCGGAATACGCGCAGTTCTTGGCGATTATGAACCACGCTTTACGCAGAAAGCAGCACTCAACGCCGGTGACGGCCTCTTCAACGTCATGGAGACTACGGGAGCAGGAAAAACGGAAGCCGCTTTATTGCGCCATGTTAAGCGTAAAGAAAGGCTGTTATTCTTTCTCCCCACGCAAGCCACAACCAACGCGATCATGGAGCGTGTTGGGAAAATTTTCGACGGCACGCCTAACGTCGCTTCGCTTGCTCACGGACTTGCCGTCACCGAAGATTTTTATGCCCATCCCGTCGTACCAGCACAAGGTTCTTCAGACGACGCTAATTACAAAGATAACGGCGGACTCTACCCCACAGAGTTTGTTCGCTCCGCTGGCACGTCTCGGCTCCTAGCTCCGGTATGCGTTGGAACCATCGACCAGGCATTGTTGGGTGCCCTTCCGTCAAAGTTTAACCACCTCCGTTTGTTAGCCCTCGCCAACGCACATGTGGTGGTCGATGAGGTTCATACCATGGATCAGTACCAGTCAGAACTTATGTCGGGCCTTTTAGAATGGTGGTCTGCTACCGACACTCCGGTTACTCTCCTCACCGCGACAATGCCTGCATGGCAAAGGGAAAAATTCCATCTCTCTTACACTGGAAAAGAACCACACTTTAAAGGAGTCTTTCCTTCCCTAGAGGACTGGTCGACACCTAGTAAGAACACAGAAACCAGCCAGGAAAACATCCCCACTGAGGCTTTCACCATCCCAATCTCCATAGACAAAATTGCGCACAATGAGATTGTAGATTCACACGTACAGTGGGTTATCGAGCAGAGGAAGCTTTTCCCACAAGCACGGATTGGCGTTATCTGTAACACAGTTGGACGCGCACAGTCCATTGCAGAAGCCCTGTCCCATGAGTCGCCAATCGTCTTACATTCTCGGATGACCGCGGGGCACCGCAAAGAAGCCGCGACAAAACTAGAGCGAGCAATTGGCAAAAAAGGAACAGCAAACGCCACCCTTGTTATTGGCACTCAGGCAATCGAGGCATCCCTCGATATTGACCTTGATCTGCTCCGAACCGAACTCTGCCCTGCCCCCTCTCTTATTCAACGCGCAGGAAGATTGTGGCGACGCCTTGATCCGCAAAGGAAGGTACGTGTCCCAGGAATGGCTGGGAAAGAACTCACCATTGTAGTGATGGATTCACCTAGTTCAGGACAAACTCTCCCCTACCTACGCTCGCAGTTATACAGGGTGGAATCATGGCTCAAACAACGAGACCGGATTGAGTTCCCTGCCGATATTCAGGATTTTATTGATGCGACTACGCCTGGGTTGCAAGAACTCTTCCAAAGAGTGTCATTACCGGAAGATTGTGGCTCTGCTGAAGAACGCGAAACTCTCGCCGATGATTATCTCGACGAAGTTGCCGCTCATGTCACCAAACAGCGCCAAGCAGGTACATCACGTATTGATTTTGCAAAACATGGGAAACCACGACAGGTTTTAGCCCCTGATTGCGTAGTAGAGGATTTTCTCCAGATCACTTCTGCAAACAATCCGGAAGAAAGAGCAACTCGACTCATCGACTATCCGACCCTCTCGGCTATTCTTTGCGATCCTACGGGGACGATTCCTGGCGCGTGGACGGATAGCGTCGAAAAGCTTATAGCAATTTCTGCCAAAGACAGAGAGTCTCTTCGTAGAGCACTCCGTGCATCTATCTCGATACCAGACTCAACGAAATTTTTCCCGATCACCAGCAGGAAGACCCCATTATCAGAGGCGAAAAACCTGCTCTCTGGCTATTCAGCCGTACACATCCAGCCTGACGAATACGACCTCCAGAGTGGTTTGAAAGGCACATAA
>Cp262_31
ATGACCAACGCAGGCACCAACCACCATGTCTTGTGGGCTAAGTTTGATAATTTGTCGGAGCCTTATCCGCTTCTCGCGCATCTTCTGGATACTGCTACCGCAGCCACGTGTCTTTTCAATCATTGGCTAAGGAAGGGACTACGGGACCGACTTTCTACAGAGCTCGGGCCGGATGTGGAAAAAATCCTTGGTTTTGTGGCAGGAATCCATGATCTAGGAAAAGCTAATCCCTATTTTCAGGCTCAACGGAAAAATAAAAAAGAGGAATGGCTAACGCTGCGCGATGCTATTCAAAAAGCAGGTTTCCCTCTCAGCAACGGCACTTCTGCCTTTTTCGAGGAAACTAAAGAAAAACGTCGGCATGAGAATATAACGCTTTCCATTTTTGGGATGGGAAATCACTCAGCTTCTGCAAGTCAAAGATGTATGGCCCCAGCTTGCCGTTATCGGACACCATGGCATTTTTTCTGCGCCTAG
>Cp262_32
ATGCCAAAAGCTACTTACTGGACACATTTCCCCGCCCATATCGCACTCAATAAATCACTCATTCTGGGTGATTTTGCTACAGAAAATTCAAAAAATAAGCCTCATTGGGACATAGACGACCCAGTCTTCCGACACAGAGCAGTCATGGCGCTTTTCCCAGAACACCAGTCAGACAACGCTCGAGCTGATTCCAATATCCTCTTCCGGCTGGAGGTTCTCCCAGGACAAGAGCCGTATTTTTTCATACAGTCGTCGATTAAACCTTCTAACCACAATCTTGATAAACATATTGAAACCCGCCAGGTTGACCTGATGTCTCCAGAAGCCGGAACTCCTATAGAGTTCAGACTCTCCATTAACGCAGTACGACGCAAAACTATCGATGCCGCAAAAGATGCAAAGAGAAAAATAAAGACCACCTGTTTGCCTTTAGATGCGCTCAGTTCAGACCCAACTGAAACATCAGCCGGACAATGGGTAAAAGAAAAACTCTCTCCCGCTTTAGAAAATATCGACATCGTTCGCCATGGCCGGCAGGTCTTAGGGGCAAACAGAAACGGCAAAAAGACTAGCGCTAGAACAGTTCAGGTGGACACGATTGATGGATTCGCGCATGTAAAAGATCCGGCGGAGCTGCAAAAGATACTCATTCACGGCATAGGTCGTGCAAAGTCTTATGGCTGTGGGATGCTCACCTTCCGTCCGATATAG
>Cp262_33
ATGAAAAGCAATGTTTTTAAAGACTTTCCATTCATAAAAACTAATAAAGGGCCCATGACTGTGGAAGAGTTTTTCCATTCCAGTCATGAAAAATCTCTCCATTTAGATCTTTCCATTCCCGGATATGAATATGGGGCGATTTGGAGATTACTTACCTCACTCACTGCAGTGCTAATGCAACGCGATCCTTTGTTTTTGAAAGGAAAGGAAACTAGCTCTGAACTGAGGTTTGATCCAGAATTTATATCTCAAATACTTGATGATTTAGGATCAAAAATAAGTTTGACTGAGGGGAAAAATCTTTTTTTCCAACGCCCTCTTTTGGAGGGGGAAAATCCGAAGGATACCGCTCGGTATGTGGGTCCAGGGAAAGATCCTGCTTGGAAATTATCGCCAACCGCCCCCAGTGAAAAGTCCCAGGTTTATTGGAACTTGGAGAAGCTAAAGCCTGAATCCCTGGAAGCTGTAGACGCGATTGTTGCGTTGATGGTTTTCTCCATGTATTCGTTTACTGGAAACTCGAAATATGATGGCGCAAAGTGCCTCAACGGATCACCAGGCATCAGGTTCCTTGGTGGTGGAAACACGGCCACGGAATTCATCATTGAAGCCCAAACGCCACTACTCTCTTTACTTAAATCCATTCCGTTGGAGTGGTGCGAACCAGGTGGATTGCCTGCCTGGCTAGATCGAACAGGTGCCGAATCTAGAAAACCCAATGGGGAAATGCATCCTTTATGGCGTGCGACGTGGAGCTCTAATACCGCAGCATGTTGTTGGGACGGAGAAACTCTAGTTGGTGTGGGCATAGGTGGAATCCCTCCAGAATGGTATGCCCTTGAGATGGGAAGCAAGCCCGAGGCTAGAAAAGAATGGTGGGATCAAAGAAATACCGAGGATCCTTTCTACTTCTATCAACCTGATAAGGGTGGAGTGTTAAAAGCAAAGCGCCTTGATTTAAGCCGTGATCTCACAGAACTAGCTGTGGAGTGGGTTGCAGAAGACTTGTCTACTGCACTGGCAGAAAGAGTTCGCGGTCGCGCATTAAGAGTCGATTTTAAAGAAGACTCGTTATTGTTTATCAGGCATCAGATAGGCGGCAACGCTTCCTCTGCGATGATCCGCGAGTCAGTGGTTTCTCAAGCTCGAAAGCAACAGTGGGTCTTTGATCCCACCGGAGCGTTACAGAAACAAGTACGGGGCAAAGCAGACTTCATTCTTTCGCTGAGAAATATCGTGTTGAGTCCGTTTAGGCGAGAGAACAAGAGCGACCGCGATAGAGGACGAAGAGTCTTGGATAGTTTGGCCAGCGAGCGACCAAAGATGAATGAGACTTTTTGGCGGGAAATCGCACCGATATACGAGGAATTCATCCTTTATTTCACAGAACAAGTGTCTGGAGATGAGACAAGGAAAGAAGTTCGCGCTCAAGCGAAAAAGACTCTCAAGGAATTGGGAAAAGACGCCGTTAGAACTGCCCAAAAAGCATTCGATATGGTCCTTGAACCCTATCTGCTACAGAACCCTAGCCAGGCCTATGAAGTGCGTCGACGCATCCATTCTTATTTGGCAAGCACGATCGCAGAGACAAATGAAGGTGATCAGAAGTGA
>Cp262_34
GTGACAACTAGTAGACCCAAGCAATCATGGACGCCTTTGGTAGCCGAGTTTGCTCAGAGAAAGAAAGATAAGGAGTTTCGGGCCAAACGATCGGCACTTCGTGCTGGGGCTGGAACATACACGGAGTTCCGTGCTTACTCGTATGTTCTGCCGTTTCTAGGGGAAAAAGCCTCAGCAGCCCAAAGAACTGCTTTGCTGCGTTGCATGGCAGCGTTGGCTGAATATCCGGATGTTGTTTCCAGTGGTGAAAAAGCTACAGCCTCATCGGTAGGTCAATGGGTGAACCGTGTTGCCTTTGACGGCAAACAAGGGCAGTCAGAACCCGACTCTATGGTGGCGTCTCGAATCAAATATCTGCATACGCAGGACCTGGAAGAAGCGATTTCTTCTTTGCGTCGCATCATGGCATTTGCCGACAGAAAAAACGTGACTACCAAATTAAACCCATATCAGTTTGTCGAACTTTTCTGGTATTGGGGAAATGGGTTTACAGACGCGTCGACAAAGCATCGACTCAGCGTCCTGCGCGATTTTTACAGCACCAAACAAAAAGAAAACACTGATCCACAAAGCTCTTCCGAAGGAGAAAAATAA
>Cp262_35
ATGTCTCGTCATCTCACTATTCACGTTGTTGCTTCTGTTCCTTACTCCAACCTCAACCGTGACGATTCTGGTACACCGAAGAATGTTCGTCGAGGTGGAGTGACATGTGCACTATTAAGCTCTCAGTCCATTAAAAAGGGAATTCGCACTAAATACGAGGATGCTTCTTTGGACACCTCGGTGCGTTCAGGTCGTATCGCGGACGATGTGCTTGAAAGGGCGAAAGTACTTGCTCCGGAGGCAGACACTAAAGCGCTAGAAAAAGCAGTGAAGAAGATCATTGGTACCTTGACAAAGGCTGCCGAGGTTAATGAATCTGAAGATGAATCGGATCGTTCGATTTGGCTCAGCGCCGAGGAACTAGAAGCCGCCGCTGTGAGCGTGGTTGAGCAAGCAGAAAAGAAAGACTTTATCGAGGACGGCCGGACAGGCTCGCTGGCTATCGCTGCCTTTGGTCGCATGTTTGCAGCTGCTCCGAAGAAAGGAACCGAGGCTGCTCTGAGCGTGTCACCTGCGGTAACTACCCACGGTGTGACTATTGCTACGGATTATTTCTCCACGATCGATGATATTCGTGAGCGAAACCGTGATGTTGCTGGAGCAACCTATCTTGGCGTGGCACAGTACACCACCGGTGTTTTCTATCGGACAGTGACAATTGATAAAGAACAATTGCGCGAAAGCTGGACTGGATTAGATCGTGAAGACGCAAAGGAAAACCTTGCTGCGTTAGTAAATGCGATCATTTACGGACTTCCTCGCGGAAAACAACACTCAACAGCGCCTTTTGTTCAGCCTGCCCTGATCTTGGCGGAAGAACAATCCTATCGTTGCGCTTATGATTTTGAGTCTCCTGTACAAGCAGACGCTCGTGAAGGCGGCTACCTCAAGCCGACCATGGAAGAACTGAAACGCCAGTATGACTCTGCCAGGGCTTTCGACGCAGATAACTTTGGGGAAACCCAGGTAGTTTCCGGAACCTACCCTGAGGTATCTGAGCTCTTTGCCGGTGCTAAGTATGCTGACAAGAATGGATTTATCGACGAAGTTGTTGCCTGGATTCAGCGTTAA
>Cp262_36
ATGACAACTACCTCGGTATATCTACGATTAGCTGGACCGTTGCAATCATGGGCGGGGCCCGCTGTAACGGGAAACTTTGTAAGAACGGCACCAATCCCCACACATTCTGCATTAGTAGGTCTCATTGCGGGTGCTTTTGGCTATCGACGTGACGAGTGGCCCGACTGGCTTGATCGCCTTAGCTTTCGGGTTCGAGTAGATCATCCTGGAAAATTCGTGGATGATTTTCAAACGGTGTCAGCCCATGAAGAGGAGATGCTATTCCGTGAGCGTCTGATCTTTGCGACGGGAAAACGGCCCAGTGCTAAGACAACTCGTTTAACTCCTGATGGACGCGGAATGACAAGCATTATCCAGCGTACCTACCTGGCAGAAGCTGAATTTATCGTCGAAGTAGCGTCAGATACGCATGGTGAGCTGTTGCGTGATGCGCTACGCTCACCGAAGTTCAGCACCTATCTAGGGCGGAAGGCTTTCGCGCCAGCATTCCCGTTCTTTTTAGGCGCCACTGCGGACGTCGATGTGCTTCATCGCATCCCTGCTTGTGATCTTTCTGGCACCAAACGCGATACTACGCGGGTACAGATCCATCATCGCAGTGCTGGCCTGCAGACCTCTGCGGAGCATATTAATGTACCTGCGGTGCAGGAACGTTCTGATTGGTTAGAAAAGACAAAAGCGCTGTTTACATAG
>Cp262_37
ATGGCTTCACATCCATACCGGAATCACTGCAACGTCTGCGGCAATCTCCTAAAAAAGAACGGCAAAACGTCCACAGGAAAGACCCGGTACAGATGCAAGGGATGCGGAGCATCGTCGACAGCAACGCGATCAGGGACGCTGCATCAAAGACAGATGAAGGATTTTATAACGTGGCTTTTAGGCCCCACCTCGCGCTATAACAACGATATTTCGCGAGCTCAGCGTCGTTCAATGTCCTGGTGCTGGCAGGTTCCCGTTCCACAGCCAGAAATGTTAGACAACGCGTACATATTGGTAATGGATAAAGGAGCTTCTTTCCGCCCAGAGCACCTTCTCGTGGCATATGACAGCGCCCACGTACTGGGATGGAAATGGGTAGACAAAGACAATAAAACCGCATGTATGCAGGTGCACGCCCAGTTCCCACAGCCAAGTGCCGTAGTTATTGATGGAGGTCAATCAACGGCTCAGGCAATCCAAGCCATATGGCCGGGGATACCAGTACGCCGATGTCTATCTCACATTAGAAAGAGCGTTGACCAAAAAACTTCACAAACACCCCGCACTCAGCCTGCTATAGAGATAAAAGAGCTAACCGATTCTCTTAAGAATGTTTATACGTCCAAACAGGCTAAGTTGTGGCTCGCTCGCTACGCCAGGTGGGAGGACAGATGGAAAGAACTGCTAAAACATCGCACCAATGTTTCTAAGGATAACTGCAGCATAGAGGGTTGTGATTGGGAGTGGACGCATAAAGAGTTACGAACAATCCGCTTCATGTATAGAAAATTGATCAAAAAGGAAGAACTCTTCCTTCCTTTTTCCGGATCCGACATTGTTGCCCACAACGTAATTTTGTCTCGTCGCGATTCACAGCTGGGAGAGACCATCAGCACGGATATTACAAATCTTTTCAGTGCACACCGTGGTATCAACCACGATCATGGCTGCAGAATGGTGGAGTGGTATCTGAATAGTAAGACCGAGTCTCCTTTTATACCCGAGCGCATTATCAGCCATGATCACTGGAGATGA
>Cp262_38
ATGAGGGAGAAAGTTGTTTTATTCTTATCAATAATTATGGCGATCATGCTTCCGGTAGGGAATGCGGCTGCAGCGCCTGTTTCACATAACCCGGCTTCTACAGCAAATCGGCCAGTCTACGCGATTGCCCACCGCGTTTTAACCACTCAAGGCGTGGATGACGCAGTTGCGATCGGTGCGAATGCGTTGGAAATTGACTTCACTGCGTGGGGTCGTGGCTGGTGGGCAGATCATGATGGTATTCCTACTAGCGCAGGCGCTACTGCAGAGGAAATTTTTAAGCATATAGCTGATAAGCGTAAGCAGGGAGCAAATATTACTTTCACCTGGCTTGACATCAAGAATCCAGACTACTGCAGGGATGCTCGTAGTGTGTGCTCCATAAATGCGTTGCGTGATTTGGCACGTAAATATCTTGAGCCGGCAGGGGTTCGAGTTCTCTATGGGTTCTATAAGACAGTCGGCGGACCTGCCTGGAAGACAATCACCGCTGATCTTCGGGATGGCGAGGCGGTAGCTCTTAGCGGCCCGGCGCAGGACGTATTAAATGATTTTGCAAGGTCTGAAAATAAGATCCTTACTAAACAAAAAGTCGCTGACTATGGTTACTACGACATTAACCAAGGGTTTGGTAACTGCTATGGAACCTGGAATCGGACTTGTGATCAACTCCGTAAGTCCAGCGAAGCTCGTGACCAAGGAAAACTCGGTAAAACTTTTGGGTGGACAATCGCTACAGGTCAGGACGCGCGAGTTAATGATCTTTTAGGAAAAGCCAACGTAGATGGACTGATCTTTGGCTTTAAGATTACTCACTTCTACCGTCATGCAGACACCGAAAATTCTTTCAAAGCCATCCAGAGGTGGGTGGATAAGCACTCCGCTACTCACCATCTGGCTACCGTAGCGGATAACCCGTGGTGA
>Cp262_39
ATGCATACCCCTAAAACTACCTCTACAGATTTACCCACTACAGCTGGCATTTCCACGGATCATACGTCTGCCCTTCGCACAGAAAACGTCACCCTTAGCTGGGATAAGCATGTTGTAAGCACCGACCTTAGTGTTGACATACCCACGGGGAAGTTCACGGCCATCATCGGCCCTAATGGTTGTGGAAAGTCAACGCTGCTTAAAAGCTGTGCCCGTATTCTTGCTCCAGACACTGGGTCGATTTATCTTAATCAGCACAATCTCACCCACCTGCATACCAAGGAGATAGCCAAACAGCTTGCACTTCTCCCCCAAAGCACCATCACTCCGGCCGATATCACGGTAGAAGAGCTCGTCCGCCGCGGGCGATTCCCTCATCACAATTGGTTACATCAATGGACCGCCGAAGATACTCGTGCCGTCGACGCTGCTCTCAATGCCGCCAGTGTTAAAGAACTCACTCACAAACGCGTGACCGATTTATCCGGTGGACAGCGTCAGCGCGTATGGCTTGCAATGGTTCTAGCCCAAAATACTCCTACGGTACTTCTGGACGAACCCACCACCTTCCTAGACATCGCCCACCAGTACCAACTTCTTGAGTTAGCACGATCTCTTACAACTCAGCTCAATCGCACCGTTGTCGCGGTACTGCACGATCTGCAACAGGCTGTCCGCTACGCCGACCACCTGATTGTTATGAAAAATGGCAGCATCGTAGCTACCGGTTCCCCGCAGGAAGTGATCAGCGCAGAACTCATATCCGAAGTTTTTAATATCACGGTTCGCACCATGCTTATCGACGACCAACTCATAGTCATTCCAGCCGAATTACCAGTGCCAAACGTCGCTATGATGCAGGGCTAG
>Cp262_40
ATGACTCATCGCCGTTCCTTGTATACCGCACTTATTCTGACACTGCTGCTGGCCATCTCCGCGGCGGTGGCTGTTTCGCTTCCCGGCGCGGGCATCACCACGGCCAAAGTATGGTCGGTTTTTCAAGGCGATGATTCTAGCCTTGCTCACACCATCGTATTTTCTTGGCGAGCCCCGAGAATCGTCACAGCCCTCTTTGTAGGCGCTGCCTTAGGCATCGCAGGATCACTCTTCCAGGCATTAACCCGAAATCCGCTGGGCTCCCCGGACATTATCGGCTTTAATACGGGTGCTTATACCGGGGTTCTTCTCACCATGATGGCGGGCATGACCAGTTTTGCTTCCGTCGCTTTCGGCGCTCTCGCCGGAGGTCTGGCCACGGCCCTCGCAGTCATGGCATTCTCTGTTCGAGTGCGTATCGACGGCCTCCGCATCATCCTGGTAGGCCTTGGTGTTTCCGCAATGCTCTCGGCGTTTAACCGCTGGCTTATTACCCGTGGCGACCTCAACACCGCATTATCTGCTGCTAGCTGGGGCGCCGGAACTCTCAACGGAATCCGCTGGGCCGCAGCCACCCCCGCCGTAATAGCACTAGGCATCATCGTGGCGCTGGCGCTGCTCCTGGGCTCACGCATCGATATCCTCAATCTTGGTGACGATACCGCCACGGCGCTTGGACTCCCGGTAAATCCCAGCAAGTTTGTCCTGTTGATCGTCGGAGTCCTCCTCATTGCGACCACTACTGCCATCGCCGGACCTATTTCTTTTATCGCATTGGCCTCCCCTCATATTGCTCAACGCATCACGGCCAGCCCTCGCACGCCTCTATTAGTCTCTGCACTCACGGGCGCAACATTGCTCCTTGTCGCAGATATCATTGCGCAGCGGGCATTCGCACCCGTTCAGCTCCCCGTGGGGCTAGTCACTGTAGTTATTGGTGGCATTTACCTGCTATCTCTCATTGCCTCAGCTTCCCGACGCGCCTAA
>Cp262_41
ATGGTTTCGACCGCCTCATCCAACCCTAGCCCGATCCGTGGCTTCCTTCGGAAGCCTCAGCCCAACGTACAGCGAACGCGCCGCTCACTGCTTGTCGTAGTGCTGCTGCTAGCGGTACTGCTTGTCGTAGGAAGTATCGCCAGCGTCATGATCGGCGCAAGGCTTATTCCCCTTCCTGAGATCCTTAACGCTCTATTCCATCCAGATCCCACTAATGTGTCTTCCACCATTGTGTGGGACCGACGCGTTCCGCGCACCCTCCTAGCCATTGTCGCCGGCATGTCTCTTGGTCTTGCTGGCACGCTCTCTCAGGCCCTCACTCGCAATCCGTTAGCAGACACCGGCGCACTGGGAATTAATTCGGGCGCTGCTTTTGCCATCGTGGTCGGCATCGCTCTTTTCGGTGCTTCTTCACCATGGGCATTCTTAGCACTAGCACTCCTGGGAGCATGTGGTGCAGCAGCGGTGGTGTACTCGGTGGGTACTCATCGATCAGCAACAGCAGACCCAGTCCGGCTGGTTTTATCTGGTGTGGCTCTGAGCGCAATCCTTTCAGGAATCGGCGAGGGGCTCTCCTTAGTTAACCCGCAGGCCTTTGATCGTTTAAAGAGTTGGATGGTAGGAAGCGTGGACGTCGGCACGCTTATGCCTCTGGGAATCGCCGGTGTGGGTCTTGCCTGCGGCATTGTGCTCACAATCGCTTGCGCTCACGGACTTAACGCACTTGCTTTGGGTGATGCCATGGCTACATCTATTGGCGCATCCACGGCACGCATCCGCTTCATTTCTTTTATTGCCGTAGTAATACTTGCGGCCAGTGCAACCGCTGCAGCTGGAGTCATTATCTTCCTCGGACTTATGGTTCCCCATGTCGCCCGCTGGATTGTGGGACCTGATCTGCCTCGTGTCCTCATCACTTCCCTGCTTCTTGGACCGCTCGTTCTCGTGGTAGCGGATATTGTGGGGCGTTTGATTGTCCCCGGCGAATTTCCCGCCGGAGTGGTTGTGTCCTTTATCGGCGCACCATTTCTCATCGCTTATGCCCAAAGCAGGAAGGGAGACATGTGA
>Cp262_42
GTGAAAGACACTCAATCTCTGAATACATGGAGCCACCGCATTGCTGTGATGCTGGCTCTTTTCCTTTCAATTTCCCTCATCTTTTCATTGGCCGCATGCTCATCCGAAGAAAAACAATCCAAGGATGCTGGACAAGGTAATGCTGACGTAGCCACCGGTGGTGCACACTTCTCCACGGCTGATGCAGAAACTGCAAAGCTCGGTAGCGACGCAGCCCCAGGTGAGTTCCCTCGTACTGTTAAGCACGCTCTGGGCGAGACCGAGATCAAGGAACAGCCTAAACGTGTGGTTGTTTTGGATACCGGTGAACTAGATAGCGTCCTTTCCCTAGGTATCACCCCTGTGGGAATGGTGACTACTAAAGGAGCAAACCCTGTCCCAAGTTATCTTGCAGACAAAGTAAAAGACGTTAAAAGCGTAGGAACGATCAACGAGATCAACGTAGAAGAGATTGCTGCTTTGCAGCCTGATCTGATCCTGGGCAGTAAACTGCGCGCAGACAAAATTTATGCTCAGCTCGCAGAAGTCGCACCAACTGTCTTCTCCATCCGTCCTGGATTCCCTTGGAAAGAAAACTTCCTTCTCATTGGCGATGCTCTAGGTAAAGAGAAAGAAGCAGAGGCAAAGCTGAACGAGTACACCGAAAAGGTTGAGACCATCAAGGCTTCCGTGCCAGCAGATACCACGGTCTCCCTTCTTCGTTTCATGCCTAAGCGTATTCGCCTTTATGGCAACAAGTCTCTCCTCGGTGTGATTCTTAAAGACGCAGGCCTTGCCCGCCCGGAGAATCAGAACATTGATGAGCTGGCTACTGAAATCTCTCCTGAGACTATCGACCAGGCAGAGGGAAGCGTGATCTTCTACAGTAGCTACGGCAAGCCTGATGCGACCGGCCAAGATGCCATTGTCAATGGCGCTGCGTGGAAGAACCTTAACGCGGTGAAGAATGGTCAGGCGCATGAGGTTAATGACGACGTATGGTTCCTAGGCCTTGGGCCCACCGGTGCTATGCAGATCGTGGAAGAACTCAAAGAACTGCTCCCCAAGAAGTAG
>Cp262_43
ATGCCAAAGTCAAAGATCACCCAGAGCTCCGCTCCTTTTGCGTCGAGCTCTACCTCTAACCGCACCCCGGTGAAGATCAATTCCACGGGCACTCCAGTGTGGTACAAAACCATCATGTTCGGCCTTATTCTGGCCGGTCTACTATGGCTTATTGTCAACTACCTCGCAGGTGAAGATATCGCTTTCATGATGTCCCTTGGCGCATGGAATTATGGCATCGGTTTCGGTCTGTTTATTGTGGGGCTACTCATGACTATGGGATGGCGCTAG
>Cp262_44
ATGAACGATGTGATTGCTGGCCGCTATGAGCTTGGTGAGGTCATCGGCACGGGTGGAATGTCAGAGGTCTACTCTGCCACCGATACTCTCCTTGGCCGCGAAGTCGCCATAAAGATGCTGCGTGCAGACCTTGCCCGCGATGTGAATTTCCGCGAGCGGTTTCGCAGAGAAGCCCAAAACTCCGGCAAGCTGAATCACCCAGCGATTGTTGCGGTGTATGACACTGGCGAGACCGAACGAGCGGGCATCAGCACTCCTTACATCGTGATGGAACGGGTGCACGGTCGAACCCTCCGGGATATCGTGCGAGAAGACGGCCCACTTTCCCCAACAGAAGCCGCACAAACGTTGCTTCCGGTATGCCAAGCGCTGCAGTTTAGCCACGACGCCGGGATCATTCACCGCGACATTAAACCCGCAAACGTGATGATCACTAATACGGGCGCGGTAAAAATTATGGACTTTGGCATCGCCCGCGCGCTTGACGACGCCACCAGCGCCATGACGCAGACCTCCGCAGTGATCGGCACCGCCCAGTATCTCTCCCCTGAGCAAGCCCGAGGCAAGCTTGCCGACGCCCGCTCCGATGTCTACGCCCTGGGCTGCGTACTTTATGAGACCCTTACCGGGCGTCCTCCCTTTGAAGGAGAAACACCCTTCGCCGTCGCCTATCAGCATGTTCAAGAGGACCCGGCCAAGCCCAGTGATTTTGTTTCCGATCTCACCCCTACTGCTGCGGTGAACGTCGATGCCGTAGTCCTCACAGCGATGGCCAAGCACCCTGGTGATCGCTACCAAACGGCTATGGAAATGGGTGCGGATCTTGAACGTCTAGCTCGGCATGCTGTGACAGAAGCTGCTCGCCATTACGTTTCACCTGCCAGCTTGATCAGCCAAGAGCCTAACCCCACCACTATCGTTCCTGTCACTCAGCTAGATCAGCCGGAAGCGGATCCGGTCACGTCGCGAGCAGAAAGAGCCGGATATGAGCGCTCTGCTTTTGCTGGCCCGGCTCATGCCGCGGAAGAAGATCGATCCGGCATGAGCAAAGCAATGAAGGCGGTTCTTGCGGTTCTTGCAGTGCTGGTGCTCGGCGTAGGCGGCGCTTTTGCCTACGATTATGTGAGCAACAGCAGCAAAAATAGATCATTAGTTAATATTCCCAAGTTGGAAAAGACGTCTCAGCAAGATGCAGTGAACCAGCTAGAGCAGCTGGGTCTCCAGGTCAATGTGATCGAAGAGGCTAACCCCGAGGTGCCACGGGGGAAAGTCATCAGAACCAACCCCACAAGCGGTTCCTCAGTACAAAAAAACACCACTGTTACAGTGATTGTTTCTTCTGGCAAGGAAGTCACTGAGGTCCCTGATCTTGCGCGCAAGAATACCGCAGATGCAGCGAAGATTCTTGAAGAAGCCGGATTGCAGTTGGATTCAACTGTTCGTGAAGAAAGCTCAGATAGCGTTCCTAATGGAGAAATCATAGAGCAAACTCCAAGCGCTGGCTCGCAAGTTTCCCGAGGCTCAAAGGTGGTCATCACTGTATCTACTGGAGTGCAAAATGTTCGTGTTCCGGTGGTGACAGGAATGAAGTGGGACCAGGCAGAAGGCAATCTCACGTCACTGGGATTTGTACCCGATGTACGTACTGTGGATGCTCCCGAACCAGCCGGTACCGTTGTTGCCGTCTCTGGCGAGGGAACTGAAGTGCCTAAGGGATCAACAATCACGGTCAAGGTATCCAACGGCCAAATGTTTAACGTCCCCAACATCACTCGGCTTACCGTTGCTGATGCCGTAAGGTCGCTTAATGCTGCAGGTTGGACGGGTACTGCTTCTAAGCTCACTCAGGGAGAACGTGTACCCACGGTATCTTTGTCCGATCAGAATTTGATCGCTTCCCAGGTTCCGGCTGCCGGCACCCCACTGCGCAAAGATTCACCAATAGAAATTCATCTCTATGAATTCAGCCTCTCAGCTCTTACTGGCACTCGCTAG
>Cp262_45
ATGAGCATTGATTACGCTTCTCCAGATCCCGCGCTTCAGGCCCTCATCGGCGACGACTATCGTCTCCAGTGGGTTGTGGGTACCGGCGGCATGTCTACAGTATGGCTTGCCGACGACACCCGTAACCAACGCGAGGTAGCAGTCAAGGTCCTGCGTCCTGAGTTTTCTGATAACAATGAGTTCCTCTCCAGGTTCCGCAACGAGGCGCTCGCCAGCGAGAACATCATCTCAGAAAACGTTGTACAAACTTTTGATTATCGCGAACTCACCGACCCATCTGGCCGGACATTGTGCTTCATTGTCATGGAATATGTGCGTGGTGAGTCTCTCGCAGACATGTTGGCGCGTAAAGGAACCCTCGATGAGGATCTTGCCCTCGATGTCCTCGAACAGGCGGCCCATGGCCTATCCATTATTCACAGGATGGGCATGGTTCACCGCGATATTAAGCCCGGAAACCTCCTGATTACCCAAAACGGCAAAGTAAAAATCACCGATTTTGGTATAGCTAAGGCGGCGGCCGCTGTCCCGTTGACTCGCACCGGCATGGTAGTGGGAACTGCACAATACGTCTCACCGGAGCAAGCTCAGGGTAAAGATGTCACCGAAGCATCAGATGTCTATTCCCTTGGCGTTGTGGGGTATGAGATGCTCGCCGGCAGACGTCCTTTCACAGGTGATTCCTCTGTCTCGGTAGCTATCGCCCATATCAACCAGGCACCACCCGCTCTTCCCACTACGGTTTCCGCCCCAGCCCGTGAGCTTATCGGTATCGCCTTGCGTAAGGACCCAGCGCATCGATATGCCGACGGCAATGAGCTTGCCCTGGCAGTGTCTACTACCCGTATGGGGCAGCGTCCCCCGCAGCCTCAGTCAGCACAGCTCCAGCAGATAGCACCCGAACCAACCCCTACTGCTTCAACCCACGCATTAGGTCAGACGGCACAACCCACCACGGTTATCCCAGCCACTGGAGAGGTTCCGCAGACTGTTTCTGTTGGTCAGATGACGGGAACTCATACTGGTTATAGCGCAGCTCCCGCAACAATTTCGCCGGAGGAAAAGAAAAAGAGCTCTGGCGGAGTAGGCACTGGTCTCACTGTGGGAGTTCTCCTCGCAGCATTATTTGGTGCCGGCGTATGGGCTGCCAGCCAAGGTATCTTTGGCGATTTGTTGGGAGGAAGTGACCAGCCCAGTAGTTCGGTCAATCCCGAGACGATTACCGCAACGGTCACGGAAACGCCTACGATTCGGGAAGAACCACGGCCAATCCAGCGTCCACAGGTAACTCCTACGATCAGCAGTGAGCCTTCGGAATTTCCTGATGCCTCAGAATCTGTTGTTCCGCTGCCGCCCACGGACAATCCCCGAACAGCGCCGACCGTAGATCTCAACGAGAGGTCGCAAGTTCCTTCCACTCATCAGAATACGTCTCCCACTCCAACACGCGGAAACGGTTCTGACCCCATCGCCGATCTATTGAACACTCTTAATACCCCAGAACAAGGAGGTGCCCCATGA
>Cp262_46
ATGAACCGATCAATCCGTTTTACTAGCGTCTTCGCGCTTCTTCTCATTCTTGTCCTCCTAGTTAACCTAACTAGGATCCAAGGTTTCAGCCAGGAAAAATACGCACAGAGTCCTTATAACCGGCGAGCCTTCATCGAGGCAAAGTCACAGGCTCGCGGACAAATCTCTGCTGGCGGCCAGGTACTGGCCGAGTCCTATAAAGACGAGAATGGTTACTACCAGCGTCGCTACGTGACCAATCCCATTGCCTATGGGCCAGTACAGGGGTATCTATCCGATATCTATGGAACCGCAGGATTGGAGTCAAGCTACAACGGGATCCTCAACGGCACGGATGATTCTCTGGGATTCTCACGGTGGTGGGACGATCTCCTGGGCAACGAGCATAAGGGCGCTAACGTAGAGCTCACTCTGGTCCCCAGTGTGCAAGAAGTTGCTTACAATCAGCTGGCCAACGCTGGCTATGAGGGTGCCGTAGTAGCACTGCGCCCTTCTACTGGTGAGGTACTCGCCATGGCCTCTACGCCGAGTTTCGATCCTGCTGCGATCGTGGATCCCACGACTGCAGAATCCACGTGGGCAGCGCTTAATTCCAACCCGGGAAACCCACTCCTTAACCATGCAACTCAGGAGATTCTGCCACCAGGATCCACGTTCAAGGTGATTACAACTGCAGCGGGCCTCAACGCCGGGTATGGTCCAGATTCTAAGCTCACTGGCCAATCTCAGATTACGCTTCCCGGAACTACGGCAACATTAGAGAACTACGCTGGTCAAACATGCGCCGGCGCTAAAGAAGTCACCCTAGCTACGGCCTTCCAGTTTTCCTGTAATACCGCCTTTGTACAGATGGGTATAGATACAGGCGCCGAAAAGCTGCAGGAAGCAGCTAATGCTTTTGGTGTCGGGGATTCCTACGACCTCGGGATTGGTATGGCACGTGGAACGATCGGAGATATTTCTTCTGCAGCGGCCCGCGGGCAATCCGCGATTGGCCAAAAAGACGTAGCAATGTCCGTCCTACAAAATGCGGTTATCGCTGCAACAGTGGCTAATGGCGGCAAGCGAATGGAACCTCACCTGGTCTCCAAGATTGTTGGACAGGATTTAAAGACGATTTCTGAGACCAAACCCCGCGAGCTCAATCAGGCAATCAGCCCTCAGGTAAGCACTACGTTAACCCAGCTCATGAGACTTTCTGAGCGCCATACGGCAGGATATACTGGCACAGACATCGCCTCCAAGACGGGTACTGCTGAACACGGTGAGGATTCTCGAAATTCCAACCCTCACGCGTGGTATATCGCCTTTGGACCTTCTGTTAACGCCGATGTTGCCGTAGCCGTGGTGGTAAAAAACGGTGGTTCAGCTGGCCAGGCAGCAACTGGTGGTTCGGTAGCCGCCCCAATTGGCCGGGCAGTAATCGCAGCAGCTCAAGCAGCGCGTGGCGCGCAGAGATAG
>Cp262_47
ATGTCTTTTGCTCAACGCCTTGCCTCACGACGCATCGAATTTGGGTTGCTTGTCCTGGCCACTGTTCTCATCGGAGTCACCCTAATCAACCTGAACATGGCGCAGGGTCTCAAGGTGACCACGGAAACGCTGTGGGTGATCGGTGGATTCATCGGAGTATTCACCATTGCGCATCTGGCCATCTGCTTCACAGCACCCAATGCAGACCAGCTCATGCTTCCCGTGGCCAGTGTGCTTAACGGGCTGGGGTTAGTTACCGTCTATAGACTCGACTTGGCCACTGGTAAATCGCTAGCTGGCCGGCAGGTTATATGGACGCTCGTGGCTATCATTTTGATGATCGTAGTACTCACTGTGATCCGTAATCACCGAATACTCTCTCGGTATTCATATATCTTGGGTTTGCTTGGGCTTGTGCTTCTTGCACTGCCACTCGTATGGCCCACCAAGATGAACGCCGACGCTAATATTTGGATCTCCATTGGCCCCTTCTCTGTTCAGCCAGGAGAATTTTCCAAGATTCTGCTGTTGCTTTTCTTCGCCCAATTATTAGTGAACAAGCGAGCGCTTTTTAATGTGGCGGGATACCGCCTCTTAGGCCTCGAATTCCCTCGGCTGCGGGACCTCGGGCCTATCTTGGCTGTCTGGTTCTTTGCCATTCTGGTGATGGCCGGTGAGAATGACTTTGGCCCAGCACTCTTGCTGTTCAGCACAGTATTGGGCATGCTCTACCTAGCCACCAACCGCGTCTCATGGCTACTCATCGGCGCCATGCTGGTGGTCATCGGCGGTACTACGTTGTACCAGATCTCTTCCAAGATCCAATCCCGAGTAAACAATTTTATGGATCCCCTAGCCAACTTCAATGGCACGGGATACCAGCTCTCTCAATCATTGTTCGGACTTTCCTCGGGCGGCGTTGCCGGTTCAGGTCTCGGACAAGGCCATCCAGAGCTTATTCCGGTCGCAGAATCCGACTTCATACTTGCCGTTCTCGGCGAGGAAATCGGCCTCGTAGGCCTGGCAGCCATTCTGGTTCTTTTTGCCATCTTTGTTACCCGTGGTTTCCGTACGGCATTACGCGCACGTGATTCCTACGGAAAGCTCGTTGCCTCTGGACTTTCCCTCACCATTGCTATTCAAGTATTTGTGGTGACCGCCGGCATTACAGCCCTCATGCCAATGACTGGTTTGACCACACCTTTTATGTCCCAAGGCGGCTCCAGCCTCATGGCTAACTACATCCTTCTTGGGTTGATCCTGCGGATCTCTCACTCGGCACACTCCGGACAGTCTGATGTCGCAGGAGCTACTGCTCAAGGTGGGTCTTCTGTTGGACATAGGCCAGTTGTTAGCAAGGAGGCTCAACGATGA
>Cp262_48
ATGCTCAGACTTAATTATGCGGTGGCCTCCGATAGAGGCCTCGTGCGCGGGAATAACGAGGACTCTGCATACGCGGGTCCTCACCTCATTGCGCTTGCCGACGGCATGGGCGGTCACGCAGCGGGTGAGGTGGCATCGCAGCTGATGATCAAACATCTCATGCCGCTCGACGCCAGCCCCGACGACAACGATATGCTCGCGCTGCTTGCATCGGGCGCCGACGACGCTAACCGGGCGATCGCGCAGGGCGTGCGGGATGAACCGGCCACCAACGGCATGGGCACCACGCTCACCGCAATCATGTTCAACGGCACCGACCTGGCAATGTGCCACGTTGGCGATTCCCGCGGCTACCGCTATCGCGATGGCGAACTTGAACAAATCACTGTGGATGACACCTATGTGCAGTCACTAGTAGATAAAGGCGAGCTCTCCCCTGAAGACGTCTCCACGCATCCGCAGCGTTCTATGATTTTGAAGGCCTACACTGGCCGCCCCGTTGAGCCTACGCTCACCATGCTAGAAGCCCGTGCTGGCGATCGGCTGTTGCTATGTTCCGACGGACTCTCTGACCCAGTAACGCACTCGACCATAGAAACTGCTATTGCCCAAGGGACTCCCGCCGAGGTGGCCCGCAAGCTCGTGGACCTAGCGCTGCGTTCTGGTGGCCCGGATAACGTCACCGTAGTGGTCGCTGACATCGTGGAAGGCCCCAGTGACGACCAAGAGCTCCCTGTAGTCCCCGTAACAGCAGGGGCATTGAACGGAGAACAGCCAGAGGATCCCCGTCCCGATACCTCAGCGGGTCGGGCTGCCATAGTGATGGCGGCACGCCAGCCACAGACTATCCCGGCGCGCGATGCACACACGGTTACAGCAGATCAGGCTAATGCCGTCAACGCTAACGAGCCCCCCACCGATGGTGAGAAGAAAAGCGGACGCAGTAAATTTTGGGCGGGCATCATCACACTTCTTGTGATTGCTGCGGCCATAGCCGGTGGTTGGTGGGCAAAAACCATGGTAGATAACAATTATTACGTGACCACTGCCAATGAAGAAGGCCTAGAAAACGCGATCGTGATTGAACGCGGCGTGGATCTTGAATTCTTTGGTAAGCCACTACATTCCACCTACCAATATGCCTGCCTGAATTCCAGTGGCGATCTCTCCCTTATTCCTGAGAATTCTCACGATACTTGCCACCGCTTCCGGCTCAAAGACCTCACCGAGTCTGCACGTAGTTCCGTCGCTAGCCTGCCGGAAGGCAACTACAACGACGTACAGCAGCAAGTGCAGCAGTTAGCCAATCAGCTGCTGCCGGTATGCGTCACCCGCGAGGCTGTGACTAAACCGGAGGAGAAGAAGCCCGAAGACCAAGCACCTAATGGTGCACCCCCTCAAGCGGAAGCAAACCCCGCTGCTCCTCAGGAGCAGGAGGGGGCGTCGCCAAGCAAAAAGCCGGAGCCGGGTGATCTCTCCACTCCCGGAGTGACTTGTAGAGAGGTGAAGTAA
>Cp262_49
GTGGAATCCGTTATTGTTTTCAGCTTGCGCATCGCTCTACTGGTGCTCTTATGGCTGCTGATCCTGCTTGCGCTGTGGATCCAACGTAAAGATGCCAAGACGGCATCACAGTCAAGCGGAGCCCCCGTAGCTGCGCCGGCCATTCCCGGCGCGATGAACGTAAGCAAGCCAGCAAAGCGAGGCGGCACACCGCGCCAGATCGTGATTGTTGAGGGCCCATTGATGGGCTCACGTCTGGATTTGGGCTCATTGGATGAGATTACATTGGGCCGAGCCAAAGAGTGCACGTTTGTTGTCGGCGACGATTATGCGTCGGCACGCCATGCGCGTTTGATAAAGCGCGGCAACGAGTGGTTTGTGGAGGATCTAGACTCCCGCAACGGAACGTTTGTGGGCGGTTATCGCATTGACCAACCAGAAAAGATTAGCACTGGTAGTGACATTAAAATCGGGCGTACAACGGTGAGGTTGGCTGCTTAA
>Cp262_50
ATGTCTTTAATGGACAAGATGGCCAGGCTGGATAGCGCCATGCAGCGCGGCCTGGACAATGGCTTCGCCTTCGTCTTTGGCGGCAAAGTAGTTCCTGCAGAGATCGAGGAGCTTCTCAAGCAGGAGGCCCAGGATAATCTAGTCCGTACATATGAGGGTGACGTCGAGGCGCCAAATGTTTTTCATATTGGTGTAAGCCCTAAGGATCTGGCCAATCTTTCACAGCGTTATCCTTCACTCGCTGATGATTTCGCAGATCAAATGAGCCGCTACAACCGTAATCAAGGCTGGACATGCGTGGGCCCTGTTGTAGTAACCATTGCCATTGAGTCAGGTTTACGTACAGGCCAGTTACGCGCCTTTTCAAGTGTTGATCCAACTCCCACTGGCTATAGCGGCTTCCAAGGAATTGATTATGCCGCACCCGATTCCGTTGATGCAGACGATATAGAAGATATAGAGGACGCAGACAATACGGATCCCAAGGGATCGCAGTGGGATTCCGATTCTTTCCAGGACGATGAAAGCGAGGACGTCGTGCAGCACTATCAGTCGCCGCAGTTCCCCCAAGAGCCCCGCACCGAGTATCTTACGGCGCAGGCCCCCGAGGCTATCCACACGGAGGTTCCAGTTCCTCCGGCAGCACCGACTACCCCAACGGTCAGCTTATTGTTGCAGGATGGTTCTTCTCGGACCTATCTAGTCCATGAAGGTTCCAACATTATCGGACGCAGCAACGACGCAGATTTCCGTCTTCCTGATACCGGCGTATCCCGGCAACACGCAGAAATTACGTGGAATGGACACGATGCCATCCTTACGGATTTGAAATCCACAAATGGCACAACTGTCAATGACACCCCTATTGATAACTGGCTGCTTGAAGACGGCGACGTGATCACCGTAGGACATTCCCACATTGAAGTCCGTATTGTTCATCCCACGTACTATTAA
>Cp262_51
ATGAGCCAAACACAAAACCGATACGCCGGAATCTCACCGCCTCCTCGCATTACGCATTTACTATGGGCAACAGTCTTACTTATCAGCATGGTGATTGGTGCCGTATCTGGAGGATTTGCCGCCGGTTTTTTGGCTAAGAAAATCCAGGCACCAGTAACCGACTTTATTGTGGTCGTCGGCATGCTCGGAGCATCGCTGCTAGGCATTGCGCTTTTCTATCTAGGCTTCATACAACGATGCCACTGGGGACGACAAGAACTCGGTTTTATATCTTCAAGCAGATCGCTCTGGCACCTTATGTGGTGGTTCCCATTGACTGTCACGATCGGCAGCATTGGAGCAATGATCATCGGAACTTCAATGGGATTATCGTCTAAGGAAGCTGATAACGCTGCAGCAGGGTTCCACCTAGGCCCAATTGCGTCCATCGCCTTACTCGCAGGAACCATCCTCATTGTCCCTTTCTTTGAAGAAGTAATCTTCCGACGCGTCCTCCTTGACTGGCTAGCCACCAAAATGCCAATACAGTTTGCGTCTTTTCTCGTGATTCTGGCATTCACTCTGGCTCACGTCTCACCCGCGATAATGGCGTACGTGTTTTTCTTAGGGATCTCTCTGGGGCTCGCCAGACTGTGGTTTTCCACGATGTGGGCACCCCTTATCGTCCACGCAGCCAACAACGCTCTGGTGACAATCATTGCGCTAAGCGCGTAA
>Cp262_52
ATGAACACAATCCGAATAGGAAGCGGACTCGCTTTCTCCCCCAACAAGGATCTTGAACTGTTTTCCCGCATGGCAGCCAAAGGAAAACACCTCTCAGGAGTCGGCCTTGCCGGACACGGATGGACCTTTAAAGATGGAGAACCCGAGCACGCGATCTTTGACCTTGTCTACGAACACAACCCACACAAAGATTTCTATGATATTTTCGCCGCAGCCGGATGGACGCATGTCCTAAGCGCGAGCAACATTCACGTCTTCAAAGCACCGCCTGGAACTACTCCGGCTCACACCAGCATCGAATCCAAGCGTGAAGAATTCACCCGCCAGATAAAGATTTTCTCCCGTTACAGCGCAACAGCCCTGGCAGTCTTCATCGCAGCTGTTTTTATCATCACCTACGTCCAGCTACCTTCTTGGGTCGCTCCCCTGGTGCTGGTGATAACGCTCGCCCCTGTGGTGTACACCGTGATGCCGCTTCTGGGTTACTGTTGGCACCGATTCAGGCTCCCCGCACCGCAATCGCTTGCTTGA
>Cp262_53
ATGGCCCGCAGTTCAGGATTTGATAACGGCAATCTCAGCGACGCCGCCGTTCATATCCTCTTAGCCCTCATCGAACCTCGCCATGGCTACGCGGTAATGCAGTTTCTTCACGACGCAAGCCACGGGCATATCGACATCGGCCCAGCCTCGTTGTACACCACGTTAAAAAAACTCACCGCAGCCAATCTGATCACTGAGGTAGATACCGACGAGAACCGCCGCATTTACCACATCACACCCCACGGGCACGAGGTTCTCACAGACAATCTCGAACGCCGCCGCCAACTCATCACCATGGCCGACTCAATTCTGGAGACATCATGA
>Cp262_54
ATGACAGGTGAGGTTTCTGACCTCTTCACTGACCTCACCAACCTGGGAACCATCTTTGGGGTACAAGAAGAGGCTCAGAAGATGATTGATAAAGACAAAGCCGAGCTCGAAGGCGTAGAAAATGCGCTTAAAGATCAAAAGAAACTACGCGTCGCGCAGATCTACAGGGAAGGCGACACATTGCAAGCCATCGGCGCTGGGATCGAATATGACATCCTCAAGCGCGCCGGAGCAGACAACGTCTTCACCCCAGACCAGAAGAACTTCTCCGATTTCTTCGCCTCAACGTTAACCCCCGAGGCACTTGCAGCCGAGAACCCCGAGGCCATCGTCTTTGCGGCCTATGACGCAGACCATGAACAATCCACACGCGATTACTTAACCAAGACGTTCCCCGACATGCCGGCAGTCCGGGAAAACCGCATCATCTCAGTCTCCACGTCCGATATGTTCCCCGGAACGCAAGGAAACGTTAAAGCCGTGAAGCACATCGCTAGCCAGCTCTACCCCGGCGCGGTTAAATAG
>Cp262_55
ATGTCCACCGAAGAAGTTGCAAAGCAATTGGCACTCCTACGATGGCTCACCGGGCTATCTACTGCGACCACCATCCTCTGGACTTCTGAACCTCGTGAGGATTATCTCGCGCGTGCGAATGAGAAACGCGCCCGTGTCCAGGAGTTGTGTGCCAAAGGACTGACAATGCGCGCTATCGCTACTGAGATTGGGTGCTCGGTCGGTACTGTGCACCGCTACTCAAAGAGCGTTTGA
>Cp262_56
ATGCTAACCGATGAAAACAGAAGACAAGAGCGGTTAAGCGCTCCTCAGATCATCTCGGTTAGCGCGATTCTTCTCGCAATTGGTGTCACATGGACTGCCGTAGTTTTCTACCGACTGAATGCGAAATCTATAGATGGAGAATGGGGGAATCTAACGCTGGCAGCTTTAGGCTTGGGTTTTGGTTTCTCTACGCTGTACGCCGGTGTATCCCAGAAGAAAAAACTGGCTTACTTCCTGGTGTTGGGAATCTTATCCAGCGTTTTCTTGCTCGTTGCACTTGCGTATCTTTCAAACGCTCTTTGA
>Cp262_57
ATGACTGGGGTGGCTGTGGCGCCTGCTCACGCCACAGAACCAGTAAATTACTCCTTAACACAGCCACAGCAAGCAGAAAAAACTCAAACAGTTACGTACTCCGATGGAACTACCGTGACCGGTGTCTTGACAGAGGACGGAAAAAACGTTCGCCTGTACCTCAATGGCGAATACGCTAAGACCGCTTCTCTCGTGGAGCTTGCTGAAGCGTCGAAGCTTGCCCAGTCATCAGACCCAAATCCAGTTCAATTACGTAGCGCATGTGGGCACATTCTGAATGGTGTGGCGGCAGCTAACGGAATGCTTTGGGTGGCTGCATGCCTAAGCGCAGGAACCGCTAACCTGCCAGCTGCCGCTGTGGCTGGCATTGCTGGTGTCGTGACCTCGGGGATTATTGGTATCGCTGGAGCAGAATGCTAA
>Cp262_58
ATGCAGTTGTGTCGGTTACTGTGCGAGATCACAGGAAAATTGCGCGCCGGCGCGCGCCCGATAGCCACCGGGGCGATGGGGGATTTAATCAAAGCCGGTCAAGAACTCAACGCGGTAATGGACGTGATAAACGCCGCAGAATCTCCGAAACCGCACCTGAACCGCGCATCACAGAAAGCACTAGGACGCTTCGCGGGATTCTTTGACATAGTGGTGCACCGTCCCAACGCCGTAGCCGGTTTCGACGGTTTGCTCGCCCATTCACCTTGCGAGGCGCGCTGGAAGCTTCTGAGCAGGAGAAAGTGGAGTCCACAAAGCAGGTCTAGAAAGCCTTGTTATCTTATTGAAATTGATTTGCAATAG
>Cp262_59
ATGCATCAGGCCAATCTTTCACCAACTACACCATCGGCAGATGCCACAATGGTGGAAGTTCTGCGTTCACACACGCCAGAAGCTGCCGCCCAATGGTTTGCAGCCATGCCGCACAGCACGGTAACCACGCTGATCACAGACCTTTCCACGGACGATCTATATACGCTGGCCACCACCCTAACGCCAGAGAACGCCCGGACTCTACTTACGGTCTTTGGGCCCGAAGCAACCGCTCGCGTCCTACATGCTTTATCACCACGAGAATGTGCGGAGCTCGTGGTTACGCTTGATACCGATGTTGCCGCACAAACATTACGGCAGCTGGCTATGGATTCCGAAGAATTCGTCGACGATCTTCTATCAGCATTACCCGTGGCCACCTCAGCCGTACTCTCACGTGTGCTTTCCTGGCCCGCAGAATGCGCAGGCGCCTGGATGCGTCCGGAAGCAATCAAAATCCCAGTGCATTCCAGTGTAGGAACGGCTGCAGAGGCGTGCCGTCAAGCCCCTTCTGCATTCAACGAAGGAATCTTTATCGTAGATTCAGACATGCACTTGGTGGGATGGCTCGCACCAGAAACTCTCATCACTTCTCCAGATCGGACACCGGTGGAGGACGTCATGGTCGATGCCGCCACGGTAAGAACATGGTCAACTAAGCCGCTCAGCGACCAAGAGCAGGCAACAGAATTGGCTCACCGCTCCCCCACAGGTACAGTCCCCGTTCTGGATGCCGACCATGTCCTTGGGGTAATCACCCGAAACTCCATCACGCGCATTCACGAGTCGGAATTGCGAGAAGATAATGCCCTCCAGGGAGGTGCCTCGCCACTCGAGGTCTCATACCGGCAAGCTTCAATAAAACAACTGTGGCGGGTCCGAATAGTCTGGTTGGCGCTATTGTTCTTGGCCGAGATGTACACAGGAACTGTCTTGCGCCATTTTCAGGATGAATTAGAAGCGGTGGTTGCACTGGCGTTTTTCATTCCTCTGCTGATTGGCACCGGCGGAAACATAGGCACCCAAATCACAACCACCCTCATTAGGGCAATGAGCACTGAGAGTTTAAGACTCCACGACATGGGCCGCGTACTGCCTAAAGAATTAGGTGCCGGCTTACTACTGGGATTGGCCATGGGCCTACTAGGAGCGATTCGTGCTTGGTCTTTAGGGGTGGTCCAACCGGTTATCCTGACAGTCGCCATAGCTCTGGTCTGTATTTGTCTGTGGTCATCCCTGATCGCTTCCTTCCTTCCGCTCCTGCTCAAAAGGTTTGGCGCAGATCCCGCGGTGGTATCTGGTCCTATGATTTCCACGATTGTGGACGGTACAGGGCTCGTCATCTATTTCACTGTTGCTCGGCTCATCATTCTGGGAAATTGA
>Cp262_60
ATGGACGCCAGTGCGAGTCCGGTTCCTGAACAAAAAGACGATGACCGAGCACAATCACGCGCCCGTCGATTCACCTTGCGTCTAGGAAAAACCCGCACTTTGTACCATCGATGA
>Cp262_61
ATGTTTAACCCTCGAAACGGACTTCCCGTTCCTCCTGCATGGCTTGAAACCGCAATCTTTTATGAGATCTATCCGCAAAGTTTCTACGATTCTAACGGTGATGGAATCGGCGACATACAGGGGATCGTCGACAAGCTTGATTACATAGCCGACCTTGGCGCAAACGCGTTATGGATCAACCCTTGCTTCGATTCCCCCTTTAAGGACGCAGGATACGACGTCCGCGATTACTACACAGTGGCACCACGCTACGGCACCAATGCTGACCTAGAAAAGCTATTCACGGAAGCCCACAACAGAGGGATCAAGGTTCTGCTCGACCTTGTCCCCGGACACACCAGTGAGCAGAACGACTGGTTCCAGTATTCCTGTAAAGCAGAACCCAACCAGTATTCGGATCGCTACATCTGGACATCTCACGCCTTTGATAACGGCGATGGCCTTCCCTTCATCGGAGGCGAGGCACCCCGCAATGGCACCTATATCCTCAATTTTTTCAAGAGCCAACCGGCACTCAACTATGGCTTTAACAAGAAAACACGCCCCTGGCAGCAAAACGTTGATGCCCCTGGTCCGGTAGCTAACCAAGAAGAGATGGCCAACATCATGCGCTACTGGTTGGACAAAGGCGCGGACGGTTTCCGAGTAGACATGGCCGATTCCTTGGTCAAATTTGATGGTGAAGATAAACAAGAAACCATCAAGGTGTGGCAGAAAATCTTTGCGAGATTCCGCAATAACTACCCTGAGGCGGCATTTGTCTCAGAATGGGGCAAGCCTATTCAGGCGCTTAAGGCCGGCTTTGACATGGACTTTTACCTAGATTGGCGCAACAACGGCTACAACGTCTTGGCTCGCAACACAGACGATCCACTAGGACGCAGCGAAGACCTCAGCTTTTTCAAGCAGTCGTCCGGAACCTCGCCGCAGGAGTTCATCGACCAATACTGGCCGCAATATGAACAGATCCGCGATCTTGGGTACTTCAGCCTAATCTCTTGCAATCATGACACCCCGCGTCTTGCGCCTCGGCTCAACGATGCCGAGCGCCGCCTGTTCTTCATGTTTCTACTCACCATGCCCGGCGTCCCCTTCATCTACTATGGCGATGAAATTGGCATGCGCTACCTCGATATCCCGACTAAAGAGGGCGGATACCAACGCACTGGTACCCGCACGCCAATGCAGTGGGATGCGGCGAAGAAAAACTACGGGTTCTCCAGCGCTCAAACAGAGGAGCTATATCTTCCACAAGACACAGCCGCTGACGCCCCGGATGCGGCCTCGCAAATGCTGGATCCCGCGGCGTTACGCCCCTTCATACAAAAGCTCATCGGGCTGCGGTCGCAACACCCAGAGCTGCACGCAGACAGCGACTTCTCATTCCTGTGGGCACACGATAACTCCCGAATCCTCGCTTATCGCAGAGAATCCTCAGACGGAAAGCGCTGTGCAGTAGCCCTTAATGCCGGCGACACCGCAGATAGCATCACTCTAGAGTCCCCGGCGACCATCATCGTGAGCTACGGCGACGCCCGAGTGGAGGACAACACCGTGCACTTGGGGCCGTCATCGGGAGTAGTGGTGGAATTAGCTTAA
>Cp262_62
ATGTCCTGTACAACCCATGCAGAGCACACCCACACCCACGGCCCTGAGTGCGGTCACGTAGCTGTTCCTCACGGTGATCACGTTGATTACGTCCATGACGGCCACCTCCACCGTGAGCATGAGGGCCACTGGGATGAGTGCGAGACCACCGAGCATCATGTTCATGAGAACCACGACCATCAGCATGGCCCTGAGTGCGGTCACGTAGCTGTTCCTCACGGCGACCATGTGGACTACATCCACGATGGACACCGCCACGCTTTTCATGAGGGCCACTGGGACGATCACTAA
>Cp262_63
ATGACCCCCACAGGACACAGCGAACCTTTCGACGATTTCCCACACGATGTCGAAGCCCTGTTGGCGCAGGCACCTGCACCAATAATTCCCTCGGCGCAATTACGAGACAACATCCTCGATGCCATTGCCGATATTCCTCAAGAGGAACCAGAAGCAGCGCATACGCCGCCGATCGATGTCCCAGCTGAGCCTATTGCAGATGTTATTCCGCTATCTGGGCGCCGTAAGTTTACGCGTGGGTTTCTTGCCGTGGCGGCGTCGGTAGCCATAATCGCTGGCGGCTTTGCATTTTGGCCACAAGCAGACCCGCATGCAGAAATGCACAGTATTCTAGCGGCTTCTGATGTACGCCAGGCCAACACTCATGCCATGGGCGCATCACTGGACATTGTTGTGTCCTCGTCAATGAATGAGGGCGGCGCGCTTGTTGATGGTGCACCCAAACTCAGCGAAGGCATGGGCGCACAGGTATGGGCAGTGATGGCAGACGGCTCCACAAAATCCGCCGGCGTTATCGGACCCGAGGATCACGATGGAGTATGGATGCCGTTACCAGGGGAAACCTCAAAGGTGATGATTACTGAGGAGCCACTCAAGGGCAGCTCTCAGCCACAGGGCACAGTCCTTGCCGTAGTAGATGTGTAA
>Cp262_64
ATGATTTCCACCCTTTCCGTTGTAGAGTTACCGGTCATGGACCCCGATAACCTGCTTGTTGCCAGCGCTCACGGCGACCAGCGGGCATTCGCCGCCCTGTATGACCTACTGGCCCCGCAAATGTTGGGTTTGGCAGCACAGATCATTCATGATCGTGCGCAAGCCGAGGAAGTCATCCAAGAGGTATTCATTGAGCTGTGGCGCAGCGCTAAAAGTTACGACCCAGCCAAAGGCGGTGCCCGTTCCTGGGCGCTACGACTCACACGCTTGCGAGCAATCGATCGCTTGCGTTCCGACGTAGCCACCAAACAGCGCGACAACAAAGACTTCCTAGAGCAAACCACAACGTGGCACGCAGCCGAGGAAGAAGCAGTGGAATCGCTGGAATCGCAGCGAGTTCGCAAGCTTGTCGACGCCATCGGCGAACCACACCGCACCGCCGTCATGCTGGCTTATTTCTCCGGTCTAACTCACCCCGAAATTGCCCAGGCCACCGGAGTTCCCCTTGGTACTGCCAAAACCCGGGTCAGAGATGGATTAAAAAAACTTCGCTCAGCGATGAGCCTCATGCAAGGAGGTGCACAATGA
>Cp262_65
ATGAAGAACACCACGATCCGTAAGGCACTTATCATCGGCGCATTCTCTGCAGCTGCCCTCGGCCTCACAGCCTGCGGAGACGATCCAGCTCCCGCCAGCCAGACATCCACGAGCGAATCTTCCCAGCCCTCCGATGCAATGTCTAAGGATGCCATGACCAAGGAGGATGCTATGACAAAAGACGCCATGCCCAAGGACGCCATGGATCGCATGGAGCACAAAGAAGGCATGGACGGCAAAGACCACATGGATCGCATGGAACATACAGAACCCAGCGACGCTATGAAGCACTAA
>Cp262_66
GTGTTCCTTTATGTGCTTTTATATTTCAGCTTTAACAATCTTTTGGGAGCACGGCACCTTCTGGTTGCAACCATGCGCGGCGGCTCCCTTCGCACTCACGACGCAACAACAATGGCAGCAATGGTGCAGTGCACGAGCCGTTATTAA
>Cp262_67
ATGCTTGAACTCATTTTGATCGGGCTTATCGGTGGCATTGTCACCGGTATATCTCCGTGTATTCTTCCGGTTCTTCCGGTCGTTTTGGCGGTTTCCGTAGACCGTAAACCTACCCATGTGATTTCTGGCCTGGCCCTTAGCTTTGCCACTATTACTTTGGTGGGAACTCTGATCCTTGGTGCGCTGGGATTGCCTAAGGATGTGCTGCGATGGGGAGGCATTATCTTGCTGGTCCTGGTGGGCGTAGGCATGATTGTGCCTAAGCTCGGCGAGTGGATCGAGGCACCATTTAACCGCATTCCGCGCCCAACATCGCTACAGCTCAAAGCGCGTAATAAAGGCGGCTTTGCTATTGGCCTAGCGCTGGGAGCTGTGTATGTTCCATGTGCGGGACCGATTCTTGCAGCTATTACGGTTGCCGGCGCAACTGGCGATATTGGACTTTCTACGGTGATCTTGACCGTAGCGTTTGCCATAGGCGCAAGCCTTCCACTGCTCATTTTTGCTCTCGCAGGTAACAAGATGGGTGAGCGTATCGACGCCGTCCGGAAGCATCGGGGCATCGTCGGCGCAATTATCCTGGCGCTGGCACTGGCGCTGGCTTTGAATGTTCCCGAGAAACTGCAGCGCAGCCTTCCTGACTGGACTGCCGGTGTACAGGAGCGACTGAGCGATAACGAGGCTGTTCAGAATGCCCTCAGCAACGGAAATGGCAACCTAGATTCTTGCCGTAGGGCTGATAAAGGCAGCCTGCAAGACTGCGGATCGGCGCCAGAATTTGAGGGTTTGACCGGATGGTTTAACACCGATAAACCAGTGGGAACCCATGATGGCAAGGTGACTTTGGTCGATTTCTGGGCTTATGCATGCATCAACTGCCAGCGAGCAGGTGAACACATTACTAAGTTGTATGACACGTATAAGGATGCCGGACTTGAGGTAGTAGGCGTGCACGCGCCCGAGTATGGCTTTGAGCATGAGGCTGCCAACGTGCGCGCAGCAGCAAAGCGTGAGGGGATTAACTATCCAGTAGCGCAAGATAATGACTTTGTTACCTGGAAGAAGTTTAACAATCGATACTGGCCAGCACGGTATTTGATTGATACTAAGGGTAATGTGCGCCATATTCATGAGGGAGAGGGCGCCTATGCGGAGACTGAGCAGCTTGTGCGCCAGCTTCTCAAGCAAGCTAACCCCGATGTTCAGCTACCTGATCCTATTGAAACTGGTGGTGGAACAGATTCTAAGCTCACCGAGCAGCGCAATCCGGAGACTTACTTGGGTGCTGAACGTGCCCGTTTCTTTAACAATAATAATTATGGCCTGGGAGAACGCGACTTTACGTATAAAGAGCCCAGGAAGGGACAGTACTCGCTCAGCGGTAAGTGGGACGTGAAAAATGATCACATCGTTCCTGTTAAAGATGCAAAACTATCGATCAACGTACACGCAGCTAAGGTTCAACTTGTGGTATCGGGACAAGGAAAAGTGAAAGCTACTTTCCCTGATGGTAGTGACAAAACTTTTGATGTATCCGACGGCACAATAGACGTCTATGACGCAGATAAGCCTCTTGACGGCATAATTTCTTTGGAAATCGAGCCAAGTGTAACGGCATACTCGCTTACTTTCGGGTAA
>Cp262_68
ATGGAGTTTTTGCCTTACGAGGCATTCGAGGGGGAAGTAGCACCTGTCGCGTCTGTCAGTGATGCGGAAATCATCGCTGGTGTGAAAGCGATTGTAAAAGCTGAGGGGCCGGTGTTGGGCTCTCGTCTTTTTGTAGCGTACTGCCGTGCTTCAAACCAGAAATTAGGCCGGCGGATTCGTGAACGCCTCATGTTCGCATTAGAGCAAGCCCTTAACTCTGGTGACATAGTAGCTGACATACCCTTTACTCGATCCAACGCTGAAGCCATGGTGCTTCGTCCTCGCTCTAGACCTGCAGTAGCGGTGCGTTCATTAGGTCCGCGTTCCCTCGAGCAAGTTCCGTTAGCGGAACTTCAGACCGTTATGTGCGGCATTGAGGCGGAGAATCCAAAGATAGGCAAAGGGGATTTGTACAAGCAAACCCTAATTTTTTATGACCGTTGGGGGAAGTTGAGCAATAAAGTACGCTTGATTTTAGATCCAGCTTATGACGCTGGTGGCCTCGGCGGTGAAGGATCGCGCCCCGCCATTAGCCGCCCGTATGCTTCTGGGCGGACGCCTGGATATCCTGGACAACGGCGGGGGAGATACCGGACTACGGTCCGAAAAGCTATGCGTGATTGGTAG
>Cp262_69
ATGAGTTGGTTTTCCGATCTCTTTGCCCTACTCACTACGGCTTCTCAGTGGTGGGGGCCCACCGGATATCTTGCCCGTATTGGTGAGCACATAGGAATCAGCCTGGCAGCCGTGGCCATTGCTGCCGCCTTTGCTATCCCAGTCGGTGTAGCTATTGGACATACCGGACGAGGCTCCGCAATAGTAGGAGCGATCAGCGGTGCCGCACGCGCGCTACCCACACTTGGATTGCTTACGATCTTCGGCCTTGCCTTAGGTATCGGATTAGAAGCACCACTCATAGCCCTAGTGGTACTCGCTATTCCTTCATTGCTAGCCGGAGCTTATGCAGGAGTTGCCAGCACAGATCATGACACCGTGGATGCTGCGCGCGCTATGGGTTACACGGAGTGGCAGATTATTAAAAACGTGGAACTCCCCTTGGGTGCCGCCGTGCTCGTAGGCGGTATACGCTCAGCAACATTACAAGTCACGGCCACGGCAACCCTTGCAGCTTATACGTCAGACGTAGGGCTCGGACGTTTCATCTTCCATGGCCTAAAGGCTCGCGACTATATAGAGATGCTTGCTGGTTCCGTTTTGGTTATTGTGTTAGCGCTGATCCTTGACCTAGTACTTTCTATGTTTCAGCGAACCACTGGGGCGCACAGCGCAACAGCATAA
>Cp262_70
ATGAGGTGGCTACGTCATGCGTGGCCATATGTGCTGGATATGGCAGCAGCCCACCTCTTCCTCAGCATTCCAGCAATCCTTATTAGTATCGCGGTCTCCATCCCCATCGGCATGTTTGCCGCCCGCAATCCGCGCGTAGGAAACCTGGTGGTATCCGCGGCCTCCCTGGCTTATACAATCCCCGCCCTTCCTATGCTGATATTGGTTCCTTTCATCGTGGGAGTACCCCTGCGATCAGATACCAACGTCATTATCGCGCTATGCATCTATGGAGTCGCTCTTCTTGCACGTACTGCAACAGATGCTTTTCGTTCCATACCTGAGGACGTGCGCATGTCCGCATCTGCCCAAGGCATGAGTGCGCCCCAGGTTGCGTTAAAGGTTGATCTGCCTCTTGCTATTCCGGTATTAATCTCCGGCATTCGCGTGCTCGGTGTCTCCACTATTGGCCTGGTAACCATCGGCGCATTAATAGGAGTGTCTAGCCTGGGAACACTGTTTACTGATGGTTTTCAACGCAATATTACTGCTGAGGTACTCACTGGTATAGGTGCTGTAGTCATACTCGCGGTGCTTTTCGACGTCCTCTGTCTCATCCTTCAACGCGTACTCGCACCTTGGTCGGTGATAAAGAAATGA
>Cp262_71
ATGATCGAATTTATCGACGTCAGCAAGAGCTACGCTAACCCCCGCAAAGAAAAAGGTGACAAGAAAAATAAGATGCCAGCAGGCACAGCATCTGAAAAGCAAACGCCAACAGAAAATGCTGTGAACAACTTCAACCTTGTTATTCCAGAAAATCAAACCACCGTTTTTGTTGGTTCCTCCGGCTGCGGCAAAACCACGCTCCTGAGAATGATTAACCGAATGGTTGAACCCACGTCTGGAGAGGTTCACGTGCGCGGCCGAAACGTGGCCGATGTCGATCCCGTAGAGCTTCGCAGATCCATCGGGTACGTCATTCAAAGCGGCGGCCTCCTCCCTCACCGCAAGGTGCTGGATAATGTGACAACGGTTCCCCTGCTTAACCGCGAGCCCAAAGAGGAAGCTATCCGACGCGCCCGGCTGGCCCTAGAAACAGTAGAGCTCGACCCCAGCTTTGAAAACCGCTATCCCGGTGAGCTTTCCGGCGGACAGCAGCAGCGCGTTGGCGTCGCCCGCGCACTTGCCGCAGACCCAGACATTCTGTTGATGGATGAGCCTTTTGGTGCGGTCGACCCGATCGTGCGGCGCGCACTACAGCAACAACTCATTGAGTTACAGGCCCGCCTGCATAAAACCGTGGTGGTGGTGACCCATGATGTCGATGAGGCCTTCCTCTTAGGCGATAACATCGTGGTGCTAGAAAAAGGCGGAAAGATTGCCCAAGTTGGAACGCCCACGGAAATTTTCGCACAACCAGCCAATGATTTTGTCGCCCAGTTCATGGGCACCCATCGGTCAGATAGAGACTTGCACACCACGGTCATCGGTGGCTCACGGGTTGTCGTGGATAAGCAAGGTCGTCCGGTCGGTCGACTAGGTGCGGACTCATGA
>Cp262_72
ATGGACATCCTCAACAAGGCTAAAGAACTGCTAGATCAAAACGCCGACAAGGTAAAGGATGCGGTAGAAAAAGTTGGCGATCTTGTCGACGAGAAAACCGACGGCAAGTTTGCAGACAAAGTCGACCAGGTCCAAGAGGCCGTAAAGAAGAAATTAGACGAAAAGTAA
>Cp262_73
ATGCTGGGGCACATGACGCTCTACTCGGACACGCTTTCATTGCTCACCCGCATGGTGCAGAACGCCTGCGTCAACGACCTCACCCCCGATTCAGGACAAGAAGTCCGAAATGCCGACACTCTAGAGGAATTCTTTGCCGGCGAGGCCGTCACCATCGACCGCTACGAGTCTCACCCAGGACGTGTAACCATCGTGGTTACGGTCCCCGGCAGCGACCCCACCGCCGAGCCGCTTACGCTGCTAGGACACACAGATGTGGTACCCGTGGATGAGAAGAAATGGACCAAGCCACCCTTTGAGGCACTCATAGAAGATGGGAAAATGTACGGCCGCGGCACCGTAGACATGCTCTTTATCACCGCGACAATGGCAGCCGTGACCCGCGAAGTAGCACGGAAAAAATCCAATCACGGCACCCTTTACTTTGTAGGCATCGCAGATGAAGAGGCTCGTGGCGGTTTAGGAGCTCAGTGGCTCCGCGAACACCACCCGGACGCGTTCAGCTGGAAAAACTGTGTGTCGGAGACCGGTGGCTCTCACCTTCCAGGCGCAGATGGTTCCGACTCTGTGATCGTCTACATCGGCGAAAAGGGCGCTGCGCAACGCAGGCTCCACGTCCATGGCGAAGCCGGCCATGGTTCGGCGCCATTCCAAAAGGACAGCGCCATTGCAAAGATCGGCGAGGTGGCGCGTCGTATAGCTAGTATCCAACCATCAGTGCGCAGCGACGACACATGGCACGGCTTTGTACGCGCGTTCCGCTTTGACCCAGACACAGAGCGCAAGCTTCTCGACGGCCACCCCGATTCCTACAAATCCCTCGGCGAACTCGCAGCATTTGGCGATGCCATCTCACACCTCACCATCGCCCAAACAGTCCTCCGCGCCGGCCAAGCCATCAACGTTCTACCCAGCCACGCATGGCTAGAAATGGACATCCGAACCCTCCCTGGACAGTCGGACGAATACGTTGACCAGCTACTCAACCAAGCCCTAGCCGATTTAGCACCCGAGGTCACCATCGAACACCTCATCAGCGAGGAGGCCACAATCTCCCCCACAGACTCGCCACTCTATAACGCTATGAGAGATACGCTGCTGGAATTCTTCCCCGAGTCCACCGTGGTCCCCATGATCGCACCCGGCGGCTCTGACCTGCGCTTTGCCCGGCGCGCAGGCGGCGTGGGCTATGGCTTTGCAGTACACGCCAAACAGCGCACGTTGGGGCACGCGCACGCGCAACTTCACTCCCATGATGAGTTTCTTTACCTAGAAGATTTGGAACTCACCGTTGCCGGCTATCACCGACTTGTAACCCGCTTCCTAGAACACTCATGA
>Cp262_74
ATGACTGACATTCTGGAACTTGCCCGGACCAAGGTTCTTGAGGAAGGCAACGGCCTGAATAAGGACGAGGTCCTCCAAGTGCTCACACTAGAAGAAGACAGAATCCCTGAACTCCTTGCGCTCGCACACGAGGTGCGCCTCAAGTGGTGTGGGGAAGAAGTCGAGGTAGAAGGCATTATCTCCCTGAAGACGGGTGGTTGCCCTGAAGACTGCCACTTCTGCTCCCAGTCCGGCCTTTTTGAGTCCCCCGTTCGTTCCGCATGGCTCGATATCGCGGGGCTTGTGGAAGCCGCAAAACAAACACAGAAGTCTGGTGCCACCGAATTTTGCATTGTTGCTGCGGTAAAAGGCCCGGACGAGCGCCTTATGAGCCAGCTGGAAGAGGCAGTAGCTGCTATCAAATCTGAGGTGGATATTGAGGTGGCGGCGTCGATAGGCATCCTTACCCAGGAGCAAGTCGACCGGCTCAAGGCGGCGGGCGTGCACCGCTACAACCACAACCTAGAAACTGCGCGATCGTACTTTCCCAACGTTGTTACCACTCATTCATGGGAATCGCGCCGTGAAACTCTGCGCATGATCGGGGAAGCCGGCATGGAGGTTTGTTCCGGTGGCATCATCGGCATGGGTGAAACGCTGGAACAACGAGCAGAATTTGCCTGTGACCTGGCAGAGCTCAATCCCACTGAAGTCCCCATGAACTTCCTTGATCCGCGCCCGGGCACCCCATTTGCAGATCTGGACGTTATGGAAACCCCGGATGCATTGCGGGCAATTGGGGCATTCCGGCTTGCGCTGCCCAAGACCATTCTCCGATTTGCCGGTGGGCGCGAGCTCACCCTGGGGGACCTGGGCACCGAACAAGGTTTGCTCGGCGGCATCAACGCGGTGATCGTGGGTAATTACCTGACCACGCTGGGCCGTCCAATGGAAGATGACCTGGATATGCTGGGCAAACTGCGTCTTCCCATTAAGGCCCTGAACGCGAGCGTCTAA
>Cp262_75
ATGAAAACCACATCAACCGAGCTTATCCAGGTGATGCTTGCTAACGAGCCCCCGCTCTTTCACCCCAACACCGGACAAGAAATCGCTGCGGGAGAGACAATCAGGCTTTCTCCCTCGGCGCGCGCCGGGTTGGAAGCCCCGCGTTTTTGCCAGATCTGCGGGCGTCGCATGGTGGTGCAAGTGCGTCCCGACGGCTGGGAGGCAACCTGTTCGCGGCATGGCACGGTGGATTCCGTGTATCTGGGGCGACGCTGA
>Cp262_76
ATGACGTTTAAAAGCTTTGAACAATATGCAACAGCCAAAGGCCTGAACTGCCGCGTCACTCCCGAGCCGCAAAATAGTGACTACCAGTCTGGGATCACAGAAATTGCAGGGACCACATGGCATATACGTACGGCGCGCACCACACCGACCAAGAAAGGTGCTTTTGTAGCTTTTTGGACTCGGGACAAAGCCGGGAAAACCACACCGTTTAGCACGCAAAATGCACGAGGCGGGTTACTGGTGTTTGTGGAGCAGGGCACGCACCGGGGAGTCTTTACATTTACTGCAGAACACCTTGAGCGCCTAGGTATTACCTCAGGGTGTTCCGCAGGCAAACGTGGTTTCCGGGGTATATCCAAGCTGGTGTACTGA
>Cp262_77
ATGAAAAAAGGCGTGGGTGCGGACGTAGTACAACAGTTGGAGGAGATCTACGCGGCGTCGATAAGCCTTGCCAAGGAGATCCTAGAGACTGGCGAGTACGGGCGCTACTGCGATGTAGTTTATCCCAAGCTCATAGTGAAGATTCTTAGCTGGCACCCCGTTGATCGCACCGAGCCTTTTGGTTATGTGGACGCTGCAGGATGCTACTCGGCGGTGCTCTCTAAGCCGGAGTTGATCCATGATTACCTTTGTGAACAGCTGGAACGTCTCTGTGCAAATTATGAATGCGTGATTACCGTGGAACCTTCCACAGTGCGCATTCCACCGGAGTATATAGACGGAATAGAAGGCGTAACCGAGGCTCGTCGTGCAGGTGATGTAGCTGCCGAAATCCCACGACCTACCTTGGATGACGTTGATGATGCCATTATCGACGGCGAATGGGATGCCTTCCACGGCGAGGAAAAACCGCTCTTCCATTTCACCCCGCAGCGTTTTGATATTGCGTGTGCGCGCATCCAGCATTACACCGGAATTTCCCCATCTAGCGTGCAAAAATACATACTTTTTACAAACTATTCCATGCATGCTCGGGAATTTGTGAACTTTGGGCTATGCGAGCTGTCGCGGGAAGGATCGCGTTACAGCGCATTGGTGCTTCCCGACGGCCACAAGATCACGCGCGACCAGGCGGAGCATATTGATCGGGAAAGCCTGAGCCTGGAATCCAGGTTCCAAATGCCGCGCTATGACCTAGTAGCGGAAGACGGAATGGGCATCACCATGATCAATATCGGTGTGGGACCGTCCAATGCCAAGACGATTACGGACTGCCTTGCTGTGCTTCGACCGGAAGCGTGGGTGATGATCGGGCATTGCGCTGGACTTGACGGCCGCATGCGGATCGGTGACCTTATTCTGGGGAACGCCTACCAGCGCGATGACCACCTCCTTGACGACCATATTCCTCTTGATCTGCCTATACCCGCAGTTCCAGAGGTTCAGCGTGCCCTGGAAGCGAGTGTTCGGGAGGTATATGGCGAGGACCTTTCCTTGATGCGTACCGGCACCGTCCTCTCCACCGACGACCGCAACTGGGAATGGCACACTCCGCAAAAACTATGGAAGCTACTCCGAGGCTCTACAGCCGCCGCCTGTGACATGGAATCGGCAACGCTAGCTGCTAATGGATACCGTTATCGCATTCCTTATGGCACCTTGCTTTCCGTTTCTGACCTTCCGCTTCATGCCGTTCCTAAACTGCCGGCTGCAGCGCAAACCTTCTATGCAAATTCCAAGCAGGCGCATGTGATGTGTGCGGTGCATGCCATGGAGCTTCTTGCTCTTACTCCGGAAAAACTGCGGACGAGGAAGTTACGCCGTACGATCGGGGAGGTGCCATTCAGATAA
>Cp262_78
ATGGGGAAAGCGGGCGGCCCGAGCAATGCGTTGTCTATAGAACAAACAACGCAGATAGACAGCGCAGACGGGATTGATGCCTCCAAACTGCTCTTTTCCTCTTCCCAAGCCGTTGTTATCGCCGGTGATTCTGTGGGGCAGAAGTGGGAGGGCGCGAAAGCAGCGGTGAAGCGGGGCGCGCCGCTGCTGGTGCGCACTGCCGATAACGCATCGGCCATTGATTCGGAGATAAAGCGCCTCGGGGCTCAAGACGTTATTAAGATTGACGAGCCTCAGGCCCCGGACCCGGAAATTTCCGAGGCCAACATTGCCGATAAAATCTCGCAGCTCACGCCCGAATCCCCGCTTTTTAACGGCGGCGCGTCCATCCTGGTCTCCGGGCACACCACGGCCGCTGATGTAGCCACCGCACGCGCGTCGGGGGCCAATGTGGAGTACCTGTCTTCGGGCGATGCGCGTGAAAGCTCTGCGCTATCCGCTGATCCCGACGCTCATGTGGTTGCCCTGGGTCCAAGTTTTGCCAACAAAGAACGCTTTAATCGCCAGGTAGAGATGATTAGCCATGGTGAGGTCCCCGGTGGCGGGCATCTCATTTTCCCCTCGCACCGCGTGGTAGCTCTCTACGGTCATCCCTCCGGCGGGGCGCTGGGAGTGCTTGGCGAGCAACCTGCTGAGGAAGCCGTAAACAGGGTGAATGATTTAGTGGGTAAGTATCAGGCCATTGCACCGGAAGAGAGCGTGATCCCCGCCTTTGAGATCATTGCTACCGTGGCGAGCTCGTCAGCAGGGCCGGATGGTAATTATTCCAATGAGGGGAACGTTGATGAGCTGCGCCCGTGGGTTGAAGCGATTGGTGATGCTGGAGGCATAGCGATTCTTGATCTACAACCTGGCAGTGCAAGCTTCCTTGAACAGGCGCAACAATTTGAGGAATTGCTGAAACTGCCGCACGTTGGACTGGCGATAGACCCCGAGTGGCGGCTTAAACCGGGGGAGAAACCCATGGAGAGGGTCGGCAGTGTTGGGGCGGGGGAAGTGAACCAGGCTGCTGCGTGGCTGCGGGACCTGGTAAAAGATAATGAGCTCCCGCAGAAAGTCTTTGTTGTGCACCAATTTCAGCATCAGATGGTGCAGAACAGGGAAACCTTGGACACCACGGCACCGGAATTTTCGTGGGTTCTTCACGCAGACGGCCACGGAACCGCGGGCGATAAGTTTGCCACGTGGGATATGGTGCGGAAGAATCTGCAGCCCGAATTCTACCTTGCGTGGAAGAACTTTATCGATGAGGATCAGCCGATGTTCACTCCCGAACAAACGTTTAAGATCGAGCCTCGGCCTTGGTTTGTGTCCTATCAATAA
>Cp262_79
ATGATGAAAACCCGTCGTCTGAAGACTGCCCTTTGCACAGTTCTTGCCTCGTCCACTTTTGCCGTTGCCTCGGTCCAAGCCATTCCGCTTCCTTTCCCGCTCGGTGCTTCCTCAGGCATAGACGTTTCGGGCCATCAGCACCCTAACAGCAGCAGCATTAACTGGAAGGACGTAAAATCCCACGGACAGTCCTTTGCTTTTGTTAAAGCAACAGAGGGGCTGGGCTGGACCAATGACTTTTACGCCAGTGACATTACTCAAGCCGCAGCTCAAGGGCTGAAGGTAGGGTCGTATCACTACGCCCGTCCGGGCGCTGACGCACGGCAGCAGGCGCGTCACTACGCCAAGGTCATCTCTCATACGCCGAACCATTCCTTGCCGCCTGTCCTGGATCTTGAGGTAGCTGAGGGGAAAACCCCGCAGGAGCTGGTCAACTGGACACGAGATTTTGTTCAAGAGCTGGAAAAGCAGACCGGTCGCGTCCCCATGATCTACACTTACCGGTACTTCTGGATTGAGCAGATGGCTAACACCACTGAGTTCTCACAGTACCCACTCTGGCTTGCGGCATATCAGGCGCAGGTACCCGGGATCGTGGGCGGCTGGGATCAGATTGATTTCTGGCAGCGCTCCAGCTCCGGACGCATTAACGGCATCGTCGGCGACGTAGATATGAACCTGTTTAACGGTGACGACGGCGAACTCGCCGCTTTTGCTGCAGGTAATCTCCACGCTGCGGGCAACAAGTTCGCCTCGATCAACCTCCCCGAGCTGGCCGATTTGGGTAAGAACGCAGGGGGCGTAGTAGCAGTTATTCTGGCTTTGAGCGCCGGAGCAGCTGCTGCGCCACAACTGATTCAAGCCGCCGAGGCCGCAGGCCTAAGCTCCGAGGGGGCTCAGGACCTCACCACTGTGGTACAGGCTTTGGCCAAGGCGGGCAAACTCCCAGTGGATCAGCTTAACAAGATGGCTAGTGGTAATTACACCGTTGGTGACCTGATTATTCTGCTGGATAACGCAGCCCACATTGCGGGACTAGATGAAGGCCAGAGCTCTAAAGCTGCGATGCGCGCAGATGAGCTTAATATCGACGCCAACCAGGTTGCACAGGTACTTCGCAGCCTCGCCGCCCGCTAA
>Cp262_80
ATGAGTAACAACAGAACTATCCGTGTGGCCATTGCTGGGGTTGGGAACTGCGCTTCTTCCCTTATCCAGGGGGTGGAATATTACAAAGACGCCGATCCCAATACCAATATCCCCGGTCTCATGCACGTGCAATTTGGCGATTATCACGTAGGCGATATTGAGTTTGTTGCCGCCTTTGATGTGGACAAAGAAAAGGTTGGTCTAGACCTTTCCCGTGCCATCAATGCCTCCGAAAATTGCACGATCAAAATCTGCGACGTCCCCGAACAAGGCGTCACCATTCAACGGGGTCCCACGCTGGATGGATTGGGAAAGTACTACCGCCAAACCATCACAGAATCCAGTGCCGACCCCGTAGACGTTACTCAAACCCTAAAAGACGTCCGCGCGGATGTCTTGGTCTCTTATCTCCCAGTCGGTTCCGAGGAAGCGGATAAGTTCTACGCGCAGTGCGCTATCGACGCCAAAGTGGCCTTTGTTAACGCCCTCCCCGTGTTCATCGCCTCAGACCCCGAATGGGCGGAAAAATTTGAGAAGGCCGGGGTTCCCATCGTGGGCGATGACATTAAATCACAGGTAGGGGCCACAATCACCCACCGCGTGCTAGCAAAATTGTTTGAGGATCGCGGCGTGCATCTTGATCGCACAATGCAGCTTAACGTCGGCGGCAACATGGACTTTAAAAATATGCTCGAACGCGAGCGCCTAGAGTCCAAGAAAATCTCCAAGACGCAGGCTGTCACCTCTAACTTGGATCAACACATCGAGGCACACGACGTCCATATTGGTCCATCGGACTACGTCGGCTGGCTGGATGACCGCAAGTGGGCTTATGTTCGCTTGGAGGGCACCGCGTTTGGGGATGTGCCGCTTAACCTTGAGTACAAGCTGGAAGTATGGGATTCCCCTAACTCTGCCGGCATCATCATCGACGCTATCCGTGCCGCCAAGATCGCTCAAGATCGTCGACTCGGTGGCACAGTATTCGCAGCGTCCTCTTATTTGATGAAGTCCCCTCCAAAGCAGCTTCGCGACGAACACGCCCGCGCGGAACTAGAGTCATTTATCGCCGGCGACCCTAGCTAA
>Cp262_81
ATGACGCTCCCCGACCACAACACCACGCAGCCAGCCGCTCAAAAAGAGCAATCAAATCGGCTTAACTCCCGCCTCAACTGGCTGAGGGCTGGCGTGCTCGGAGCTAACGACGGAATCGTTTCCGTCTCCGCCCTTATCCTTGGCGTAATAGCTACTGGTGTAAGTCACGGCGCCATTTTGGCTTCCGGCGTTGCCGCTACGATAGCTGGTGCCATTTCCATGGCCCTGGGAGAGTTTGTGTCAGTCTCTGCACAACGCGACTCAGAGCATATGGTCATGGAACGCGAACGACTAGAACTGCTTCATACTCCCGATGAAGAGCGACAAGAGATCGCAAAAATCCTTTCGGGTTATGGAATGTCAGAGGAAACCGCTTTACAGGCGGCTACCGAAATCGGGCGCAATGATCCCTTCCCTGCGCACTTGCGCATCGAATACGGCATTGACGCCCAAGACCTGACCAGTCCATGGCACGCTGCTTTTTCTTCCGCAGCCGCCTTCACCGTGGGAGCCATTCTCCCCTTGCTCATGGTGGTCATCGCCCCTCAGGAGAACAACGCTATAGGCATCATCGCGGTCAGCTCAATCACCATCATCGCTCTAGCTATTACCGGATATCTCTCTGCAGCCATCGCCGGCACGTCACGGATGCGTTCCGTTTTACGCCTGGTGATCGGCGGCACCATCGGGTTAGTTCTCACCTATGGAGCAGGCGCACTTTTCGGAGGAGTCCTCTAG
>Cp262_82
ATGGGTAGCCGGGAAGAAAATCGGGAAAAAACGCAGGCAGCAATACTCGACGCAGCCGAGGCCCTGCTCCGCGAAGGCGGAGTGGAAGCTCTTACGGCGGGAGCCGTCGCACAGCGCGTTGGTCTAGCCCGTAACTCGCTCTATCGCTACGTGGGATCCATGGATGAACTGCGCGGACGCGTTATTCTGCGACACTTTCCCAATTACGTGGAAGCCATCAACCAAGCTATCCGCGAGGCAACTACCCCCACGGAAGCCCTGTGCGCCTATATCGAAGCCAACTTGCAAATCGTGGCGGTGGAAAATCACGGCTGGCTCATGGAATTAGCACAAGGTGTCGGCGGGGAAGCCGAAGCAAACATCGCCCACATTCACCGCCAGCTCATCGAATCCCTAGGCAACCTACTTGCGCCGTTTAATCTGGACAATCCGACACTCGCAGCCGCACTCATTCAGGGAGTGCTCAGCACAGGCTTCAGCGCACTGGAACGCGGGCATGACGTGCAGGAAGTGACTGCACTATGCGTGCAAGGCGCGCTGGGGATCGTCGGCAAGCCACAATAA
>Cp262_83
ATGACCAAGACATCCAACCGCTGGGCAGTGCTGACGATCCTGATGATCGGCGTATCGCTCATTGTTCTCGACTCAACAATCGTTTCTGTTTCACTTCCCGTGATCATCACGTCGCTCGATTTGAGCCTCACTGATGCGCAATGGGTCTCTTCTCTGTATTCCGTGGTCTTTGCCGCATTGCTGCTGTTCACGGGAACGCTGGGGGATAAATTCGGTCGTGTCCTCATCTTCCGTATCGGCCTCATCGTCTTTGCGCTTGCCTCACTGCTGGCTGCGGTATCCGGCTCTGCGGCTCTTTTGATACTGGCCAGGGGGTTGCAAGGTGTTGGTGGCGCGATGATCTTGCCATCCACATTGGCCACTATCAATACTGTTTTCCGTGACCAGGAACGGGCACAGGCCTTCGGGATTTGGGGCGCCACAATGGCATCGATGGCAGCCATCGGCCCATTGCTCGGCGGCTGGCTCACGCAGTCTCTCTCATGGCACTGGATCTTTTTGATCAACATTCCTATCGTCATTGCGCTGCTCATCGCCGGCCACTTTGTCTTCGGGCCGGACCACAAGGGAGACATTGTTGGTTTTGATGTCCCCGGCACCTTGCTTTCTGCCCTGGCTCTCGGGTTGACGGTCTTCGGGCTCATTGAGGGGACGTCGTTAGGCTGGTGGAATTCCCCAGTGCCGTTTGCGATCGCCTTTGGACTTATCGCTACTGTGCTTTTTATCGTCCTGGAACGCGCGCGTCAGCGAGCCGGCAAGCCGGTGCTTCTCGACGTCCGCCTCTTCCGTATCGGATCCTTTAGCAACGGCAATATCACCGCGCTGACCGTGGCACTAGGTGAATTCTCCGCATTGTTCGTTCTGCCGCTGTACCTTATTTCGGTACTGCGCCTAGGCACTATTCACGCAGGTTGGGTGCTTGCTACTTTGGCGCTTGGCTCGATCCTGTCCGGTGCGGCTGCTCGCCATCTGGCGGCCACATTTGGACCTGCGGTCACTGTGATTATTGGACTCGTGCTGGAGGTGGCCGGTATTGCGGGAGCGGGCCTGCTGATCGGGCCGGCGACGTCGGCACCGCTTATCGCCCTGGTCCTGGCGATCTACGGCGCGGGCGTAGGACTTGCCTCGGCGCAGCTGGCTTCTGTCGTGCTTGTCGATGTCCCCGTTGAATCCTCCGGCATGGGGTCGGCCACGCAGTCGACCTCCCGCCAGCTCGGCTCCGCGCTCGGTGTGGCAATCGCGGGAACTGTCCTGGCGGTCGACGTAGTGCGCCGGGTAACAGAAGGCCTCACGAACCTCGGAATGACAGGGCCGCAAGCTGAGCAGTTGGCGCACGCTACCGCCGATTCCGCTGGCGCTGCAATCCCTGCGCTGGCAGAAAAGATGGGGCCTGACGTGGGGAGTGTTCTCAGCGCAGCCTTTGCCGACGCCACCTCTTCGGTGTTGTACGTATCAGCCGGAGTGCTGCTGCTAGGGCTCATTTCTGCCGTGTGGTTGGCAAAGCGGTAG
>Cp262_84
ATGACCACATCAGCAAGTCAACATCATTTACCATGTAGAGCCAAAAGAATTGAGCCCAAGCAGATCGCTTTATCTTTCTTGGTTCGGCAATATTCCAAACTCCCACAGAACAGGTATACGCCCACTCTCGCCAAATGTGATGGCTTCGTTTGTGTTAAACCGGCATGGGATCGGTGTCTCATGTTTAATGAAAGGTCGCTGCGACCGAAGCCGCAGCGAGACCACCCCGCCACCGACGACGACCGTGCTCTGATTATCGCGCACCTAGGCTGTGATATGCTGCCACGGCAGCGTGAGCCGCAAGTTTTCTCACGCCTACTGGGTTCATGCGAACAAAAGACACCGGCGAGCAACGCATCTTGCCACGCGTGTACCGTGTGGACGCCCCTGAATCCTGGGCAAGTGCGAGTACGTCATGCTTACCAACAGGCAATACGCCGCCGTTCTCGTCGTCGACATCCACCAACCAGGCAGCGCCGGAGGTCACCCCTCGAACCTCAACGCCTATGTTCGCGACATTCTTCATGCTCTCGTGGCCCAGAATGTCGCTCCGACCTAGGCAGGATTAACTCCGTCAGTGGCAAGCCTCAGCGAATCTGGCTCATTGACCCCGTCTACGTCGACGCCTCTGAGGAGTCATCATCAATGAAACTTCTCTCAGTAACAAGCTGCGTACTAGGGGGACTATTGGACCATGGCCCGCACTTTTCCCACCGTTTTAGCCGTAGCCTGTTCTATACCGGCAAGGTTCCTACGGCTTATCGTTGGTATAGGCAGCACAACCGGGTGATGAGTCTTGGGGGCTTGGTAAAGTAG
>Cp262_85
TTGACCCCTGCCCCGTGCCAACAGTTCGGCTTTAGCCGCGAATTTATTAACGCGGTGAAGACCCGTCGCGAGGAAGCGCAAGTGTTTAAAGCTTTTGCACGCGACGTAGATGTGGAAATCTCTGGTGGTCTCGACCAAGACGGCCCGGAGCTTATCGATGGTGTTCGCGTGCTGTGGATTGTTCAGGGCATCGCAGCGCGTGACGAAACAGTTTTTAGGCATGTGCTCAAGACTGGTCACTGCTTGTGCTAG
>Cp262_86
ATGAAAATAGCTAAAATCAGTCTCATAAGCCTCACCTGCACGTTTACCGCACTGGGGCTTTCTCCTGCTGTGGCCGAGAACTCAGATAATGATTTCGCTTCTTTGCAAGCAAGTAGCACGGTGCCAGTAAACGACAACCGGATCGCGGCTTTATGGTCGGCAATCCCGAGTCTGGATGATTCACAAGAAACCCGAATTCGCCACGACTGTACCACCAGCTATCTGGGAGATAATTTTTGGTTAACGGCTCATCATTGCGTTTCTAATTCACCGTTTATGGACGGATTTCTCCGCCAATCCGATGGTGAAGTAGCAGGCATCTCCGCTATTTATACCAAATCCTCTGCCGACGATGTTGCCCTGATTAAAGTCGGCGAAGGCATCAACGCCGATACCTTCACGCTTGCTAACGAACCGTTAAAAATTGGGGATGAAGCTACGCTGACCGGATACGGATCACCCCATGACTATGCGTCTTCAGCATTAACAGTCATTTCCGAAAAAATAGACTCGCTGAACTTTGGGAATGTCACCTACACAGACCTTTCAAAGGAACATCATCAACAACTTCACGATCCTGCGGCGGGGATTCAGGAGCACCAGTTTACAAAGGCGAAATCCTGTATGCGGTACACACCGCCGGCGGATTCAATCCAGAATGCAGTGACGGGCAAAACCGCCCTATGTGGCATACCAATATTGTCTCAAGGGTTCCCTGGATTAAAGAAACAATCCAAAACAATTGGAGTTTCACGGACCAAGAAAGAGTCAAAGCAAACACTGGCCTAA
>Cp262_87
ATGAAAGTGTTCTCTCGCAAAATACTGGCTGTTATTTCAACGAGCCTTCTGGTTAGCTTCATACCAGGTGTCGCAGTAGCCCAATCATCCTTTTCCGGTTCATCCGCTCCTGGCGATCTTCAGTCGGCAGTAGAACCATCTGAAACTTCCGGTTCTGCCACCAACATTGATGCCTCAATTACGGGTGCCACATCTGCACAGCAAGAGGTAGATGGCCCATTTGCCCAATGGGGCATCCCAACCCCTCCGGGTGCTGAAGGATATGAAGTTAACCAGGTTGCCGAGGAAGATCTCAATCCACAAGGGCTAGAAGAGTGGCATCCAACCGCTGACCCGAACAAGGAAATTGTTCCTGGCCAAATGCGCTCTGACCGAGAAAAAGTTCCTGCCGGTGTGGACAAGGCAGAAGCCGATAAAGCCGAGATTCGGGAGGCCCAGCTCGCTGACCCAAATACACCGACGTTGAATGCACGCCCAGGCTGTGGTGTGTACTGGCCAACCAGCTTTGAAGTATGCGGACTAATCAAAGAGAAATACGACAGTATCGGTGGCCCCACTAGTTTTCTTCTTTTACCAAAATCTAATGAACTTACCAACCCTGACGGGGTTGGTAAGCGTTCTGAATTTATCAACGGGTTCATCTACTGGCACCCCAAAACCGGAGCCCATACGGTCAGCCTTCCAGTGTCAAAAGTGTGGCAACGACATGGCTGGGAAAAGGGTTTCCTCGGGTACCCTACCACCAGCGATATTCCTCAAGGGAACGCATGGTACAAGCAAGACTTTCAAGGTGGGCATGTTTATACCCATAACTCACCAGTTCTTCCTTCTCAGGCAAGCATCCAAGGTGCTATCTACGACAAATGGCAATCCATGGGAGCCCACAACAGCGGACTCGGATACCCCATCAGCGATGAATTAACTACCCCAGATGGAATAGGACGCTACAACGTATTCGAACATGGAATGATCTACTGGACACCAAAAACAGGGGCGCAGGCTGTTCATGAACCGATTTTGTCTAAGTGGTCTAAAGCCGGATATGAAAGAAGTAGCTATGGATATCCTGCTGCACCGCAGGAAAACGTCGGAGAGTGGCATGTGCGTCAGCGCTTCGAGCGAGGTGAAGTTTCATCTTTCAATGGAACTATCGCTAGTTTGGCGAAGTCTTTTGGCCTAGATGACCAAGGGATGCAAGAGATGTTTGATGTGTTAATGAAAGACTTTGCAGAACACGGTATTGATAGCAAAACAGGATTTGAAAATCTTTTAGCGCGTTCTCTTGAATCGCTTAAGTTTAATCATTCTAATCTACTTACAGCGTTGGCTGAGGTTCCTGTCTTGCAATCGAACAGCGATAACGAAGCTGCAGGTTGTAATTATATTCCGCCTGGAAATTCGAATACTCTTGCCGGAGACGTATTTTATTCTGTGGCTACTACTTATACCTATAATCATGGACACAATGACATCTTCGTCAAAGAAGGCGCCACAGCAAAAGAAATTGAGACGGTGGAGGCAGTTAATCCTGAGCGAGGTGTCCAGAGGCTTTTAGGGAGTACTCGAGAAGGCGTATGCGCTCCGAGACTCTTGCATGTTAAAACCGATGCTAATACTCGAGCGGGTGCTGTAGCCTTTGCAAGGAAGCAGGCATCGGAAGGGAAAGGCTACAATAAGAAGTTCTTTGTGACTCGTATTGGGCCGCTAGAACAAAACTCGTACAATTGTTCACAACTGGTATGGGCTGCCTACAAGAAAGCTTCGGGTGGTGGTCTTGATATTGGTGAGAAGTATCCTTATGAGCCTTATCAGCCAGCTGTTATGCCTTCTGACATCCTGAAGTCGCATAATACCTACGAATATTGA
>Cp262_88
ATGCGTAGAACATTATTTCAGGAATTTCTAGCGGTTTGTACATTAGGAGTGTGCGCATTTGTCGTTTCTTCGTGTGCACAGGAGGTTCCGCAGCCGTCAAAATCCCCTATTTCTTGGGAATGGGCTGGAATCGCTAGGGCTGTGTCCGTGGCTCCTTCAGTAGATAATCATAATTATGTTTTCGGAGCGAACGCTGATGAGGTGGGTTCTCTTTCTGAGCTTGCGTCGGTGTATAATCCTTCAATGGAGAGACTGGGTGAAGGATACATGGCTCCAGATAGGGATCAATTGGTTGTCTTTGATTCGCGTTTTCACAAGCAATCTGAGAGGCCAATTGCAGATTTAGGACTACCGACTCAAACAACTTCTGCTGCTTCGGCGAACAGTGAAACGGCAGTATTCGTTTTTAATGAAAGTAAGAATGATAGTCCGTATGCTAGCCGCGTAGTACTTGCAACTGAGGGCACTACAAGTTCGGTGACTCGCGATATGAGACCGATTGCATTGAGGGCATGTACTGATAAAACAGCGGTCTGGATAGAACGTGATGAAGATAACGGCAGTGGATTAACACTTGTGCGTATGGGAGCTGACGGGGCGCTGTCTGAATCGCGCCTTGATGGCCCTGCTGGAGCAGTCGCATCAGAATTTTTCTCTGCTCTTGGATGTGGGGAGGAACATTCATATATTTCATTTCCTGACGATCTTGGTAAAGCGGATGTTTTCTCGGTTAGTGGACTTAGCAATCAACAAACCTTGAAAAGCGAAGGAAAGCTCGAAGAGCTACCGGAACCATGTGTTAATAGGTCCTCACGCTACAAAGAAGGAAGTGTGTCGTATTTTTCGGGTCGAGGAACTCTCGTGGAAGTCGATCTTGCACATCAAGTAGTCAGAGAAACTGAGCCACTTATCGGTTCTGATCGTCGCCCTGTATCCGCGACAGTCGATGGTGAGACGGTACATATCGTGACTCAGCCACTTGATGGTGCTGAGGAGCTTCTCGTGCATTCATTTTCGTTCGAAGACCCAACTGCGGATGTCGATGGCGCACGTATCGCAAAGCTTCGCCAGATTATGCGTGATGGTACGGCAAATGGGGCGTACACGATTCCGATGTCTATTTTCCCTTTCGGTAAGCGGACGTAA
>Cp262_89
GTGCTGACTATCGTGAAAACTGCGGGCACTTATGCTACGGGCCTTGAGTTGGCGGTAACCACGAGAAGTGATGAAACGGCTGGAACGGTGGGCGTTCAACGTCTGGCAGATGAACTCGACAGAGAAACGATCTCGATGTTCATCGATGAACTGGATCATTTCCAACGTTTCGGGCCGAGTTTGGATGCGAAAAAAGCCGACACGGCTTTCAATGACTCGTTCGTGTCCCGCAGCTCCTGA
>Cp262_90
ATGTGCGGAATGGGGTATCGCCACACCTCCAGGGGAGGCAAAGGCTATGAAGTCAACCAGGCCACGGCGGAAGAACTTAACCCACAAGGACTAGAAGAGTGGCATCTAGCCCCAAACCCGAATGATGAAATCATTCCTGGCTAG
>Cp262_91
ATGCGTAAAAGTTTAAACAGACCATCGGATAGTAGAGAAAATACCGACAAGCAAAAACCTTTACTATTTTCAAAATGGTACGGAATCCCTTTTCTTGAAATTGCGCTCTTGGTTGTCACTTTTATTGTTGATATTTTCTCAAGTCACTACGTAGGACATATATACGCTGTAATTTTCATTTCCTTCGTTGGATTACCGATTCTCAGCCTCATTCCGCTGCGCTTTTTCTTCGTAGACCTTTTGTTTATATCCCTAGGCGTATTAGGAATCCTTATACTCAAGTTTTCTGGTGATACTGCTAGCGTTGGGCTGGGCTGGGTTTCGCTGTTTCTCTTAGGACTAGGCGTAAGTGGTGTTTGTTGCTTAACTCGGAGAATTTTAGCCAATATCTTAATGAAGACTACACGCTCGTAA
>Cp262_92
ATGGGCTTCTTGGACTCACTGGGGATTAGCACAACAGCAGATGAAGCGATGGTGGCCCGTGTTCACCAGCAAGCAACCACAGATAGCGACTACGACAACAACCAAGACAACTGGAGGGACAATACTTTGGGGGCCGGAACGTTAAAAGCAGTCGGCGCATCCGCGCCATAA
>Cp262_93
GTGGATCAACTTGCCGGTAATACAATTGCCCCCGATTTAGATTATGGCTCCGACGATAAGATTAAATGGCTCGGAGGGGACAGAGATTACGATCCCAAACATTTTGTGGAACTGAGAAGAATGAAAGACGAAGGGGCAGAAATTTATATTCCGTTAACTGCTCACGGCTAA
>Cp262_94
ATGACAGAGAGCTGGAGCTTATCGTCTTTCGGGAAGTATATGAATTCACTACTAAAAAGGTATTTTGCAGGCGATGTTGCTATGCCTCCCGAGGACGTTGAAGTGCGAGCTACTTGGAGAACCTCCGAGTACGTCTATTGCGTATTTTCAGTGATGTCCACACAAGGAATTGCGTACGTTGGCATGGAAATGCCCCCAATACCGAACAGTGAGGGTGTCTCTTCGGAAGAAGATACTGCCGTCAAAGGATGA
>Cp262_95
GTGTTATGTTGCCAGGTTTTCCATTCTGACCTGCATAAACAGCATGACACTACTGGCACTGCATACTTAATTCAAGGCGAAGAAGAAGGCTTCGCCCAGATCGCTGTCGCTTCGGTCGCAGCCTTTCATTGA
>Cp262_96
ATGGCAGTTATCGACGCCTCTCTGCCGCTCTCCGCGCGACTTCCCGCACGAGGTCTCTTTGAGGATGACTGGCGCGCCCGCCCCACACCACACCACCCCTACCCTGTGATTTTGATTCACGGCACCGGGGTGACCAAAGGCGATTGGATGGAACTAGGCACAGATCTACGCAAGAAAGGCTACGCAGTTTTTGCACCCGATTTTGGAATGCGCTCAACGGCCGCAGTGGCAGAATCAGCAGACCAAGTTGGCGCATACATCCATGCAGTGCTCAAGGTCACCGGTGCCAAGCAAGTGATCCTCGTTGGACATTCTCAGGGAGGAATCCTAGCCAGGTATTGGATGCATCATCTGGGCGGAGCACGCTATGTATCACACCTAATCTGCCTTGCTGTTCCTAATCATGGCACCTCTCACGGTGGCGTTATCAGCCCTCTTACCCGCACCGCTCGCGGTACAGTTGTGGTCGATTCCATCATCACCAACTTTTTCGGTGCCTCAGGATTTGAGATGCTTGCCGAAAGCGACCTCATCCAAGAGCTCAACGCCAACGGCGATACACTGCCCGGCATCTATTACTCCTGCATCACCACAAAATCAGACACCATCATTCAGCCAGTGGAATCCTGTTTTCTCACCGGCCCCCTCGTCCGCAATATATACGTACAAGCAGTGTCAAAGCGCGCAATAGTTCTCCATGAAGACGTTCCCCATGATCGCCGCGTACGACGCATCGTACTCAGCGAACTAGAACGAGTGGAACGTCTTACCACTAAAAAGCACGTGCGCACCGAACATAACACTTAA
>Cp262_97
GTGTCCCTTACTGTTGCTGAGGCAATTGCGAATCGCCGTGCTACTCGTAAATACACAGAGCAGGAGGTGAGCGACGTGGTGCTTGATGCCGTCGTTTCACAAGCTCTTCAGGCACCGAGCGCCTTTAATGCGCAGCGTGCAGACTTGGTGGTGGTCCGAGATCAAGCGATCAAAGATAAGATTTTTGAAACTTCGGGGCAAAAGCAGCTTCGCGACGCCCCAGTAGTCCTCATCACAGTCGCGCGTGCCGACGTTCCCGAGGATCTCGATGAAGTCCTTGGAGCGGAGCGTGCGACGTTTGTGCGCAATGTTTTAGCTGATGCCGATGCCGCGCATCTACGTGAGACGGCGCTCAAAGACGCTATGTTGGTAGCAGGCTTTGCGTTGATCGCCGCTCACGGTGAAGGCCTGGCTACCTCGCCCACCACAGGTTGGGATGAGGCGAAAATTCTTGCTGCTATAGGCTTAGCGGACCGCAGTGATCGCGCTGTGGGGTTGGTTATCGGTATGGGATACCCTGCGGAATTTCCAGCGCATCCCGGTCGAGCCGAGAGCCGTCGAGTTGATAACGGTTATGCACGCGGCTGA
>Cp262_98
GTGAATCCTGGTCCGATTATTTTGCCATTTAACGGCAAAACTCCGCGAGTTCACGAGACCGCTTTTATCGCGCCGAACGCTACCTTGATCGGCGACGTAGAGATAGCGGCGCATGCCTCTGTGTTTTATGGATGTGTTTTAAGGGCGGACATCAACATGATCCGCGTGGGCGCCCGAACCAATATTCAAGATAATTCAGTGTTGCATGTCGACGGCGATGCACCGTGCATCCTAGGCGAGGACGTTACTGTGGGGCATATGGCTTTAGTACATGGCTCTACCGTGGGGAGCGGGACTCTGGTGGGTATGCACTCTGCATTGCTTTCGCACTCGGTTGTTGGCCAGGGAAGCTTGATTGCTGCAGGGGCCGTAGTACTTGAGGGGCAAGAAATACCCGCCGGGGTCCTTGCTGCGGGGGTTCCGGCTAAAGTCCGGCGGGAGCTTTCCTCTGAGCAATCGGCGGGTTTTATCTCGCATGCCGGCAGATATGTGCATACTGCCAGCATGCACAGGGAGCTTGGGGCGGGCCTGAGTTTGGATCAGGTGCGCTTTAGCTAG
>Cp262_99
GTGACGCGTTCCAAGCTTGTCCACGGCTCCGGAAAATCCCAGCCCACCGTGACTCGAGCCGTCGCCGCACTCATGGAAGTAAAGCTTGTCCGAGAAAGACCAGACCTCTCCATTCCCAATGGACCAGGGCGCCCCACTATCCCCATCGAGCTTTCTACATCTCCATGGGTGCAGATTGGTTTAGCTGTAGGAACCAAGACCACATATGTAGGCGCATACAGCACTCGTGGCGCAGTAATACAGGAAAAAATCCTTGACATTACCCCGTCGCAGATGAGCGCAGATCAATATGCTGAGACACTATCCACAACCATCCGTGAGATCGCAGAGCTTAGCGAGCTTCCGCTGGCCAACGTAGGCATTGCAACATCGGGTTACGTCAATGACCTCGGTCTTGTTACAGCAAAAAATCTCGGATGGGAAGGCGTAGATCTCGCCGGACGAATTTATAACCGCATTTCCGTTCCCGTGGCCATCACCAGTGCTATTACGGCGATTGCAGGTGCTGAGCAGCAGGCGCAAAACCCCGATGTGCCCGCCAACTCACTCATTTTTTACGCCGATGATTCCATCGGAGCGGCGCTTCAAAACCCCCAAGAAGTAATGGTGCTACCGCTCGATGAGAATATCCACGGGGCATCTTCCCTAGGGGCCGCCGCTGTGGCCCTAGTCGAGCAAGCACGACCAAAAGTTCTCGTCCTTGCCGGCTCCGCTTTTGAGAACTCCGAGGATGCTCTGGCGGTAGGACAAGCACTACGTAAGTCGCCCCACGGAACAAAGGATAAGTTGGAGATCCGAGTGATCCCCACTCATCTTGATAACGCCCGCGCTGCCGCTCGCGCCATCGCAATGGATCGACTTATAGAAGACCCTCTGGGACTAGCTAAACGACTAATCACTAAGCGCAGGCGAGCTGCTAGCTAA
>Cp262_100
ATGGTCACCACCGATCAAGCCCTCTCGGCGGGAAGCGCAGCGGCAAAAGTTGCAGAATCTGGCACTGGACGTGCCGGCGAAAAGAGCGGGAAGTCCCGTCATTTGCCACGCCATCTACGTCGACTTCATTTCTTTGCGGGAATCGTCTGTGCGCCGCTTATCTTCATAGCTTCTCTTACCGGGCTCGCGTATGCCTTTGCCCCGACGCTGGAGAACGCGGTGTACTCAAGCAACACCACTGTTGAGGTTCCTGCTGATGCGAAGCAGCTCCCAATGGAAAAGATCGTGGATATAGCTACTCAACGCCACCCCGATCAGCCCATCTCTGGTATTCGTGTTGGCGAAAAAGATCAGGCAGTACGAGTGCTGTTTAAACACCCCACTAAGAGCGCAAGCTTTAGCGATGCCGTATTTGTTAACCCTTACAATGGCGAGATCACGGGAGACATGGTGCAATATGGCAACGCTGGGGCGCTGCCATTGCGAGATTGGTTGTCTCACGGACATCGTGATCTGTGGTTAGGAGATACCGGCCGCTTCTATTCTGAGTTTGCGGCTTCCTGGCTTGGGGTCCTAGCTGTCAGCGGCGTGTACCTATGGTGGAAGCGTCAGCGCAGCGGTACCGGAAGGATCGCCGCTATGTTGAAGGTATCTGGCCGTGGACGCACTAGGAACCTGCGCTGGCACGGCGCATTGGGTACAGCTCTTGCGCTGGGCATGATCTTTTTTACCTTCACAGGCCTAACATGGTCTTCGGTGGCCGGTACCAATATTGGCAAAGTTCGCACTGAGCTGAATTGGGCTACTCCGAAAGTAACTACTTCCCTCGACGGTTCCGCCGCCCCTGCAGTAAAAGATCCGCATGCCGGCCACGACCATGCCGGTCACGATCATGGCAGCCATTCGGCGACCTCGTCCTCTGCAAAGCTGAGCCTTGCCGAGCAATCTACACACGTTGCGGCGACTGCTGCTACTGAATTGCGTAGCGGTGTCACCTTGCGGCCGCCAAGTGAAGCAGGCCAGGCATGGAGCGTCATGGAGAATCGCCAGGCGTACCGCAAAGATAACAACTCTATTGCAGTCAATGGCGATACGGGTGAAGTAACGGCCCGTCTGGCATTTGTTGATTGGCCTTTTGCTGCGCAAGCTACGGCATGGATGATTCAGCTGCACATGGGCACGATGCTGGGGCTTCCCAACCAGATTGTGTTGGGATTGCTTGCGGTAGGCATCATCATCTTGGTTGTACGCGGTTATATGTTGTGGTTCCAGCGTCGTCCGCAAGGCCAACTCGTGGCGGATGCACCCACGCGCGCCCGTGGCGCGGAGCGTCGTTTTGGCCTGGCGGGGATCCTCGCAGTGGTGGGCATGATTGCTTATGGATTCTTCGCCCCAGTATTTGGTGTTACTTGCTTGGCCTTCGTGGTGCTCAGCGTGCTCTGGGACGCGGTGCGCTCGCGGCGTCGTAAAGCAAGCTAA
>Cp262_101
ATGAGCTTTTCCCCTCAGGAGCCGTTGATTTCCGGCCTGACTGTTCGCGCCATGACTTCGGACGATAAAGATATACGTGCAACCGCACTGTTAAAAAACTTAAATCGCTTTGAACAGCGTTTTGATGTGCAGGATTTTGCGTCCGAGCCTTTGCGTAATTATCTCGATTTTGATCCTACTCGTGGCGATATAGGTCTTCTCCTCGCTGATGATGCGGGAGAGACCGTCGGCGTGATGTGGGCTGCCTTTATCAGAGGATTCGGGTTTATCAACGCCAGAGTTCCGGAATTGACGCTGTACCTTGCGGAGGAATGGCATGGCAAGGGCGTAGGTCAATGGATGCTGGATCAGGCTGAAGAGTACGGCCGGGTCCATGGTTGGCCGGGGGTTGCGGTGAATGTGGAGAAGGAGAGTCCCGCTCGACGCCTTTATGCGCGCTGCGATTATGTGACTCAAGACGGTGGATCCGCGGCGGGGAGTGTGATGCTCAAAACTCTCAGCCCGAAAATTCGGAGCGTGGCAGTGTACTGCGGTTCTGCACACGGGGCACGACCGGACTACACCGCCGCGGCGCGTGCGCTCGGCACGGCGCTTGCAGAACGCGGCATCACCATGGTTTATGGTGGCGGGAAACTGGGGTTGATGGGGGAAACCGCAGACGCTGCTATCGCTGCAGGAGGGGAGGTGCATGGTGTTATGCCTCAGAATCTTGTTGATCTAGAGCAGGCGCACCCAAGACTAACTCGACTGGACATCACAGAATCCATTGCTGAGCGTAAGACTCGAATGGAAGATCTGGCAGACGCTTTTGTAGTTTTGCCCGGCGGAATGGGCACCATGGAAGAAATGTTTGAAGTGCTAGTCCGCCAGCAGCTTGGCCCTTACTGCGGCCCCGTGGCGCTTTTTAACGTAGAGGAATATTGGGAACCACTGGTCAACGCCTTCCAAGCGATGAGCGAAGAAGGCTTTATTGCACAGCGATACATTGAGGCACTGGTTATCGCGGGAAACACGGATGAGCTTTTTGAGGGCTTTAGCAACTGGGTAAATCCCGGCCTGAAATGGAACTAG
>Cp262_102
ATGACTCACGGAAATGCGGACGTGCGGCCCCCCTCGCTCCTTGATGCTTCCTGCGAAGCATTTGTTCATGACCTTGCTGCGTTATCGCCGACTGAGGCGACAGCATGGGGGATTGAGGGACATGCGGGAGAATTACAAGATTTCTCCCCGGCCTATTGGGAAGCCGTAGCGGATCGTAACCGTGAGATGCTCGCGGATGTTGATGCATTGGACGACGGCACCGATGACTGCGACGACGAAGACGATTTTGATGAGGTCGATATCGTTACCGCTGCCGTTCTCAGGGATCGGGTGTGTCTAGATCTGTCACTGCACCATAATGATGAGTTTTTAGGCCAGCTCAATAACATCGCGTCTCCGATTCAGACCATCAGGGATACCTTCTTATTGATGCCGCAAGACACCGAGGAGCAGCGCGAGGCCATTGCATCTCGTCTATCGCAAGTAGGCAAGGCACTCGCGGGATACCGGGAGTCTTTGACCTTGGCGGCCTCGCACGGAAAAGTATCGGCGATTCGCCAGATTGAGGCTGCAATCGGACAATGCCGTGAGCTCACACAACCGGGTTCTATGCTCGACAAATTGGGAGTGGATCCGCATTCTGACGCCGTGGTGTCTGCAAAGAAGTCTTTTGGTTCTATGGCCGAGTGGTTGGGTGACCAGTTGGCGCCGCATGCTCCTCATCATGATGCGGTAGGTCGAGAGCGGTACGAGCGTTTTAGCCACCTATTTGTAGGTGATGTAGTAGATCTTGACGACGCCTATGAGTGGGGCCTTGATCGGCTGCAAGAGATAGTGGCCGAACAGCAAAATATCGCTGAGAAGCTCTATGGGCCAGGAACTTCCGTTGCCGCTGCCATGAAGAAGCTGGATACTGAGCCACGCTATACGATCACAGGTACTGATGCGCTGAGGGAATGGATGCAGGAACAAGCGGATAAAACTATCGCTGACCTCAACGGTGTTCACTTTGATATTCCGCAGTCGGTACAGAGCTTGGAAGCCTGCATTGACCCTGCTGGTACCGGCGGAATTTTTTATACTCCGCCTTCGGATGATTTTTCTCGCCCCGGCCGTATGTGGTGGTCTGTTCCAGCGGGACAAAATACTTTTCATACATGGCAGGAGCTAACCACTGTCTTCCACGAGTCTGTCCCGGGACATCACCTTCAGTGCGGCCAAGCGGTTTGCGAGCGTGAGAACCTGAACCTTTGGCGCAGAATTGCCTGCTGGAATTCGGGGCATGGCGAGGGGTGGGCGCTTTATGCGGAACAGCTAATGGCGGACTTGGGTTATCACGATGACCTAGGTACTCGGATGGGAATGCTGGATGCGCAGCGTCTTCGCGCGGCCCGCGTTGTACTAGATATCGGTGTTCATCTAGGAAAGCGAACACCGGAAGGAAGCAGCGTTTGGGATGCGTCGTACGCAAAATTCTTCCTGCGTGAAAACTCTGCCATGGACGAGCGCAACCTTGCTTTTGAACTGGATCGTTATCTAGGCTGGCCCGGTCAGGCTCCTTCTTACGCATTAGGGCAGCGCTTGTGGCAGCAGTTGCGCGACCGTGCTTTAGATCAGGGGCAGACGCTCAAGCAGTTCCATACTCGGGCACTGTCTTATGGATCAATCCCCATGTCTATCCTCGGAACACAAGTTTTGAAGGCTAGCTGA
>Cp262_103
ATGGCCAAAGATCATGCACTTGATGAGCTCATCTGCTTTCAGTTATATACAGCATCTCGTTTGATGCAGCGTATATATCGCCCTTATTTCGACGACTGGGGTATCACCTATCCGCAGTACCTGGTTCTCGTCTGCTTATGGGAACGCGATGGCAGATCGATTGGTCAGCTTGCAGATCCACTGAATTTGGATAGCGGAACCCTGTCTCCTCTGCTGCAGCGCATGGAGGATAATGGGTTTGTTCGTCGTAAGCATGTAACGGATGATTTTCGAAGATTACGTATTTTTCTTACTGCTAAAGGCAAGCGGCTCAAACCGCTTGCCGATAAAATGCAAGAGGAACTCGTGGAGACACTCAGGCTTGATTGTCAAGACCTTGCAGCTGTGCACGACCTCATGAACAAAATTAGCCCCTAA
>Cp262_104
ATGGAAAAAGACGGTTCAAAGAAAAGTTCGCGCAAATCTTGGAGCTACGTAATGATCATGATTTTTTTGCTCATGATTATTCTGGTTCCGCCGCTGCTACATCTTTTTACAAGCGGCGGCATCATACTAACAGCATTGCTGCTTTTAGCATTGATTTTTGGCTTTATCGACGCACGAACCTTTCGCTTTACCGCTAGTTTTCCGCTGCTTATTGGGGTGGCATACTTCATCACCATGCAGATGTACTTTAACGCAGGGACCTGGATCTATCTCCCCATTATGGTGGTCCTTGCTTTTATAGGCGGCGCTTTTGGGGATCCTCGAGGGATGCGTTCTTTTGGGGAGGATGAAGGCTGA
>Cp262_105
ATGGAAATATGGTCTTTTGAACACCCTGATCTGGGCGTTATTAGTGTTGAGCGGGGTTATGATGCGGAATTTCGCGAGATCAACCCGGATTGGCCGGAGGAACCTTCTGAGAAAGAAATCCGCCATGTTGATTCCAACGCGGGGTTCAAGGAACGTATAGAAGCTCTTGTGCACAATCCTGCGGTCCGGTTACAAATTAAGGTGAATGGCGAGATAAGGCGTCAGCTTACCGACGTTCCCTCGGGTCGAATAGCCTTGAGCAAATCCATAGGTGACTCTTTAACTACGTCAGTTATGGCAAAGGTAAACCGAAAAAAGCCTCACCTTTACGTGCATTCCAATATGTTCAACGAGATTCTGAGCATCGAGTATCGCGAAGGAAACCAGGTCGTAGAATTTACTCCTCCTGCGGGAACCCGGGGACATAAACGTCAGCAAGCGATGCAAGAAAGCAGCATCAAACGGCTCCTGTTCCCCATGATGGCAGGCCTGGGCAAAAGCGGCTGGGCAATTGGTGTGATCATACTGGGGCCAATAGTCAGCAGGATCGTGAAAAAACTATTGGAGTTGCTGCCAGAGTGGGACTTTATTGATCTTCCAGAGCTTCCTTCAATTAATCTTCCTGTCCCAAGATTTCCGCACATTACGTTACCCGTGGTGCAGTTTCCCGACTGGGAGTTACCTCACTTTGAGCTCCCATGGTGGGTAATGTTTCTTCTTGAATATAAAAAAGTCTGGGTGCCCTTGGTGATCGCTATCTTTGTGGGTATCGTGGCGGTCCGTAATCACAAGAAATCTGAAGAACAGAAACAGCAGTGGGAGTCTGACCAGACCTAA
>Cp262_106
ATGAGAAGATTCATTACAGATAGAGATCTTGCTCTCCGCTGGTCTGTGGTGGCACCCATATCCCTTGCGCTTGGCTTTCTTTTTGCTTTTCTCCATGTGCCTGCTGCGTGGATTCTTGCAGCTATTGCAACTTCCGGTGCTTCGTCCCTCATTACAGGCAAAGAGCTACCAATGAACCGTCAGCTGTTTAATTTCGCTCGAGGTTTTATCGGTATTCTCGCAGCTCTTCCACTACTTTCCACCGAGTTGTTTCAACTCGTCCGCTTTGTTTTGCCCGGCATTGCGGTGACTATTGTGACATTAATGATCGGGGTTAGTGGCGGATTGTTGCTCACCCACAAAGAACCGGAAATCAGTCAGGAAACCGGAGTGCTCTCCATGCTGGCCGGAGGCGCTTCTATTATGCCGCTACTCGCTAAAGACCTAGGCGCTGACTATCGCTATGTCGCACTCAGCCAGTATCTGCGCCTACTCACGGTCTCTGTATCCCTCCCACTGATAACACATCTTTTCCCACATTCATCCACCAGCACTGCTCTGCCAGCTGCAGCACAGTCGCAACCGTGGTGGGCATTGACCATAGTGATTGTTATCGCCTTGGTAGGACATCGGGTGGGCAAGCTCTTAAGATTGCCAGCTGCATCGATCCTAGGTCCGATGGTTTTGCTGGTTGTCACCGGATTTTTTATCCCACATGAGGTAAGCCTCGCGCCACCCGAGCCCGTACGCTACTTTGCTTTTCTCTCCATTGGGTGGATCTGCGGTGGTTCACTCTCTTTAGGCGCGCTCAAAGCATTCGCGTCCCAGCTTCCCTCCACCATCCTCTTTGTTGTTGTGTTAATAGCAGGCTGCGCGCTGACTGCATGGCCGCTTATGTCCGTGCTGCATATCTCTTACTTTGAAGCGTATCTAGCTACTAGTCCGGGTGCGTTAGAAACCGTGCTGGCACTCTCTAGTGAAGGAGGAGCAGGGTCGGTCGTGGTGGCTACTCAGGTTATCCGACTCATCAGCGTGATTGCTTTAGCTGGATGGATACCCGCATTTCTCCAGTTACTGCGACGCGGAAAACCTAAAGCGTCATGA
>Cp262_107
ATGAAGAAGCTCTTCACCGTAGCATTATCCGCAGTAGTTCTCTTTGGTGTGGGTTCATGCGCAAATAATAAGCCGCCGCAGCCTACAGCCACAGTCGCCGATGCATCGAGTACATCCCCGACTACTCAAACAACTCAGCAGCCCATGCCTGCACCGAGTTCCTCATCAACGCCCGCTATCCCGCAGAAAGACTCAACTTCAGCAAAGACCCCACCCCCAGCAGCTACCCCGATCCCAGCCGGAGGATATCTTCTGGCGCTGGATAAGGAAGTCACTCTTGCTTGTGTGATTGATTATCAATCGGGTGTCCTCGCTGATTGCTCCCCCACTACGCATGCGATTACTTGGAAAGCCACGAGCGGAAATCATCCGCAAGCCAATAGGCTCAAGGCGGTGTTCCCTCCGTTAAAACTTAGTGCTACTGGCGATGGCACCGCCATAGACGGCAGTGCCTTTAAGCGTCTCGACGCCGGCAAGAAGTACTCCGTTGACGCAGCAATCATCGACCTGACCGTACCCGGTAGCGTGACAATACGTGAGCATCAGGGGCCTGGAGTCCGGATTACTCGTGACTCTTTTGAAAAAGTCTCAGCGTAG
>Cp262_108
ATGGAATTGGCAGCCATCAATACGCCGGAGGTAGCAGTGGACATTGGTGTGGGCGGTTGGGGGATCTTGATTGCCGGTGCAGGAATAGCTGGGTGGATTGATGCCATGATTGGCGGCGGAGGCCTGGTGCTTATTCCTCTTATCATGGCCGTCGCGCCGGGACTTGCCCCAGTTGTTGCTATTGCGACGAATAAATTTGTGGCTGTGAGCGGCACCGCCTCGGCCGCTGTGACAATGACTCGGAAGGTGGGGGTTGACAGCTCTCTGGTGCTTCGGCTGGTGCCTATCGCGGCCCTGTGCTCGGCGGGGGGTGCGTTACTGGCTGCGTGGATAAGCAAAGACGTGATGCGTCCGGTGGTGATCGGACTTATGCTGCTAGCTGGTATTTTTGTTGCTTTTAAACCAGAATTTGGGCAAGGAGGGCGCGCAAAAAGTGCGAGTGCTCGACGGCGTGCCCTTGCCGTTCTGGCTACCGGGGGTATTGCGCTTTACGACGGCATCTTTGGGCCCGGGACCGGCATGTTTCTTATCATGGCTTTTACCGCGTTGCTCTCTCAAGATTTTTTGCGTTCGGCGGCCTTAACCAAAGTTGTAAACACTGCCACCAACCTGGGGGCTCTTGTTGTGTTTATTGCAGCGGGCCATGTTTTGTGGTCTCTAGGAATCGTTTTGGCCGTGGCAAATATTGCTGGTGCACAACTTGGAGCCAAAACGGTATTGGCTGGGGGGACTAAGATTTTGCGCCTAGCACTCTTGACCCTGGTAATCGTGATGAGCATATACCTGACAGTGCAGCAGGTATACGGCGCATAG
>Cp262_109
ATGCCAAAGCTCAATGAACTGCTTGCAGATGAATCAATAGAACTGCATGGAAAAGCAGAGACCTGGAGTGATGCCATTGCCAAATCTGGTGCCCTTTTAGAAAAGACAGGTGCGATAACGGACGAGTACACCAGGGCAATGATCGAAAATGTGGAAGCCAACGGACCGTACATTGTGGTTGCGCCAGGCTTTGCTTTTGCGCATGCTCGCCCGTCCTCTGCGGTGAAAAAGACTGCGATTTCTTGGCTGCATTTGGATCAACCAGTTTCTTTTGGTCATTCGAAGAATGACCCCGTTCACCTAGTGGTTGCTCTTGCCGCGCAGGGAGACACAGTACATACTGCCGCGATGAAAGACTTGGCACAGCTACTGGGAGACAAACAGCGCAAGAACGCCCTTGACCAGGTGAAGACCGTGGAGGAACTGCGGGCGGTCTTGGAAGATGACCTGACCGTGAACTCGGCGGTTAAGCCTGCAGCAGCGGTTGCCTCTACAGCTGATTATTCTGCAAAAACGCAGGCAACAGCACCAAAAGGAAAAATACTCACGGTGTGTGGGAACGGCCTAGGGACCTCTTTGTTCCTGAAAAACACAGTGGAACAGGTGCTCGATTATTGGAAGTGGTCCCCTTATTTTTCGGTCGAAGCCACCGACACGATTTCCGCAAAAGGGCGCGCTCATGAGGCAGATTTCATTTTGACTTCGGGGGAAATCGCAGCGACCCTCGGTGATCTGGGAGTGCCCGTCTACGTTATCCAGAACTTTACTTCACCAGTAGAAATTGACTCAGCTCTACGGCAGCTTTTCGACGTCTAA
>Cp262_110
ATGAACGTCCTACTTTCGATTGCGGAATTTCTTGTCAACGAGATTCTTGCCGTTCCAGCGTTTCTTATCGGCATCATTACGGCTGTCGGCCTAGGAGCAATGGGGCGAGGCGCCGGTAAAGTGCTTGGCGGTGCGCTGAAAGCAACGTTAGGTTTTCTTCTTATCGGGGCAGGTGCCGGCCTAGTTTCGGATTCCTTAGCGCCGCTAGGAGTGATGATCCAAGGCGCTACCGGAGCACATGGTGTTGTTCCTACCAACGAGGCGATCGTGGGGATAGCTCAGGAGCACTATGGTAGCCAGGTAGCTTGGCTCATGATTTTGGGATATGCCGTCTCCTTGGTGTTGGCGCGTTTTACGCCGTTACGTTATGTTTTTCTCACTGGCCATCATGTTCTTTTCATGGCGACATTGTTGACTATTGTTATGGCCACCGCTGGTTTTAGCTCATGGGTGGTTATCACCGCCGGTGCTATCCTCCTTGGTATTTTGATGGTTTCTCTTCCCGCCATCGCACACCCGTGGACCCGTCGAATCACGGGTGATGACTCAGTGGCGATTGGTCACTTTGGCACTGCCGGCTACGTGGCTGCTGGTGCCGTGGGTAAGTTAGTAGGGGGCAAAGGCAAGAAGATCAGTCCTTCCACCGAGGAACTGAAACTGCCTGAAGGACTAAGGTTTTTACGCGATTCTATGGTGGCTACTGCACTCTCGATGGCGTTGATGTATGTAGTCTTAGCAGTGCTTTTCATCTTCAGGGCTGGTAAAAACGAGGCCTTCACTGCCTTTACCGGAGGTGCTACAGGCGTAGGAAATTATCTTATGCAGTCGGTAACCCAGGGCCTACAGTTTGGAGTAGCGGTAGCCGTGATCCTTTTTGGCGTGCGTACCATCTTGGGAGAATTAGTCCCCGCTTTTCAAGGTATTGCGGAAAAAGTGGTACCCCGTGCAATCCCTGCACTGGATTGTCCTATCGTGTTTCCTTATGCGCAAAATGCTGTGCTGATAGGGTTTATCTCCTCTTTTGTTGGAGGTCTCATCGGGTTGGCAGTGCTTTCTGCATGGTTGAATCCAGTATTCGGGGTGGCACTAATCCTCCCTGGTCTAGTTCCACATTTTTTCACTGGTGGCGCGGCAGGAGTTTATGGAAACGCCACGGGTGGACGCAGAGGCGCACTATGTGGGGCATTTGTTAATGGGCTACTCATCACCTTCCTTCCAGCTTTTCTTCTTGGAGTCCTTGGCTCTTTCGGAGAAGCAAACACCACTTTTGGTGATGCAGACTTCGGGTGGTTTGGAATTCTTATTGGAGAAGCAGCACACGGCGGGCAGACCGTGGGACTTATCCTGATCGTTTTCATAGGCATCGCGATACTTGCACTTGGGCTGTGGTCGCAGAAAGCGCTCGTTCAAGGGAACTGGGATCCTGCTCCACATCGTTCGGGTGGTCTCGCTTCAGTAGATAGGGAGCGTCAGAACGTTGCTGTTTATTCGCGCATAGCGCCTCCACAAGGTGCGCCAATTCCGCCGCCGCCACTGGGGTGA
>Cp262_111
ATGACTTTCTTTGACCTCGATTCCATTGGTAGCGGACTTCCAGTTATGGATTCTGTTCCCGCGATAGAGTCGGCTTTGCTTGCTGCTGGTTCCGTGATAGTCCAGGCACCACCGGGCACGGGAAAAACTACAGTAATTCCACCGTTAATTTCCAATATCCTGAATAAAAACAGGTCTAGTCAGTGCAATCAGGGCAAAGTAATTGTGGTGGTGCCTCGTCGCGTCGCTGTCCGCGCAGCTGCACAGCGACTCATCTTCCTTGATGGCCTGCATAAAAATAGTGGCAGCGTGGGCTTTAGTATGCGAGGGGAGTCTCGGCACGGCAAGCTCATAGAGTTTGTTACTCCAGGCGTGCTTCTACGCCGACTTTTGTCTGACCCAGAGTTACCAGGAGTATCGGCGGTTATCGTGGACGAGGTTCATGAGCGGCAACTGGATACCGATTTAGTTCTAGGCATGCTCATCGAGCTCCGAGAGTTGCGCCCTGATCTATTCCTTGCTGTTATGTCTGCAACCGTAGATGCTCACGATTTTTCACGTCTTGTAGGTGCAGCACCCATTGTGACGGTAAACGCCGTTACGCACCCTGTGAACATAGACTATCGTCCGGCACCCGGACGCTCGGATTTTAGTCAAGATTATATTCATCACTTAGCATCAGTTACCGCGCACGCCGTCTCACAATCAGAGTATTCTGCGCTTGTCTTTGTGCCGGGTGTTCGTGAAGTTTCCGCACTATGCGCTGCTCTAGAAGCCACTACACACGTCAAGGTTCTGCCCCTGCACGGGCAGCTCAGCAGCGCTGAGCAAGAAGCAGCGCTTAGTCCTGCGGAACAACGAATAGTCGTGTCTACGTCTATAGCAGAAAGTTCTCTCACTGTGCCCGGAGTAAAGATCGTCGTTGACACAGGGCTTTCCCGTATCCCTAAACGCGATGCTGGAAGGGGAATGAGCGGGCTAGTCACAGTGAGTACTAGTCAGTCCTCTGCGGATCAGAGAGCTGGTCGCGCCGGACGCGAGGGGCCAGGCCATGTGCTGCGGTGTTATTCAGCGCAAGAGTTTTCTCGCTTTAGCCCTCATATCCCACCAGAGATATCTTCCGCCGATCTCACTCAAGCAGCCTTATTTTTAGCTAGCTGGGGTGCACCACGTGGCGAGGGATTTCCGCTACTTACTGCCCCACCGGCAGTAGCAATGGAACAAGCAGTAGAAACCCTTACCCGATTAGGGGCTTTGGATAGCTCGGGATACTGCACCGAACTCGGATGTACGTTAGCTACTCTCCCCGCCGATCCGCGACTTGGGAAATCACTCCTGGAATGCGGTACCTCAGCAATTCCCACTGTCGCTGCTTTAAGTACCAATATTCGAGGTGATGTTTCCAAAGAAATTCAGAATCTCGCCGGGCAGCGTCACTATGAGTTAGAAAAAACTAGGCTAGAAAAGCTCATTTCTCATAGGCACGGAGAGCCTTCATCTAGGAATCATTCCTATCAGGAGAAATCCCTCCACTCAGAGCCAGTTTCTCCCGGGGAGGCTATTGGTCGCGCTTTCCCAGAAAATATTGCCCGCGCAGACGGTGAATCATACCTGTTGGCCAAAGGCACAAGAGCGTTCCTTCGTAATATCCCATCGCTGTCGGGCTCACCATGGCTTGCGATCTCGGAAGTCGCTTTGTCCCAAGGGCCGCACAACCATGCGGTTATTCATACGGCTGCTGCCATTGATAAAGCCACTGCGCTAGAAATCATTGGTGTATCAGAAGACACCACAGCTACTTTCGCCGAGGGGAAACTACGAGGAACTCGCGTGACCAGAGCGGGTGCCATCGTATTAAGCTCAACACCTTGTGCCTTGGAAGGCGACTCTGCGAGGAAAGCGCTTAAGGAGATAATTCAGTCTCGTGGATTAAACCTTTTTAATTTTTCAGAGAAAGCTTTAACCCTGAAAAATCGGCTCCGACACTTGCATAACTGCTATGGAGATCCTTGGCCAAACCTCGATTCCGTCACCGTGCAAGAATGGCTCGCTCCAGAAATCGACTATCTGTTATCGGGGACGCCTATCGCTAAAGTCGATATGTATCCGGCGCTCCAACGGCTGCTCCCCTGGCCCGAAGCTACTCACTTAGAAGAGCTAGCTCCCAGCACCCTCAACGTACCAAGCGGACGCAATGCCAGCATCGATTACTCCGGGGAGCGACCTAAAATCAGCATCAAGCTCCAAGAATGCTTTGGGCTTCAAAACTCCCCCATTATCTGCGGTCAACCACTACAATTTCAGCTTTTGTCACCGGCCGGTAGGCCCTTAGCAGTCACCGATGACTTGCACAGTTTTTGGGGTGGCCCATACCACCACGTCCGCTCAGAAATGCGAGGACGTTACCCCAAACATCCTTGGCCGGAAGACCCAACAACGGCGTTAGCCACCGGAAAGACTAAAAAAGCCCTCTCATAA
>Cp262_112
ATGCGCGTGATTCTAAAAACCAGGTTTGACATTGCTACTACATTTGGGTGGGTGCCTACGCTTTTCGATTCTTACCCAGTACCCAGATCTCCGCAGGTAATCAGGCCTGGAATCGTACATTTACCAGGCTTTCTTTCGTTCGCAGAACAGCGCGTAATGGTGGAGAAAGCGCGCGCGGTTGCGCGTCGATTAGCGCATACGCCTCTGGCGATGCATCAGCAACAATGGAAGAGCGGGACGATGAGCGCACATCTTATGTCTTTGGGAAAGCACTGGGAATATAACTCTCACCAGTATGTATCTGAATGGCAGGGGCAAAAAGTGTCCGCTATCCCAAATAACTTTTTAACCCAAGCGTATGAGGCCTTCGAGCAAGCGGTTTGTCTAGACTCCGACCTGGCTCCGTGGGCTTCTGATTATCGCATCGATGCTGCCCTGGTGAACTACTATCCACCAGGCTCCGGGATGGGAATGCACCAGGATGTTTTTGAAGAATCCTCGGCTCCGGTTGTTTCACTATCCATAGGTGCCACAGCGGTGTTTCGCGCAGGAAATTCGGAAAATCGAAATAAACCCTGGCAAGACGTGCTGCTATTAAGCGGCGATGCACTTGTATTTGGTGGTCCTTCACGGAAGATATTTCACGGTATCAAGCGTATCGACGATGCCACTGTCCCGGATAATTGTGGGCTGGAAAGGGGACGGATCAATATAACTTTTAGGCAGGTAGAGCTGTAG
>Cp262_113
ATGGATACCAGCAATGTACTGAAATCAACACCATTGAGCACAGATCTTGTTCTTGCGGAGGGACTCGTTGTAGGCGAAGACGGGCGAGTGCGCCCTGAATGGGCGGCAAAAGATCCATTACTCAGAAAATATTATGACTATGAATGGGGAAGACCCGTTCACACCGAATCAGGTTTATTAGAGCGTTTATCGTTAGAGGCGTTTCAATCTGGTCTCAGTTGGGCTACCGTGTTGCGCAAACGAGATGCTTTTCGCGCAGCGTTTTATGACTTTGATGCAGATACGGTTGCACGTTTTGGGGAAGAGGATATCGTTCGCTTGTTAGGGTGTTCTGAAATTATTAGGAACCGTCGCAAAATTGAAGCGGTAATAACTAATGCTCGCGCAACGATTGCTCTGCGAGCGTCCGGAGGCCTAGACGCTTTTATCTGGGGTTTTGCCCCTAAAGAGCATCAGCCGCCAGCTACGTTAGCAGACACTCCGACGGTTTCTAATGCTTCAAAGGCACTGGCAAAAGCACTGAAGAAAGCCGGATTTACATTTATCGGTCCAACAACTTGCTATGCCTTGAGCCAAGCTATTGGGATGATTGATGATAGGCCAGCAGGGGCATCGAAATTGCTTGATGATATCGCGGATCTGAATAAAGGAGTGATGGCATGA
>Cp262_114
ATGACAAAGACCGCAATTGTGACGGGAGGTTCTTCTGGAATTGGAGAAGCTACAGCCAGGGCATTAGCTTCTGATGGCTGGTATGTCATCGTGGCAGCACGTCGTATGGACAGATTGCGCCGCATTGCATCAGAGATTGGTGGTGAAGCTATACAACTAGATGTGACTAGCGATGAGTCAGTTGCTCATTTTGCTTCCTGCATTCAGCAGTGTCACCTCCTGGTCAACAACGCTGGAGGTGCGCTTGGCCTGGACCCTATAGCGGAAGCATCAATTGCAGACTGGCAATGGATGTACGAAACTAACGTACTTGGCACGCTTCGAGTGACGCGTTCTCTTCTTGATGTGCTTCACGACGGCGCACAGATCATAAATATTAGTTCCATCGCAGGCATTGCTCCTTATGCAGGTGGTGCCGGTTATAACGCAGCAAAGTTTGGGGTTACTGCTATCAATAAGGTGATGCGTATCGAGTTTGCTCAGCGTAATTTACGGGTAACAGAAATTAACCCTGGACGGGTTAAAACAGACTTTTCGCTTATCCGCTTTCATGGTGATCAAGCTAAAGCTGATGCAGTTTATGCAGATAAGCTCAACCTCACCGCAAAAGATATTGCTGAATCCATCAGGTGGGTGGCTTCAGTGCCTGAGCATATGAATATTGATCGCATGGTCATTACTCCCCGCGATCAGATCGTCTAA
>Cp262_115
ATGATTGTTACTACTACTAGCGTTGTTTCTGGTCGGGAGATTTCTGAATATGTACGGGTAGTCGCAGGGGAAACCATCGTTGGTATTAATGTGTTCAAAGACATTACTGCTGGCTTTAGAAACCTGGTGGGAGGTAGGAGCCAAGCTTATGAAGGCGAAGTAAAAAACGCACGAGAACAAGCTTTAGCGGAAATGGTGCAGCGGGCCATTGAGCTTGGGGCAGAAGGCGTAGTGGGTGTGGATATTGATTATCAAACTCTCGGATCAGATAACGGAATGATGATGGTTTCTGCAACAGGCACTGCAGTGCGCTTTGCTTAA
>Cp262_116
ATGCAAGCGCAGGATGTCACTATTCGTGATCAAGAGATCAAACTAGGTCAATTTATTAAACTCGCTAGTCTTGTAGAGACCGGCGGCATTGCGAAGGAAGTTATCGCGAACGGCGAGGTCACGGTGAACGGCGCCGTGGATACTCGCCGCGGCAAGAAGCTTCGCGACGGAGACGTGGTCTGCGTAGGAACGCTCTGCGCCCGCGTTAAAACCACAGCCGAAGAAGACGACTACTTTGATGAAAAGACAGCTGATGACGACTTTGATCCGGAAGTATGGAGGAACATCTAA
>Cp262_117
ATGCCAGCTTTCCAAGCTGCGTCGGGGATGCCATATTGGATTGACCTAACGTCCAGTGACCTGCGTAAATCAACATACTTCTATACCCAAGTGTTGGGATGGGAGATTGAAGAGTTTGGCCAGGATTATTATCTCGCTCGTGTGCAGGGCCTCCCAGTAGCGGGATTCATTAAAAGGCCTGAAGACCAGCAACAAGCTGATACCTGGGTGACTTATTTCCTGACAGATAACATTCATGCTGATTGTGAGGGCGTCGAAAAGCTGGGTGGGCGTGTGCTCGCGGCGCCGATGGAAGTACGGCTCGGTCTTATGTCCATTGTCGTGGATAATTCAGGTGCACTTTTTGGATTAATCCAGCCTGCTGGGGAGGAAGCCTTCATTGCGGCTGGCGAGCCAGGAACGCCAGTTTGGCATGAATTAACGTGCACTACAGGCTACGCCAAAGCGGTGAAGTTTTATCCTTCTCTGTTCAATTGGACTACGGCAACGGTGGACTCTGATCATAATTTTGAGTACACCACAGCAGAAACTGATGGCGGTGCTTTTGCTGGCATTTTTAACGCGGAAGGGCAGTTCCCGCCTCAAGTCCCTAGTTTTTGGCAGACCTATCTGGGCGTCTCTAACATGGATGAAGCAGTGAGGAAGACAAAGGAATTCGGCGGAGAAGTGATTCGTGAGCCTTTTGCCTCGGAATTTGGTTTGATGAGCATCATTTCCGATTCTACGGGAGCCACAGTGACAATATGCGAAGTAGAAGAAGCTGTGGAAGAAGGCCGTGAATCTGATCCTCTTGAGGGAATTGATCTCAGCCAATTTGGGATTTAA
>Cp262_118
ATGTATGAGCTCGATGATCTCAGCTCGAAAGTTCTTGACGTGGTCGACGGAATACCCGTTGGCCGCGTGCTTTCTTATGGGGATATTGCGGAAATCGTAGGTATCGGTCCACGGCAAGTTGGGAAAATCATGGCGACCGTTGGACATCTAACAGCTTGGTGGCGGGTTGTGAGATCGGATGGGAGTAGCCATCTGGTTGATCGTGCTGTTCATTACTGGGATTTGGAAAATATTGCGCACAATGGAAAAAGGGTTTTCATGAAAGAATCCCGATGGGGTTGCGATTTTAGCAAATTTGTTCTATAA
>Cp262_119
GTGTTTGCGCAAGATATATCTAAAGCTATTGATCGGATCGCGGATGATATTGATTCTTTGCGTAAACTTCTGACGTCACCGGAGGAGATTAACTTCTCTGAAATGGCCGATTCCTTTGTAAAACTAGAGCAGGCTTTTTCCTTTAAAGCTTATAGCGATGCCTTTGTGGCCTATTGTGCTCATATTAACAATGCGGGAACGCTCGTTGGGAGCAAAAAATCCGTCGATTTTCTTGTTAATGGTTTAGATCTTTCTTTATCAGAAGCTCGGGAAAGACTTACGCGGGGCATTAGTCTTTTTGCTTCTCCGATGGGAGAAGATATTCGAGAGAATGCAGCAAGAACAAAAATTGAAAAAATAAAGATCATTGACCGAGAATTGCGGAGCCTAAAGAAAAACACTGAGCTAGAGACTTATCAGTTACGGGCGGAATTTATCGCGAAAGCACAAGGCATGGGTGCAGAAGCTCTTGGGCAATACACGAGAAATCGTGTGAAGGAGCTTAATCGTAAGGCTGATCCAGACCCCTATGCTGCGCTTAAAAGGAGAAAAATCACCATAAGCAAACCGGACAAAGATGGTGGGGTATATGTGAGTGGTTATTTACCACCGGCTACTGGTGTTCTTCTTAAATCTTTGCTTAGCCCTGCGAGGCGAAAAGGGGTTGCATCGCCGGTTGCTCCGGAAGAAGATAAGCGGACATGGGCGCAACGACGGGTCGATGTCTTCCATCAATGCTTGGCCCAGAGTTCTTCCTTGATTGCAAAACAAAATGGTGGTGTAGGGACTGTTATTGTGTCTACGACCATTGAAGAACTTGAAAAAGCTGATTGCTCTACGCGCTTCTACACAAATACAGATATTGAGCTTTCTCCTCTCGACCTTCTGATGCTAGGTCTTAGAGAAGATCTCTTTGCTTGCCTTATGGATAAACAAGGGATTCCACTACAACTGGGGCGGAGTAAACGTACTGCCAGCATCTACCAGCGTTTAGCATTGGTGGCAAGAGAGGCAGTGTGTTCACATCCTAATTGCGAACAACCCGCTTCCAATTGCGATGTTCACCATTTGATAGCTTGGTTTGATGGTGGTCGCACCGATCTAGAAAATTTAACTTTATTGTGTAGACACCACCACACCAGCAATAACGATAGAAGAGATTTTCGTTTTGGTGTGGGGCATTATCAGAGAGACGCGGGAGTCGTAAAATTTTATAGACCGGGTGTTCCACCTGAAGAAAATCAGGCTCCCGCCAGACGCAAGTCGGCGGGATACCGGATAAGGATGGCGGAGAAGTCTGCCTAG
>Cp262_120
ATGCAATATGTAGCAGCCATCGACCAAGGCACTACTTCAACCCGCTGCATCATCTTTGACCATGACGGCAACCAGGTCTCCGTTGGTCAATATGAACACGAACAAATCTTCCCTCAAAAAGGCTGGGTAGAGCATGACGCCATCGAAATCTGGGACAATACCCGCCGCGCAGTAGGGACCGCCCTTGCAGACAGCGACCTGTCAGCTAAAGACATAGCGGCCCTAGGCATCACTAACCAGCGCGAAACCACAGTGGTCTGGGACAAAAACACCGGCGAGCCCGTGTACAACGCCATCGTGTGGCAAGACACTCGCACCACCTCAATCTGCAAAGAACTCGCTGGTGATGAAGGCGCTGACCGGTGGTACCGCAAGACCGGCCTCCTCATCAATTCTTATCCCGCTGGTCCCAAAATCAAGTGGATTCTAGACAACGTTGACGGCGCCCGCGAGCGAGCCGAGGCAGGAGAACTCCTCTTTGGTACCATCGACACATGGCTCCTCTGGAACCTCACCGGCGGCGCCGATGGCGATGACGGCGCACCGGCATTGCACGCAACCGACGTGACTAATGCTTCCCGCACCCTCCTCATGGATATTGAAAAACTGGCGTGGGACAAAGAACTCTGCAAAGCCATGGATATCCCCATGGAAATGCTCCCTGAGATACGTCCATCAGTCGGCGATTTCCATCAAGTACGTGAACGTGGATCGCTCTCCGGGGTTCCCATTCGATCAATGCTTGGCGACCAACAAGCCGCCATGTTCGGCCAAGGTTGTTTCCGTCCAGGTGAGGCAAAAAACACCTACGGAACAGGCCTCTTCCTGCTCCTCAACACAGGAACCACCCCTAAGTGGTCCGAAAACGGCTTGCTCACCACAGTTTGCTTCCAAATTGAAGGCCAAAAACCGGTCTACGCATTGGAAGGTTCAGTTGCTGTAGGAGGATCGCTAGTCCAGTGGCTGCGCGATAACCTCATGCTTGTCCCCAACGCTCCTATGATCGAGAACATGGCACGCAGCGTTGAAGACAACGGGGGCGTCTATATCGTTCCAGCTTTCTCCGGACTTTTCGCGCCATACTGGCGACAAGACGCCCGAGGCGTCATCGTCGGACTCACTCGCTTTGTTAACCGCAATCACCTAGCTCGCGCCGTTTTGGAAGCAACCGCATACCAAACCCGCGACGTTGCAGACGCCATGGTCGCCGACTCAGATGTGAAGCTCACTGAACTTCGTGTCGACGGCGGAATGACCTACAACGAACTCCTGATGCAGTTCCAGGCAGATATCCTTGGCGTCCCGGTTACTCGCCCTAAAAACGTGGAGACCACGGCCACCGGAGCCGCCTTTGCCGCCGGTTATTCTGTCGGCTACTGGGAAAATCTTGATTTCCTCACTCAGCAAAAAGGCGATTTACACGTCTGGAAGCCTACAATGGATCAGGAAAAAGTCGACGAGCTTTACCACGATTGGAAGCGCGCAGTAAAGCGTTCCCTGAACTGGGAAGAAAATGTAGACGAGTTCTAG
>Cp262_121
ATGACTGGAGTTGAATATCTATACTGGGAGTTTCTTGGAACAACCATCCTGCTCTTAATGGGCAACGGCGTCTGCGCGCTGGTCACTCTCCGGACCTCAGCGGGACGCAATGCAGGCTGGCTTACCATCGCCTTTGGCTGGGGCCTAGCTGTCTTCGCGGGTGCAAGCATCGCCGATCCTTCAGGAGGCCATCTCAACCCCACAGTAACCCTCATGCTCGCCGTCAAAGGCAGCGTCGCATGGAACTTGGTTCCGTGGTACTTCGCGGGACAAATGCTCGGCGGTATCTTCGGCGCATTCCTTTGCTGGGCGGCATTTAAGCAGCTTTTCGACGCTAACAATTACGACGAAGCCGGAAACCCCGGAGGTAACAAAAACACCGGCGGGATCTTCTTCACCAACCCTGCACACCCCAACAATTTCTGGAATGCAGTCACCGAATTCATCGCAACCTTCGTGCTGCTGGCATTCATCGCTCTCGGACCATCCGGAGATGTTGGACCGCTCAAATACTTCGCTGTTGCGTTCATTGTGGTTTCCATTGGCCTCTCCCTGGGATCTCCCACCGCATATGCAATCAACCCAGCACGCGATCTCGGGCCGCGCATAGCGTACGCGTTCATTCTTCCGATCAAAGACAAAGGCAGCGCAAACTGGTCTTATGCATGGGTACCAATCGTTGCGCCTATGCTTGCTGCCGTCGCCACAGGCTTACTCGCACTATAA
>Cp262_122
ATGGGCCGCATGGATGAACGCAAAGAATTTGAAGTCGGCGGCAAAGATCGGAAGCTGAGTCCCGAAGAACAGCTGGAACAGCTTTCCACATACATAGCGGCCCACTATGAACGCCCTGCGATGAATCCCCCATGGTCAGACTCCCCCACTGACCCGCTTGTTCTTGATACTTACGACGCCCGCCTCGCCGACCGGATCACCCATGCCTCCATGTTGATGCTCGGCTCCGCCCTGGATCACACCACGCCGGGCGTCGCTTTTAGCGACGGCGTGACCACCGAGGATGTCCCCAACGGTCAGATAATTCGTCCCGCGCACCCAACCGGCGTATGGGGTATTTCACTCCATCCTGGTGGTTGGTGGAAAGGCTCAGGAGCCGCCTTGGAGAATGCCTGGCGCCCAGAAGTCGCAGCCGTGGCTAACCTCTCCGGCATCACATTCCTCGATCTTGACTATCCCCTCCTCCCCGATCACACGGTTTCCGATGCAATCGCCTCGGTTCGCCGCGCCGCCCAATGGGTACGCAGCATGAATCCGCCGCGCCTCGTGGCATGGGGATACTCTTCAGGGGCCGCATTAGCCGCCCTCACAAGTGACCTTTGGGACGCGCAAGCACTTACTTTTCCGCACTTAACCCTCGATTACCTCCCAACGCACTTATGCGATGCAGAATTTCCACAGGTTTTCCCGCCCACTTTTCTGCAGGTAGCCACGCAGGATTCCGTTGCTGATCGCTACCCGTGGGCAGAGGCTCAGTCGCAGGTCAAGGAGTATGTCTCTGAGCACAGAATAGCCACTCCAGAGGTCATGCGAGAGCGGGTAAAAGACGTAGCCGATTTCCTTGTGATTAGTAACACATAA
>Cp262_123
ATGACTTCTCAGCAACCTTTAATGAAGGATCTGTACCGTTTTGTTAATGGCGAGTGGTTAGACACTCACGTTATCCCCGAAGATCGAGGCGTGGACGGGACATTCCATAGCCTCCGCGATCAGGCAGAGGTCGATGTTCATGAGCTGGTTAAATCCTCGAGTTCACGGGCAGGAAAACTTTATGCCTCCTTCATGGATGTCCCCGGAATCGAGGCAGCTGGAGTAGCTGCTATCGATGAAGATTTGGATCGTCTGAAAGTAGAAACCACAAACGAACTCGCCACGGCTTTGGGCGAGCTCGATCGTTTAGGTGTTGGCGGCCCCGTTAGTTTTTGGGTAGCCAAAGATTCCGATGGTAGCGATTCGGTAGCCTACATCGTTCAGTCTGGGCTTGGGCTTCCCGATGAGGCTTATTATCGAGAGCATCCGGACGTGCTCGAATCATATAAAGCGCATGTTACTACGATGCTAGGTTTTCTCGACCCACAGCGGCTCGGCGGGCTATCGGCCGAGGAAGCTTCAGAGCGCATCGTGGCGCTTGAGACGGACATAGCACGGGGTCATTGGGATGTAGTAAGCACCCGAGACGCGCTAAAAACCTTTAATCCGACCGAGTTTTCCGAGCTTCCGGAGAACGTCGCAACGCTTCTACGGGCCGCACGACTTCCTGAATCCCGCGTAATCGTCATGATGCCCTCCTACTTGGATCACATAAATACGCTACTTTCCGAGCGTATCGACGATTGGAAGCTGCTTACTACCTGGCACATCCTCCATGCGCGCGCAGGAGTGCTCACCCCTGAAATCTCGCGCGCAGACTTCGCATTCTTTGGCACCACCCTTTCCGGCGCTACCCAGCAGCGTGACCGTTGGAAGCGGGCTGTCGGACTCGCAGAAAGTTTTGTTGGCGAGGAAATCGGTGAGGTCTTTGTTAAAGAACACTTCCCGGCCTCCTCTAAAAAAGATATGGCGACTTTGGTTGACTACCTCATCGCCGCGTACCGGGAGCGCATTGAGCATCTGCAGTGGATGACACCAGTAACCCGCAAGCGAGCACTGGAAAAACTGGATAAATTCAACGCCAAGATCGGCTACCCAGACACCTGGCGCGATTATGGCGATCTAGAGTTCTCCGACGCTGGCCAAGATCTTCTCCGCAACGTCCGTACGGGTTCCGCTTATGCCCATGACTACGAGCTCTCCAAGTTAGGCAAGCCCGCGGACCGCTCTGAATGGGTAACCACGCCGCAAACCGTCAATGCGTTTTATAACCCTGTGGTCAATGACATCACTTTCCCCGCTGCGATCTTACGGGCGCCGTTCTACTCGCCCACGGCGGATGCCGCCGAAAACTTTGGCGCAATCGGTGCAGTCATCGGGCATGAAATTGGCCATGGTTTTGATGACCAAGGTAGCCAATACGACGGCGACGGCAACCTGCACTCCTGGTGGACCGAGGAGGACCGCGAGGCCTTTACCCAACTCACCTCAAAGCTCGTCGAGCAATTCGACGGCCTAGTCCCCTCCGTGCTTAAGGAATCCACCGGCGTTAACGGAAAATTCACGCTCGGAGAAAATATCGGAGACCTCGGCGGCCTAGGCATAGCAGTAGTCGCTTATCAGCGCTACCTAGCCGACCACGGGGAGGACACGACAGGACTCCAACGCCTCTTCCTGTCATGGGCCCGCATCTGGCGCACGGCAATACGTCCTGAGCTGGCAGAACAATACTTGGCCATAGATCCGCACTCGCCAGCAGAGTTCCGCTGCAACGTCATTGCAGGCAACATCGCTGAGTTCTATCAGACCTTTAACGTTCCAGAAGACTCCCCGATGTGGATCGCACCGGAAAAACGCGTCACAATCTGGTAA
>Cp262_124
ATGTTCGATGAAGAAGGTAGTTTGAACAGTATGTCTTACTTCCAGTTCCGGCCTGCGATGTCGGCAAAATCCTGGTGGCTCGTTGCCGTAGTGGTCACTCTGCTGCTCGTCCTCCCCGCTGCGCTCAATGCTGTGGTCCCCAGCATTGATTTCAAATTGAAGAATGTGATCTTAGGAAAAAAAGATAGTTTTGAGCTTCCAGTGGTGTTAGACGACGGTGCACACCTGCAATGCAAAGAGGAAATGTCCGATTTATTCCAGCCTCAATGGGATTGTGAAGGCACCAGAATTAACTCGATGGTGGTTGATGGCAGCACGGACCAGGACCACACGCTTAGGCGGATGATGCGTTTGAACGCCAAGGTTCCATTGCCCAAAGACGCAAAAATATTCCGTGAGGGAAATATTAGGATCATTGAAGGGGCTAGCCAAGTGGGCTTAAGCCTTGCAGTGCAGGGAGAGGATGAACAGAAGACCTTGTTCGTTCTTGTCACGGGGCCAGATACGGATAACGCCGTACAACTCATCGCGAAGAATTTTCAAAATTATGCAGTGAAGGGAGCCACCGCGTGA
>Cp262_125
GTGAACACCTCGTTGGTAGGACCTATAAAATCAGCCACCCACCCAGCGTCCATTTCTTGGGTGATGTGGGCGATCATTGGTATTTCAGCCCCAGTGTCTCTCTTTTATTTAGGTGCTTACGTATTACTTTCTCCTAGCGGATCGGCTGTGGGACTGCTTTGCGGAGTGGCATACTTAATAGTGGGAACCCTGATATTCCGGGTGTCTCCTATGTGGCCTAAGGCAGGCTGGAAATGGTACGTGACCTCCCTTTGTTGGGGCGCCTGCTCTTCTTTTGCCCTGGTTATGGCTTCCTCTCAACCCATTATTGATTTAACGGAAAAATTGGGTTGGAAGATGGTGAGTGCATCCTTTGGTGGGGCATATCCTGAGGAAATTTCTAAAGCTCTCGGTGTTCTTCTCATACTGTTTACGTTTTCTAAAATCAGCCGCCCTTGGCATGGGTTTGTTACCGGCGGCATGGTCGGCTTAGGGTTTGAAATCTTTGAAAACCTGATGTACGGGGTTATTGAGGGGATGTCGGATGCCAATTCTGACGTTCCTGGAGCGCTATCTTCCTGGGGACTAAGAACTCTGGCGGGACCTGGTCTCCACGTATTTTTCACGGCAATAGCCGGATATGGCATCGGGCTAGCCGTGTTTACATACGGGTGGGATCGCTTCCGTCGACTTCAGGTCGCAGGTGCGGCTCTGCTTGTGGCCTTTACTTTCCATTTCTGCTGGAACCTCACGTGGGAGGGTGATCTCGGCACTATCATCAACGTGATCGTGGTGTCGCTGTGCCTCTATCCCCTTGTTATTTATCTTTGGATTAGATGCCATAGAGACGCCACCGCTGATTTTGGCATGATCCGCATGAACTCTCCTTTGACGTTAGTAAGCCAAGTGAGGAACGATGAATAA
>Cp262_126
ATGAATAAACGCATTGCTGTACTGGGAGTCGCGATGTGTCTTACAGCTTGTGGCTCTATTGAATCTGTGGATGGCGGTAGAACTGACTCAGACGCGATTGTTATTGGATCTCAGACGTATTATTCCAATGAGGTCATCGCTGAGATCTATGCGCAAGCGTTGGAAAAGGCCGGGCATAAAGTAGACAGGCAGTTTCAGATCGGACAGCGAGAAGTCTATATGTCTGAGGTGGAAAACGGATCCATAGATGTGTTCCCTGAATACTCAGGGCCGCTGCTGCAATATTGGAAACCAGATACCACAGCGCGGCTACCAGAAGCTGTATACGCAGAGCTGCAATCTGCGCTTCCCTCGAGTTTGCAAGTCCTGAATCAAGCAGAGGCTTCGGACCAGGATTCTTATGTTGTGACTAAGCAATACTCGGAGGAACACGGGATAAAGTCTATTCAGGATCTGGCCAAGGTTAAGAACATAACCTTGGGGGCAAACTCAGAGGCGGAGGATCGCCCCAACGGCCCCAAAGGCCTAAAAAGCGTCTATGGGGTGGATGCTGCCTTTACTCCTATTGAGGACTCCGGTGGGCCGCTGACAGTCAAAGCTCTCAAAGACGGTGATATCCAACTGGCGATTATTTACAGTGCGGACCCCTCTATTGCTGCAAATAATCTGGTAAGCCTTGAGGATCCCAAAGGGCAGTTCCTTGCGTCACGGGTAGTGCCGTTGGCTAATAAAAAATTAGATGCAGACGCTGCGGCAGTGCTTAATAAAGTGAACGCACAACTTACCACCCAGGATTTGATCCAGCTGAATACACGTTCCGTGACAGAACAGCTCCCCAGTGCGCTGATTGCCAAGGAATGGCTAAAAGCGCACTAG
>Cp262_127
GTGGATAAGCATGACGTAGACTCGGATTTCGTGTCTAGTTCAGTTTCGCAGAAAGTTAAAACGCTAAAGCTTTTGGCGGTTTTATCGGGTGTTCTCGGCTTCATACTTTTCCTCTTGACGCCGTTTATGCCGGTCAATCAGGTGCAGTCTTCTCTGTCCTGGCCGCAGAATGGAAACCTTAATAGCGTTAACGCTCCTTTGATGAGTTATTCTCCTCAGGAACTTAACGCAGTCATCCCGATTAGCGCTTCTGAAAAACTCCGCCCAGGTCAAAGCCTCATCGTGGGAACCTTGCCGGAGGACAGCGAAGATGCCGCAGCGCGCGGGCTCTTCGTGCGTTCTTCCGACGGCGGAATCCAGATAACATCCCGTGGCGAGCTCGTCTTCGAGTTGACTGCAGATGAACTCAAAAAACTGCCTGCCGACGCAAAAGTCAGCGTCTCTTCCACCAAGGACGAGACTACTGCTTCCGTGGGCGAGTACAGCGGTTCTATAGATGAAGACAAGCGTCCACAGATCACAGGACTGTATTCCGAGCTCGACTCCCAGGCTGCTGACAGCCTCAGCGGTGCGCTTAAGGTGAACGTAGAGATTAATTCTCGCTTCACCACCTCCCCTACCGCGGCAAAGTACACAACCATGTGGCTCGGCGGGGCGATGACCGTTATTGCGCTTGTCTGCTTGGGATTGTTAGACCTGCAAGACAACAAAAAGGTGCGTTTCCTCCAACGCGGTGCTTGGCGCCCTCGGGGACTCGACGCCATTGTTGTCGCGATCCTAGGTTTCTGGTACTTCATCGGCGCCAATACCTCTGACGATGGCTTCATCCTTACAATGGGCCGGATCGCTGCGCACGCTGACTATATGGCCAATTATTACCGTTGGTTTGGTGTTCCGGAATCTCCCTTCGGCGCACCTTATTATGACCTTCTGGGTCTTATGTCGCATGTCTCCACATCTTCTATCTGGATGAGACTGCCGTCCCTCATCGCCGCCCTTATCGTGTGGTTCGCCCTCTCCCGCGAGGTTCTCCCGCGTCTGGGCGAAAAAATTGCTGGAAGACGCGTCTCCCAATGGACCATGGCCTTTGTGTTCCTCGCCTTCTGGTTGGCTTATAACAATGGTCTGCGCCCAGAACCAATCATTGCTGCCGGCACCCTGCTCACGTGGCTGTCATTCGAGGTTGCTATCAAGACCGAACGGCTCCTTCCTGCTGCAGTAGGAACGCTTCTCGCTGCTTTCACCCTTGCTTGTGGCCCCACCGGTCTCATGGCCGTTGCCTGCTTGCTGGCTGGTTTGTCGTATTTGATCCGCATTATTTACCGCCGTATACCGCTTCTAGGCAGCAAGCCCGCATTCAACATCGCGGCTATGGTCGCGCCTTTTGCAGCCGCCGGAACTGCAGTCTTGGTTGCTGTTTTTGGCGACCAAACTCTGATGAACGTCTTCGAGTCCATCCATGTCCGCTCAGAGACGGGACCGTCGTTAAGCTGGTACAACGAGTTCGCCCGTTACCAGGTACTCATGCAGCAAACCGTCGATGGTTCTTTTGCCAGAAGAATCGGCGTCTTTTTCACCTTCATCTCTATTGCCCTCGTGCTCACCTCCATTCTGCGTAACGGAAAGGTTCCTGGGAGCAACAAGGGGCCGGTCTTCCGACTGTTGCTGGCCATGGTGGGAACCCTGTTCTTCATGATGTTCACGCCTACCAAGTGGACTCACCACTTTGGCGTATGGGCTGGCATCGCAGCGGCTCTAGCGGGGGTCGGCGCAGTGGCACTCTCCCATATGGCTTTGCGTGCCCCTCGGTCACGTACCCTTCTTACAGGCGGAATACTCTTCGTCTTTGCCTTCGCGCTCTCCGGCACAAACGGATGGTGGTACACATCTAGCTACAGCGTGCCCTGGTGGGATAAGACGATTCAGATCCATGAGATCGAAGCGTCTACCGTCATGTTGGTTATTTCCCTCGTTGTGTTGGGCATAGGCGTTTTGCAGTCCTTTAAAAAGGATGTGGCAGAGGAACGCGGTGAGGCTCCCGTGGACTTCCGCAAACAGCGCTTTGAAGGCCTCGCAGCTGCCCCTATTGCGATACTCAGCATCCTCGCCGTAGCGTTTTCTATGGCGTCCCTGGGCAAAGGTTTTCTCTCGCAATACCCCGCCTACTCCGTCGGATTAGGCAACCTGCGGGCAGCCGCGGGCAATACTTGCAACCTTGCTAACGACGTCCTCGTGGAGGCAAACACCAACGAGTCCTTCCTCCAGCCGCTGCACAGCAGCCTGGGAGAATCACTCACTTTTGGCAAGAATCGGGCATTTGATCCCAACCACATTTCCTCCGAGGCCTACACAGAAGAAAACAAGTCTTCTTCTAGCACCGCGGGAACCGCCAACAGCACGGACACCACCGAGACCACTACCGAGGGCAAGGAACACCGCGCAGCTGTGGGCGTAAACGGTTCCACCGCGCAGCTTCCCTTTAATTTGGATTACACTCGTGTGCCGGTTCTTGGCTCTTGGACCAGCGGCGAGCAACACTACGCAGAAGCTATCTCCGATTGGTATAAGCTGCCGGAGCGCAGTGAGTCTGCCCCTGTCATCGCGGTTTCTGCTGCGGGAAGCATCGAGCATCTCGACCTGGATGGGATCAAAAAAGAGGGCCAGAAGCTGATCATCGAGTACGGAACCGCCTCCAATGGGAAGGTTGATATGCTCGGTGAAAAGCAAATGCTTGATATCGGACCTGACCTTAAATGGCGTAACCTGCGTCTTCCGCTTTCAGAGCTCCCCGAGGAAGCCAACGTTATCCGTATCCACGCAACAGATGGCAACCTCAGCCCTGATGAATGGCTAGCGTTTACCCCGCCGCGTGTTCCCACGCTGGAGACGCTAAATGACGTCTACACCTCAGAAACCCCCGGGTTGCTCGACTGGGCGGTGCCGCTGCAGTTCCCCTGCCAGCGCACTTTCAACCACTATGCAGGCGTAGCAGAAATTCCTAAATTCCGTATTTCCGCCGACGCAGAAGGCCGCGCTTCTGGAGCCTCTTTCCAAGACTACTTTGGCGGCGGTGTCACCGGAATTGCGGAAGCCGTGAATTATAGCTACCAGCTTCCGAGCTACTCCAAGAATGATTGGCAACGCGATTGGGGATCCATCGAGGTCTACCATCCACGCCCCAACTCGCAGGGCAAAGAGCCTGATCTAGCTCAGATCACCACAGAGACTGTTACTCGATCAGGACTCTGGTACCCCGGTCCAATGAATATCAACACGGACCACTAA
>Cp262_128
ATGATCAATCGTGCCCGCAACGCAGATTCCCAACCGCCGAAAGACGACTCGGAAGCGCCGCACGCCTCTGCTGCAGCCAGCGACCCATTTCCGGTGATGCTCAAACACCCCGACAAGGACAACCTACGGGACAAAAGCTACGACTTTGACTACACCCCTGACATCCAAGATGGCCCACGCACTCTGTTCGGAATAGTCGCTGCAGTCCTGGGAGGTGGGGTCCTTACTTTCATCTCCTGGTACATACTCAAGCAAGTCAATCTCCCAGCCTTTGGCCCTTCTCTGGTTACACGTGCACTGGCCACTTTCTGCACACTTCTTGTTGTTGTTGCGGTCACGGCACTCATGATCTGGTGGGTTCATTATGAGAAGACAAACCAAGAGCGTCCCCGTTGGTTTACCTGGCTCACCTACGCCCTGACCTATTTATCCCCGGCAGGTCTAGTAGTGGCTTCCCTCGGGATACCGCTATCCCCGACCAAGCTCTACCTTGACGGACTAACCGTAGATCAAGTTTTCCGCACCCAATACATGACGCGGTTTACAGATTCCTGGCAGCTCACCGATATGAACTATATCGATCTTCCAGCGTATTACCCCGGCGCATGGTTCTGGTTTGGCGGCAGACTGGGAGCTCTCCTCGGGCTTCCTGGGTGGGAAGTCTTCCAGCCATATTCGCTCATCTCTCTCAGCATGGCAGGCTGCCTCCTCGTCCCGATATGGCAGCGTCTCGTTGGGAGCTTGCCCGTAGCTACCGGCATAGCGCTAGTAACCACTACTATTGCGCTCGTTATGTGTGCGGAAGAACCCTACGCATGCATTATCGCAATGGGCATACCAGCCGCAGTTATTATCGGTCGTCGTGCATTGTCGGGACGCAAAAGCGCCATGCTCGCGATTATTTTCTATCTGGGTGTTTCTGCATCTATGTACACCCTCTATACAGCTATTATCGCGCTGAGCCTGATCGCTATCACTGGTGTTATTTCCGCATTAATGCTGCGTTCTTGGAAGCCCATTGGGCGCATCGTCACCATTGGTGTTTCTTCTATGGCTATCGCCGCTATCGCGTGGGGCCCGTACTTTGTTTTCATTTTAAGCGGCAACCACACCTCAGGTGCTACCGCTTCCCATTTCCTCCCCGTTGAAGGCACGGAAATCCCGCTTCCTATGTTTGCAGCCAGCATTGTGGGAATTCTCTGCATGCTAGGCCTGATCTACCTATTGGCTCGAGCGGCGGATCCAGACATCAACTCCCTAGGCGTTGCCGTCGTGGTTGCTTACATCTGGGTCATAGCCTCCATGGCTGTTACGCTCACGGGCTCTACTCTCCTTGGCTTCCGCCTGGATCCTGTGGTCACAGTTCTTCTAGCCACCGCAGGTGTACTGGCCATAGCGGATTTCCGCCTTGTAGGAATTCACCGCCTCTATCCCGTGCAATTCTCTGCTAGCACTTCACGGCAAATCACAATGGTCATTGCCATTGTGATCGCCCTTGGCGGCATCAAATATGCCCAGGATATTCCCGCAAAACACTCGCATTCTATTGACCATGCTTATTCCAGCACAGATGGTAACGGTGAGCGCGCTGACCGTTACCCGGCTGATGCCACGCAGTACTATGCCGAGATTGACAAAATCCTGCGGGGAAACGGTTCACTTCCACGCGAGACTGTAGTTCTCACAGATGAGATGAACTTCATGGCTTATTACCCCTACCACGGTTTCCAGGCCTTCACCTCACACTATGCAAATCCTCTTGGGGAATTTAATGAGCGGAATAAAACCATAGAGCAATGGGCAATGGACAGCTGGCAGCAGCTCAAAGATCCCAAAGCGTTCGACCGCGCATTGCACTCCACCCCATGGCGGGCACCCGATGCTTTTGTTTTCCGCGCCGATTCCACGGAAGAAAGTTCAAGCGGTTGGAACTTTGACCTTGCGGAGGATATCTATCCCAACAATCCCAATGTCCGTTTCCGCGGAGTAAAAATCAACCCGGAGGTCTTCACAGGCAAAGACTCTCCCTGGAAAGTCGATCAGGTAGGACCATTTGTGGTGGTGACCCGTGGATAA
>Cp262_129
ATGCTGAACGCAGTGGGCAAAGCCCAAAACATCCTCCTCCTCGGTGGCACATCCGAGATCGGCCTAGCTATCGTAAACGAGTTCCTGACTCACGGTCCCGCACACGTCACCCTTGCTGCGCGCAAGGATTCGCCGCGTATCGACGCCGCCGTGAAGGACATCGAATCAGCTGGCGCATCCGCCGTTGAGGTTATCGACTTCGACGCAACTGCCTTTGATACGCACGCCGATGTCATCGACCAGGCTTTCCTTCTCGGAGACGTCGACGTAGCCATCGTGGCCTTTGGCACTCTTGGGGACCAAGAAGAGCTTTGGCAGGACCAGTCCAAGGCTGTGGCCAGTGCCGAGACCAACTACACCGCACCGGTATCCGTTGGCGTACTCCTTGCGGAGAAGTTCAAGGCCCAAGGCCACGGCACTATCGTTGCTCTGTCCTCTGTTGCAGGTCAGCGTGTTCGCCGCTCCAACTTTGTTTATGGTGCTTCCAAGGCTGGCATGGACGGCTTCTACGTCAACCTAGGCGAGGCCCTTCGCGATTATGGCGTCAACGTCCTTGTCGTGCGCCCAGGCCAGGTGCGTACCAAGATGTCCGCTGATGCGGGAGAGGCTCCACTCACGGTGGATCGCGAGGACGTAGCTAAGGCAACTGTCCAAGCGGTTTTGTCCGGAAAGAGCTCCATCTTCGTTCATCCGCTGTTCGAATATGTCTCGCTTGTTTTCAAGTTTATTCCTCAGGCGATCTTCCGAAAGCTACCGTTCTAG
>Cp262_130
ATGACGAGCGCCAAGGGCACGTCCAGCACCGCAGCTTCGAGCGGTGTCTCCGGAGCCTTACACACAGAAGCCATGAAACTCACCGGTTGGGGACGCACCGCCCCCACAACCGCAGAGGTCCTCGCAACTCCAGATTTGGAGACCATCGTCAAGGCAGTACGCCAGGTCGCCGAGCAAAATGACTCCAAGCCAGACTATCTCCGTCGTGGCGTAATCCCTCGCGGTATGGGCCGCTCCTACGGCGATCCTGCACAAAATGCTGGTGGCCTTGTCATTGATATGCAGCCTTTGAACAAGATCCACTCTATTGATCCAGAGACCGCCATTGTGGATGTTGATGGCGGTGTAACCCTTGATCAGTTGATGAAGGCGGCTCTCCCCTACGGGCTGTGGGTTCCTGTTCTTCCAGGTACTCGTCAGGTCACCATCGGCGGCGCTATCGGCCCAGATATCCACGGAAAGAACCACCACTCAGCTGGTTCTTTCGGTGACCACGTCACCTCCATGGAACTGCTAGTGGCCGACGGTCGCATCTTGCACCTTGAGCCAGAAGGCTCGGCAGATGATCCAGACGGTTCTCTCTTCTGGGCAACCGTTGGCGGCATGGGCCTCACCGGCATCATTGTCCGTGCAAAGATCCGTATGACCAAGACGGAAACCGCTTACTTCATCGCAGACGGCGACCTCACCGCTAACCTCGATGAAACCGTGGAATTCCACTCCGACGGTTCCGAGTCCAACTTCACCTATTCCTCCGCTTGGTTCGACGCCATCAGCCCGGAGCCCAAGCTAGGTCGCGCCGCCATTTCACGGGGTTCCCTAGCCACACTCGCACAGCTGGAAGAGCTCTCCCCCAAGCTGGCCAAAGATCCTCTGAAGTTCAACGCTCCACAGCTTGTGACGGTTCCGGATATTTTCCCTTCCTTCACCATGAATAAGCTTTCTATGATCGCAATTGGTGAACTTTGGTGGCTCAAGTCAGGCACGTACAGGAACAAGGTGCAAAACCTCACCCAGTTCTATCAACCGCTCGACCTCATCGGAGAGTGGAACCGCGGTTATGGTTCTAAGGGCTTCCTGCAGTATCAGTTCGTGGTTCCACGTGAGGCTGTCGAACCATTCAAGGATATCGTCCGCGATATCCAGCGTTCCGGACATTACTCCGCACTCAACGTGTTTAAGCTCTTCGGAGAAGGAAACCGTGCTCCGTTGAGTTATCCGATGCCGGGTTGGAACGTCTGCGTAGACTTCCCGATTAAGCCAGGGCTAGGTAAGTTCCTCGATGAGCTTGACCGCTGTGTCATGGAGTTCGGTGGACGCCTCTACTTGGCCAAAGAATCTCGTACGAGCGCTGAAAACTTCCACTCGATGTATCCAGGAATGGAAGGCTGGCTCAAGACACGTAATGCGATCGACCCCACCGGCGTCTTCGCTTCTGACATGTCCCGCCGCCTCGAGCTACACTAA
>Cp262_131
ATGTTTGGATTCCTCAAAAAGAAGACCGTGGAAACGCATATCGCGGCAGAACGCACAAATACTCCCATGGATTCCCGCATGACCCTCCTCATGGCTGAGGAAATCCCCATGCTAGATAGCGCTTCTCGGGTGCGTATCTATCAAATCCTCGAGGAATATGACGGTCCGCAAATTACGTCGCAGGAGGAACTTCCCCAGGAAATTCGCGACATGATGGACCTGTAA
>Cp262_132
ATGAAAGACACCACTGTTGAGAGAAACCTGAATCCTTTAGATGACACGATGACGGGGCGTATCTCCCAGGCAGCAGCCATAGGCCTGATCACCGCGCTGCCGGACTATGTGCACACCAAGGCGCTTCGGTGGGTAATTAATACCGTCATCCTTGGGTCTCTCCTGGGCGTCGCTTTATACGCTAATACCCATGATGATGATCCAGACAATGATCCTGATGTGATCGCTGCACGTGTGCGTGAGCAACTGGAAAGCAACGACGCTAAAGAATTCGGACCTCTTGTCACGTGGGGTGCGTTTGCAGTGCTCCTGCTTATTTTCCTTGGGATCAACAAACTAGACAGAACAATAAGCAAAAAGGTCGTTGAGTTTTTGCGTCGCCGTGGAGTTTCCAAGCCTCATACTTTGCTTGGGGTTGTTGGCGCGGCGCTGGTTTTTGTTTCTTCCGGAGACCAGCGGTGA
>Cp262_133
GTGATTAGCATTATCGACGTTCGCGGCGAGGCGCCGGACCATACCGTTGTGCTCTGGCACGTCCACACGGATCCTTCCTATCCCACCGGCCTCATGTCTGGGGCATGGGTGCTTGGTCCGGGGGAAGCTACGCCCGTGGATAAGCTCCCGAGCCTGCTTACGGGAACAACAGCTCTTCCCTTGAACGCCGAGGCTCGCGAGTTAGTGCCAGGCGATATCACATGCGTCAGTCTCCGCGATGTAGCTGATGCAGTGCGGGAGGGGCTCGATGAGATTAAAAAGGAAGCCGCGCGGGCAAAGTCGGAGAATGAAAAACTCGTCGCCCCACGTTTTGAGGCCCTCACGGATATCTCTCCAGAGGATTTTCTTGATGCATATCGGGGTGAGCCTCAAGCACGAGATGCATGGATGATGGCCAGCGCAGTAGCCGGATGGATGCAGCAATGGCTCGACATAGAATCCGTGCGCAGGAGCCGCGCCTATCTCAAAGAAGCGTTTGGCTCTGAGCCGCGGCCGCTACCGATCGGCTAA
>Cp262_134
GTGATACAGCGCAGCGGAGTGATCTGGATAAGCGAGGCCCGCCTGCGTCGTGGAAAGACCGTTGCTCGGCGCAGGCGAATCCGAGCGGGCAAAATAATAGTTCTACAGCTTAAAGTCATTGATGCGGCGGGGATTCTGCATCGAGTTCTCGGGGTGCGAGACACACTGAAGCTTGCGGGGGTCGCCGAGATTATCAAGACGTGTTTTGGTTTTGATGCGGCTTCGCCGCAGTCTTTTTATCGTTGCGGCGAGCAAGTGTCGATGAACGATTGTTTACATGCGCATACTGCTGCGATTCGCGCCGGGCAGCTCGAGTACAACTGGGGACTGTGGCGAGTAAGTCTTTCGATCCTGGACACGTATTCCCGTGAAGCTTCCGCACCGGAGGCCTTGTGTCTAGGAGGAAGCGGGGATCTTTATGAGCCAGATGCGCCAGTGGATACGGCCCGTATCAATATGGCTATTTCTGGTGGTAAAAGAGCACAAGAAACCCTTGCTCACGTGCATGAGGAGGTTGTTTCAATCATTCAACGTACCCGAGAGACTGGGTTGATCCCGTTACTCCAGGCACTAGGGCTTGGAGAGGAACCAAATTACGCGGCTTCTGGCCTGCAGGCTCTTCCTGTGGAGCAGTCGCGCCAGGCGCGGGAGGCCTGGTGGGCTTTTGTGATCGGCATGGCGTGCATGGGCGGGAAAGACCTAAGGTCGCGGGTGGCCGGGCGGCTCATGAGGAAGTTGGGCTGGCAAGAAGACCTGACTGATGAGCGGATTCGTGAGTTATGTGGGGCGTCGATAAGCAAGCTAGAAGAGCTCGGTGGATGTGGTGCCCATGCGTTATCTGCAGTGGAAAGAATCGATATCTACCGAGAATTACTCCGTAAGAGGTAA
>Cp262_135
GTGGCTAATTCCAACACCGGCGCGCATGACCAGGCCGCCCCCAATGTGACTGTGACTACCTCCTCGGCGAGCGTGGCTTCTCAAGGCATCAAGTTCATCATCTCTGGAGGAATCTCCGCGGTTGTGGACCTTGGTCTGACTTATCTATGCCAGATCGTTTTTGGGTTCTCTGCTGCGGGAGGACGCACTATTGGGTTTATTTTTGGCACGATTACCGCTTATCTAATCAATCGCCGTTGGACCTTCCAGGCTGAGGCATCAACCAAGCGATTCTTGCAGGTAGCGGTTCTGTATACGATTACCTACTTTGTTAACGTGGGTGGGCATTCCTTGCTCTTTTCGTTATTAACTCATTACGGGGTGAGCGAACAGATTGCCCTAGTTATCGCCTTTGTGATCTCCCAAGGGACTGCCACGGTGATCAATTTCTTTGTTCAGCGCATTTTTATTTTTAAGTAG
>Cp262_136
GTGCTGTTTTTCAATCCGATACCAATAGCTCAGAGGTGCATATCACAACCAAAATTGGGCAATCTTCCCTCGTATTCTCAAGACCAAGAGACTGATGCCCCCTCACCCCACGCAGACTATGCCACAATAAACCCCATGCCTATAGCTTCTACCGGTCGCATCGCGGCTGTCATTGTCACCCACAACCGCGTCGAGCTGTTGCAGAATTCTTTGAAGATCGTTGCGCAACAGACGCATCCCGTAGATCACATCATCGTTGTAGATAACGGTGATGATCCCGCCGTCGAGAGCCTAGTTACCGCTATCGCCGGCGAGCGCGCCGTCTACCTCGGAAGCAAACATAATTTGGGCGGAGCCGGCGGGTTTGCGCTTGGTTTTCTCACCGCGCTGAGGCTGGGAGCCGACGCGGTCTGGTGCGCCGATGATGATGGCCGCCCGGAAGACGAGAATGTCCTGGCAACCCTCTTGCACGTAGCAGAAAAGCACCACCTCGATGAGGTCTCCCCGGTTGTTTGTAATGCAGAAGAACCTGACCAGCTGGCATTCCCGCTTCGCCGTGGCACCACGTGGCGTAGGTTCCGCAGTGAGCTCGGCAATGAGGATTTCCTAGCAGGTATTGCTTCGCTATTTAACGGCGCCCTTATCTCCGCTGACGCTATGCAACGCATCGGCGTCCCCGACTTGCGTCTGTTTATCCGAGGCGATGAAGTTGAGTATCATCGCCGACTAGTACGTTCCGGCCTTAAATTTGGCACCTGCCTCACCGCTGCTTATCTGCACCCGGATGGCTCGGATGAGTTTAAGCCAATCCTTGGGGGACGCATGCATACGCAATACCCAGATAACGAGGGCAAGCGGTTCTTCACTTATCGCAACCGCGGATACCTTATGAATCAACCCGGTATGCGTCGGCTTCTTCCCCAGGAGTATGCGCGATTTGGCTGGTTCTTCCTCATTCAGCGCAAAGACCCTAAGGGATTTTTACAGTGGCTCAAGCTCCACCACATGGGCCGCTCGGAGCGCTTTGAACGGCCGTAA
>Cp262_137
ATGACTAAGGAATCATCTCGTATCAATCGCCATAGCAGGCGCGGTTTTCTTGCGGTGTCCGCACTCACCGCAGTGGCCTTGCTGGGCGGCCTCAGCGCATGTTCTAGCGAAAAAGCTAGTGAAAAGCCCAGTACGCTCTCTGTCTTTGCCACCACTGGTTATATCGGCGATGCCGTGAAGAATATTGCCCCTGCAGCTGATGTCACCGTGATGGTAGGCCCCGGCGGCGATCCTCATACATATCAGCCCACTACACAGGATATTTCCAAGATTAAGACGTCCAATGTTGTCCTGTGGTCGGGTCTGCATATGGAAGCAAAGATGCTGGATGAGCTGGCAGCGCAGGGAGACCGCCAGGAGGCTGTGGCTGAAGCTATCCCGGAATCTGAGCGGCTTGAATGGCCTGAGCTTGGTGAAAACGGCGAAAAACTTTGGGATCCACACGTGTGGAACTCCACGGAAAACTGGAAGTACGTTGTTGATGCGATTGCCAAGAAGCTTTCCCAGGTGGATAAAGAAAACGCGGAAACATACAAAAAGAACGCTGAGACTTATAAAAAGCAGATTGACCAGGCCGCTGCCTATGCAAAGGAGCAAATCGACGCCATCCCCGCGGAGAAGCGCATTCTGATTACCGGACACGATGCCTTCAATTATTTTGGTAAGCAGTTCGGCCTAGAGATTCACGCCACAGATTTTGTTACCTCGGAGTCTGAAATGTCCCCGACTGAGCTGGCAGACCTGGGAAAGTTCATCGCAGAAAAGAAGATACCCACGATCTTCCAAGATAATTTGGCCAACCCCCAGGCTATTAACTCGTTGAAAGAGACGGTAAGGGCAAAGGGCTGGAACGTCGAGGTCTCGGATAAAGAGCTTTACGCGGATTCGCTCGGAGAAACAGCTCCTACCGATACTTATATTGGAGTTTTAAAATACAACGCTGATGCGATTAAAGCGGCTTTGACCAAGTAA
>Cp262_138
GTGGCCAATCTAGTGGGCTCGGCATTGACAATGACGGGCATCAGCGTGAGCTATGGGCCAACGGTGGCCCTGGAAAATGCAAGTATTGAGGTTCCTGTTGGATCTGTGATGGGTTTTATCGGGCCTAATGGGGCAGGAAAATCTACTCTTATTAAGTCTGCGATCGATCTTGTAGACCACGACGGTGAGGTCGCTTTCTTTGGCAAACCGCTCGCTCAAGTACGTGATCGTGTTGCTTACATGCCGCAATCCGCCGCTGTGGACTGGGATTACCCCATCACCGTGGAACAAGTGGTGGGCATGGGACTATATCCGCGTTTAGGTTGGTTCAAACGTTTCACCGGGGAGCACCGGGAAGAGGTTCGGCACGCTCTTGAGCGGGTAGGCATCGCTGATTTGGCTAAGCGCCATATTTCCGAGCTCTCCGGTGGGCAACGGCGCCGTGTCTTTGTTGCAAGAATTCTGGTGCAAAATCCCGATATCTTTCTGTTGGACGAGCCTTTTGCGGGTGTCGACGCAGCCAGCGAGCGTGTTATCCGTGATGTTTTGCATGGTTTGTGTGAAGACGGAAAATCGGTGGTTATTGTTCATCACGACTTGTCTACAGTGACAGAACTTTGCGATCACGTCACCGTAATCAATCGGCAGATCGTAGCAACCGGAACTGTAGAGGAAGCGTTTACCCGGGAGACCGTGAATGCTGCTTTTGGCCTGGGGTTGTTATGA
>Cp262_139
ATGAGCATCATTGATTTTCTTGCCGAGTTCTCCTATCGGCGGGTGGTGTGGGGAACGCTACTCATTGGACTGTGCTCAGGGGCAATGGGAACGTTTTTATACTTGCGCAGGCAGTCCATGATGAGCGACGTGATCGGTCATTCTGCGACTCCTGGTGTGATGGGCGCCTTTCTTTTCTTTGCCACCACGCCGTGGTTAAGCGAGTCGCAGTTGCTCGCAGACTGGGGCATCGACGCTCGTTCGATGCCGGTAATCACCATCGGGGCTATGGTCACAGGGTTGGCTTCCGCCATCGTGGCCAATGCCGTGGCCGATAGCACCCGCATCGGTATTGATTCAACAATGGCGGTCATGCTCTCCTTGTTCTTAGGTGGCGGTCTGATATTGCTTCAGGTGATCCAGCGCAGTCACATTCGGGGCAAGGGCGGGATCGATGAGCTGATGTTTGGCAACGCAGCCACGTTGACTAATTTGGACGTAAAAACTCTGCTCGTCGTGTGCATAGCCATCCTGGTGTTGATCGTTGCCCTGTGGCGACCTTTTACCCTGGTTACTTTCGACCCAGTTTTGGCCCAGGTCTCGGGGATGCCCCGATGGGTATCACATGTGCTTTTCTTGTTGGTTGTGGTTGCGATTGTGATTGGGGTGAAAGCAGTCGGCCTGATATTAATGATCGCTTTCGCTGTATTTCCTCCGGCAGCTGCCCGCCAGTGGACCCGAACGGTAGCGCAGATGGTTGTGGTTTCTGGTCTGATCGGTGCGATCGCCGCGATTGTGGGCTCGTATATTTCTATTTCTGCAGGTAAAGTGCCCACTGGTCCCGTGATCGTCTTGGTGCTTGCGGCCTTTGTGATCGTGGCTCTTGTAGCTTCTCCTCGTCGCGCGGCGGTGATTCGATGA
>Cp262_140
ATGAGTTTTGCAGTATCTGTCTCGGTTTTGGCGCTCGTTGTCTCTTTAACCGCGGCGATTCCCGGTATCGTGCTGGTTTTGCGTCGACAAGCTATGCTTTCCGACGCCCTCTCCCACGCTGTTTTGCCAGGCATCGCGGTGGCAGCGCTCTGGACTGCTTCTCCCGATGATCCACTTTTGCTGGTGGGTGCGACGCTAAGCGGTGTTGCGGTGATTGCTCTCACCGAGTGGATTCGGGATCGAAAGAAGGTCACAGAAGACAGCGCAACCGGTTTAGTGTTTCCCGCATTCTTTGCCATTGGCGTGATTATCATCTCCATGCGCTTTAATAACTCCACGATCTCGGAACATACGGTGCTGGTCGGAGACCTCAATATTGCTGCCCTTAATCATTGGGTGGCGTGGGGAATCGATTTTGGTCCGAAGAGCGCATGGACAATAGGTGTGGTGGGGCTTGTGGCGTTAGGGGTTGTCATTCTGGCGCGTAGACCCTTGATGATCTCTACCTTTGACCCCACATTTGCTGCAGCCGTAGGGATTCGGACTCGCTTGTTGAATTACCTGGTCATGGTGCTGGTTTCTTTGACCATCGTGGTAGTTTTCGACGCAGCCGGCGCAGTTTTAGCGGTGGCCTTGATGATTGTCCCGGCGGCAGCAGCGCTGATGGTTACTCGTTCGGAGACTGCAATGGTGGTGGTGACGTTGATTATCGCTGCTGCCAGTTCACAGGTTGGTTTCTGGGTGGCGTATCGGATTGACGCTGCGACGTCTCCGACGATGGCGTTTGTGGATGGCCTCATCTTCTTAGCTCTATGGATTGGTGTCCGTGTGCTGCGCAAGCGTAAAGAGGTTCACGTGCGGGCGGATGTTGTTTAG
>Cp262_141
ATGAATCGCTCATTTTTCCGAAACACGTGTGCTGCCATTGCGGTAGTTGGATTGCTCTCTGCCTCTGCTTGCGCTGCCGATAACAAAGAGACGGCGCCAGTTAAGAACAGCTCTTCGCCTAAAATCTTTGCCACCACCGGGTATATCGGAGACGCAGTGAAAAATGTGGCTCCTGATGCAGACCTCACTGTAATGGTGGGGCCTGGCGGCGATCCTCATACTTATCAGCCTTCCACCTCGGATGTGAAGGCTATGCAGGAAGCGGATGTGGTGTTCTGGTCCGGATTGGGCATGGAAGCCAATATGATTGACCAGCTTAAGGGATTGGGCGACAAGCAGATTGCGCTGGCCGAACAGATACCAGAAAATATGTTGTTGCCGTGGGAGGAAGACGGCGATCATGAGAGTCACGAGCACGAGGGCCATGGACACGAAGGGCACGGCCATGAGGGCCACAGCCACGAAGGCCACAGACACGGGGCCTGGGACCCACATGTGTGGAACTCTACTGACAACTGGAAGCTCGTTGTTGACCAGATAGTTAAGAAGATGTCTGCTGCAGATCCTGATAAGACTGACACCTATAAGACCAACGGCGCGGAATACAACAAGAAGATCGACGAGACCAAAGCTTATGTACAGGAGAAGATCAACACTATTCCTGCCGATCAGCGCACGCTAGTTTCTGGCCACGATGCGTTCCGCTATTTTGGCAAGCAGTTTGGCCTAGAGATTAAGGCAACCGACTTTGTCACCTCGGACGCTCAAAGGTCTGCTTCCGAGCTCAATGAGTTGGCAGAGTTCATTGTGGAGCATAAGGTCCCAGTCATCTTCCAAGATGCCTCTGCTAACCCACAGGCCGTAAAGTCCCTGGAAGAGAATGTGGCTGCTAAGGGCGGAAAAGTTACCGTGAGTAGCGCAGAGCTATACAGTGACTCTCTCGGAGCTACTGCTCCCGCGGACACTTACACCGGTGCGCTGCGTTATAACGCGGATACTATTGCTGCTGCCTACAAGGGCTAA
>Cp262_142
ATGTATCCACCGTTTTCTCAAGCGGGGAGTACATCTCTTGAAGTGGAGAAAACAATGGAAGTACCATCCTCTCACGCAAAGGTGAGTGCTCAGCGGTGGTGGACTGCGATTATCGGAGTCCTAGCGGTAGCGATTATCGGGTTAGGGGTTAGATCACTAACCAGCGATCTTTTTATCACCCAAGCCATGAATAATCAGAGAAAAGGAGCAATTGAGAGCCTTGTAGATGCTGTTTACTATGGTTTGGAACCCGCTTATTCGCTGGTACTCACGCTGGTAATTTCTGCGCTGGTGGGCATTGCGTGCAAACAAGTCCGAATAGGACTGCAATGCGCAGTGGCCATTGCGATCACCTGGGTGCCAGTAGTCTTTTTAAAGATGCTTATTGAGCGTCCTCGCCCTAGCTCAGACTTGCTTGCTCACCCCATACCGGTAACGCCAGGGGATTGGTCGTTTCCTAGCGGGCACACGACGTATGTGACGGCTTTAGCCATGATGCTGATGCTTACGGTGGGCGCTCGGCTGCCTTTGACCCTACGAGCCCTTCTGGTGCTCTGCGCTGTTCTAGTTATCGCAGGCGTGGTGCTTACCATGGGCGTGCACTACCTCACGGATGTAGTTGCTGCTGTTATCTGGAGCACCACGATGGCCCCGCTCGTGTGGAACCTTGTAGATAATGCGGGGCGACGTCTGTGGTTTAGTCGTTTTGAGAACGCTGGCCGCCCCAGCGTTTAG
>Cp262_143
ATGGTTTCCATTGATACCTATAACGCCTGCGTTGATTTCCCCATATTCGACGCAAAATCGCGTTCTATGAAGAAGGCATTCCTAGGCGCCGCAGGTGGCGCCATTGGGCGAAACAAAGACAATACCGTGGTCGTGGAGGCGCTTCGAGACGTAAACCTGCACCTCAAAGAGGGTGACCGCATCGGCCTCGTAGGCCATAACGGCGCCGGAAAATCCACGCTCTTACGTCTACTCTCCGGAATTTATGAGCCCACCCGTGGCTCCGCTCATGTCCGCGGACGCGTCGCCCCTGTCTTTGACCTCGGCGTAGGCATGGACCCGGAGATCTCGGGGTTTGAAAACATCGTGATCCGCGGCTTGTTCCTAGGGCAGACACGTAAGCAGATGAAGCAAAAAATGGATGAGATCGCCGAATTCACCGAACTAGGCGACTACCTAGCCATGCCCCTGCGTACATACTCCACCGGTATGCGCATCCGCCTAGCACTCGGGGTAGTTACCTCAATTGAGCCCGAAATTTTGCTTCTCGACGAAGGCATCGGTGCCGTCGACGCCGCCTTTATGGCTAAGGCCCGCGAACGTCTCTCTGACCTAGTGCAGCGGTCTGGCATCCTCGTTTTTGCCTCTCACTCCAACGATTTCCTTGTCCAGCTCTGTGACTCAGCTCTTTGGATTGACCACGGAACGGTGAGGCAGGCAGGGGCCGTTGATGACATCGTAGAAGCCTACGAAGGCAAAGGCGCCGCAGACCACGTACGACGCCTGCAAAAGCGCATCCGCGAAGAGTCTAAATAG
>Cp262_144
GTGCAGGAACAGACCAAAGTAAATAATCCCGAGAGTCTCGAGTCAATGATCGCTCGCATCACGCATGCGGATCACGTTGACCCCAAGCCATCGCGGTCCAAAACCTTGGCAGCCGCATGGTCTGACCTCGTCCGCGGATTCAAGCAACACGAGCTCTGGCTACAGCTCGGATGGCAAGACATTAAGCAACGCTACCGCAGAAGCGTCCTAGGGCCATTATGGATCACCATCGCCACTGGCGTCATGGCGCTTGCCCTGGGATTGCTCTACTCTGTGCTATTTAAGATCCCCGTTGCCGAGTTCCTCCCCCACGTCACCGTGGGCCTTATCATGTGGAACTTCATCTCCGGCTGCATTAAAGAAGGCGCCGAGGTCTTTATCACCAATGAGGGACTGATCAAGCAACTTCCCTCTGCCCTTTCCGTACACGTGTACCGATTGGTATGGAAGCAAACGCTCTTCCTCTTCCATAACATGGTGATTTGGTTCATCCTGATGCTGGTATTCCCACGCCCCTTGGGCTGGGACATCCTCCTAGGAATTCCTGCCATCGCATTGCTCGTGGTTAACGGTGTATGGGTGTCCATGTTCTTTGGCATCATCGCTACCCGCTACCGCGACTTCTCCCCTCTTCTTGAGGCCCTCACACAGCTCTTGTTCTATGTCACCCCCATTGTGTGGACCACACAGACCCTCTACGCCCAAGGCGGAGCTGTCTCTGAGCGCGCAAAGCTGGCTATGCTCAACCCCCTTTATCACTACATGGAGGTTGTGCGTGCCCCATTAATCGGCGCCCCCATCAATCCATTGAACTGGTACGTTGTCATCGGATGCACAGTCGTAGGCACATTCCTAGCCATGCTCGCAATGAAACAGTGGCGCTTCCGTGTGAGCTACTGGGTATAG
>Cp262_145
ATGGTGTTTGACGTAGCTCGTGTTCGAGGTGCTTATACCTCCGTGAGCGGTACTTGGACTTATCTCAATGCGCAGGAGCAACCACAAATTCCGGAACGGGTGTCATCTGCTGTTTCGCGAGGTTTTCGCAGTGCGCCGTTGGCAGCAGAAATTGAGAGAGGCGCCGGTTCTCATGCGTTGTTGCAACGCGCGGGGCGTTTTATTGCAGACGATCACTTTTATTCTGCACGAATGGCGATTGCGGATATGACAGGAACCTCAGCAGACGCGGTGCTCCTGGGGCCGAGCCGTGACGTGCTTTTTGCACGGTTATCCCGCGCGTTGCGGCCACTGTTGCGCCGGGGATCTTCCGCTGTGTTTTCGCGCACAGATTCCTGTGGTCTTGATCTGGACGCAGAAATACGTTGGGCGGAACCTGACTTAGGTACTGGTGAGGTGCCTGCGTGGCAGTTTTCCAAGCTTGTCGACGGCAGCACCCGCGTTGTTGCGCTCTCCGCCGCTAGCCGGCAGGTAGGAACAATCAATCCGATCCTGGAAATCGCGGAATACGTGCATGATTCCTCCCGTGCGTGGGTGCTTGTCGACGCCACCCCACTTGCTGGGCATCGCCCGATCACGAGGGAAGCATTAGGCGCGGACATCATAAGCGTGGACTGTGAGGCCTTCGGCGGGCCACAGGTTGCCGCCCTGGCGTTCCGTGACACTACGATGTTTCCTCGCATAGATATGGAAGTGTTTGATACGCCTGTTGCCGCTGGCCTTGCCGCAGGAGTATCCGCAGCCGTAGATCACCTTGCTGATCTCGACGAGGATGCCCGGGGAACACGTCGTTACCGCTTGGCGCAGGGTGTGGAGTCCGCAGCAAACTATCTGGGGTGGTTGGGGACCTATCTTGTGGATTCCATCGAATCGCTTCCCAACACCCACGTCTTTGGCGTGACCGGTGAAGCCGCCGCAGGTTCGGACGTGGATCGGATCCCACACGCCACATTCTGTATCAACGGCGTTCCGGCCGACATGATCCAGCAGCGGCTGATAAACAATGGATTGGTGGCCACGGTGGCTGAGGCCGACCCCCTTCTCACCGCGATGGGGATCGGCGATACTAAGGGGGCCATCTCCGTTGGATTGGGGCCTTATAACACGGTCGCGGATGTTGATCAGCTCATCCGCGTTGTGGCGAGCTTGGCCTAG
>Cp262_146
ATGCTTAAAGCTTGCCAACAAGTAAAAGAGTCTACCCGATGTAGGCGAATTTCTTTAAAGTGGGTGGATATGAAGGCAATCATCATCGATGAAAATAAGCAATTGTCATATCAAGACGTCGCCGATCCGCAGCTAGAACCCGGTTGTGCGCTGATTCGAGTTAAGGCCAGCGGGGTTAACCGTGCAGACCTACTGCAGGCTGCGGGACATTACCCACCACCCCCTGGAGAATCGGAGATTCTGGGACTTGAGTGCGCTGGCGTTGTGGAGGATCCAGGCGATACTTCGTGGAAGAAGGGTGACAAGGTTGCCTGCCTTTTGGCCGGTGGCGGCTATGCGGAGCTCGCTGTGGTCCCTGAGGGACAGCTCATGCCGATTCCTGCTGGTTATTCCTTTGCCCAGGCCGCGGCGATCGTTGAAGTCGCGTGTACCGTGTGGTCGAATATCGGCATGCTGACTGGTCTCAAGCCGGAGCACACGATCCTCATTCATGGCGGTGCCGGCGGAATCGGCACGTTTGCTATTCAGATGGCCAAACATATCGGCGCCACGGTGGCGGTCACGGCGGGTTCCACGGAAAAACTTGAGGTGTGTCGCGAGCTCGGCGCGGACATCCTGATCAATTATCGTGAGCAGGATTTCGCGGAGATTCTCAAAAACAAGTGCGACCGCATCTTGGACATCATGGGCGCCAAGTACCTTGACCAGAATGTCCGTGCGTTAGCCATGGATGGGCATCAGGTCACCATCGGGATGCAGGGCGGGGTGAAGGGCGAACTGAATATCGGCCGGTTGCTGAGCAAACGCGGGACGATCTCGGCCACGGCTTTGCGTGCGCGCGATCGTGCAGACAAGGCTCGGATAGTTGCTGACACGGTGAAGAACATCTGGCCGTTGCTGGAATCAGGCAGAATCTCCCACCGCATCCATGCCACGATGCCGCTGTCCCAGGCTCAAAAAGCTCATGAGTTGCTGGATTCCGGCGAAGTGTCCGGAACGCTTGTTTTGCTTGCCGACGCCCCCAGCTAG
>Cp262_147
ATGATCCGAGAAGATTTAGCGCAGATTCCTACATACGTTCCAGGCCATCATGCAGACCATACGTTAAAACTTTCTAGCAACGAGGTAGCTTTTGGCCCACTTCCCGGCGCAGCGGAAGCAATGGCAAAAGCCATCACTACCGTTAATCGTTACCCAGATATGGGCGCTGAGGATATCAGAGAACGGTTGGCTGAACATCTCGGTTTAGATGCCCAACAAGTAGCAGTGGGCTGTGGTTCTTCTGCCCTGTGCCAACAATTAGTTCAGATTTCCGCAGGCCCAGGCGATGAGGTGATTTTCCCTTGGCGCAGCTTCGAGGCCTACCCCATTTTCGTGCATGTGACTGGCGCTACGCCGGTAGCCGTGCCCCTTAAAGAGGGCTTCAACGATCTTGACGCCATGGCCGCGGCCATCACAGAAAATACTCGGCTCATTTTCGTGTGCAACCCCAATAACCCAACGGGCACTCTCATATCGCAAGACGCATTCTTAGCATTCATGAACAAGGTCCCAAGCAATGTGCTTGTTGCGCTTGATGAGGCCTATATCGAGTACGTCCGCGCAGAGAATACGCCTCTTGCCACAGAGCTTATCCACTCCTACCCCAATCTCATAGGTCTCCGAACCTTCTCTAAGGCCTTTGGTTTGGCTGGCATCCGAATCGGTTACGCTTTTGGCTCCCCAAGCCTTATTGAGGCTCTCAATAAGGTCGCTCTCCCCTTCGGCGTTAACGCCGTTGCTCAGGCGGGCGCAATCGCCTCATTAGAAAACCTCGACGAGCTCATGGAGCGCACTGAAGAGGTAGTGCTCAATCGCGACCGCGTAGCCGAGCATGTCGGCGCAGGCCACTCTCAAACCAATTTTGTGTGGATTCCTGCAGATTCCCGCCCCGAATCACCCATGGACATAGCTGAGCGGCTCCACAACCATGACGTGATCGTCCGCGCATTCCCCGAGGGAGTCCGAATCACCGTGACCAATAGCGAGGAAACGGATCGCCTTCTTGCTGCCTGGGATGCAAGCTTCTCGTAG
>Cp262_148
GTGAGTACCCCCATTACGCATGAGTCTTCAGAACACGCGTTGGCTGAAGATGCAGAAGTCCGCGATCAAAGTGAACGCCGTCGCCAGATTATTGGCCTCTTTGTTGGTCTGGTGCTTGCAGCGCTGGTGTATCTGATTTTCCCTGAGTCTTCTGTAGACGTGGTGAGTTCTGCCGATTCCAAGGGCTCTTATACTCACGGTGCATTGAGGATCACAGCCGCAGTCGCGGTTTTGATGGGAGCTTGGTGGATGACTGAAGCCATTCCGCTGGCGGCTACGGCTCTGGTGCCGCTGGTTGCGTTCCCTTTGTTGCAGGTCATTGAGTTCTCTAAGATCTCGGCACCGTATGCCTCGCCAACGATTTTCTTGTTTATGGGTGGCTTTATCTTGGCACTCGGGATGCAGCGTTGGAATTTGCATCGTCGTCTGGCTTTGAGCGTGGTTCTGCTGGTTGGTACTAAGCCCAAGCAGCTTGTCGCTGGCTTCATGCTGGCAACTGGCTTCTTATCCATGTGGGTGTCTAATACTGCAACGGCCGTAGTGATGCTTCCCATTGGCGTCTCTGTTCTTCAGCTCACTGCAGAATCCGTTGGCGGAATGCGTGCGCAGAAGAAGTTTGCCACGAGTCTGATGCTGGCGATCGCCTATTCTGCGTCGATAGGCTCATTGGGAACGATCATTGGTACGCCTCCGAATGCGTTGCTTGTGGCGTATATGGCAGAAAGCCATGATATTCACATTGGTTTTGGTACGTGGATGCTTGTGGGCGTGCCACTTGCCCTGGTGTACATGGTCATCGCATGGTTTATCTTGGTCACCGTATTTAAGCCGGAAGTGGACACGATTCCTGGCGGCCGAGCGCTGATCAAGGAAGAGCTGCACAAGATGGGGGCGATGAAGTTCGGTGAAGCCACCACGGCTGTCATCTTTGCAAGCGCAGCCCTTGCATGGGTTTTTGTTCCGCTGGTTATTAAGTGGATGGGGTGGAAGGTCTCCATTGCGGATGCCGTGATCGGTTTGGTTGCCTCGATGCTACTGTTCTTGATCCCCGCGGATCGTAAGACGGGTACCCGTTTGATGGACTGGAAGACCGCTAATGAGCTTCCTTGGGATGTGTTGTTGTTGTTCGGTGGTGGCTTGGCATTGTCCAAGATGTTCTCGGAGTCGGGACTGTCTCTGTGGATTGGTGAGACGGCTAAGGGGCTGGGAGTCTTGCCATTGATCCTGCTCATCGGCGCTATTGCCGCACTGGTGCTCATCCTTACGGAATTTACGTCCAATACCGCAACTGCGGCGACCTTCCTGCCGATTATGGCTGGTGTGGCAGTGGGCATTGGGCTGAATGCGAATGGTGATCAGAATATTATTCTGCTTACCATCCCGGTTGCGCTCTCGGCGACCTGTGCGTTTATGCTTCCGGTGGCAACCCCACCCAACGCGATCGCGTATAGCTCTGGCTTTGTAAAGATCGGCGACATGGTCAAGGGTGGCGTGTGGCTGAACTTGATCGGGATCATCCTGGTTACTCTGGTGACCTATTTCTTGGCTATCCCGGTCTTTGACATAGTTCTCTAG
>Cp262_149
ATGCCTGAGCTAATTATTCGCCGCGTGCTAAGCAATAATGCTGTGCTCGCTGCGGAGAACTGCTCAGAGGCGGGGGAGCGGATTCTGGTGGGGAAGGGCATAGGGTTTTCTAAAAAACCGGGGGACTACGTCGAACACAGCGGTGGGAGCCGGGAGTATGTGGAGCTTAGCGAGCAACATCGTGCTCTTCTAGAGGGACTGAGCAGCATCGATGGCGCTACTTTCCACGTTATTTCGGCGAGTATTGATGTTGCCTCTGACGTCCTAGGCACGCTTCATCCGAGCGTCTATGTGATCCTCGCGGAGCATCTGTCCTTTGCTGTGCAGCGAGTCGTGCGGGGTGAAACTATTCGCAACTCCCTCGTCGCGGAGATCAAAGCGGTGGTTCCGGAGGAGTTTTCGGCCGCCGAGCTGGTGGTCAACTATCTGAATACACACCTTGATTCGATTGTGCTGCCTATCGACGAAGCCGCGTTTATCGCCCTCCACCTCCATGCGGCCCGCACCGGAGGCACTGTGAAACAACCCCTTGCCGTGGCAAACGCGATTGGACAAGTGACGGCAAAAGCGCACCGGCTACTCCGCACTCCTGCGGAAGCTGGGAATGACGCGCTGTCTATGGAGCTGGCCCTGGCTTATCGACGTCTCCAGCGCAAGCAATTGCGCCACAACGTACTGCTGGCGAGCGTCGAAAAGCTATTGCCGCATGAATATGCGGTCGCGGCGGAGTTGCTTACCGACTTATCAGGCGAGCCGCAGCTCCCGCTGTCCGCGCGTGGGGAGGCTGCGTTCCTCGCGGTGTTTTTGCATGGCTGGACACAAGAAAACGTAAACAAAGAGAAGGGATAG
>Cp262_150
ATGGGATCCGTTATGAATGCCCTACAACGCCTGGGAAAGGCACTGATGGGGGCAGTTGCAGTCTTGCCTGTCGCGGCTATTTTGATGGGCATTGGTTATTGGATTGACCCTGTCGGTTGGGGTGCGGGTAACACCGTTGCTGCGATCTTTATTCAGTCGGGCTTGGCAATCCTGGATAACCTTGGTTGGATTTTTGCTATTGCTCTTGCCTTCGGCCTGGCCAAAGACTCCAATGGCGCGGCGGCGTTGTCAGGATTTGTGGGTTTTGCCACGATTACCCAGCTGATAGGACCTAAAGCGGTGGCCAGCTATAAGGGGATTGGCGATCCAACGGCGTTAGAAGGAGACGCCGCGCTGGAATGGGCGTCACAGGGATGGGGAGCCATCGGCGGCAAGAATGTGCTCTTTGGCATCCTCATTGGTGTGCTCGCCGCATGGGTGTACAACAAGTTCCATGCGACAAAGTTGCCGGACTTCTTGGCATTTTTCTCTGGGCGACGGCTTGTTCCAATTCTGACCTCGTTCTTCTCAATAATCCTCTCCGGGATTATGTATTTTGTCTGGCCAATTATTTATAGTGTGCTGTTCAACTTTGGTGAGTTGATTCAGGGAATGGGGCCAGCCGGGGCAGGCATCTACGGATTTATTAATCGCCTCCTGATTCCTACTGGTCTGCACCACGCAGTTAACTCGATCTTCTGGTTTGATGTGATTGGTATTAATGACATCGGCAAGTTCCTCGGCGGTGGTAAGACCATCGAGGCTGCCCAAGCAGCTACCGACGCTGCATCCTGTCCCGGTAATTGGGTCGATGGATCGTGCCAGGTTGTCGGCATTATCGGTCAGTATCAGGCGGGATTCTTCCCAGTGATGATGTTCGGTCTCCCCGGTGCCGCACTAGCTATATACCTGCGCGCAGAGAGTAAGCGTAAGAAGGTCGTTGGTTCTTTGATGCTTGCCGGCGCATTGGCCGCATTCTTTACTGGTGTGACAGAGCCATTGGAGTTTTCCTTCATGTTCCTAGCTCCAGTTTTGTATGTTGTCCATGCGCTTCTTACTGGCCTGTCGCTCTTTATCGCTTCCGTCTTCCACTGGACGGCAGGGTTCGGATTCTCCGCGGGCTTTATTGACATGTTCCTTTCCGCACAAAACCCGCTGGCAAACCAGTGGTGGATGTTGCTCGTCCTGGGAGTGATTTACTTTGCGCTGTATTTTGGTATCTTTTACACCCTCATCGGGGTTTTACACCTCAAGACTCCAGGACGGGAAGAGGAAGATGAAACGGAAGCAGAGAGCACAGCAGACGCCTCTACTTCTGACATGGCTGCACAAATTATCGATGGCCTCGGAGGGCCGAGCAACATCGACGTTGTAGATTATTGCGCTACCCGCTTGCGCGTAACTGTTCAAGACTCTGCTCGTGTTGATGAGCCCGCTATTAAACGGGCAGGCGTGATTGGTGTGATGCGTCCTGGTGCTAAGAATGTCCAGGTAGTCATAGGTCCGCAAGTGCAATTTGTCTATGATGAAGTTGCCGCCCAGCTGTCCGGGAAGGTATCCCTGAAAGGCGAACAAGGCTAA
>Cp262_151
ATGTTTGGGTTTGCTAAGAAAAAGGTCGTTGTTATTCCGCCTATCCACGGCCCTCTGCTGCCGCTTAGTTCCGTTAATGACGCAGTATTTTCTTCAGGGATGATGGGGGAAGGGTTTGCCGTGGAGCCTGATGGCTTCGGAGAAGTTGTGGCGCCGGTGTCTGGCAAGCTGGTCACGGTGTTCAAAACAGGGCACGCTTTTGCCATCAAGACTCCCGAAGGTCTTGAGGTGCTTGTGCATATTGGCCTTGACACAGTTGAGATGGGAGGCCGTGGCTTTGCCGCCCATAAGGCCTCCGGAGAGAACGTTGTGCAAGGCGAGAAACTAATCACCGTAGACTTTGATGCAGTACGAGCAGCTGGATATGATCCCGTGACCCTTGTGGTTTTTACCAATAAGAAATGCGTGGATCACGTGGAATTGAACGCGGAAAAAGCGACAGTATTTCTTAACTAG
>Cp262_152
ATGTCCCTCATCTTGCATGGTGACCCTACGTGGATTGATCTTTCTACTCATGACCTCGAAGGTTCACAAGCCTTCTATAAAGAACTTTTTGGCTGGGAGTTCAACAGCCAGGGCGAAGAATATGGCGGCTATAACATCATCCTCTCAGAAGGCCAGCCCGTCGGCGGTGCCATGGACTCCCATATGGGGCCCGAAGGTCGTTCTGAAACCCCCATGGCCCCTACTGCGTGGACCATATACCTCAAGGTTGATGACATTAACGCGGCGCTCGCCGCTGCTCAAGAGACAGGCGGGCAGATTCTCTTTCCCGCTATGCAGGTAGGAACCCTAGGCTTTATGGCTATCGTGTCCGATCCTGCGGGCGGGGTTGTGGGATTGTGGCAGGCCTTGGACTTCCCCGGCATCACCCGTGAACCAGTCAAGGGACAACCTGCTTGGTTTGAAGTTATGAGCAAAGACTTTGACGCAGCCGCGCCGTTCTATCAAAAAGTCGCCGGCTGGAAGCTGAGCTACATCGGTGAAGACGGTCAACCTGCGGATTCGCCACAGGACGGGATCCGCTACGCAGCCAACGCGCCGGGCGAGGTAGCCACAGCTGGAATCTGCGAGGCAAAGGACTTTTTTGCCTGA
>Cp262_153
TTGCCTGAAGAGGTCCCAAGCCACTGGCGTGTTTACTTCAGTGTCGCTGATGTTGACGCCACCGTGAGCAAGCTACAGGAGCTGGGCGGTCAGCTTATCGACGGTCCCGTAGACACGCCTTTCGGCCGAATCGCTACAGTTGCAGACCCGCAGGGCGCAACCTTTCAGTTGTCTAGTCGGTAA
>Cp262_154
GTGGCGCTTTTAGAAGTCCCGCAACGTATGTCCTCACGGGATAAGCGATGGTGGTCTGCGCTTGCTGCAGTGATCATCGCTTCTTTTGTGGTGTTGCTATGGATGGGGCAGCAAATCAATGTTCACAAACCACCGATTCCTGAACGAGTTGAAACCGCTCAAGGAAAAGTGCTGGTTACCAAAGACCAGATCATCAACGGGCAACAGGTATGGCAGTCCATCGGTGGACAGCAGATCGGATCTGTGTGGGGGCACGGCGCATACGTTGCACCAGATTGGACTGCTGATTGGCTCCACCGCGAGGCCACGCAAATCCTGGATACATGGGCTCAGAAAGAAGGCGCCAGCGACTATGCAGCGTTGGGCGTAGAAAAGCAAGCGGCGCTGAAGGCACGACTCAAGAGTGAGTTGCGTACTAACGGTTACCAAGACGGACGCATCGTGCTGAGCGACGACCGGGTTGCTGCCTTTGAAGCGAACAAAAAATACTATGCAGAGCTCTTTGCAAACGGACACGAAAACTATGCCATCCCAAAGGACTCCATCAAGGATGAGGCCGCAGCTCAAGACATGGCTGCGTTCTTCTGGTGGACTAGTTGGGCAGCATCTACCAACTCGCCTGGAAGCGAAGAAACCTACACCCAGAACTGGCCGCATGAGCAGTTGATAGATAACGTGCCGCCTACTAGCAACATTCTGTGGAGCATTATTAGCTTTATTCTCCTGCTTGCCGGCATTGGTGGCCTGGTTTGGTATCAGGGCTGGAAGGGGGAAGAAAATGAAACTCCAGACGTCACTCCGGAAAAAGATCCGCTGCTCGGCTTCAAGCCAACGCCGTCGCAACGCGCAACTCTTAAGTACTTCTTTATCGTCGGCCTGTTGTTCGTGTTGCAGATCGCCTGCGGCATTATCGCAGCTCACTATGGTGTTGAAGGAGGAGCGCTATTTGGCATACCCATCGATAAAATTCTTCCGTATGCGGTAGTTCGAACTTGGCATACTCAACTGGGTATCTTTTGGATCGCTACTGCCTGGCTTGCCACCGGTTTGTACGTGGGGCCAGCTGTAGGAGGAAAAGAGCCGAAATTCCAGCGCCTAGGTGTGAATATCCTCTTCGGCGCTCTCCTTGTAGTGGTGCTCGGGTCCATGGCGGGCGAATGGGCCTCCATTATGGGCAAGCTGGGCTATGGAAACCCCATCAACTTCTGGCTGGGAACCCAAGGTTATGAATATGTTGATCTTGGGCGTGTATTCCAGATCGGACTATTCATTGGTTTGGCTCTCTGGTTTATCCTCATGTGGCGCGCGCTCGCACCTGCAGTGCGAAAGGCCAAGACTGTGCCCGGCAAGATCATGCCGACCCCGGAGGCTCCTCTCGCCGCTGGAACGCAACGTTCTCTGACGGCCATGCTCCTCATGAGCTGCCTTGCGATCGCTGGTTTCTATGGCGCAGCTTTTGGAGTTAACCATGAAACGCATCTTTCCATCGCTGAATACTGGCGCTGGTGGGTGGTTCACCTCTGGGTAGAGGGCTTCTTTGAAGTCTTTGCCACCACGGTCATCGCATTCCTCTTTGCGCGAATTGGTTTGGTGCGACCGGCAGCGGCCACGACCTCGGTGATCGTGTCCACCACCATCTTCCTAGCTGGTGGCATCATCGGAACTGCACACCACCTGTACTTCTCTGGAGCTCCTGCACACGTCATGGCCCTAGGTGCGGTTTTCAGCGCCCTGGAAGTAGTGCCGCTTGCCCTTATCGGTGTGGAGGCATTCCGTAATCTCAATCTGCTCAAGCTCCAGCCATGGGTAGCCGGGTACAAGTGGTCTATTTACTTCTTTGTCTCTGTGTCCTTCTGGAACATGCTTGGTGCTGGTGTCTTTGGATTCCTTATTAATCCGCCAATCTCACTGTTCTATGTACAGGGCCTCAACCTCACGCCGCTGCACGGGCACACCGCATTGTTTGGTGTGTACGGCATGCTCGGCATCGGCCTCATGCTTTTCTGCGTCCGTTCCCTCATGCCAAACGCTAACTGGGATGATCGTTGGCTGAAGTGGGGTTTTTGGGCAATGAACGGCGGTCTACTCGCAATGTCTTTGCTTTCCCTTCTTCCTTTGGGATTGGCGCAAGCATGGGCCTCTATGGATGTGGGACTCTGGTACGCCCGTAGCGATTCCTTCCTTTACACCCCTGTACTCACCTTCATCCGTTGGCTTCGGGTTCCGGGTGACATCATCTTTGCCGTCGGCGCCCTGGCGATCGGCGTATTTATGGTTCGTCTTGTTGCTCGTAAAAAATAG
>Cp262_155
ATGAACCACGTATGGTGGAGAAGCTGCAAGTTATTATCCTCTGTTGCCAATGGTTTTATCGGAGAAGCAAAACAAACGTCTCAGAAACGCACGAATTCAGATCAAACTCCGTGGACCTATTTGCAGCAAGAAATCGATTGTGTGGTCACTGGACGTCGAAAAATAGAGGGCTGGTTGGGGGCTTATATTTTATCGATCGGTGTAATTATAAACTTAATGCTATAA
>Cp262_156
GTGGGTGGATCCGTGACTCAAGATTTGCTGGCCGCGAGAGCACAAAACCTTTTTGAATTCCTATCTCGAAAGTTATTACTTCGGGAAACGCCAATCACAGATTATAAGAAGTATGCCGAAAAAGGCATGGTGCTTTGGATGAATGATCTGCTTGAGATTGAACGTTTGTGTGGAGCGGATAAGGTTGACATTCAAGATTTGTTGGTAGATCCGACTGCTTCAGCACAGGATGGCGAAGAAACTAATTTCCTCTTTTTAATTCGAAAAGCTACCCATGTTGATCCCCCACGTATAACCGAAAATCTTGAGGAGTGGATCGACGGAAAACATGAAGTGTGGAAACGCCCTATTCAGATTCGTGATTCCATCATTCGCGATGGAATCCGGCTACGAAAAACTGAATTACCACACAATGACCAACTTGCTATTGATCGCTTTGAAGCAGAACATGCAAAATGGAGACTTGGGGCACGACACGCAGATCTTTATGAGAAGTGCCATGATATTTTTCTCAAGTCAACTCAGCAAAGTGATGAGTTTGAACTCGTTGTGAGCATTGGTCTCTTGTCGTGGCAGCCAGAGAAACTTGAAGTGAACAGGCATTTATTTACGCAGCCGGTCAAAGTTAGTCGTGATGCTCATACAGGAGAAATTCTCTTCGAGCTAGCCTCTCCAGAAAAGGCAATGAATTGTGAGCTAAAAGCAATACCTGCTCAACTGCTTGCGGATGAGACTTCGAATGAGTTGATCCGAAAACAATGCGAAGAACTGGCTGGTGAATTCCCAGAAGCACATACTTTTGAAGCGATTGCTTCGGTAGCTTCGAATGCCCTTGGGTCAAAATGTACTTTTACTTCAGAAGTGAATCCGGTGACGCCAGGGTTATACCCGGTTATTTCCTGGTCGCCGGCGTTTATTATGCGTGAAAGGGAGCGTGGGGGGACAAGCGGCAGCATTCCAAAAAATTGCCAATTTGATTGA
>Cp262_157
GTGGGGGGACAAGCGGCAGCATTCCAAAAAATTGCCAATTTGATTGAAGAATCACAGAGAGTACCTGAAGGTTTTCTTCCACTAGTTGATCCTAACTTCCGACCGTCAGTAGGTGAGCGGAAGCCTAATGCGGGTGCTATTTACAAAATAGATGATGAGATTTTTTCTCCTCTACCGTTAAACGATAAGCAGCGTAAAATCCTTGAGAACGTGGATAAGAGCGCGCAAACAATCGTGCAAGGTCCTCCAGGCACTGGTAAAACTCATACAGCTGCAGCATTGTTATCGCATCTATTGGCCCAAGGCAAGCGCGTATTGGTTACAGCAGAGACTGAAAGAGCCCTCTATGAGTTGCGTGGAAAGTTGCCAGAAGAAGTACGTGAACTGGCCGTATCGGTAATTGGTAGCAGTGCTGAAGATATGGCGGACTTACGTGTATCTATCGACACTATTTCTCGACGTTCGAATGAATTTGATTTAGATGAGGCTGAACAGGAAGAGAAACTGACAAGCAACATTCTGGAATCGCTCCGACAGCAGCGCCATAAGCTATCGCAGGAACTCATCGATACCTTAGAACACGAAACTACCAGATACACCTTTGGTGCATATTCAGGAACCAAGAGCGAACTAACCGAAATCCATAATCAGAACAAAGAACGTTTTGACTGGTTAAAGGATTATCATTTCAACATTCCTGCAGATCAATTCCCCTTAGATTCTGCAGAGATTGAAACGTGGCGGCGGTTGCATGAAGATCCGCAGCTAGAGAACTCTGATCGAATTTGGTCACTGTCCAAGATCGAACTTAGCGATGTGATGGATCCGGAAAGCTTTTCTCGACGATGCGTAGAGGAAAGCGCTCTGAAGAGCAAATTTTCGGCTTTGTCGGAGAGCCTTTCAGAGAACTCCATCAACAATTATCTCAACTTGGAGAAAAACGACCAAGAGAGATTCTCTGTTTTAACTGGTAAAATTTCGAAAAAATTATCCGAAATCTCGGTCCGTTCCTCTCAATATGCAGATGACATAAGACATGATTTTGCTACGCAGAACCATATGTGGGAATCTAGGTACGAGGAAGGTTTGCGCCTTGTCGATGCTCTGAACGCTCATGTGGATGTTCTCCAGAAAATATCACGTCTGACTTTTAAATCTGATCCGGATACTTATTTCCAATCAGCTCAAGTACTTGAAAAGTTCTGTGCAGAATCAGGGGATTTAAAAACAGACGCAAGCGGAAACCCTAAAGTTGGACTTTTTAGCCCTAAAAAGCTCAAAGAAAATCAACGAATTTTACAAGAAGTCACAATTAATGGGATGCCACCGGTGTCTCAACAAGACTTTAATTCTATCATTCATCATGTTCAGGCTTCGTGGTGCGTTAACAAGCTTGAAGCTTTGTTTCCGACTTCTGTACCTTCTGGCGAGGTAAACGCGGCAATTGTGGCTTCCAGGTTCACGTCGATTCTGGATGGTATTGGTGTTTTAATCCGATTAGGTCGAGCCGAATCTGAATTGGCTAAGATTAGCTGCAAAGTTGATCCTGCCGTACATGCTCCTTTTGAAGAGGCGAATTTAGAGTACTTCCAGAAGTATCCCCCGCTTGAGCTAGTACATGACCAAATCATAAATGTGCAGCAGGAGCTCGATAGTGCAGTCCCTGAGATAGAAGAGAGTTTTGATCAAATATCAGCTGTATACCTTACAGACCTTCAAAATGCTGCGATAGATCGTAACGAAAAGCTATATGCAGAAATTCATCGTGAGATCGTGGATGCAAAGGATCTCGTAGGTAAGCTGGTAACCCGCGAGTCTCTCAATGAAAGAATGCAAGAGTGGTCATCGGAGCTGAGTCAACTTATTCATGCTCCAGGTTGCTCTCATTCCTGGGCTAGCCGGATAGTTGACTTTCCTGTTCTGAGAGATTGGCAAGAGCTGGACCTTTTCCTTCAAAAAGGCCATGGGAGGTCTGTGAAATCCTTGCAAAAAGAACTGGCTGAAATCGAAGAAAGAATTCTGGAGAACGTTTCTCATCTCGCAGCAAATCGTGCGTGGCGGTTTGCTTTGGGAGAAGAACGCATTAATGGGCAGATACGCGCTAATTTGGCTCAGTACTCTCAGCTAGTTAAGAAACTTGGTAAAGGGACTGGTAAATACGCCGAAAAAAGGCGAAGAGATATCAGAATTGCGCTCGATGGGTGTCGTGAGGCTGCGCCAGTATGGATTATGCCGCTTCACAGAGTATGGGATCAGTTTGACCTGCAAGAAGACATGTTTGATGTTGTCATCGTTGACGAAGCTTCCCAAGCAGATGTCAGCGCAATCATGTTGCAGTTCTTAGCACCGCAAATTGTTGTTATCGGTGATGATCGTCAAGTGTCGCCAACGAGCTTTACCGATCAAGATGAACTACGTATTTTGGCGCAACAATACCTTAAGGATGATCCTTACCGTGCTTCGTGGGTTGAGCCCACACGTTCGCTTTTTGATGAGGCTGTAATGCGTTATGGCGGGAAGATCACTCTTACGGAGCATCGTCGTTGCGTGCCGGAAATTATCGAGTTTTCGAACATGATCGCCTACGCCCCTGATAACGTACGTCTGCAGCCAGTGCGTGAAGTTAGAGCTGATCGTCTTCCTCCATTCCGTATTATCCACACTCCTGAAGGATACGAATCTGGGAAACGTCAATCGATCAATCAAATCGAAGCAGATGCGCTTGTCGACGCAGTTGTTCAGGCTTCCATGGACCCAGATTATGATGGCAAAACTTTTGGCGTAATTTCATTGCTCAGCTCCAGCGGACAGCATGCCTATATTCAGGAGCAACTCCTTCGGCGATTGAAAACGTCGGTTTTGGAAGAACGTGATTTGCGAGTAGGGACTCCCTCTGAATTTCAAGGTGCGGAGCGTGACGTAATCTTTTTGAGCATGGTTAAGGGGACACCTGGAGTGGGCCAGAGCTATCAGCCGGCTACGAAGGATGATATAAAACAGCGTTACAACGTTGCGGTAAGTCGCGCAAAAGATCAAGTTGTGTTATGTCATTCAATCCGATTGCAGGATTTGAAAAATGAGAATGATTTGCGCTTCCAGCTTCTTAACTATGCATACAAAGTGTCTGAATCTGAGAATGGAAGGACGCTATGTGCCCAGGTTAGCGATACTGAGCGGGATCAGAACTTTGATTCATTATTTGAACAGAGGGTTTATAACCTAATTGTTTCGCTGGGCTATCAGGTTATTCCGCAATTTAATGTCCTTGGGTATCGGATCGATATGGTTGTGATCGATGGCGATAAAAAGCTTGCAATTGAATGCGATGGAGATTATTGGCATGGTCCAGAGCAGGCAACCAGGGATTTGGTTCGGCAGCGTGAATTGGAGAGGATGGGATGGATTTTTGTGAGATTCTTTGAATCAGATTTCATTCGGGATCCGAATGCGACGATGGGACCGGTTTGGGACAAGCTGGACGAACTGAGTATTCGACCAGTTCAACAGTCTGAATTATAA
>Cp262_158
ATGCACTTCAAAACCAGAATGTCCCTTTTTTGCACAGCCACAACCGCCGCTACTTCCCTAGCCGTCGCGTCCCTACAGCCCGCAGCGGCGGTTGAGCAACCAAGCAACACGATCGTCAGCACGATCACACTTCCCACACAGGCAAAAGTCACAAAGACCTTTACCGTTAGCAGCACAAAAGGGACAGCCCGCATAGATCCCGGTAGCAATTCCATCACCGTGCAGCCTGGCGATACCATCTCGGTCAAGATCCACTCCCAAGGTGGAAACACCGAATTCAGTGAGCTCACGGAATTTGTGCCTTCCGTAGGCCGGTTGCATACGGAGTCGATCACTTTCAAAGAACAAGATAGGGGCCCTTACCCACTAGCAGTCGCAGGCTGGAATGCCACTTCCCAAGCGGATCGCGTTACCTTCAGAACAATCGACGGAAAGCCTAAAGCGATCACGTTAGACACCACATTGGAGTACACCTACACCGTAGGCGTACGGGCAACCGGGGACCCTTCTACCAGATTCCAATTCAGCAGTAGCACTGGCAACACGGTGTTTACCTCTGCCAGCGGCCCAAAGATCCACGTAAAAAAGACCCTCCCCTCCTGGCTCTCAGGAGCATTCCCCGGCGCGATCTTTGACAGCCTAACCAACTTACTGTCACCGATTTTACGAGCCCTTAACATCCTATAA
>Cp262_159
ATGCATGTTGCAATGGACCACTTTTCAAAAGAAGATAAGCGCATGCGATCAGAACTAGTCACCCACCTTCCCATCGCCGTGGACTCTTCATCATCGCAACCGCTCCCGGTTCAGATCACCTCCCATATCCGGTCTTTGGTGTCTCAAAAAATCATCGCGCCCGGCGATCATATCCCCAGTTCACGCTCACTCGCCGCCCAGTTGGGGGTCTCGCGAGGAACAGTTCTGGCAGCCTATGAACAACTCTCCGCCGAGGGATATCTCCTTGCAGCGCATGGATCAGGAACCATGATCAATCCTCACCTAGCGGCCCTCCAACCCCCGCCACCCCCGATCAGCCATACCTCCCATCCCCCTTCATCTCCCCCCTTGCTTAACCTGGAACCGGGCATCCCAGACACGGCCACGCTCGCCGATTCCTCATGGCGTGCGTCCTGGCGAGCCGCATGCTCAACCCCACCGGCGGCATCTGACCCCCTCGGGCTCCCGCAACTCCGCGCAGAGATCTCAGAACACCTGCGCCGTATGCGCGGCCTGATCGCAGACCCTGAGCATATAGTCGTCACGGCCGGTGCCCGCGAGGGGCTCAGCCTCCTCCTCACAGCATCTCAGCGTCGCCTGACTATCGGGGTGGAATCTCCGGGATATCCCAGCCTTCGGCGTATACCGCACGCCTTGGGACATCACACAAGCAATGTGACCACAGACAAGCAAGGACTCAACCCGGATTCCCTCCACAAGGGCCTTGATGCCGTGCTGGTCACCCCAAGCCACCAATACCCTCATGGCGGCTCGCTCTCGGCGACACGACGCACAGCGCTCTCCGCGTGGGCCAGTGACACAGACTCCCTTATCATCGAAGACGACTTTGATTCCGAGCTGCGCTACGTTGGCATGCCACTTCCCGCTTTAACAGCCATCAATCCCGAGCATGCCGTCCTTTTGGGCACGTTCTCCTCCGTGATCGCTCCGCAAGTGGCTACCGGGTATATTGTTGCGCCACCCCATATGATCAGTGTCTTGCGCAATTTACGCACCGCACTAGGCCAACCGGTGAGCATGATTACACAGGATGCGATTGCTCGCTACCTGGCCACGGGAGCTTTACGACGCCGCACCCAACGGCTCAGGCGCATCTACCGGCGTCGGCGCGAAATGGTATCCACGCAGCTCGGTCATCTCAGTTCTTCAGAGTTACACCCCATTGACGGCGGCCTCCACGCGGTTCTCTCATGTCAGCGCCCCGAGGCGGAAATCATAACGGATTGCGCTAATCGAGGCATTCACGTTGTTGGGCTCTCCAACTATTGGGGAGGAACCGACAGAAACATTACCCCCGGTGCCAATCATGACAATGGCATTGTCTTCGGCTTCGGCTGTCATGATGATAATACCCTGAGAGAAGCTCTGGACATCCTGGCAGAGATTGTCCAATAG
>Cp262_160
ATGACTGAAACACCAACTTCTACAGCCACTACCCGCGTCAAACGCGGTCTCGCAGATATGCTCAAGGGCGGCGTCATCATGGACGTGGTCACACCCGAGCAAGCCCGCATCGCAGAGGACGCTGGGGCGTCGGCAGTGATGGCGCTCGAACGCGTTCCAGCGGATATCCGGTCGCAAGGCGGAGTTGCCCGGATGAGCGACCCCGATTTGATCGAGGGGATCGTCAACGCAGTCTCCATCCCGGTCATGGCGAAAGCCCGTATCGGACATTTTGTAGAGGCTCAGATTCTTGAGTCCCTGGGAGTCGATTTCATCGATGAATCCGAGGTCCTTAGCCCCGCCGACTACACCAACCACATAGACAAATGGAATTTCACAGTGCCGTTTGTGTGCGGCGCTACCAACCTTGGGGAGGCACTGCGCCGAGTCACCGAGGGTGCTGCGATGATTCGATCCAAAGGCGAGGCCGGTACCGGTGACGTTTCCGAGGCCGTCAAACACCTGCGGACCATTCGCGGCGATATTAATCGTTTGCGCAGCATGGATGCCGATGAACTCTATGTGGCAGCTAAGGAGCTTCAGGCACCTTATGATCTGGTCAAGGAAGTCGCCGAAACGGGCAAGCTTCCCGTCGTCATGTTCGTGGCCGGGGGCGTGGCAACGCCTGCCGACGCCGCACTCGTCATGCAGATGGGCGCCGAAGGCGTGTTCGTGGGATCCGGAATCTTCAAATCCGGCAATCCCGCCGCGCGCGCCGCAGCCATCGTTAAAGCCACCACGCTATACGACGACCCCGCGGCCCTCGCTGAAGTCTCGCGTGGATTGGGCGAAGCCATGGTAGGCATCAACGTAGCGGACGTTCCCGCACCTCACCGGCTTGCAGAACGCGGATGGTAA
>Cp262_161
ATGGTAATCGGAGTTCTGGCGCTTCAGGGCGGTTTTGCTGAGCACATCGAGGTTTTATCCCAACTCGGAGTAGAGACGCGTCGCGTGCGCGTTCCCCAAGACCTCGAAGGGATTGAAGGGCTAGTGATACCCGGTGGCGAGTCTTCGGTGATCGACAAACTAGCCCGCGCCTTGGGTTTGGCGGCACCGCTTTCCCAAGCCATAGAGGAAGGGCTGCCAGTTTTTGCCACCTGCGCGGGGCTGATTTACCTGGGGCAGGTGGAAAATCCCGCTCCAGGTCAGCGCAGTCTTGGATGCTTGGACGCAGTTGTGCGGAGAAATGCTTTTGGCAGGCAGACCGACTCCTTTGATACCCGAGTACGCGTATTTGAGCAGATAGAAGCCGATGTGTCCTTTATCCGGGCGCCGGAGATCATCTCGTGGGGACCAGCCGTCGAGGTGACTGCGCAGGTGGCAGAGCGCGTGGTGGGAGTGAAGCAGGGATTGATACACGCATATGCTTTTCACCCGGAGTCGGCAGGCGAAACTCGGTTGCATGAGGCGTGGCTGGGTGAGATAAGAAGTGGGCAGGAGTAG
>Cp262_162
ATGGGGGTTTATCGGGGGAATGAATCTGCTCGTGTTCGTCAATACCGAGTATCAAAAAATAAGCTACATAAAATCGGAGCTGGAATTTACTGGGAGGGTATACCCGACCCAGCCGAGTTGCTGAGAGAACTCACGTGGCAGGGCATGATGATTACCGGCTCAACACAATTGCACGTGTATAAAGAGCAGCCTGTGACGTTTCCTTTGCATGTAGCCACTACGAGGGGTGTGAAAAGTACCAGGTTTATTAGGTTTCATCGGGTAAGAAACACTGACAGCTGTGGCTATATGGGGCTGCGTTTGCACTCGGCAGTTTTCGCAGTCGCGTATATGGACGATGAATCAGCGATCGAATTATTGGAAGAAGCCTACAAAGGAAAAGATGGCCTTGAGAGGCTTGAAAATACTACGCGGAAGCTTCCCAATCGAACAAGAAAACTCATTGCTCAAGCGGCGATAGGCACTGATTCTCCAGCTGAAAAGAACCTCATCTATGCACTGCGTGGTGCAGGATTGCAGTGTGCCAATAATGTGCTGATCGGGGATTATCGGTGGGACATCAAAGTAGGAAATGTACTTATCGAGGTTGACGGCTATGCACACCATGGCCTTATGGCGGAAAACCGTACGCAATTCCGAATCGATCGTTGGAAAGCTAATGATGCTGTGCTAAGGGGATTTATCGTACTTCGGTATTCGGCTCGATGTGTCTTTGATCATGAGCGAATCATCGTTGAGCAGATTAAAACCGCAGTGGAGTGTGCTCCGGAAAGCCTGCCGAAACCCCTGCCAGAAAGTAATGAAGAGCCGATGTGGCGCCGTGGTTTTTGGAAGTGGGGGTCGTACTGGGATCTGGATTAA
>Cp262_163
GTGACCATCAATGAAGTTTCTCGCCCCGTCTGTATCCTAGGCCTCGGACTCATCGGAGGCTCTTTACTTCGCGCCCTTAAAGAGACTGGCCTGCCGGCCTTCGGGTTCAACCGATCCCCCTCCGCCGCCCGTGCCGCAGAGAAAGAGGGCTATGACGTCCACTCCGACCTCATAGAGACTCTCCAGCGTGCGGAACTTGAAAACGCGTTGATCGTCCTTGCCACCCCCATGCCAGCAATTGACTCACTCTTAGAGGCCATACAAAAGCATGCGCCTAGCTGTGGATTCACGGATGTTGTGAGCGTTAAAGGAGAAGTCTACGAGCTGGTATGCGCGCGCGGTCTTACCCATAAATACGTGGGTGGTCACCCTATGGCAGGGACTGCCAACAGCGGTTGGGAGGCGTCCTACCCTGAGCTTTTCCGCCGCGCACCGTGGGTTGTCACCTTTGATCACGCGTGCGACGGTGCTGGTCCCGAGTGGATTCAGTTGTGGACCGACGTGGTCAATATGGCTTCTAGCGTAGGAGCTGAAGTTATTCCGTCACGGGTAAGCAGCCACGATGCGGCAGTCGCGCGCATCTCGCATCTTCCTCATGTCTTTGCGGAAACCCTGGCAATTGTTGGGGATAATGGGGGTGCCCTCGCGTTGTCCCTGGCAGCGGGGAGCTTCCGTGATTCCACGCGGGTGGCTGGCTCCGCGCCTTCCCTGGTGAGAGCCATGTGTGAGACCAACGCGGAAGCGCTATTAACCGCACTCGATGAGGCCTTGGTATTGCTTAACGACGCCCGCGCGCATCTCGCAGAAAAGCGTCCCAGCATCGAGGAGCTCGTAGACGTAGGATACCGCTCTCGTATCCGCTTTGAAGCCCGTTCGGGCGCAAATGCACCCGAACATGTTGGGCCAACTTCGATCTCTCACCGACCCGTATTCCGGCTGCAACCAGGTGTGCGCGATTGGGTCAGCCAACTGATTCAGGCAGAAGGATTGGGCGCACGGATTGAAGTGTTTTAG
>Cp262_164
ATGAAGTCAGATTTCGCTGTGACGGTTGCGCGCGTAGACGCCGCCTGGCAGGTCCGCGTCTTTAAGGACGATTTTTCCTCCCTGCAGACCTCCATTAACGCTGTGCGTTCTTTACGTGCTGAGGGCGCTGCGTTTGCCATGCTCAGCGTGGACGATGATTATTTTGTGCTGGTGCGCCCGACCCCTCAGAGCGTGCGTTTGTTGATCTCGGATGCCACCGCTGCTGTGGAAGATGATTTTGCTTCAGAGATTCTGGATGAGCTGGATGCGGACCTTCCGGATGCAGACGACACCCCCTATGCTGAGGGTGATTTTGATATTCTTGCGGACCTGGGCGTGGGCGAACAGATTATGTCTGTGATCACAGACGAGACGGATTGGTGGGCTTCGGAGCAACTCCAGCGGATCGCAGAGGAACTGGGTTGCGACGAGGAACTCGACGACGCGCTGTGA
>Cp262_165
GTGAGCTTGCCAGCGCACCGCATGCTTATCGACGCCCAATCTCTTATGCGCCAGGCCATCATCCAGGCGCAGGCCACACCTCCGGGGGATATTCCTGTTGGTGCCGTGATCTTTGGGCCTGATGGTGAGGTGCTGGGACGGGGCGTGAATCGTCGGGAAGCGGACAGGGACCCGCTGGGGCATGCTGAAATCATGGCGATTCGCGAGGCAGTCGCCAACCATGATGACGGTTGGCGACTCACCGATTGCACCCTGGCCGTCACGTTGGAACCATGCACGATGTGCGCGGGTGCATTGGTGGGGGCGCGCATTGGCCGAATTTTCTTTGGAGCCTATGAGCCCAAAACCGGTGCTTGCGGCTCAGCCTTTGACGTGGTGCGAGATCCTGCTGTGTTACATGTGCCGGAGGTTCGTGGTGGAATTCTTCAGGATGAGTGTGCCGCACTGGTGACCCATTTTTTTGAGGGTTTGCGTTAA
>Cp262_166
GTGGCAAAACTGCTCTATCGAATTGGCAAGTGGTCGTTTCGAGCTAAATGGCTGGTCATATCAATCTGGCTCGTAGTGCTTGCTGCTGTGGGTGGTTCAGCTGTGGCGTTTCAAGCAGGATTTAATGATTTATTTACAATCAATAACACGCCGGCGAAAAAGGCCACGGAGCTTTACCTCAAGAATTTTCCTGAGTTAAAAAATCCCCTACAGGGAACCGGGGTCAATATTGTTTTCAAGGCTCCTGATGGTGAGCGCCTTGAAGAACCCCAAAATAAGAAAGCTGTTGATGATGTCTTAGCGTATCTCAATGAGCATCTCCAAGGGATCGTGGATACGCAACGGTACGGTAATCCTGTCACCTTGAATCCTCTGCTGCAGCAGGGCGTAATCGACCAAATGGTGGCTAACGGAGTCCCCGAGGAAACCGCTCGCAAAGATGCAGATAACTTAAGCTTGATTTCCGCAGACGGTGCTGTGGGGTACACGACCTTCTCACTGGATGTTCCACTGCCGGCAAATGTGACCAAGGAACAGCGTGCCGCGATCAATGCGGCGCTCGATGTGGGGCGTTCGGAAGGCCTCACCGTGGAAGCCGGAGGGGCGGGGTTTGGCGATCCGATCGTGATTACTTCCACTTCGGAGGTTATCGGTGTGGCGGTAGCCGCCATCATCCTGATGGTCACTTTCGGCGCACTTGTAGCTGCTGGTTTGCCGCTTCTCACAGCCATCATTGGTGTTGGTATTGGATCTTTGTCCATCATGTTGGCCACTGCGTGGGTGTCTCTTAATAACGTGACACCTGTCTTGGCCGTGATGATTGGCCTGGCCGTGGGAATTGATTACTCCCTATTTATTATCTTCCGATATCGGCATGAATTACTCACTCGCACTCGTGAGGAAGCCGCGGGGATGGCTGTAGGAACAGCCGGCTCAGCCGTGGTTTTTGCCGGCCTCACGGTAATCATTGCTTTGGTGGCTTTGGCCGTGGCTAATATCCCTTTCCTTGCCTATATGGGATTTGCGGCAGCGTTTACTGTATTTATTTCTGTTCTCATTGCCCTCACTCTCGTACCGGCTCTATTAGGGCTACTGGGCGATAAGGTGTTTAAGGGAAAAATCCGTTGGCGCAAAAAAACACGTGTTGCTCCGAAGCGGACTATGGGCCGACGCTGGGCGGAATTTGTGCACAAAGTGCCTGGTGTGGTGATTGCCGTGACTGTGATCGGTCTAGGGGCTTTAACGCTTCCAGCCCTACAGCTGCATTTGTCTTTGCCTTCAGATACTCAGTCTGAGCTTGATACCACACAGCGTAAGCAGGCCGATATTATGGCTGAGGCTTTTGGTCCGGGCATCAACTCGCCGTTCCTTGTTGTGGTTGATGCGCACCATGCAAATCCAGAGTCGGTGGCACTGGATCCTTTGATCCGTGCGCAGAATCCTACGGATGAGGAGTCGCGTGGTAAAGCAGCGGCAAATGCTAGTTATCAGTACATAGTGCAGAAGTATTCCGTTAATGCGAATGTGAAGCATGTTCAGATTGTGGGATTATCACAGGATGGCTTGGCGGCTCAGTTACTCCTTACGCCTAAGACTTCACCAGAGGATGATGCGACTAAAGAGCTCATAAACTCGCTGCTCACTCAGCAGCGCGAGGTGGAGTCTGCAACGGGAGTGGAGTCGGGTATCACGGGGCTAGTACCTGTTCAACAGGACGTGACCAACAGGCTTTCCGGTGTCATGCCGCTGTATCTAGCCATCGTGGTGGGGTTGGCGATCATCCTCCTGATGGTGATTTTCCGTAGTTTCTGGGTGCCCATAGTCGCGGGTCTGGGATTCTTGTTGTCCGTGGGCGCGGCATTTGGCGTGACAGTCTTGTTCTGGCAACAGGGCTTGTGGGGATTCGTCTCTACTCCGGGACCGATTATCGCGTTTATGCCAATCTTCCTCATTGGCGTGTGCTTTGGTCTGGCTATGGACTACCAGGTATTTCTTGTCTCGGCGATGCGTGAGCATTACACGCACAGCGGCGGAACAGCGAGCCCGGGTAGCCGATACAACGCGATGGAAGAATCTGTTGTGGAGGGTTTTGCTTCCAGCGCTCGAGTAGTTACGGCTGCGGCGCTGATTATGATTGCTGTCTTTGTTGCTTTTATTGGGCAGCCCTTGCCGTTTATTAAAATTTTTGGGTTCGCGTTGGGCGCGGGAGTGCTTTTCGACGCCTTCCTCATCCGCATGGCCTTTGTTCCCGCGGCTATGTTCCTTATGGGGCGTAGCACATGGCATATCCCTCGATGGTTAGACAAGGTATTGCCACACCTTGACGTTGAGGGTGCTGCTTTAGAACGGGAACATTCTGTGCAACAGGGAACCCGCAAGGACGCATAG
>Cp262_167
ATGGACACAACCTTTGAGCTGAAAACTGAACTGTATGATGAGCCGGGTCGGCATGGCCGCACTGGTGTTATCCATACACCGCATGGCGATATCGCTACGCCCGCCTTCATCCCAGTGGCTACAAAGGCAACGGTTAAAACACTGACACCGCCGCAGATTCGTTCGACCGGTGCTCAGGCCATCCTGTCCAACGCTTATCATCTTTATCTGCAGCCAGGTCACGACGTAGTGGATGAGGCCGGCGGCGTTGCTGCCTTTGAAAACTGGAATGGTCCTACCTATACCGATTCGGGTGGATTCCAAGTGATGAGCCTAGGGGTTGGTTTTAAAAAGGTCTTGGCCATGGACGTTAAAGGCTATGAAGAAGCCGACATCCGAGCGAAGAAGCGCGAGCGCATGGCCAAAGTAGATGAGGACGGCGTGGACTTTCGCAGTGTGCTCAACGGGTCTCGCCATCGCTTTACTCCTGAGGTTTCCATGCAGATACAGCATGGGCTTGGTGCGGACATTATGTTCGCCTTTGATGAGCTCACGACCTTGATAGATACGCGTGACTATCAGGTGAATTCGGTTGCGCGTACGCATCGATGGGCAGAGCGCTGCCTCATTGAACATGACCGCCTGACCAACGAGCGGGTGGGCAAGCCGCTGCAGTCGCTGTGGGGCGTAGTCCAAGGAGCTCAGTATGAGGACTTGCGCAGAAAGGCTATCCGCGGCCTGCTTGAGCTGAATGATCAAGCGGAAGCTGCAGGACGCCGCGGGTTTGGCGGATTTGGTATCGGCGGCGCATTAGAAAAAGAAAATCTGGGCACTATCGTCGGCTGGGTCTGCGACGAGATTCCTAAGGAGAAGCCGCGTCACCTTCTTGGTATCAGTGAACCAGACGATCTATTTACAGCTATTGAGGCTGGGGCTGACACCTTTGATTGCGTGGCCCCCACGCGCTTGGGACGCCGTGGCGGCGTGTACACCCTGGATGGGCGTATGAATTTGACCAACGCTAAGTTCAAGCGAGACTTCACTCCTATCGATGCGGAGTTCGGTGGTCCTACCGTGGAATACACTCGCGCGTATATTAATCATCTGTTAAAAGCAAAGGAATTCCTCGCTGGAACGTTGTGCACAATGCACAACGTGGCCTTTATGGTGCAGCTTGTGGATAATATCCGCGCATCCATTGATAACGGCACATACGAGGAATACAAAGCGGAGTTTATGGGTCGTTACTATGCCCGCAGGTAG
>Cp262_168
ATGCCCGCAGGTAGGTATGCTCCGAGCCCTAGTGGTGACCTACACTTTGGAAATTTGCGCACCGCTGTGTTGGCGTGGCTTTTTGCGCGGTCATCAGGAAGGCGCTTCCTGATTCGTATCGAGGACGTGGATACACAGCGCTCTTCACTGGCATCTGCCCAGCGGCAGCTTGAGGATCTTGCTTCTCTTGGACTCGATTGGGATGAAGAACCTACCTACCAGCACGATCATTATGATCGTTATCTTGCGGCTCTGGAGCGCCTTCCTCACTATGAGTGTTATTGCTCGCGCAAGGATATTCAGGAGGCATCTCGTGCGCCGCATAGCATCCCTGGCCAGTACCCCGGTACTTGCCGAAACCTCTCGCCTGAGGTTCGGGAGGAGCGTCGTCAAGAGCTCGCTGCGCAGGGGCGGGTTCCTGCTTTGCGCTTGCGTGCTAACGCTGCCTCCTGGCGTATTCATGATTATTATGCCGGCGATATCGTAGGCGATGTTGATGACATGATCTTGCGACGCGGTGGGCAGCAACCAGATTGGGCTTATAACCTTGCGGTAGTTGTCGATGACGCTGCTCAGGGTGTTGACCAGGTAGTACGCGGTGACGATCTTCTTTCTTCCGCACCGCGCCAAGCCTATTTAGCCCATCTGCTTGGGCACTCAAGTCCGCAATATATTCATGTTCCTCTTGTTCTTAATGCTCAAGGGAAACGCCTGGCCAAAAGGGATGGCGCGGTGACATTCCGCGAGATGACTGACGTACTGTCACGCGTCGCCGATTCTTTGGGACTTAAGGGGCAGACGCTGCCGGAGCTTCTGGAGCAATTTGATCCCAATGCCTTACCGCGCGAGCCCTACGTTTTTAGATGA
>Cp262_169
ATGGGAAATCGGGTTCCCACATTGAGCGCCGGCCCGCTGCTGGGGATTGCAGCAGCCGCGATTGCGCTCATTTTGATCCTGGTCATTGTGTTTAGGCTGCATGCGTTTCTCACACTGATCGTTGTATCTGCCCTTACTGCGCTTGCCTCGGGTATACCGCTGGACGGAATCGTGTCCACGATGACTAAAGGATTTGGAAGTACGCTGGCTTCTGTCGCGTTGCTCGTTGGTTTGGGCGCGATGCTGGGACGACTTGTTGAGACCTCGGGCGGGGCAAAGAGCCTGGCAGAGGCACTGGTTGCGCGTTGCGGTGAGCGGCGTGCCCCCTTTGCGCTGGGCGTGGCCTCGTTGGTGATGGGTTTCCCCATCTTCTTTGATGCTGGCTTGATTGTGATGCTTCCGGTCATTTTCGCAGTGGCGCGTCGCCTGAAAGGTCCGGTGCTGGCTTATGGTATTCCCGCGGCTGGCGCCTTCTCTGTTATGCACATTTATCTGCCACCGCACCCGGGACCGATCTCCGCGGCTGAGTTCTATAGCGCAGACATTGGACTTGTGATGTTGCTCGGCCTGCTGATAGCTATTCCTACGTGGCTAGTTTCTGGTTTGTGGTGGGGTAAGAAAATGGGAGCCAAATACCCGCTACCTGTGCCGGATATCCTGGCTGGCGGCCCACAGGCGTCCGATCCTAAGAACCCGGCATCGCCAAAGTTAGTGGTGGCGCTGTTGCTCTTGCCCATGCTGTTGATTTTTGGAAATACCGGGATGAGCATGGCAGTTGCTGCAGGCTGGGTGGAGAAGACCTCGGTGGCAGTGCGTGTGCTGCAGTTCTTGGGCAATACACCGATTGCATTGCTGATTTCCACTCTGATTGCGCTGTACTTCTTGGGGCTTCGACGCGGCGAGCCTAAAGAGCAGCTTGAGAAGCTTCTCGACGGTGCCCTCGGCCCCATTTGCTCCGTAGTTCTGATTACTGGCGCAGGCGGAATGTTCGGTGGGGTGTTGCGCACATCCGGGATCGGCAGCGCATTGGCGGATTCGATGTCTGACCTAGGGCTTCCGGTGATCGTAGGATGCTGGTTGGTGGCCGCTATTCTGCGTTTGGCACAGGGCTCGGCAACCGTCGCGCTGACCACTGCGGCAGCCCTGATGGCTCCTGCGGTGGCGGCCGGCGGATTCAACGAGTTTCAGATTGCGCTGATGGTGTTAGCCTCTGCGGCAGGATCAGTATTTGCTGGTCACGTTAATGACTCAGGCTTCTGGCTAGTGGGACGCCTCATGGGGATGGATGTCTCTACAACCTTACGCACTTGGACAATGAACCAGGCGCTGGTGGGCGCCGTTGGCTTTGTTATTGTCTTGGGTTTCTACGGAGTTAGCCTCGCGTTTTAA
>Cp262_170
ATGGGTGTTTCCGGCTCCGGCAAGACCACGGTGGGCACTATGCTGGCCCATAAACTGGAGATTCCTTACTTTGATGGTGATGATCTCCACCCGCAAGAAAATATCAACAAGATGGCACAGGGCTGTCCGCTTAACGACGCCGACCGCTGGCCCTGGCTAGCACGAGTCGGGGAATGGCTCGCTCACCAGCCTGAGGGCGGCGTCATCGGGTGTAGCGCGCTCAAGCGCAGTTATCGCGATCTGCTTCGCGCCCACTGCCCCGATGCTGTTTTTGTGCATGTACATGGATCACGCGAGGTATTGCTTGCCCGTATGAACCGTCGAAAAGGGCACTTCATGCCCTCTTCCCTCTTGGATTCCCAGTTTGCCACCCTTGAGCCGCTAGAAAACGACGAAGTCGGCCGCGTCTTTGACGTGACCGACTCCCCGAATCAGATTGCTGCTAGTGCAAGTGAATGGATTAAAACGCGAGGCTAA
>Cp262_171
ATGCACGCAGCTCTCATCAGCGGCGCTAAGCAGTTGGAAGTTACAACTCTCCCCTGCCCAACTCCTTCTCCCGGCGAGGTTCTAGTCACTGTCTCCTATGTTGGAATTTGCGGCTCTGATCTGCACTATTACCAGGATGGCGCGGTGGGAGCCTTTGAGGTTAGACAGCCTCTGGTTCCGGGCCATGAAATGTCGGGAACTCTGTCAGACGGGACTCCGGTCACTATCCACCCCGCGACTTTTGGCACGTGCATGGAAGGCATAGAGGATCACCCGCATTTGTGGCCTCATGGAGCGTACTTGGGCAGCGCTTCTACGTGGCCTCATACTCAGGGCGCAATGCAGGAGCAGTTGCTGGTGCGAGAAGACCAGATCCGTCGGTTGCCTGAGGGCGTCCCACTTAGGCGGGCGTCGCTCGCCGAGCCGCTCAGTGTGGGTCTCCACGCCATCACCGTGGCAGGGGGTGTGGAAGGAAAACATGTTCTCGTCTCCGGCGCCGGACCGATTGGTCAGCTAGCTGCCCTAGCAGCGGTGAACAAGGGCGCCGCAACGGTCACGATTTCAGATGTGGTGGATGGCCCCCTAGAGCGTGCACACGAGTCTTTGACTTGCGTGAATACCACGCGCACTCAGCTACACGATGAGTCTTTTGACGTAGTTTTAGAATGCGCCGGTGTCCCAGCAGCCACTACCGATGCACTCCGAGTGGTGCGACGCCGAGGAACCGTAGTCCAGGTAGGCATGCTGCCTAATCAACCGGTTGGCATAAATATGGCCCCGTTGGTTTCTAAAGAAGTGCTTCTGCGAGGCACCTTCCGTTTTCTTGATGAGGTCAACCAGGCAATCGAAATGCTGAAAGACCCTATGTTTGACAGCGTAATCACTCACGAGTTCCCGCTCTCCGACGTGGTCACGGCGTTTAATATCGCCGCCGACTCCCAGGTTTCTGGAAAAGTTGTGGTGAAGATTCCATGA
>Cp262_172
ATGACCACATTCGATGTCACAGGAAAATTAGCGCTGGTCACAGGTTCAACGCGAGGTCTCGGCCGCACACTCGCTGCGGGCCTCATCAGCGCGGGCGCACACGTGATCGTGCATGGCTCCGACAAGCAGCGCGCCGCCACGGTGGCGGAGGAACTAGGGGCTTATGGCGCAATCGGTTGCCCGCTGACAGACTCTCAAGCCACTAATGTCGCGATCTCAGAGATGCTGCAAGAGTACGGAACCCCGGATATTCTGGTGAATAACGCCGGTATTCAGCGCCGAAATCCTATCGAGCAGTTCGAGGACTCTGATTGGGATGACATCATCGGTGTAAATCTTTCCGGAGTCTTTCATGTGACAAAGCCAATCGCTACAGCGATGAAGTCCGCTGGCCGGGGCAAAATCATCATGATTGGTTCTGTCCAGTCCCGTCTGGGGCGAGCCACCATCGCTCCTTATTGTGCCACCAAGGGTGGTGTGGCAATGTTCGCACAAGGACTAGCCGCAGAGCTTTCTCCCCACAACATTCAGGTAAATACGCTCTCTCCTGGATACTTTGATACTGACATGAACGCGGCGTTGGTTGCTGATCCAGAGTTCACCGACTGGGTATCTAAACGCACTCCCGCAGGGCGTTGGGGCGACCCCCAAGAATTAGTCGGTCCTTTGCTTTTCCTGGCCAGTAACGCATCCTCCTTTGTTACTGGACAAAACCTTGCCGTAGACGGCGGAATGACAGCGGTGGTCTAG
>Cp262_173
ATGCTTGATCCGGCAGGGCGGGCAAAGAGAATAGCCATTGAAGATCTAAAACTTGCTCTCAATATCCACGACCTTCGAAACACGAGCGGCGATAAAGTCCTTGATCTAATTCGTTTAGTGCAAAGCGACCAAATTGGAGAAGCCGCTCTGGCAGCGCTTCTGGTTACCGCGCCAGAGACCATATCAAAATTGGTGCAAGTAATGGATGATTCTTTTCATCGTGCTGTAGCTAGTTCTGATCGCAGTTCTGATAAGGCTATTTATGATAATTTCGGCAAGATGAAAAATATCCTTGAACAGGTTATTAGTGACCCTAACTCGTCGGAAAACAAGTCGCTAACATGTCCTCAATAA
>Cp262_174
ATGGCGGCGTTCCTCCAGGAATCCGCAGACTTTGGTTCAAGCACTGATGTAGATACACACAAGAGCATGACCGAGGTTCTTGGATGGGTACAGAATCTCTTGTCTGAAGGGATTTAG
>Cp262_175
TTGAGCATTGCCTTAAATAATCTTGCCACCACCGTGACTGGTGGTTATGGGAACGGATATAAACATAGCCCGCCGCACGTGAACGAGTGGGCAGGCCATGAATCTTCGGGACTCTTGCGCGGAACTCCTTAG
>Cp262_176
ATGACTGCCGACTGGGAACTATCATCGTTTAGTTTTTATATGAACTCTCTTCTGAAGAGACATTTTGCTGTAGAAAATCTTGTATCTTCTGGGGCTGTGCAACTTCGAGCAGCCTGGAGAACCCCTTCGTTTGTCTACGCTGTATTCACAGTTATGTCGACAAGAGGACTTGCATACGTTGGCCTTGAGATGGACCTAATACCGGCAAGCGGCTCTGTCACTTCAGAAGAAGACACCGCCGTTAAAGGGTGGGTGGCCCAACTTGCTGGAAGCCCGTTTGCTGGCGATTTGTACTACGGATCTGAAGATAAGATCCAGTGGCTAGGAAAAGTGTGCGAAGACGTTCCTCAATATTTTTCAGAACTGAGAAAAATGGAGACAGAGGTTTTCTTCAGTTAA
>Cp262_177
ATGTTGTGCCGTTTTTCTTCATTAGCCCTGAATAATCAGGGCATCGTGGCCTGTTTTGAGCCACTGACCAAGCAAACAGTAGGCCTTAGCACGCATCCCGAGGGAACTTTGTAG
>Cp262_178
ATGATAAAGCCGTATGTGTGCTTGCCGATCTTGTTGGGTAGGGGTTTCTTTGCGTGGTGGTCTACGTATGGGCTACGCTATGTGGCAGGACTTCGCATGGCGTTTATCCCGTGA
>Cp262_179
ATGTCTTTGCTTGATTTCGATGCTGAACGCCTTGCGCAGTTCCACGAGGATATTAGCGCTAAGTACGAGGCCCTAAAGGCAGAGAATCTGAAGCTGGACCTAACTCGTGGAAAGCCTTCTTCGGAACAGTTGGACTTTTCCAATGCTTTGTTGTCGCTTCCGGGTGAGAATTTCCGCGCTAAAGACGGCACCGATTGCCGTAACTATGGTGGTGCAACGGGAATCGTGGATATTCGGGAACTATGGGCTGAGGTTTTGGGTCTTCCCGCTGAGAACCTGGTTGCAGGTGATGGATCCAGCCTGAATATCATGTTCGATCTGATTTCTTATGCCTATGCTTTTGGCACTAATGATTCGGAGCGCCCATGGAAGGACGAGGAGACTGTTAAGTGGCTGTGCCCCGTGCCGGGCTATGACCGTCACTTCACTATCACCGAGCACTTTGGTTTTGAGATGATTAGCGTGCCCATGACTGACCAAGGCCCAGATCTTGATGTGGTGCGTGAGTTGGTTCAAGACCCACAGGTTAAAGGCATGTGGACAGTGCCTGTTTTTGCTAACCCCACGGGAATTACTTTCAGTGAGGAGACCTGCCGTGCATTGGCGGAATTGGACACTGCGGCACCTGATTTTCGGATTATCTGGGACAACGCTTACGCAGTGCACACGTTGACTGATGAGTTCCCGGTAGTGCATAACGTCCTAGATTTTGCTGAACGCGCTGGAAAACCAAATCGTTTCTGGTTTATGAGCTCCACGTCAAAGATCACTCATGCTGGTTCGGGTGTGTCTTTCCTTGCTTCCTCCAAGGAGAATCTGGATTGGTATGGTGCGCATGCGGATGTGCGGGGTATCGGCCCAAATAAAATTAATCAGCTGGCTCACGCACAATTCTTTGGAAATGCCGAGGGAGTGCGTGCTCATATGCGCAAACACGCGGGTTCACTTGCTCCAAAATTTAAGAGGGTGTTAGAGATCCTCGATTCGCGTTTGTCGGAATATCGTGTTGCGGAGTGGAGCAAGCCAGTAGGCGGTTATTTCATTTCTGTTGATGTGGTGGACGGGACCGCGTCTCGGGTGGTGGGCCTGGCTAAACAAACCGGTATTGCACTGACGGGTGCTGGATCTTCCTTCCCGTTGCATCAAGATCCACGGAATCGAAATATTCGTTTGGCCCCGTCACTTCCTCCAGTCGCTGAACTGGAGATAGCCATGGATGGCTTTGCTACCTGCGTTTTGCTTGCTGCCGTAGAGAAGGTCTTAGCAGAGCGCGTTTAG
>Cp262_180
GTGATCTTGGAAGAGACGGCTGTGTGGATCGATGGAATTATCCCAGGTGACATGACGATCCATCTGCCGGAGACCTCTTATGGCGAGGCTTTTCATATAGGGACTGTGGAAGTAGGAAACCAGCAAGTTTTAGCCACCACACTTGATTTCAACGGGGTGGATACTGGTCTTACGTTGGGGGATGGCAGCGGCCAAGTAGATGTGCGTAGTGAGATCTTTACTGTCGGGCAGTTCCAAACAGAGGTGGGGGTGCAAGTGTTGCGTCGATTAGCTATCTTTTTGGATAACGTTGGCGGCTCTATACCTGCGCAGCCGGGCCAGCTTTTGCCAGCCTTGGGCAGCATGACGGATGCACTGGATCGATGCACCGTCAAGCATGGTCTATTCGTGGCCCCGTACATGTGGGGAGGCCAGGTACCACAGTATTCGGAACCGTCGCAGCTAACGGCGTTGCTGCAGCTTATTATGCTCACACAGCATGAATTCGATTACGCTACGACCTACGGGATCCCCGAGTTGCAACGAGCGCTAGGTAATGAGGGCGTGGATCTAACGGACTGGACACGGTAG
>Cp262_181
GTGGCTTTATATCGCAAGTATCGCCCCGCTTCATTTGCTGAAGTGGTGGGGCAGGAACAGGTAACTCAGCCGTTGTCTGTGGCTTTGGACAGCGGGCGTATTAATCATGCCTACCTGTTTTCTGGTCCGCGTGGTTGCGGAAAGACCTCCTCAGCGCGCATTATGGCGCGCTCATTGAACTGCGTCGAAGGCCCTACGTCAACGCCGTGCGGCAAGTGCAATTCATGTATTTCTTTGGCGCCTAATGGGCCGGGGAACCTCGACGTTACTGAGCTTGATGCGGCAAGTAATAACAGCGTTGATGATATGCGAGAGCTACGCGATCGAGCCATGTACGCGCCGGCTGAGTCGCGCTACCGGATTTTCATCATCGACGAAGCCCATATGGTGACCACACAGGGCGCTAACGCCCTGCTCAAAATCGTGGAGGAGCCACCAGAGCACCTGATTTTTATCTTTGCCACCACGGAGCCTGAGAAGGTTATTGGCACGATCCGGTCGCGGACACATCATTATCCGTTCCGCTTGCTTACCCCGCAGTCGATGCGCGGTCTACTAGAGAACACAGTGGCCAGCGAGGGCGCACTAGTCGAGGATTCTGTGTATCCCATGGTGATCCGAGCCGGTGGCGGTTCTCCTCGCGATACCCTCTCCGTTTTGGATCAGCTGCTTGCAGGAACTGGACCACAGGGGCTGAACTATGAGACAGCGCGGTTGCTACTAGGCGCCACTGATGATGCGCTTATCGACGCCGCCGTCACAGCGCTGAGCTCGCACGACAAAGCAGCACTGTTTACCACCATCGACGCCGCCGTTGAGGCTGGGCTTGATCCTCGGCGCTTTGCCACAGACTTGCTTGATCGCTTGCGTGATCTCATGGTCTTGCAGTCCGTGCCAGATGCCTTTGAATTGGGTCTTGTGGATGCTCCGACTGACCGGGCGGAGGTTTTGCGCGCTCAAGCTGCAGATTTTAACCAGGGAGAAGTAGCCCAGCTAGCAGCATTGGTCAATGACGGACTCCGTAGCTTGAAGGGGGCGACGTCTCCGCGCCTGCTATTGGAGATTCTGTGCGCAAAGATGCTGCTGCCTAGCGCTCCAACAGGTGTAGCTCTCACACCCCCTCCAGGTAATGCACAGCCTTCCGGCCTTCCTACGGGCGGACAGGCTGCGGGACCTGCTGCTATTCCTGCTAAATACGAGCGTAAGTCTATTCGTATGGCCCGGGAGGCAGCCCAGCGTAAAGCTGCTCAGGAAGAAGCAGCTCAGCGTGAGGCCTTGCAACACGAGGCTCCTCAGGCCAAGGCTGAGCCAGCAGCACCGTCAGATAAGCAGGCTTCGCTTAAGAAACAAGAGGTGCCGAAAGAACAAGTGGCGGAGAAACCACTGCCGGCGCCTGAGCCTTCCGGGTCTACGACGCCTCCTTCAGATGAGGCGGAAAGGGTTGCAGAGGGGGCGTCGATAAGCAATGACGACGCTTTTGCTGCGGATGTTCGCGCGCGATGGGAGGCGCTGCGGAAGATGGTGCACAAGAAGAGCACTGTCGCCGGCATCTTGCTCGCTGAATCGCGTGTTCTGGGGATGCGCGAGGGGGCGCTGATCCTGGGGCATAATACTGGTCCTCTTGCTCAAAGGCTGAATGACGCTAAAAATAACGACATCATTGTGGAGGTGATTCGTGCTGAGCTAGGGCGGGAAGTAGCTGTTAACTGCGTTGTTGGGACAGATCCTGCCGCGGCGGGGTTTAGCGAGCCTAAACCAGAGAAAGCATGGAACCCAGAGCCAGCTGTTTCTGAGCCAGTCACTCCCGAGTCTTCTGTTGACGACCAGGAGAAACAGCCAAATATAGTACAGCCGGATCCTCAGCCACCTGCTGTTGAACAACCCTCGGAACCTGTTCACGATACTCCCAGTAGTGCTGCTTCTACATGGGGAGACCCCGCGCCGCTTGGTGGGGAGACCCGGCGCGCACCGCGAACAGAACCTCCAACGCAAGGAACTAAAGCCGATGGATGGGGGACTCCGGCTCCACTCGGTGGGCAGGCTGAGGCGGAAAATGATGCGCCGAAGAAACCGGAGCAGTCTGCGCCGGTGCAGCCTGCGCCCGTGCAGCGGGCACCTCAGCGGCCTGCTCCTAAGTCGGTGTCCGAGGCGCCTTCAACGCAGAAGCCAAAGTCGCGGTGGCAGGAGGCCGTGGCGCGTAATGCCCAGGCAGCGGAAGAACGGGCGAAGCGTCCCGAGTTTTCCGATGGCGTGCCGCTACCTCCAGAACCAGATGACTTTGGGGCGCCCGACCCCGCGGAGTGGTCTCCGCCGGAGGAGCCCTATGGTTATGCCGCTGATGAAGGTTTTCCAGAACCTGCTAGGCACACACCCCCGCCCTCGCCGACGGAACCAACTACTACGGTAGAAACGTCTAACGTTTCAGACCAGGATGAGGAAGAGGAAATGGTGCGTGAGGCCGCGAGCGGCTCGGTAACACGTGACCACCGTGATGCTTTAACCGTTGCGATGGATCTACTTGCAGAGCAGCTGGGTGCGCGCCAGCTTTAG
>Cp262_182
ATGACTCAGCCGGACATGTCCCAGCTCTTGGCGCAGGCGCAGCAGATGCAAGCTCAGCTGCAGGAAGCACAGCGCGAGATCCTTGCCAGCACCGTTACGGGTACTGCAGGCAACGGGCTTGTTTCTATTGACATCCAAGGCAATGGAATGGTTAGCAGCGTCACTATTGATCCTAAGGTTGTGGATCCGGAGGACGTGGAGACCCTTCAGGACTTGATCGTTGGCGCGTTTGCGGAGGCTCACCAGAAGCTTAGCGAGCTCGCTGATCAGAAGATGGGACCGCTATCCCAGGGCTTTGACGGCCTTGGCGGTATGTTCTAA
>Cp262_183
TTGTTCGAAGGACCGCTTCAGGACCTTATTGATGAGCTTTCACGGCTCCCCGGCGTGGGCCCTAAATCTGCTCAACGCATCGCTTTTCACCTGCTTCATGTGGAGCCTGCGGACATCGCAAGACTTCAGGATGCCCTCGGTGCTGTCCGAGATGGCGTGACCTTTTGTCGTATTTGCTGCAATATCTCCCGCGAATCGGTATGCCGTATTTGTGCGGATTCTGGCCGGGATCGGGGAACGATCTGCGTGGTGGAGGAACCCAAAGATATTCAAGTTATTGAACGGACGGGCGAATATAATGGCCGCTACCATGTGCTGGGTGGGGCGTTGGATCCGCTAGCTAATATTGGTCCCCGTGAACTGAATATTTCTACGTTGCTGCAGCGCATTGGAGGGGTGCTTCCTGATCGAGAGCTAGCGGATTCTACGTCTGATGCGCCGCTGTATGATTCCTCTCCGACGGTGACAGAGGTTATTCTTGCCACCGACCCCAATACCGAGGGTGAGGCGACGGCTTCTTATCTTGCACGTCTGCTCCGAGATTTTCCTGATTTGGTGGTTTCTCGTCTGGCTTCCGGTATGCCTTTGGGCGGGGACCTAGAATTTGTGGATGAACTGACATTGTCCCGCGCCCTGAGCGGTCGATTGACAATTTAA
>Cp262_184
ATGACTGGTGTTTCTTTGCTGCTGCTCGGTATAGCCGCCGTAGCCGTTCTGCTTGTCCTCGTAATTTGGGCTAAGGTCCCGGCTTTTGTGGCATTGATCGGGGTATCCATAGCCACCGCTATCGCTTCTGGTATTCCACTGGCAGATTCTGTGAGCACCGTGACCAACGGCGTGGGTAAAACCTTAGGTTCCGTGGCCGTTGTAGTCGGTTTGGGAGCAATGCTGGGGCGCATTATTGAGGTATCGGGAGGCGCAGAAGCTGTAGCACGTTACTTCACAGACAAGCTTGGTAGGCACCGCGTTACTGCCGCTGTGACCATAGCAGCTTTTATCCTAGGTATTCCGGTTTTCTTTGACGTGGGTTTTATTATCTTGGCACCCATCGTGTTCGGCTTTGCCGCTGTGGCCAAGATTAATCCCTTAAAAATTGGGCCCCCTGTAGCAGGCGCAATACTCACCGTACATGTCACGTTACCGCCGCACCCAGGGCCCGTCGCAGTGGCGGGGATCTTCAGTTCAGACCCGGGACTCATGCTCACTTTGGGGCTTCCCATCGCTGCCCTAACATGCGTAATCGGCTATTATGCCGCCAAAGTCCTCAAGTTAGACTCCGTCGAGCGCGGCCCCTCTCCGGTGGAGCTTTCCGACGCCGCCCCTAACCACCAAGCACCTTCACCCTTCGCTGTCCTTGGCCTCATCTTGCTCCCCATCGTGCTCATCATGGTGGGAACTACCGGTTCTATGTACACCGAAAAAGGAACTGCGGTTCATTCCCTTGTGAGCTTTATCGGTTCCTCTCCAGTAGCACTCCTGGTGGCAGTGGTGGTTGCATGGCTAAGCATTGGCAAACAGCAAAGCTGGAATCGCGAGCATTCTTCCGGCGTCTTGGATTCTGCGCTCCCAGCCGTAGCCATCATCATTTTTGTTACTGGTGCCGGTGGCGGCTTTGCCAATGTACTCGTGGAATCCGGCATTGGAAAAGTATTATCAGACATGCTCGTAGCAGCTCATATGCCTCTGATACTCATGGCATTCCTTTTGTCTTTGGCGCTGAGGGCATCACAGGGATCGGCAACCGTCGCTATGCTCACAACGGCAGGGCTCCTAACTCAGCCGATAGCGGAAGCCGGGCTAAGCAGCGTACGCACAACACTCGTCATGATCGCCATCGGGTTCGGTGCCATGTGCCTATCCCATATTAATGACTCCGGTTTCTGGATAGTCACCAAATATTTGGGATTATCTGTAAAACAGGGCCTGCGCACCTGGACGCTACTATCAACGGCCTTTGGTGTTGCCGGCTTCGCCCTCACCTCACTGGTTTACGCGGTGGTGTAG
>Cp262_185
ATGTCTCTCATCGTTACTGTTGTCGGATTGGGCGCTATGGGACTCCCCATGGCCACCAACCTCGTCCAGAATTTCACAGTCCGAGGCGTCGATATCGCACAATCACGCCTCGAATTAGGCAAAGCCGCTGGGTTGGAAACCTTCCATTCGGCGCACCAAGCAGCCACAGGGGCTGACATTGTTTTGCTAGCGGTTCGCAACGAGGAACAACTTATTCAGGCCCTCTTTGGACAAGGCAATATCGCTGCGGCTCTCAAACCCGGCGCGGTTGTACTTTTGACTTCTACCGTGGGCATTACTGCCGTGGAAAAAGCTGCCGAGCAGCTTGACTCATTGGGTATCGATGTTGTCGATGCCCCCATTTCCGGCGGCCCCGGACGAGCAGGCAGCGGGGAGCTACTTGTCACAGTGGGAGCCAAGCCTGAGGTGGTCGATCGCATCAGGCCGGTGCTTGAAGCCATGTCTTCCCACCTGGTGATCGTTGGCGATCGCCCGGGTAAGGGCCAAGCGTTAAAAACCGTCAATCAACTTTTATGCGGAGTTCATATCGCTGCCGCAGGCGAGGCGCTGGCGCTAGCCGATCGGTTGGGTCTTGATCCCAAAGCCGCGCTTGATGCGTTGATGGGCGGCGCCGCAGCCTCCTTCATGCTTGGCGATCGTGGCCCCCGCATGCTGGAAGCTTATTCGGAGGAAGGACCTGAAGTCCGCAGCCGTCTCGACATCTTTGTTAAAGACATGGGCATTGTCACTGCTGCCGCCAAATCTGCAGGCATCGGTGTCCCATTAGCAGCCGCCGCCGAGCAGCAATACCTAGCTGGTCTAGCACGAGGGAAAGGCGCGCAAGACGATTCCACGATTATCCAGGTTGTCGCTCCCACCCAGGTGAATAAGACAAGGAGTAAACAATAA
>Cp262_186
ATGACCCTCTACCAGCTTTCGGAACTCACCGAAGGGTTCCCTGCACCACTCGATATCCCTGCCACTGCAGTCCAACAAGCAATGGCAGCAGATACCGTCCTCATCGTCCTCGATGATGACCCCACCGGCACCCAATCAGTAGCAAACCTTCCAGTACTGACCCGATGGAAACAAGAAGACCTCGCCTGGGCGCTCAGCCAAAACACCCCAGCCGTTTATGTGATGACCAATTCCCGGTCGCTCGGCCCTGATCAAGCAGCTGCTATCAACGTCTCTGTAGCCGAGGCAGCCTACGCCGCTGCTCGAGATGCCGGGAAGCGCCCCATCTTCGTTTCTCGTAGTGATTCCACACTTCGAGGGCATTTCCCTCTGGAGCCGGATGCGCTTGCGGGGGTCGTCGAAAAGCAAGAAGGGCCGATAGACGGCTATATTATCGTTCCGGCATTCGGCGACGCAGGACGCATCACCATCGATTCTGTTCACTATGCGGGAAATACCGCCACAGGTTTTCAGCCCGTGGGGGAAACCGAGTTCGCCCACGACGCCACCTTTGGTTATTCCTCCTCACGATTGACCGAATGGGTCGAAGAAAAGACTCAAGGAGACGTGGCAGCAACTGATGTTCTTTGTATTAAATTGCGCACAATTAGATCTACTAGCAATGATATCGCTGCAGAACTTCTTCACGCCGCACATCGCCAACCCATAGTCGTGGATATCGTTGATGAGCATGATCTCCGCGCTCTTGCTCTAGGAATCCTGCAGGCAGAACGCATGGGGAAGCGTTTTATCTGCCGCGTGGGGCCACCCTTTGTACGCGCTCGCATAGGGCAAGAAACCCCCGAGGTGCTCAGTCCAGAAACAATCGCAGCCTCGCGTCATGTCCCCGCCACCGTGGCGGGTGGTCTCATCGTGGTCGGTTCACATGTTCCTACTACCACGCGGCAACTCAATCACTTGCTACAGCACTCCTCCCCCAGTGTCATCGAGTTAGATGTCCACTCCGTGCTAGCAGAGAATTCCCAACGCTATCTTGACAGCCTCCACACCCAATTAGTCCAGGCGATCCGGCAAGGCAATGTTGTCTTTCACACCTCACGCGAGTTGGTTACCGGCGTAAGTGGTGAGGAATCGCTGTCCATTGCACGCAAAGTGTCTCAAGCACTTGTCACCGCGGTCAATCGCATAGTCCATGAGGTAACGCCCCGCTTTGTGGTGGCTAAAGGCGGCATCACCTCATCAGATGTTGCATCTCAAGGACTGGAGATGACCAAAGCCATGGTCATTGGCCCGATGCAGCCGGGGATCATCTCGCTGTGGTCCACCGCAGAAGGCCCCGCGGCAGGCGTGCCATACATCGTTTTTGCAGGAAATGTGGGCACCGATTCTTCCCTGACCGATGTAGTTTCTGTCCTCTCCCAAGATTCATCCCTCTCACATTAA
>Cp262_187
GTGCGCACCGATCTAGTCACTCAAGGTATAGAGAAAATAATGGACGCCATCGCAGAAGGAGTGTTCCGCCCTGGCGACGCCCTTCCGCCGGAAACAAACCTTGCCGCTTACTTAGAGGTTTCACGCCCCACGATGCGCGAAGTTGTGCGGACCCTTGCCGACCGCGGGGTCGTGGAGGTGGTTCATGGCCGTGGCACCTTTGTAACACCCATCAACCAGTGGAATTATGTACGTTCCCGCATGGACGTTATTTCTCGCAGCCTAGACCCCAAAACCATTGGTATCTATCTCACGGAAGTCCGACGCATGATTGAGGTCGGATCATCGGGACTGGCGGCGGCACGTGCCACCCAGGAAGACATTGAAAAGATGACACAGGCGCTCGCTGCTTATGACGAAGCCACCGAGCGTGGCGACGTAACCGCCACCACCGATGCAGACGTGGCTTTTCATACCGCGCTGCTGGAAGCCACGGGAAACCCCTTTGTCTCCGCGCTCATGATCCCCTTGGCGGGTGCCTTGGCTGAGTCGCGACAAAAGACTAATGCTGTAGATGAAGTCCGCAAACGCGCAAGTAAACATCATCACGCGATTTTAGATGCCATTAAAGCGAGAGATGAGCAAGCCGCCAAAGATGCCATGCGTGCACATATGACGCAAACTTTCGATGACATTTCTACCTTCCTACCAGGATCAATGCACTGA
>Cp262_188
ATGCGTCTTGCAACCATAAGAACTCAAGGGACAACGACTGCCGCACGCATTGAGGGCACCGACCTTGCCGTAGCCATTCCCGGCTTTTCTGATGTCGGCGAGCTGCTGCAGAAGTCCGACTGGCAGGAATTAGCGAGATCGGCGAGTGGGACCCCTGTGAGGTTTTCCCCACAGGATCTTCACGCCGTTATTCCTTCTCCCAAAAAGATCATCTGTGTGGGACTGAACTATTCCAATCACATCAAAGAAATGGGACGTACGCTGCCAGAAGTCCCCACCTTATTTGTTAAATTTTCTGACGCACTTACAGGGCCTTTCGACGATATCCCCATCCCACCGTGGGCCAATAGCGCCCTCGACTGGGAAGGCGAGCTAGCAGTGGTGATCTCACGGCACGCCCGCAGGGTGAAAGCCTCGGAGTCGGAGGAATACATCGCTGGATATGCGGTGATGAATGACTACAGTGCTCGTGATTATCAATACGCTACGCTTCAGTGGCACCAAGGAAAATCCCTAGAAAAGACGGCAGGTTTTGGGCCTTGGCTGACCACGCGAGACTCTTTTGACCTCAGCGGAGAGCTGAAGACGTATCTGAATGAAGAAAAGGTGCAAAGTGCGGCTATTAGCGATTTAGTGTTTAAACCAGCAGACCTTATCCAATACATCACGCATCTTTATCCCTTGGATCCTGGCGACGTGATCGTGACCGGGACTCCTGGCGGAGTTGGGCATGCGCGTGATCCTCGGCGGTATATCGGCGACGGTGATGTGGTGACGGTGGAGATTGAGGGGCTAGGGCGGATAGCTAACAAAACGATTTTTGAAAAATGA
>Cp262_189
ATGAGTAACACCAATGATGTGAATGAAGATGCACGCATGTACGAGGATATGGAAACCGCGCTGCTGGAAGGCAAAGCAAGCAGCTTCAAAATACATAATGTCAACGATGTGGCGGAGGAAATTCTCTAG
>Cp262_190
ATGCATAGTTTTCCGGCTTGGGGTTTTCGGCATGTGTCCCTTGCCCTAGTACAAGCGGCATCTGCCATGTGTTACATATATCTCATGTGCCTTGAAAAGGTGCTTTATCTCCACGGGGTGGTCGCAATGAGCGATAACGTCCCTGCACACAAAGCTTAA
>Cp262_191
ATGACTAATCTTTCTATTGGGCTCATCCTCCCCGATGTCCTCAGCACTTATGGCGACGACGGTAACGCCTTGGTGTTGAGGCAACGCGCCCGCATGCGTGGTTTCACCGCAGAGATCCATACGGTGAAGCTGGGGCAACCCGTGCCGGAATCATTGGATGTGTACTGCATCGGTGGTGGTGAAGACACAGCTCAAATTCTTGCAGCAGAACATCTCATCGCAGACGGCGGCCTCACTCGCGCGGCAAACGCTGGCCGCCCAATTTTAGGCATTTGTGCTGGCCTTCAAGTACTCGGCAGCTCTTTCCGGGCAAGCGGAAAAATGGTTGATGGCGTAGGGCTTGTCGACGCCACCACTGCTTCCCTGGCCAAACGCACCATCGGGGAGCTCCAAACCGAACCCACGCGCAAGGGCATCACCGCCGAGCTAACGGAGCCCCTCACGGGCTTTGAAAACCACATGGGTGCCACCATCCTTGGCGCCGATGCGCAACCGCTGGGCAAGGTCACTCGCGGAGTAGGCAATACGGATGAACATGGTATTTCCCAAGCACCGGCAACCTCCGAGCAATTAATCGCGGAAGGCGCAGTTCAAGGGAATGTGATCTGCACGTACATGCACGGCCCAGCGCTTGCCCGCAACCCCCAGCTAGCCGATCTGCTATTGGCCAGGGCCATGGGGATAGCACTCAACGAGCTCGCCCCTCTAGAGCTGCCTATTGTTAATCAGCTGCGTAAGGAACGCCTGGCGTAG
>Cp262_192
ATGAGTTTGAATCTGCGCACTCGTCTTGCCATCGGCACCGCACACTTAGCCACAACGGCGTCGCGTGTCACCGGTCGTGGGTCGGGCGGAATGATTGGCGGCCTTATAGCCGAGAAAATCGATCCGAACATTATGGCCTCTCTAGGCGATGACCGTCCCGTAGCCCTTGTCACCGGTACCAACGGTAAATCCACTACCACCCGCATGCTCGCATCCGCGATACGCGCACAGCACACTGTGGCAACCAACGAGGGCGGCGACAATATGGACGCCGGCATCATCTCTGCGCTCATGGCAGGCCAAAAAGCTAGCCATGTGATCCTTGAAGTAGACGAGCTCCATGTTCCCGCCGTAGCAGATCGTCTCAAGCCATCATGCTTGATCCTCCTCAACCTCACCCGCGATCAGCTGGACAGGGTAGGGGAAATCAACAAGATTGAGCGCGCACTACGCGATTGTGTGACCAAGCATCCTGAGATGACTGTGATCGCCAACTGCGACGACGTCCTTGTCACTTCCATTGCTTACGACGCTAAAAACGTTGTATGGGTATCCGCGGGGGCAGGATGGCAAGGCGATTCCGTCTCCTGCCCGCGCACTGGCGGGCACGTGGTCCACGACGGCGCCGACTGGTACGCAGTCAAGCCCCTTCCCAACGGCGAACAATTCCGTCGCCCAACCCCGCATTGGAGTATCACCGCTGAGGGCATAGTCTCCCCGGCCGTCATGGGCTCGTCGACAGGCTCAGACGCTCCCATGACGCAGGTATCGCCGCTGAATCTGGCTCTTCCTGGCAACGCCAATCGCGGCAATGCCACCCAGGCGGTAGCTGCCGCAGTGGAATGCTTCCAGGCCCCTCTTGAACAGGCGATTCGCTCGGTAGAAGCTGTCGACGATGTGGCTGGACGCTACTCCACAATCACTCTTGGGCAGCACCAAATTCATCTGCTTTTGGCTAAAAACCCAGCGGGATGGCAGGAAGCCCTCTCAATGGTCGATCGCACCGCAGAAGGCCTAGTGATTGCGGTTAACGGCCAGGTCGCCGATGGTGAAGACCTCTCTTGGCTCTGGGACGTTAAGTTTGAGGAGCTAGATAAGCTCTCTGTAAAAGCCTCCGGCGAACGCGGCACTGACCTTTCAGTGCGGCTGACATATGCCTCTGTAGAGCATGAACTGATCAAGAATCCTTTGCAGGCTATCAAGGCTTGTCCGGCCGGTCGTGTCGAGGTCCTTGCCAATTACACTGCATTCCGCGATTTGAAAAAGGCCATTGCGGCCGTAAAGGAGTCCTAA
>Cp262_193
ATGACCAATAAGCAAGTAGACGGCACCAACGCAGATCGGGCAGCCGAGATTGAACGTGCTCCTTACGTAGCGTTATCAATACAAACAAGCGGTATCCACCCGTCTACTTCTCGCCTAATCACTGTTGATGCAGTCACGTTTACTGAGGATGGCGAGGAAACCGATCATTTCCATGCGGTTATCAATCCTGGTGATAACCCTGGTCCTTTTCATCTCCATGGCCTCAGCAGAGAAGAAATCGCCCAAGGCAAAAAGTTTAGCCACATCCTCAAGCCGCTAGGCAAGCTTATCGACGGCCGCACTCTCATCCTGCATAACACGCCTTATACCTGGGGATTCCTTGTGTCCGAGTCGCGTCGAGCAATGAGCGCCGCTGCCCGGGCAAACCGCAATCGCTACCGGCACCGCAACCGCCGTCGCCAGCGAGTAGGGCATATTCCGCGCCCGCGTATGATCGTGGACACGCTAGCAACGGCGCGTCGCCAAGGCGTTGTTTTTGAAGACATCCGTATACGTGCCGTCGCGCACTCGTTAGGGCTTGATTCCCCCTCCCCGGTCGCCTCGCTCGAGCGTGCCGAGCGTCCAGAGCAGCACGTATCCCGCGAGGAAACTCTGCTCATCGCGCGCATGTACTTTGTAGAAAAAGCCTGTGGGGTCATCTCTTCTTATACTCCTGAACAGCTGCGCTCAGACAAGTTTGGTCTACAGCGATCAGACATCCGAGTAGACGCCATGGAGGTGCCTCGTCAATATGAGAATCCAGGCGTTTACTCCCCCGAGGGCGGTTTTGTCCAGGGTATGGAAGTTGTCATTGCTCCGGAAATCACGATGGATCCAGACGTTATTATCGAGGCAATTCTGCGCTCAGGGTTAGCTTATAACGAGAAACTCACGCGTAAATCCAGCGTTGTGGTGTGCAATAAACAGGAAGATCTTGTTGGAAAGGCCATGCATGGGCAGCGAAAAGGGATTCCTTTGATAACAGATGAGGAATTTCTGCGGGTTGTCGTAGACGTCAAACCGGGGAAGGCGAGCGAAGACGACTAA
>Cp262_194
ATGCAAACCGCAAGTATTATCCGTGTCACCGATCCCCAACTCCGCGAACAGCTCACCGCGATCGGCACGCAAGAATATGTAGGTAGAGCCCCCGTCTACCTACTTTTTATCGTCGATTTGCACCGAACCAAACGTATTCTTGCCAATAACAACGCGCCAACCGAGCCCGCCGGGTATCCGCGCAATTTTGTTCAGGGGTTTACTGACGCCTGCCTGATGGCCCAAAACGTATGTATCGCGGCGGAATCGCTCGGCCTAGGGGTTAATTTCCTTGGAAACGTGCACAACGATGCCGCCGCGGTAATTGATGTACTCGATCTTCCGGAGCTTACTTTCCCCGTTGTCGGAATGACGTTGGGCTGGCCAAACCAATCGCCCCAGCTCAAACCTCGCATGCCCAAGAGCTTCCGGGTCATGGAAAATGGCTACTCTGAGCCAACGGATTGGTCAGAGGCCATGAGCTCTTATGACTCCACCATGACCACCTATTATGACCTCCGCAACGCGAACCAGCGAGTTGATAGCTTCACTATTCAGACGCTTCAAAAGAATCCACTAAGCAAGGACAACCGCGATCTCACCTTTGAGATTGCTCGCGCCCAGGGATTCGACCTTTAG
>Cp262_195
ATGGGCCCCACCGACGCTTTTATCTCCGCACCAGCCGATATCCATACCCCTTCTGGCAGCTTCGCCGCCGGACAAGCTACTTGGAACAAACAACGCTCATCGGATCTTCCAGTCCACCGCTACCTCCCCTTTGCTGCCAAAGTGGAAAAAATCGATCTTCCGGATCGCACATGGCCCAGTGCCACCATTGATACCGCCCCGCAATGGTGCGCCGTAGATCTACGCGATGGTAACCAAGCGCTTATTGACCCCATGAGTCCCGAGCGCAAACGACGCATGTTTAACCTGCTAGTAGCCATGGGATACAAGGAGATTGAAGTAGGGTTCCCCTCAGCCTCTCAAACAGACTTTGATTTTGTCCGCGAGATCATCGAGAAAAACATGGTCCCCGAGGACGTCACCATCCAAGTCCTGGTTCAAGCACGAGAGCATCTCATCCGTCGCACCTTTGAGGCCTGCGAGGGCGCGAAAAACGTTATCGTTCACTTTTACAACTCCACATCCATTCTGCAGCGTGATGTTGTCTTCAGAAAGGATAAAAAGGCGATAAAAAAGCTGGCCACCGATGCCGCCGAACTCATCAAATCTATTGCCGCAGAGTATCCAAACACTAACTGGCGATGGGAATACTCGCCTGAGTCCTTCACTGGCACCGAGCTCGCTTACGCAAAAGAAGTGATCGATGCAGTAGTCGAGGTCATGGATCCCACCCCTATGCGCCCCATCATCATCAATCTGCCTTCCACGGTGGAGATGACCACTCCCAACACATATGCAGACTCCATCGAATGGATGCACCGACACCTACGCCGTCGCGATTCCATCATCCTCTCACTGCACCCACATAACGATCGTGGCACCGGCGTTGCCGCCGCCGAACTCGGATATTTGGCGGGCGCCGACCGCATCGAGGGCTGTCTCTTTGGCAATGGCGAGCGCACCGGAAATGTCTGCTTAGTCACTCTTGGGCTGAACATGCTTACCCAGGGAGTAGATCCGCAAATCGACTTCTCCGATATTGAGCAGATCCGCCGAACCGTAGAATACTGCAATCAGCTGCGCGTCCCTGAACGTCACCCCTATGGCGGCGACCTGGTATTTACGGCTTTCTCTGGCTCACACCAAGATGCCGTTAATAAAGGCCTGGATGCCATGGCGTCGCGGGTTCGTCCCGGCGCGACTCACGTTGATGTCTCATGGGAGGATCTCCGGGCAGAAACCTGGGACGTCCCTTACCTCCCCATCGATCCCAAGGATGTGGGCCGCAATTACGAGGCAGTTATCCGCGTCAACTCTCAGTCCGGCAAAGGCGGCGTAGCCTACATAATGAAGACCGACCACGGCATCGCTCTTCCCCGCCCTATGCAGATCGAATTCTCCTCCGTAGTCCAGCGTGTCACTGACGCCAGGGGCGGCGAAGTAGATTCTCAGCACATGTGGGATATCTTCACCCATGAATACTTGAACCGCACTGCGCCAATTCAGCAGATCTCTATGCGTGTCGACGCCGCCCAGAATGAAACAGACTCAGCCCACATTGCTGCCACGCTGAAATTCCAAGGCAAGGAAACTATCGTTGAGGGCCGTGGCAATGGCCCCATCGCCGCCTATGCCAATGCACTCGAGTCCTTGGGCATCGACGTGGAAGTGCAGGAATACGAGCAGCATGCCCGAACCGCCGGCGACGATGCAGAATCTGCCGCATATATTCTGGCGGAGGTAAATGGGCAGCGCTATTGGGGCGTAGGTATCGCAGGATCAATTACTTACGCTTCCCTCAAAGCCATTACCTCGGCAGTCAACCGCGCACTGAGCTAA
>Cp262_196
ATGATTGACGCACGAGATGCGCAGGCTATAGACGCGGCGAAATTGTATTACGCTTCGGGGCTTGGGCAAGCAGAGGTAGCACAACGCTTGGGTATTTCACGTCCTACGGTGTCTAAATTGCTTAGCTATGCTCGGGAAAAAGGCTTTGTTACCATCACGCTTAATGACCCCCGCGAGCAGGGCGATGAGATTGCGCAACGGCTAAAAGAGCGCTTCTCGCTTGAACATGTTCGCGTGGTGCGCCCGGTGAGTCCTGATAAAGAAGAGCTTCTGCGGGAGTTGGGTAATGCAGGTGCTTCTTTATTAGAGGACTTGGTATGCGATGGGATGTCCGTGGGTATCTCCTGGGGCAATACGCTTAATAACGTATCGGAACATTTACGTTCACTTCCGCGCCATGATGTAAGCGTGGTGCAGCTTAAAGGTGGACACTCGTTGAGTGAACGCAGCACTAATGATCTGAGTACTTTAACTCGTTTTGCGCGTGCTTTTAATGCGGAGATGAAGCTCCTACCTTTGCCTGTGATCTTGGATAGTCGTGAAGCCAAAGATTTAGTTGTGCGGGATCGTCATATTTCCTGCATGCTCAGCGCCGGAGCGAACGCCGATGTTGTGGTGTTTACCGTGGGATCCGTTCAGCGAGAAAGCTTATTGCTCAACCTGGGTTATCTCTCGGAGGAAGAGATTAATCGGTTGCTCACGCATGCGGTGGGAGACATCTGCTCGCGGTTTTACACTGAGACGGGAGAGATTGCTGATCCGGCGATTGACGCGCGGACTGTGGGTATCTCTATTAAAGACCTAAGCTCGCGACCAACGCGTGTTCTCGTTGCCGGCGGGGTGGATAAAGCAAAGGCGATACGAGTTGCCCTTGAGATGGGAACTACTACGCATCTAGTGACGGATTTCGGGGCGGCGCAAGCCGTGCTGGGGGAGTAG
>Cp262_197
ATGGCTGAAAAGTCCACGCCCCATATCAATCCACGCGGTGTTGACATCGCAGATACCGTTCTGCTTCCCGGCGACCCACGCCGCGCTAAATTTATTGCAGAGACGTACCTCGATGATGTTGTTCAATTCAATGAGGTTCGCAACATGCTTGGGTATACCGGAACTTATAAAGGCACTCCGGTTTCTGTGATGGGATCGGGAATGGGGATGCCATCCATTGGTATCTACTCGTGGGAACTCATCAATATCTTTGGCGCGCGCAACGTTATTCGGGTGGGCTCGATCGGTTCTTTGCAGGAAGACATTAATCTTTATGACATCATCGTGGCGTCGTCTGCCTCCACGGACTCTAACTTCCTAGAGCAGTACAACTTGCCGGGCACATATGCGCCTACCGCATCCTGGAAACTGCTTAAAGCCGTAGTCGATGAGGCGGATAAGGCTGGCCAGAAAATTCACGTGGGCAATATTTTGTCCTCAGACATCTTCTATAACGCCGATGAGACGGCAAGTGCTCGCTGGGCTCGCATGGGGGTCATGGGCGTGGAGATGGAATCGGCAGCACTATATTCCATTGCCGCATACGCCGGAGCGCATGCGCTGGGTCTCTTTACAGTCTCAGACAATATCCCTAAGGGGGAAAGCACCACATCTGAGGAACGCGAAAAGGCATTCACCTCGATGATGGAAATCGCTCTTCCCCTCGCAGGAATCTAG
>Cp262_198
ATGCCTCATATAAAGGTCGAATCCTGCAACGATACACAGCACACGGGCATAGTTAACCCTAAAGCCGCAGTGCCTGTGCTCTTGTTTTCCTTTGTCTTTTGTCTCATTGTAGACAACGGCTTTAAAACAATGACTGGGCCGATGGCCGCCGGTTTGGGCATTGACCCGAACACCGCGAGCCTTCAGGCCTCCCTAGCCGGTGTGATTATTGGTATCGGCGCGGTGGTGTATGCCGCGCTCGCTGATACTATCTCGATCCGTAAATTGATGCTGGTAGGCATTGCGCTGATTGCGGTTGGCTCTCTTATCGGTTTTGTCTTTTCCGGTTCATGGCCGATGGTGCTATGCGGTCGGATTATTCAAACAGCGGGCCTTGCTGCTGCAGAAACGCTGTATGTGATTTATGTGACCAAGCATCTTTCTGAAGGCGACCAGAAGACCTACCTGGGGTTTTCTACTGCCGCCTTCCAAGGCGGTCTGCTGATCGGGGCCTTGACCTCAGGGTTCATCTCCACGTATGTCTCCTGGACTGCTATGTTCTTGGTTCCGTTGATCTTGATCCTGGCAGTTCCCTTCATACAGAAGATGGTTCCGGAGGATGAGACCGTAGAAGGAACTTTCGACGCCCTCGGGCTCTTCTTGGTGTCCGTGTTTGCTGCCTCTTTGACCATGTATATGCAAAAGTTCAATCCGTTCTGGCTGATCCCCACGGTGGCCGGAATTGCTGGTTTTGTTGCGCATGTAAAGAAGAATAAGAAGGCACTCGTCTCGCCGGAGTTCTTTTCTAATGGCCGATATGTGTGGGCGATTGTCCTGGTCTTTGTTATTTATTCCACTCAGCTGGGATTTATCTTCTTGCTCCCGTTCGCGGCATCTGATGTTCATGGGCTTTCACAAGACAAGGCTGCATTGCTCATGGTTCCGGGCTATGTTTGTGCGATTTTGGTAGGTGTGTTCTCTGGTGCAATCGGTAAAGTCCTGAGTTCCCGCCAGACTATTTATGCGGCTTTAACCATGATATTCCTGTCGCTGGTGATTGCGGCCCTCGGGTTGCGGCTCCACATAGCAGTACTGATATGCGCAATTATCCTTTTTGCCTCTGGTTTTGCTCTTATGTACGCGCCATTGGTGAATACCGCATTGATTAATATCACCGCTGCAAAGTCGGGCATCGCTATCGGTTTTTATAATCTGACCATTAACATCACGATTCCGCTAGGAATTGCCTACACCGCAAAGCTCATGGACCTGCGCTTTGGATATTCAACGATTCTTTGGGTCCTAGCGGTGATCGCTTTACTAGGCGCGGCCATTTACGTTCTTGCAGATCGACGCATGTCTGGCGCTGAACGCGCACGCGGCGTTTATGTGGCGTAG
>Cp262_199
ATGTCGTCTCAACTCACCCGTTCTCAGGTCGCCGCGATGATCGATCACACTCTGCTTAAGCCAGAAGCTATTGAGGCGGATGTAAAGGAACTGGTTAAAGAGGCTGCCAAGCTGGGCACGTATTCCATTTGCATCTCGCCCTCGCTGCTTCCAGTAGAGGTTCCAGAGAATGTGCATGTGGCCACCGTGGTGGGATTTCCCTCAGGTGCAGTCAAGCCGGAAGTTAAGGCTAATGAGGCGTCGCGTGCAGTCCACGATGGCGCTGAAGAAATAGATATGGTGATCAATCTGGCGTTGGCCAAGGAGGGACGTTTTGAGGACCTTCAAGCAGAAATTGCCGCAGTGCGTGCTGCAGTGCCTGCGCCGAACGTGCTCAAAGTAATCCTTGAGACCGCAGCGCTTGACGACGCCCAGATCGTGCGCGCTTGCGAGGCCTCAGAGAAGGCCGGCGCGGATTTTGTTAAGACCTCCACGGGCTTCCATCCAGCAGGTGGGGCCAGCGTACATGCTGTGGAAATCATGAATCGTACGGTTGGGGGCCGACTTGGCATCAAGGCATCAGGTGGCATCCGTGACGCAGAAACTGCAAAGGCCATGATCGCAGCAGGGGCTACTCGCCTGGGCCTGTCTGCATCCGCAGCCGTTCTAGATGGGTTCGACGAGTAG
>Cp262_200
ATGACAAACACGGTGATCGATCGTGCGCGCGTGTGGGCAGAGCATGATCCGAATCAAGAAAGCCGGGAACAGATCGAGGCCTGGATTGCTTCATACGACGAATCCTCCCTTGCACGTGCTTTCGCCGGACCGCTTCACTTTGGTACTGCAGGTTTACGCGCACAAGTAGGGCCGGGGGAATCTCAACTCAATGAAGCAACGATTCTGCGCACTACGGCTGGACTCATGGCATGGTTGCTAGAGAAACTGGGCCAGGAATCGGTACCTCGTGTAGTGATTGGCTGTGATGCGCGGCATGGGTCCTCGGAGTTTTATGACGCGGCGGCGGAAGTCGTGTCTGCTGCCGGCGGCGAAGCCCTTGTTTTGCCTAAACAAAACCCGACTCCTCTGACGGCTTACACGGTGAAAGCGTTGGGAGCGGACGCCGGAATAATGATCACCGCATCCCATAATCCGCCGGCGGATAATGGGTACAAAGTATATCTAGGCGGAAGAATAGCCACTGGAGATGCTGAAGGCGTACAACTTATTGCGCCTGCAGACGCTGAAATTGCTGAGGCTATTGCATCGGCACCCTTTGCAGATCAGATTGCGCGCAATCGTGACAATATCCGTGAGATAGATACTCGTGAACGGTATATTGAGCGGGCCGTAGGACTCGCTGGTGCGGAGATTAGTGCTGAAACAAGGGGAAACGTGCGTATCGCACTAACTGCTATGCACGGTGTGGGTGCTGCGCTGGGTAAAGAAATCTTAGAGAAAGCGGGATTTGAGGTTTCCTTAGTTCCAGAGCAAGCGGAACCTGACGCAGATTTCCCTACCGTCTCTTTTCCCAATCCTGAAGAAAAGGGTGCGTTGGACCTGGCCAAGGACCATGCAAATGCGATAGAGGCTGACGTTATCATCGCTTATGATCCTGATGCTGATCGATGCGCCGTGGCTACCAAAGACGATAACGCCGAGGGTGGGTGGCGGCAGCTCAGCGGGGATGAGACTGGTGCGCTTTTAGGTGAATACCTTGGGGCTACGGCTACCGGTTCCTATGCCAACTCGGTAGTCTCTGGCAGACTCCTGGCGCAGGTGGCTAAAGCGCATGGGTTAAAACATGCTCAGACTCTTACTGGGTTTAAGTGGATCGCACGTACACCTAATCTGGCCTTTGGTTATGAAGAAGCCATCGGGTATTGCTGCGATCCGGAAGCTGTGGCGGACAAGGACGGAATTTCTGCGTCGGTAGTCGTGGCGAGTCTCGTCGCAAAGCTTAAAAGCGAGGGAAGAACGCTTGATTGCGCACTAGATTACCTGGCTAAAACGCATGGTCTTTACATGACGGCCCCGTTAACGTTCCGGGTGGAGGATCTTTCTATCATCGCTGAGGGGATGAAGGCCTTACGCTCCACGCCGCCGACAGAGCTTGCCGGCTCGAAAGTTATTGAAGTGGTCGATTTGGCGGAAGGAACCTTAGGTTTTGGTCCGACGGATGGGATGATGTTTTTGACGGAAGATGATGATCGCGTAATCTGCCGCCCTTCCGGCACTGAACCGAAGCTTAAATGCTATTTAGAAGTTGTTCGCCCGGTGGGTGAAGCGGGAGTAGACCGTCAAGAGGCACGGGATCGGCTGGCTATTATTGCTGAAGATGTACGTAAGGTTTTGAATATGTAA
>Cp262_201
ATGCGTTATAAACTTTTTGCTATTTTATGGATCTCTTACTCCGGACTTACTCTGCTATTCATTAAGAAGCCGGCGACGCAAGGTTATGTAGAAATCCGCGAACAGGGCTTTTTGATTTTTATCCCTCCCTCTATGAATTTTTGGGCCCTCTGGCGGTGA
>Cp262_202
ATGAGAAGTAAGCCCTTTAAAAAAGTAGTTGCCTTGCTCACTGGTATCGCTATTGCATTTAGCGCTAATACGAGTGTTCAGGCTGAGGAAGTTGGCCCGGATTATCTTGGCTATGTTGATAACACTGTGTCTATGCAGGAGCCCTTTGGCAATGGCCGGTATCAGAATAGCTTGACCGTTCCACCGCTGGTAGTAAAAGCAGAAGACAGCGAAACTGAAGAGTTGGCCTATTGCTTTAACATAACAAAGCCATATCCTGTTTTTAAGGACTCTTTTCCATCGACTGCTTACAATGTCTTTGATAGGGGCGTTAGCCTTCGATATAAAGGCAATTTTGAGTCTTCTCTCCGAAGCTTTGCCGATAAATGGCGTGGGGAAGCGGCTGATGCTGGCGTACTTAAGGCCATTTATAATGGACACAGTAAAAATGCTGCCGGTATTAAAGAAAAATTAGCACTCACGGAGAATGAATTCCGCTATGCCACCCAGCTTGCTGTGTGGTACTGGACTGACAGTACTGATAGTTACAAGTACCTTATTGGTGCTGGGACGAGCTCTGACAAAATTGGGCAGGCTGTAAAAATTCTCACCGGTCAGGATAAGACCTCGGTTCAGCTAAAAGAAGTTGACCCGAAGCTGGTGACGCTGATGCTTTACAAGCCCTATAGCTTGGAGGGTGAGTTTGCTAGTTACCAGAATCTTTTGAGCGTTAAGTTTGTGAATCCCGAGACGGGCGATTCTGTTAATCCTGAAGAGCCGACTAAGCCGGAGCCGAAAGAGCCTGAGAAGCCTAAGCAGCCTGAGACTGAGAATCCCAAGGAACCCGAGGCACCTCAAAAAGAAATTGAGCCTAAAACTCCGGAAGAGCCGACGCTGAAGACCTCTGCAACTGATCAGTCTGATAATGACAAACTGATCTCTGCGACTGGCGGAAAAGTCGTGGACAAGGTTACCTACACTGGCCTCAAGGAAGGCGAGAAGTACCTTGTTGAAGGCGAGCTCATGGACAAAGAAACAAATGAATCTACTGGAATCAAAGCAGAAGCTACGTTCACTGCTTCTGGTGCTAATGGAACAGTAGATGTAATTTTCGACGTCGAAGCTGCTCAATCTGGCAAGACTCTGGTGGCTTTTGAAAAGCTCTATAAAGCAGACGATAAAGGCACTGTTGTGGCTAGCCATGAAGATATTAACGATAAGGCACAGACTGTAGTAGTTGAAAAAGATGTCCCTGTTGAAAACGAGGACCTTTTCACTCCAGAGGTTCCGGACGATTCTTCTTTCAACTGGAAGTATCTGATTCCTTTCGCTTTTATTCCTGTTGTTGGTGCTTTGATCTGGGGATCTTCGCAAGGTAGTAGCTCGGCTGCAGCTCAGACAAACCCTGCATATGCTGCTCCTGTCGCTCCGGCACCAGCTACTGTTACTACTACGCCGGCACCAAAGCCTGCTCCTGCAGCGGCGACGCCGGTGAAGAAGCAGCTGGCTGCAACTGGTGCAAATGTTCTTTGGACATTGTTGGTGGCGCTGGTGTTGGTTGCTGCTGGTGTGTTCCTTGTACGGATGCGTCGCAATAACTAG
>Cp262_203
TTGAATGAAGTAAGCCCTTTTAACCAGCCTGCCACTAAACGTCTTGGACGCATAGTTTCTGCAGTTGTTACAGCAACAAGCGTCACCTTTAGCGGCTTTCTTGTTCCTACTGCTTCCGCCGAAGCTGCTAGTGCATATTCCGATAATATTGGGCGCAATGAAATTGGCCCTGAAACCCTAGAAAAACTAAAGCCTGAAATTGTAGGCGGCGAACAATCGGTGTCTGTGGGGGACTCTGTAACCTACAAATACACTGTAAAAACCGGTTTCCCACAAGATCCGAACAATGTGACCGCACAACGATGGGTCCGTTTGGTGATTACACAGGATCCGAAGGTGCCCTTTACTGAGTCACCAGCAGCTGGGAAGTTCGGTATTCCTGACAATGCTGTGGTTACTAAGACAGGCGACAATGAGTGGACTGTTGTGCTGGGCGCTGAGTATGAAGCATGGCAGTACGGGACCTCTCAGGCTGTAGACGATCACAATAACGGGCTGTTTAAAGTAAACAACAGCATGCATACGCTTTGGAATGCCGATAATGCCCTTAAAGCCCCCGCGTGGACGCCTCCAGCTGAGCTTACGATCGCAATTCCTGCAAAAGTGAATAATGTGGATACTGCGCCCTCTGCGGGTTCTCTCACAGTCGCATCGGGTCGCCTTGCTGATGTTGCGTTAAGAGATGATCTGGCTACTGCGACTTTTGTCTCCAATGATGGGCAAGGTTCTTGTACGTGGGATTCTGTTTATCAAACTAAACTCCTCAAAGAGGACATTGGCTATTGGGTTGAGAATGTCATAATTTCTTCCGACCCTGAGTCAGTCAAAGATTATCCGTTACTCCCAATGGCGTATCGAGATATGAGACGTTATCGCCCGACACTTACTTCTGGTGAAGTTTTTGTGGGCAACAAATCAATCGGAAAAGTTAATCCGGTGAATACCGGAGACCGTAATCTATCAGGCTATCCGATCGGTGAATTGGTTATTACAGAAAATGTTCCGCCTTTTACCTCGAAAGAATGGTTAAACCCTAAAGAAACAGTGCGTGTGAACTATAGGTTCACTAATCCCTGTGGCTCAAAGGTTACGGCTGAGAGCGTTAAAAATCCTTCAGGTCTTGTTCCTGCAACTGATCCTTCTGCCACCGGACCGGGGCTTCGTCTTGAACCTGATTACACATATGTTCAAGCCTCCGGCGTGTATGTCGGACTCATCCGTCCTCCGGAGGATGCTTCGGCCACTGCGCAGTTTGTTTTTAATCAGGATGTAGTTTCTCTCGGCGACTACGTATGGTTTGATCGCAATGCCGATGGCAAACAAGGAGACGCAACAACCGAACCTGGCGTCGCTGGTGTGCAGGTTTCTTTGCTCGATGAAAACGGCAAGGCCTTTAATAAGCCTGGTACAAGCGAGCCTTACACGGTCATTACGGATGAGTCCGGTAAGTATCTCTTTGAAAAACTCCCTAAGGGCAAATACAAGGTGCAGTTTGATGCATCAAAGGTGCCTGCAGATAAACTTCCGGCGGGAGTTCCAAGTTTCTCGGACTTCACTAGCAAGAGTGCAGATAATGGCCAAAATAATGGCACGGATTCTGATGTCACTCCAGGGTCGTTAATTTCAACTACGGATGTTGTGGACCTGCAGCAAAACCGTACAGATATCGATGCCGGTTTGATCGCAAAGACTCGGTTCTCTGTATCTAAGGTTCTTGATGGCACTGATGCTGGTAGCCACACGGGGACGACCGCACGTGAACTTCAAGATGGAAAACTCATTGTCGATCACAAGATCACGGTAAAAAATGAGATTCCTGGTATGCCAGGAAAAGCACCTCAAGTACTGGATCAGCCCCTGAGTGTTCCCGGATTTGAAGTCGAATCTCTTACTGTTGACGGAAATCCAGCGCAGAAAGAGGATAAGGGCTATCTGGTTTCTGCTGAAAAAGACTTCACCGCAGATCAAGAACGTCAAGAATATCGTGTACAGGTCACTTATAAGCGCACTGCCGATAACGCAGCCACCGGTGCTTTAACCAAGGCAGAGGCCGAGGCTATTGGCGAGTGCTCGGATCAAAGCGATACAACAAAGGGAATAGTGAACAAGGTTTACCTTGGGAACGAAAACAATGAGGCCGACACAGACGCGGAAAAAGAGAAGAACAACTGGGACTGTGTTCCGGTAAAGGGCACTGATGAGCCTGTAGGTTCTGTATCTGTCGGCGACTTCGTGTGGGTTGATTCCAATAATGATGGTATTCAAGATGCTGATGAAAAAGGCCTGGCTGGCGTAGAACTGCAGATCGTTGATTCTGAGGGCAAACCAGTTAAGGACATCAATGGGGAAGAAGTAAAGAACGTAACCACCGCTGCGGATGGAAAGTACTCCTTTGACAACCTCCCAACCTTGGAGAAGGGCAAGCACTACACAGTGAAGGTAGTTGCAGTTCCTACTGGTTATGAGCCAACCAAGACTGGTCAAGGTACAGAGGATAATGATTCTTCCAAGGACTCGGCGGAGACATATAAAGATCTGTCTGAGAACGGCGCCAAGGACGATTCTCTTGATTTTGGTTTTGTTGAAACAAAGCCTGAGGCCCCAGGTTCTGTATCTGTCGGCGACTTTGTATGGGCCGACGCTAATGAGAACGGCATCCAAGATGAGGACGAGGAAGGCCTTGATGGGGTCACCCTGAAGATCGTCGGTCCAGACGGCGCTCCAGTAACAGACGTCAATGGCAACCCGGTCAAGGATGTCACCACGCGTGCGGACGGCAAGTACACCTTCAGCGATCTCCCCGTGCTAGAGGACGGACAGAAGTATACGGTGAAGATCGTAGAGGTCCCTGAAGACTATGAGCCAACTAAGACTGGCCAGGGAACAACAGAAACAGATTCCTCTACTGATCAGGCTGAAACTGTTCTGGACCTTACAAAGCCAGGCGCTGAGGATAACTCTTTGGACTTTGGTTTTATTAAAATCCAAGAGCTAGAGATACCGGATCCGTTCAATGAAGAAGACTCGTCCTTTAACTGGAAGTATCTGATTCCTCTTGCATTAATCCCCGTTATCGGCGCTTTGGCATGGGGATCCTCCCAGGGCAGTAGCTCTCCTAGTACTCCGGCAGCGCCAGCTCCCGGTGCTCCTAAAGAGTCCGGGTCGGCTACGTCCCCTGCTACAGCTGCACCACAGAGTCCTGCGACTACTGCACCAAAGGCTCCTATGAAGAAGCAGCTGGCGGCTACTGGTGCTAGCGTTTTGTACACGTTGCTTGTCGCATTGCTACTGGTCGTTGCCGGTGTTTTCCTTGTAAGGTTGCGTCGTCGCGATTAA
>Cp262_204
ATGCGCAGGGACACAGTCCGCACAGCCTCAGAAAAGGAGCCGCTGAGGCGGCATTACCGGTCCCTTATCATGTGGCTGGATTTCCCTAGCGTGAGGCCACGGCGCATGGTGATCTGGCAGGATTGGGTGGCTGCTGCCGTCCTTTTTATAGTGTCTGCCCTGATTCGACTCACTTTTTTGTTGTGGATGCGCGGCGACGCCAGCCTTGAGTCTTTGGTCTCTAAGTGGGATGGGCGGATCTATTTGGCTATTGCCAAGTATGGCTATTTTAGTGATGTAGGGGGCGCGCCAGATCCTGAGGTCTATCAGACAAGGCTCGCATTTTTCCCAGGTTATCCGGGACTGATAGCAGCTGTGCACTCAGTAACGCGATTAAATTATGTGACCAGTGCCCTCGTGATTTCCTACGCGGCAGGGATCGTAATGACCGCCGGGGTGATGGCGATGGCTGCTCGCATGGGGGCGAACAGGCGGCTGCGCTTGTGTGCCGCGATGCTGGTACTGGGTGCGCCCATGAGCACTACGTTTACCATGGTCTATACCGAATCAGTTTTTCTGGCTTGCGCTGTCTGGGCCTTGGTTGCGATGACAGATAAACGCTGGTTACTGGCTGGAGCATTTACTTTTTGTGCTGGATTCTTCCGGCTGACCGCAGTTGATCTGGTAGCGGCTTTCGCCGTGGTAGTTGCTGTCTATGCGGCTCGCAACTGGCGCGCGTGGGCCGCCGTTGCTGTGTCTATGCTCCCGTTGGTGAGCTATCTGTTTTATGCGTCGTCTTATACTCGTGATATCGGCGGCTACTTTGGACTTCAGACCAAAGGATGGCACTCTACCTTTGATTTTGGTCGCGCTACTGTGATCTGGGTGAGCACACAGCTGCGCGAAGGCAACAATGTGGGGTATTTGTTGTCGATCGCGTCTATCGTGGGCGCAATCGGCGCAGTTATTGTGTCTTTTAGGCGTCTTCCTCTGGCGTATTGGCTGTTTGGCGCCGCTGTTACAGCTAACGTTGTGCTTTCCGACGGCATCATGCATTCACGTCCCAGGCTTTTACTTCCGGCTGTGGTGCTTTTACTTCCCGTTATTTTCGAATTTTCGCAGAGGCGTTATGCGCTACCCGCAGCGGCAACATGCTGGTTGCTGTTCGGTGCATGGTTTTCCGCATATATGATTGCGGTGTTCGAATGGGCGATTTAA
>Cp262_205
ATGTACAGCACTCTTCTTGCTATGGGCTTCGCTCTGGCCTCGGCGCTCACTATCGCCTGGGGCACAGTGGTGCGCCATCGTATCGCAGAAGAGGCCCCTGCCGAGGGCTCCCCCTTTCTACAAGCTATTCGACGCCCCGCGTGGTGGTTGGGTATTTTCACAGCGTTGTCGGGCTACGGGCTACAAATTGCGGCCTTAGGGTTTGGCACATTATTAGTGGTACAGCCAATCCTCGTGTTGTCCCTGATGTTTACGCTTCCCCTTTCCGCGCGTTACGACGGCCGACGCATGGCATTCGACGAAATAACCTGGGCGGGACTACTCACGGTGTCTGTTGCGGTGCTTGTACTTTTAGGAAATCCTTCCGCAGGCGACCCACAGCCACCCCTGGGCCACTGGCTTCCCGCGCTGGGGATAGGTTTCCTCGTCCTTTTTGCTGTAGAGCGCTACGCCCAAAAGCAGATTAGAAATGAAAAGGCCCTGCTTTTAGGCATAGTCACCGGTGGCATCTATGGTTATGTCGCTGTCTTGTCTAAGGCCACCGTAGATGTTCTCACCCATGGAGGCTTCTTTGCCCTTGCCACCACATGGCAGGGATATTCTCTTGCAGCCGGAGCCATCTTAGGAACCGTTGTGCAGCAGTATGCCTTTAACGCCGGCGCTCTGAAAAATTCACTGCCAGCCATGACGGTTACGGAACCCATCGTCGCTTTCGCGCTGGGCTATGCCGTGTTGGGCGAGCAATTCCAGGTAGCAGGGTCTAACTGGCTATGGATGGCGCTGGCTTTAATAGCCATGATTTTGTCTACGTTTGCGCTATCACGACGCGGCGTTGGCAGTGCATAG
>Cp262_206
ATGTCTCCGGGAAGGGCGTTGCCCGTGGCACTTGTCGTCCAAAAATATGGCGGTTCTTCGCTGGAAAGCGCGGAAAGAATTCGTCGCGTCGCCGAGCGGATTGTGGCCACTAAAAAGCAAGGCAACGACGTTGTAGTGGTGTGCTCCGCGATGGGGGATACTACCGACGAGCTGCTTGACCTTGCGGCTCAGGTAAACCCGGTGCCGCCCGCGCGTGAGATGGATATGTTGCTTACCGCAGGGGAGCGCATCTCTAACGCACTTGTGGCCATGGCTATCGAGTCATTTGGCGCAAAAGCTCAATCATTCACAGGCTCGCAAGCGGGTGTAATCACCACCGAACGCCACGGTAATGCCCGTATTGTGGACGTTACTCCAGGGCGAGTACGTGAAGCTCTGAATGAAGGCAAAATTTGTCTTGTTGCGGGCTTCCAGGGCGTAAACCGCGAGTCTAAGGACGTGACCACTTTGGGCCGTGGTGGTTCGGACACCACGGCGGTTGCCCTGGCTGCAGCGCTTAATGCTGACGTATGTGAGATCTATTCAGACGTGGACGGCGTTTATACTGCTGACCCCCGCATTGTTAGCAATGCATGCAAGTTGGATCAGCTCTGCTTTGAGGAGATGCTGGAGCTTGCAGCTAATGGCTCAAAAATTCTTGTTCTGCGCAGCGTAGAGTATGCCCGTGCGTTTGGTGTACCTTTGCGCGTTCGTTCGTCGTATAGCAATGACCCCGGAACTCTCGTTGCCGGATCAATGGAGGATATCCCTGTGGAAGAAGCAGTACTTTCTGGCGTAGCAACTGACAACTCCGAGGCTAAGATCACGGTCCTGGGCATTCCCGATTCTCCAGGGGCTGCCTCTGTGGTATTCCGTGCCCTTGCAGACGCCGAGATTAACATTGATACAGTCCTGCAAAACATCTCTTCCCTGGAAGATAACCGCACGGATATTACTTTCACCTGCCCGCGTGCCGACGGCCCCCACGCCATGGAATTGCTGCACAATTTGCAGTCGAAGAACGACTGGAAGAACGTGCTTTACGACGATCAAATAGGCAAAGTTTCACTCGTCGGCGCCGGTATGAAATCGCACCCAGGCGTTACCGCAGAATTCTGCGAGGCTCTCCGCGACCAGGGGATCAATATTGAGTTAATTACTACCTCTGAGATCCGTATCTCTGTGCTGATCCGTGAAACTGATTTGCCCGCTGCTGCACGAGCGCTCCATGAAAAGTTTGAACTTGGTGGAGATGAAGAGGCTCGGGTGTACGCGGGAACGGGGCGTTAA
>Cp262_207
GTGAAAAATAAGGTAGAGAGTAAAAACGTGCAACTCGCGCTGCGTGAGAGATCCTTGGCGCGCATACTGATCACTTTGGTGATGGTCGGCGTTGTCTGTGCAGGGCTGATGGTTTCTCCGAGTGTTCCTTCTGCTGATGCGGCGGAATGTAAGGGTGAAATTAGTAATATCCAGTGGAAAGATACTACTCACATCAAGGACGGGAAATTTGTTGGCTCTTATGGCGAAGGGGCAGACGTCCAGTTCAATTGGAGGGTTGATCCTAACGCCAGTGAAGGCGATGAATTTACTCTGCAACTTCCAGATCAGCTTGCTCGTCTAGGGCAGGGTAATTTAACGCTTAACTCTCCTGAGGGAGAAGCCGTAGCAACGGGAACCTGGGATAGTGCAACCAAAACTTGGACTTTCCGGTTGACAGATTACGCGAAGACGCGCGGCGATATTTCAGGTACTGCGTTTTTCACTGTTCAGTGGGATAGATCAAAAGTTACTGCCAATACTGATTACTCATTGGTGTTCTCGGGATGCCGAGGGCAAGGGACCCTTAATGGAAAAACTCCAGAAGAGCGTATCGGTGGCGTTAAACAAGCTACCTCGAAGGTCGGACTTTATGAATCTAAAACTGACACTGCACGTTGGAATGTTTATTTAGCGACGGCTGAATCGGATGTTTATGCTCCGGTAGTTATTAGAGATTCCGGAAACCCGCAGCTTATCGCGAAGTGCTCGAGCGTTACGGTGTTTGACCGTACTCCCTACCCGTTTACCGTTATTAAGGACACGCCTCTGGATAAGAGCAGGTGGGAATGCCAGGAAGAAAACGGTGGAATAACTGTCCGTATATTGCCAGATGAACATGGAAGGTATCTGACGGCTGGGCAGTCGTTAACAGTTGGCCTTGAAACGGCTATCACTGATGATACATCTCGGCTCATTAAAAATAAGGCAATCATAGAGAATGCTCCTGACGGTGCTAAAGAGGCAGAGGCTCAGGTAGACCGGGGAGGTGCAGGTGGTATCGGCGCAGGATTTCAGGGCAATGTTAGTATCTTGAAAGAGGTAGTGGGAGAGACCGCTCCCGAGCAAAGCCGGAAGTTTGAATTTGAATACAAATGTGGCAATGAGGTGCAGAATATCTCCGTTGCTGCAGGAGAAACCTCAGGCACCTTTACGCAGAAGTCTTCCTCTACATGCACTATCACGGAAAAGAATGTTGCTGAGGGTGCTACGGTTAAATTTGAGGTGATCGATGGAGGCACGGGAAAGCCGGCTTACACTGTTCCTACTGAAAAAGGCGTAACAATACGATTCGACAAGAACAGCTCCACCACTCTCAAGATAAAGGCCACAAACACTTACCCTGATAAGCCAAAAGTAAAGAATGGCAAGTTTGTTATCAAGAAGACTGCAAACGGCCTTGACGCTGGCGAAAAAGACAAGGTTTTCAAGTTTAATTACACCTGCAAGGCTCCCGGCGAGAACGCAGTTTCTGAGAAAAAAGTTGCAGAGGTAACCGCTGGGAAGACCTGGGAATCTGGGGAATATCCTGAGGGAACAACGTGTGCAATCGAGGAAGACCTTGAAAGCGCAAAGGTATCCGGTTATACCCTAACCTCTGAACAGCCCAAGGGTGATGTCACCATCAAGGCTGATGGCGAGGAAGGCTCCCCGGTAGAATTTGCCGCAACCAACTCTTATAGCAAGGACCTTGGCGGATTCTCTATTCAGAAAAAGATAGAGGCCGACCCAGAAGCATTGCCACTACTCAAAGACCAAGAATTCGGTTTTAAGTACACCTGTGGTGCGGACAGTGGCGAGTTCACACTCAAGGATGGTGAGTCGAAGAAGATCGAGGGCGTTGCTGTTGGTACAAAGTGCACCGTCGAAGAGTCGGATGCCAAGGTGCCCAACGGCTTTACGTGGAGCGGAAAGATTGAGGGAGCAAACCTTGATCCGAATGACTTCACTATTGAAAAGGATAAGAACCTAACCTTTACTGCAGTCAATACTTATCAGCAGAAGCAAGGTGGCTTCACGCTGTCCAAGAACGTGACTGGTGACGCCACCAATTTGGAAGAGTTGCAAGCGAAAACCTACACGTTTAATTACACTTGCACTGCTCCCACGGGTGTCGTTTTCACGGATAAAGTAGAGGTCACCGAGGGAACCCCGAAGTCGATCAACAACATTCCGGCGGGCTCCACCTGTAAGGTCACGGAAGTCGCTGCTCCCGCTAAAGACACCGAATGGACTGTAGAGCTAAACGTCAATGAAAAACCCGTAGCGGGCGATACCGTGGAGTTTGTGGTTCCTGCGGAAGATGAGCCGTCGGTAAGCATTCTTGCAAAGAACAACTACCGCCAGCACAAGGGAACCTTCACCATTGAAAAGATCGTGAAAGCCTCAGAAGGTATCGTCACACCCAATGAATTTGTATTCAAGTGGCAGTGCGGTGATGTCGAAGGTTCTGAGACCGTCCGGGTTGCCAACGGCAAGGGCAAGGTAAAAATTGATCGTGGGTTCCCAGTAGGAACTAACTGCTCAGTGGAAGAATTGGATGCCAATGTAAAAGGGGCAACGCTTGCCACCGAGTGGAAGAACCAAAAGTTCACGATTACCCAAGACGATCAAGACGTGATGGTTTCTGCAGAAAACATCTATGCTCATGCAGATAGCAAGGTCAAGATTGTAAAGAAGCTGGATGGCCCAGCGAAGGATAAGGCAAAAGATAAGACCTTTACCTTTGATTACAGCTGTGTTCTTAACAATGAGACTATTAAGGGCACCGTGAACATCACTGGCGAGGGCGAGGTTGAGATTCCCGAGTCGTTCCCAGCTGGTACTAAGTGCACGATTACTGAGAAGGATGCGCATATCCGCGGAACTTCCTGGACTCACCGGATTGCTGATGATGGTCAGATCACCATCAAGAATCCCTCGAATGTGTACGAGGTAACCGCAGTCAATGCGTACTCCAAACCTGATTTCCCGTGGTTCATCCCGCTGGTCCCCATCGTGATCATTCCGATCATTCCGATATTCCCGCACCCGACTCCTGCACCTCAACCTCCGCAGAAGCCGTCGGATCAGCAGCCAGCTCCTAAGACACCTGAGGAAAAACCGCAGAAGGAGAAGAAGGTTCTGGCACGCACTGGCGCTAACGTGTGGATGTTTATTGTTATTGCTGCACTGCTCGTGCTGTTGGGAGTATTCCTCCGTAGGCGCGGTAACAAGCAATAA
>Cp262_208
ATGACTACTGTCGCCGTCGTGGGTGCAACGGGCCAGGTTGGCCGGGTAATGCGTTCGATCCTCGAGGAGCGAAAGTTCCCTGCAGATAAGGTGCGTTTTTTCGCCTCTGCGCGTTCTGCTGGAACTACGCTGCAGTTTAACGGTGGGGACATCGAGGTGGAAGACCTTGCAGCTCAGACTGAAGATTCTCTCAAAGGCATTGATGTTGCGCTGTTCTCTGCCGGCGGCAGCACCTCTAAGCAGTACGCTCCCTTGTTTGCGGCCGCCGGTGCCACTGTGGTGGATAATTCTTCCGCATGGCGCAAGGATCCCGATGTGCCGTTGATCGTCTCTGAGGTTAATCCTGAGGATAAAAACAACCTGGTCAAGGGTATTATTGCTAATCCTAACTGCACTACCATGGCAATCATGCCGGTGCTCAAGGCTCTGCACGATGTTGCCTCGGTGACCAAGATGCATGTTGCTTCCTATCAGGCGGTTTCTGGTTCGGGGCTTGCCGGTGTGGAGACGCTGGCCAAGCAGACCGCGGAGATCGGTGACCGTTGCGTGGAATTGGTTCACGATGGTTCCGTGGAGGCTCCAGAAGAGTTCGGCCCTTACGTTGCGCCGATTGCGTATAACGCACTTCCTTTTGCCGGTAACTTGGTTGAAGACGGCTTGAATGAGACGGATGAAGAGCAGAAGCTGCGCAATGAGTCGCGCAAGATCCTTGGACTTCCCGAGCTTAAAGTGGCAGGTACGTGCGTGCGTATCCCAGTGTTTACTGGACACACAATGGTGGTGCATGCGGAATTTGAAAAAGCTATTACGCCTGATCAGGCACGGGCAGTACTTGCCGACGCCCCCGGCGTAGAAGTAGTAGACGTTCCCACTCCGCTTGCGGCTGCTGGTCGTGATGATTCTTTGGTTGGCCGTATCCGTCAGGATCAAACGGTTGATAACAATAAAGGCCTGGTGTTTGTGGTTTCTGGCGATAACCTGCGTAAAGGCGCAGCGCTGAATGCTATTCAGATCGCGGAGCTGCTTGTGTAA
>Cp262_209
ATGAAGAACTCGGAACGCGATGATCGCGTCACCCAACTGGCACTCGCTGCCGGCCGCGGCGACAAAACCGCGCTCACCGAGTTCATCCGAGAGACCCAAAATGACGTCTGGCGCCTGCTCGCACACCTAGGGGGCAGCGAAATCGCCGACGATCTCACCCAAGAGACCTACCTCCGCGTCATGGGCGCCCTACCCCGCTTTGCGGCACGCTCATCAGCAAGAACATGGTTACTCTCACTCGCACGCCGCGTATGGGTAGACAATATCCGCCATGACATGGCCCGCCCCCGCAAATCCTCCGCAGAAGTAGAGGACCTTGACCCCGCCGTGCTCTCCACCAATGGCGAAACCACCTGGTCTGACTGGATTGACGTCCGTTTGCTTATCGACGCCCTCCCTACCGAGCGTCGTGAAGCCCTCATTCTGACGCAAGTGCTCGGTTACTCCTACGAGGAAGCAGCAAAAATCGCCAACGTCCGCATCGGCACCATTCGCTCCCGCGTAGCCCGCGCGCGTGCCGACGTGATCGCAGCAGCCGGGCGCTCCAATGCAGCTAGCGCCTAA
>Cp262_210
ATGAACTCACCAGTCGATCCCATTCTCGGCGCCGGAGAGCGCACTGAACCTGTTGCTTACACAACACGCGAAGGCGGCCAGCCGGTTCCTAGCGAGAACATCTCCATCACTGCGGGACCTCAGGGGGCTAATGTTCTCAATGACCTCCACCTGATTGAGAAGCTCGCTCACTTCAACCGCGAGCGCGTCCCAGAGCGCAATCCCCATGCTAAAGGCCACGGCGCCTTTGGTGAGCTGCATATCACTGAGGATGTATCGGCATACACCAAGGCTAAGCTCTTTCAAAAGGGCACTGTCACCCCGATGGCTATCCGATTCTCCACGGTGGCTGGCGAGCAGGGCTCCCCGGATACTTGGCGTGACGTGCACGGATTCGCTCTACGTTTCTGGACCCAGGATGGTAACTATGACATCGTGGGCAACAACACCCCCACCTTCTTCCTGCGCGATGCCATTAAGTTCCCGGATTTCATCCACTCTCAGAAGCGTCTAGGCCGTAATGGGCTCCGGGATGCGGATATGCAGTGGGACTTCTGGACCCGTACTCCTGAGTCTGCGCACCAGGTGACCTACCTCATGGGTGATCGCGGTACTCCTAAGACTTCTCGCCACCAGGATGGCTTTGGTTCTCACACCTTCCAGTGGATCAATGAGGAGGGTAAGCCGGTATGGGTTAAGTATCACTTTAAGTCCCGTCAGGGCTGGGATACCTTTACTGATGCCGAGGCTCAAGAGATGGCGGGTAAGAATGCTGACCATCATCGCGAGGACCTCTACAACGCTATCGCTCACGGCGACTTCCCGATCTGGGATGTCAAGGTTCAGATTATGCCTTTTGAGGATGCGGAAAACTACCGTTGGAACCCCTTTGACCTGACCAAGACGTGGTCACAGAAGGACTACCCACTAGTTGATGTTGGCTACTTTGTTCTTAATCGCAACCCAAAGAACTTCTTCACTCAGATTGAGCAGCTGGCACTCGACCCATCCAACTTGGTGCCAGGTGTAGGCCTGTCGCCTGACCGTATGCTGATGGCTCGCGCGTTTGCTTACGCAGATGCTCAGCGCACGCGCATTGGTGCAAACTATCGTCAGCTGCCAATCAATCAGCCGGTGGTTCCAGTGAACACCTATGAGCATGAAGGAGCAATGGCCTATCAGTTCAACCCGGCGGATGCTCCGGTGTACTCACCAAACCGCTATAGCAAAGGTGCGGGTTATCTTGATGACGGTGAGACTTCCTCTTCGGGAATTACCTATGGTCAGGCAAGTGATCTTTTTGTTAACCCCGATCCTCACGGTACCGATCTCACCCGCGCAGCTTATGTAAAGCATGCTGAGGATGATGACTTTATCCAGGCTGGCATTCTCTACCGTGAAGTTTTTGATGATGGAGAGAAAGAGCGTTTTGTAGATAACGTGACCAACGCTATGGCGGGTATTTCTCCAGAGGTTGAGGAGCGCGTGTACTGGTACTGGACGCAGGTTGACGCGAACCTTGGTGCGGAAATTAAGCGTGTCTTTGCCACCAAGAAGTAA
>Cp262_211
ATGCAAACTCAGCAATTGCTTTCTTTGCTGCAGGAGGTAAAGAGGCTTCTTCCATCAACTAAATGTTCAGGAACCCTATTCTTCTGGCCTTTTGCAAAATTACGACCTTTTTTTATCTGA
>Cp262_212
TTGGAATTTAAAGAAGATATTTTCCCTGAGCATAAGGATAAAATTGGTGGCCTTGTTCAGTTTGTGAATCTTCCATATGAGAGCGCCGTTGAGTATGCATGGGATCAATTAAACGTGAACCAGGGGACAACTCGAAAGTTTCCCTCTAGATATGATCTAACAGTAAAATCGGGAGATTTTGTTAATGCGATTCCGCAGGGCGGAAGGATATTTATAACCGTAGAGACGGAGAATCCGCGTTGGATAGCGGTTATGGGGGTTAATGAGCTTGCGGATTCGAGAGTTGCTTTCCTTCCGAATAGGACGGCTTTTCTTGGTTTTAATTTCCCTATCGCTAAGAACTCTGAGGTTGTATCTGTTAGCCAATCTGTAAATTCTAATTCCTGTAGCTTTGATTATTCAAAACTTGATTACCCTTGGGGCGGCTATTTTGGTGAAGGAGATTTTTATATTAATCCAGCCAGGCTCAGTATTTTTTGTGAAAATGTAGAGGGCTGGCATTTTGAAAGGTCATCGAATGATGAGCGCGGGGAAAACGACGTAATATTCGATTTTGAAGAGCCTGAATTTTATAGTCGTCGTTTGAAAAAAGAGCGATTCAATCCAGATATGATGCTTCGTTATTTGGAACGTCTGGATATAAGATTGCGTGATTTGAATTTTTATTCAGGCAGAATGACTATTCTGCAAAGGGCTGACTAA
>Cp262_213
ATGATCAATTTCCAGCGACTTTATTTGAAGTGGGCAGGGGGGGGACGTGAGAAATGGCTACAGTTACAGCGCGGCTGGGAATACGGGAATGTCTTAATCCAGGAAGTGGCAAATCCGGATTGGGTTGCGATTATTGATCCTTACATTGACCATACGATGTCGTATTTCTCGGAGGTTAATCGGCCAAATTACGTCTTGCTGGGAGCCGGTTCAACGATGTATTCCGGTATTGAGAAAATAAGCGATGCTGATGGATTTGGAATGCCTCAAACTTTCTCCGTGATCGCATGCACAATCTTCCTGGAGGACCCTTTCTTTCCTGCTCATGGAAGATTACGCCCTACTTTTTTGTCGTGCAGCTGGGGGCCGCGTGTTGAGGCGGGGTGGCTCTCTGTAGAACAAAGTAGGTTTTATGACGACGTTCGGAGATCCCTGTGGGCATCGAATGAGCTCGGTACGCAGGGGCTCACTAAGTTCGCAGTGAACTTATGGCCTGAAAAAGAAAAAACTTTCGGACGGAAGACATACAACCACCTTGATCTCGATTGGAATGGATGGGGACCCGATCCCACTTTCCGCCCTGATCCTCAGCGTCCGGTGTATGAGTGGTTTAACCATCGTGTTGTTGATGGCTGGGGAAAAAATTTGGGTTTAGAAGTCTTTGACACCAAATTCCATGTAGGTCGGCAGGCCATCTTTAAAGAACTGCAGCGTAAAGATAACTCGTATATCAATGCACCATTGCTGTATGAAGATTTTCGCCCGTTTGAAGAACGTCAGAAAATGATGGGCTTTAGCCCTGACCATATGCAATGGTTGGTCGAACAGGGATTGTACTGA
>Cp262_214
ATGGTTGGTCGAACAGGGATTGTACTGAGAGAACAAGAGAAAATGGCTAAGTGGAATAACGGTTCTATTGGAATTGATGTCTGCGCGGATCAAGAGCTTTTTGTTCCCACCGCAGCATCATTATCCTCTGCGCCCGGGCATGTGACTATTTCAGATTCCGCAGCAGAATCTTTAGAAGATCAGATCGTTGAAGGCGATATGGCTGAGATTGTTGAGGTCATTGACTCTTTTGCGGCTTGTTCGGTAGCGGAGGCTGCGCAATCGTTTGGTTTGCCGGAGTCGGGATACTTTGAAGCAGTTAGGCCGGGTTCTCATGCCAGATATCCCGCTGCCGAAGAAACATATAGTGAACTCGCCGATCTTGCGGGAATCTCCGTAGAAATTGGGGATTTCTCCTGGAGCGCAGTGTTGTTTACTCGGTGGGAAGGCTGCGTAAATGTTGCCCTGGCATGGGAACTTGCTCGGATGCTCTACTTCTGGAACAAGAGGTGGGGTATGGAGTTGGTGGCGCTTTCAGAAGATACTGAAGCCACAATGCTGGTTCGCGTGAGTGAGCCGGGAAAAAACCGTGAGGAGATCGTCGCAACGCTCGCAGCTGCGGGCGACGAACTTGTTGTTATTCCGGGGCCAGACGGCTCTCTGATATTGAAAGTATGGTGGGACTAG
>Cp262_215
GTGGGATTTTTTGGGTTTGGAAAGAAGAAACAGCAGCAGCCGCAGACTCCGGTGATCCGGATGGCGCTTATGGCGCTGGGATACTCCACGGATATTGCCCCCGACGGCAACGGTGGAGAAGTGAACGTGGTGACGCTGGGAGACCTAACGGTTTACTTTTGGAATGATCCCAGCCTGTATCACGCGCAAATCGAATGGCCGTTAACCTTCGGCCAAGAAGACACTATGCATGCGGTGGTGGGCGCACACATGCTGAACGTGAATTCCTCTACCGGTGTCTTCCGCGTAGATACCTCTAAAGGACACACAGCAGTCGTGTGCCGCACGTGGCTACGCGCCGAGGACGGAGCAACGTTTGATCAGTATCTTCGTTTTGTTCAGGCGGCGCTTCAGGACGTGTTGCCCGAGGCTTCAGCACTATATGACGACATGTTTGGGACAAACTTTGAGGTTCCAGAGCCACCTGAGCAGCACCCGCTCTTCGCAGAAATTCCAGCTCACCTAGACACTCCGAAATTTGAGACGCCAGAGGTAACAGCGGATCGGATTGCGGCGCTGTACTCGGGGACGGTATCTGAAAATACTGCACATATGACCGTGAAAGGTCGGGAATTTGTCGCAGAGGTTCATACAGCGGAAACCCCAACAGGGTCCGCCTGCGTCCTGGAGATCTCCAGCTTTAAGGATCTGCCAGCCAGCGGTCCTAACGATATCGCAGCGCTGATAAACGCAACGGCACAGTTCAACGACTCCATGGACCTCATCTGTGCTGTTCTCGATGAAGAGGGGCAAAAAGTAGCGTCGGAGAATCTGGGGCAGCCTGCAGCGCGGATGGTTATTCGCGCGCGTTGCGACGCCACCGTGGGGCTCTCAGATTCCCAACTCAAAGGCTATGTCGATGAGGCGATGCACACCATCGCAGGCCTGCTCAAAGCCATTAATTAG
>Cp262_216
ATGGCGTTAGTACATATTCAGAATCTCAGTGTGACTAGTCGCGGGGCACAGCTGTTAAACAATGTCTCTTTGGATGCCGATCCTGGTGAGCTCATTGTGATCCTCGGGCGCTCCGGGGCTGGCAAGTCCACATTATTGCGTGCGTTGGCTGGTTTGATTCCCGCCACGGGGGTTGTTGAGGTGGATGGGGAGTCTCTTTCGGGGCTCCCACCGCACCAGCGCCCGATTGCCATGATGATGGATCAGCCCTCGTTGTTCCCACACATGACGGTGGAGGACAATATTCGGTTTGCTGGGGATTCTGGGACGCACGTTGCTATGCTCAGCCTTGGTATCGACCATCTTGCGCTGCGCTACCCGCATCAATTATCCACTGGTCAGCAGCAGAAGGTCGCGCTTGCCCGCGCGCTGATTAAACAACCAACATTAATGTTTTTCGACGAACCTCTGGCTCACGTGGATACGTACTCTTCCGAGCAACTCAAGAGCCAGATTTTGCGGACGCACCGCCGCTTGGGGTGTACCACGTTCTACGTTACCCATGACATCAACGAGGCGTTTTCTATCGCCGATCGGATTATTTTCCTCTCCCATGGGGAGATTATCCAAGATGCTTCACCGCAGGATATGCGTGAGCAGCCTGCTTGTTTGGATATTGCGCGGCATCTTGGTGCCTCGATTTTTGTCCCTACCACCGGCGCTGTCACCTACTCCCCCTTTGGCACTGCCACCGCTGCGGTCACCGCCTTGGGTGCCAACCTGATGATCGATGCCCACCCTGATCTACATTCTGATGATGCGATGGTAGTGGTGGGTTATCCCACGAGTGCCACGGCTACCCCGACTGGCCATCAGGCTCGCCACCTGATGGGCGCAACGGGGCAGGTTATCCGCAATATTTACATGGGTGACCACCACGAGGTAGCCATCGAAACATCACAGGGACGCATCGTGTTGCACTGCTCGCCGGACAACGAGCTGGCATTCGCCGCGATTGGCGACGAAGTCCTCATCCACTGCGACCCAGAGAAAATGTGGGTGCTCCCTGCCTAG
>Cp262_217
ATGGTCTATATTGGGCCATTGATGTCGCGTTCGGAGTATATGGTGTCCTTATTGCAAGGCGTTAGCCCGCTGCGCGCGGTGGCGTCGATTGTGTTGCCGCGCTCAACAAATGTGGTCATTTTGGGCTTTTTGATGGTCTTTTCTAATGCGTCGGTGCTGGCGATGCCATTGTTGTGGGTCGGTTCGCCCGATACTCCCCTTCTTATGCTGCGGCTTTTCACGCTTCTCGACGCCGCCAACTACCCCGCAGCGCTCTACATCAGCATGACTGTGTCTCTTTTTATCGTGTCCCTTGCCGGGGCTATCGTTGTGAGCATTAATGGCGTGGGTCTCGGTGCCTTCGCTAGGAAACAGGTAACACCATGGCGTTAG
>Cp262_218
ATGAGGACTGGGTTGTGGATTTTTTCGGTAGCGGTGATAGCCGCTGTTGCCGTGGGCATCCCCTATGCCATGCTGTTCAGCACAGCCGATATGGGCGTAGTAGCAGTACACTCCATCGCATTAAGCAGCAGCATTGCATTGTGCACAACTATATTGGCACTGTGCATTGGCACGTTGGGAGCATTGGCAGCAGCACAGTTTTCTCGCGCCTCCGTGGTGCTCCTAGACGTTATCTTGTTATTCCAGCTCACTATCCCGCATTTTGTTATTGGTGCTGGCTGGAAGACTATTGTGGGCCGCACCGGCATTCAGCTCTGTTCACAATGCAATTTTTCGGGCCTTATGCCGTTGTTGTTCACTTTTACGATGGCTTTTACTCCGTTGGTGTACTTCGGACAACGCACTGCACTGCGTTCGGTGTCTCCCCGCGAGGTTGATGCGGCTCGGGTGGCTGGCCTTCACGGCTGGGCATTGTTCCGCACGGTATACCAACCGCGTTTGGTGTTGTTTGCTCCGGCCCTCGGTGCGTTTATTTTCAGTGCGGCATTGTCCGATCCTGTCACCCCGAATGTGATGGCGCCGTGGGCTTCCTTGGCGGCAACGCGAGTGTGGTTCCAGAGCGATCAGGCGTGGACGGCGTTGGCGCTCACCCTACCAGTAGCGCTTGCAGTGGTTGTGGCAGGACTAACGTATATGCGTTTGTTGCGCGGTAACCCGGCATTGGTTGAGTTACTTCACCGCACTATCGATACCCCGGGTCAGCAGCATCATGCCGTAGGCGCACAGGTGCGTGCACCACAAATGGTACTGCGTCTATTGGGCGCGGTGGCGGGGTTATTTGTAGTGGTCGCCGCTTATCGCGGGTTTGTGCACGGTTCAGAGACGCCTATGGGTAATGCAGTGGTGAACACGGTGGGCTTGGCGTTTTTAGTGCTGCTGTGTTCCTTGCTGTTGTCGGCGGTTGCATTGGGCGCACGGCGTTCATGCGGCCTACGGTGGGGGCGGTTGGGCCATCGTAGTATCGACGCGGTGTTTGCGTTGTTAGCGTTGCTGCCGGGAGCTGCGATTGGTTGCGGCCTGCGGATTACTGCGCATCATCCGGGAGTGCATGGGCCGTGGGCGTCGTTAAGCCTGGTGTTACTGGCGTGTCTGCCAACTTCGCTGGCTATGACGTATTTTTGA
>Cp262_219
GTGTTATCTAGATGGCTGCGATTGCTTGCTGTCTGCGTTGTAGCGATAGTGTCAGCGGTTACGGTGTATCGGACTTTGTTTCCTACAAAAACTGCTGTGACTATCATGTGCTCGAATGATGTAACAGTGTGTGAGCAGTGGAAGCATGATATTGCCCATGAGCTGGGGCTGAAGGTTCGTTACGTTAGTCTGCCCACCCAGGAAGCATTGAAGCGGCTGCAGACGGGGTCTCATGAATTTGATGTCTGGGTTGGGGGTCCCTCGGAGAATTATCGCCTGGCTGCCCGGTTGGGTCTATTGCAGGCAGCGGATTTGCCAGCGGCGGACGCTATTCCGACGCAGTTTAAAGACCCACAAAATCGGTGGTTTGGGGTGTATGCGTCGGTGTTGAGTGTGTGCAGTGATCGTGATGCCTTGAACCGCTTAGGGGTTCCAGTTCCGCGTTCGTGGGCAGACGTGATGCGCCCTGAGCTACGCGGTTGGGTATCGGCGCCGTCGCCAGTGTCCTCTGGAACTGGATATGCGATGTTGTTGAGCATGCAGGCAGCCGGATTGTCTCAAGATCAGATTGCCAGGATTGTGGATAATGTAGATCGTTTTACACGGTCAGGTAATGCGCCTAGTGACGTGGTAGCGCACGGTGAAGCTGCAGTGGCGATTTCTTATGAGCCGTATTGTCAAAATAAGACCACGCGTTTGGGACGGGATATGGAGATATCTTATCCTGCAGAAGGAACGTCATTTGAGATTGCCTCTGGTGGCGTAGTGGTGCAGAGACATACTAAGTCGGCGGCGTATGAGGTGATGAATTGGTTGTTATCGCCGTCGGGCCAAACTTCTGCTCTAAGAGCGGGATTGCCGCAGATACCTACAAACAATTTGGTTGCAAACAATATTTCTACGCGCTTGAAAGACTCACACGGCATTGTTGCAGTCGATCCAACGGTTGCCGATTCTGAGCGTGAACAGTGGATGAGCTGGTTTTCGGAGCGGCGCATATGA
>Cp262_220
ATGTTTGCTTGGTTGCAAGCCCCCGGTCCTGCGGCTCCGTTGCCGGCGGAGCAGGTGGACCGCATCTACCCACGGATGCGCCTGCAGGTGTTCATGGGTATTTTCTTGGGATATGCGGGTTTTTATTTGATCCGCAATAATATTTCGGCGATTGCCCCATTGCTTATTGATGAAAGCGGTGCGATTGATAAGCCGGCGATCGGCATTATCGGCAACGCTGTGCTGGTGAGCTATGGCCTTTCTAAGTTTTTTAGTGCCATGGTTTCGGATCGTTCCAATGCACGTTACTTCTTGCCGTTGGGCTTGGCTTTGTCCGCGCTGATGAACTTGATAGTTGCGTTTGCGCCGTGGGTGTCCGCCAGCGTGGGTCTATTTGCTACGGTGATGTTCCTAAATGGCTGGTTCCAGGGCATGGGTTACCCTCCTTGTGGCCGCATCGTGGTGCAGTGGTTCTCTACAAGTGAGCGCGGTTGGAAGGGTTCATTGTGGAACACCTCTCACAATTTGGGTGCTTTTGGGCTGCCGATCCTCGTCGGTATTGGTTTGAGCATCACGGGACAGAACTGGCGTGCTGCGTACTGGCTTCCTGCTTTGGTTGCGTTGTTGGTTGCGGTGGTTGCGTTCTTCCTGATCTGTGATAATCCACAATCTGTTGGCTTGCCGCCTATCGACGACTACCGCAACGATCCGGCCAAGGTTGCGGAGGATACGGGCGAGAAGATTTCCACAAAGGATTTGGTATTCAAGCATATTTTGCACAATCGCATTATCATGCTGTTGGCCATTGCAAATGTGTTTGTTTATGCCTTGCGTTATGGTGTTTTGCACTGGATTACCACCTATTTGTCCGAGCAGCACCATATGAGTATTGGTAGCGGTTTGATTGGTTTTGCTGCCTTTGAGTTGGCTGGCTTTATTGGCACCGTGCTGTGTGGTTGGTTGTCAGACAACATGTTTAAGGGCAACCGTTCTGCTGCTATTTCGTTGTTCACGCTAGGCGCTGGTTTGTCTATTGCTGCATACTGGTTGGCCCCCGTGGGCACACCGTTCTGGCTAATGGTGATCTTTGTGGCTCTTATCGGTGGCTTCATTTATGGCCCAGTGGGTCTGATCGGTCTGCAAGCCTTGGACCTTTCTCCTCGTAATGTGGCAGGTACTGCTGCTGGTTTCACGGGCTTGTTCGGATACCTGTTGGGCGCCACGCTAGCTTCTACGGGCGTGGGCTTCTTGGTTAAGTTCGCTGGTTGGAATGTTACGTTTATTGTGTTCTTGGTCTTTACCGTTTTGATTCTGGTTATTTTCCAGGTGATCTGGCGTGAGGAGAAGAAGCTGGTACATGATCGCGCTTTGCAGCTTGAGCAGGGCGTGTAG
>Cp262_221
ATGCATAGGCGCCGTGTTCTTGTTGTTGATGATGAGCCACAGATGGTTCAGATTATTTCCTATGCCTTGGAGCTGGAGGGATGGGAGGTGTTGTCGGCGGCCTCAGCACAGAAGGGCTGGCAGTTACTTGGAGAATATCAGTGCGATTTAGTGATTTTAGACGTGATGCTTCCCGACGCTTCCGGCTATGCATTATGTGAGCGGATTCGTGCTTCGGGGGATGTTGCTGCAACTCCCGTGATTATGCTGACTGCGCTTGGCGATACGGATAATCGAGTGGAGGGACTTCAAGCAGGCGCGGATGATTATGTGGCTAAGCCGTTTTCGCCAAAGGAGCTGGTGTTGCGTGCTCAAGCAGTGGTGCGTCGTAGCGGCGGAATTGTGCAACAGGAGTCTCAAGAGATTGTTGTTGGCAAGGTATCGGTAAATCCAACAACGCATGCCGTAGCGATTGATGGCCGCAAGGTGGATACAACGGCCACAGAGGGAAAGTTATTGCAGGCGTTGGTTTCACACCCGAACGAGGTGGTTAGCGTGAAACGTCTGCTTAATCAGGTATGGGATACAACGGCAACTCAGGGCGGTCGAAATATGGTGAAGTCAACAACATATCGCCTACGCAAGAAATTAGAAAATGCTGGTTTACCTGCAGATTCAATCCTAGCAGTACGGGGTCAGGGATATATTTTCCAGCACAAATAA
>Cp262_222
ATGTTTGCGGCTCTGGTTCTCACTGCGTGTGCTTCGGCATGCATTGCCTCATTGGTTACGGCTGTGGTGATACGCCGGCGTGCCAGGGGCCACACGGCTGCGATCACTGATGAGCAGATCTTAGCTCATGAGATCCGCACTCCGTTGTCTTTAATTAAGGGGGCGGCAGAGCTATTGGGTCAGGAGACTGACCCGAGGAAGTGTGAGCGCTTGGCGGCCACCATTGGGGCGAATTCTACGCGCGCGATTGAGGTGGCAGAGTCCTTTTTATTGCAGGCGAAGCTTAATAGCGGTTCCCTAACCTTGCAGGTATCGCAGTGTGACGTACGGGGGTTGGTGCGTAGTACTGCCCAGGAATTGCGAGCTATGAGTGAGGTACCAATTGTGGTGGATGACCCTGGGGATCCTTTGATGATTGACGGCGATCCGCAGTTATTGCGGCATGCGTTGTGGAATGTATTGAATAATGCTGCACGTTATGCCGGCTCTGATAGCGATATTGTGGTGGGGGTTGAAGAGAGTTCTACTGGGGTGATTGTGACTGTGGCAGATTATGGGCCGGGAATGACGGCACGGCAGCGGCAGAATATGTTTGTGCCGTTTGCGCAATTTGGTCAGGAGCAGTCGCAAGGCCAGGGCCCGGTTGGGGTGCCCTCTGGTGCGGGGTTGGGGATGGCAATTACGCAGAAAATTGTGCAGTTGCATCGCGGGTCGGTGCTAGTAGATTCTATCGCTGATCATGGAACATCAGTGTTGATTACTCTTCCTAAGAATTATCATGCATAG
>Cp262_223
ATGTTTTATGACTTCACAGCAAGCGCGTTGATTCTCATAGCGTCATTTTTGATCATCACCACGCTCATCGCTTTGCTCCGCGCCCCAGATGCTCTCACCCGAGCCAACCTTATGGGCACTGCGACAAGCATCGCGCTGCCCCTTATCCTGATCGCCTCCCTGATCAATGACATCGGCAACGGCACCTTCTGGTGGGGAAACCTGATCCGCGTGATCATCACGATCGCCGGTTTGCTCATCGTCCTAGCTATCGGCAGCTTTCTCATGGGCCGGGCCCTCTATGGGGTAGCTAAAGAACAACAAGACTAA
>Cp262_224
ATGTTTCTCATCGCCTCCTCTATCGGTATGGCTGCCACCACAATAGGTATTATTGCCACGATTATCCTGATGATCCGTACTAAAGATCAGCTCACTCGAGCAGTGATCTCAGACATGGTGTTTTATTCGATGATCGGCTTCTACATAATCTGGTGCATGGCCAACCACACCCAGATCAATTATGAGATAGCGCTACTCGCTGCGCTGGTTGGCGGCATCTTGCCCACGATGTCGGTAGCCCGCATCATCTCGAAGGGACGTCGCTAA
>Cp262_225
ATGTTGCACGCCATAAAATACGCGTTTTGGCTTGTCGGCCAAGTTCTCATAGCAGGTTGGGTTCTTACTAAGGACACTCTCACGGGCAGCAAGAACCTAGACCCTTGCGTGGTCCGCTACCCACTGCGAGTAACCAAGGATTGGCAGATTACGGTTTTTGCGGCGTCGATTACGGCCACCCCTGGAACCATGTCGATCACGCTGGAAGAAGACGACTCCGCAGAGTCCTCCGACCAGCGCTACCTTCTTGTTCATGCGGTTGCCGGCGCGGATCCTCGTTCGGTGCTCGCGGATCTCGCGCATATGGAAGAGACCCTTGCGCCTCATGTTAAAGATCTGCACCCTGACTTTTCTGCAGTCCTTGATCGGGCTACATGGGAGTATCCTTCACCTAAACCAGTGTTTAAGGAGGACAACTAA
>Cp262_226
ATGGATTACGTGCTTCCATTGTTTGTTGGTATCCCGCTTGCTTTGGTCGCTGTCTCGGCGATCGCGCCGTGGCGTGTACTCCGCGATATTCTTGCCCTCATCACGCCGATAGGAACCGGAGCCGCAGGTGTGTGGCTATTCGCTTATGTATCTGAGCACGGAACCATTGCGCACTCTGTGGGTAAGTACGTTGGCGGCGTAGCTATCCCCTTTGTTGGCGATCATTTCTCGGCGATCATGATCATCACGTGTTCCGTGGTGGCCTTTGCCTCCAACTGGTTTGCCATTGTTGTTGGTGAAACCCGATCGCGTTTTTATTCTTCCCTGTCGCTCATGCTGCTCACCGGCGTGATGGGTGCGTTGCTCACCGCCGATCTCTTTAACTTCTTTGTGTTCATTGAGGTCATGCTGCTGCCAAGCTATGGCCTGATGGCTATGACCGGAACGTGGGCACGGTTAAGCGCTGGACGCACGTTTGTCCTGGTCAATCTGGCCACTTCTACATTGCTGCTCATCGGTGTTGCTATCGTTTACGGCGTTGTAGGCGCAGTAAACATTGCCGCGTTGGCTGGTGCGGCCGCTGGAAACGGCCCTGTGACGGTAGCCATGGGGATCGTCGTTGTGGCCATGGTGATCAAGGCGGGTATTTTCCCGGTTCATACCTGGCTGCCGCGTTCCTACCCTGCAACCTCCTCCAGCGTGATGGGATTATTCTCCAGCATGCACACCAAAGTTGCTGTGTACATGCTGATGCGCATCTACGTGGTGATTTTTGATTTGGATACACGCTGGGTGTGGCTGATTATCACGATCTGCATCTTGTCCATGATCGTGGGAGCGTTTTCCGGTTTGGGAGAAGGCGCCATGCGCAGGGTTTTGGCTTATCAGATGGTCAACGGCATGCCAATGATCCTTGTTGTTCTTGCCTTTGCCTCTCACAACGCCAAGACTGTGATTGCAGCAGGCATTCTCTATGCTTTGCACCACATGATCACCGTGGGTTCCCTGATCCTCACGTCTGGCTCAGTCGAGGAAACCTATGGCACAGACAAGATGTCTAAGCTCTCCGGGATCGCTCATCGCGACCCCTGGGTGGCCGCGGTCTTTGCGGCCGGAGCGTTCTCAGTTGTTGGATTCCCACCATTTTCTGGGCTCTGGGGCAAGGTATTCCTGATCCTAGGAATCGCGGATTCTGCATCTTGGCAGGCTTGGCTGGTCATCGCAATCATTATCCTGGCTAGCTTCGGTGCGTTTCTCTCCATGCTGCGGCTCTGGCGCGAAGTCTATTGGGGTGCTCCGATGAACCCCCAGCGTATCCCCGAAAGTCTGCGGGTGCCGTGGCTGCGGCTGGCCCCCGGCGCTTTTCTCATTGTTATCTCTTTTGGAATGTTCCTATTCGCAGGCCCGCTCGTGACTGCTACAAACGACGCATCAGAGTCGCTTCTCGACGTCCACTCCTATTCCACTGCCGTCCTCCACCAAGGAGAGGACGCGCCGGTAGGTGTTGCCACTAATAACACGCTGCAGGGAGGCCGCTAA
>Cp262_227
GTGATCCTCGCACTCACAATCGCTATCCTTGCCGCCGGTGGTGTGTACCTTGTGCTCCAGCGTGGCATGTTGCGCATCGTCATTGGCATGACCCTGATTAGCCATGCCGCAAACCTCCTGATCGTGGCTATCGGAATACCCGCTTGGCGCGGGGAACCTTTCCCTAGCATCACTGATCTCAGCGTGGCAGCTGACCCTGTCCCCCAGGCGTTTGTTCTCACCGCCATCGTTATTGCCATGGCAACAACCACATACATGCTTACGCTATCTGGCCTGGGGCGCTCCGACGATACTGAACCAGAAGAAGTCGCCGATGAGGACTCCCCTTTGCAGACTCTAGGGCGCTCCACCACCAACGCTGAACTAGCCGAGGATGAGGCCCACCTTGTACGCGAACGCGCCCGTCGCGCACACCAGCACCATGCGGACAATGACATAAATAAGGAGGCTCACTAA
>Cp262_228
GTGACCTTATTGTTAGTTCTCGTGCTGGCTGCCTTTACGGTATCCTGCGCACCTGTAGCCGTCCGAGTCTGCGAGAGAAAGGCCGGGTGGCCGCTGGCTGCCCTGCTGCTCATCGCGGCTGGACTCCTTTGTAAGGAACTCCCTGCTGTACTCGATGAGACTCCGATCGTCTGGACGTACACGTGGATACCCGACGCGCTCGGCCACGGCATCGACATACAGCTAGCTTTGCGAGCCGATGCCCTCAGCGTTTTCTTTGCGCTCCTCGCCCTTGTCATCGGCTCCATCGTCTTTATCTATTCTGCGTCTTACCTCCCTAAAAAAACGGGGAATACCAGCTTTTATACCCTGATGACTGCGTTCATGGCAGCCATCCTTATGCTGGTGCTTGCCGACGACGTCTTCACCCTCTTCATCGCATGGGAGCTCGTTTCTCTTGCTTCCTTCATGCTCATCGCTAGGTCTGGCGGCAGCGGTGGTGAATTAGGCTCGCAACGCACACTGATATTGACGTTCATCGGTGGCCTTACGCTGTTGGTATCTATGGCAATTGCTGCCACCCAAGCGGGTACCACCAACATTCATGAGATCCTAGTATCTAATTTCTGGACAGAAAAACCGGCGCTCACCACCGTCTTGGGTGTGCTCGTGGCAGTCTCCGCGTTTACTAAATCTGCGCAGTTCCCCTTCCACTTCTGGTTGCCCGAGGCAATGGCAGCAGCCACCCCGGTTTCTGCATTCCTACACGCTGCAGCTGTGGTAAAGGCCGGCATTTATGTGTTGATGCGCTTCAGCGCGGTATTCCATAACAATCAAACGTGGAACCTCCTGCTCATAACGGTGGGCATGCTGACCGCTGTCATGGCGGCATTCTTTGCGATTCAAAAGACAGATCTAAAAAAACTCACCGCATACTCCACTGTTTCCCATCTCGGTTGGATCGTAGCCACCATCGGCGTAGGCACACCTTTTGCCTTGGCTGCCGCACTCGTGCATACGCTTGCGCACGCGCTGTTTAAGTCATCGCTTTTTATGCTCATCGGCGTTATCGATCACCAAACCGGGACGCGAGATGCATCCCGCCTAGGTTCTTCCTGGAGGCAGCTACCATTCACCTTTGGATCCGTCATTCTGGCGGCGTCATCGATGGCCGCGGTGCCCCCCATGCTGGGCTTTGTGTCCAAAGAAGGACTTCTCGCAGCCTTGGCTGAAGCCCCTCTGGGCAAAGCTGGCATCGTAGTCCTCCTGCTCACCGCGGGTATCGGAGCTCTCTTCACCTTTACGTACTCCGTACGCATTGTTGCCGACGGCTTTATCGACGGCGACCGCGATATGTCGCATGTAAAAGAAGCACCCGTGTCCCTATGGCTTCCCGCAGCGCTCCCCGGCGCGCTCTCACTGCCCTTGGCATTTGCCCTGGGGTATCTCAATCTTCCGATTTCTGAGGCCGTGGACGTAGTCGCAGAAGACCCTCACACGCACCTTGCCTTGTGGCACGGTCTATCACTCGCCTTCATTATTTCCCTGGTGGTTTTTGTCTTAGGAATCGTGGGAGTTGTCTTCCGCAAACAAATTTGGATGGCTTTGGGTAGTCGACCGCTGTTCCCAACTAGTGGCAATGATGTACTCCGTCTCATGCACCAAGGATCCTCTAGCCTGGGCCGTGCAATGGGCGCGATGGCGGATTCTATTGCTCCTACCCGTCACCTGGCATATATGTTCCTGACCATTATTATTTTTGGTGCTTTCTACGTATTGCCGGGTCTTGTGGGTGGCGGCGTAGATGGCATTCCGGCACCTGCCCGAATCTCTACGGATCGCTGGTATGACGCCATACCTTTGGCCATAGTTCTGCTCGGCGTGATTGCCCTGGTTCGTACTAAGAAACGCCTTAGCGGCGTGGTTCTGATCGGCGTAGTCGGCGCCGGCGTAACGCTGCAGGTTTTCATGCTCGGTGCTCCCGACGTCGCGATGACTCAGTTTATGGTTGAGGCTCTGACCGTGGTCATCATGATGATGGTTGTACGCCAGCAGCCCAGTCACTTTCATAAGCCCCGCAAGAGCCAGAAGGCCCTTGGCATTGCTATGGCAACTGGAGTAGGCCTATTTGCGTTCCTCTCAGTGTGGGTGCTGTTGTCGCGGCATGAACGCAGCGAGTTAGCCCTGTGGTATCTCAATGAGGCTCCCAAGAGTTCTGGTGGGGATAACGTAGTAAACACCATCCTGGTTGAGTTCCGTGGGTTTGATACCTTAGGCGAGCTCTCGGTCCTTGGTATGGCCGCTATCGTGATTGCCGCAGTGATTACGTCTATGCCTCGCTATCCTTTTGCCAAAGGCACTCATCCGGCGCCTTTCAGCGGCTCGGACCTCAATTCAATTCCTCTTCGCATCCTGCTCAAAGTACTGGTGCCAGTGCTGATAGTGCTGTCTGTCATGATCTTCTGGCGTGGCCATAATGCGCCAGGCGGCGGCTTTATCGCGGCTCTTGTTGCAAGTACCGCCATGATGCTGAGCTACCTCTCATTCCCACGCGATAAACATATTTTCCCAGTACGCACGCCCATTTACCTCACGGGCATAGGGATTTTAACCGCTATTTTTGCAGGTTTCCTGGGATTGAGTCATGGTTCCTTCCTCTATGCGATTCATGGGCATTGGGCTGGCCAACACTGGACTACCTCCATGATCTTTGACGTTGGTGTGTACCTTGCGGTGCTGGGCATGGTCAGCATGGCTATCAACGCTCTAGGTGGCTACCTCCGCCCCGGCTTGGATTATGAGAATCTGAACTACAACCGGGAGGATTCGCCTTTGACTCCCCTGCCCAAGGTTGGCCACCTGGATGATTTCGGGAGCGACCCTCATCTGCCGCCATCTGAGCCGGAACGTGTTCGATTGGCCAAGCAAGCAGAGCGTGCTTCCAAGGCTCTCCGAGAAGACAACGACCGCCATCTCAACGCTGCATCATCTACTGCAAAGGAGGAGAAGTAA
>Cp262_229
ATGAGTCGATTTGCCGTTCGCCACCTCAGCGCAGCTATTCTCCTGGCTGCTCCACTGATCGCCGGCACTGTTTATGCAGTGAGCACTGATTACGATCTTGCCAGTTCCTGGTCCACGGGGGAGGAATCAGCTGGTGCCCCCGCAGTGCATGACGATGCAGCGCTTGTCGACGCCCGCCGCGCAGCCGGAGAAGCCGGCGCCCAAGCAGGACTGCTCAAGGGCGGAACCAAGCAGCTTGCCGACGGCACGCACAAGCTCGCCGAAGGATCCAAACAACTCGGCGCAGGAACAACCTCCGCCCGCGATGGGGCCGCAAAGCTTGCCGACGGCATGAACCAACTTCAGGCCGCCACCGGCCAGCTCGGAAATGGCGCAACAGAGATAGCCAACGGTGTGGACCAGGCAGTGGGGCAGCTCTTTGCACTGGAAGCAGTTCGTGGACAAATCCTTGGGGCGATTGATCGAACCATCGGAGACATTGCCAAAAGCAAAGATCCCAAGGCCGCCGAGTTCAAACCGGAGCTAGAGGAATTCCGCAATCAAGTAGACACTTTCCAGGTAGACAAAAGCATTACTGATCAGCTGACTAAACTCCGTGATGGCTCGCGTGAACTGGCCAACCAGCTCCATGTTCCGGGTTATGGCTTCCACGATGGCATCTATTCAGCCACTAAAGGCTCTAAAGAACTTTCTGCCGGCCTTAACGAGCTCGCCGCTGGCGTCGATGAGGCTCTCAAAGGGGTAGAACAGCTTGACCAGGGTGCTCAAAAAGTCGATGGGATGGCTAAAACCAACCAGGACCGTGTTGGCGCAGTCTCGCGCGCGCTGCCTGTTATCCAAGCGGGAACTCCAGAAGCTAAAGAAGCAGGGATAACTAAGACGCTTGCCCCCATGTATGCCTTCTTAGTCGCCGCGGGAGTCATGCTTGCCGCCGGTACCTACGGGCGTGGCCGGGCATGGGTAGTAAGCCTTGTCGGAGGCATAGCGCTCGCAGCTCTAGGTGGCTCACTCGTGGCGATTCTAGGCAGCGAGCTGGGGGCGGCGGAAGCAGCTGCGGCTGCTGGAATATGCGCCCTGCTCGTCTTAGCCTCTGGCTTGGGGACAGCCGTCCTTATTCGGGCATTTGGCGCTACATGGGGCTATCTGGCTGCACTTGTGGGAATTATCGCGCAGGTGGGCGTTGTGGGATGGGTATGGAATTCTGCGGCAACAGCGCAGATCGGTACAACTGCTCAGGCCTTAGTGAACCTTATGCCGTTGAACTACCCCACGCTGGCGTTAAGCTCACTTGGCAATGGAACGCATTCCCCAGCCTTGTGGGTTGCCATTGTGGTCACCGCTGGTCTAGCGGCTGCCGGAGCAGCGGCACTGAAGCTGCTAGGTAAGCGAGAGTCCTCAGGTGCTCATGCAACACCTGAGGACGTCACCTACTAG
>Cp262_230
ATGAGAATGACCCGTCGAAAAGCCCTGACGGTTGCCACCCTAGTTACTCTTAGCTCGTTCACCAGTGTAAGCACCGGACACGCCATCGATTTTGGGAATATCATGCGACTGCCTTCCGCTTTATCTTCAGCCTTATCCTCTGGTTCTTCTGGCTCCTCGGCCCCAGACGCTAAGCCCTCCCCACAGCGCCCAAACCGAATCTCCGAAGGCCTCACAGTTACTATGCTCGACGATCTTTTCGGGCGTGGTAAATCCGACAAGGTCGGTATCCTCTCCGGTGACCTAGGGGAAATGGTCCGGCTAGCCAAGGACGGCAAAGAATTTGCCATCATTTTCGGGGACTCCTTCACAGGCGAAGGGCTACAGGGCGAGTGGAAAAGTCCCATCGGTTTAGTGGCCAAGCTGGGGGAAGACGGAAAAATACAGATTGTTCGCCCACTCAACGAGGGGGAAAAAGCCGAGCAACTTATTAACTACGAGCATAAAGATCGCCTCACGCTCCTCCCCTCGGACGTCATTAACATCGACGGGACAATCTACATGCAGGCCATGTGGCATCAGGGCCTAGGCAACGTCATAAAAACTCAGATCTGGAAGTCCACCGATCAGGGAAAGACCTGGTCTAGCGTCAACGAGATACCCGCTAGTTACATGAACGAGTTCGGCAGCCTTCTCTCCTGGGAAAACGGCGATGACGGCTACGTATATATGGTCTCCTCTAAATTCGGCCGCGCACACAGCGTCTATCTCACCCGTTTCCGCCCCGACCAGATCGGCGATGAGCAGCAGTGGGAGCACTATAACCCCACTGCAAACACCTGGTCCAAGCATGTCGACGGTGCACATCTCACACCGATCCTCAGCAATTCGGTTAAAGCCGGTGAAATGTCCCTGCGCCGCATAGAGGGGCACTGGGTACTCAGCATGTTCAATGAAGAGACCTGGGCCATCGAGGTACGGATCTCCGAGAAACTCGACCAAAGCTGGGACAAGATTAAACCAGCCAATGTGGTGGTCGCGGGCACCGGCGGCTGGGGAGCTAAACAAAATGAAAATAACTTCACCCAGCTCTACGGCGGCTATATCACGCCTTTTTCCACCCTCGCCGACATGAATATCGTGGTGTCGCAGTGGAATACTTCTAACAACAGCCGCTATAACTCCACGCAGTTTAACGTCAAGGGCTTGGATAAGTTCTTCAACGTCACGCCTAAGCTTGCCGACGCCCACCCGACGCCGCGGGCAGTCACCGCTTCCCCCGAAGGAACTGCAGATCAAAGCGTGATTGAGGTATCTGAGGTAGCACCAGCAGATTCCGATAAGGCCGCCACGCCAGAACAAGAGATTATAGAAAGCGTCGCGCCGGTAGAGGTGCTACCCCTTACCGGCGCGCTTGATTCACAGAAAAACTAG
>Cp262_231
GTGGCTTCATTGACAAAGACTCTTCTCACGGCAACCGGTGTGCTAGGACTCACTGGATTCTCCGCCCTCGCATGGGCGTATCGCGAATGCTCTAACTTTGAGCTCAAGATTGTGGAGCTTCCTATCCTGGAGCCTGGAGTCTTAAGAAATGCAGAGGAATTTAGGATCCTGCACCTCAGCGATCTCCATATGACGCCCAACCAGGTGAAGAAACAAGAATGGGTAGCACAGCTGGATAGGCTTTCCCCAGACCTCGTTATTAACACGGGAGATAATCTCAGTGATCCTAAGGGAGTACCTGGGGTGTTGCGGGCCCTCGGCCCACTGCTACGGCGTCCCGGGCTCTTCGTTTTTGGCACCAACGATTATTTTGCCCCAAGTATGGTTAATCCCTTCCTCTATCTCTTTGGCAAAAAGCGTAAGCCCAGCGAGGTACCGCTGCCCTGGAAAGGAATGCGCGCTGCCTTCATAGAACACGGATGGCGTGATGCCAACCAGGCCCGTCACGAGTTCCAAATCAACCATGTGCGCATCGCCGTAGCCGGTGTCGACGACCCCCACCACGACCTCGACGACTATGAAGAAATATCCGGCCCTCCGAACCCGGACGCAGACCTAAGCATTGCACTGCTGCATGCTCCGGAGCCACGCGTACTAGAGCGCTTTGAACGCGACGGCTATATGCTGTCGCTTTCCGGCCACACCCACGGTGGCCAGGTTTGCTTGCCCGGTTCTCGAGCCCTTGTGACCAATTGCGGGATTGATACCCGAAGAGCGCAGGGTCTACATACCTTTGGAAAGATGTGGATGTATGTTTCCAATGGCCTGGGCACCTCTAAATTTGCCCCCATTCGCCTTTTCTGCCGGCCCTCCGCCACATTAATCCGCGTCACCGAGCGTTAA
>Cp262_232
ATGAGTGAACTCAAAAAGAAGATCCGTGCAGATTTGACCACCGCCATGAAAGCTAGAGAAAAGGAGCGTACGGGCACGTTGCGTATGCTGTTAGCGGCAATCCAGACGGAGGAGACAAGTGGAACAAAGCATGAGTTAACTGATGGAGATGTGCTCAAGGTCATCGCTCGCGAGATTAAAAAGCGTCGCGAATCCGCAGAAGTGTATGCGGGAGCAGGCCGACAAGAACTAGCCGACGCAGAAAATCAGGAAGCAGATATTCTCGCGGAATACCAGCCTGCACAGCTTGACGACGCCCAACTCGCCGCACTCGTTGCCCAAGTAGTTGAAGAAGTCGCTGCGGAGCACGGCGAGGCCACGATGAAGCAGATGGGCCAGGTTATGAAGATAGCTACGGCTAAAGCCGCAGGCCAGGCCGATGGCAAGCGCCTGTCCACGGCAGTTCGTGAGGCGCTAGCCTAG
>Cp262_233
GTGTCAAAGTGGAATTCACTCAACAGGATCGTCGCCGCTGCCGTAGCAGCAGGGGCTGCCAGCGCCCTAGCGCTCTCCCCCATAGCTGCCATTACAGGCGTTGCAGCTGCACGCACTAGTGCAACAATGCAGTCCAATCTTCAAGATTTGACCGACGGGTCCGCTCCCGGGGTCTCCACCATTTTAGACAATCAGGGCTCACCTATCGCATGGCTGTATTCCCAGCGCAGATACTCAGTGCCGTCGGAAGCAATCCCACAGACGGTGAAGGATGCGATCGTCTCCATCGAAGACCGACGCTTTTATGAGCATAAGGGCGTGGATTTACAAGGCAATCTCCGCGCGATCGCTGCCAACCTTTTTGCTGGAGGCGTGGCACAAGGCGCGTCCACCCTGGATCAGCAATATGTAAAGAATTATCTGCTTCTTGTCACGTCTAACAATGCCGACGAGCAGGCCGCCGCTACGGAGACATCTATTCCGCGTAAATTGCGTGAGATGCGGATGGCCTCGACCATCGACAAGATGCTTTCTAAAGATGAGATCCTTACCCGCTATCTCAATCTGGTGTCCTTTGGAAACAACTCCTTTGGCATCGAGGCAGCAGCAAGGACTTACTTTGGCATATCCGCCTCAGAACTGTCTTTGGCTCAATCTGCAATGTTTGCCGGCATGGTGCAGTCCTCCTCCTACCTCAATCCCTTTACCAATGCGCCTGCCGTTATTGAGCGCCGTAACACAGTTTTGGACTCTATGGTGATGAACGGCTACATCAACCAAGAAGAAGCCGACCTGGCCAAAGCCGAGCCCCTCGGAGTGCTAGACGCCCCCCAGGGCTTGGCAAATGGTTGTATCGCCGCTGGCGATAGTGGGTTCTTTTGCGACCATGTGCTCAGTTACCTCAACAAAAAAGGTTTGAGCACCGAACAAATCACCAAAGGCGCTTACACCATTAAAACCACCCTTGACCCACAGACTCAGTTGGCTGCACATAATGCGGTGACTAGTCAGGTCAATTCGCAGTCCCCCGGGGTCGCCGATGTTATGAATATCATCGAGCCCGGCACAAATTCGCGCAAGATCCTGGCAATGACTTCTTCCCGCGATTACGGCCTAGATCTCAATGCAGGTCAAACGGTTCTTCCACAGACTTCCTCCCTGGTGGGCGCAGGCGCCGGATCTATATTCAAGATTTTCACAGCCGCTGCCGCCCTCAAGCAGGGTTATGGCTTGGACACCGTTTTGCAGGTTCCTCGCCGTTATGAGGCCAAGGGGCTTGGCGACGGCGGCGCCGCGGGATGCGCCCCCGGAACCTACTGCGTGGAAAACTCTGGTTCCTACGCCCCACAGATGTCTCTACGCGATGCCCTAGCTTATTCACCCAACACCCCGTTTGTTAAGCTCATCGAATCCGTTGGCGTACGCGACGTGGTTGACATTTCTGTAGCTTTGGGATTGCGTAGCTACTCCGAAAAAGGGTCCTTTGACCAGGACAACTCCATCGCGGACTATTTCAAGGAGCACAACCTGGGTTCCTATACTCTAGGCCCCACAGCCGTTAATGCTCTCGAGCTCTCCAACGTCGCTGCTTCCCTAGCCTCCGATGGCATGTGGTGCGAGCCAAGCCCTATCGAATCCGTGACCGACCACAATGGCAACGAGGTCTACATAGAGCGTCCCGCATGTGAGCAGGCCCTCAGCAAAGAAATCGCCAATGCACTATCCAACGGACTAAGTCAGGACATCATCAAGGGAACTGGCTCGGCCGCGGCAAAGGCCGCAGGATTCCGTGCGCCAACGGCCGCCAAGACAGGCACCACGGAATCTCACCAGTCAGCTGCCTTCCTCGGCTTTAACTCCAACTTTGCGTCTGCGGCATATATTTACAACGATGGAACAACCGTGTCCCCGCTGTGTACCTCTCCGGTCTCTCAGTGTGGAAAAGGCACGCTCTTCGGCGGCGACGAGCCCGCCCGCACCTGGTTTACCGCCGCAACAGCAACCGGCCGAGCAGCAACCGGTGCCCTGCCTGCTTACAATACAAAGTACAACCGCGGATCCTCAGAAGACCTAGGTAGCTCCTATGTCGGCCGCAATGGCGATGACGTAAAACGTGAGCTTAGCGGCAAGGGATACAAAGTTGTCACCGAATACACCGCGGGCAATGGCTTACCCAAGGATCACGTGGTCCGTACGGAGGTTCCCGTTCCTCTCAAATCAGATTCAACCATCAAGCTCGTCCTTTCAGACGGCACTCCCCCTCGGCGAACCACCAGCCCCCTGATACCGCGGGATGAAGACCCCTCCGATAACAACCGCAACCAGGGAGGGGACGACCTGGCAAACCTGCTACAACAGCTGCTTGGCAGGTAG
>Cp262_234
ATGACAACTTCGTTGATGAACGTACGTAAGATCAGCCCCCTAGAGGAAGATTCATTGGGGTCACTTCAGGCATTGGATCGTGGAGACTGGGTTATGCACGCCCACTGCCGGCATGAAGACCCGGACGCTCTTTTTGTTCGCGGCGCTGCGCAGCGCCGTGCCGCAGCTATTTGTAGCGAGTGCCCCGTGATGATGCGTTGCCGTGCAGATGCCCTGGACAATCGCGTGGAATTCGGCGTGTGGGGAGGCTTAACGGAGCGGCAAAGGCGTTCCATTCTGCGCAACAATCCTGACGTTAAAAGTTGGCGAGATTTCTTTGCACGCGGAGGCGAACTCTCCGGGGTGTAA
>Cp262_235
ATGACTAAATGGGAATATGCCACTGTACCTCTGCTAACTCACGCGACTAAGCAGATTCTGGATACCTGGGGCGAGGACGGCTGGGAGCTGGTTAACGTTGTGCCGGGGCCAAATCCTGAGAACGTTGTTGCTTATATGAAGCGTGAGGTTGAGTAA
>Cp262_236
ATGACGGCAAGCGAGAATCTTAAAAACTTAGGCATAGAGCTGCCAAAAGTTGCGGCGCCTGTGGCTGTTTATATCCCAGCAACAAAGGTGGGAAACCAGGTTTGGACTTCTGGGCAGCTTCCTTTTATTGATGGCTCCTTGCCAGCAGTGGGCAAAGTTGGGGCGGAAGTCTCCGCGGAACAGGCTGAATCCTATGCCCGCGTGGCTGCTTTAAACGCTCTGGCCGCCATCGATGCGTTGGTGGGCATTGATAAGGTGACCCGAGTCCTTAAGGTCGTGGGGTTTGTGGCCTCTGCACAGGATTTTGGCGGACAGCCTGGGGTGGTCAACGGCGCTTCAAACCTTATGGGAGAAGTCTTTGGCGCAGCCGGTGAGCATGTTCGTAGTGCTGTAGGGGTAGCGGAATTGCCCTTGAATTCCCCCGTTGAAATCGAAGTTATTGTTGAGGTTGCTGAGTAA
>Cp262_237
ATGGCTAAGCTGATGGGCATGGAGCATCCTGCTTACAGTCAGCTGCGGCCGGTTAGTCCGTCCGTTTCGGTGGTACTTTGTCCTAATCCGGGGTACGCCGCTCTCGAAGGAACCAATTCGTGGGTCGTGCGTGCTGAGGGGGACGCGCGCAGCATAGTTATTGATCCCGGCCCTGAGGATGAGGGGCACCTCAATGTCTTAAATAGCAAGGCTAATGAGGTCGGCCTGATACTGCTCACTCATAGGCATCATGATCACGCTGATGGCGCGCCGCGCTTCTACCAGCTCACGGGGGGTGCCCCCATTCGGGCTCAGGACCCGGCTTATTGCAAAGGCGGAGCGCCGCTTGTCGACGGTGAAGTGATCACAGTGGATGGGGTTACTCCGCAAGTGGAAGTTGTTTTTACCCCAGGGCATACTGCCGACTCTGTGTGTTTTTTTGTGTGGAGCGGGGAGCCTCACGCATCGGAGTTAGAGGGGATTATCACTGGCGATACTATCGCTGGGCGCCATACCACGATGATTTCCGAGACTGATGGGGATTTGGGGGACTACCTTAGCACTCTTGCGCTTTTGGAAGATCGAGGTAAAGACGTACGTCTTATGCCGGGGCACGGGCCGGATGGGGATGACGTTGCAAGCTTTGCGCATTGGTATACCCAGCGGCGCCGCCAACGGCTTGATCAGATTCGTGCTGCGCGTGCTGAACTCGGTGAGGATGTTCCCATCAAGCAGCTTATCGACGCTGTCTATGATGACGTAGACCCAGTTCTTCGAGGCGCTGCGGAACAGTCGACCCGCGTGGCCCTGCGCTATCTCGCAGAACAAGAATAA
>Cp262_238
GTGGATGGTGTGCAGGATATTCTCTCCCGCGCCGGAATTTTTCAGGGTGTAGACCCAGTTGCAGTTGGCAACCTGATTCAGGAGCTTGAAAGCGTCCGATTCCCGCGCGGGGCAACAATCTTTGAAGAGGGTGAGCCTGGCGATCGTTTGTACATAATCACTTCCGGAAAAGTGAAGCTAGCCCGTCATTCACTCGATGGCCGTGAAAACCTTTTAACAGTCATGGGCCCTTCCGACATGTTCGGTGAGCTCTCTATCTTCGATCCAGGCCCACGTACTTCTTCTGCCGTCTGCGTCACCGAAGTCCATGCCGCCACCATGAATTCAGAGATGCTTCGCCAGTGGATCAGCGACCACCCAGAAATTTCCGAGCAGCTGCTTCGCGTTTTGGCCCGCCGCCTGCGCCGCACGAATGCTTCTCTCGCTGATCTGATCTTCACAGACGTACCTGGTCGCGTCGCTAAGACGCTCCTGCAACTAGCAAACCGCTTTGGCACTCAAGAAGGCGGAGCACTCCGGGTGAATCACGATCTCACCCAGGAAGAGATCGCCCAGCTCGTAGGCGCCAGCCGTGAAACCGTGAACAAGGCCCTAGCTACGTTCGCTCACCGCGGCTGGATCCGACTCGAAGGCAAGTCAGTCCTGATCGTAGACACTGAGCACCTGGCAAAGCGCGCACGCTAA
>Cp262_239
ATGAGCTTCCTGTTAGTATTTTTTGTTCCCCTTGCCTTGGCACTCTTCCTCTTATGGATGGATCGCCTAGAGATCAAGGTTCTCCATCCGCATGGAATCCCCGAGAAAAATAACGCTGCAGCAGACATCACCGACCTTCCTCGAACAGAAACAGCGGAAGAAGGATCCGACTCTACGGATAATGCTAAGAATTTTTTATCTAGCGAAGAAAAATAA
>Cp262_240
ATGTCGAGTCAGTATCTGTCAGAGTTGCCCACTTCTCCGCCGGCCGCCCGGATCAAAGTGGGTAGGCATAGGGCTACACGCGGGCAGGAGACTCCCCTGGGTAAGAAGCGGCGAGCACGTAGAATTAACAGGCTTCTGAGCATAGGTTACCCAGAGGCTCATTGTGAGCTGGACTTTAAAACCCCGTTAGAGCTCACTGTAGCCACGGTATTGAGCGCGCAATGCACTGATGTGCGAGTTAATCAGGTAACTCCTCGGCTCTTCTCCAGATACCCCACAGCATGGGATTACGCCAACGCAAATGAACTTGAGTTGCAAGAGCTCATCCGGCCCACCGGATTCTATAAAGCAAAGGCCGCACACCTCATTGGTTTGGGGCAGAAACTTGTGACGGACTTCGGCGGAGAAATCCCGCAGAGCATCCAGGACCTGGTGAGCCTACCGGGCGTAGGAAGAAAAACTGCCAATGTAGTTCGAGGAAATGCTTTTGGTATTCCGGGGCTTACCGTGGATACGCACTTTGGCAGGCTGGTGCGGCGCATGGGCCTGAGCTCTCACACCGATCCGCTGAAAGTAGAGGCTGAGCTCGCGGAACTCATAGAAAAGAAAGAATGGACGATGTTTTCCCATCGCATCATCTTTCATGGTCGCCGAGTGTGTCATTCACGTAAAGCTGCGTGCGGAGCTTGTTTCTTAGCCGCGGAATGCCCAAGCTTTGGGCTTGAAGGTCCGATAGATCCCGAGCTGGCATCTGCTTTAGTGGTAGGGGATAATCGTGAAGCGTTATTGGAGTTGGCAGGAGCTTAG
>Cp262_241
ATGAAAAAGACAATCGCTGCTTCCTTTGGCGTTTTTGTTGTGATGCTTGTGTTCCTGCTCGCGGTAGTTCCACAGCTTCTGCGTGGAGATAACTCGGGTAATCAGAATGACAGCACCGGGGCTGAAGGTGCCGAAGCGACAGCACAGAATGTACAGAATCGCCCGGAGTGTCCTATCGCCGACTTAGGCGGTGTTTCCCTCCCTTGTCTGGGTGCTCAGCATCGCGCCCGTCCTATGCCTGCCGTTACGGTGGTATCGCTGTGGGCGTGGTGGTGCGAGCCGTGCCGCAAAGAACTACCGCTCTTTGATGAACTCGCCGCCAAACATCCAGAGTTTTCTGTGATAGGAGTTCATGCGGACCCCAATGCCGCTAATGGCGCTGCCCTGCTCAATGACCTTGGCATTCAGATGTCATCGCTACAAGACAACAACAATAATTTCGCAGCCTCACTCGGGTTGCCTAAGGTAGTGCCCATCACCCTTGTTTTTGATCAGAATGGAAAGCTCATCTCGACGATCCCTAAGCCCTTTGAACACTATGGAGAGCTTGAGTCCGCAGTGTTAGGAAAACTTCCCGCAACCGTTACCCCCCACGGAGGCCTCTTGATGGATAGCAACGAGAAGCAGGGTAGCGATTTTCCACGGCCGGATATGCCGGGAGAGAACATCACGCTGCGCCCAGAACGCGCTCCCATATGGATGCGACGTCTCGTAGGAGATGTCACTGGCGGTGTTATAGACGGAAGGATCCGAAGGGCATTACGCCCTGAGTCCTCTCCAGATTCTACTAGGCGCGCCGCAGTGCTTGTTCTTCTCGCCGGGGCAGAAACCTCGGCAGAGATGCCTAATGACGCCTCCGTGCTTCTTACGCATCGTTCGCCGCGAATGAGAGCGCACTCCGGGCAGATAGCTTTTCCTGGAGGACGCCTAGATAAGACTGACGCTAATGCTGTGGACTGTGCTCTCAGAGAAGCATGGGAGGAAACGGGATTGGATCGTCGGACGGTGACCCCTCTGGCGCAGCTTCCTGAGGTGCATATTCGTGCCACAGGTTACCCGGTGCTTCCTGTATTGGCCCACTGGCATAGCGTTAGTCCCATTGGCGTGGTCAGCCCGCAAGAAGCCGACTCAGTAGCTAATATTCCAGTGCTGGCTCTGATGGATCCCGCTAATCGGTTTGTGGTGCAACACCAGGACTGGACAGGGCCGGCATTTCGGGTAAACGATTATGTGATCTGGGGGTTCACCGGAGGGTTGCTTGATGCTCTTATTGCTCATGCAGGATGGGAGCAGCCGTGGGATAAAACTACCCGCTACGATTTGCACAAGACACTGTCTGAATCGCGAAATAACGAGCGGCTTGGCCAGTTATACCCGCGTAGGTAA
>Cp262_242
GTGACTCCAGGAACAGTCGTGGACATAATCATCGGGCTGGCGCTCATCTTTGCTATCTTTTCCGGATGGCGACAGGGTGCCTTTGCCTCGGTGCTTTCCACATTGGGTGTGATAGCAGGTCTGATATGCGGTGCTGCCCTTGCCCCGGTGGTAATGGAACAGACGGAATCCACAGCACTGCGCTTCCTACTCGCTTTGGGCACGGTGATTCTTCTTGTCGGGATAGGAAACCTCGTTGGTGGGCTTATCGGCTCATCTTTACGGGATCGAGCTCAGTGGCGCAGAACTCTGGCGATAGACTCAATGGTGGGCGCTTTATTTCAGGCCTTTGCCACATTGATCGTTGCATGGCTAGTTGCTATTCCGTTGGCTACCAGCCTGAGTGGTTCGGTATCCCAGGGGATTAAAAATTCTACAATCCTGGGATTTGTTGATCGCAATATTCCGGCTGCCTTCTCAACATTGCCGTCTCGTATCTCAGCGATGCTTAACGAGTCCGGGTTGCCGCCTTTGATTTCTCCTTTTGTAGAGGGATCACAATCAAAGAACGTAGAGGCGCCTGCAATTAAAGTCGCTGATACAGCTCTTGTAGAGCGCTTACGTCCTTCAGTTATTCATGTGCTGGGAGAGTCTGAAGAATGTAGCCGGCGGCTCATGGGATCTGGCTTTGTCATTGATGAATCTCACGTGATCACTAATGCTCACGTAGTGGCGGGTACCAATAAAGTTAGCTTGGATACCGTCGAGGGGGTCTTCCCTGCCGAAGTCGTGTACTACAACGCACAGCTGGACATAGCAGTGCTAAAGTCCGACAAGATCAGCCTTCCTGCGCTTTCCTGGGCTCAAGAACCAGCCGAGTCTGGCGAGGACGCCATAGTCATGGGATTCCCGGAGTCTGGTCCCTTTGAAGCCGCCCCTGCCCGCGTGAGCGACCGCATTAAAATCTCGGGTGCAGATATTTATTCCAACGGCAGGGTTGAGCGAGAGGCATACACCGTGCGCGGCAGTATCCGTAAAGGAAATTCCGGTGGCCCCATGGTGGACACTGAAGGCAACGTGCTCGGTGTGGTCTTTGGCGCATCCGTAGACAGCAGCGACATCGGTTATGTACTTACTGCTCAAGAAGTACAAAACATGGTGGGAGATATCGCAGCGCTGGAGACTCCGGTGGATACTCAGAAATGTGTGACAGCTAGATAG
>Cp262_243
TTGAAGAAACACCGGCAGCCGCTGTCGCCCTCTGTAGTCGCATTGGAGGGCCCATTCCACCACCAGATGCTGCATACGCGCGGGCTGCGCCTGCACGCTGCGACAGCGGGCGACCCGCAGAATCCTGCTATCGTGCTTCTGCATGACTCTTTTGGTGGCTGGTTTGATTTCCGACACGTCATTGAGCCATTAGCGGCAGCTGGTTTTCATGTCGCAGCGCTAGACATGCGCGGATATGGGCTTTCAGATAAGCCCCCAAGCGGCTACGAGCACCGCTTTGTCACAGGAGACATCGCGGGTTCCATCCGAACCCTGGGGCATAACTCTGCCCACATCATCGGAGCGGGCTCTGGCGCGTCCATCGCATGGTTGCTGGCCGCTAATTATCCCGACCACGTGGATTCGTTGCTAACCATGGGTGCGCTTCATCCCGCCGATATGCGTCGCGCAATTGGCCTTCGCCCCTGGTTGTTTTCCCACATTCTTCCGCTGACCATGATGTTTCGTCTCCCCCATTTTCTGCGTTCCTGGTGCTGGTCCCGGCGCGACCTGCTTATTGAGCGCGATCTGAGACTGACCACCGGCCTTAGATTCCACGTCAGCGAGCGTTTCACGCAAGAACTACGCCTACGTCGTAAGGCTATGTCGATCGACTCCACATTCCTCCCGGTAACAAAAACCTCTCGTTACAGCGTTAACGTTCCTCCCTCGAAATGGGCACTGCCTAAGGTTCAGGTACCTGTGCACATGCTTGTCGACGCCTCCGCCACATCCGCATGGCTAGCTCGCCGAGCACACTCGCGGTCGGCAGCGGGACTAAGTACCTCCACTGTCGGAGGTACAGGCCAACGCCCACACCTGGAAAATCCTGAGGGTTTTGTTTCCGAGGTGCTGCGTTTTATCCGCTCTACTATCTAG
>Cp262_244
GTGAGCAAGGACAACGGCTTTTTCACTGATGGCGCGGATCAATTCGACGCAAAGGTTAATGGAATCCCCCTGACTGATGTCGATGCCACCAACAAAGGCTCCATCGGTTCCCTCGTAAGTGACGCTACCGCACAGATGTCCTCGTTGTTCCGTGCAGAGGTGGAGCTTGCTAAGACCGAACTTGCTGCAGAGGCTAAAAAAGGCGTTATCGGCGGTGGCCTATTTGGTGTCGCCGGCACTATCGCCCTATATAGCTCTTTCTTCTTTTTCTTCTTCCTTGCAGAGCTACTCAGCGTCTGGCTAGACCGTTGGGCCGCATTCCTCATTGTCTTCCTCATAATGATCGTCCTCGCGGCACTTCTTGCCTTAGTAGGGTTTAAGAAGGTCAAGAAGATCGGCAAGCCAAAGCAGACCATTCAATCCGTCACAGAGCTTAAGAATCTCGTTCCGGGAAAAGCACAGGCCAACTTAGAGGCTAAACAGCACGGAATGTACAGCTAA
>Cp262_245
ATGGCAACCCTGGACCACCTACTCGCATCCGGTGAAATTAAAGCACTCTCTCAACGTGCTACAGATGGCATCGCTGCAGTTCATCGTAGGCCAGTTAACCTGCGCAAGTATGACGTTACCTCCTCGGAATCAATACTGCGGGGCGCGCGGACTAGTGCTGCGCTTGATCCCAAAATAGGGGAGAAGTACCACATCAGTGGGTACAGTGTGCTCGCGCCAGCTGTGATCGAACAAACATCGAGAACCTTTCTCCGTGCGCCACTCCAAGTCCTTGCCCGCATAGACGCTCTGGCGGGAGGGCCCGGCAGGCCTACCTCTGCATCCACGGAACTTGAACTCTTAGCTCGCGTGATCACATCGGGCCCCAATCCGGCTCTGATACCGGCTGTTGTGCATGGGGAGATCATCGGACGTGCAGCTTTTGGTCCTAGAAGTGCGCTCGTGGCACGCGTTGCAGCTCGTAGCGCAGCGGTCACTTTTGGTCTTGATCCTCGTGGTTTATGCGTACCAGAAACCTATCTGCGCAGGCACCGAGTTGAGTATCAAGCGAGTGCAGTGCACTTCACGGCAGGCCAGGAACAAGCGGTGAAATTTATAGAGCTGTATCTCAAAGCGATGATAGCCGGCGCGGAGGAAGCAGAATCCATCGCAGCTGCGGCTCGGTGA
>Cp262_246
ATGGCACATTCATCCGAGCACCCCCGCCCCGGAGCATCACACGATGATTCCACCCCTGGTTCCGGCATGATATTTCCCGCCGATTCTTCCAAAGTTGTCGCTTTTTTTGACTTAGATAAGACAATCATCGCGACCTCCTCCGTCTATGTGTACGGCCGAGAGTTTCTCCATTCAGGCTTGATCTCCCCCGTCACCGCTTTGCAGATTTCGATAGCAAAAGCCACCTACATGATCGCCGGCCACAGTAGCGAGCAGATGGATACGACTCGGGATCAATTAGCTCAGATGATTGTTGGCTGGAGCGAGGAGCAGGTAAAAGCCATCGCAACGGAAACAATGCATTCATTGGTCACTCCCACCTTCTATGCAGAAGCCCGCGAGCTCATCCGCATGCATCAGGAGGCCGGCCACGATGTGGTGATCATCTCCGCGTCAGCTCGTATTTTGGTGGAGCCAATCGCCCAGGAACTGGGAGTGGAAAACGTGGTCGCCACAGAGCTAGTGGTTGAAGACGGCAAATTTACTGGAGAGATGCCCTTTTATTGCAAGGGAGAGATGAAAGCACAGGCGATTGCAGAACTCACACAACAACGGGGATACGACCTAGATTCTAGCTTTGCGTATTCTGATTCGGTCACGGATCTTCCGATGCTCGAAGCCGTCGGCCACCCGATTGTGGTGAACCCGGACCGAGCGCTGCGTCGAATAGCTACGGAGAAGGGCTGGGAAATCCGCACGTTCAAAAATCCTGTTCCCCTTTTTCCAAAGCCCACGATGCGGGAAGTCCAGATCGGCACGGGTGTCGCTGCCGGAGTCGCCGCGATGCTGGGAGGCGTGGTGTGGTGGAATAAGCGGACGGATAAGCGCACCTAA
>Cp262_247
GTGCTGCAGGTTTTTGCAGAGGCCAGTTTTAATGAGAAAGAGATTTTAAGGTGGACTGAGAAGGGGAAAAAGGTAAACCATCAAATTTGGTACGAGGAAATCCCACTAGACAAGTCCTCTCATTCTTCCGGCTTGCCGGGCGAAATTCCCGTCTATTTTAATGGTTGTTCTTTCAATGAGGGGTGGGATCAAGATTTCCATACAACGGTCGCTTAA
>Cp262_248
ATGAAGCCAGCACCAGTACTCATAGCAGTAACGGATCCCATTGTTCACCCTGAAGCCGTGCATATAGTCGCAGCTACGGGGCGACCCATGATTGATAGCACTGACCCCCGGGAAATTACTCGCCATGCTCATCGGGCTGCTGCCGTGCTTGTCGACGCAACAACGGCTCCGCACGCAGCAACGCTTCCTGCTGGTACTCGGCGTTTTCTTCTCGCTGCAGAACCTGGACCCATCGATTGGAAACTAGCTATGGCGTGCCATGCAGAGGCAGCATACGTTGTGCCGGCGCAAGCGCCAGAATTACTCAAAGCGCTTGGTAGAGACGATGATCCGCCACCAGCGGAAGGCATTGTGATAGCGGTTATGGGTGCCGTCGGTGGGGCGGGGACATCAACTCTTGCCAGCGCTATAGCGCTCAATCGTGAGAACGCTGTGCTCATTGATGCAGATCCTTCTTCTGGAGGTGTGGATCTTCTCCTAGGCATAGAGGAATCACCGGGTATGAGGTGGAATGACCTGGCATTACGCCAAGGTGATGTGCGTTCTGACGACCTCATTGCGGCGTTTCCTAAGACCTCTCAGGGGCTTCCCGTCCTCACGGTGGCCCGTGGCAATGACGCGCACACTATTGATGACGCAACATTGAATGCGGTTATTCGGAGCCTGCGTGGCCACACCAGCGTGGTTGTAGACCTTTTACGCGAAACGAGTATTGCCGATTCCGCTCTCGACGCCGCCGATTGCGTAGTGCTGTGCATCCCCGCCGAAATTCGCGCGGTCGCAGCAGCAGAAAGATTGGTTCAACAGATGCGCGCCCGCAACATCAAAGTCGTCGGCGTGCTGCGTCACCGCTTATGGTCATCGGTGGATGCCAGTGATGTTGAACGAGCAGCGCACCTCGATGTTGTAGCGGAGATAGGAAATCTGTCGCGGCTGACAAAAACCACCGAATACACGGGTCTTTCGTCGCCTTTGCCACGCAGCCTCAAGGCTGCAGCGACGGCAGTGCTGGAAGAAGCTCAGGCAGCATGA
>Cp262_249
ATGAACCATCAAGACGTGGTAGCACGCGTTCAGCGCAGAATCGCTGAAGATCCAGAGTTGGCAGATTCTGCATCGCTTGCGAGTCTGGTCAGACAAGAAGCACACGGAGTAATAAGCGACGTAGATATGATCTCGCTGCTTAGACAACTGAGATACGACTCCGTTGGGATCGGCCAACTAGAGAGACTTCTGGTTATCCCCGGAGTGACCGATATCGTGGTCAACGGAACCACGGGAGTGTGGTTTGATCGCGGACAGGGACTGGAACGCGCCGACGTAGCTTTTGCCTCAGATGATGAAGTCAGGCGATTAGCCACCAGATTCTTAGTGGCATCCGGCAGCAGGCTTGATCATTCACATTGCTTTGGCGACGGACGAATCACCAGGGATGACGCCACAAGTATTCGTGTTCATGCGGTATTGAGCCCGCCGTCGGAAAGCGGTACCTGCCTTTCCCTCAGGGTCCTCAGACAAGCAACAACGACGATAAAACAGCTCACCGCAACGGGAACTTTTAGCCCAGAAGTAGCTGGTGGTCTGCAAGAGATGATTGCGCTGCGCAAACCCTTTTTGGTTGTTGGTGGGACGGGAAGCGGGAAAACGACACTGCTGAGCGCCCTGCTTGCTCAAGTAGACCCAGGAGAACGCATAGTGTGCATTGAAGATACTGCGGAACTCCGACCCGCACATCCTCACGTGGTGTCGCTTGTCTCTAGGGCTAAAAACACTGAAGGTAGCGGCGAGATAACAATGACCACTTTGTTGCGTCAGGCTCTTCGGATGAGGCCAGATCGCATTGTTCTCGGAGAAATACGTGGTCCAGAGGTGGTCGATTTGCTCGCGGCCCTCAATACCGGACACGAGGGATGCGCAGGAACCCTGCACGCCAATTCGCTGCAAGAAGTGCCAGCCCGGATTGAAGCTCTAGCAGCTCTTGGTGGGCTTGATCGGCAAGCTTTGCATTCCCAACTCGCAGCGGCTTCACCTGTGGTCTTGGCCATGAAGCGGATCCGGCAGGGGAGACGGCTTCAGCAGATCGGTGTTCTTCGGGGATACCCGCTTGAAGTGCATCTGGTGTGGGACGACACAATGCAAGGAGCGCCCTCGTGGAATCTTTCATAA
>Cp262_250
GTGGAATCTTTCATAATGCTTGCAGCTGCCGCCTGGGTATCGGCATCTCCCTCCCCGAAACGGCGGGTTATAGGCAAGAAAGCCACACGACAATGGCAGAAGAAAGCTATAAGCGTGATCCTTGTAGTGGCCCTAATTTTTCCTCTTCGGCATCACATTCCCCTCGTGGTTTCAGGAGCTCTCATCGTGGCTACAATCGTGAATTCCTGGAATAAGCGGAGATTAGAGGCATCTCAACGCCGGGAACAAGAGGAAATATCAACTGCATTGGGGAGTCTCGCCGGGGATCTACGGGCGGGGGTTGAAGCTTCTGTTGCTTTAGAAAACGTGGCTCAGAACCTTCCTGAATCGGCATTGAAAGATACCCTCATGGCGGCGTCGAGAAGCTCGCGCATTGGGGGATCCGCATCCGCATATTGGCAGCAACGTGCTCTTGCTATCCATGGCATTGAGAAAATAACCCATGCCTGGCGCTTGAGTGAACGGTACGGGATTGCGCTGGCGCCTTTATTAGAGAAAAACAGGGCCTCACTGGATGAAGATCTGCGCCATGCAGAACGCACCCAAGCCGCCATGCAAGGTGCTAAGGCCACGGCGTACATTCTCACCGCACTGCCTTTTGTAGGGATTCTTTTAGGTCGAGGAATGGGCGTGAATGCTTTGGGATTTTTGTTTCACACACGTATCGGAGCAGTGCTTTTAATACTGGGAACTCTATTGGTCTGCGTAGGGAACCTGTGGAGCCAGGCGATTATGGAGAAAGCGCGATGA
>Cp262_251
ATGATCACGGTTATTGCGATGGCATTAATAGCATTAGCGGCCAGCATCAAACGGCCCGATGTTGTACAGCGAATCTATCGTGCGCGTGATGGTCCTCAGAAAATACCTTGCGGGGTACAAAGATACTGGGATGCACTACTGCACAAGCTTTTCGCAGATCGGTTATCGAGTGATTTTCTCCGTAAAAGCGCCTACCAGCTGGATCTTTTCGCTGCTTGTGTGCAATCAGGTTTGACACCTTCACAATCCGCTTTTGCCGTTGCAGCGACAGAGGAATCATCACCCAGAGACGCTCGGGCCAGAAGCGGTTGGCTGGAGGTGGCAATGATGCTGGAGATGGGGATGCCCGCTGAGGGCGCATGGCAGAGCCTTGCAGAGCATCCCGCGTTAGGGGACCTGGTAACAGTGGCGCGAGCTTCAGAGAGATCGGGAGCGACTTTTGCTGAGGCGTGTGAGAGATTGGCACGACAATTACGCGCACGGGCATCAGATCTAAGTCTCGCCCGAGCAGAACGTGCGGGAGTGCTCATTGCATTGCCGTTGACCGTATGTTTTCTTCCCGCATTCTTCTTGCTCGGACTTGCGCCAGTGGTCATCAGCTTGGGAATTGGGATTTTTTCTTGA
>Cp262_252
ATGTTTACTGCTTTTATCCATAACTGTCACAAACTGGTTGATAACGAAGACGGGATGACCACTATCGAGTACGCCATGGGCGCACTGGCCGCCGCAGCTTTGGCGGGTGCGCTGTATTTAGTTGCTACGAGTGGCTCGGTATCAACTGCTCTGGAAGGCATAATCACGAATGCTTTGAACAAAACTCCAGGTTAA
>Cp262_253
ATGAGCACCATAGAAACAGCAATCGTGTCAGCGGCACTCATTATTCTTGCAGCAGCGATGTGCAGCGGGATTGTTAGTGTCGCTGCACAATTAACTGCGATTGATAATGCGGGTGCTGCTGCACGGGCTCGTGCCATAGGCGTGGAGTTTACAGCTCCGCGAGGAACAATTGATTTCTCCGAATCCGGTGGATTGATTACTGCTACAGCGCGTGTTCCGAGCCCGTTGGGAACCCGAACCGCCACCGCGATTTTTCCCAAGGAGCAGCCATGA
>Cp262_254
ATGAAAAAACTTCGACTAGCTATCTCCAATCAGGATGGAAATGCAACAATTCTAGGAGCAGGAATAATGGTGGCATTCTCTGCTGTGTTGTTGTGCTTTGTAATAATCGCCAATTCCGTTTTAGATCAGCACACCGCCCAAAATGCGGCAGATCTCTCCGCGATCGCAGGGGCGACTGCCGCAACGCAAGGACTAGTCGCCTGTGAACAAACACAGAGAGTAGCAGTGCTTAATGATGCAGCGCTTATCGACTGTATTCAGATCCACAATGACGTCATCGTGGAAGCCAAGGTAGGAAAACAAACAGCGAAAGCACGAGCGGGACCCTTATGA
>Cp262_255
ATGGCCGAAGCTAACCCCAATATGGGGTACCAATTGGGCCAAGAGCTCGCTTCCATCGTGGCAGACAGGTACCCCAACTCCACGTGTACGCACCTCGAAACCACCCCAGCCAAGCCAGCGCGCTACGCAGATTGGCCAGAATGGGTCTATCCCCCGGTTAAAGAAGCCCTTATAAGCCGAGGCATCCAAAGGTTGTACGCTCACCAGCAAGAAGTCGCACACAATGCATGGGAGAAAATAGACACCGTCATTGCAACAGGGACCTCCTCCGGTAAATCACTGGGTTATCAGCTCCCCATACTTTCTTGTCTTGCATACGACTCCACCGCATGCGCTATTTATCTCACCCCCACAAAGGCACTCGGCTCAGATCAGCTCAATGCAGTAACAGCGCTATTGCAAGAAGCCCAAACCTTAGGGGGCGACGCACTAGACTCTGTTCACCCCGCGCCTTACGACGGCGACACGCCCTCCGATGCCCGCTCCGGTATCCACGAGCAGTCCCGCTTCATCTTCACCAATCCTGACATGCTCCACGCCGGGATTCTCCCCAATCATCAGCGTTGGGCACGGCTATTCCGGCATCTGCGATTTATCGTGATCGACGAATGCCACTCTTACCGAGGAGTCTTCGGCGCTGGAGTCTCCCTTGTCCTGCGGCGGCTCCTCCGGATAGCTTCCCGCTATGGAAGCACTCCCACAGTGATCTTGGCATCAGCTACGAGCAACAACCCTGCCGAACATGCCGAGTTGCTCCTCGGGCGTCCCGTATACGCAGTCACCACAGATTCAGCCCCCACCGGTGCACGCACCATCATGTTGTGGGAACCAGGCTTTCTCGATGGCGTGGAAGGCGAACATGGTGCTCCCGTGCGACGCGCAGCGTCGTCGGAAGCCGCCAGCATCATGGCTACTCTCATCACAGAAGGCGCACGAACCCTTACCTTTGTTCGCTCCCGACGCCAAGCCGAACTCACCGCTTTGCGTTGCGCAGAGGAACTTTCTTACCACGGACGCCCTGATCTGGCACCTCGTATCTCAGCTTATCGAGCCGGCTATCTGGCCGAAGATCGCCGCAGAATCGAAGAGCAGTTAGATAATGGCCAGCTGCTCGGCGTAGCCAGTACCAATGCATTAGAACTCGGTATAGACGTAGGCGGGCTCGACGCAGTAGTAACCGCGGGCTTCCCTGGAACCGTCGCTAGCTTTTGGCAGCAAGCAGGTCGAGCTGGTCGGCGTGGTCAAGGGTCCTTAGTCACTCTCGTAGCTCGTGACGAACCCATGGACACGTATTTGGTCCATCATCCAGAGGCCCTTCTTGGCAGGCCTATCGAGCGCACTGTATTCAACCCACACAATCCACATATTCTGGCAGGCCATCTCTGTTGCGCCGCGTTAGAAGCTCCGCTTTCCGACGCGGAGATTAACTCCCTCGGGGCGCAGCAGGTAGCTGAACGCTTAGAGCGCGAAGGATTGCTGAAACACCGCCGCCACGGATGGTTTGCTGTTGAGAAACCTGGTGAGCCGTCCGCACATGAGTTGGTAAGCCTACGAGGGTCCGGTTCTGCCATCACCATTGTGGATGAAACCGACGGCCGGGTCTTGGGCACCATCGAACAGACTCGGGCGGTCTCTCAAGTTCATCCTGGTGCTGTTTACCTCCACCGGGGAGAGAGTTTTATCATTAGCAGCCTCGACCTTGAGCAACACCTTGCGCTAGCCCACCCTGATGCCCCTGATCACAGCACCTACGCCCGAAGTACCACAGACATCCGCATATTAGGTGAGGTAGACAAGGTTGCCAATCCCGCACCTGGCCTGTGGGTTTCCAACTTAAATGTGGAAGTCACCGACAGAGTCACAGGCTACGTGGTTAAAGCGCCAGACGGATCGGTTCTAGACGTAGTACCACTCCAGATGCCTCCGCAAACGCTCATCACACGCGCAGTTGCTTACACGATTGATCCACTTATTTTGGATCAATTAGGCATCACCGATGTTCCCGGCGCGCTGCACGCCGCTGAGCACGCGGCGATCGGCATCCTTCCGCTTATTGCTACCTGCGACCGCTGGGATATTGGCGGTGTGTCCACAGAGATGCACCCAGACACTGGGCTACCCACCGTATTCGTTTACGACGGACACCCTGGCGGCGCGGGGTTTACCGATTGCGGTTATGAGCGCTTTCCCGAGTGGATTGCCACCACCTTTGACGCGATCCGATCATGCTCCTGTGCGTCTGGATGCCCATCATGCGTTCAGTCGCCTAAGTGCGGCAACGGAAATAGTCCATTGGACAAAGGTGGCGCAGTCGCACTGCTTGGTTCCATATGCACGATGCTCGGTGTCACTCCTTAG
>Cp262_256
ATGGCACAGGGAACTGTGAAGTGGTTCAACGCTGAAAAAGGTTTCGGCTTCATCGCACCGGACGATGGCTCCGCTGATGTTTTCGTTCATTACTCTGAGATTCAGGGCAATGGCTTCCGCACACTCGAAGAGAACCAGAAGGTTGAGTTCGAGATCGGCGAGGGAGCTAAAGGTCCTCAGGCTCAGCAGGTTCACGCTCTGTAA
>Cp262_257
ATGGCTGAAAAGAGCGGACCTAAGCGCCTTGTGATCGTCGAGTCTGCGACGAAGGCTAAGAAAATTGCCCCTTACTTAGGCGACGACTACATAGTCGAGGCCTCCGTGGGGCACATTCGCGATCTCCCGCGAGGCGCTGCAGATGTTCCCACTAAGTACAAAAAGGAGCCGTGGGCCCGGCTTGGTGTGAACACAGAGAACGGCTTTGCGCCTTTGTATGTGGTTAGCCCGGACAAGAAGAAGAAAGTCGCCGATCTCAAGCAAAAGCTTAAGCTTGTCGACGAACTCCTACTGGCCACAGACCCCGACCGCGAGGGGGAAGCCATCGCGTGGCACTTGCTTGAGGTTCTCAAGCCTAAAGTGCCCGTGAAGCGCATGGTGTTCAATGAGATCACTAAACCGGCGATTCTGGCTGCTGCGGAGAACACTCGTGAGCTGGACGCGAACCTGGTCGACGCGCAGGAGACTCGTCGTATCCTCGATCGTCTCTATGGCTATGAGGTCTCCCCTGTGCTGTGGAAGAAAGTCATGCCGCGGCTTTCTGCTGGCCGCGTTCAGTCGGTGGCTACCCGCGTGATCGTTGAGCGGGAGCGTGAGCGTATGGCTTTTGTATCCGCCGAATACTGGGACATTGAGGCGGAATTTGATACGGGTAAGCCTGATACGGATGGCAATCCACATCAATTCACTGGCCGTCTTACCTCTGTCGACGGCAAACGTGTGGCTACGGGCCGCGATTTTAACGACCGTGGCGAGCTTAAAGGCGACGCGGTGGTCGTGAATAAGCAACGCGCTGAGGCATTGGTTGCGGAGCTGACAGGCGCTCCAATGAACGTGGCCAAGGTAGAAGAAAAGCCTTACACTCGCCGCCCTTATGCGCCGTTTATGACTTCAACTTTGCAGCAAGAAGCTGGACGCAAGCTGCACTTTACCTCTGAGCGCACGATGCGTATCGCGCAACGTCTGTATGAAAACGGCCATATCACTTATATGCGTACGGATTCCACGACGCTGTCGGAACAAGGCTTAAAAGCGGCTCGGGAACAAGCTATTTCGCTTTACGGGAATGATTATGTGGCAGAAGGGCCGCGTCGTTATGACCGAAAAGTAAAGAACTCACAGGAGGCTCACGAGGCTATCCGTCCGGCAGGAGAGCATTTTGCTACCCCTGGAGAGCTGCACGCCCAGCTCGATGCCGAGGAATTTAAACTCTACGAGCTCATCTGGCAGCGCACCGTAGCTTCTCAAATGGCAGACGCCAAGGGCACATCCATGAAGGTGACCATTGCGGGAAAGAACGCTGAGTTCTCCGCTACTGGACGAACAATCACGTTCCCCGGCTTCCTGCGCGCATACGTGGAAATCACCAAGCTTTCCGACGGCCGCGACCTTGCCGATAACGCCGAGCGTCACCTGCCTCGTCTCGCTGAGGGCGATGCCTTAGACGTGAACAAGCTGGAAGTCGACGAGCACTCCACCAATCCGCCTGCGCGCTATACAGAGGCGTCGTTGGTGAAAAAAATGGAGGAGCTGGGCATCGGACGCCCATCGACGTATGCCTCGATCATCAAGACCATTCAAGATCGCGGATACGTTTACTCCCGCGGTAATGCTCTGGTCCCAAGCTGGGTAGCTTTTGCGGTTGTCGGTCTTTTAGAGAAGAGCTTCTCTGCTCTTGTCGACTACGATTTCACCTCGTCGATGGAAGACGAGCTGGATGATATTGCCGCAGGACGAGAAGACGGTACTGAGTGGCTCACTGGCTTCTATTTTGGAGATGCCGCAGCCTCCGATGCCACCGCAGAATCTATTGCACGTCACGGCGGGCTTAAAGCACTTGTCGGCGACAACCTCGAGCATATTGACGCGCGTTTGGTTAACTCCTTAGAACTCTTCCAAGATTCAGAAGGCCGTGCCGTTAATGTCCGCGTTGGGCGATACGGCCCCTATATCGAACGGCAGATCGGTATCAGTGCTGATGGCGAGGCCGAGTATCAGCGCGCCAAGCTCTCAGACACCACCACCCCAGACGAGCTGACCCTCGATGTGGCGGAGAAACTGTTTGCGACTCCGCAATCTGGCCGTGAGCTGGGCAGAAACCCCAAGAACGATCGCATGATTGTGGCCAAGGAAGGGCGTTTTGGGCCTTACGTCACCGAGTTGGTTAACGATGATGAGCGTGCTCAGGTGGAAGCCAAAGCAGAGGAGATCGTCGCCTCTGAGCGCAAAGCTGAGGATGAGCAGCGTGCTGCCGAAGGCAAACGCGCCAAGAACTGGGAGACTAAAACTGCAGTTAAGCAGAAAGAAAAGCGGATCGCTGAGATCGTCGATGAGACTCTGAAGCCAGGCACCGCCTCACTGTTCAAGGATATGGAGCCAGCCACAGTTACGCTTGAGCAAGCCCTCCAGCTTTTGTCCTTGCCACGCGAGGTGGGAGTTGATCCTAGCGATAATGCACCCATTACCGCGCAGAACGGTCGCTATGGCCCCTACCTGAAAAAGGGTAATGACTCGCGCTCGCTGGCCAGCGAAGAACAAATCTTTACTATCACTCTGGATGAGGCCCGCCGAATTTACGCTGAGCCTAAACGACGCGGCCGAGGCGCTACCTCCCAGTCTGTGATTAAAGAACTAGGCGATAATGACGTCTCCGGCAAGCCAATGTCCGTGCGTGATGGACGTTTTGGGCCTTATGTAACTGATGGCACTACCAATGCTTCTTTGCGACGAGGCGACGACCCCACGGAGCTTACAGACGCTCGTGCTAACGAGCTACTTTCGGAACGCCGTGCCAAGGAGGCTGCGGACGGTGGCGCAGAAAAGAAAGCTACGAAAAAAGCTGCGAAGAAATCCACCAAGAAAACCACGGCGAAAAAAGCCGTGAAAAAACCTGCAAAGACTACAAAACGAGTGGTCAAAGCTGGACGTAAGAAATAG
>Cp262_258
GTGTCTGACACCGACATTGCGAAACCATCGACGGGTTCCAGCATCCGCGAACTTACTTTGCGCGCCGTAATCATCGGCGGCCTCATTACTCTTGTCTTTACGGCCGCCAATGTTTATCTGGGGCTAAAAGTTGGTATTACTTTTGCCACATCTATCCCCGCTGCTGTTATCTCGATGGCGATTCTGCGTCGTTTTGCAGGGCACACCATCCAAGAAAACAACGTCGTTCAAACGATCGCATCTGCAGCTGGCACACTGTCCGCCATTATCTTTGTCCTCCCCGGTCTCATCATGGTCGGATGGTGGAGCGGTTTTCCTTATTGGACTACAGCTTTTGTCTGCGCAATTGGCGGCGTCCTTGGCGTTATGTACTCCATTCCGTTGCGTCGCGCTCTGGTCACCGGCTCTGATCTTCCCTACCCCGAGGGCGTAGCCGCAGCCGAGGTCCTTAAAGTTGGTAACGACGCCGGCAACGCTGAAGAATATGAAGGCAATAAAAAAGGCCTCGCCGTAATCGTCTGGGGTGGTATCGCTTCTGTTGGTTACTCTCTGCTGACAGCTATGAAGGCAGTAGCTGGGGAAGTCTCCACTACTTTCAAAGTAGGTGCTGGTGGAACTATGTTTGGTTCCAGCCTGTCCCTCGCCCTCATTGGAGTAGGACACCTGGTTGGCCCTGCCGTCGGTATCTCTATGATCGTTGGACTTCTGATCTCCTACGGCGTATTACTTCCTTATTTCTCTGCTGCTCCTTTAGCGGAAGGCGGCGAGCTTGCTAGCGTAGTCAATTCGACTTTCGTCGGTGAGGTTCGCTTTGTCGGTGCCGGTGCTATGGCAGTAGCTGCAGTATGGACTCTGATCAAGATCATCGGCCCCATTGTCAAGGGAATCAAAGAATCCCTGGCTTCCTCTCGCACACGTGCCGCAGGAGGCGACGTCGATCTCACCGAACGGGATATTCCGTTCAAGTTAGTTGTTGGCACCATCTTGGCCTCCATGCTGCCAGTGAGCGCCTTGCTCTATCTCTTCATTCACGCATCAGAGATTGCCCATCACACAGCAACGCTCGTTATCTTCAGCATCGTATTCGTTCTGCTCATTGGTCTCATCGTTGCCTCTGTATGCGGTTACATGGCTGGACTCATTGGCGCATCCAACTCCCCGATCTCTGGTGTAGGCATCATCGTTGTTCTAGCATCAGCCTTGCTAATCAAGGTGGTCACCGGATCTGAGTCTGATACCAATGCCCCAGCTCTAGTTGCATACACGCTCTTCACTTCTGCGGTGGTCTTTGGCATCGCTACGATCTCAAATGACAATCTGCAAGATCTTAAAACTGGTCAGCTTGTTAATGCCACCCCGTGGAAGCAGCAGGTAGCACTGATCATCGGTGTTATCTTCGGCTCAATCATCATCCCTCCCGTTCTACAACTCATGCTCGACGGCTTTGGCTTTGTAGGTATGGAAGGAGCAGGTGACAACGCCCTAGCAGCTCCTCAAGCGGCACTACTTTCCTCTGTAGCAGAGGGCATCTTCGGCGATTCCCTCAACTGGAACCGCATCGGGCTTGGCGCCATTATCGGGGTCATCGTCATCATCATCGACGAGTTGCTCAAGCGCACCAAAGGCTGGAGCCTTCCTGCTCTCTCCGTGGGCATGGGCATCTATCTCCCCATCGCGCTCACTGCCATCATTCCGGTAGGTGCATTCATCGGCTACTTCTACGATAAGTGGGCAAAGAAACAAAGTAATCCGGAGTTTTCCAAGCGCATGGGCATTCTACTTGCCACCGGCGTGATCGTAGGTGAGTCCCTCTTTGGCGTGCTCAATGCCGCTATGGTCGGAGGAACCGGTATGGAAGCGCCACTTGCGATCTTTGGTTATGGCGAAAATGTTGCCACCGGCGTAGGCATCATAGTGTTCGTTCTCCTGGTAGTTTCACTCTACCGCTGGGTACGCAGCAAAGCCTCAGAATAA
>Cp262_259
ATGACCAGAATGTGGCGCGCCTTTAAATGGCTCTTTGGCACATCGTGGCCGCTGTACGCCACCACCGTCCTCGGCTCTAATGTGCTGGGCGCAGTTGGTGTCATGCTGTTTTTGCGATACCTCGTACCCCTGCCAGAATTTGCGGCTTTTACCAAGGGAACCAGTTACCTCCCCAGCCTGGGAATCAGTTACTTAGTGGTGGCGGTCGCCTTTGGCATCGTGGTGACGTTCAGGTTGTTCCGCCCGGTCCTGGATTGGCAACGCCACCCAGAGATTCACGACCCCAACATGGTCCGAAACCTTGTCATGCGCATTCCCTTTTACCAATCAACTCTGTGCGCCTTGGTATGGCTTATTGGCATCGTGATCCTGGCGGTAGCTTCCGCGCAAACCTCGCTACGTTTGTCTTTGGCCATTATCGTCGCCACGGCCTTGAGCGGGTCTGTTGTCATTGTTTTGACGTATCTTGAGGCCGAGCGCCTGGTACGGCCTGTAGCAGCTACTGCGCTGGCCCGCCGGTTTGAAGACTCTACTCTTGAGCCGCCCATCGCTTCTCGTCTGCGGCTCACGTGGTTGTTAACTTCAGCTGTCCCCATCGTCGGAGTGCTTCTCATGATCGCGGGCTACTACGCGGGGCTCTTTGGCAATAACATACGAGACATTATCCCGGCTGTTCTCACGCTCTCCCTTGTGGCACTTGTTACTGGATTCCTAGGTACAACCTTGTCCATTATGAGTGTTGTAGACCCCATCCTGGAGTTACAGGGGGCAATCAACAGAGTGCGTCGAGGAGAAAGCGACGTCCAGGTAGACATCTACGATGGTTCCGAGCTCGGCGTACTGCAGGCAGGCTTCAACGAGATGATGCGAGGTCTCAACGAGCGCCAGCGCGTCCGCGACATCTTTGGGCGCTATGTGGGTACTGAAGTCGCCCGTCGAGCGCTTGAAGAAAAACCCCAGCTGGGTGGCGAGGACAGAGAAGTAGCGGTGATCTTTGTCGACGTCATCGGCTCCACCACTTTTGCCGTCAACCATGACCCGGAAGAGGTCGTGGCAGAATTAAACAAGTTTTTTGAACATGTAGTCGGTGTAGTTCACCGGAACAAAGGCAGCATTAATAAATTCCAAGGAGACGCCGCACTGGCGGTTTTCGGAGCCCCTATTACGCTTTCCGACGCCACGGGGCATGCGCTCACCGCCGCACGCGAGCTGTGGCAAGAACTCAGTGGGCTGTGCCTTGAAGCCGGCATTGGGGTTGCGTCTGGTCACGTTGTTGCAGGAAATATCGGCGGTCTTGATCGTTTTGAATACACAGTTATCGGAGACGCCGTGAATACCGCAGCCCGTCTCACCGAGATAGCCAAGAACACTCCTGGCCGTGTTCTGACCAACGCTGCAACGTTAAAGAAGGCCAACGAGGCGGAGCAAGCGCGCTGGACGCTTATGAAGTCCGTAGAACTCCGAGGACGCAGCATGATGACACAGCTTGCACGTCCCATCCGACCTACGCTCGCGGATCGTTCTTAA
>Cp262_260
ATGAGCACCAACGACATCTTCTCGCATATGGGCGTGAGCGAGCACATTGCACCGGCCCTCCGAACTGCGGCGTATGCGGCGCGAGCGCATGAGGACGGCAGTGCAATGACTCATGCATGGTTGTTCACGGGGCCTCCTGGCTCGGGGCGTTCGGTGGCGGCGGTAGCGTTTGCAGCGGCACTGGAATGCGAGGATCCCCATGTGGCCGGTTGCGGTCGGTGCCCGCAGTGCCGTTCCGTGATGGCAAACGCGCATGCCGATGTAGTGCATATTGTTCCCCGCGAGCTGTCTATCTCTGTGGAAACGATGCGTGCGGAAGTCGTTGAACCAGCTGCAAAACGTCCCACGGTAGGACGATGGCGCGTGGTAATCCTGGATAATGCGGACAGGCTTACCGACGGCGCCGCCAACGCCCTTCTCAAAACTGTAGAAGAGCCCCCCGCGCATACCGTGATCATGCTGTGCGCCCCCTCCACGGATCCAACAGACATTATCCCAACGCTGCTTTCTAGAAGCCGCCACGTGTATGTTCCGCAACCGACCACGGAGCAAGTAGTGGCTGTGCTTACCCGCGATGGGTCAATTACAGAAGAAGACGCACGGCTGGCAGCAGCTTCCTCCGGCGGTCACATTGGGCGGGCTCGCTGGTTGGCCCGCGATGTTGAGGCGCAGCGCCGCCGCGCGAGCATATTGAACATGGCTGAGCTTGTTTTCCACGGTGACCAGGCATTCCAAGCGGTGACCGGAATCGTGAAAACTGTGACAAAGCAAGTAGAGGAGCAATTGTCGCAAGAAAACGACGCAGAGCTAGATAAACTACGCAACTCACTGGGCATGGGCGCCCGAGGCAAAGGCGTGCATAAGGCTTTGCGAGGATATGAAGCTTCCGTGCGCGATTTAGAGGAAAAACAGAAAAAACGGAGGACGCGAGCAATTCGCGACAGTCTGGATCTGTCTCTTGTGGACCTAGCGGGGTTGTATCGTGATGCTATCATGATCAGCTCGCATGCAGACGTGCCTCGGACTCATCCCGATATGGTCGGCCTAGCAGAGGAATTGGCGCAGCGGGTAAGCACCGAAGGGCTGGTTGCCTGTGTAGATGCGATAAATCTGTGCCGGGAGCACATTAATCACAACGTCCGCCCAGAAGTGGCTTTCGATGCAATGATTGGACGTATTCGGCTGGCCTGTGGAGCGCACTAA
>Cp262_261
GTGGCAGGTGCTCTTCATGCTCTCTCCTGGATCGCTCTCATCCTGGTGTGCTTCTTTGCCTTCAAAAATGGCCACTTTTCGGAGCAGATCATAGGGCTTAGCTTCATTGCCGTAGCAGCCACCGGAATCTGGGTGGCAATCTGCGGGGTTAACCGCCGGCGAAACAACTAA
>Cp262_262
ATGGACGCAGTGGAATGGGTCTTTTTGTTTTGCGGCAAGGAACATTGCGAGCGAGACGAGGCCATGGGAAAAACTCTACTAGAGCAGGATGTTTTCTGTGCAGGAGGCGGGTGTTTGCACAGGTAG
>Cp262_263
ATGAAAGCACGACGTGGAGTTCCATCAACGCTTAAAGCAATGGTCCAGCTTGCCCCAACGCTTATTTCTTCAGGAATTCTCAACGTAGAAGGCAACCCCTCCGCCATTTTTTCCATTCCTCAGCTTCTTGCTCGCTATAGGTTTACTACCGCACGCGAGGTTGAGCAGGCCTATCGCATTTGCCCCAATCGCATAGCGCTTATCGACGACGACGGCACCCTGACCTTCAGCCAGTTACGCAATGATTCGCTTACCGTCGCCCGGCACTTTGCATCCCTCGGCATCAATGATTTAAGAATCGGCGTCATGGCACGCAACGGCCGCGCATCCATTTATCCTCTTGCCGCTAAAGGCTACGTGGGGGCCTCGATCTACCTCCTCAATATTGGGTCTTCACCCGAGCAGCTAGTTGGATGTATTAAACGCGATGGCATCAATGTGCTGGTGATCGATGAGGAATTTGTAGACCGCCTCCCCACCGATCTCACCGGCCTGCATGTCATCGTTGGACACCGTGAAAAAGTCCCCTCCCAGCGCACCGCAGAATTGATCACTCTGGACGATATTGTAAGAAAACCGTGGGAAACCGCAGATATTTCTTTGCCTACATTCCCCAAGCACGGCAGCATCGTGCTCATGTCTTCCGGCACCACAGGCATTCCTAAAGGCGTTATGCGTAAAGAGCTCACGGCTCCCACGGTGTTAGAAAGCGTGCTCACACAAGTTCCGTGGCGCGCAAACATGACAATCCAACTCACAGGTTCCATCTTCCACACATGGGGATGGGCATGCCTGAACATTGCCTTCGGCCTGCGTTGTACGGTTATTACTCGCCGTAAGTTCGACCCCCAAGAAGCGCTTGCAGACGTCCAAAAACACAAGATCGACGCAATGATCTCCTCCCCCATCTTCCTGAAGCAATTCTTTGCGGTCGAGGGCCAAGAAAACTACGACTGCTCCAGCCTCAAATTCATCTTCTCCTCCGGCCACTCGCTCTCACCGTGGCTTGTCGACGCCGTCCACGAGCGCTTTGGAAAAATCCTTTGTAACCTCTACGGCAGCACTGAAATTTCTGCGGCCGCGATCGCCAGTATGGAAGAAATCGCAGAAAACCCGGCCGTGGCTGGGAAAATCTGCAAGGGTACCCAGCTGGTCATCCTCGATGACAATGACAATCCAGTGGGACCCGGAGTCCCCGGCCGTATCTTCTGCCATAACAACTTGTCGCTCACCGGATACACCGACCCCAACATCCCCATCCCACGCGTCGGAGACCTGGTCCAAATCGGCGACCGCGGTTATATCGATGAGAACAATTACCTCTTTGTGCTCGGCCGTGCAGATGACATGATCATCGTTGGAGGCGAAAATGTATATCCTCGCTCCGTCGAAGAAGTCCTTGAGCCCATGGCAGGCATCGCTGATCTCTACGCAAGCGGCGTGGAAGACGAGGACATGTTTGAGCGCATCGCGGTATGGGTCGTTCGCTCAGATTCTCCTGAAGGGGCAGCCCTCACCGAGGATTCCATCCGCGACTGGGTAAAAAATAATCTCGCGGAACACTCCATCCCTCGCGATGTCCACTTTGTAGACTCTCTCCCCCGCAATGCCACGGGCAAAGTAATCCCCCGCATGCTCAAGCCCTAA
>Cp262_264
ATGCTTCGTAAACTTGTCACCGCCCTTACTTCAGCAGCGATCGTGGTTTCGCTGACCACGGCTCCCCAAGCACTCGCAGCTGAACGCAACATGGTAGTCCTCGGAGACTCGATTATTGCGGACTCCCCGGCGACACAGTTGCTAGCAGATCGTTTCACCTCATCGAGGAACTGTCGACGCTCCCCTGATAGCTATGCGGAACAAGCCGGGCGTCGCTTGGGGCTTCCTGTACGCAATTTCTCATGTCCGGGCGTGCAATCTATTTCCACAGGTTCCTTTTCCGGCGGCCCCTTCAACGTAGAGGTAGATTCGGCCCTTAACAGTGGTGCTTTGAATACGGCTACCGCGCGAGTAGTGATCACCCATGGGTTCAACGACACATACTTCAACGGAGGTGAATCTGAGGGCTCTACGCGTGCACGTTTTGTCGCTGCTATGCGCCCGCAGATTGATCGAATCCGTGCAGCAGCCCCGCATGCGCGGATCCAGATCGTTGGCTATCCGACCATCGTTACTGGCAGCCGTATCTGTCCACTACACATCATTCCTAATATCACCCTTCCGGTGCCGGCGGGAGCGATGGAGCGCTGGGAGAACCTTGCACAGTGGATGAACGTAGACCTTGCTCATGCGACCGGGGTGGAATTTCTAGATTTAAAGCCGCACACCCGGAATAACGGCATGTGCGCTCCTGATGCAGACCGCTACTTCTCTGGCGTTATTGACTTCACCGCTGGCAGAGGCAATATGCCGCTCCATATCAATGCCCGCGGACATGAACGTATCGGCGAGATCCTAGCCAACAGCTAA
>Cp262_265
TTGAAGGGAATCATCTTGGCAGGCGGGTCAGGTACCCGGCTACACCCCATAACTTTCGGCATTTCCAAGCAGCTCATGCCGATTTATGACAAGCCGATGATCTACTATCCACTTACCACGCTCATTCAGGCAGGTATCTCTGAGATCCTGATCATCACAACTCCTGAGGATCAGCAGGCCTTTCAGCGTCTCCTGGGCACCGGCGAGCAATGGGGTATTTCCCTACGCTACGCGGTGCAACCGTCTCCCGATGGGCTTGCACAAGCATTAGTGATCGGCCGCGATTTCATTGGCAATGACGACGTAGCGCTGGTCCTCGGCGATAACATCTTTGATGGCAATGACCTAGACGCCTCTCTTCAAAATTGCTATACCTCCGGTAAAGCCACCGTTTTTACTTATGAGGTCTCCGACCCTCAACGCTACGGAGTAGTTAATTTTGATTCCCATGGCATGGCCACCGCGATCGAAGAAAAACCAACTCACCCAACATCCAATTTTGCTGTAGTCGGACTCTACTTTTATCCCAATGACGCTGCTACACTCGCAGAACGCCTGACCCCCAGCGAGCGCGGAGAATTAGAAATAACCGCGCTTAACAGCGCTTATTTGGAGCAAGGACGGCTGCGCGTCCACAAGCTAGAGCGCGGAAGTGTGTGGCTGGACACCGGCACGATCGACTCTATGAGTGAGGCCTCCTCCTATGTTGAGGTTTTACAAAAACGCACCGGCTCAATCATCGGATCCCCTGAGGTGGCTGCGTGGCGCGCCGGTTTTATCAACGACTCCCAGCTACGCGCATTGGGTCATGCTCAGCTGAAGTCTGGCTACGGCAAATATTTGCTGCGTGCCCTAGGCGAAGGCTGGTAG
>Cp262_266
ATGAACATAGAAACCTGCCCTATCCAGGGCATGATGGTCATCCATCTCGACTTGCATGAGGACTCTCGCGGCTGGTTCAAAGAAAATTGGCAAGAGTCCAAGCTTGCCGGCTTAGGATTCACCGGTTTCCGACCAGTGCAAAACAATATTTCCTTTAATGCTGAGGCCGGAGTAACCCGCGGTTTACACGCAGAACCATGGGATAAATACGTCTCCGTAGCAACCGGCTCAGTCTTTGGCGCCTGGTGCGATTTACGCGAAGGGTCCGCAACGTTTGGCGCCACATTTACCATCACCATTACCCCTGAGACCGCTGTCTTTGTTCCGCGGGGGGTGGCCAACGGATTCCAGGCTCTTGAAGCTACCGCATACACCTATTTAGTCAACGACCACTGGGCACCAGACGCTCATTATTCTTTTGTCAATCTTGCTGATCCTGCATTAAACATTTCTTGGCCGATCCCCCTCGATCAAGCGACCCTTTCCAAGAAAGACACGGCGCACCCTCCGCTAGCATCAGCGGTACCCGTACCACCCAAGAAAGTACTGGTTACCGGGGCAAACGGGCAGCTTGGCAGGGCTCTAAAAAATGTCTTCCCCCATGCCGAGTTCTGCTCTCGCACCGACTTAGACATCACTACAGACATTACAGAGGCGCGTCGCTGGGCTGACTACAGCGTAATTATCAACGCCGCGGCCTACACAGCGGTCGACGCCGCTGAAACTGATTCAACTGCCGCTTGGCGTACCAACGCAGAAGCTCCTGCTCGCCTTGCCGCGATTGCTGCTCGATACGGGATCACGCTGGTGCATCTCTCTAGCGACTATGTCTTTGACGGCGAACTCCCTGTTCACAGTGAACAAGAACCCTTCAGCCCGCTGAGCGTCTATGGGCAGTCGAAAGCTGCTGGCGATACTGCTGTAAGCGTTGCCCCACAGCATTATGTAGTGCGCACCAGCTGGGTGGTGGGAGAAGGGAATAACTTTGTATCCACGATGCTCTCCCTTGCCGCACGCGGGATCTCTCCCCAGGTGGTAAACGATCAACTAGGCAGGCTCACCTTTACTGAGGACCTGACCGCAGGTATCCGATTTTTGCTCGATAATCATGCCCCTTATGGGGTGTATAACCTCAGCAATTCTGGGGAGATTGTGTCCTGGGCGCAACTAGCACAACGGGTATTTACGCTGGCGGGGCGTTCGGCTTGCGACGTTCAACCAGTAAGCACAACCGAATATTTTGCAGGAAAAGCACCCGCTGCCCCGCGTCCCCGCCACTCAGCCTTGGACTTGAGTAAAATCACGGGACTCGGGTTCACCCCACGTGATTGGCAGGATGCACTCGCGAGCTACTGCACCACACTGGATGCAAAGGAAGGCTAA
>Cp262_267
GTGAGAAAGAATTTGCTTGTTACCGGCGGCGCCGGCTTTATCGGTTCTAATTTTGTCCGCCGTACTCTAGAAACCCGCAGCGATTATCGCGTGAGGGTATTAGACAAGCTGACGTATGCAGGAAATAGCGCTAACCTCGATGGCTGCGACGCGGAGCTGGTCGAAGGCGATATTTGCGATGCTGCGCTCGTCGATAAGCTTTTGAGCGACGCGGACGTGGTAGTGCATTTTGCTGCAGAGTCCCACAATGATAACTCCCTGGAAGATCCTTCTCCGTTTATTCATACCAACGTAGTGGGCACGTTCACGCTGCTGGAAGCTGCTCGGCGCCACCGTGTGCATCTTCATCACGTTTCTACGGATGAGGTCTTCGGCGATCTCGAGCTTGAAGACCCTAACCGGTTCACAGAGCGCACCCCTTACAATCCTTCCTCCCCTTATTCAGCGTCCAAGGCGGGTTCTGATCATTTGGTTCGAGCATGGGTGAGGTCTTTTGATGTCTCGGCTACTTTGTCTCATTGCTCGAACAATTATGGCCCTTACCAGCACATTGAGAAGTTTATCCCCCGGCAGATCACCAATATCTTAAGCGGGATTCCACCCAAGCTCTATGGCACGGGTGAACAAGTGCGAGACTGGATCCATGTAGACGATCACAACGATGCTATCCATGCGATTCTTGATCGCGGTCGCATCGGTGAGTCCTATATCATCGGTGCCGACAACGACCACGTGAATAATAAACAAGTCATCGAGTTGATCTGCCATCTCATGGAGGCAGATTCTTATGAGCACGTCGCCGATAGGCCAGGTCATGACATGCGTTACGCTATGGATTCCACCAAGCTACGCACAGAGCTGGGTTGGAAGCCTCGATTCACAGACACTGCCACCGGCATGCGCGAGGGTTTGAGCCATACTATTCAGTGGTATCGCGACAACGAGCACTGGTGGCGTCCTCTCAAAGACACCGTGGAAAACAACTATGCCAAGCGGGGTCAGTGA
>Cp262_268
ATGACTAGGCCACGGTTGCGTTCTACACCCGTTCCAGGTACCCGGGACTCCTACACAGGTGTGGATTTTAACCTCGGATTCCACGTACGTTGCTATGAGCTCATCATGGACTATGCGGTAGGCCCCAACCGGCTGGCGGCAGAGGCAACCTTATATATGGATAACTATCTGCCGCTTTCTCATCTGACCCTTGACTTTGCCGATAACCTCCGGGCTACGTCGGTAGATATCACAACAGCAGGCGGTGTGCGCACCGATGTGAAGCGATTCCGGCAGTCAGATAATAAGCTCCGTATTTCTTTTACTGACCCAATACCTGCTGACGCTGAGTTTGCGCTCAGTATCAGCTATGCCGGAAATCCGCATCCTATCCGTACTTTCTGGGGTCTTATCGGCTGGGAAGAACTCACCAATGGTTCGCTGGTGGCCAGCCAGCCGTGCGGCTCACGCTCATGGCTGCCCTGCGACGATACCCCTGATGAAAAGGCGCTCTTTGACATCACATTCACGTGCGATTCCGATTACTCTGTCATTGCCAATGGCGGACTAATAAGCAAAAACACAAGTGGAGCTCGTACTACCTGGCGTTATCGCTCTGAGCACCCGTTGGCTACTTATTTGTCCACCATCCAGGTAGGCCAATATCAGGAAGGATCCCTCAATCACACTCCTCCGATCACCACTGTGCCTATTAGGGGTTACGTTCCTCCTCACATGATCTCCGGCTTTCGCAATGACTTTGCACAGCAGGAAGAGATGCTGGCCATATTCAGTAAGCTGTTTGGCAGCTACCCCTTTGACTCCTATTCAGTAGTGGTAACGGAAGACGAGTTGGAAATTCCTTTGGAAGCCCAGGGGCTCTCCATCTTTGGCGCAAACCATGCTCGGGGCCACGGCCAATGGGAACGTCTCATAGCCCATGAGCTCTCGCACCAATGGTTTGGCAATTCTCTAGGCCTTGCACAATGGAACGATATCTGGCTGAACGAGGGCTTTGCCTGTTATTCGGAATGGTTATGGTTTGAGTATTCTGGCCGTGGTCCAACCGCTCACGAGTCTGCGCGCTTTCACTATGATCAGCTTGCTGCGCTTCCCCAAGATCTACTTCTCGCGGATCCGGGCCCAAAGGATATGTTTGATGATCGCATTTATAAGCGAGGGGCTCTCACTGTCCATGCTCTGCGCTGCGAGCTTGGCGACGCCCCCTTCTTCCGCGCCGTCCAACGCTATGTGGCGGCAGGCCGGCATTCAGTAGTAGAGCCGCATGATCTACGCCGAGAAATCCTCAAAGAAGCCTCTAACCCACAGCGTTGTGAAGAGCTCTGGGCCAGCTGGCTCTATCGCACGGAACTACCCGAGTTCCCCAACCCATAA
>Cp262_269
ATGAGTACTACACCTTTCCCCCGCTCGGAGCACCACTCGTTAGCAGACCTGCCGTTTAACGCTGATGTGCTTGAAACCATCGATGCCCCAGAGGCTCTCGACTGGGCTAAACGCTGGTCGCATGCAACCGAATCGGCTCTTGATTTTTCCGATCTCCAGCAGAGGATGCGATCCGCTCTCAACGTAGACACCAAAATTCCTTATGTGCTTCGTCGCGGTTCCTACCTCTATAACTTCTGGCAGGACGCGGATCATCCCAGGGGCCTGTGGCGCAGAACTACCTTGGATGCTTTCCTCTCAGGAACAGAGGAATGGCAAACCCTCATAGACGTAGACAAGCTTGCGCATGAGGAAAATGAAAGTTGGGTGTGGAAGGGCGCGCATGTTCGCCCCCATCACTTTGACCGGGCTCTCGTCCAGCTTTCCCGTGGTGGCGCCGATGCCGTAGAAATTCGCGAGTTCGATCTATGCGCTAACGACTTTGTCACCGCTGACCCTTTTCATATTCCAGAGGCCAAGACTCGCGTCAGTTGGGTGGATAGAGACACTCTCCTTATAGGAACAGATCTAGGCCCAGGAACACTAACGGATTCTGGATACCCGGCGCGGGCTTACACATGGCAGCGTGGTACTCCTCTTCAATCCGCCAAAGAGTTTTTTGCTGGTAAGACCAGCGACCTGGCGGTTTCAGCGTGGGCAGATTCTACTCCTGGGTTTGAGCGAAAATTTATTCGTCGCGCACTAGATTTTTATCGTTCACACACCTTTATCGAGCGCGACGGCGCGTTGCAAATAGTGGAAGTTCCCGAGGACTGCGAGCTTGCTTTTCATCGGCAATGGATGTTTGTTTTTCCGCGTGAGGATTACGCAGGTGTTCCAGCTGGCGGAGTCGGAGCCATTGTTTTTCAGCGCTTCTTAGACGGCGACCGCGACTTCCGTAGAGTGTTCACGCCCACTCCCACCACGAGCATTCAAGATATTTCTTTTACCAAGACCCGAATCATTTTGACCGTACTGGATAACGTCAGCTCCAGGTTAGAGGTGCTCAGGCTGGATTCTCTTGAGCCCGAGGACGCAGAAATTCAATTACCGCCGCTCACAACGGCGCGCGTCGTCGCTACCTGTGATGATAGTGATGAGGTGTGGCTTGGCGCGTCCTCTTTCACACAGCCTGATACGTTATTCCGCGCTGATGTGAATGATTCTCTTATTCCTGTTGAGGTCCGTCATGCCCCAGCACTTTTCAACGCCCATGGCATGGAGACTCGACAGCACTGGGCGATCTCTGCGGATGGGACAAAGATCCCGTACTTTATCGTCGGCGATTTTTCCCAAGGGCCGCGCCCCACGCTCGTGGGCGGCTACGGAGGATTTGAGGTCTCCCTGGTCCCCGGCTATTCAGCTACGAGAGGCTTAGGGTGGCTAGAACAAGGTAATTTTTATGTCCAGCCCAATCTCCGTGGCGGCGGCGAGTTCGGTCCCGCATGGCATGAAAGCGTTATCAGGATGAACCGACCGCTTATTTATCAGGATCATCAAGCTGTGCTTAAAGACGTCCTCTCCCGCGGATACGCTTCCTCTATCTTTGTACGAGGAGGTTCTAATGGTGGTTTGCTCACGTCAGTGGCGCTCACTTCCTACCCTGAGCTTATTCAGGGGGCCGTTGTTCAAGTGCCGTTGACTGATATGCTGCGGTATCACCAGTGGTCCGCTGGGTCATCGTGGATTGCGGAATATGGCGACCCTTCAGATCCACAAGAACGTGAAGTCTTAGAAAGCTACTCCCCGCTGCATAACATCCGCGAGCATTCGGAAGTCCCTTATCCACCGGCGCTGGTTACCACTTCTACCAGGGACGATCGCGTCCACCCCGCGCATGCTCGGTTATTCGCTGCGGCGCTAGCCGATTGCGGGCAACCGGTTGATTACTACGAGAATGTTGAAGGTGGTCACGCAGGAGCTGCCGATAATGAGCAGGTAGCTTTCATGGAGGCCTTGATTTTCACATGGTTGCAGAAACATGCAGACCAAGCTTCCCCTTCTCGCTCGATCTTTACTGAGGAAGGTTCTCATCATGACTAG
>Cp262_270
ATGAAGTTCCTTCGGTCGATCGCAGCCTTCTCGGTTGCTACTGCAACTACTGTCAGTCTTCTTGGCGCCGCCGTCGCACCGGCTGCCGGCGCAGCTGAAAAGACTCCCGCGCAGATCAGCAATGGCACTGCGCTAGCAGATGTTCACTTTGGAGCAACCCCGGACATAAGCCCGGTATGGCGCGAGAAGCTCGACAACGATCGTGTGGTGGAGGCGTGGGCGCACTCCCCTTCTATGAACCGCAACATTCCAATGGTGGTTCTCAAGGCCTCGAGCCCCGACCGACCAACTGTCTATCTCCTTAACGGTGGCGACGGCGGAGAAGGCCGCGCTAACTGGATCATGCAGACTGACGCGATGGACTTCTACAAGGGCAAAGACGTCAACGTTGTCATCCCCATGGCAGGTAAGTTCTCCTACTACACCGATTGGGGTTCCGATAACACCGCCCTAGGCGGCAAGCAAAAGTGGGAAACATTCCTTACCAAAGAGCTTCCTGGCCCGATGGAATCCATGCTCAAGGCAAACAACAAGCGCGCCATCATCGGCATGTCCATGTCTGCCACCAGCTCGCTGCTGCTCGCCGAGCATGCAAAGGGCTTCTACGACGCAGTAGGTTCTTTCTCTGGTTGCGCAGCTACCTCCAGCCCCATGGCTTATCAGTTCCTGCGCCTGACGTTGCAGCGCGGACACGCAACTCCTGAGCAGATGTGGGGCCCCATGGGTTCTGACTACAACCGCTACAACGATGCAGTCGTCATGGCTGAAGATCTCCGTGGCACGGAGGTCTATGTATCCAATGCCAGCGGCGTCGCAGGCGGACATGATACTTTGGCTAACCCCCGCTTCGCTGGTCTCGACCCGGCAATCGCTTCCGCTGGTCTTACCGCAGTAGTCGTAGAAGGCGGCCTCATCGAGGCAGGAACCAACATGTGCACCAACGACCTCAAGGTTCGTTTGCAGTCCCTGAACATCCCGGCTGACTTCAACTTGCGCAACACCGGTACCCACTCCTGGAGCTACTGGCAGGATGACCTCCGTGCTTCTTGGGCTACATTGGAGCGCGCTTTTAATAAGTAA
>Cp262_271
ATGGACAAGATTGCTGCTTTTTTTAGTAATCCACTCGGTTCGATCCACGCCTTTATCAACGAGGCCATCGGTGCCACTGTTCAGGCGGGCTCCGCAGGTTTGAGTAACTTCTGGCACCTAATCGGGTTGCTTTAA
>Cp262_272
GTGACTGAACATTATGACGTTGTAGTACTCGGCGCTGGCCCTGGTGGCTATGTCGCCGCCATCCGCGCAGCCCAGCTCGGTAAGAAAGTCGCCGTAGTTGAAAAGCAGTACTGGGGAGGTGTCTGCCTCAACGTTGGATGTATCCCGTCCAAAGCTTTGCTCAAGAACGCTGAGGTCGCACACATCTTTAACCATGAGGCAAAGACCTTTGGCATCTCCGGTGATGTTTCTTTTGACTTCGGCGTTGCGCACAAGCGTTCCCGCAAGGTTTCTTCGGGAATTGTCAAGGGCGTTCACTATTTGATGAAGAAGAACAAGATCACTGAGATCGATGGGCTTGGTACTTTCAAAGACGCTAAAACGATTGAAATTTCCGAGGGCAAAGATGCAGGAAAGACCGTTACTTTTGACGACTGCATCATTGCTACAGGGTCCGTTGTTCGCTCTCTCCCCGGTGTAGAGATCGGTGGAAACATCGTTTCCTTTGAGGAACAAATTCTCAAGGAAGAAGCACCTAAGTCTATGGTGATCGTTGGCGCAGGCGCCATCGGCATGGAGTTTGCTTATGTTCTTGCCAATTATGGCGTAGAGATCACCATTGTGGAGTTCATGGATCGTGTACTTCCCAATGAGGACGCGGACGTTTCCAAGGAGATCGCTAAGCAGTACAAGAAGCTCGGCGTGAAGCTCCTCACCGGCCACAAGACCACCGCTATCCGCGACAACGGTCAGGGTGTAGAGGTGGACGTGGAGTCTAAGGATGGCTCCAAGTCAGAGACCATCAAGGCAGAGCGTGTCATGGTATCCATCGGTTTTGCACCACGCGTGGAAGGCTATGGCCTGGAGAACACTGGCGTAAAGCTCACCGACCGTGGCGCTATTCAAATTGACGACTTCATGCGGACAAACGTCGACCACATCTACGCTATTGGTGATGTCACTGCGAAACTGCAGTTGGCGCATGTTGCGGAAGCACAAGGCGTTGTGGCAGCTGAGACCATCGCTGGAGCGGAAACCCAAGAGCTGGGTGATTACATGATGATGCCTCGCGCCACCTTCTGTAACCCGCAGGTGGCTTCCTTCGGATACACCGAAGAACAAGCCAAGGAGAAGTTCGCCGGCCGGGAGATCAAGTCCGCTACGTTCCCATTCTCTGCTAATGGCAAGGCGCAAGGCCTCGGCGAGTCCGCTGGATTTGTCAAGATCGTTGCAGATGCTGAGTTCGGAGAGCTCCTCGGTGCTCACATGGTGGGCGCAAACGTCTCTGAGCTTCTGCCAGAGCTGACTTTGGCACAACGCTTTGACCTTACGGCGGAGGAAATCGGACGTAACGTTCACACTCATCCGACCCTGTCTGAGGCTATGAAAGAAGCAGCAGAAGGCATCATGGGACACATGATTAACCTATAA
>Cp262_273
GTGTCTGGTGGTATCAGAAACCTACAAATACACCTCATTGGTGAACTTGCTCACGTATTCTTTAAGTTCATGAGCAAGACATACGTTGGTTCGCGGCTGCGGCAGCTGCGCAAAGAGCGTGGCCTTAGCCAGGCCAATTTAGCCGGCACGCTTGAGCTTTCGGCAAGTTATGTCAATCAAATCGAGCACGATGTCAGACCTCTCACTCTTCCTGTGCTTCACCGAATCACCGAAGTCTTTGGCGTCGACGCCACTTTTTTCTCCAAAGACGATGCTTCACGGCTTCTAGCAGAAGTCCATGATGTCATGCTGGACAAAGAACTCTGTCCCGAGGACATAGACCTGCAAGAACTCTCCGACCTGGTAGATCATCATCCTGATATCGCTCGCGCCGTCGTAGAAATGCATCGTCGTTATCGCAATGTTCGAGACAAGCTCTCAGCGGCCACAGATGCCCGTTTAGTTAACAGCCTCGACGAGACACGGACAATCTCGGGGGCGCTTTCTATGCCTCACGATGAAGTTCGTGATTTCTTCTACGCGCGCCAAAACTATCTAGACGACCTCGACCACACAGCCGAGGCCATCTCCGCCGAGTTGGGCATTACCACGTTTAATATCCGCGCTAACGAGGCAGCGCTCATAGATCGATTGGAATCACGGCACGGGGTGACCATTAAGGCCGGAAGAGACATCGGCAGCACTTTGCACCACTTTGATACACAGACCCGGGTGCTTACTTTATCCACCAGACTCATTACCGGTCAGCGCGCTTTTCGACTCGCCACAGAGCTTGCTTTTTTGGAGGCCAATGAGCGTATCGACGCCTACCTCGCCGACGCCTACTTCACTTCCAAGGAGGCACGCACCCTGGCACGGCGCGGCATCGCTTCTTATTTTGCAGCTGCCGTCATGCTTCCCTATCGGCTTTTTCATGCTGAGGCGGAGCGCTCCGGCTACGACATTGAATATTTATGTCAGATGTTTGGGGTGGGATATGAGACCATATGCCATCGGCTTTCAACCTTGCAGCGCCCTAATTTACGAGGCATCCCCTTCACTTTTGTCCGCGTCGATCGCGCCGGCAACATCTCTAAGCGCCAATCAGCCACGGGGTTCCATTTCACCCATGCAGGCGGAACTTGCCCATTATGGAATGTCTACGAGACGTTCACCAGCCCCGGCACCATCATGCGGCAACTTGCTCAAATGCCTGATGGCCGCAACTACCTTTGGGTGGCCCGAACGGTGCGGCACCATCAGGGACGCTTTGGGGAAACTGGAAAAATGTTCTCCATTGGCCTGGGTTGCGAGGCACGTCATGCGGCGCGAACGGTATATGCACATGGACTCGATGTAAAAACTTTTGCCAACGCCGTCCCCATCGGGGCGGGGTGTCGCGTATGCACTCGTGAGGATTGCGCCCAACGGGCCTTCCCCGCAGTAAATAAGCTCATTGCTATTGACGCCCACATGTCCTCTGTGGCGCCTTACTAA
>Cp262_274
ATGACTGTAAATAACATCGACCGTGACGCAATCGCGCACGGCAAAATCACTGAAAAGCCGCTACGTGAGCGGCCAAAGTTCCCGACCTGGGCACTGAAGCTCACTATGGCCGTCACTGGCCTGATCTTCTGCTTCTTTGTGGTCTTCCATATGGTCGGAAACCTTAAGGTTTTCTTGCCGTTCTATGAGGACGGTACGCATCCGATCGACGTCTATGGCGAGTGGTTGCGCAACCTTCTTTATCCGCTCTTCCCGCACGGTGCATTCCTGTGGCTGTTCCGCATCACGCTGCTTCTCTGCATCGTTTTGCACATCTACGGCGCTTTTGCACTCATCGGCCGCTCGAGCCGTTCACGTGGTAAGTTCCGCCGCACCAACCTCATGGGTGGCATGAATTCCTTTACCACCCGCACGATGCTGGTGACTGGCGTTATTTTGCTTGCCTTCATCGTCTTCCACATCTTGGACCTGACTGTTGGTGCAACACCAGCCGCCTCTGAGGTATTCGAGCACGGCCATATTTACGCCAACATGGTGGCAAGCTTTAGCCGTTGGCCCGTCACTATCTTCTACATCATCGCGATGGTGACACTCTTCATGCACCTGTCGCACGGCATTTGGCTTGCTGCAAGCGACTTGGGCATCACCGGTAAGCGTTGGCGTGCAATCATCCTCTTCCTCGCTTACCTTGTTCCCGCAATCGTAATGATTGGCAACATTGCAATTCCGCTGTCTATCGCATGCGGCTGGATCAGCTAG
>Cp262_275
ATGAGCTTTAACTCTGAAACCGCTACTCGCCCTGAGTTCACCCAGCCAGCTTCCATCGTCGATGGCGTAAAGCTGGGCAGCATCCTTGAATCCAACGAGCCCAAGGGCGTTCCTACCAAGGACATGTGGGAGTACCAAAAAGACCACATGAACCTGGTTTCCCCGCTGAACCGTCGTAAGTTTACGGTCCTTGTTGTGGGAACTGGACTTTCCGGTGGCGGCGCTGCTGCTGCCCTCGGTGAACTGGGATACAACGTGAAGGTCTTCACGTACCATGACGCTCCTCGTCGTGCGCACTCCATTGCTGCGCAGGGTGGTGTGAACTCCGCTCGCGGTAAGAAAGTGGACAACGACGGTGCTTACCGCCACGTGAAGGACACTGTGAAGGGTGGCGACTACCGCTGCCGCGAGTCCGATTGTTGGCGCTTAGCGTATGAATCCGTACGCGTCATCGACCACATGAACGCCATTGGTGCTCCTTTCGCTCGCGAATACGGTGGAACCTTGGCTACTCGTTCCTTCGGTGGCGTGCAGGTTTCCCGTACGTATTACACGCGTGGTCAAACAGGCCAGCAGCTGCAATTGTCCGGTGCTGCGGCATTGCAGCGTCAGATTGGCCTCGGGACTGTGGAGATCTTTACGCATGCAGACATGCATGATCTGATCCTTACAGAGGAAAACGGCAAGAAAGCCTGCCGCGGTATTGTCACCCGTAACCTGATCACAGGCGAGCTCACTCCTCATACGGGCCATGCAGTCATCCTGGCTACTGGCGGTTACGGCAACGTCTATCACATGTCTACGCTGGCTAAGAACTCCAACGCATCGGCAATGATGAGGGCGTATGAGCTCGGCGCTTATTTGGCTTCTCCGTCTTTCATTCAGTTCCACCCGACAGGCCTTCCGGTTAACTCGGAATGGCAGTCGAAGACGATCCTGATGTCCGAGTCTTTGCGTAACGACGGCCGCATCTGGTCCCCACTCGAGCCCAAAGACGATCGCGATCCCAACACGATCCCTGAAGAAGAGCGCGACTACTTCCTTGAGCGCCGCTACCCGGCATTCGGTAATCTCGTGCCTCGCGACGTAGCATCGCGTGCTATTTCTCAGCAGATCAACAAGGGACTCGGCGTTGGGCCTCTGCACAACTCCGCTTACCTGGACTTCCGCGATTCCATTGAGCGTCTTGGTGAGAACACAATCCGTGAGCGTTATTCCAACCTCTTCCAGATGTATGAAGAGGCAATCGGTGAGAACCCATTCAAGGCTCCGATGCGTATTGCCCCGACTTGCCACTTCACCATGGGCGGCTTGTGGACGGACTTTAATGAGATGACCTCTATCGACGGTCTCTTTGCCGCAGGTGAGTGCTCCTGGACCTATCACGGTGCAAACCGTCTGGGCGCTAACTCCCTGCTTTCTGCCTCTGTCGATGGCTGGTTTACCTTGCCGTTTACTATTCCGAACTACTTGGCTAACCACCTTGGAGAGGCCAAGCTAGCTGAGGATGCTCCTGAAGCAGTTGCTGCCGTGGCACGAGCTCAGGCTCGTATAGATAAGCTCATGAACATTAAGGGCGATGATCCTCATGGTCCTGAGCATTATCACCGCCAGCTGGGCGATATCCTCTACTTCTCTTGTGGCGTTGCCCGTAACGTTGAAGATCTGAAGACCGGTATTGAGAAGATTCGGAAACTCCGTAAGGAATTCTGGTCCAACCTACGCATTACCGGTGAGGCAGAAGAGATGAACCAGGTTCTTGAGTACGCATGCCGCGTAGCTGACTACATCGACCTCGGCGAGCTCATGTGCGTTGACGCGCTCGACCGCGATGAGTCCTGTGGTGCGCACTTCCGTGAAGATCATCTCTCTTCTGAGGGTGAGGCAGAGCGTGACGACGAAAACTGGTGCTTTGTTTCCGCTTGGGAGCCAGGCGCACAGGAACACGAGTTCATTCGCCATGCTGAGCCACTCACATTCGAATCGATCCCGCTGATGACAAGGAACTACAAGTAA
>Cp262_276
ATGAAACTCCATCTTGAAATTTGGCGTCAGGCCGGTCCTCACAGCGAAGGTCATTTCGAGTCCATCGACGTCGAGGACGCCGTAGCGCAGATGTCTATCCTTGAGCTGCTGGACCACGTCAACACTGGCCTGGTTGAGGAGGGCAAAGAGCCCTTTGTCTTTGCTTCGGACTGTCGTGAAGGCATCTGTGGCACCTGTGGTCTGTTGGTTAACGGACGTCCGCATGGCCTGGACAAGAACAAGCCTTCCTGCCAGCAGCGCCTTGATCACGTGGCAGATGGTTCGACCCTCAAGATCGAGCCTTTCCGTTCTGCTGCTTACCCAGTGATCAAGGACCTCGCTGTTGATCGCTCGGCTCTTGACCGAGTGATGCAAAAGGGTGGCTACGTTTCCATCAATGCCGGCACGGCTCCGGACGCAGACACCATTTACCAGAACCACGAGAAAGCTGAGCTTGCTCTTGACCATGCTGCATGCATCGGTTGTGGCGCCTGTGTAGCTGCGTGCCCCAACGGTGCAGCGCACCTGTTCACGGGAGCAAAGCTTGTGCATCTCGCTCTTATGCCTTTGGGTCGTGAAGAGCGTGGCAAGCGTGCCCGCAATATGATTGATGAGCTTGAGACCAACTTTGGTCACTGCTCGCTGTATGGCGAGTGCGCAGATGTCTGCCCGGCAGGCATTCCGCTTTCCGCTGTCGCAGCTATTAACAAAGAGCGGGCCCGCGCTTTCTTCCGTGGTAAGGACGACTAA
>Cp262_277
ATGTCTCATTCAGCACCTGCAACGCAGGAGACTGCGGGATACCCAGTTTTCGAGGGGCGCATGCACTACATCGATGGCTATGACCCCGCGAGCCTTTGGGCACCGCATTCGTCGCTACAGCGTACGAGTACGTGGGTGGGCATGGGTGCCATTCTTGTTTCCCTTGCAGGTTTCGGCGCGCTGATCTTTGGCTTGGGTGCTGCTTCTGTAGGAAGCCAAGATGCCTGGGCTACCTACGTTATTATTGGCGCGGTTCTAGGTTTTGCTCTGCTCATTGGTGGTTTTCTTTTGGTCCACCATGGTCGCCGCAACTACCGTCAGTATCGTGCTGAAACCGGTCGCATGAATTAG
>Cp262_278
ATGAGTGTTATGGCACAACATGCAGCTCCACGCGGACTCGCGGTTCCTGGTCCCCCTCCTGAAGCGGAGGCCGAAAAGAGACGTGCGCTACGGAAGCACAAGACTATTGCTACGGGATTACTTTTTGTTGCTGCGGCGATTTTTTTGAGCTGTCAGTGGTATACCTCGGTGACTGATCCCACCCCTGCATGGGTGGGCTTTGTCCGGGCGGCCGCTGAGGCCGGAATGATCGGAGGCTTGGCCGATTGGTTTGCGGTAACTGCTTTGTTCCGATATCCCTTAGGTATCAAGATCCCTCATACGGCGATTGTGCGTCGGAAGAAGGATCAAGTGGGAGTAGCCCTGAGCGGATTTGTAAGCGAGAACTTTCTCAACGCAGAACAGATCACAGAGAAAGTGTCCCAAGCACATGTAGCTAGTCGCATCGGTGAGTGGTTATCTGAGCCTGATAATGCTGAGACCGTGTCGCGCGAAGTCGGTGCTTTTACCGCGAAGGCGGTCCGAGCGCTGGATCCTCAGGACGCAGAGGCGGTTATTAAGAAAGCAATTGTGGAAAAGCTCGCTGAGCCGGAGTGGGGACCACCCCTTGGCCGACTCTTACAGCAGCTCAATCAGGGCGGCCAGACGGAACCAATAGTGGATCAGCTGGTTTCTTGGCTGCATAAGAAAGCGCTGACGTCGGAAAGCTTAATCCTCAAAATTTTGGGAGAGCGCGCGCCTTCTTGGGCGCCAAAGTTTGTCAATGAGCTGGTGGGTGACCGCGTGTATCGGGAGCTTATTCAGTGGACGGCTGCGGTGAAGAGCGATAAAAATCATGAGGCTCGGCAGGCAATCAGGCGTTTTCTGGAAAAATTCGCTGATGATCTGCAGACGGATCCGGTTCTGATCCAAAAAGTGGAAGACGTCAAGCACGATGTGATGGGCTCGGCGCCAGTGCAGGATGCTGCCTCGACCATCTGGGCTCATGTGTCTAAGAACGTGATCCTTGCTGCGGAAGACGCGGACTCCCTGCTGCGCCAAAAGATTAAAGAATATGCGCTGGAGTGGGGTAACCGGATTCACTCCGATGATGCACTGCGTGCAGACCTTGACGCGCGCATCACCAAGGCTGCAGCTTTCCTTGCGGACAATTATGCGGATCAGGTGACGTCGATTATTTCGGAGACCATCGAGCGCTGGGACGCGGATGAGGCCAGCGACAAGATTGAGTTGATGGTGGGTAAGGACCTGCAATACATTCGTCTTAATGGAACAGTCGTGGGTGCTCTTGCCGGCTTGGCCATCTACACTGTTTCATATTCACTCTTTGGGGTGTAA
>Cp262_279
ATGACCTTTGTTTTCCTGATTTTTGGTTACCTTCTTAAGGCGGCAGTTTATCTTGCAGTGGCTGCTGCCCTGATTGGCGCGGGATTAGCAGCTGCAACGCGAGCCGATGCTTTTGAAGCAGGAGACCGACAGAACAAGTGGATCTGGGTGGGGCTGCTACTGTTAGCGGCCCTCATGGTGTATCTAAAAGTCCAGTTCCTTTCTTGGATTGGATTGGTGATCATCGGCCTGTATTGGTTTGATGTTCGCCCTCAAATCAAGAACATCCTTAATGGTAACTATGGCTGGTGA
>Cp262_280
ATGGTAACTATGGCTGGTGACCGAGGTATGGCTAGCGATAAGACGGTGGTGGTCACGCTACTGGATCCGCTGGCAACAGCTGATGATGTGAAACAGCTTGCGGCAACCGCCAGGCAACAGGGGATGGGAATCTGCGTGGAGCCCTCGCTATTGCACGCAATCGATGCGGCAACGGACCACGCTGAACAATTCTCCGTGGTCTCCTGGGCGGGATACCCCACAGGTAAGCATCATGTGCTGATTAAGGCGTCTGAGGCTCGGCTCGCAGTGCAATCTGGGGCAACGATGGTGATTTATGTCCCTGATCCGGCTTCGCTTATCCACACCACCGGTGCAGCCTTTATCGGAGAGATTGTGGCAGCACGCGAGGCCGTGCCTCATCCTGCCCAGCTCGCGGTGCTTGTCGACGACACCCTTCTAGGTGAAGAGCTACGTGCCCGTGCACATGAGTGGTTGGCAAAAGTAGGCGTGGACGCGGTGGTCTCCTATAGCGTGGGTGATCACGAAAAGAGCGGAATCCCGCTGTACGTTTTATGCGATATAAGTGAAGCCCCCGTGCACAAGGCAGCGGGAGCTCATGGGGTTCTGGTAACCGGGCTTTAA
>Cp262_281
GTGTCTAAAACTATTGGTTCTCGCATTAGTAAACTTATCCTCACAATCATCGTTGTACTGATGGTCCTCCTGCTGCTGGCCGAGTTCGGCGTACGCTGGAGCATCAGCAAACAACTCAAAGATGCTGTGGGTTCCAATTCCACTGGTCAAGAAGCCAGCATCTCCTTCGGGCCAACTCCTTTACTTTTTTCAGCCGTAACTCAAAACGTCCCTAGCGTTACTATTGAGTCGCCTTCGACTGTCAATATTAAGCACCCCGGCGGCGCCAACGCCGTCCCAGAGGTCACCGGCACGCCTCAGGCCTTTATTAACGTGGATTCTTTAAATATTTCCGATCCCGATAACCCAGTCGCGGGTTCGCTCTCGCTTCGGACCACGCTGGCAGACGACTACCTCCTAGCCGTACTCCAAAAAAGCATCGCCGAAAATCAGACACATCAACCTGCTCCGACCGAAGGAAAGGATAACGAGCTGGGCGCACTCGCAGGTACTTTCCTCCAACAGCTTATTCAGGTCACTGGTATCACCTCTAACCCTGCAGATGGCACGGTGAAGGTGGATATCACAGGTGGAGCAGCCAAACTTACGCTTAAACCGGAGGCTGTCGACGGCCGGCTGTCCTTCACCGCCACCAACGCCAGCTTCCTCGGAGTTGAGCTGCCTTCTACAGTTTCTGACGCCCTGACCAAGGGTCTACGCGATCAGGCCAGCACGATGGCCGGAAATCTTAAGATTAAAAGCGTTAAGGTAGTAGAGCATGGCGTCACAATTGAAGTCGACGGAGAGAATGTCAATCTCAACGAGCTAGGCAAAGAGAAGGACCAGCAACCGGTAGCCCCCACGCGTTAA
>Cp262_282
ATGGCCGATGGAATTAACTCCACAGTTACGGTCGAACGCTCAGATGGCCCGCGTCTTCGTGGCACAGCCGCAGGCATCGGAACAGATCTTGAGCTTGAGGATGTCTCCCACAAGGAGCTGATTGAAGCCCGTCGGACCGGCGATATCGCTCTGGTGCATTCGTGGGAGCTAGTCACCGCCGTCGATGGCCCAGGCACTCGCATGACCATGTTCATGGCGGGCTGCCCTCTGCGTTGCTTGTACTGCCACAACCCCGATACCATGCAGATGAAAAAGGGAACGCTCGAACGGGTGGAAGACATCATTAAGAAGATCAAGCGCTATCGCAGGGTCTTCAAAGCCTCCGGCGGCGGACTCACAATCTCCGGAGGCGAGCCGCTCTTTCAGATAGCCTTCACACGCAGAGTACTCAAAGAAGTACACGACGCAGGGATCCATACCACCATAGACACCTCGGGGTATCTGGGCGCTCGTCTCAGCGATGAGGACTTAGAAAACATCGATCTTGTGCTTCTCGACGTCAAAGCAGGCGACGAGGAAACTTATCGCCGCGTTACTGGCCGCGAGTTACAACCGACTATTGATTTTGGCAATCGTCTCCACGCCGTGGGCAAACCCGTATGGATTCGTTTTGTACTCGTTCCTGGGCTCACCGATTCTCCAGAAAACATCAATAAGGTCGCGGACATCGTTGAACAGTGGAAAGACAACGTAGAACGCGTCGAGGTACTTCCCTTCCACAATATGGGTGCGGATAAGTGGCATGAGCTTAACCTTCAGTACGATCTTGAAGACGTCAAGCCTCCGACAGAAGAGTCGGTTGCTTTTACTAAGAACGTTTTTCGTTCTCGCGGGTTGCTAGTCCCTTAA
>Cp262_283
ATGTCTTCCAAGACTTTTGAAGAGCGCCTCAACGACATGAAGACCCAGCGCAACGAGAACAATGCAAATGCAGGTCTCTATCATGCAAACATCAACGTCCTCGATCAGAAGACGCTTGAGGATGCCATGGAGAATCCTGACAAGTACCCGAACCTCACCGTTCGCGTCTCCGGCTACGCCGTGAACTTTGTCAAGCTCACCCGTGAGCAGCAGCTCGACGTTCTCTCGCGTACCTTCCACCACTCCGCATAA
>Cp262_284
ATGGCAAAAGCCGTCAAAAATAGCTCAGCCCCCGACGTACGCGCCCAGGACCGAGTAAAACTAGCGGCTATGCCATCTAGGAATCTCTGTATCCCTGAACTACAAGGATCACAGTCACTCGATTTTAGAGAGGGCACTTACTCGATGACCACCGCCCAACAAGAAACGAACGTATCTGCTTGGGAAGGCTTTGCCGCCGGACCATGGCAGGAAGACATCGATGTTCGGGACTTTATTCAGCGCAACTACACTCCCTACGATGACGACGCCAGCTTCTTGGCAGGCCCCACAGAGAAAACGCTCCGTGTATGGGACACCTTGGAAAAGAATTACCTTTCCGTAGAGCGTAAGAAGCGCGTTTTTGACGTAGACACCGACACCCCTGCGGACATCGACGCATTCCCTGCCGGGTACATCTCTGAAGACGACAACGTCATCGTTGGCCTGCAGACAGACGTTCCGCTGAAACGGGCGATGATGCCTTTCGGTGGCTGGCGCATGGTTGAGACCGCCATTAAAGAAGCCGGCAAAGAAGCAAACGAAGATATTAAGAATATCTTTACCAAGTACCGCAAGACCCATAACGAGGCAGTCTTTGACATCTACACCCCTCGTATCCGTGCAGCGCGTTCTTCCCACATCATCACAGGCCTTCCCGACGCATATGGCCGCGGTCGCATCATCGGCGATTATCGTCGCGTGGCGCTATACGGAGTTGATTTCCTCATCGAGGAAAAGAACCGCGCCAAAGACGCTGTAGCAACTGAGAACTTCTCTGAGCACTGGGCTCGTTACCGCGAAGAGCACTCCGAGCAGATCAAGGCCCTCAAAAAGCTGAAGATCATGGCCGCTGCCTATGGTTTTGATATCTCTCGCCCAGCCAAGACGGCTCAAGAAGCTGTTCAGTGGACATACTTTGCTTACCTAGCATCAGTTAAATCCCAAGATGGCGCCGCCATGTCCATCGGTCGTCTCTCAGCATTCTTGGATATCTACTTCGAGCGCGATCTCGCCTCAGGGCTGATCACCGAGGAAGACGCCCAGGAAATGATCGATGCTCTCGTGATTAAGCTGCGCATCGTCCGTTTCTTGCGCACCATCGATTACGACCAGATCTTCTCCGGAGATCCTTACTGGGCAACCTGGTCCGACGCTGGCTTTGCAGAAGACGGCCGCTCCATGGTGACCAAGACCTCCTTCCGACTGCTACAGACCCTGCGCAACCTGGGTCCTGCACCAGAGCCAAATATCACCATCTTCTGGGACCCCGAGCTGCCCGAAGGCTACAAGGACTTCTGCGCTGCAATCTCTATTGAGACCTCCTCGATCCAGTACGAGTCTGACAAGCAGATCCGCGATCAATGGGGCGATGACGCCGCCATCGCTTGCTGTGTGTCCCCCATGGCTATTGGCAAGCAAATGCAGTTCTTCGGCGCCCGCGTCAACAGCGCAAAGTCACTGCTCTATGCAATGAACGGCGGCCGTGATGAGGTCTCTGGCAAGCAAATCACCGAACCAGGTTTGTTCGCCCCCATCCAGGGTGATGGCCCATTGGACTTCGATGAAGTCTGGGAAAAATACGAGAACATGCTCGATTGGGTCGTAGGCACCTATGTTGAGGCACTCAACATCATCCACTTCTGCCATGACCGCTACGCCTATGAGTCCATCGAGATGGCTCTGCATGATTCCAACATCGTCCGCACCATGGGATGTGGCATCGCAGGTCTGGCTATCGTCGCCGATTCGCTTTCTGCCATCAAGTACGCAAAGGTCACCCCTGTACGCGATGAGACCGGCCTCATTGTGGATTACATCACTGAAGGCGACTTCCCGCGCTATGGCAACGACGACGACCGCGTCGACGACATTGCCGCAACCATTGTTCACACAGTGATGTCCAAGATTAAAGAGATCCCGCTCTACCGCGACGCCATCCCGACACAGTCTGTGCTCACAATCACCTCAAACGTGGTGTACGGCAAGGCAACCGGCGCATTCCCATCCGGACACAAAGCTGGTACCCCATTCAGCCCCGGCGCAAACCCAGAGAATGGCGCAGATACCCATGGCATGGTCGCTTCCATGCTCTCGGTAGGCAAGTTGGACTATCAGGATGCTCTCGACGGCATCTCCTTGACCAACACCATCACTCCTTCCGGTCTTGGCCGTACGGCTGATGAGCAGGTCAAGAATCTGGTCGGCATCCTCGATGCCGGGTTTATCATGGATGAAGAGTAA
>Cp262_285
ATGGCACACCACCCGGATATACGCACAGCTCTGCGTAGAGCCCAAAACCCACTGGCCTTAGATGTAGGCTATGGCGCCAGTTTCACCACCACGGTGGAATGGGCCCGCTGGTTGCGCACAATACGCCTTAATACCCAGGTAACGGGATTAGAAATCGATCCCGAACGGGTTCTACCACCACGCGATGGAGTCACCTTTGAGCTCGGAGGTTTTGAATTAGCAGGATATCGGCCCACGATTGTCCGAGCTTTCAATGTCCTACGCCAGTACGACGTTGACCAAGTACACGCCGCATGGGACATGGTTACCTCGCGACTTCAACCTGGCGGCTTTTTCATCGAAGGCACCTGCGACGAGCTTGGTCGACGTTCCACCTGGGTTTTGCTTGATAGCTCAGGCCCCCTATCGCTCACCCTTGCATGGGATCCCTTTGACGTAGAGCGCCCCTCCGACATTGCCGAGCGACTCCCCAAAGCACTCATCCACAGGAATGTCCCTGGTGAGAAGATTCACCAGCTACTTTCGCTTGCCGACGCCGCCTGGAACCGCAGCGCCCCTTGGGCCTCTTATGGGCCCCGCGTGCGCTGGCGAGCAGCCCGCGCCTCCCTAACAGAGCAGGGAATCCCTTTGATGCCTATTCGTCGCCCAGTGCGTGACAACCTAATCACTGTCCCCTGGTCCCTCGTAGACCCAGAGAAGTCCTGA
>Cp262_286
ATGACAACGCGTAGCGAAAACACTGTCACCATAAATCAGCCAGCTGAAAAGGTGCATGCAGCCCTCACCAACCCCGATTACTGGGCGTTCGTCGTGGAAAACTTGAGCCCAGAACCCGGCCAGGTTCACGAGTTCGCAGACGCCAACGGTGGCGCTGTGGCAACGCTCTTTGAAGTTCTCCCCCTCGAGATACTTCCTGAGGCTGTCCGTGCAATGATCAGCCAGGCCCTGAAAGTTAAGCGTGTAGTAACCGTCGGTGGTCTCAATGGAGACACCGCCCCCATCAGCTACACTGCCGACGTAAAAGGCACCCCTGTGGACTTCAATGGTGAGATTTCCCTGACCGGTGCAGGTCAATCCACCACACTGTCTTATGCAAACGAAGTCACCGTAAACATTCCATTCATGGGTGCAGCTATCGAGCCCAAGATCGGCGAGGCCCTCGGCGAGCTCTTCCAAAATGAAGGCAACCTCACCGCACAGTGGATCTCCGAGAACCTCTAA
>Cp262_287
GTGACGGATACATCGCTGACCCAAACATTCGCCGAAATTCGCCCCGCGATCGAGCAGCATGCCGATATTCGCGTGGACTCTCTTTCCTTTTCTGAACTCACCACTCTCCATCTCGGCGGCACGCCTATCGCCGCTGTTCGTTGCGGCTCACGCGCGTCCGTGGTGCATGCGGTGAAGCTTCTCGACGCCCACCGTATTCCTCTTCTCGTCGTAGGCGGTGGCTCTAATCTGGTGATCGCTGATGGCGATATTCCAGTCGTTGCTGTGATTGTGGAATGCAAAGAGATGTCAGCAGACATGCACACGGGAAAGCTTGTGGCAGATGCCGGTGTGGTGTGGGATGAGGTCGTCGCTTTTGCCGTTGAGGCGGGACTCGGGGGGATCGAATGCCTTTCCGGAATACCCGGCTCTGCTGGAGCTACTCCTGTGCAAAATGTTGGGGCATATGGTGTAGAAATAGCAGACGTCTTAGTAAGCGTTGAACTTTTGGATCGTGCTACTGGTGAGGTCTCTGAGGTTCCTGCTGCGGAATTAGACCTGGCCTACCGGTACTCCAATCTAAAATTCACGGGGCGGGGCGTAGTGCTGGGCATCACGCTGCAGCTAGCGTTGGATGGTCTTTCAGCACCATTGCGCTTTGGGGAATTAGCGCGTCTGTTGGGCGTAACGGCCACTGGTGGAGAGCAGATCCGTTGGAATTCTAGGGAGGTTCGGGAGGCCGTCCTGCAATTGCGCCGGGGGAAAGGCATGGTCTACGACCCCGATGATCATGACACCTGGTCCGCCGGATCGTTTTTTACCAACCCGATTATTAGCGATGCGCTTCTGGCTAGCGTACGCACTCGGGTGGCGGAACTCTGCACTCCAGAGGATGCCGCAGCGATGCCGTGCTATGCGGCGGGATCTGGAGCATGGAAGCTTTCTGCAGCCTGGCTTATAGATAGGGCAGGCTATAAGAAAGGGTATCCCGAAGGTGCGGTGGCTCGTCTTTCCACCAAGCACACCCTGGCGCTGACCAATCGGGGTAACGCGAACACCGCAGATCTGGTGGCGTTGGCACGCGATATCCGTGATGGGGTCCAAGAAACTTTTGGGGTGGCTTTGGAACCAGAACCAGTATGGATTGGTGTCGAGTTTTAG
>Cp262_288
ATGTCAGCATTTGAGACCAAAGCATGGCTGCAGTACTACCCAAGCTGGACACCTCACAGCCTTGATTACGGAGACACCACTCTCCTTGATATTTATGACAATAACTTGGCCATCAACGCAGACAAGCCAGCCACCTATTTCTTTGGGAAACGTCAAAGCTATGCGGAACTGGATAAGCAGGTACGCAGCGCCGCTGCAGGCCTTCGAGCTCTCGGCGTCCGCGCTGGAGACCGGGTAGCCATCTGTCTGCCCAACTGCCCTCAGCACGTCGCCGCTCATTATGCGGTACTCAAGCTTGGGGCGATCGTCGTTGAGCATAATCCTCTCTACACGGCACATGAACTTGAAGCGCCCTTCACTGATCATGGCGCACGAGTGGCCATTGTATGGGACAAAGCCGCCCCTACTCTGGAGAAGCTGCGACGCACCACCCCCCTAGAAACCATCGTCTCTGTCAACATGATCGATGCGATGCCTCCACTGCAAAAATATGCGCTCAAGCTGCCTATCCCCACCTTGATGAAAAAGCGCGATGCCCTTACCGCACCAGCGCCAAATACCATCCCATGGCAGATCCTCACTGGTAGTGCACTTGGAGGCCAGGGTGAAGACATCGTCTCTTGCCCCGAAGTAACCAAAGACTCCGTAGCCCTCATTCTCTACACCTCTGGCACTACGGGAGCCCCCAAGGGGGCTCAGCTTACCCACGGCGGCCTCTTTGCCAACCTTCTACAAGGAAAGGCCTGGATCCAGGGATTAGGAGACCAAGATGAACGCCTCCTCGGAGCCATCCCAATGTTCCACGCCTACGGTGTTACCATCGTCCTCAACCTGGCGATTTATATCGGCGGAGAGATGGTGTTGCTTCCTGCCCCACAGATCCCACTCATCATGAAAACCATGAAGAAAGAACCCGTCACCTGGGTTCCCGGGGTTCCCACCTTGTACCAAAAGATCGCCGAAGCCGCCGAGAAATCCGGTATATCCATATCCAGCGTTCGTAATTCTTTCTCCGGCGCCTCCGCCTTGCCCGTGGATACCGTTGCATACTGGGAAAAACTCACTAGTGGCCTCCTCGTGGAGGGCTATGGCCTCACAGAGACTTCCCCCGTTATCGTCGGCAACCCCATGACTTCAGACCGTCGTCCCGGGTATGTAGGAATCCCATTCCCTGACACTGAAGTTCGGATTGCTAACCCTGAAAACCTCGATGAGACGATGCCCGACGGGCAAGAAGGCGAAATTCTTGTTCGCGGCCCCCAGGTGTTCGCCGGTTACCTCAACCAACCCGAGGCCACCGCAAACAGCTTCCACAATGATTGGTACCGCACGGGCGACGTCGGCATCATGGAAAAAGATGGTTTTATCCGCCTGGTTGCCCGCATCAAGGAAGTCATCATTACCGGAGGATTTAACGTATATCCGGCGGAAGTGGAAGACGTTCTCCGGCAGCATCCTGACGTCCTCGACGCCGCCGTAGTGGGTCTTCCGCGTAGTGATGGTTCTGAGTCTGTTGTCGCCGCAATCACCCTCAATGAAGGCGCAGCTCTTGACCCTGAGGGGCTCAAAGATTATTGCCGTGAGAACCTCACTCGCTACAAAGTTCCGCGCACCTTCTATCACTTTGAAGAGCTTGCCAAGGATCAGCTAGGGAAGATCCGCCGCCGTGAGGTACAGGCAGAACTAATTCGGAAGCTTAAAAAGTAA
>Cp262_289
ATGGCGTATATGCGTATAGCCATGATTTCGATGCATACATCTCCGCTGCAACAGCCGGGTAGCGGCGATGCCGGTGGGATGAACGTCTATGTTTTATCGATGGCGAGGGAGCTTGCGCGTCGTGGCCTGGAAGTAGATGTTTTTACACGAGCGACGCGCCTTAGTCACGGTGAGATCGTCGATGTAGAGCCGGGGCTTCGGGTCATTAATATCGTGGCGGGCCCCTATGAGGGGTTGTCCAAGGAGGAGCTGCCCACCCAACTGGCAGCATTCGCGGGCGGGATAGTGCAGTTTGTTAAGTGCAATGCGCTGGCCTATGACGTAGTCCATAGTCATTATTGGCTGTCCGGACAGGTGGGGTGGCTTCTGCGTGATCTTTGGGAAATTCCGCTGGTTCACACCTCTCACACGCTGGCAGCGGTGAAAAATTTCCACAGCTCAACCTCGGACATACGAGAGTCGGAGGCCCGCCGAATCTGTGAGCAGCAACTGGTGGATAATGCGGATATTTTAGTGGTAAATACTCCTGAGGAAACTAGTGACCTTGTCCATCATTACGATGCGTTGCCGGATAAGGTGGCGGTGATCGCGCCGGGCACAGACATTTCCCTCTTTACGCCGGGCACGCAACGCAATACGGAGGTCTCCCGACGCTGCCTGGGAATCCCCTTGCATATCAAGGTCATTGCTTTTGTGGGGAGACTGCAGGAGTTTAAGGGTCCACAGGTGCTACTCGCTGCTGTGGCGGAACTGCTACGCCGCGATCCTGACCGTGAGCTTAGGGTTATCTTTTGCGGAGGTCCTTCTGGCGCCGCGGCTACTGTCGAGCACTACATTGAACTAAGCCGGCGTTTGGGGCTAGGTAAGCAGGTGAGGTTCCTTGATCCGCGTCCCCCAGAGGAATTGGTTTCCATCTACCAGGCGGCGGATATTGTTGCGGTCCCCTCTTATAACGAGTCTTTTGGTCTTGTTGCCATGGAAGCACAGGCAAGCGGCACACCAGTGGTCGCGGCACGGGTGGGGGGTCTGTCCATCGCCGTATCCGACGGGGAGACCGGGTTGCTTGTCGACGGCCACGCGCCGGAAGCATGGGCCGATGCTTTGGCACAGCTGCTGGACGATGACGCATTGCGGATCCAGATGGGGGAGGATGCCGTTGGGCATGCAGCGAACTTTACGTGGGCCGCCTCTGCGGAAAAGCTAGAGGAGGTATACGAGGCTGCACTCGACATTGATGTTGATGAGTGCAAAGAGCGCCATGCGGAAGGCTAA
>Cp262_290
ATGACTATCGGAAAACTGATTCTTCTCCGCCACGGACAAAGCGAGTGGAACGCCTCCAACCAGTTCACGGGTTGGGTGGACGTTAACCTTACTGCGCAAGGCGAGGCCGAGGCCAAGCGCGGCGGCGAGATGCTGAAGCAACAAGATGTTTTGCCAACTGTTGTTTATACTTCTCTTCTTCGTCGTGCAATCCGCACCGCCAACATCGCACTTAACGCGGCGGATCGTCATTGGATCCCGGTCGTGCGCGATTGGCGCCTCAACGAGCGTCACTATGGTGCGTTGCAGGGTCTGAACAAGGCTGAGACCAAGGATAAGTATGGCGCAGATCAGTTCATGGAATGGCGCCGTTCTTACGGCACCCCTCCTCCGGAGTTGGAAGACTCAAGTGAGTTTTCTCAGGCAAACGACCCCCGCTACGCCGATCTGTCTCAGGTTCCTCGCACGGAATGCCTCAAGGACGTTGTAGAACGTTTTGTGCCTTATTTTGAAGAGGAAATTTTGCCACGGGCGAAAAAGGGCGAGACTGTCCTCATCGCAGCGCATGGTAATTCCTTGCGTGCATTGGTCAAACACCTTGACAATATCTCGGATGCAGATATCGCGGAGCTGAATATTCCTACCGGAATTCCGCTGGTATACGAGCTGGACCAGGAAGGAAAGGTTCTTAACCCGGGTGGTACCTACCTTGATCCAGAGGCAGCGGCAGCAGGAGCTGCGGCAGTTGCTGCGCAAGGTGGCAAATAA
>Cp262_291
GTGAACGTTTTACTAGCTTTCGTATTGGGCGCGGCTCTCATGGGCCTCGCCCTACCCGCGTTTAAATGGGTTCAAGGTCGGTCTGGGCGCTACCGTCGGGCGCTTGCAGGCGCCCATGCTAATCAGGTGACCACCGTAGGCCAGATGCTGCACTTGGCCGTGCAAGGATCACCTACGGGCGTTACCGTGGTGGATCGCACTGGGAGCGTCCTGTTGTCTAATGCGCGTGCGCATGACATGGGGATTGTGCATGAAAGAACCTTGAACCCTGATATTTGGGCGCTTTCCCAAGAGGTTTTTGAAGACCGAGAGACCCATTCCCTGGAGCTGGCTATTGCCGATAGGCGTACGCGTATCACGTCTGTGCGGGCGATGGTGAAACCTCTGACGTTGGTAGATGACCGATACGTGATCGTCTTTAGCACTGATGAATCGGAAAATCAGCGCATGGAGGCCGCCCGAAGGGACTTTGTGGCCAATGTTTCCCATGAGTTGAAAACTCCTGTAGGAGGCATGGCCCTACTGGCGGAAGCGATAACGCAGGGCTCGGATGACCAAGAGCAGGTTGAGTACTTTGGCAAGCGTCTGCAAAAAGAGGCGCACCGGCTCGCAGACATGATCAATGAGCTGATCTCACTGTCCAAGCTGCAGGGGGCTGAGGCGTTGCCTGATCTGCAGCCGGTTGCGGTGGACGAGATTATTGATGAGGCCCTGAGCCGGAACTATCTTGCCGCCGAAAATGCCGGCATCGAGCTAACGCGAGGGAAGAAGTGCGGCGTTGAGGTAATGGGGGATAGAAGCCTTTTGGTCACGGCGGTGTCCAACCTCATCAGCAATGCGATTAATTATTCTCCGAATGCAATGCCAGTATCGGTGACTACCAAAGTGCTTTTTGATGAGCTCGTGCTCATCCGCGTCATCGACAGCGGCATTGGTATCTCCCCGGAGAATCAGGGCAGAGTTTTTGAACGGTTCTTCCGGGTAGACAAGGCGCGGTCGCGCTCTACCGGAGGAACCGGCTTGGGGCTGGCGATTGTTAAACACGTTGCTGCTAATCACGGGGGTGACGTGAAACTGTGGTCCCGACCAGGGACCGGATCGACGTTTACCATTGACTTGCCGATCTATCACCCCGAGGAACCTGCCCCCGTAGATTCCGTTGATACAGAATCGGATTCAGATTTGTTGCTTTACCCCAGTGCATCTCGTGGGGACTCTCGCCGAAAGGACAAGGCTTAA
>Cp262_292
ATGATTACTATTCTTCTGGTCGAAGATGAAGAGTCCCTTGCTGATCCACTGGCGTTTTTATTGCGCAAGGAAGGCTTTGAGGTAGTTGTTGCTGGCGACGGTCCCACTGCCCTCGTGGAATTTGAAAAGAATGACATCGACATCGTTTTATTAGACCTCATGCTTCCTGGCATGTCGGGTACCGATGTGTGCAAGCGGTTACGCAAAGTATCAAGCGTTCCAGTGATCATGGTGACCGCCCGCGATTCTGAGATAGACAAAGTAGTAGGACTAGAACTCGGCGCAGACGATTATGTGACCAAGCCTTATTCAGCGCGAGAACTCATTGCGCGAATCCGTGCAGTTTTAAGACGCGGCGGCGAACCGCAAGTAGCAGATTATGAGGAGGAAGGCGACGACATCCTCGGAGGTGGCCGCGTGCGAATGGACGTAGAACGCCATACCGTTACCGTGGCAGGAGAAAATATTTCTATGCCGCTGAAAGAGTTCGACCTGTTGGAATACCTCATGCGTAACTCTGGACGGGTCCTCACTAGGGGCCAACTTATCGACCGCATCTGGGGTGCAGATTACGTAGGAGACACCAAGACCCTGGACGTCCATGTCAAACGCCTGCGCTCCAAGATTGAAGAAGAGCCTTCTTCCCCTAAACACCTGGTTACAGTGCGAGGATTGGGTTACAAATTTGAAGACTAA
>Cp262_293
GTGAATGACCCCAAAACCACTCCCGAATCTGCTCCAGTGCACCTTGGTTTCCCCGAGTTCTCTCCGGCTGCAGACTCGATCCGACGCGGCGATGAATTACCGCCAGATTTTCCGCGCCAATGGTTTGAGTTCACCAACCCGGAAGATCCTACGCACCAATTCAGCATCGATCTCACCTGGATCGAATCCACATATTCCTGTGCCTTTGGCACTGAATCATGCAAGGGCATCGACGCCTCTCTCCCCTCCGTAGGCTGCTGCGGGCACGGGGCATTCCTCTCCGACGACGAGGACCGCGAACAGCTGCTACATGCCGTGACACAAATGCCTGCGCGTTACTGGCAGCTGCGCCCAGAAGAGACGGACGCATTCCTTTCCGCCGACGATCCCGCAGAGCTAGAGCCGTGGTTGGTGTGGGATGAGCTAGACGACGACAACGGCGAACCGGAACCAGCACTGAAAACCACGGTGGTCGATGGCGCGTGCATTTTTGCTAACCGTGAGGGCTGGGCCACCGGCACTGGCTGCGCTATCCATCAATGGGCGCTCGATGCCGGCCAAGACCTCACAGTGGTCAAACCAGAAGTATGTTGGCAACTTCCGTTACGCAGACTTGAAGCATATGAAGAGCGTGCCGACGGCGTAGAGATCCTGCGCACCACCATCACAGAATACGAGCGACGCGGGTGGGGCAACGGCGGCGAGGACTTTGATTGGTACTGCACCACTGCACCGGGGTGCCACGAGAATGCCGATCCGTTATGGGTTACTCATGAATCGGAGCTCAGAGCGCTCATGGGAGACTCCTCATACGAGTTTTTAGCGCACATATGTCGTACTCGAGATAACGCCCGAAGCAGCGGCGTTCCCTCAAGTATTTTTAGCCCGCATCCAGCTAGTGTGGCTGCTGCTCGCCCACAAACCGAGTCTTAG
>Cp262_294
GTGCGATTAGGTGTATTGGACGTGGGAAGCAACACAGTTCACTTGGTAGCGGTGGACGCCCAACAGGGTGGCCGTCCGACTCCGATGAGTGACTGGAAAACAACCTTAAAGCTGGTGGGTTATCTAGATAAAAAGGGGGCCATTACAGCCGCTGGGGTGGACAAACTTGTGGACTCGGTGGCGGAAGCCGCTGCGTTGGCTCAGCAGCTTGGGTGTGAAGAGCTTATGCCTTTTGCTACTTCGGCGGTGCGCTCAGCAACTAATTCTGATGAGGTGCTTGCGGAGGTTGCTAGGCATACGGGGATTAACCTTGAGGTACTCTCCGGCACGGACGAAGCAAAATTGACCTTCCTTGCCGTGCGACGCTGGTACGGATGGTCTGCCGGACGGATTATCAACCTAGATATCGGCGGCGGATCGTTAGAAATGTCTACGGGGGAGAACGAGAGCCCGGATGCGGCTTTCTCTCTGGACCTCGGTGCTGCTCGGCTTACCCACGATTGGTTTGATACAGATCCTCCAGAGCGTAGGAAGATTAATCTTCTGCGTGACTTTATTGACGCTGAGTTGGTTGAAAGCGCAAAAATTCTTAGGACCTACGGCGAGGCGCGTCTGGCGGTAGGAACCTCTAAAACCTTCCGTACCTTGGGCCGACTCACTGGCGCGTCGCCTTCTTCCGCTGGGCTCTTTATCAAACGCGAACTTAGCGCTCCTGGCCTGCGGCAACTCATTGCTTTTATCTCTAGGATGACGGCCGCGGATCGTGCGGAATTGGAAGGAGTGAGCGCGAATAGGTCGCAGCAGATTGTAGCGGGAGCGCTTGTTGCAGAAGCCGCCATGAGAGCGCTAGGAATTGAACATTTAGAAATTTGCCCATGGGCACTCCGTGAGGGCGTCATACTTCGGCGTATGGAACAGGGTATTGTGCCAAAGGAAACCCCTTTAGGAGAGAAGTAG
>Cp262_295
ATGAGCGAGAAACAACTCACCGTTGCGGAACTACTGGCGCGTTCCGGTAAAAACGGCGGTAGCTCCGAAACTTCGCGACGTCGACGCCGCAACCTGGAAGATGGTGGCATTTCCGTTGCGGAGTTGACGGGCAGCATCCCCAAGGTGAACTCTAAGCCCACGGAGTCGAAGCACTCCAGCCAGCCTATAGACGTCCCTGCTGCCGCTGCCGCGTCGTCGAATACTCGAGAATCCGATAGCGCTGCGCAAGGTCCTCACTCACATCCTGAATCTTTTGTGGATTCTGCCTCCGCTGCTCCGTTCGCGGATGCGTTTCCTACTACTTCCCGTACCCAGGCACTCAAGCGTGATGCTGCCTTTACTGCGGTAAAAGAACAGGTAGAGAAGACTCAAGAGCGACAAGCCGCCGATAAGGCTGAAGAGCTGCTTGCTGCCGATAGCGCTGAGACTTCTACTACACCAGAAAATACTGCGGCAGCGATTCCCAGCAAGGAACAGACCATCGTTCTTAGCGTTGTGGATGAGAAGGACCCGGTTCGCCTGACCACTGATTCTTTCCCTGCCGTATCGCAGAACTCTCAACGTGAAGAAGTTCAGGTTGCGGCTGATTCCCTTGGTATGCCAGCCGTGGCTTCTGCCGAGCCCACAGACGCTCCCTCCTCGGAGACCCTCAACGCTGCTGAAGAGACCAGCACGTTCGCGGTGGTGGAGGACGAGGAGCCTTATGGCAGAGAAGATGATTATGAAGCCTACGAGGACTACGCGGCCTACGAGGAGTACGAAGACTACGAAGGCGCGGAAGAATTTAATGATGAGTACGACGACTATGACGAATACTACGAGGAAGACGAGGAGGAGCGAGTCTCTGCCATGGGGGTAATCCTCATGGCTTTGGCAGGAATCGTCCTCGGCGTTGTTATTTTCCTCGGTTTCCAACAGCTCTGGGGCGCCCTGGGCAAAGCGATCGTGGCAGTGCTGGCTGTGGCGGTGACTGGAGCTATCGTGGGCGTGGTCCATGCGTTGCGTACTGAGCGGGATCGTGAATCCATGATTCTGGCAGGCGTTGCTGGTTTGATCATGACGTTTGGCCCTTTGCTCTTGTCTTAA
>Cp262_296
ATGACTTCAATTGCAGTGATTGGCGGCGGAAAGATCGGCGAAGCCCTTATCTCAGGGCTTATTGCCGCGGGTATGAACCCTAAAAATATCAACGTCACCAACAGGAACGCAGAGCACGGTCAGGCTCTTAAAGAAAAGTATGGCGTTGTATCTTTTACGGAGAACATCCCTGCCGTTGATGAGGTTGACGTTGTGTTTTTATGCGTCAAACCAAAGCAGATTATTAAGGTGGTCGAGGAGATCGCAGATGCGGTTGATAATAACTCCAACACCACCGTGGTATCTATGGCGGCGGGTGTAAATACAGCTGCCATCGAAGAAATTTTGGCAGCGGGCTCGCCCGTGATTCGTGTTATGCCTAACACTCCGATGCTGGTGGGTAAAGGAAATTCTGCGGTCGCCCCTGGTCGTTTTGCTGATCAATCCGCGGTGGAACAGGTGCGCAAGCTACTTGAGACCGTGGGTAACGTCACGTTAATAGAAGAGTCTGATTTGGATGCTGTTGTAGCACTATCGGGTTCCTCACCAGCCTATCTATTTCTCTTTGCCGAGGCGCTTATCGACGCCGGCGTGAACCTGGGGCTGAACCGAGAGCAGTCAAAGGAACTGGCAGTCAATGCGTTCTATGGCGCGGCTGCAATGCTCAAGGAGACTGGGGAAGAGCCTGCACAATTGCGGGCCAACGTCTGTTCGCCAGCAGGTACCACGATTGCGGCTATCCGGGAGATGGAGGAAAGCGGCTTGCGCGGAATGGTGTATCGCGCGGCCGAAGCTGCCGCGAAGAGAAACGGTGAGCTTGGGTAA
>Cp262_297
ATGGCTAGAGAAGATAATGGGACTTTTTTAACAGTCGCCGAGGTTGCGGAGATTATGCGCGTATCTAAAATGACCGTTTATCGGTTGGTTCACTCTGGTGAACTTCCGGCGGTTCGCGTGGGACGTAGCTTCCGCGTGCATGAAAAGGCTGTTAATGAGTACCTGGATGCCTCCTACTACGACGTGGGATAA
>Cp262_298
ATGGGTTCTGTCATCAAGAAGCGCCGCAAGCGCATGTCCAAGAAGAAGCACCGCAAGTTGCTGCGCCGTACTCGCGTTCAGCGTAGAAAGCTCGGTAAATAA
>Cp262_299
ATGTTCTCAATAAAGCGTCCAGCGGTGTTGGCACTGCTTATCGTTATCCTTCTCATCGTGGGTATTGGTGCTTATACCTTGGGTCGTGGTTCTGCTGCGAAAGATGGAGATACCTCTGCAAATAGCGCCGGATCCTCACAAGGGGCAGGGCCTTCCTTGCCGCCAGGCTTTACTGGTAAGACCGGTTCCTCACGGGTGTCGCCTGGAACAAAAACCGATGGGCCTGTTGCGCTGGCAAATGGTTCTTATGACGCGATGATCTACGGCCCCGGAAAAGAACTGAAATCAGCCGAAGATATCCTTAACGTGCATCGTCGAAACGCAAAGGATCCTTTTGCGTTAGGCGCTCTGGACGCGCCAGTAGTGATCTCGGAATTCTCTGATTTTGAGTGCCCCTTCTGCGCAAAGTGGTCTAATGAGACTGAGCCGACGATTATCAAGGAATACGTGGAAAAGGGATTTGTCCGCATTGAGTGGAATGATCTTCCGATCAACGGCCCCGATGCTGTTTCGGCTGCTAAGGCGGGACGAGCTGCTGCCGCTCAGGGTAAATTCAATGAGTTCCGCAGCGCGCTTTTCCAAGCTAGTAAAACGATCAAGGGGCATCCCGAAAATAAATTGACCAACTTTGAGGAGTTCGCTCGGGAGGCAGGCGTGAAAGACATGGCATGCTTTAGTCGAGAAGCCTCAGATGCTACGTATGACTCCGTGGTCGATAAGGCTCGTGAATACGCCGGCTCTTTGGGGATCAACGGAACTCCCGGCTTTGTTGTGGGTACCCAGTACGTCTCTGGTGCGCAGCCCACTGAGGTCTTTATCCGCGCTATTGAAGCGGAACTAGCTAAGGTCGCGGATGGAAAGGTCGCCGTTCCTAGTGTCTGA
>Cp262_300
GTGTCTGATATTGGATTACTTGGCGCATTCCTCGGCGGGATTCTGGCGCTGCTTAGCCCGTGTTCTGCGTTACTGCTTCCGGCGTTCTTTGCCTACGCATTCCAGCGTTCGTCGCAGATCATGGCACGGACGGGTGTGTTCTTCCTTGGGCTAGCGGCGGTGCTAGTGCCAGTGGGTACCGCGGCAGGCCGACTTGGAGGGTTTCTGGCGCTGCACCGTGAAACCTTGATTATTGGCGGCGGAATCGTGATTGTTGCCCTGGGTATTTTTACCTTTTTTGGCGGCGGGATAACTCTCCCAGGTCTGTCAGGATTGGCGGGTCGGGTGCGCGGACGGGGATGGCTTTCTGTCTTTTTACTAGGCGCGGCTTATGGCTTTTCGGGATTCTGCGCTGGCCCATTGCTAGGGGCGGTGCTTACCACGGCCGTTGTAAGCGCCTCCAGTGCGTATGGGGCGCTCGTCTTAGGCTGCTATGCCTTGGGGATGGTTGTTCCCCTGGTGGTCTTGGCGCTGTTCTGGGAACGCATTCCGCATGGGGCGCTCGGAGGCAAGGTTGTTCATATAGGCCGATTAAAACTGAATACTATGTCGATGATTTCTGGCGTGATTTTTGTGATCATCGGATTAGTTTTTATTTTCACACATGCTACGACTGGACTACCGGGGCTGCTCGGCATTGAGACTCAGTCCAAAATTCAAGCATGGGCACTCGACGTAGCAGCTAACGTGAGCAATCTAACGTCTGTATTGATAGTGCTAGGAATTATTGCGGTCGGACTTGTGATCTATATTCTTCGGACCCCGGAGAAAGGGAAACGAGATTAG
>Cp262_301
GTGAGCATCTCCCAACCCGATCCCACTTGGCCCCAACCCCCACAAGAATTCTTGGCCGGCTGGTCCACCTCCCGTGGCAACCTCCGCCGTTTCTTTGAGGAACACGCTCTACCCCCTATCGACGCCCAAGCACAGCGCGAAGCTGGAGAAGCCGCTGCAGCACTCGCCGCCGCTGAAATCTACGGGATTGAGCTCGACCAGTACACCTCTGGGTTAGAGTCCGTATCAGGATCATTCGAAGCTGCCGGCGCTACCCATGTCACCAGTCCAGACCCAGACATACCCCAAGACCTCGGCGCTGCCGCATTCTTTGACATCGATAACACCTTGATTCAAGGTTCGTCTCTGGTTGTCTTTGCCTTGGGGTTGGCCAAAAAACGCTACTTTAAGCTCAGCGAGATCCTTCCTGTCGCGTGGAAACAGATCAAATTCCGGGTCACTGGCGCAGAAAACGCAGCAGACGTGGCAGAAGGGCGCAAACAGGCGCTTGAGTTTATTAAAGGCCGCCGTGTGGACGAGCTTGTGGAGCTCTGCGAAGAAATCGTGGGCAATAATATGAGCGAAAAGCTCTGGCCGGGGACCAAATCCCTCGCGGATCAACATATTGCCGCGGGCCAGCAAGTGTGGCTTGTGAGTGCCACTCCCGTGCAGCTGGCGCAATCACTGGCCAAGCGACTTGGTTTTACCGGAGCTTTGGGCACTGTCGCAGAAGTCAAAGACGGTGTTTTCACCGGAAGACTGGTCGGCGATATTCTGCATGGCCCCGGCAAATTACATGCAGTTGCGGCACTTGCAACCATTGAGCGACTCGATCTGAGCCGGTGCACCGCGTACTCCGACTCCGTCAATGATGTGCCGATGCTCTCCATGGTGGGCACCGCAGTGGCCATCAACCCAGACCGTCCGCTGGCTAAGGTAGCCAAACAACACGGCTGGGAGATGCACGACTACCGCAGCCTGCGCAAAGCCATGCGAACCTACGGCCTGCCCGCACTGATCACGGCGGCTTTCAGCCTCGGCGGCTGGAAAGCGTGGCGACGCTAA
>Cp262_302
GTGTCTGGTGTAGCAAGCGCACGCGAAGTAGAGCTTATGACTCGTAAGACGTGTGGCTCATGCCAACGGGTGGCTGAACAGATCATTCCTGTGGTCGCTGCAGCTGGAGCGAAGTTAAGCATTGTCGACGTAGATATGGATCGCTTGTTAGCCGCTGAGTACGGCGATAGGGTTCCCGTCGTGGTTATCGATGGTGAGGAGTTTGCCTGTTGGGAAGTGGACAATGAGGAACTTGCTGCAGAGCTTGCTAGTTAG
>Cp262_303
ATGAATGACGAGGTGCGTTCCCAGACGGCTACGGATCTTATTGCTCGTCCCTCGTTGACTGAGGCGATGATCATATCTACCTGTAATCGCCTAGAGGTCTATGCGATGACATATAGTTTTCATACGGGTGTCAATGACGTGGTGGAAGTGCTGCATGCCGTGAGTGGCGTAGATATGGATACCCTTCGGGGGTATCTCTACGTGCGTTATGCGGATGCTGCTGCGGAGCACATGATGGTGGTGGCTTCGGGCATGGACTCGATGGTTACCGGAGAGCAACAGATCATCGGACAGGTGCGTACGGCGTATCAGCAGGCTATCGAGTCGGGGACCGTGGGCCCGGCCCTGCATGGTTTGGTGCAGGCGTCCTTGCACACGGGGAAGCGCGTGCACACTGAGACAGACATAGATGATGCCGGCGCTTCCATGGTTTCCTTTGCCCTTGATCAAGCAATGTCCGGGGCTGGTCTGAGTGACCTACGCGGTAAAAAAGCGCTTGTCCTTGGCGCAGGAGCTATGGCTTCTTTGGCCGCTACCCATCTGGGTAGGCTAGGTATAGAGGGGATTATCTTTTCTAACCGGACCCGCAATAGGGCAGAACGGCTGGCTGAGCATTCCCGTGAGGCCGGGGTGCCCGCGGAAGTCGTCGATTTTGCATCACGAGGAAATGCCCTGAGTGGGGTGCATATTGCGATCTCTGCGACAGGCGCCCATACCTACACGATTTCAGCTCAAGACGTGCCGGAAAAACACTTAGGGCTGATATTTGTTGATCTTTCCATGCCTCGAGATATCAACGATGACGTTGCGGAAATCGCGGGAGTGCAGCTGGTCAATATAGAGAAGCTGCATGAAGCCAAGGCGGAGGGGAAAGACGCTGATGAGGCTGCCCACAAGATTGTTGCGGAAGAGCTCAGCGCATACACCTCCGCGCAGCGGGTTCGAGATGTGGCGCCAGCGGTATCGGCGTTGCGTCGACACGCTTCTGGCTTGATAACCACCGAGCTGGAACGTTTGAAAACTCGCACACCGAGCATGGGCGAAGAAGATTTTGAAGAAGTGCAGCGCACGATACGCCGGGTTGTGGATAAACTCCTGCATCAGCCGACGGTTCGGGTAAAAGAACTCGCGGCAAGCTCTGGGGCGGTTTCCTATGAGACGGCTCTGCAAGATCTTTTCGGCCTCCCAGTAGAAGCAAAGAGCGTAAAGCTTGGCGTGCGTGACTTACCCGATGCTGAGGTCGTAGCCCTGGGGGTTAGCGATGCCAACAAGATTATCCGAGCCATCAAGGAAGACTGA
>Cp262_304
ATGACTTTTACTATCGGTACGCGCGGCAGCCTTTTAGCTACCACCCAATCGGGGCATGTGCGAGACGCCCTAATCTCTCAGGGGTATTCGGCGGAATTGAGTATTGTTACCACACCCGGTGACGTAAATATGGCCCCTGTGGAACGCATCGGGGTGGGCGTTTTTACTCAAGCACTGCGTGACGTGCTTGTTAAAGGCGGCTGCGATATCGCTGTACATTCTTTTAAGGACTTGCCTACGCAGCGCGACCCACGTTTTCACTTAATAGTTCCGGAGCGTGCCGACGCCCGCGATTGCCTTGTAGCCCGGGACGGCCTGACATTGGCGGAGCTGCCTCAGGGGGCGCGTATTGGTACGGGAGCGCCTCGAAGAATCTCACAGATCAAAGCTTTGCGCCCTGATGTGGAATGCGTACCGTTGCGTGGCAACATCGATACCCGGATGGGCAAGGTTTTTTCCGGAGAACTTGATGCGGTGGTTCTTGCTTATGCGGGTCTTTCTCGCGTGGGCCGTGGCGACGAGGCCACAGAGGTGTTTAATCCGGAGCGTTTCCTTCCCGCGCCTGCGCAAGGAGCTTTGGCCATCGAATGCCGCGTTGATGACGCCGCTGCTGTTGCGGCGATCAATGCAATACGAAACGCAGAGGATGAGACCTGCGCGCTCGCTGAACGTGTAGTGCTCAACCGGTTAGAAGCGGGATGCACGGCACCCGTGGCCGCCCATTCTGTCATCATCGAGCAAGAGCTCCAGGTCACGGGAGCCGTTATCTCTCTTGACGGGAGCAAGGTCCTTCGCGCCACGATGACGGGGGGACTGTCTGAGGCTGTGGCTATTGGAGAAAAAGTTGCGGCAAAACTTATTCAGGATGGTGCCGCTGAGTTGCTGTCCTGA
>Cp262_305
ATGAGTTCGACTCCGCAACCCACCCCGGTAACCCCTGCACCGGAGGGAAAAGTGATCTTTGTAGGAGCAGGACCAGGAAACCCTGATCTGCTCACCGTTCGCGCCCGCGAAGTTCTCAGCCATACCGCTTTTGCCGTAGTAGATGCAGAAGTTCTACCGGGGGTTCGCTCAGTGGTTGCACGTGAACTCGATGTGCCGATGGATAAAGTTCAGGCGGCTGAGGAAGAATACGAGCGGCTGTGCGCGGAAGCAAAAGAAGCTGGTGCGCGCCGTAAACCGCAGCGCACGGACGCCCCGACTGCCGCTGAGATTACAGAAGTAGACGACGACGTTCCTGTGGTAGAGGTAGTGGAAAAGCTTAAGGAGCTTTTGTCCAGCGGGGAAGACGTTATTCGTCTGGTACAGGGAAACCCCTTGTCATGTGACCGAACCCTGGAAGAAATTTCTGCGGTCAAGCAGGCCGGGCTGGAGTTCCACGTGGTTCCCGGCATGTCCTTGCCGGCGACCGTTCCTGCTTTCGCGGGTATCGCTCTGGGCTCTTCTTATACAGAAACCGATGTAACTGGGGAAGACGTAGATTGGGAACAGCTTGCTGCAGCACCTCAGCCGCTGGTTTTGCAGGCAACTAAAGAGGATCTGCCCACAATAGCCGCAGAGTTAAAATCTCGTGGGATAGAGGCATCGACCCCGGTGACGGTGACAGCTCGCGGGACAACACGCTTGCAAAGAAGTTTTGATATTAGTTTGGGCACCCTGCACAAGTTGGACGGGGACCTCGCCGGAACCCTCGTGGTTACTTTAGGCAAAGCAGCGGATGAACGTACCAAGTATTCTTGGTGGGAGAACCGTTCGCTCTTTGGTTGGAGAGTGCTGGTCCCCCGTGCAAAAGAACAAGCCGGATCAATGAGTGCATTGTTGGCTGCTCAGGGGGCAATCCCGCAAGAAGTTCCCACAATCTCTGTGGAGCCGCCACGCAATCCTGCGCAAATGGAGAAGGCCGTTAAAGGGATCGTGGAAGGCCGCTACCAATGGGTGATTTTTACCAGCGTCAACGCGGTGAAATCCGTGAGAGAGAAAATCGGTTCCTTTGGACTCGATGCTCGTGCCTTTGCCGGTGTACGCATTGGAGCGGTAGGAACAAAAACTGCTAAGGCCATCCGTGAGCTTGGAATCACGCCGGAGTTGCTCCCTCCGAGAAATCGGCAAAACGCTGCAGGTTTAGTGTCAGTGTTCCCGGAGTATGTGGAAGACCTTGATCCAGTCGGACGGGTCCTCTTGCCCCGGGCGGATATTGCAACGGACGTCCTGGTGGAAGGCTTAGAAGGCCTTGGCTGGGAGGTCGACGATGTGGTGGCGTATCGCACGGTACGGGCCGCCCCGCCGAGTGCAGAAGTGCGCGACATGATTAAAAGTGGCGGTTTTGACGCTGTGTGCTTTACCTCTGCATCCACGGTAAAAAATCTGGTGGGCATTGCTGGGAAACCACATCAGCGCACAATCATTGCATGCATTGGTCCGATGGCGGCGGCAGCGGCAAAAGAATTAGGCCTGCGGGTGGACGTGATCCCCGAGGTAGCGGATGTTCCTCACTTGATTAATGGTCTTGCTACCCACGTGGCACAACTGCGCGCAGCTGGCCAGCTGCCGCCTCCTAGGAAGAAGCGGCGCGCCCGAAAAAATCGCGAGTAA
>Cp262_306
ATGAGCAACGCAGATCTCCACCTTATTCGTCGCCCCCGCAGGCTCCGAAGTACGCCAGTTATGCGCGAATTAGTGGCAGAGACGACGCTTCGTCCCGCCGACCTGATTCTTCCTATGTTTGTCGCAGACGGGATAGCTGAGCCCCGCGAAATTTCTTCTATGCCTGGCGTATACCAGCACACTATTCCCTCCTTAATCGAGGCCGTTAGAGAAGCTATTTCCGTAGGGATTAAGTGCATTGACCTCTTCGGAGTGCCTCTCGACGCCGACAAGGACGCACAGGGTTCTCAATCTTGGGCACCAGACGGAATCCTCAACCGTGGCATTAGAGCGTTACGCCAAGAGTTTGGCAATGATGTGATCATCATGGCAGACACGTGTCTTGATGAGTTCACAGATCATGGGCACTGCGGCGTACTCGACACTGATCGCTTCGGCGAGGCGGTTGTGGATAACGATGCCACTATCCCGTTGTATCAAAAGATGGCGGTGGCGCAAGCGGAGGCAGGCGCGCACATGGTAAGCCCCTCCGGCATGATGGATGGGCAGATTTTGGCAATCCGCGACGCCCTCGATGCTCATGGCTTCCAAGACGTAGCCATTATGGCGTATTCCGCTAAGTATGCTTCGGCCTTCTACGGCCCATTCCGTGACGCAGTGGGTTCTTCTTTGGACGGCGACCGTAGAACATACCAGCAGGATCCGGCTAATTTTAGGGAATCACTGATGGAAGTCGACCTAGATATTGAGGAGGGCGCGGACTTTGTTATGGTCAAACCAGCCATGCCTTACCTCGATGTCCTAGCAGAGGTAGCCTCAACATCGTCCGTGCCTGTCGCCGCGTATCAGGTATCAGGCGAATATGACATGTTGCATGCGGCTGCCCGTAATAACTGGCTCGATCTGGAACGTGTGATGATGGAATCGTTGATTTCTATCAAACGCGCTGGGGCAGACCAGATTCTTACTTACTTTGCCGTCGACGCGGCGAAAAAACTACAGCACTAG
>Cp262_307
ATGACCAACCACCAACAGCGACTCGAGCGATCACCATCTCAACAGACCACTCCCGACGCTAAGCGGGAGCGTCCCGACGCGATTCGCTGGGCGGTGCGCGCGTGGATTTTTGCCATCTGTGTGGAGGTAGTTCACCAGATCATCAATATCATTGTTGGTTTTGCCAACAAGCCAGAGTTGATCTCTAGGCTCAAAGATTCGATGAAGGATGAGAATCTTTCTCCAGAGATCATGAACGTGGCAGCAAGCTTGAGTATTGTTCTGGCAGGACTTTTCGCCTTTATCATGCTGGGAATTATTGCGTGGTTGGCTGCGCTTCTTTATAAAGGCAACAAATCCGCGACCCTAGCGCGCCGCATTCTTACATATTTTTCTATTTATTTTGGCGTGCGGTTGGTGACAGTCTTTCTGCTGACGCCAAGCTCGCCGTCTGTCCCCGTCGCAGTGTATGCCGTTGACGGTTGCATCCAGATCGGTATGGGCGTTGCTGCCATCGTCGCGCTCATTTTTAAGATGCGGCCCGAAAGCCTGATTTGGACTGGCGAGTGGGAGACATCGAGGGGGAAGAATGGGCGCGCCTAG
>Cp262_308
ATGGGCGCGCCTAGCGGTAGTCGAGACTCTCAAGAGGGCGGTGTTCCTGCACGTCCTCTGGGAACTCAGGAAGGGCTTGCCGACGCCATTGAAAAGGCGAAGCGGGCTGCTGCACAGGCTGGCATTAACACAGGAGCTTTCCACGCAATCGATCCGGAAGAAGTCGCTGCTGCTGCTATCCACGCAGGGAAGACCTCTTTTGCGTTTGAGTTAAAGGGACTGACCAGCGCTTCCTCAGTAGCGGAAGTGGAGGAGGCCCTAGGAGAGTTGGAAGGGGTGGAAGCAAAAATTGTTTACCCTTCCTCGATGGCCTGGGTGAGCGCAAGTCGCACTATTGACCCGATGATGTTTGTGGATGTATTCCAGAGATTCGGTATTAGCGCAACGCTTACTGACTCGTCGTTGCGGCGTCGGCTTGCCTGGTCTGACGTTGAAGAAGGACGGTATAAGCGTTCGCGACGCCGCGATCGTAGGGTCAGCCGCTTTGGCTCGCGCGTGGATGAGGAGGAACGCCGCTTTGAGCTAGCTCGCAGGGCGGGCTTCTTGGAACGCCGCGAGGATGTCTCGCGTAAAGAGCCCAGCACTGCTGTTCTCTTCACCGCCCGCTCGCTGATGACCAAAACGCGTCTATTTACCAGCGCGCTTTTTACAATTCCTGTCGTAGCCATCAGCTACTCCAGAGACCTCCAGTTTGATGGCTGGCAGTGGGTTTTGGCTGTGCTTTCTATCCCCGTTGTGTTTTATGGCGCGTGGCCTTTTCACAGGGCGACGCTGGGCGGAGCTCGCCGTGGTATGTCGGCGTTGGATAGTGCCTCGTCGGTAGCAATCCTGTTGGCCTGGCTGTGGTCGTTGAGCATGGTGTTATTTACCCCTGTGGGCGACCCAGGGTATCGGGCGCGGCCAAAGTGGGTAGCGATCGACCCTACGATTTTTGAGTCTGGCGCGCTCTTTTTCGACGTAGCCTGCGGAATGACTCTGATCCTTCTTGCAGGAAAACTCGCTGCCCGAAGAGCTCGCAGCAGTCTCCAAGATGATCTTCTTAAATACAAGCCCAATCCCGCTTCTACGGTCACGGTGGTGTCTAAAAAACGGAAGTCGGGAGCTGTAGGAAAAGAAGATAAGGCGATCCAAAAACTGAACGTGGGGGATGACGTCATCGTTCCTGCTGGGGAGCTTGTTCCTGTCGACGGCATAGTGGTCGGCGGCGGAGGAACCCTGGACGGTACGGCTTTGGGCATCGGCTCATTTGACGTAAAAGTAAACGATCGGGTCTACGCAGGGTGTATCAACGGCAGTAAAAACCTGAAGGTGCGTGTATTGCAGACTGGGCATAGGACCTGGTTGGCTGTCATAAATCGGTGGGTGGTAGACGCTAATGTGCACCAGAATCGTTCGGATGCCATAGCCACCAAAGCAGCCTCGATGCTTGTTCCAGTGTCCTTTGTTATTGCGGCTACGGATTTTGCACTGTGGGCCTTGATCACCAATAACCTGAACCAGGCGTTTGCTACGGGTCTTGCAGTGCTAGGGTGCGTGGCCCCGGCAGCGCTGGCAACCTCTGCATCGCTGGCTATGCGGCAGGGCATCGAAGGCGCTGCCCGCCGTGGAACGCTCATTAAATCGGGCGAAACTCTGCGCAACGTTGACGAGGTAGATACGGTTATTTTCAATCGCGTGGGCGCTATTTCACGCCCTGAGATGTCTGTAGAAACAGTTACTGCGGACCGTGGGGAAAATCCTGATCTGGTGCTTCGGGTTGCTGGCGCATTAGCCATGGAAAGTGGGCATCCGGTATCCCGCGCTCTGGTGCGCGCGGCACGGGAAGCTCGAGATGCTTCTACCGATGATTCAATTCCTGGTTGGATTGAAGTCAGCCACTCGGAGGTGGACGAGGAAGGAAGCTTCCGCGGACACGTGGAGTTGCCCGTAGTCAATAGCGATGGCGAGGAAGAATTGCGGAGCGTGGAAGCCGTATTATGGCGTCCGCGTAACCTTTCTGACCTGCATGGTCGTTTGGCCGCCGCCGCGGTTTCTGGCAGTAGTCCGTTGGTTGTGCGTTGGAAAAACAAAGATCGTGGTGTGATCACGCTGTACAACGGCGCCAAAGACGATGCCGTGGATGCCGTGGATGCGCTTGAGGCGATGGGGTTGGAAACGATGATGCTTAGCCGGGATACGTACCCGGTGGCGCGTCGATACGGCGATATGGTCGGAGTATCCCATGTGCTGGCTGGCGTGCAGCCTGGGCGGAAACCTCAGACAGTTCGATCTGTGCGCTCTCATGGGGCGAATATCGCTATGGTCGGCGATGAATCGGTGGAAGAGTGTTATCGGGTTGCCAACGTTGGCATTATGATTAGCGCGATGTCGGGGCCTCAGGGGGCGCTTGCGCTTGAGCACCCCGCAGCAGACGTGGTCATGCTCAAACCAGATGTGGCGCCTATCCCTCGCTTGTTCCATTTTGCACGTCGCCTGAATCGTAGGATTCGGGGAAACCTGATCTTTGCGTGGACGTATAATCTGCTGGCTATTGTGGCGGCGGTAGCGGGAGTACTGCATCCTATGATCGCTCCTCTTCTGATGTTAGGGTCGAGCGTGATCATCGAGGTTCGCTCTCATTGGCTGCGTAGCATGTAG
>Cp262_309
ATGGGGTTCTCGCCTAAAATAGGGTCGGCTTGCTTTCTTTTGGCCGTTTTGTTGTGCATTATTAGTGGCATGTCACAACCTTTCAACGCGCCAATTCTTGACGCTATTCAGGGAAAAACTCCCACGCGTCGTCCCGTATGGTTTATGCGCCAAGCCGGCCGCTCGCTACCTGAATATCGCAAGGTGCGGGAGGGTATTGGCATGCTGGACAGCTGTTTTATGCCAGAGCTTCTTGCAGAAATTACTCTGCAGCCGGTGCGGCGACATGACGTAGACGCTGCGATCCTATTCTCAGACATTGTGGTGCCGCTTAAAGCCGCCGGGGTAAAAGTGGAAATCATTCCTGGCCGTGGTCCTGTTATGGACCGTGCGATCCAAAGTCGTGCTGACGTGGATGCCTTGCCGATCCTTGAAGAGGACGTCCTTCAGGTAGCCCGAGGCATCGAGATTATCCGAGATGAGCTGACGGAACAGCAAACCCTGATTGGTTTTGCAGGCGCACCCTTTACACTGGCGAGCTACCTTGTCGAGGGCGGCCCCAGTAAGAACCATGAAAAGACTAAGTCCATGATGCATGGGGACCCAGAAACCTGGCATGCCCTTATGCAGCGTCTGGTTCCTACCATCGTGCGTTTCCTACGCACCCAGATCGATGCAGGCGTTCAGGCCATGCAGCTTTTCGACTCCTGGGCGGGATTCCTCACGGAGCGCGATTACCGTAATCACGTGCTTCCGTATTCCACTCAGATTTTGGAAGAGGTAGCGGATGTGCCGCGCATCCACTTCGGGGTAAGCACTGGTGAACTGCTCGCTACGATGAGCGAAGCTGGCTCTGAGGTAATGGGTGTGGATTGGCGTGTTCCTTTGGACGCTGCTGCCGAGCGCATTCACGCGCGTTCCGGGGCCAAGGTGCTGCAAGGAAACCTCGATCCGGCGTTGCTTTTTGCGGGAGACGACGTACTAAAAGCTGAGATTGAGCGTATCTGCATGGAAGCCGATCGCGCCATCGCCTCAGGACATGCCACAGGGCATATATTTAATCTCGGACACGGAGTATTGCCGCACACGGATCCTGAAGCAATCACTCGTGCGGTGGAACTCATTCATCGTTTTTAA
>Cp262_310
GTGCGCATTGCCATCATCGGTGCCGGTTTAGCGGGGCTAACGGCTGCTTATGAGATTCATAAACTCGCCCCTCACGCGGACGTAGAGGTGTTCGAGGCGACAGATCGAATTGGCGGCAAACTGTTCACGGTTCCGTTTGTCTCCGGTCCTACTGATATGGGCGCAGAAGCATATTTAGCTTTTCGGGAAGATACCACTGAATTTTTCAAAGAGCTAGGACTCGAGGAGAGTTTGCGTTCTCCCTCGGGGTTGCCTTCTTTGCTATACCAGGGAGGCAGCCTTCATAGCATGCCTTCCAACACGATCATGGGTATCCCCGGCACAAGTGAGGACCTAGGTAACCTGGTCAGCGAGGAAACTCGCAAACGCATTGACTCGGAAATAAACGCGGAGTCTATTGAGTGGCCTCAAGAAATAAGCCTGGGTGCACTCCTGCGGGAACGCTTGGGTGATGATGTTGTAGATCATGTGGTGTCGGCGCTGCAAGGTGGCGTTTATTCTTCTACCTCGGATGATCTCAGCGTGCGTGCTACGGTACCGCAGCTAGCGCGGGCCTTAGACAAGCTCAAAGAAGAGGGAAAGCCCGTAACCATCACGGGTGCTGTTCAACGACTTTTGTCTGAGCGAGAGGAACGTAACAAAAAACGGGGATATACCCCGAGCGTTTTTGCGTCTTTCGCAGGCGGCTATGCGGAGATGTATGAGGCTCTTGCTGAGCGTAGCGAGGCAAAGATCCACATCGATGCCTTTATTACCGCAGTGGATAAAAAGCCTGAGGGTTTTGTGCTCAAGGGTGCTGAAGGGGCCTTTGATAAAGTCCTGTTGACGGTGCCGGCGCCCACGGCGGCTCTGCTGCTTAAGAACCTTGTTCCGGAGGCTGCACAACAGCTTAAAACTATCAAGCTAGCGAGCTCTGCCGTGGTAGGAATGAAGTTTGATAATTCCGCGGGACTCCCCGATAACTCTGGGATTCTTGTTGCCACTAATGCCCAAAATGTGAGGGCAAAAGCATTCACCTTCTCCTCTAAGAAGTGGCCTCACCTGGGGGAACGTGGCGGTGCTTTAGTGCGGGCCTCTTTCGGTAGGTTCGGTGAGGACGCTATCGCGCGCGCAGACGAAGACGAGCTTGTCGACGCAGCCCTCGACGACCTACAGACCATTACGGGATTCGACGGACGTGCTGCTGGATTATCGGAGATCTTTGTCCAGCGATGGTTTGGCGGGTTGCCAGTGTATGGTCCTGGGCACTTGGACACGGTTGCAGCAATCAAGAAAGCACTGGCTCAGGTCGAGGGCATCGATGCTACTGGTGCGTGGGCCGATGGCGTCGGCGTTCCCGCAGTGATCGATGCTGCGAAAGCAGCGGCCAAACGAGCACTTGCCTAA
>Cp262_311
ATGACTATTGCATTTCTTGGAACCGGTCGAATGGGCACAGAGTTAGCACTCCATCTGCTCAAAGAACACGAACTCGTGGTCTGGAATCGCACCCCAAGCAAAGCAGAGCGCTTGGTGGCAGCAGGTGCCACGCTCGCTTCTTCCCCCGAGGAAGCGGTCGCTGCTGCCGATATCGTTGTGACATCGCTTTTTGGCCCCGATACAGTGCGAGACGTAGTTATTACCTCTCGCCTTATCCCGGATGGGGTGCTGTGGATTGATACGACTACCGTCAGCCCGGAAGACTGCATTGAGTTTGCCCATGCAGTGCCTAGCTATGTCGCAGCCCCCGTGGTGGGTACCCTCGGCCCAGCTCGCGCCGGCTCTTTGGGGGTTTATGTGGGCGGCACCGATGAGCAGTACCGCAATACCGCTGCTGCGCTCGTCGCCCCATGGGCAGATCCTGAAAGACTTGTGCTTGTCGACGCCGCCCCTAAAGCTGCCGTAGGAAAATTGCTGGCTAATCTCGCCCTTGCAGTAAGCGCCCAGGGGCTTAAGGAGGCACTGCTCCTCGGAGACTCCAGTGGTTTGTCCCCGGAGGAAACCCTCACCATGCTTAGGTCCACCGGCCTGGCCTTTATCGCCGGGATGAAGCATCCCTTTGTTGTGGGCGAGCGTCCCACCGCACCTGGAGACTTCACAGCAGACGCGATAGCAAAGGATGCTCGCCTGATGCTGAACACCGCGGACCAACCGCTTCCCGCAGTCGCCTCAGCACTAAAGTCATTGGAAGAACAACAGCAGGCCGGTCATGGCGATGAGGATTTCTCCGTGATACTGACACGCCGAGACAGCTAA
>Cp262_312
ATGACTGTTATCCCGACTTCCTCTAACGTTCAGCGTTCCCGTGAGCTTTTCGATCAAGCATGCAAAGTAACCCCAGGTGGTGTGAACTCGCCGGTGCGCGCTTTTGGATCCGTGGGAGGGCAGGCGCGTTTTATCGCGTCGGCGCAGGGCTCCAAGCTTTATGACGTAGACGGCAATGAATACGTGGACCTAGTGTGCTCTTGGGGACCGATGCTTTTGGGGCACGCCCACCCTGAAATCGTTGAAGCAGTGCAGAAGGCAGCGGAGAAGGGGCTATCTTTTGGCGCTCCTACTGAGGCTGAAGTGCGCATAGCTAACATGATCGTTGAGCGTACCTCTGTGGAGGAGGTTCGCATGGTCAACTCGGGCACGGAGGCGACCATGTCTGCAGTTCGGCTGGCTCGGGGGTTCACTGGCCGCCCCAAGATTATTAAATTCGACGGGTGCTATCACGGACACGTTGATGCGCTGCTGGCATCCGCAGGATCCGGGGTAGCTACGTTCGCATTGCCGGATTCTCCAGGCGTGACGGGTGCTTCCGCTGCGGATACCATCGTGGTGCCGTATAACGACATCGAGGCGGTCGCGCAGGCTTTTGCAGAGAATGATGGGCAAATCGCCTGCATCATTGCAGAGGCCGCGGCAGGAAACATGGGCACGGTTGCCCCACGCAATGATTTTAATGCCCAGCTCAAAGAGTTGGCACATGCTCATGGCGCATTGCTCATCTTGGATGAGGTGATGACGGGCTTCCGTACCTCCTACAACGGTTGGTTTGGCGTAGACCATGTGGCCGGAGACCTGACCACCTTTGGCAAGGTCATCTCGGGTGGTCTCCCAGCCGCGGCTTTTGGTGGACGTGCGGACATTATGAAGTACCTGGCCCCTGAGGGGCCGGTCTATCAGGCGGGGACTCTCTCAGGTAATCCGGTGGCTGTGGCCGCCGGAATGAAATCTCTTGAGCTTGCTACCCCTGAGGTCTATGACATAGTGCGTGCTAATGCTGATCGCCTGGCCGAGTTGCTGAGCAGCGCGCTAGAGCGTGAAGGGGTAGCTCACCATATTCAGAGGGCCGCTACGATGCTATCCATCCGCTTTGCAGAGGGCGAAGGCCACAACTTTGATCAGATGAAGTCGGCTGAGACATTCCGATTTTCTCCTTTCTTCCACGCTCTCATGGATAATGGCATCTATGCGCCGGCGAGTGTGTTTGAGACTTGGTTTGTGTCTGCGGCGCTTAGCGACGAAGATTTCGAGAAGATCGAGAACGCCCTACGCCCAGCGGCTCAGGCTGCAGCTGCCGCAAACAAGTACTGA
>Cp262_313
ATGAGTACCACCATCGTTCACCTCATCCGGCACGGAGAAGTCTTTAATCCAGAGCGCATTCTGTATGGGCGCATCCCTGATTACCACCTCTCCTCACGCGGGCACAGCATGGCTGCTCGGACAGCTAGCTCCTTTGCCGGACACGACGTATCCGTTCTGATGTCCTCTCCTTTGGAGCGCGCGCAGGAGACAGCAGCGCCTTTTGCGGAGAAGCTAGGACTTGAAGTGCGTCTCGACGACCGTCTTCTGGAGTCCGGCAACCGTTTTGAAGGCCTGCGCGTCAAAGGCTTGAGGTCTCAATTGTGGAACCCCGTGAGGTGGCCGCTCATGGCCAACCCGCTGCTGCCCAGTTGGGGGGAGCACTATGTGGATCAACGCGATCGCATGATGGCAGTAGTAGAAGATGCTCGGCGCGCCGCTGAGGGACACGAGGCGATCTTGGTGAGCCATCAATTGCCTATTGTGTGCGTGCAACGGCATGTTCAAGGAAAACCTCTAGCGCATAATCCGGCGGCTCGACAGTGTAACTTGGCTAGCGTCAGCTCGCTGGTGTTTGAAGGCGACCAGCTCGTTGACTATATTTACACGGAACCAGCACAGGAGATCTAA
>Cp262_314
GTGAAGAGGACTCTCGCTGCGACGATGATATCGAGCCTGCTTGTGCTTAGTGCGTGCAGCTCTGAGGACACTGCAGGAACGGACGCAGTGGCTATCGGTGGGACGTTCCAATTCCATTCACCAGGTGGGCAAACGGAGATTTTCTATGAGGAAGCAGACCGAGCTCCTGTTAAGAACATCTCTGGCGAGTCTTTGTCCTCGGACGCAAAGATCAGCCTTGATGATTACAAAGATCAGGTTGTTGTTTTGAACGCATGGGGTCAGTGGTGCGCGCCTTGCCGCAGCGAGTCCGATGACCTGCAAACCGTGCAGGAGTACCTGGAAAAGGAGCAGCGCGGTACAGTGCTGGGGATCAACGTGCGTGATTATTCCAAGCAGATTGCCCAAGATTTTGTCAAAGATAACGGGTTAACCTATCCCAGTCTGTATGATCCACCATTTAAATCTGCTGCACAGCTCGGAGGGGTCCCCGCTGCCGTGGTTCCTACGACGATTATCCTGGACAAGCAGCACCGTCCAGCAGCGGTTTTCCTAAGAGAAATTACCGCTAAGGACGTTATTGACGTGGTTGAAAGAATTGTATGA
>Cp262_315
ATGACTGACGTTTTAGCTAGTGGTATTGGCGAGCAGATCGCAGACGTTGCGGCCACAGGGCCACTACTGCTTGGCCTAGCGGCCGCAGCGCTTGCCGGTTTAGCCTCTTTTGCCAGCCCTTGCGTGATTCCATTGGTTCCGGGGTATATGTCTTACCTGGCGGGAGTAGTAGGCGCAGAGATGGAGCTCGGTGAACAAGGCCCGCAAGTAGCAAAGAAGGGGCGTTGGCGGGTAACCGGGGCGGCCCTACTGTTTGTTCTTGGGTTTACCGTGATTTTTACCCTGGCCACGGCAACCGTTTTTGGTGCCATTAGCGCCCTTACTCTCAACGCGGAAACCTTGATGCGTATCGGCGGGGTGGTCACGCTGCTCATGGGCGTGGTGTTTTTAGGCTGGGTGCCCTTCTTGCAAGAAGATAAACGAATGGCCCCTAAACGCTGGTCTACCTGGTTGGGTGCGCCGCTGCTCGGAGGAGTTTTTGCCCTGGGGTGGACTCCCTGCTTAGGGCCTACCCTGGCAGCTATTATTTCTATTTCTGCTGGTACAGAAGGAACAACCGCAGCTAGGGGAGTGGCCCTCATCCTGGCGTACTGCGTGGGATTGGGATTTCCCTTTGTGGCGGTTGCACTGGGTTCTGCGCGGGCAATGCATGGCATAGGGGTGCTGCGGCGGCACTCTCGTACTATCCAGATCGTGGGTGGTGTGGCATTGATCGCAGTCGGCACGGCGTTAGTCTCTGGAACGTGGGGGATATTTATTAACTGGGTGCGTCAGTGGACCGTCGAGTATGATGCAACTTTTATTTAG
>Cp262_316
ATGAGTAAGCGGACGAGGAAGCTGCTGAGCTACCCATTAAAGGCATGGCACTGGCTCACGAGCATGCGCACGGCGTTGGCCCTGCTATTTCTTCTAGCATTAGCCTCCATCCCCGGCGCATTGTTGCCGCAGCGTTCCCTTAACCAGTCAAAGGTTACGGAGTACATCGCTAATAATGGCCGGACTGCTGAAATTTATGACAAACTGCAGCTTTTCGACGTCTTTAGCTCTACCTGGTTCACCGCGATCTTTGCCCTGCTGTTCCTTTCACTCATCGGATGTATCATCCCGCGCTCGTGGGATCACTACAAGGCCATGAAGACACCCCCGGTTCGGGCTCCAAAAAATCTGAGCCGGTTGCCGCTGCACGGCGAGGGCAGTGTGGAAAAACCGCTGAGTCAGGTAGAAGAAGACATACGAGCGCAACTCAAAGGGTGGAAGCTGGCAGAGTACACCCCAGAGGAAGACCGAGCCGGGATGCGGTCGTTTTCCGCTGAGCGGGGGTATCTGCGAGAATTTTTCAACTTAACATTCCACCTTGGTCTGGTGGGTATGTTGGTTGCGATTGCGGTGGGCAAGCTGTTCTTCTACGAGGGACAGGTGATCATCGTTGCCAGCGACGATAAGACAAAAAGCACGGAGTTCTGCAACACTGCGACGGCAAACTACGATTCCTTCCGGGCCGGCTCGCTTTTCGACGGCACTGGCTTAAACCCTTTTTGTTTTATCGCACACAACTTTTCTGCTGATTATCTTCCCAATGGGCAGGCGAAGATGTTTAGCTCTTTGGTCTCCTACGCAGCGGGAGAAAAGATCTTTAATGACACCGAGACGTGGCAGCAATACACCCTTAAAGTCAATCATCCCCTGCGCATTGCCGGCGACCGCGTTTATCTGCAAGGACACGGCTATGCACCGACCTTTAGCGTCACGTGGCCCAACGGAGAAAAGAGAACCCAGACTGTTCAGTGGCAGCCGACTGACCTTATGAACTTCCTCTCGGACGGTGTGGTTCGTTTTGACCCGCCGGCCGGAATGTACAAAGACGCCTTTGAGAAGCGTCAAAACCAGCTGGCCATTCAAGGCTTGTTTGCGCCGACTGCCTCCTGGGAAGGCGAAAACAAAGCCTTGCTGACTTCCCGGTATCCAGCTATGACCAACCCCGCGGTAGCCATTGACATCTATCGGGGAGACAACGGCTTGGATTCCGGCAGAGGACAAAACCTCTTTAGCTTGGACAGTGCCCTGATCCACTCTGGTCAGCTGCAGAAGCTGGAACGCGTTAACCTAAGCGTTGGGCAGTCCGTGACCCTGGATAACGGAACAGTGGTCTCGTTTGACGGTGCCGAACAATTTGCTAACTATCAGATCAGCCATGATCCCGCACAGCTCTGGGTGCTCTTTTTCACCGTCATAGCGCTGTGCTCTCTCGCCGGTTCATTGTTGATCCGACGCCGACGGATCTGGGTGCGCGTGCGCGCTGTTTCCAGCACCGTTACCTGTGTAGAGACCGCAGGACTCGCCCGAACTGACCGCGCCGGGTGGGGAAGGGAATACGAGCGGATTCATCGACGCATCCTTGGGCTTCCCGATCCCGACGAGGACTAG
>Cp262_317
ATGACACCCCAAGAACTGCTTATGGCTTGGCATGAACAGCAGACGGCTTTCATAGAACATCGAGCGCTCAGGACCCGCACGCTCATCGAGGTCCTTAAAGCACGGTATGGGGATGCTCCCATCTCTGTGCTCGATCTTGCATGTGGCCCAGGCAGCCTCGGCACAGAGATCCTTCAGGAGTTACCTAACGCCACGGTCGTTGGTGTGGACCGGGACCCGGTATTGCTACGGCTGGGGGCAGAAACAAACCAATTCGGTGAGCGTCTCCGCTTTGTCGACGCCAACCTCACCGACTCCGCTTGGGTAGAACAACTCCCCGCTACAAACTTTGATGCCGTTATCAGTGCCACCGCTTTGCACTGGTTCGCGCCCGACCAGTTATCTCAGCTCTATCAGGACCTCACTCGGGTGGTTAAACCCGGTGCGATCTTTATGAATGCCGACCATTTGCTTTACGACGCCCACCACAATCCAGTCTTAGCCTCTCTTGCTGAAACAATCCGGGAGGACTTCCGCGCCCGTACAGTTTCCTCGGGAGTTCTTACGTGGGAGGCCTGGTGGGATGCAGCCTTCCAAATGCCAGGCTGGGAGAAAGAAGCAGATCTATGGCATCAGCGCTGGGCCAACAAGTCTGCCACGGTAAAAGTAGATAGCGCCTACCACCTCGCGGCACTGCGTTCCGCGGGATGCTCAGAAACGGGCCACCTATATCAGTGGCTCGATGACTATCTCATCTACGGAATCTGGCCCACAGAATCATGA
>Cp262_318
ATGATTACGGCTACCGACCTCAACATCACTTTCCAAGGCACCCCCATACTTCAGGGGGTAAATCTGAGTGCACAGGGTGGGCACACGATCGGCATCGTGGGACCAAACGGGAGTGGAAAAACCACCCTGTTGCGCGCCCTCTACAAGTCCTTATCGCCTCAGAGCGGGCGAATAGAAATAGATACTGAAGATTTGTCTTCACTCACCCCGCGCCGGATCGCGCAAAAGGTTGCGGTGGTAGCGCAGGAACGCGATTCTTCCCTACCTCTACGCGTTTCCGATTGCGTGGGCTTGGGGCGGTTGGCGCAAAGCACGTTATTGTCCTACTCCAACGCACACAATCACATGATTGTGGCGTCGGCGTTGGAACAAGTAGGGCTCTCTGGATTTGGTAGCCGGTTGATCTCAGAGCTTTCCGGCGGCGAGAGACAGCGTGTGCTCATAGCTCGCGCCATCGCGCAACAAGCTGACCATGTGCTTCTCGACGAACCCACCAATCATCTCGACCTCGCGCATCAATTTGCCATCATGGAACTTGTCACCACCCTCAGATCAACGTCTGTGGTTGTACTCCATGATCTCAACCTCGCAGCACGTTTTTGCACCGAGGTCATCGTTCTTAACCATGGCATGGTCGTAGCTCAAGGCAAGCCTGATCACGTTTTTAACGCAGAGATGTTTGCTGAGGTCTTCGGACTCCACGCGCAGATCCTTCAGCACAGCGGATCTCCCCAATTTCTTTTTTCACCACTATCTTCTCGTACTTCCTAG
>Cp262_319
ATGAAGAAGACGACTGCTCAATATTTAGCCCTAGTGTCCGTTGCGGCCTTAGCACTCACTGCCTGCGGCGAAAGCGCGGCGGATAAACAGGCTGCTCACGATAAGACCGCTGCATCGGAAGCCAAAATACAAGTGGCTAGTTGTGATGAAACACTGAGCTTTAACAAGGCCCCCGAGAAAGTCCTGGTCATGTCAGAAACAGACATTTCGATCCTCCACGACCTTGACGTGATAGACAAAGTCGTGGCAAAAGCTGGCGCCAAGCGGGTAGAAGGCATTAGTCCGAGTCTAGAGAAGGCAATAGCAAACATTCCCACTATCGCAGCCGGCGAATTAGACACCGGCGGCGCAAAAGTTTCCACGGAAGCCATTCTTGAGCTCAAGCCTGACCTTGTTATCGGCTTTGACACAGGGGCAGACCGACAAGCATTAAAGGACGCTGGAATCCCCTTATATTCTCCAGACGCATTCTGTCCCAATGCCTCCGCTAAAAAAGCCGATTGGGGCTTAGTGAACAATGAGATAGACAAGCTTGCCACGATCTTTGATGTGAAAGGCAAAGGGGAAGAGCTTAAGAAGTCCGTCCAAGACAAGCTCAAGCAGCAAGGCAGCACCCAAGGGGATACGTCTGCCGTCATGCTCTATATCACCCCCGGTTCGGATGAGTTTTATGCCTATGGCAACACTTCGATGGTGCAACCTATTTTGGAGGCCAATGGTCTCAAGAACGTCTACGCAGACAACCCAGAGCGAGTCTTTGATTCCTCTATGGAAGAGATACTGGCTAAGAACCCTGATCGGATTGTCCTGCTCTCTGAATCCTCAGACTCCGACGCTGCCATGAAGACTTTCTTAAATTTCCCGGGAGCGAAAGATCTCAAGGCTGTCCAGAATAATCACGTTGCGCACATGCCTTTCATCCTGACAGATCCTCCCACCACGCTGTCTGTAGAAGGCGCATCCTACCTGCACAATCTAATCAAATAG
>Cp262_320
GTGCAATACACAGGGCAGCACACCACGATAACCACGCTGGTGCTCAGTATCATGGTGCTTTTTATCCCGGCATTAAGCGTATGCATCGGAGCTGCGGGAGTCGCGCCTTCCCATGTGTTTGGCGTCATTTTAAGCCACATCCCGCATGTACCCGTCGATATCAGCTGGGATAGAGCCACCGATGCGATTATCTGGCACAACCGTTTTCCGCGAGTGCTACTGGGACTTGCAGTCGGCGCAATATTGGGCGTCTCTGGAGTAGTCTTCCAGGCCGTAATCCGGAATTCTTTAGCGGAGCCCTACGTCCTGGGAGTAAGCTCTGGGGCTTCCACCGGCGCGGCGTTTTCCTTGATTATCCTCGGTTTAAGCTCCGCGTGGGCCATGGGATTCTTTGCCTTTGCCGGTTCTGCCATTGCTACATGTGCTGTTCTCATCATTGCAGGTCGCAGCTCATCCCCACTCAAGCTCATACTTTCTGGATTAGCAATCGGATTTGGCGCACAGGCTTTTACCAACTTCATCATCTTTACCAACGGCTCTCCGGAGACAAACCAAGCAGTGATGTTCTGGATGTTGGGTTCCCTAGGCCGAGCGCGCTGGCAAGCGGTGGTTGCAACAATTATTGTCGCCATCTTTTTGACTCTGCTTATGGCCATAATCGGACCACTCTTGGATGCTCTGGCCAGTGGCGATGAGACCGCACGGGCTGTAGGCGTACCCCCTGAAATTACTCGGTTACTCGTCCTCATCGTGGTATCTGCCGCCGTGGCAATAGCCGTGAGTAGCTCCGGCGGTATCGGTTTTGTTGGCCTTATTGTCCCCCACATAATGCGCATAGTCTCTGGTTATAGTCACCGCATGTTGGTAATCAATACCGCTTTGGCCTCTGCGTTATTTCTTGTCCTTGCAGATGCCTTGGCGCGGGTGCTGATTAGCCCGCAAGAGCTCCCTATCGGAGTGCTCACCGGCCTGATTGGCGCACCGGTTCTAGCAATCCTTATTCGACGAACTACAAACGTATAG
>Cp262_321
ATGAACGTCAACCCGAATCTTGCGTCGCTATCCGATATGGCATTTGCGTCGAGCTTCGTCATCTATTTTATTGCTCTTGTACTCTCGATTGTCTTTTATATGAAAACGAGAACACTCATTGACCTGGAACGGGAAAGAGTCAATGAACGGGCGCTCGTCACCGTGGGGAGCGAATCCGATAGTACCGAGGGGATGGGCACCGAGCTGGATTCTGCGGATGATCAAATCTCTAAGGTGGGAGCATCTGCAGAAAAGTTTGCTGGTATGACCCAGATGATCGTGTGGTTGGGCGTTGTTGTTCACGCCGCCTCTGTGATCTTGCGCGGTCTATCCGCTTCGCGGTTCCCCTTTGGCAATCTTTATGAATATGTCTTGGTGATCAGCTGTTTCGCGGTAGCGATTGCGGCGTTCTTCTTGCAACGGCGAGAAATGCGCGTGCTGTGGCCATGGGTTCTCACCCCTATCTTGGCTCTGCTCTTTTTTGGTGGGACCAAGCTCTATGCTGATTCCGCTCCGGTAGTACCTGCTTTGCAGTCGTTCTGGTTCCCAATCCATGTATCTACAGTGTCTATAGGCGCTTCTATCGGCATGATCTCTGGCGTTGCTTCCGTGCTTTATCTGCTGCGTTTATACCAGGAGCAAGGCAAGGAAAAGGGCGTGCTAGGGGCACTGGCCAAGCCGTTGCCTTCTGCAAAGCTTCTCGACGCCATCGCGTATCGCACAGCGATTATCACTGTGCCGGTCTTTGGTCTAGGCATTATTTTAGGAGCAATTTGGGCAGAAAGTGCGTGGGGGCGCTTCTGGGGATGGGATCCTAAAGAGACCGTGGCTTTTGCTACCTGGATCCTTTATGCGGCTTATCTGCACGCACGTGCTACCTCAGGATGGCGGGACTCCCGGGCTGCGTGGATCAATATCGTAGCGCTTTGCACCATGGTATTTAATCTCTTTTTTATTAATATGGTGGTCTCCGGTTTGCACTCATATGCGGGTCTGAACTAA
>Cp262_322
GTGGGCCGTCTTATTCTTCTTCTCCTGCTTATCGCAGCCATCGTGTTGGTGTGGAAGGCGTTTGGCCCTAAAACTTGGCAGAAGAGCGCCATCCCCGAGCCTCCTCGTATCAAAGGCCCAGATGACGATGAAGAATTCTTGTGGCGTTTGGAAAGAGATCAATTTAAAAAGCGTCGCGCCGCGGAGGAAGCCAAGCGCAAAGCAGCTGAGCAAAAGAAGCGCGAAGCCACAGAAGATACTTCCCATGGTGATCGGGAGAAGTCGCAAGACGATGGGACCCCAAGCGCCTAA
>Cp262_323
GTGAGCGAAACTGCAATGTCAGAGAATTCTCGTCCGATCGTCGATCCGCAGGTAAGAACTGCTGCCCGGAAAGCCGTCATCGTGTACGGTATCGCACGATGCGCACTTTTTATCGTGCTGACCGTCATCATTCAGGGGATTGCGGTAGCCATCGGCGCCCCAGTGCCAATCCTTATTTCAGCCACGCTGGCATTAATCCTGGCCATGCCTCTATCCATGTTTGTGTTTAAAGGGATCAGGGTGCAAGCTACTCAGGCCGTAGCGTTATGGAGTGCACAACGCAAGGCCGAGAAGGATTGGGTTAAAAGCGAATTATCCAGCCGCTAA
>Cp262_324
ATGTCAAAAGCTACTTTTGCCGATTGGAAAGAAGGCGCCCGTCCTCACACGTGGGCCAATGCCTTTGCCCCCGTCATCATCGGTTCTGGCGCCGCAGCCCAAGCCCATGGTTTTAGCTGGTGGCGGGCCCTGTTGGCGCTCGTTGTCGCATGGGCACTCATCGTAGGAGTGAACTACGCAAACGATTATTCAGATGGAATCCGCGGTACAGATGATGACCGCACTGGCCCACTACGGCTAACGGGATCTGGATTGGCGCAACCGGAGGACGTTAAACGAGCTGCTTTTCTAGCTTTCGGAGTAGCAGCGATCGCCGGCATCGCCTTGTGTTTAGCAAGCGCATGGTGGCTTATTGCCGTGGGCGCTCTTTGCATCCTCGGGGCCTGGTTTTATACCGGCGGGAAAAATCCCTATGGGTACCGTGGACTCGGCGAAGTCTCAGTCTTTGTATTCTTTGGCCTTGTTGCAGTACTAGGAACTCAGTTCACTCAGCTCGGCAGAGTCACGTGGGTTGGTTTCGGTTGTGCCGTAGCGGTAGGAGCAATGTCCGCCGGGGTAAACCTTGTAAATAACCTCCGCGATATTCCCACCGATTCTGCCGCAGGGAAAACTACCCTTGCGGTTATTCTTGGCGATACCGCAACCCGCCGCTTGTATTGCGTTCTCGTAGCCATACCGTTTGCGGTTTCCCTTGCGTTCTTTGCAGTTTCACCCTGGGCTGGCATCGGCATTATCGCCCTTCCGCTTGTGATAAAAGCAGCACAACCGGTGGTGAAAGGACGCCACGCTCAGGATCTTATCCCGGTACTTGGCGCTACTGGAAAGTCCATGGCGGTATGGGCCGTGGCAACTGCCATAGCATTAGCGGCTGGATAA
>Cp262_325
GTGCATGTACTTGAGCCCCTCGTTGTCCCCACGCATAATCCTGCCAACATCCTCGACCGCTTGGAACAGGCCATCGTGGGGCAGCGTAGCTTCCTCCCCCTTCCGTCCGACGATAAAGATCGGGCCGAACTACTGCGCAGAACCCAACGCGTGGGTCACCCCATCGATCCAGATATTGCTCTGGTCATGAGCACTTCCGGCTCCACCCGGATCCCCAAAGGCGCTATGCTCACCGCGGGCAACCTTGTGTCTTCTGCAGACGCTACGCACCAGTTTCTCGGTGGCGAGGCCCAGTGGCTGCTGGCTATGCCGGCTCATCACATCGCGGGAATGCAAATACTGGTTCGCTCGATCATTGCTGGTTACGATCCCATTGTTGTCGATGTTTCACGCGGCTTTAACGTGGCTGCTTTTGCCACTGCCGCAGCAAGCGTCGAAGGCGAACGGGTTTACACATCATTGACGCCCCTGCAATTGCTTAAAGCAATGGATACTTTGGTGGGCATCGAGGCTCTTCGAGTCTTCACGGCGATCCTGGTGGGCGGCGCTCCTTTGCGTGCCGACGACCGCCGCGCGGCCAAAGAACTCGGCATCAACGTGGTGACCACTTACGGCGCCTCAGAGACATCCGGAGGCTGCGTATATAACGGCCGCCCGGTGCCTGGCGCGACGATACGCGTTATTAACGAGCGCATTCACCTCGGCGGCCCTATGATAGCGCAGGGATACCGTAATATCCCCGATCACCATGCGTTTTCTCAACCCGGCTGGTTTATCACCTCCGACGCGGGCATCCTCAATGACGGAATACTTGAAGTTGTAGGCAGGCTCGATAACGTTATCGACTCTGGTGGCTTAAAGATTCACCCCGAAGTTTTGGAGCGCAAACTTTGCGATGTCCCTGGAGTCACGGCGGCTTGCGTAGTGGGGCTACCCGACAGGCGATTCGGCCACATTATTGTCGCAGCTTATGAGGGCAATGCACATCCTACAACGATCATTTCCGCGCTCGATGATCTCCCTCGTTGGCAGTTGCCCAAGGACGTCCGTCGAGTGGAATCTCTGCCACTTATCGGCCCCGGAAAAGTTGATCGTAGGGGTGTCACCGCCCTTTTCACACAACAGTGA
>Cp262_326
ATGGATGAGCAGAAAACATACAGTACCGATAATCCTTTTGATGCTTCCCAGTGGGAGACCGTCGCGGGGTTCCAGGATCTTACTGATATCACGTACCACCGTCACGTAGGCGAAGGACGAGAAAACGGAATTGTGCGCATAGCTTTTGACCGCCCTGAAGTCCGTAATGCTTTCCGCCCCCACACTGTCGACGAGCTCTATCGCGCACTCGACCACGCTCGCCGCACACCCGATGTGGGCACCGTACTGCTTACCGGAAATGGGCCGAGCGAAAAAGATGGTGGCTGGGCCTTCTGTTCCGGCGGCGATCAACGTATCCGCGGACGTTCCGGATATAGGTACGCCACTGAGCACGCTCACGACGACGCCACCGCAGACGAATCAACAGTGGACACTGCCAGGGAAAAGGTCGAAGGTGGCAGGCTGCACATTCTTGAGGTGCAACGACTCATCCGCACCATGCCCAAAGTAGTTATAGCGGTAGTCAACGGCTGGGCCGCAGGTGGCGGGCACTCTTTACACGTTGTGTGTGACATGACAATCGCTTCCCGCCAGGAGGCTCGATTCAAGCAGACCGATGCCGATGTGGGATCCTTTGATGCCGGCTATGGTTCCGCATATCTAGCAAAAATGGTAGGACAGAAATTTGCTCGTGAAATCTTTTTCCTTGGGCGTACATACGACGCCGAGACGATGCAACGCATGGGTGCTGTAAATATCGTTGCAGATCACAAGAATCTAGAGGACGAGGCCATTCAGATGGCCCGCGAAATCAACGGCAAGTCCCCTACCGCCCAACGCATGCTCAAGTTTGCTTTTAACCTCACCGACGACGGCCTCATGGGGCAGCAAGTTTTTGCCGGTGAAGCCACCCGCCTGGCATATATGACGGATGAAGCGGTGGAAGGCAAAGAAGCCTTCCTGCAAAAACGCGCTCCTGATTGGAATGACTTTCCTTATTACTACTAA
>Cp262_327
ATGCTTTACATCCTCATCGCCCTTCTGGCTGTCGCCGCAGTGGTTTATCTCATAGTCAAAAAGGTCCACGCTGCCGCAGCCATTTTCTTTGTAGGCGTTCTGCTCCTCATGATTGCCGCCCTCACAGGCCGGGCAGAATTCCGTTCCACGGACATCGCTTCTTCCGGGAACGCGCTCTATGACCAACTACTCGTGGTAGAAGCTCTTTTTAAGAGTCGTTTCTCTGGAATCGGCATGGCCATTATGGTGCTTTTTGGTTTTGTTTCCTATATGCGCCATATTGGTGCCGATGCCAAAACCGTGGTGATACTTTCCACGCCATTACGCCGTTTTAAGGGATCATATTGGCTCGTCCCAGTGGGATTTTTAATAGGAAACCTTTTGTCACTGGTTATTCCCTCAGCTTCCGCGCTCTCACTACTCCTCGTGGCAACGCTCCTACCCGCGCTCATAGCCGCCGGACTCACCCCTTTGACAGTAGGAGCCATCGTGGTCACGTCTTCCACGATCATCCCTACCCCGCTAGAGGCCGGGCTCATTCAAGGTGCTGACCTTACCGGCATGACCGTCACAGAATTTGTCTACGGCCATGTCGCATGGGCAACCGTGCCGGCGTTGATAATCACCGCTTTTGTACACATGTGGTGGCAACGCCATTGCGATATCGTCGACGAGGGAACGCAGCACAACGCAGAAAACCGAGAAATAAGCGACTCCGATGCAGCTACCAGAGACGCCCTTGAGCGCGCGTCTGGGCTACCCGGCTATTACGCGGTCCTCCCGCTCATGCCCCTTCTTTTGATCGTCGTTTCAGCCCTTTTAAAGCGCCTTAATGTGCTCCCCTTTGAAGCCGGAATCCTACCTGTTACCGTGGTATCTCTTTTTGTTGCGCTCATCATCGAATCCTTGCGTAAACGCACAATCACGGGCGCCATCGACTCGGTAGCAAGTTTTTTCAAAGGCATGGGTGAAGGCGCAGCAGGCGTAGTCTCCCTACTCGTAGCCGCTGCCGTTTTAGTCGAAGGCATTACCCAGATGGGCGTGATCGACATGCTCATCCAAGCAGCCGAAGGTTCTTCCGGCGCAGCCATACTCATCGTTCTCATTTTTGTGGTCGCTACCGCCGCCATGGCCACTCTCACCGGCTCCGGAACTGCCCCCTATTTTGCGTTCTCCGAGGTAGTCCCCTCTTTAGCGGCACAGTCTTCCATCCACGCACCGCAAATGCTCACTGCAATCTGGGGCACGTCTAATCTGATGCGCCAGATCTCTCCGGTCAACGCGGCAGTGCTTATCGTCGCCGGCGCCATCAAAGTCAACCCGATTCGACTGGTCAAACGCACCCTTGTTCCCATGGTTGTTGCAACAGTTCTCAACACACTGTTTGCGTTCTTATTTATCGGCTAA
>Cp262_328
ATGACACAAGCGAAACCCCTATCAGCGTGGGGCGCCACAATAGATGAGGTACTTGAGCGCGCCCACGTGGTTGCACTTCCTATGAGGGTGCGTTTCCGTGGCGTGACCACGCGTGAAGCCCTTCTGTTCCGAGGTCCGGTCGGCTGGGGAGAGTTTGCACCCTTTTCGGACTATAGCCCTGAAGAATCCGCCTATTGGCTTTCTTCGGGTCTGGAAATGGCTTATCAGGGCCCACCGAAGGCTATGCGTGACTGCGTAGAGGTCAACGGCACCATCCCGGCAGTGATTCCAGAGCAGGTGCCTGAAGTGATGGCGCATTTTGATGGATGCCGGACTTTCAAAGTAAAAGTTGCGGAGAAAGGTCATTCACTTTCGGATGATGTTGCTCGTGTGAATGCTGTCCGGGAGGCCATGCCCTCGGCAATAATACGCGTTGACGCGAACCGTGGTTGGTCTGTCGAACAAGCCTTTTGCGCCGCCAAGCAGTTGAGCCCTCTGGACTATGTGGAGCAGCCTTGCGCAACGGTTGCGGAACTTATTGAGCTGCGCCAGCGTCTTATACGGGCCGGCTTGTTTGTTCGAGTTGCCGCGGATGAGGCGATACGCAGAGCAGAAGATCCTTATGAGGTGGCGCGTGCACAAGCGGCAGACGTCGCAGTGGTAAAAGCGGCCCCCCTAGGGGGACCACGAAAATTGTTGCAGATCGCCGAGTTTATGCGTGCGCGTGGTCTAGACATAACAGTGGCCAGTGCTCTAGACACAGGCGTGGGGATGAATGCCGGGCTGGCAGCAGTCGCGGCTTTGCCTAAACACACTGATGATGAAGACTTTGACGTGCCCCCGGCAGCGGCGGGGCTGGCCACACAGCGGCTTTTTGTGGAGGACATCACTGCACCACGTCAGATCGTCGACGGGCAGCTGGCTGTGGAAATGCTCTCCCCGGACCCCGATCGGCTCTCGGAATTTAGCGTTAAAGATATTCGCCGCGATGCGTGGTTACAGCGGCTACAGGAGGCGTGGGAATTCCTAGAGCGTTAA
>Cp262_329
ATGATTTCATCGCCCCAGCTTGCCCGCGCCGTCGCTGCTAAACTCGCCCACTATCTCACTGATGTGGTGATCTGCCCTGGCTCGCGTAATTCTCCGCTCTCCTTGGAGCTGCTTGCTCGGGATGATATTCGAGTGCATACGCGTATCGACGAGCGCAGCGCAGCATTTTTAGCGTTAGGCATGGGGCGGGCATCTGGAAGACACGTGGGAGTTGTTACGACCTCTGGAACAGCGGTGGCTAACTGCCTGCCCGCGATGGTGGAGGCCTATCACTCTCACGCACCATTAGCCATGATTTCGGCGGATCGTCCAGCGCACTTGCACGGGACGGGGGCAAATCAGACGATCAACCAGACGGGAATCTTTGGAGTGGTTCCTACCACTTCTGTGGCTGCGCTTGCAGACGTAGAGCTGATCGATGCGGCCTTTAATAAGGGACAGGTTCACATCAATGTGGAGCTGGATACGCCTTTGGTAGAAGATTGCCTACCGGCACCAACTACTAAGGGAGTGAAAAAAGCACCGATAAAAGGTGATTTCACAGATCATGGGGCGGTTGAAATAGATCTCAGCCGTCCTACCCTTGTGATCGCCGGTGATGAGGCATGGGATGTTCCTGGGCTGGAAGACGTTCCTACGATTGCAGAGCCGAGTGCCCCAGCTCCGTATCATCCCGTGCACCCCTTGGCGACCAGCATATTCGCGCATGAACAGGTCTCAGCCGAAGGCTATGTGGTAAATACCAAACCAGAGCAGGTAATTGTGGTGGGGCATCCAACGCTGCATCGTAGCGTTTTTGACCTGATCGCCGATCCAGCAATCGAGGTAACCGTATTAACGCGCACCGATACAATTACCGACCCCACCCACAGCGCGCAAAAAGTTGCAACCCGGATAAAAACTACAGGGCGCCCCTCAGAACAATGGCTCAAAATCTGTGAAGCCGCCTCCGAACTGGCTGCAGAGGCCGTTCGCGACGTACTCGCTCAAGACTTTCGATTCAGCGGTCTGCATGTTGCCGCAGCAGTGGCGGACACGCTTGCTACCGGTGACACCTTAGTACTTGGTGCATCTAATCCGGTTCGGGATGCCTCCTTTGTAGGTTTGCCTTTTTCCGCAGTGGATACCTACACACCTCGTGGCACAGCGGGTATCGACGGTACCGTGTCTCAAGCCATCGGCGTGGCTTTGACTGTTCAAGCTCGAAACCCTGAAGAAATTCGCGCTGCTCGCACCGTGGCGCTCATGGGAGACGTCACATTCCTTCATGACGTAGGCGGGCTCTTTACCGGCCCAGATTCACCGCAACCGGAAAACCTCACAATCGTAGTGGCCAATGACTCCGGCGGCGGAATATTTGAGACTCTGGAAGTGGGAAGCCCTCAGTTGCGGGGCAGTTTTGAACGCGCCTTTGGCACTCCCCATGAGATAGATATTGAAAGTATTGCCGCCGCGTATGGTGTGGAATACCAGCTTGCAACTGACATGCAAGGACTAATTGAAAAGCTTATCGACGCCACCGACACCGCAGGATTTACCCTCATTGAGGCTCGGACTACGCGCGCTGACCGCCGAGCCATGCATGAGGCGCTGGTTAAGAAGGTGAACATGTGA
>Cp262_330
TTGCACCAAGCCATACTGGCACTTTTTGTCGCGGCCACGGTCGGTTGCATCAGCATGGTGATAGGTCCTGCTCTTAATGACCGCGAGATATCAAAGGCGCCGGGTCGCACGCTGGCTAAAGTCATTGATGTGGGTACCTTCCGCTCCACAGTGGAATATCAGGATGAGGAAGGGGTCTATCATTCTCCACGCGGAGGCTTGCTTTATCCCACCGGGTTGGGCAAAGGACAGCGCGTCTGGGTCACCTATGCCAAAAGCAATCCAGACCTGGTAAAGGTGCAGGGGAGGGGATGGACGCTCGCACTTATCCCGGCGCTGAGCACCTGGGTGGTGTCCTTTATGATAACGATGGCCCTGTGGTGGGCTGTCACCCTGTGGTACAGAAAACATGCGAATAGCGATAGTCGCTGA
>Cp262_331
ATGCGAATAGCGATAGTCGCTGAATCCTTTCTCCCCGCTGTCAATGGGGTAACCAACTCAGTGCTGCGCGTACTCGAGCACGCGCAGCGATGTGGGCATGAAGCCATGGTGATCGCGCCGGGTGCACGAGATGGCGAAGAAGAAATCCGTTCCTATTGTGGAGCGAGTATTTATCGAGTACCGACTGTGATGGTGCCGCTCATCAATTCCCTCCCCATCGGAATTCCTTTAGGTCTTCGGGAACTGTTGCAAGCTTTTAGGCCCGATGTAGTGCATCTCGCATCACCTTATGCATTGGCTGCCCGTGGCGCCTTGTTGCGAGAAATCTAG
>Cp262_332
TTGGAACGCACTAGTTGGGCTTGGACACGGGCTTTTCACAATGCAGCTACCCTTACCCTCGCCCCTTCTCGGTCGGCGGCGGCAGCCTTGAATGCGCATGGCATAGAACGGGTTAAGCCCTGGGGGCGTGGAGTAGACCTGGAGTTGTTTCATCCAGATCGTAGAGACGAAGAGCTTGCGCGCAACTGGGGCGCGGATAATCGCATTGTGGTGGGATATGTGGGCAGACTAGCTGCGGAAAAAGGTGTGCATAGACTCATCGATCTAGCGTGCGACAACAACATTCAACTGGTGATCGTAGGCGATGGGCCAGAGCGTAAGAACTTAGAAAAACAGCTTCCATGCGCGATTTTTACTGGAGGGCTCACGGGCCTTGACTTGGCTAGGGCCTATGCCAGCTTTGACGTGTTTGTGCATCCTGGCGAGTTTGAGACTTTTTGCCAGACAATTCAGGAGGCCAAAGCCTCTGGTATCCCGGTTATTTCTGTGGCGGAAGGCGGGCCGAGAGATTTGATAGATAACAGATCGGGTGTGTTGTTACCGCTTATCCATGACTCACTGGTGGGACTATCACAATCCGTCTATGAGGTCTTTGAAAATCGCGAAGATTTGAGCAAAACTGCACGCCAGAGCGTGGAAGATAAGTCATGGGCCCGAGTTTGTGATCAACTTTTCCGCTATTACCAAGAAGCGATGATTACACTGGATAACCGTGGCTAA
>Cp262_333
GTGGCTAAGGCATCTTTGGAAAAGAACCCCTTCGACGTGGCAAAAATGTTCGATGGTGTGGGAAAGAATTATGACATCACGAACACCGTGCTGAGCTTTGGGCAAGATCGCAAGTGGCGTGAGAAGACCCGCGAACGCTTAAATCTTCAGCCCGGTGAAAGGGTTCTGGATCTAGCCGCCGGTACCGCAGTATCTACGGTAGAACTAGGAAAATCCGGGGCATGGGTTGTGGCCTGCGATTTTTCTCAGGGGATGCTCGCCGCGGGGAAAGAACGAGACGTTCCCAAGGTGGTGGGGGACGGGATGCAGCTGCCTTTTGCTGATAATTCCTTTGACGCGGTCACTATCTCCTATGGCCTGCGTAACGTCCATGATTTCCAGGCGGCTCTCCGCGAGATGGCGCGGGTGACCAAACCTGGTGGCCGGCTTACTATAGCGGAGTTCTCCACTCCTAACGTCCCCGGCTTTAAAACTATCTACAAAGAGTATTTGACCAGGCTCTTGCCGCTGATAGCTAAAGCGGTGGGGACAAACCCAGAGGCTTATGAATACCTCGCTGAGTCGATCCGCGCTTGGCCAGAACGAGAAGAGCTGGCTCGTGCTATTAACAACAACGGCTGGTCTGATGCCGGTTGGCAGAATCTCTCTCTTGGGATTGTTGCGCTGCATTCTGCTGTGAAGCCTGAACATAACGGCTAA
>Cp262_334
ATGCATACCTCGAAATTAGTTGTTGTTGGCGTGGGGCATGTTGGCTCCTACGTTCTTAGCTACGCAATGGATTCAGGGCTCTACTCAGAGATAGCCACGATTGATATCAAACCGGGTGTGTCCAAGGGTGAGGCCATAGATCAAGCTCAGTCCACAGGTGTCCCCGGCACTGCATACACATACTGTCACCCAGGCGACTATTCCGATTGCGCCGATGCTGACGTGATTATTGTCGCCGCAGGCGGCTCGATCCTTCCGGACCCAGACGATCCGGAGCGCATGCCCGACCGGGCAGAACTCGCGGAGATCAGCGGCGCGGTAATTCGCGATGTCATGGGGAATATCGCAGCACATACTAAGAATGCCGTGGTTATCTTTATCACCAACCCGCTCGATGCTATGGTGCACATCGCCTCCACAGAATTTGATTATCCCACTGAAAAAATCTTTGGGACTGGAACGATGCTAGATTCTGCACGCATGCGTTGGATCATAGGCACTGAACTTGGCATTGACCCCAAATCGGTCACTGGCTACATGATGGGCGAGCATGGCTCCACATCTGTGCCGATCCTCTCTCGGGTCAACGTTCAAGGACTCAGCTGGGATGAGCTTTCTGCATGGCGAGGCAGCCCTCTTCCCACTGCGCCGGAGATCCAAAAACGCGTGATCAAGGCAGCCTATGATGTTCTCTTGGCTAAGGGCTGGACCAATGCGGGAGTGGCTCGATCGGCTAATGAGTTGGCTAAATGCGTGCTGCTTAACGAGCACGCCGTCCATCCCATCTGTACCCCACTCGACGGCGAATATGGGCTTCACGACGTATCCATGTCCGTGCCTACCCTCATTGGTAATGCTGGAGCGCTCCGCAAGATGCCCCCAACGCTCAACGACTGGGAGCTAGAGCAAATACACAAATCCGCCGAGTTTATCCGTGAGACAGTAAGCCGAGCTAGCTCATAA
>Cp262_335
GTGCGCGTGAATAATTCCGTTTTTTCTGTAGACGTGCTCGTGGTAGGTGCTGGCCCTGCCGGCTCCACGGCAGCCATTAATGCCGCACAGCGCGGTTCAACGGTTTTGCTTATCGACGCCGCCACTTTCCCCCGCGACAAAACCTGCGGCGATGGTCTCACGCCCCGAGCAGTGCACCAATTAGAAAAAATTGGGATTGATGTCACCTCTCGCTATGCCTCCAAAGGCCTTAAATTGCATGGCTTCGGGGGATCAGTCACTGCCCCGTGGCCGCAGTCTCCCTTTGGGACAATCAGTTCTGCTATGCCGCGCTCAGAGTTTGATGAGCTGCTTTTAAACACGGCTCAGCAGCACAATAACGTGCAGGTATGGCAAGGAGTCACTGCGGTTTCTGTAGAAGCCTCCCCCGCTAGCTCCCAGCCCACGAGCGAGTTTCCCAAGGCCGGACGCATCCGCACTGTCACTTTGGACGACGGGCGCGTGGTTGCTCCCGCTTTTGTCATCGTTGCAGACGGTGTGCGTTCCACCTTTGGAAAACTCTTGGGCAGACAGTGGCACCGCGGCGAGGTGTACGGGATTGCGGCACGATCTTATTGCGAGACCCCCAGGGGTGATGACCCATGGATGCATTCCCACCTGGAGCTTCGCGACGATACCGGCACCGCACAACCCGGATACGGGTGGATATTTCCGTTAGGAAACGGCACCGCGAATGTCGGATGCGGCGCCCTATCCACGGACGCGCGACCAGCAAAGGTGAACACCAAAAAACTTCTTCAAAGCTACGCCCAACAGCAAAGCGAGGAATGGGGTTTTGGGGTTCCGCAGCGCGTCACCTCCGCTTTGTTGCCCATGGGAGGCGCCGTAAGCAATGTTGCTGGCCCCAACTGGATGCTTATTGGAGACGCAGCAGCCTGCGTGAACCCTCTCAACGGCGAGGGGATTGATTATGGCATGGAGACTGCGGCGCTGGCAGTTAGCCTTATGGGCACTGATGCGGATCTCTCTCATGCATGGCCTGAGCTGTTGCGCTCCACATATGGGGAGGCATTCTTGCTCGCCCGTACTGCCGCAAGATTACTCACCTACCCACGGCTGCTGCCCATCGCAGGTCCGCTTGCTCTGCGCAAGCCGCTAGGCACCGTCATTATGCCAGCGGCCGCACGGCTCATGGGCAACCTTGTCTCGGACTCCGATCGAGATCTTGTTGCGCGGCTCTGGCGCTTTGCAGGAACCGGCGTGAGCCGCTGGCGCCGCGATAGCCCCTTGTGGTCATAA
>Cp262_336
ATGAGCAACGGTGCCGAAGGATTAAGCACGTCCACCGGTACGCGAGTTGACCTCGGTAACCCCGCCCTCAACGAGGATATTTCCGCCGGCATGACTCGTGTCGAGGAACTACTCCAAAAGGAGCTCTGCGTCGGCGAAGACTTTATCGTGGAGAAGGTCAAGCACCTCGCGAACGCCGGTGGAAAACGTTTCCGGCCCATGTTCGCCCTTTTGGCATCTCAATACGGGGATCATCCCGTGTCTGAGGACGTGATCAAAGCTGCCGTAGTCGTTGAAATGACGCACTTGGCCACCCTCTACCACGATGACGTGATGGATGAAGCTGCTAAACGACGCGGCGTGGAAAGCGCCAACGCGCGTTGGAACAATTCCGTAGCCATTCTGGCCGGCGATATTCTACTGGCCCACGTCTCTCGACTCATGGCTGATTTGGGCACTGATACGGTACGTCACTTCTCCGAAACCTTCGGCGATTTGGTTACTGGCCAAATGCGAGAAACCATCGGTGTGGGGGAAGGCGACCCGATCGAGCATTATATGGCTGTGATCCGGGAAAAGACGGGGGTGCTGATCGCTTCCGCTGGCTACCTAGGCGCGCTGCATTCCGGGGCGACTGCCGATCATATTGAGGCACTCCGGGCATACGGTGCAGCAATCGGTATGGTCTTCCAAATAGTTGACGACATCATAGATATTTTCTCGGATTCTGAAGACTCGGGTAAGACCCCGGGGACCGATCTGCGTGAGGGCGTGTTCACGCTTCCGGTTCTTTATGCACTGCGTGAGCAGACACCAATAGGCGAGGAGCTTCGTGCAACGCTTACAGGGCCAGTGACGGATGACACGACCGTTGCTCGGGTGCTTGACTTGCTGACCCAATCCACGGGGCGAGACCGGGCGCTTGCAGATGTTCACCACTACCTCAACGAGGCAGAGGCTCAGCTGGAGCTTTTGCCCCAGAATGCAACAACAGAAGCACTGCGCAACCTTGCTCGTTTTACTGTGCAGCGCGTGGGGTAA
>Cp262_337
GTGACTGAACAACAGCCTGAGAAGGTGGGCGCTGCATCGCGTCCTACCGGTAAACGCCAGCTCGCTGGTGTGAACACCACCTCCACTTCTTCTTATGAGGCTAAGAAGGTCGCACCTGCGGGAGACAGCGAGGGCAAGAAGAACAACAAGGTTGTTGCCTTTGTGCCTGAAGTTGCCTCGGAGATGAAGAAGGTCATTTGGCCTACTGCTAAGCAGATGATCAACTACACACTTATCGTCTTCGCATTCCTTATTCTTATGACTGCACTTGTTGCAGGCGTAGATTTTGTTGCGGGGCTGGGAGTTGAGAAGGTCCTTACCCGCTAG
>Cp262_338
ATGAGCGACGAGAACAATAGCGGTTCATTTGCCGAGGCTTTTGATGACGCCGTAGAGGCGACCATCGCCGCGGAGGCGGAAGCAGCAGAGGCTGGGGTCGAGTTGGATGAGGCAGTCGAGCAGCCTGTCCAGGAAGTAGACGCGGAGGCAGCACTTGCCGGAGCTGTTGAAGATGGCGATGCCGAATATAAGGCGCGTCTGCGTAAGTACACGCGTGAGCTGAAGAAGTTGCCGGGTTCTTGGTATATCATCCAGTGCTATTCCGGCTATGAGAACAAAGTGAAGACCAACCTGGACATGCGTGCGCAGACTCTTGAGGTTGAGGATTCTATCTTTGACGTTGTGGTCCCGATCGAGCAGGCTGTTGAGCTTCGCGACGGCAAACGTAAGCTGGTTAAGCGCAAGCTTCTTCCTGGCTATGTCCTTGTTCGTATGGATATTAATGACCGCTCTTGGTCGGTTGTTCGCGATACCCCTGGTGTGACCAGCTTTGTGGGTAACGAGGGCAACGCAACCCCGGTGAAGCATCGCGATGTGGCTAAGTTCCTCATGCCGCAGGAATCTGTGGCTGGTGACGGCGGCGAGCGCAATGCTGTTAACGCTGAGGGCGAGAAGGTCGTGGCTATGCCGGGCGCATCCAGCAAGCCTAAGGTTGAGGTTGATTTCCAGGTTGGCGAGGCCGTTACGATTCTTTCCGGCGCGCTTGCTTCAGTTTCCGCCACGATCTCTGCTATTGACACCGAGAACAATAAGCTGCAGGCACTGGTGTCTATCTTTGGCCGTGAAACTCCGGTTGAGCTCAACTTTGATCAGGTGGAAAAAGTTAGCTAA
>Cp262_339
ATGGCTCCGAAGAAGAAGGTCACCGGCCTTATTAAGCTGCAGATCCAGGCTGGCCAGGCTAACCCGGCTCCGCCAGTTGGTCCGGCTCTTGGTGCTCATGGCGTGAACATCATGGAGTTCTGCAAGGCTTACAATGCTGCAACGGAGAACCAGCGCGGCAGCGTTGTTCCTGTTGAGATCACCGTTTATGAAGATCGCTCTTTCGAGTTCAAGCTGAAGACCCCGCCAGCAGCTAAGTTGCTGCTCAAGGCTGCTGGTCTGCAGAAGGGCTCCGGCGTCCCGCACACCCAGAAGGTGGGCAAGGTCACCATGGAGCAGGTCCGCGAGATCGCTCAGACCAAGCTGGAAGACCTCAACGCTAACGACATCGATAACGCTGCTCGCATCATCGCTGGTACTGCCCGTTCCATGGGCATCGTTGTTGAGGACTAA
>Cp262_340
ATGGGCAACAAAAAATCTAAGGCATACCGCGCCGCCGCTGAGAAGATCGACAAGGGTCGTCTCTACACCCCGCTGAAGGCTGCTGAGCTAGTCAAGGAGACTTCCTCCAAGAACTACGACGCAACCATCGACGTTGCTATCCGTCTCGGCGTTGATCCTCGCAAGGCTGATCAGCTGGTTCGCGGCACCGTTTCCCTTCCTAACGGAACCGGCAAGACTGTTCGTGTTGCTGTTTTCGCTGAGGGCGAGAAGGCTACCGAGGCTGAGGCAGCAGGCGCAGACATCGTGGGTACCACCGAGCTGATCGAGCAGATCACCGCTGGCACCATCAACTTCGATGTTGCGATCGCAACCCCAGACCAGATGGCTAAAGTAGGACGCGTTGCTCGCGTTCTCGGCCCCCGTGGTCTGATGCCTAACCCTAAGACCGGCACCGTTACCACCGACGTTGCCAAGGCAATCGCCGATGTCAAGGGCGGAAAGATCTCCTTTCGTGTGGATAAGGCTGCTAACCTGCACGCTGTTATTGGTAAGGCTTCCTTTGACGCTAAAGCTCTCGCTGAGAACTATGGCGCACTGCTCGATGAGATCAACCGCATCAAGCCTTCCTCTTCTAAGGGCATTTACGTTAAGAAGGTCACCCTTGCATCGACCTCCGGCCCTGGTGTTCCTGTTGACACCTCCATCCAGAAGAACTACACCGCTGAGTAA
>Cp262_341
ATGAATTCCTTTGTCCCGCTTAACCAAGAAACCCTTGCGCATTTGCGCTCGCAGCTGCTTGATGATCCCGCTGCTACCCGAGCTCGCAATGCGGTTACCTCCGTGGGGATTGATGACGCCGCACTTAATAGAGAGGCTGTGGTCAAGCTCGATCACACTGTAGAACACAAGCTTGACTCACTGGCGGTGACCGACCAAAAGCGCTCGGGACGGTGCTGGTTATTTGCTGCATTGAATGTGCATCGCCATGCAATAGCAAAAAAGCTTAATCTGGAAAATTTTAATTTTTCGCACTCGTATGTGCAGTACTTTGACAAGTTGGAACGCTCTCGGTTCTTTTTAACGGAAATACGAGCACGAAGAGACCAGGATATTGATCACAGGGTGATTGCACAGCTGCTACGTTTCGCGGCTGAGGATGGGGGATGGTACGGCTATGTTGGAAATCTGGTGCATAAATATGGTGTGGTTCCGGATTATGCCATGCCAGAAGTCGAGTCTGCGGGAAATACCAGGGAACTGAATCGGGCATTGTCACATGTCTTGCGTCGCGGGGCATGCCGAATACGGGATGCCGAGAGCGACACGGAAGCTGACGCCATCGTGGATGCCACGCTTAGGGATGCTCAGCGTGTGATCACTGTGCATTTGGGGGCGCCGCCGACTGAGTTTATGTGGCAATACCGCACTAAAGACGACACTTTTGTCAGGGAAGGTATGTTTACGCCACGTGAGTTTGCAGAAAAGTATTTGCCAGATTTTAACAACATGGTAGTGCTTGCTGAGGACCCGCGGAGTGACAAGCCAAAGAACACCCGTTTCCTGGTGGAATTGTGCACCAACGTTGTTGGCACACAAGAGCATAACTACGTCAATGTGGATATGAGCGTGCTTAAAGATGCCGTGGCCGCAAGCATTGAAGCGGGGGAGCCGGTGTGGTTTGCATGTGACGTGAACCGGCAGTTTAACCGCAAACTAGGAGTATGGGATCCCCAGGTCCTTGACCTGGCCGGAGTGTATGGCGTGGCGCTCGATTCTACAAAAGAGGAGCGTTTCATTTCTGGAGAATCTCAGCCGACTCATGCGATGGTACTCAGTGGCTTTGACCGTAATAGTGACGGTTCCATACGTGCTTGGCGGGTGGAAAATTCCTGGGGTTCCCAACTGAATGACCAAAAAACAGAGCTCGTGGGCGCAGGCTACGCCACCATGTCGGACGAGTGGTTTGAGGATAACGTTTTCTATGTTGCTATAAAACGTGATTTTGTTCCGGAGAAACTACATAAAGTTTTGGACACGGAGCCTGTCCGACTTCCGGCTTATGACCTGATGTTTTAG
>Cp262_342
ATGACTGAACTAACTATGAACTCGGTGTCTGCGATAAACGCCGAATTGCTCAAAGACCCGACTCTGCGATTAGCCCGCAATGCCGTTGCAGTGAGCTCAGCTACTAAGGTTGCGCTTAACCGTGAGGCGGTGCGCTCTCTAGACACTTCTGTGTCCACCAAAGTGGATTCCTGGACCGTAGCTAATCAAAAGAAATCCGGTCGCTGCTGGATCTTCGCGGGGTTGAATTCTTTGCGTGGTGCGATCATGAAGGAAACCGCCATCAAAGACTTTGAGTTATCCCAGACATATATCCATTTTTGGGACAAAGTAGAAAAAGCAAACTACTTTCTCTGCGCGATGGATGAGCTGCGGGACCGGGATCTGACGGATAGGACCGTAGAAAAGCTATTGCACGACCCGATTGATGATGGCGGTCAGTGGAATATGTTTGTTGCCTTGGTGCAAAAATATGGTGTGGTTCCGCAATACGCTATGCCCGAGACGTTCTCCAGCAGTAATACCTACGCCATGAACCGAGATTTAGCTTCTGTTTTGCGTCGAGGAGTCCTTCGCATAAGAGACGGCGTTCCGGGTGCCCGCGAAGAAGCATTAGAAAGCGCTTTTAAGGTAATTACTACGCATCTTGGTGTCCCCCCTGAGACATTCCAATGGCAGTACCGCACCAAAGACGATGATTTTGTACGTGAGGGGACATTAACTCCCCTGGACTTTGCACAACGTTATCTTCCTGATGATCTCGGCGATTATGTTTGTGTGGTCAACGACCCACGTAATGCGTTCGGCGAACTCTATACGGTGGAGTACCTAGGTAATGTTGTCGGGCCCTCCGGTGACGTACGTCAATGCCCCAATAGAGGTATTGCGAGATGCTGTCCGAGATTCGCTTATCGACGCCACCCCGGTGTGGTTTGGCTGCGATACCGAGGTGCAAGCATATTCAGATGCTGGGCTGTGGGACGCCCACCTGTTTGA
>Cp262_343
GTGAATTTTGATATGTCGAAGACCCAAAGACTCTTGACCGGTGATTCTTTGATGACTCACGCGATGGTGTTTACTGGTATGGACCTTGCAGAAGACGGCACAACCGTGAATCGTTGGCGGGTAGAGAACTCTTGGGGAACAGAAAAGGCCGATAAAGGTTTCTGGACAATGAGTGACTCCTGGTTTGAAGAGTATGTTTTTGAAGTCGCGGTGCCGGCCTCGCGGCTTCCAGAGGAATACCGCCAGGCATTAACTAAGACCCCTCACGTGCTCCCGGCGTGGGATCCGATGGGTGCCCTGGCATAA
>Cp262_344
ATGACTTCACTTTTTACTTCTGCTCAAGCGGGAGCTTTAAACCTCCGCAACCGGATCACGATGGCGGCATTAACGAGGCTCCGCGCGGGTGAAGACGGTGTCCCTGGCGCGCTGCACGCTGAATACTATGCGCAGAGGGCATCGGCAGGCTTGATTGTTACGGAGGGAACGTATCCGACACTTCGTGGCCGTGGTTTTAGCGGACAGCCGGGCATTGCCAATAGTGCGCAGCAGGAGGGATGGCGCAAGGTCGCTGAGGCGGTTCATGCGGCAGGCGGGAGCGTAGTTATGCAAGTGATGCATGCTGGGCGTATGAGCCATGAGTCGATGAATGGCGGCGTGTTGCCCGAGGCCCCCAGCGCAGTTGCCTCGGGAACGCAGATGCGTACTCCTGCTGGAAAAATTGATCTTCCCGTTCCTCATGCCCTTGAGGTAGAGGAACTTGAACGAGTGAAGCAGGAGTTCGTGGCAGCTAGCCGTCGTGCCGTCGACGCTGGTCTTGATGGTGTGGAACTGCATGGCGCAAACGGTTATCTGTTGCACGAATTTTTAAGTCCTTCCTCTAATGTGCGTACGGACGAGTTTGGCGGCACGCCGGAAAACCGGGCCAGGTTTGTGATTCAGGTTGTTCAAGCAGTAGCTGAGGAAATCGGTGCACACCGGGTAGGCCTGCGTATTTCACCGGAGCACAATATTCAAGGTGTGTTGGAGACTGATCGTGAGGAGACCTTGGCCACGTATCGGGTGCTTCTCAATGAAATCCGCAGCTTAGAACTCGCGTATCTCTCCATACTCCACGCGGATTACCGCAGCGACTTTGTTCATCAGCTTGCGGAGGCCTTTGGTGGATTTGTGATACTTAATTCCGGATTCGGTACTTATACCGAGTACGCAGAAGCCGTGGACATCGTTGAGTCGGGATACGCCGACGCAGTGGCCGTGGGGCGTGAGCTCATTGCTAATCCTGACCTAGTGCGCAGGTGGCAAGAAGGCATAGAGCTTAATGTCCCTGATCCCGATACCTTTTATGTGGGAGGACCTAAAGGCTATACGGATTACTCTTTTGCAGAGTAA
>Cp262_345
ATGGCAAACCCGAAGAACGTATCGTCGCTTGCAGAGCTCAAAGAGCGCTTTGCAGATACCGACTCCATCGTTATCACCGGATATCGCGGACTGACCGTTGCTCAGATTACTGAGCTGCGTCGTTCGCTCGGTGCGGATGTCCAGTACTCCGTCGCCAAGAACACCCTGCTGAAGCTGGCTGCTAAAGAAGCTGGCGTCGAGGGCCTTGATGATCTCCTCTCCGGCCCAACCGCTATCGCCTTTATTAAGGGCGAGGCTGTTGATGCCGCTAAGGCGATGAAGAAGTTCGCTTCTAACAACAAGGCATTCGTAGTCAAGGGTGGCTACATGGATGGCGATGCCCTGAACGCTGATCAGGTCAACGCTATCGCCGAGCTGGACAACCGCGAGACCACTCTTGCGAAGCTGGCAGGCGCCATGAAGGGCAACTTGGCAAAGGCCGCTGGCCTGTTCAACGCTCCTGCTTCTCAGGTCGCACGCCTCGGCGCTGCGCTTCAGGAGAAGAAGGAAGCTTAG
>Cp262_346
ATGGCTAAGCTCACCAAGGACGAGCTCATTGAGGCTTTCAAAGAGATGACCCTGATCGAGCTCTCTGAGTTCGTCAAGGAATTCGAAGAGGTCTTCGAAGTTACCGCTGCTGCTCCTGTTGCAGTTGCTGCTCCGGGCGCTGCTGGCGCTGAGGCTGCTGCTGAAGAGAAGACCGAGTTCGACGTTGTTCTCGAGGACGCTGGCGCTAAGAAGATCGGCGTGATCAAGGCTGTTCGCGAGATCGTTTCCGGCCTGGGCCTGAAGGAAGCTAAGGAGCTCGTTGAGTCTGCTCCTAAGGCAATCATCGAGGCTGCATCCAAGGATGACGCTGAGGCTGCTAAGGCTAAGCTCGAAGAGGCTGGCGCAAAGGTTACCCTCAAGTAA
>Cp262_347
GTGTTCACTCGCCCTCTTCGCTCCTCATGTACTTCACGGATCGCGGCTGCTAGTGCGGTTGTTCTTGTCGGGTTGTCTGCCAGCTTTGTGCCGACGGCGTGGGCGGAGGATCTAGAGCTGGATTCCGGGCATATAGACGCTTTTAACGTAACAGCCGATGGGGGAAACCTTAAACTTGATCTTAAGGAAGACGTAACAGGTTCTCATGTGTTGCGTGATCCTGATTCTGTAACGCTGCGGGTAAAAGAAGAAGCATGGACGGATAAGACGGCACAGGTCCCTGAGGTCGGAACTTCAGGCTATTATCTTCCGCAGACTCAGGACCCAAATCTTATCTGGCCGGGCTGGGATACCAATGGTGTCCGCTCGGGTGGTTTCGGAGAGGTAGACATTAATTTTGTTAAAGTCTCTGGACCCGGGCAGATCTATGCTTTTCAAACAGGTTCTTTTGGCGGCAATACTCCGATCTTGGCTAATAACGGCTTTGAAGTTAGAAGCGGTGAGATGATCACCCAGCAGGAACCCGCGCATGTGCATACCAACTGGGTTTTTACCGCACCCGGTACCTATACCATGTGCGTACAAGCAACTGCAGATGGTGCATCGAGTAATGTGGCGCGTTATGTGTGGAGCGTGGGCAACGGAGGTCCCAACACGGTAGCAAGCTGCGATGGTGAAGGAGAAGCTGTAGCGGTGGCTGCCCGTAGCGGTAACGATGATAGGAAGAACCGATCATCCAGCACCTCTTCGAGCCGTTCCACCTCTAGAGCCACCACATCCTCAAAGCCTACTTCTTCTAAACCTGCGCCGGCGGCTACTCCAGCAAAGCGTAATTCTTTGCCGGAGACAGGTCCTTCCTATATGACTGCTGCTTTCTTAGTCTTGGGCGTTGGTTTGGCGGTATTCGGCGCCGGAACAGTTCGTTTGGTTAAGGCGATAACCCGCAATAAATAG
>Cp262_348
ATGTATTCAAAGACAATACTCAGCGCCTATCAAAGGTCGGTGGGTGCTGGAGCATTGGTTGCTTGTGCTTTCCTCATCGCTGCATGCGGAACAGACACCAGGGATCTTCCTAGCCGTGTCGACGGCATTACGGACGTCGTTGCATCTACGCAGATCGTTGCAGATATTGCGCGCAATGTGGCAGGAGACCGCGCTCGTGTAACAGCCCTCATGCCACGAGGCGCAGACCCTCACACCTATGAGCCTTCTCTGAGAGACGTCCGCAACGTAGCTAACGCGGATGTTATCTTTACCAACGGGCTGCTTCTTGAGCAACAATCTGTACTACGAGCCATCGACAATGCTGTGGTGGCACCTGCTAAGGTGGTTGCGCTTGGAGAACAGTCCACCAAACATGGTGCACATTTACTGCAGTTAGTAGAAGACGTCACCTTGGATTCTGTATGGCTGGGCATGCGCGTAGAGGGCACCGGAGCACAGCTAGGAGCAAACTCTCATAGTGAGATAAACATTCACGTCACGGGCGTGCGCGGGATAGACGGCTCGGAGGCCCCGGGGGACGCTGCTGCGTATCTGACCACGGCTTTTGGCAAGCCGGAAGTGTACTTTAATTCGCGCGATGGCTTCCACCCTGAGCGTGGATATGACGGTGATACCATTACGTTGCCCGCTGCTGCGCATACCCATGTGAGTTGGGCCTTTAGTAAACCCGGTGTGTATGTCATTGATATTGAGGCGGAATTAGTTACTGAACGTGGCGCTCGACCTATTCCGGTAGGCGCAAGCTCAATCACCATGGCAGTAGGAGTACGCGGTGAAAGTGCGCTCCCTGGTACCTCGGCCACAGTGATCAACCAAGGCCATCAGGATGTCTCGATTAACCTAAATAGCAAAAAAATCGAGATTCAGGGGGATTCTGCCAACGGCAAGGACATAGCAACCGTCTACGATTCTGCTTCGACAGTTATAGAAGTCCCCAATAATACGCTGCAGAAAATCCCCGCAGGATCTCAGTTCCGTTTCCTAGGAACGCCGGGGGACGAGGTATATGTGCTGCCTCAAGCTGTGCTGGGCAAACACGTGCATGGGGAAGTTGACCCACACTTGTGGCACGATGTGGATAACGTCATCGCGTTTGTAAAAACGATAAGGGACGAGCTTATTTCAGCGGATCCGCAAGGTGCCCGGGAATACACAACAAATGCAGATGCGTATATTGACCAGCTAGGTAAGGTGCACCAGGAAGTAAGAGATGCGATTGCCGCCATCCCGGAGGAGCATCGCCACTTGGTGACCACCCATGATGGATACTCCTACTTAGCGCATGCCTATGGGATAGACGTAGCGGGATTTGTTACTCCCAATCCGGGAGTGGAGCCTTCTGCCTGCGACCTCATAGCCTTGACCAATACCCTGAAAAATCTTCATGTGCCAGCGGTCTTCTTAGAGCCGCAGTTGGCTGTTGCCTCCACGGATTTATTGGAAACTGCTAAGCGCCTCAATATCCGAGTCTGTCCCATCCGAGGAGATTCTTTTGATGAAGACGTGACTACCTATGTGGATCTCATGCGGGCAAACGCGGCAAGTCTGCGGCAATGCCTGGGGGATCGTCGAGATACGTCTTAA
>Cp262_349
GTGTCTACCAATCTTAAATTTAGGATCCCAGTTGCCTGCCTTAGCAAGGCACGCGTCGGACTGCTTGCAACAAGTATGGTGATTGCATCGAGCATTGCGGTGCCGGCTGCTCATATTGCATTCCCGGCCGCTGCTTTAGCCCAGACGCAGGATGACCCATCCTTAGAACAGACAGTGACGGATTCCGAGGATGTAGTGCCGCTTGGCACCCAAAAAGTGTTCGATCATGGGCACGCCGACCTAGGACCTGTAGTGGATTCAGACTCCGGAGAAACTCGATTTCTGGTGCGAGATGACTCAGAGTTTCCACCAAAGTGGCGTCATTTATCAGACACCATTTTTCTTGTGGATGACAGCGCCAAGCAGACTTTGCCCGAGGAAGCGCAATCCTTTGACTTTACTGGTGCACAACCTGGCTCTCAGGTGTGGGTAATTCCGCAGAGTGAGGTACATGGGGTCCCTTGGCTGGGATGGAATACCCAAAATCCCACGCTGACCAAGACCGCTGACCGTGGTATCACGTTGGAATTTGCCGGACACGAGGGGGATGGACAATTCTCTTTGTTCCTGCAAAATGGTGGTTTTGCGGAGCCTCAGGTGCTGTGGACCTCAGCAAAAAAGGAGTCTCAGCCGATGTGGGTGGATTTGAATACCCACACGCATGCTAACTGGGTGTTTACGCAACCAGGCGTGCACAAGGTGGCAGTACGAGCGCTCATTCCGCTTCTCGACGGCACCACCAAAGAGTTCACCGAGGTGCTCACCTTTGCAGTAGGCAAGGACGCCTTGGAAGAATCGAAGTCTGCACAGTGGGAAGGTGAGTACCTCCCGAGCTCAACAAAGGGCGAGGAGAAGGGGGCGTCGGCAAGCTCTACGGCGAAGGACGCGCCTGCCTCGGAAAAATCAAGTTCCGTGGCCGTATGGATCTTTGTTGCGATGATTCTTATAGCTCTGGGATTCGTGGTCGCTGGGCTCCGTATGCGGGCGTCAGCAAAGAAGCGTAAAGAAACAGCTGCGCAGAATGGGCAACGATGA
>Cp262_350
ATGAGTAAATCCACATCCGTCATTGAAGTGCGTGGTCTAGGCGTGAGCCTGGGAGGCCGCACAGTAATGAAGGACATAAATTTTGATGTGCGAGCCGGTGAATTTATAGGGCTGATTGGCCCTAACGGTGCCGGAAAGACCACCATGATGCGTGCGATCTTGGGGCTTATCCCCACAGATTCTGGACGCGTAACCATATCGGGTGTCCAGGGGCGCGGTGTGCGTAACCATGCGGGTTATGTTCCGCAGCGTCATGAGTTTGCTTGGGATTATCCCATTGATGTGCACGGTCTGGTAATGAATGGTCGTACCGGATTGATCGGTTGGTTTAAACGTGCTGGTCAAAAGGACTTTGATGCTGTGCACCGTGCGTTGGACATGGTGGGTATGGCGCATTTGTCAGACAGGCCGATAGGAGAGCTCTCTGGGGGCCAGAAACAGCGGGTTCTTATCGCTCGCGCGCTTTCTATCGCCCCCAAGGTTCTTTTCCTTGACGAGCCCTTTACTGGTTTGGACATGCCCTCTGCAGAGTCTCTATTAGAGCTATTCCATCGTCTGGCCCAGGAAGGCACCGCCATTGTGATGAGCACTCACAACTTGGTTGAAGCGATAAGCTCCTGTGACCGCATTCTCCTTTTCAACGGCCAGATCGTGGCGGACGCAGCCCCGGAGGATTTGGAACGGCCGCAACCTTGGATTGAGACGTTTAGCGTGAGCGAACACTCGCCTTTGCTCGTATCTGTTGGCGCTTTACGACGCGAGGATGCGCGTAGCGCCCAGAAAGGAGTGCCCGCACCATGA
>Cp262_351
ATGATTTCGCTCGTGGAGTTCTTTTCTGACTTAAGCAATCCCGCCCTGGCCTTCTTGCCTAAGGCCTTGTTGATCTCAGTGATCAGTTCCATCGTGTGCGGAGTAGTGGGCACTCATGTGGTTTTACGGGGCATGGCCTTTGTAGGAGACGCCGTGGCTCATGCGGTCTTTCCGGGCATCGCAATCGCCTTTGTGTTGCAGGGCTCGGTGCTGCTGGGCGGCGCAGTCGCCGGGGCCGTAGTAGCCCTACTCATCGCGATGTTCTCCCAGCGGCGACGCGTAAAAGAAGACACGGTTATTGGTATCTTCTTTGCCGCGGCTTTTGCCTCGGGTGTGGTTTTTATTTCTCAAGTTGATGGCTACACGGCATCACTAACCAGTTTTCTCTTCGGTTCTATAACTGGCGTGTCCACGGAGGACATTATTCTTACCGCAGTCGTTGGGCTGGTTGTAATAGTGCTGTTAGCCCTTCTTGCACCGCAGCTCACCGCAGTCACTTTGGACCGAGAGACCGCACGCGCAATGAATCTGCCCACGATGCTTCTCGACGTTCTCTTGTACGTGGCGGTCACCGCTGCTGTGGTTATTTCGGTCCAGACTATTGGAAATATCTTGGTGCTTGCATTGCTGGTCACTCCCGCAGCGACAGCTCGAATGCTGACAGATAAATTTAGCGTCATGTCTGCGATCGCAGCAGGGGTGGGCACGTGTTCGTCCCTGGTTGGCGTCTATCTTTCCTGGGCCTTAGACCTTCCTACAGGGGCAACCATCGTGCTTGTGGCCACAGCCTTTTTCCTTCTCTCGTGGTGTCTTTCACCCCGCCACGGATTATTCAAACGCCGCATCTCGGCAGACAACTCACAAGGAGCCGTTTTCTCATGA
>Cp262_352
ATGAGGAAACAACGTATCACTACTCGTATTGGACGTCCATTGGTTGGTGTCGGCCTAGCTGCGGCTCTGTGCGGCCTGCAAAATCCTTTGGGCTTAGCGCAAGAAGCAGCAGATCCGGAACCTACCGCGGCGTTGGAAAGCAACTCAGAGACAGACAAAAACATTGCTCATGACTTTGAATCCATAAGGAAAAAAATCAATAGCTTTACGCTACCCATTGGTAGCGTTGCGCCTTCTGATAAAGAGCCCACGCTAAAGCCATCTGAAAGCACTGAAGATCTACCCGAAGAACCTGAAACTTTAGAGGGCGGTTCGGAGGAAGAATCTGAGTTTCTCCCTGAAACGTTGGAGAAAAAGCTTATAAAAGAGGGGAAAAAGCTTGAGGCGTCAGACAGAGATAACAGCAAGCTGAATGATCAAGAGGTTCGTTCCCTGTGGGAAAAACTTATCCAGAAGACCAAAGCTCCGCAGAAGGTTCTTCGTAAAGGCGACATGAGCATTACGATTCCGGGGCAAAAGACTGGAGAGAAACACGACGCTCAAAACGTGGCTTCCTTGGTAGTAACAAAGGAAGAGAAGGACGTTTTAGCTGCAAATACTGAGGTCCCTCAAACATATGCCTCGGGTGAAGCTTTGCTCGCCATTGGTGATGCAGCGCGAGTTCCAGGTGCTTTGCTGGGGTTGAAGGAAAAGAAAGACTCAGCCCCCGTTTGGTATCTGCCACAGGAAAAAGACGCTAATCCAGATGCGCCTTCCGTAGGATTTAACTTTGAACAAGTTTCGGCTACTAAGAAAATCACGGTATCTCTCGCGGATTATCATGGGCCAGGGCGCATGGTGACTGCAGAAATGGGCGAGGAGAAAGCGGAGACCGCTTTTGACTCTCAAGATCTTGAACAAGCATGGGAATATGAAGGCGGGGCTTCTTACCATCAAGCATTCGCCTTTACAGAGCCAGGTGCGTACACAGCAACGTTTAAATTTTTGGTGGAAGACCAGGAATCTCAAGGTAAAACTGCATCCCAGGAGTATAGTTTTAACACCACATTCTTGGTAGGTTCCGTGAAAGAAGAAAGAGTAACTCCGCTCAAGGAGATCGTAGAAAAGTCTGTTAATAAAAAGCCTTTGAAAGAAAAAACTAAGGAAACAGACGCTACAGAAACTGAGCGGAAAACTAACAAAGACAATAAAAAGGAACAGCCTAAGGCGCCGGGTTCTCAAGAACCACAGACTTCTGTTCCAAAAACGCCGGAGACGGATGTTCCCCAGAAAACTCCGGAGAAAGACCCAGAGAACGTAGAACCGGAAACCAAGCAACCCGAGTCCAAAGAGCCACGCGCGGAAGAGCATGCGCCATCTGTACCTTCCCCGATCGTTCCGGTTGACCTAAAGGGTTTGGCCAAAGAAATCCGTGAGCTCGATCGAGAACTAAATGCTATGTCTCGACAGACTGACTCGCTCTTCAAAGCGATTAATGCTAATGAGCCAGAGCGGAAACAAGAGCAGCGCAGACCGGCCTCCAACGCCTCAGGGCGCACTGAAACCGGAGGCAGTGAGCAGGGATCAGGAAACCAGAATGCTCCTGCGCCAGTCCGTTCTTCTAGCGGTGGGAGCTCCGGTCGCGGTAGTAATGCAGCAAAGCCAAATAAACCGCGTAACAGTGCAGCTTCGGGCAGCTCTTCAGCTAAATCCTCGGATAAAAACAAAGAATCTTCTAAAGATAAGAAGAAATCTGCTAAAAAATCCACGGAAAAGAAAGCATCAGCAAAGTCTGCAAAGAAAACAACAGAGGGCAAAACGGATGAGGCTCAAGGGGCCAGCAATGAGAAGATTGCTGCAACAGGGGAGTCTATGAGAAAACGTGGTTGGTGGACTGGTTTTCTCTTTGGCCTAGGCGCTATGGCTATGCTCGGTGGAGTGGTGTTCTTTACTCAAGCCAGGAACATAGCAAAGCGGAAATAG
>Cp262_353
ATGCTTCCTCGGTCACGGATCCTCGCAGTGTTGGGCCTAGGGCTTGGGCTTGCCTTTATCATGTGGGGGGTGCTGGCTCCTCGCTTCTTAATAAGCGACGCCCGATTGCCTCTTAATCTCTCTCACACCACGCTTACTTTGCGGGATGAAAAAGCTACTACTCGCGTTGTCGGCAAGGATCTTGTGGTGCAAGCTCCGGTGACACGTCAATTTCACATGGAGATATTGCCTCCGAGCGATAATGTGAACGCCACGGTTCGAATCGGTGTGACCGATATGCGGGAAAGTTTGCAAAAAGATCTTGACCGTCTTATTAACGCCACCATATGGTCTTATTCAATTGACCGGCTCAGTGGCGCCGCAACATCTCAGGCCACAGTGGCGGATCAGCTAGCTAGCCCTACGCGCAGCGTAGACATTGACGGGCAGTGGCTAAAATTTCCCACCAACGCAGAAAAAACCACCTATGAGGTTTTTGATGTCACCCTGCGTAAGACCCTCCCCGCGGTTTTTGCAGAGGAAGCTACTAAAGAAGGGCGTACGCTATACCGTTACCGCCAGGAGATTCAGCCTACCAATGTTGCACAGCTCTATCAGTCGGTGTTTAACACTACAACCTTAGGCAATGGGGAAGATGCCGCTCCCGGTTATCTCTTTCACTCTGGCACTAGAGACTGGTGGGTGGATCAAAAAACCGGCCTGATAGTTGACGTGGAAGAAAAAATCGATGATTATTTCGGTGACGCAGAAGGCGTGAAGCACGAGGATGTTCTTACCTTTAATGGAAAAATAAGTGAAGAACAGGTGTCTGAACTTTTGCATCAGGCATCTAGCGTGTCGGACGGCAAGATTGTTCGAGTTATTAATTATGTTGTGCTTGCGGTCGGAGTGATTCTGACTATTGTTGGAGCCGTTGGCGCTTTTTGGCCTCGTAAGCGATGA
>Cp262_354
ATGGTGGTCAATATTGCGGGGCCACCGCCGCGTGAGGTGCTGGAAGGACCCATCTTGGCAGTCTCCCGCCAGACCAAGTCAGTGGCCGACATCCCCGGGGCTCCCGAACGTTTTTCGTTCGCCAAAATTACGGAACCTATTGAGGTCCCGGGACTTCTTGATATTCAGCTAGATTCCTTCGCATGGCTCATTGGCACGCCCGAGTGGCGTGCTCGTCAGCAGGAGGAGCTAGGTGAAAGCGTCCGCATAACCAGCGGACTGGAAGAAATCTTGGAGGAGCTATCTCCGATTCAGGATTATTCCGGAAACATGTCATTGTCTCTCTCGGAGCCCCGCTTCGAGGACATGAAGAACACTATCGATGAGTGTAAAGACAAAGACATTAACTATTCTGCGCCGCTTTATGTGACTGCAGAATTTATCAATAATGAAACTCAGGAGATCAAGTCCCAGACTGTCTTCATCGGCGATTTCCCGATGATGACCGACAAGGGAACCTTCATCGTTAACGGCACTGAGCGTGTCGTGGTCTCCCAGCTTGTTCGTTCGCCTGGCGTTTACTTTGACCAGACGATTGATAAGTCCACCGAGCGTCCGCTGCACTCTGTGAAGGTGATCCCTTCTCGCGGTGCGTGGTTGGAATTTGACGTGGATAAGCGCGACACCGTTGGTGTCCGTATTGACCGCAAACGTCGCCAGCCGGTGACCGTTCTGCTCAAGGCTCTTGGTTGGACCACCGAGCAGATCACGGAGCGCTTTGGTTTCTCCGAAATTATGATGTCCACGCTTGAGTCGGACGGTGTGGCTAACACCGATGAGGCTCTGCTGGAGATCTACCGCAAACAGCGTCCGGGTGAGCAGCCGACTCGTGACCTCGCGCAGTCGCTGCTGGATAACGCCTTCTTCCGCGCGAAGCGTTACGACCTTGCCAAGGTTGGACGCTACAAAGTGAACCGCAAACTCGGTCTCGGTGGGGACAACGAGGGTCTGATGACTCTCACTGAGCAGGACATCGCAACCACTCTCGAGTACCTCGTGCGTCTCCACGCTGGTGAGAGCACTATGGTTGCGCCCAATGGTGATGTTATCCCTGTGGATACGGATGACATTGACCACTTTGGTAACCGTCGTCTCCGTACAGTCGGAGAACTGATTCAGAACCAAGTCCGCGTGGGCCTGTCCCGCATGGAGCGCGTGGTTCGTGAGCGCATGACTACCCAGGACGCAGAGTCTATTACTCCTACCTCCTTGATCAACGTGCGCCCGGTTTCTGCTGCCATCCGCGAGTTCTTTGGTACCTCCCAGCTCTCGCAGTTCATGGATCAGAACAACTCCTTGTCTGGCCTCACACACAAGCGCCGTCTCTCTGCTCTGGGCCCAGGCGGCCTGTCGCGTGAGCGCGCTGGCATTGAGGTTCGAGACGTTCACGCTTCTCACTATGGTCGTATGTGCCCGATTGAGACTCCCGAAGGTCCGAACATTGGTTTGATCGGTTCCTTGGCTTCCTATGCTCGGGTAAACTCTTTCGGCTTCATCGAGACCCCCTACCGCAAGGTGGAAAACGGTGTTCTCACCGATCAGATCGATTACCTCACCGCAGATGAGGAAGATCGTTTTGTGGTTGGTCAGGCTCACGTCGAGGTAGACGCACAGGGCAAGATCACCGCAGATAGCGTTACTGTTCGTGTGAAAAATGGTGACATCCAGGTCGTGGCACCGGAAAGCGTTGATTACCTAGACGTTTCCCCACGCCAGATGGTCTCTGTGGCTACCGCCATGATTCCGTTCCTTGAGCACGACGACGCTAACCGTGCCCTCATGGGCGCGAACATGCAGCGTCAGGCTGTGCCGCTGGTTCGCTCAGAAGCCCCGTTCGTGGGAACCGGCATGGAGCGTCGTGCTGCTTATGACGCCGGCGACCTCATTATCAACAAAAAGGCTGGCGCTGTAGAGAACGTCTCCGCTGATTTCATCACCGTGATGGCTGATGACGGCACCCGTGAGACCTACATGCTGCGCAAGTTTGAGCGCACCAACCAGGGCACCTGCTACAACCAGATCCCATTGGTGAACTTGGGCGACCGCGTTGAGGCCGGACAGGTTCTCGCAGATGGTCCCGGTACTCACAACGGTGAGATGTCGCTCGGCCGCAACCTTCTTGTTGCGTTCATGCCATGGGAAGGCCACAACTACGAGGACGCTATCATCCTCAACCAGCGTGTTGTGGAAGAGGACATTCTTACTTCGATCCACATCGAGGAACACGAGATTGATGCCCGAGACACCAAACTTGGTGCGGAGGAGATCACTCGTGAGATTCCCAATGTGTCCGAGGATGTGCTCAAGGATCTCGATGAGCGCGGCATCGTTCGCATCGGCGCTGATGTCCGCGACGGCGATATCTTGGTGGGTAAGGTCACTCCTAAGGGTGAGACCGAGCTGACCCCTGAAGAGCGCCTGCTGCGTGCGATCTTTGGTGAGAAGGCACGTGAGGTTCGCGATACCTCTATGAAGGTGCCTCACGGCGAGACCGGTAAGGTCATCGGCGTTCGTCGTTTCTCCCGTGAAGACGATGATGATCTTGCGCCTGGCGTTAATGAGATGATTCGTGTCTATGTTGCCCAGAAGCGCAAGATCCAGGACGGCGATAAGCTTGCTGGTCGCCACGGTAACAAGGGTGTTGTTGGCAAGATTCTTCCGCAGGAAGACATGCCATTCATGCCTGACGGTACCCCGGTTGACATCATCCTGAACACGCACGGTGTGCCTCGTCGTATGAACATCGGCCAGGTGCTGGAAGTCCACCTTGGTTGGTTGGCCGCTGCTGGTTGGAAGATCGACCCCAAGGATCCCGCTAATGCCGAGCTGCTTAAGACGCTTCCTGAGGATCTGTACGACGTTCCTGCTGGTTCGCTTACCGCAACACCAGTGTTCGACGGTGCTACCAACGAGGAAGTTGCAGGCCTCCTAGCCAATTCTCGTCCAAACCGCGACGGCGATGTCATGGTGGACGCAAACGGCAAGGCACAGCTTTTCGACGGTCGTTCCGGCGAGCCTTTCCCATACCCAGTGTCTGTCGGCTACATGTACATGCTGAAGCTGCACCACTTGGTTGATGAGAAGATCCACGCACGTTCTACCGGCCCTTACTCCATGATTACTCAGCAGCCGTTGGGTGGTAAGGCTCAGTTCGGTGGACAGCGCTTCGGCGAAATGGAGGTGTGGGCAATGCAGGCTTATGGCGCTGCCTACACGCTTCAGGAGCTTCTGACCATCAAGTCTGATGACGTAGTCGGACGTGTGAAGGTCTACGAGGCAATCGTTAAGGGCGAGAACATTCCAGATCCGGGTATCCCTGAGTCCTTCAAGGTGCTCCTCAAGGAGCTTCAATCGCTGTGCTTGAACGTGGAAGTTCTTTCTGCAGACGGCACTCCGATGGAGCTGTCCGGTTCGGATGACGACGAGTTCGACCAGGCCGGTGCCTCACTGGGCATCAACCTGTCTCGCGACGAGCGTTCCGACGCCGACATCGCCTAA
>Cp262_355
GTGATCGACGTCAACTTCTTCGACGAGCTCCGCATCGGCCTGGCTACTGCCGACGACATTCGTCGTTGGTCCAAAGGCGAGGTCAAAAAGCCGGAGACCATCAACTACCGCACCCTGAAGCCGGAGAAGGACGGCCTCTTCTGCGAGCGAATTTTCGGCCCAACCCGCGACTGGGAGTGCGCTTGCGGTAAGTACAAGCGTGTCCGTTACAAGGGCATCATCTGTGAGCGCTGTGGCGTTGAGGTGACCAAGTCCAAGGTTCGCCGTGAACGCATGGGCCACATCGAACTGGCTGCGCCCGTCACCCACATTTGGTACTTCAAGGGTGTTCCGTCTCGTCTCGGTTACCTTTTGGACCTGGCTCCAAAGGATCTCGAGCGCATCATTTACTTCGCAGCCAACATCATCACTGGTGTTGACGAGGAAGCTCGCCACAGCGACCAGACCACTCTTGAGGCAGAAATGCTTTTGGAGAAGAAAGACGTTGAGGCTGACGCAGAGTCTGAGATCGCAGAGCGCGCTCAGAAGCTGGAAGAGGACCTTGCCGAGCTGGAAGCCGCAGGCGCTAAGGCCGACGCTCGCAACAAGGTGCAAAAGGCTGCAGATAAAGAGATGCAGCACATCCGCGAGCGGGCTGAGCGCGAGATCGATCGTCTTGAGGAGATCTGGCAGACCTTTATCAAGCTTGCTCCTAAGCAGATGATCATTGATGAGACCATCTATGAAGAGCTCGTGGATCGTTACGAGGATTACTTCACCGGTGGTATGGGCGCGGAGGCCATCCAAACCCTTATCCGCAACTTTGACCTCGATGCTGAGGCAGAGGAACTGCGCGAGATCATCAACAATGGCAAAGGCCAGAAGAAGATGCGCGCCCTCAAGCGACTCAAGGTTGTTGCTGCATTCCAGCGCTCGGGCAATGACCCAGCTGGTATGGTGCTCGACTGCATCCCGGTGATCCCACCGGAGCTGCGTCCGATGGTTCAGCTCGATGGCGGCCGTTTTGCTACCTCCGACCTGAACGATCTCTACCGTCGCGTGATTAACCGCAACAACCGCCTCAAGCGCATGATCGACCTCGGTGCTCCCGAGATCATCGTGAACAACGAGAAGCGTATGTTGCAGGAGTCCGTCGACGCGCTCTTTGATAATGGTCGCCGTGGTCGTCCGGTCACCGGTCCTGGCAACCGTCCGCTGAAGTCCTTGAGCGATTTGCTTAAGGGCAAGCAGGGTCGTTTCCGTCAGAACTTGCTGGGTAAGCGTGTCGACTACTCTGGTCGTTCCGTTATTATCGTTGGTCCACAGCTGAAGCTGCATGAGTGCGGTCTTCCTAAGCTCATGGCTCTTGAGCTCTTCAAGCCGTTTGTTATGAAGCGCCTTGTGGAAAACGATTACGCGCAGAACATCAAGTCGGCTAAGCGCATGGTTGAGCGTCAGCGCCCTGAGGTGTGGGACGTTCTAGAAGAGGCAATTTCTGAGCATCCTGTGATGCTTAACCGTGCACCTACCCTGCACCGCCTAGGCATCCAGGCCTTCGAGCCTAAGCTCGTTGAGGGTAAAGCTATCCAGCTGCACCCACTCGCGTGTGAGGCCTTCAACGCTGACTTCGACGGTGACCAGATGGCTGTGCACTTGCCGCTATCTGCTGAAGCACAGGCCGAGGCGCGCATCCTCATGCTTGCCTCCAACAACATTCTCTCCCCGGCATCCGGTAAGCCACTTGCCATGCCGCGTCTGGACATGGTGACTGGTCTTTATTACCTCACCATGGACAAGACTGAGGGTGAAATTGGTGGTCAGGGTGCATACCAGCCTGCTACTGAGGATGGTCCAGCAACGGGTGTGTACTCCTCCTACGCTGAGGCACTTATGGCTCGCGACCGTGGCGTTCTTGGCCTGCAGGCCAAGATCCGGGTACGCATTAGCCATCTGCGTCCGCCGGTAGAGGTTGAGGCAGAGCAGTTCCCAGAGGGTTGGGAGCAGGGACAAACCTGGTTGGCTGATACCACTCTTGGCCGCATCATGTTCAACGAGCTCTTGCCGTGGAACTACCCGTACCTTGAGGGCGTTATGGTCCGTAAGGGTGGAGGATCGAACAAGATTCTCTTGGGCGACGTGATTAATGATCTCGCTGCGACCTATCCGATGATTACTGTTGCTCAGACGATGGACAAGATGAAGGACGCCGGTTTCTACTGGGCAACCCGAAGCGGCGTGACCATCACTATGTCTGACGTGCTCGTTCTTCCTAATAAGGAAGAAATTCTTGACCGCTATGAGGCCGAGGCTGCAAAGATCGAGCGGAAGTACTGGGAGCAGGGTGCTCTGACAGAGCGCGAGCGCTACGACCGTCTGGTCGAGCTTTGGAAGGAGGCTACCGACGAGGTCGGTAATGCCGTCGAGAAGCTCTATCCGGATGACAACCCGATTCCTATGATCGTGAAGTCCGGTGCTGCCGGTAACATGCGTCAGATCTGGACGCTGGCTGGCATGAAGGGCATGGTTGTGAACTCAAAGGGTGATTACATCACCCGACCGATTAAGACTTCCTTCCGTGAAGGCCTGTCGGTTCTTGAGTACTTCAACAACTCTCACGGTTCGCGTAAGGGCCTCGCCGATACCGCTCTGCGTACCGCCGACTCGGGTTACCTCACTCGTCGTCTGGTGGACGTTGCGCAGGATGTTATCGTCCGCGAGGATGACTGCGGCACCAAGCAGGGCATTCGTGTCCCAGTGGCCGTTGAGGTTAAGGATGCTCAGGGCAACGTCACCGGTTACACCGGACACAGCCTCATCGAGACCTCTGTTGCTGGCCGCGTGGCTTCCGTTGACATCAAGGATTCTGAAGGCAACGTCCTGGTACCAGCTGGTGAAAACCTCACCGATCAGCTCATCGAGAAGCTCATCGCCGCAGGCGTTGCCGAGGTCAAGGTTCGCTCAGTGCTTACCTGCCAGACCCCGACCGGTGTGTGCGCTAAGTGCTATGGCAAGTCCATGGCTACCGGCAAGCTCGTTGATATCGGAGAGGCAGTGGGCATCGTCGCTGCTCAGTCCATTGGTGAGCCCGGTACCCAGCTGACAATGCGTACGTTCCACCAGGGTGGTGTCGGTGGTGACATCACCGGTGGTCTTCCTCGTGTCCAGGAGCTCTTCGAGGCTCGTGTTCCTAAGAATCGCGCTCCGATTGCTTCTGTGGCAGGTACGGTACACCTTGAGGATGAAGGTAACTTCTACACCCTCACCATCAACCCAGACGATGGGTCAGATGTTGTGGTCTACGAGAAGCTCTCCAAGCGTCAGGGTCTTGCTACCGTGCGGGTTCCTATGGAATCCAACCCGGGCGCCATGATCGAGCGCACTTTGTCAGAGGGCGACCACGTGAACGTGGGCGACCGTCTGCTACGCGGACCTGCTGATCCGCACGACGTGCTTGAGGTTCTTGGCCGCCGTGGTGTTGAGCAGCACCTCGTGGACGAGGTTCAGGACGTGTACCGCGCACAGGGTGTGGCTATCCACGATAAGCACATCGAGATCATCATTCGTCAGATGCTGCGCCGCGGCACCGTCATCGAGTCCGGCTCGACAGAGTTCCTTCCGGGTACTCTCGTTGACCTTTCGGAGGCCAAGGCCGCTAACGCTGAGGCTATTGCTGCTGGTGGACATCCCGCTGAGCTCCGTTCGGAGATCATGGGTATCACCAAGGCGTCGTTGGCTACCGAGTCGTGGCTGTCCGCTGCGTCCTTCCAGGAGACCACGCGTGTGCTTACCGACGCCGCCATTAACAAGCGGTCCGATAAGCTGATCGGCCTCAAGGAGAACGTGATCATCGGTAAGCTGATCCCGGCGGGTACCGGTATTTCCCGTTACCGCAACATCTCCGTCAAACCGACTGAGGCAGCTCGCAATGCGGCTTACTCAATCCCAACGTATGGAGATTCCATCTATGGCGATGACAGCTACGGTGAGTTCACCGGCGCTTCCGTGCCACTGGATGAGGCCTACGACCTTTAA
>Cp262_356
ATGAAATATTTTTCTGCACTCACACGGCGCATAGGTGAGCACGGATGGATCTGGGATCATGGATTCTGGCTGCAGCTCATAACTCAGATTCTTGTAGGAGGGTTCCTCTTCCTCATGGCTGTGCAGAACATGATGAGACCAGAGGGCCCTCATAGCGCGCTGGTCTATCACTCAGTAGTTTTTATTTTATTGTGGATTGGCGGGGGTGCGCTTTTCCTAGGACTGCTTGTTCAGCGAGCTCGCAAGATCCTGGGCCTGGGGATTGTGATAGCCGCATTGTTACTTCTTGCCTTGGGTCCTCCGTTGGTGGCCCCTTTGGGCTATGTGGTCGTCTGCTATCAGTCTTGGTTTATTTCTGCCTATATTCAGCGGCATAGATGGGCGTGGGGAATAGCGCTTGTCTTTGGCAGCGCTATAGGCCTGACTTTGATTCCTCTGAGCAACGCGCTGCGGGGGAAAGCATTTCTTACCAGTCACGCGGTGAAAGAACCGAATTTTTGGGTCGGGGGAGCCGGAGTTCTAATTATTATCATCATCTCTATTTCTCTGTGGTGGCAGATAGGACTTAACACCAAGCGCAAGAATCAGGCGCTGGAGGAGCTGCGCGCTAAAGCTGAGCTGGCGGCGTTAGCAGAAAGAAATCGCATTGCGCGCGAGATGCACGACATTGTGGCACATTCTTTGACCGTAGTAATCGCGCAGGCAGACGGTGGGCGATACGCGGGGAAGAAAGACCCCATGATTGCTATTGAGGCACTAGAAACTATTTCCTCGGTAGGGCGCGACGCGCTATCACAAATGCGGGGTTTGCTTACTGTGTTGAGAGAGGCCACGGGTGAGAAAGACGAAAGAGAAATCAATGCGACGCCTGGTTTTGCTGAAATAGGCAGGCTTATAGATGAGGCCCGCTCCGCCGGTTTGCAGGTAAATTTTTCAGTGCATGGCGAGCCAGTAGCAGTAGATGAGTCACGTGGGCTGACGGTTTTCCGCGTTATCCAAGAGTCTCTGACCAATGTACTCAAACACGCAGGAAAAACGGTGGTTGATGTTACTTTGGATTGGGGAGTACCCAAAGACAAAACTTTGCATATTTCAGTGGATAATGCGCACGGCGAGGCTTTGGTGAACTACAAGTCCGATTCTGTTGGACGCGGTTTAGCAGGTATCAAAGAGCGTGCTTTGTTGCATGGTGGGAAGGCAACGTGGGGTGCGTCGTTAAGCAAAGCCGGCGGCTGGCACGTGAATGTTGAAATTCCGTTGTAG
>Cp262_357
ATGATTAACGTAGGGCTTGTCGACGACCAGCAGCTGGTGCGAGCCGGATTTAATATGGTGCTTAGCTCGCAAGATGATATTCAGATTGCATGGGAAGCAAACAACGGGGCAGAAGCGTTGGAACGCATAGAAGTAGAACCTGTTGACGTTGTGTTAATGGATGTGCAGATGCCTATCATGGACGGCATATCTGCCACTAAAGAGCTGGTAACACGAGGCCTCATGGGGCCTAACGACGAGCCGCTTCGAGTGATTATCCTGACCACCTTTGATAGCGAAAATTACGTGATGGAAGCTGTGGAAAATGGAGCGTCAGGCTTCTTGCTTAAAGATACCGCACCGGAAGAGCTCATTGAGGCGGTTAGATCGGTGGGCGAACAAAGCGCGGTGATTAGCCCGGCGGCTACCGCCAAATTGTTTCGGCGAATACGATCTGGGCAGACGGATAAGAAGCCCGATGGTCTTAAACATATAAATGAGGACCTCATTGAGCCGCTGACACCGCGTGAGTTAGAAATTCTTGAGTTGATTGCGATGGGTAAATCCAATGCAGAGATTGCCGCGGAACTCTTTATCTCTTTGCCAACAGTAAAGACGCACGTGGGAAGGGTTCTTACCAAAACTGGTTCGCGCGATCGAGTCCACGCGGTGTTGTTTGCTTTTAAACGCGGAGTGGTTACCCAAGATGCGCTTTTAGATAATTGA
>Cp262_358
GTGATTCTGTATGCGTTTTATCCCTATCTGGGGAGATTTATTTCTAAGCGGATAGGGCTAGAAATTGAGAAATTTTGGCAACGCATTTACATAGTGTGGCTCGTCCTTATTTCCCGCATCATGATGTTGGGAAAAGCTGTGCTATTAGGGGAGGAAGAACAATATTGTGCGCAATAG
>Cp262_359
ATGATTACAGTTCGACACCTGAGTAAGAAATACGGGTCCAAGACGGCTATTGCTGATTTGAGTTTCACGGTTCCTGATGGGACCGTGACTGGATTCTTAGGGCCGAATGGCTCCGGTAAATCAACAACGATGCGGTGCATACTTGGCTTGGATAGGCCTACGCACGGCGATGTTGAGTTTTCCACTGATACGTATACGGGAACGTTTGCCAACGTAAAAGACAAGCCAAAAATGGCTGGTGCAATTCTTGATTCTAGTTGGTTTAATCCAGCTAGATCAGGCCGTAATCACCTCCGGGTGCTCGCGCGAGGCGCGGGTATCTCCGATAACAGAGTGGAAGAATGCCTGGACATCGTGGGGCTGCAAGAAGCAGCTAAAGGGAAAATCGGTGGTTATTCCCTAGGGATGAAACAGCGTATTGGTGTTGCCGCTGCCCTGTTGGGGGACCCACAGCACCTTATCCTTGATGAGCCTGTCAACGGTCTTGACCCGGAGGGCGTGAGCTGGATGCGGAATACTATCCGCAGTCTGGCGCGTGAGGGGAGAAGCGTCTTGGTCTCTTCCCACTTACTTTCGGAGATGCAGCTGACGGCGGATCGATTGGTTGTGATCGGTCGAGGACACATGATCGGTGAGTATTCTCTGGAAGAATTCCTGGCGGATGGCACCCGGGTGCAGGTAGAAACGCCGCATGCTGTTGAGCTTGCCGCGAAACTGCAGAGCCAGGGGTTTGAGATTGTAGATCTACAAGAAGCTGCGGGATTTAGCGTCAACGTAGATAAAGATGCAGACGAGCAGGCGGTGCGCACGACGGTAGCCATGACTGCTTTGACAGCTCAGCTTCCGGTTCTTGGTCTAAGCACCATTCAGGACAACCTAGAGCAAAGGTTCCTCGCAGCTACCGCAGAGGTACAGGAATATCGCACCAAACAGGCCGTGGATAGTGCTGTGGGAGACACAGCTTTGAGCGCTACCCAGTAA
>Cp262_360
ATGATAAATGCTTTGCGCTCAGAAATAACCAAATTATTAACGTTACGCAGCACCTGGGTATGGGCGATTCTCCTTACCGGCTCACTCTACGGCCCCGTCGTGCTCATAGGCCTGTTTAGCGGCGAGGCTTCAGACTATGACTGGGGATTTGCCCTTCCCGGCGCGATGATCTTTGTAATGTTGGCTGTATCTTTTAGCGCTTCAGCCATGGCTGGAGAGTTCAATGATCGGATGCACGCCCAAGCCTTCTTAACTCAACCACGGCGCAGCCTGTGGTTTAATGCACGAACACTAGTGATATCAGGCTTTCTCCTGATCAACTACCTAGTGGGAGTGGGACTTATCTACCTGGTTTTTCTTGTCTTTCCTAAGATCACATTGGTAAATGAAAAAACCGTGTTGATCCTGGTGGATGGCGTGTTATTCCTGGTATTTAGCTTTATCGCGATAGGCGTAGCTGCTCTGACTCGTAACCGAGTTGCTGCCATGGCAGTACCACTTGCCTGGTTCTTAGCCATCGAGCGCCTGATCACCGTAGCTGCATCACAGATCGCTGCATTTATGCCATTATGGCTAGTAACTCCTGGAGAGCGCGTCAGTCAGCTAGCCAAGTATGGAAAAGACAACGCTGAGTTTTCCTCCATTGGGTGGGACTTTATGGATGTACAACCGTTGGGCTACAACATAGGCATTATCGTGGCCTGGACCGTTGTGTCACTACTCCTAGGGCTATGGGTCAACGCGAAAAGAGACGTCCGCTAA
>Cp262_361
ATGAATATTGGGCAGTCACACACGGGACCAGCCAAGGGCACTGCCGTTGGCGCTTTTGTGATTGCAGCTCTTGGGGTGCTGCTGCTTACGGAGTCAATAACCGGGGGCATTAACAACTACCTTCAACCAGCCTTTCGCCCTTGGACCTTATTGAGCGGTGTGCTCTTGGTAGGACTTGGCTGCTGGAGCATATATAGCGCACGCCGGTATCCGTGTTCGCATTCTCCCATGCGCACTACTTCCTGGCTGCTGTTGATCCCAGTGATACTCGTAGCGCTTTGCGCACCGACTGCGTTGGGGGCGGCGTCGTTACGCTATACCGCGGAAAGTACCGGTGCAACAGTACGGAGAAACTCTTTAGATGATCTAGCAATGGAACCATTGCGTGGCTATGGCACAAACGAGATCACTCTAGAGGAGCTCACGGCGCGGTTTTTGCGTTCAGATAATACGTCGATGCTTGCTAAGACTGTGTCTGTGGCGGGGTTTGCTTCGCGCTCGATAGACGGCACATGGCGGCTTAGCCGATATAAGATTTTTTGTTGTGCCGCAGATGCGATGGCTTATACCGCATCATTGGCGGGGGCAACAGAACTCGTAGAAGACGAGTGGTATGAGATCACCGCCGAGGTCATAGCTCCGCCAGAAGGCTTTAACCCCCAGTTCCCTGTACTTAAAGTGGACCGCGCTACACAAATCCCGCAGCCGGAGCAGCCTTACTTATGA
>Cp262_362
ATGAGGAAGGGACTTGGCCAGTACGGAGCGGTTGCAGCTCTTTTGATTCTTATCGCATTGTTCATCTTTGGGCCGTTGATTCAACTGCATGGCATAGCAGAGGCATGGGCGCAGATAAGCATTGCGATCATATTGCAAGCGATTCCTTTTCTTATCCTCGGGGTGATCATTTCAGGATTCATCGAGGTATTTGTTCCTGAGGCGGCTTTTCGACGCCTACCACGATCCCAACACCTCGCCGTTCCCACAGCGGCCGCCTCCGGAATGCTGCTCCCAGCCTGTGAATGCGCATCAGTGCCGATCACCCAGTCTCTTATCCGCAGAGGAGTACCCCCTGCTGCGGCTCTCGCCTTCCTCCTTGCCAGTCCCGCGATTAATCCGGTAGTGCTGGTATCCACTGCGGTTGCTTTTGGCGGAGACACTCGTATGATGCTTGCCAGATTTGTGGCTTCCCTTAGCGCAGCGGTGTTAGTGGGGTGGATATGGATTAGCGGGCGTGCGGAGCTATCTGCTGGAGAATCCCGCTCACACGAGCATCAGCATCATGCGCCCTCCGCATGGGAACGATTGAGAGAATCTTTTCTCCATGACCTCCTTAATGCTGGAGGCTACCTTGTCCTGGGAGCCTTGCTCGCAGGGATGCTTAAGCTCTTTATCCCCAGGGATTGGTTTCTCGTTCTTGGTGATAAGCCCGTGCTTGCCTGTCTAGCTATGGCGGTATTGGCTGTGCTCCTTGCCCTATGCTCCGAGGCGGATGCGTTTATCGCGGCTTCTTTCACCATGATGCCACCCACAGCCCAGCTCGTATTTTTAGTAGTTGGGCCGATGGTGGACGTCAAACTTATGGCGATGCAACGCGGCGCATGGGGTAATGGTTTTATTGCGCGTTTTGTCCCGCTTACCTTTGCGGTCGCGTTACTTACAGCGATAGGAGTCGGCGCGCTGTTCTTTGGTGATATTTAA
>Cp262_363
GTGTATTGCCATAATTCGCAGTTACAGGCCTTCACACCCGGCGCGCACTCGCTTGCGGAGTTTCTCTCCCTCTTGAGCTCTAGGCATGGGCTTATCGACGCCGCCGTCATCTCAGGCGGCGAGCCCACCGCAGTCCGTGGCCTAGGAGATGCTATTGCGGCTATCCATAACATCGGTTTTCCCGTGGGGATACACACCTGTGGTTATGCCCCAAGCCGCATTGCGGAACTGCTACGAGACCCTGCTACAACTCCAGACTGGGTTGGACTAGATATCAAGGCACTACCCAGGCATATGCGTGAGGTCACGGGCTGCTCTCCTCGGGTAGCAACCGCTGTCTGGGACTCGCTGCGGATTCTGCAAGAATCCGAGATTGATGTGACACTCCGGACCACTCTGTGGGAGGGCTCTGTCATTGAGCAAAACATCGACGAGCTACGTTCTGTGGTTAAGAATCGCAGCATGGATTCATCCGTGGAGCTCGTCATTCAACATGCACGGGCTGCTGATGGAAGTCCGTGGACACCTGATTGCTGCTTTTAA
>Cp262_364
ATGTTATTTCCTATGACCGAATCCCACGTTAACTCCCGCTCTACCATTGAGGAATACCTCGACCGATCGGATTGGCGCGTCAACGCCAACGCCAACCAGGATTATTCCCTAGGCGGAATGATCCTCAATTCTGCGGGAAAGATCACCGCCAACTACTGGCTGGATAACGTTTTCAGCCCAGAGGCCGGACAAGCCCATCGCGATGGCACCATCCATATTCACGATCTGGATATGCTTTCCGGATATTGCGCAGGGTGGTCTTTGCGCCAACTCCTAGAACAAGGTTTCAACGGAGTCTCAGGCACAATCTCTTCCCATCCCCCAAAGCACTTCTCCTCCGCGTGCGGGCAAATAGTCAATTTCCTTGGGACCTTGCAAAACGAATGGGCCGGGGCCCAAGCATTCAGTTCTTTTGATACCTATATGGCGCCCTTTGTTCGGTTAGATAACCTCAGCTACAACGACGTTCTCCAGCAGATGCAAGAGTTCATTTTCAACCTCAATGTACCCTCACGCTGGGGAACGCAGACACCGTTTACCAATCTCACTTTCGACTGGACCTGCCCCGAGGATCTGCAAGATCAGGTTCCTTTTATCGGCGAGGAGCCACAGCCTTTTACCTATGGCGATCTGCAGTCAGAGATGGACATCATCAACCGCGCATTCATTGAGGTCATGAGCGCAGGAGATGCGGACGGCCGCCCCTTCACCTTTCCGATCCCCACGTATAACATCACCAAGGATTTCGACTGGGATTCGTCGAATTCTAAGGCTCTTTTCACCATGACTGCGAAGTATGGGCTGCCCTATTTCCAGAACTTTATTAACTCCGACCTTGATCCCGGCATGATCCGTTCCATGTGCTGCCGCCTGCAGCTCGATCTCCGCGAGTTGCTCAAGCGAGGCAATGGGCTATTTGGTTCAGCAGAGCTGACCGGTTCCATTGGCGTGGTCACCCTCAACTGCGCTCGCTTAGGATACCTCCATGCCGATGATGAGGAAGGCCTTCTGGCGAGCGTGGATAAGCTCGTTCAGCTGGGCATAGAAACCCTCGAGGGCCGTCGGGCTTTTGTGGCAAAACAAATGGATGCAGGTCTCTATCCCTACAGCTCGCGATGGCTCCCCAGCCTGGACAATCATTTCTCCACCATCGGCGTTAATGGATGCAATGAGATGATTCGTAATTTCACCCATGATGCCTACGATCTCACCGACCCCCAGGGCCACGCACAGGTAGCTCGCCTACTTGATCACATCAACGATTTATTGGTTAAAGCCCAAGAACGCACAGGCCACCTGTTCAACCTTGAAGCCACTCCCGCCGAGGGCGCCACTTACCGACTGGCTAAGGAGGATATTAAGCGCTATCCCGGAATCCTTCACGCAGGCACGGAGGAAGAGCCTTATTACACCAATTCCTCCCAGCTACCAGTGTCTCATACCCCAGACCCCTTTGAGGCCCTTGCGCTCCAGGAAGATCTGCAATCTAAATACACCGGCGGAACCGTGCTCCACCTTTATATGGGCGCGGCGATGAGCGACGGTGAGGCGTGTGCAAAACTCGTCCGGCGCTCCTTGGAAAACTTCCGGCTTCCATACGTCACTATCACTCCGACATTTTCTATCTGCCCCACTCACGGCTATATCTCTGGTGAGCATCCAGAATGCCCCGACTGCGGCGAACACACTGAGATGTGGACCCGAGTAATGGGCTACTTCCGCCCGGTTCAGAGTTTTAATACTGGAAAGAAGGGCGAGTTCCATGAGCGCACCTACTTTGCAGAAACGCTTGCTTAA
>Cp262_365
ATGTCTTACAACTCTTATGTGGCAGTCGAGGACTGGATTCTTGACGACCTTCGTATCAAAGACGATGACCTGGTAGAGGCTCTATATATGGGGGACCATGGAGAGCTTTTCGACGTGGCTGCTGCATGGATGGATGTGCAAGAGTTTCTGCATTCGGAGGGGCTGAGCACTGCGGCGGTTGATGGAGAAGAAATTATTGTGGGGGACCCGATGGTGGGGATTGTTGCCCCTCAGCGAGTAGAAAAAGTGCTTTCGGACCTCTCTTCGGTGGATGATGCTGCGGTGCGGGAAGCAGGTCTGGGGGAGGCTATCCGTTCTTTCACTGATTTTTACGAGGGCGCACGTTCTTCCGGGTTGGGGGTTGTGGTTTTAGCGGGGGAGTAG
>Cp262_366
ATGCCTACTATTCAGCAGCTGGTCCGCAAGGGCCGCCACGATAAGACTGCAAAGGTTTCCACTGCAGCCCTCAAGGGCTCCCCGCAGCGTCGTGGCGTGTGCACTCGTGTGTACACCACCACTCCTAAGAAGCCGAACTCCGCTTTGCGTAAGGTTGCCCGTGTGCGCCTTACCTCGGGTATTGAGGTTTCCGCTTACATCCCAGGTGAGGGCCACAACCTCCAGGAGCACTCCATGGTGCTCGTGCGTGGTGGTCGTGTGAAGGACCTTCCTGGTGTTCGTTACAAGATCATCCGTGGCGCACTGGATACCCAGGGCGTGAAGGATCGTAAGCAGGCTCGCTCCCGTTACGGCGCAAAGAAGGAGAAGTAA
>Cp262_367
ATGCGTAAGAATGCAGCTCCCAAGCGTCCTATCGTTAAAGACCCAGTTTTCGGCTCTGAGGTTGTTACTCAGCTGGTAAACAAGGTTCTGTTGGACGGTAAAAAGTCCACCGCTGAGCGTATCGTTTACGGCGCACTAGACATCTGCAAGGAAAAGACCGGTACTGATCCGGTTCTTACCCTCGAGAAGGCTCTTGGCAACATCAAGCCTGATCTTGAGGTTCGCTCCCGCCGCGTCGGTGGCGCTACCTACCAGGTTCCTGTTGAGGTTCGCCCGGGCCGTGCAAACACCCTGGCTCTGCGTTGGTTGGTTACCTTCACCCGCCAGCGTCGCGAGAACACCATGATCGAGCGCCTGGCTAATGAGATTCTCGATGCAGCGAACGGCCTCGGTGCTTCCGTGAAGCGTCGCGAGGACACCCACAAGATGGCTGAGGCCAACCGCGCCTTCGCTCACTACCGCTGGTAA
>Cp262_368
GTGGCACAAGAAGTGCTTAAGGACTTGAACAAGGTCCGCAACATCGGCATCATGGCCCACATTGACGCCGGTAAGACCACCACCACCGAGCGCATCCTCTTCTACACCGGCATCAACCGTAAGGTCGGCGAGACCCACGACGGTGCTTCCACCACCGACTGGATGGAGCAGGAGAAGGAACGCGGCATCACCATTACCTCGGCTGCTGTTACCTGTTTCTGGAACGGCAACCAGGTCAACATCATTGACACCCCAGGCCACGTGGACTTCACCGTTGAGGTTGAGCGCTCCCTTCGCGTTCTTGACGGCGCAGTTGCAGTGTTCGACGGTAAAGAAGGCGTTGAGCCGCAGTCCGAGCAGGTGTGGCGTCAGGCTGCTAAGTATGACGTTCCCCGTATCTGCTTTGTGAACAAGATGGACAAGCTCGGTGCGGACTTCTACTTCACCGTTCAGACCATCATCGACCGTCTCGGTGCTAAGCCATTGGTCATGCAGCTGCCTATCGGCGCTGAGGATGACTTTGATGGTGTTGTTGACCTTCTTGAGATGAAGGCCATCACGTGGCGCGGCAAGGTCGAGACCGGCGCTGAGCCAGTCATCGAGGAAATTCCAGCTGACTTGGCTGATAAAGCTGCTGAGTACCGTGAGAAGCTCGTTGAGACCGTTGCTGAGTCCGATGAGGCTCTCATGGAGAAGTACTTCGGTGGCGAGGAGCTCACCATCGAGGAGCTTAAGGCTGGTATTCGTAAGCTGACCGTTAACTCTGAGGTTTACCCAGTTCTTTGCGGTACCGCTTACCGTAACAAGGGCGTTCAGCCACTGCTCGACGCTGTTATTGATTACCTCCCAACCCCATTGGACATCGGAGAAGTTCACGGCCACAAGGTCGGCGACGAGTCTGTGGACTTGGTTCGTAAGCCTTCCGTTGACGAGCCTTTCTCTGCTCTTGCGTTCAAGATTGCAGCTCACCCATTCTTTGGCAAGCTCACCTTCGTCCGTGTTTACTCCGGCATCGTTGAGCCTGGCGCTCAGGTTGCAAACTCCACCAAGGGTAAGAACGAGCGCATCGGTAAGCTGTTCCAGATGCACGCCAACAAGGAGAACCCTGTTGAGGAGGCACGTGCTGGTAACATCTACGCGTTCATCGGCCTGAAGGACACCACTACTGGTGACACCCTCTGCGATAAGAACAACCAGATCATCCTCGAGTCCATGGACTTCCCGGATCCAGTGATCAAGGTTTCCATCGAGCCAAAGACCAAGTCTGACCAGGAGAAGCTCGGTACCGCTATTCAGAAGCTTTCTGAAGAAGACCCGACCTTCACCGTTGAGCTCGATGAAGAGTCCGGCCAGACCGTTATCGGCGGCATGGGCGAGCTTCACCTCGACGTTCTCGTTGACCGTATGAAGCGCGAATTCAAGGTCGAAGCTAACGTTGGTAACCCGCAGGTTGCATACCGCGAGACCATCCGCAAGCCCGTCGAGAAGCTTGAATACACCCACAAGAAGCAGACTGGTGGTTCTGGTCAGTTTGCTAAGGTCATCATCGGTATTGAGCCTTACGCTCCTGAGCAGGAGACCTTGGAAGAGGGCGAGTCCGCAATCTACAAGTTCGAGAACGCTGTTACCGGTGGTCGTATCCCGAAGGAATACATTCCTTCCGTGGACGCAGGTATCCAGGATGCAATGCAGTATGGTTACCTCGCTGGCTTCCCGCTGGTAAATATCAAGGCAACGCTTATCGACGGCGCATACCACGAGGTTGACTCCTCTGAAATGGCCTTCAAGCTTGCTGGTTCTCAGGCTCTGAAAGAGGCTGTGGCAAAGGCAAAGCCAGTTCTCCTTGAGCCTTTGATGGCTGTTGAGGTTATTACTCCTGAGGAGTACATGGGCGACGTTATCGGCGATATCAACTCTCGCCGTGGCCAGGTCTCCGCTATGGACGACCGCGCTGGCGCCAAGGTAGTCAAGGCAAAGGTTCCGCTGTCTGAGATGTTCGGTTACGTCGGTGACCTGCGTTCTCGTACTCAGGGCCGTGCTAACTACACCATGATCTTCGATTCCTACGCAGAGGTTCCGACCAACGTAGCAACCGAGATCGTTGCTGAGCGCAACGGCACTGCCTAA
>Cp262_369
GTGGCAAAGGCTAAGTTCGAGCGTACTAAGCCGCACGTTAACATCGGTACCATCGGTCACGTCGACCACGGCAAGACCACCACTACCGCTGCTATCACCAAGGTTCTGGCTGACGCATACCCGGATCTCAACGAGGCTTTCGCCTTCGACGCCATTGACAAGGCACCGGAGGAGAAAGAGCGTGGCATCACGATCAACATCTCCCACGTTGAGTACCAGACCGAGAAGCGCCACTACGCACACGTGGATGCTCCGGGTCACGCCGACTACATCAAGAACATGATCACCGGCGCTGCTCAGATGGACGGCGCAATCCTCGTGGTTGCTGCTACCGACGGCCCAATGCCTCAGACCCGTGAGCACGTTCTGCTCGCTCGCCAGGTTGGCGTTCCTTACATCCTTGTTGCTCTTAACAAGTGCGACATGGTTGACGATGAGGAAATCATCGAGCTCGTCGAGATGGAGATCCGTGAGCTGCTCGCTGAGCAGGATTACGATGAAGAGGCTCCTATCATCCACATCTCCGCTCTGAAGGCTCTTGAGGGCGACGAGGAGTGGACCAAGTCCATCCTCGAGCTCATGCAGGCTTGCGATGATTCCATCCCGGATCCAGAGCGCGAGACCGACAAGCCATTCCTCATGCCTATCGAGGACATCTTCACCATCACCGGTCGTGGCACCGTTGTTACCGGCCGTGTTGAGCGTGGCCAGCTGAACGTCAACGAGGACGTTGAGATCATCGGTATCAAGGAAAAGTCCACCCAGACCACCGTTACCGGTATCGAGATGTTCCGTAAGCTTCTCGACTACACCGAGGCTGGCGACAACTGTGGTCTCCTCCTCCGTGGTATCAAGCGCGAAGACGTTGAGCGCGGTCAGGTTGTTGTTAAGCCAGGCGCTTACACTCCTCACACCGAGTTCGAGGGCTCTGTCTACGTCCTTTCCAAGGACGAGGGCGGCCGCCACACCCCGTTCTTCGACAACTACCGTCCTCAGTTCTACTTCCGCACCACCGACGTTACCGGTGTTGTGAAGCTTCCTGAGGGCACCGAGATGGTTATGCCTGGCGACAACGTCGACATGTCCGTCACCCTGATCCAGCCTGTCGCTATGGACGAGGGCCTGCGCTTCGCTATCCGCGAGGGCTCCCGCACCGTTGGCGCTGGCCGCGTCACCAAGATCATCAAGTAA
>Cp262_370
ATGATGGATCGCCCCCACACGGATAGAATGCTTGATGCCGTCCGAGAAGTGTGGGAAGGGCAGCCGGATTTGGATTTTGCTGGGCTCATGGGCATGTTGAACGCCCATGGCCTCACGTGGGGAATTTCAGATAGCGATGCCTTGGATATATGTATGATGATTTCCACTACCTATCCGGGAGCGCTCTCCAAAGTCGCCGGGCAACACAGTGTGCTGCTTGCCAACGGCACCACCGCGGTGCTCACTTCCGAGCAGGTTGTGCTGCTTCGCGGTTGGCAGCAACCTATTTGGTGGAACTATGAGTCCCTTGTCCAAGCACAGGTGGGGTTACCTCTAGTGCTAAAGGACCGTGAAGGCATCGAACACCGGCTGGATATGATTCATCGTATTGAGAAGACCATGGTGGTGGAAGGCATGGATACCCGCGTGATTGAGCTTGCCGACGCCTCCGTGATCCTACAAAGGGGACACCATGCTCGCCATTTTGTGCGCAGGCGTCGTGATCTGGTGACTAAGGACTATCAGGTTCCGCGGGCTTGGGTGCCGGAGGAAGGAAAACCAGCAAGGTTGCTCGCTAGAGAACAAAACATAGTGGAGTTGCCTGCTATAGCAACGATTATCCTTGGCTGA
>Cp262_371
TTGGCTGAGGAAGTCTGTGCTTCTACTTATGCTCTGAGTACTCGAGGCATGATCCTTGAGCCCACTGTAGAGTTCTTTGTTCTCAGGGAAAGAACTCCAGTGACTCTTGATCTTTCGCGGGGCGTCGTTGGCGTAAACCGACTCTGTTCTTAG
>Cp262_372
ATGAAACGCTCTACAGCCAGTTTTGACCGTCTCCTCTGCATCCTCGTCGGTGTTCTTCTCGGTGCTCTAGCGGTATGGACTATTGCCCTAAAATTTGATCTTCCGTGGGCGCAACAGCTCGCTGATCTCGCCGAATTTCCTCAATGGCACCAAGCTTCTCAGCAACGTTGGTTCGATGTCGCTTTGTTTTTCGCTGCGATTTTTTTCCTAATCAGCGGCATATGGATAGTAGTTGCCAATCTGCGCCGCAATCATATTTCTCGCGTCACTCAAAACAATGGGAAAATTAGCGTCAATATAGATCACATAGCAGAACTAGCAGCCGAGGACTTAGAAGAGCTCGAACCCGTCATTTCCGCCCACGGACATGTGGAAAGCCGTGGGCAGGAAACAGTCATTATCCTCGATATCTTATTGGAGTCAGTGCCACATGCGCTGAGCATTCAACAGTCCCTTCAACAGCTAGACCAGGACGTTGCAGTAGCCTTACCAGAAACTCCCATTCGTACGGAATATCGCGTACATATGGCTAAAGTTGAGGACTAA
>Cp262_373
ATGGATAGCCCCAGCCCCACTGCTATCAAAGGGCGTCCTGCCGCCCGCCTTGCCGCGATTCTCATTGGGTTGGCGGCTATAGGCATCGGTTTTGTCGCCGCACGGGAACTCTGGTGGGTACGCACTGAAGGTAACCATCGTCATGCCTGGGTAGATCCAATACTGCGTTTCATTTCTGCAGTCACCTACCAACCCTGGATGTTAGCTGCTGGAGTAGCAACGGCGATCCTCGCTCTAATTTTGATAGCTATTGCTTTCAAGCCTAGGCCTCGGACCCACGTGGCTTTTATCGACGGTGTCACTTGTTATATGCGCCCCCTTGATATCGCTCGCCTAGCCACGCTGAACGCTAAACAAATCCCTGGAGTTACCCAGGCACGCACCACAGTGAATAGTTCCGCCCGCTCTATTAGGGTGGTGGCATCCATTGATTCTCAACACCTCGACGAGGTCAAAAAGTATGAAGAACGCATTCGTTCTGTCGTTGAGCCCATCGCCCTCAAACTGCAAACACATCCTAAGCTCAAAGTTGTAGTAAGAGGTGAAGGTTAA
>Cp262_374
ATGACGCCCCCTCCGGTGACTATTACGGATCGGGCGCTCACCAAACTGGCTAAAGCAGCAGTTCACTCAGTCCCTGGCACAGTCCGCGTTTCCCGTCGTGCAGGTCGCTCGCTTCCGCGTATCGACGTCCGCCGCGATGACCTCCACTCACCGCCCACAGTAGAAGCCTTTATAGCAGTAACGTGGCCCAGCCCAGTAACGGGTGTGGCGGAAAATGTGGCTGCTGCGATTTCCACATGGTTTTCCGCTTACGCAGGTATTCACGATGTTCCCGTGAATGTTGTAGTCACAGCCCTTAATCATGGCACACGCCTCGCGGCTACTCATGAGATACAGCCACCAGAGGTAACACATCCCCAGGTTCCCGATCACCAAGTGCTTATGCCGATTGTTACCGCGCCTCCGCGACCACTTAAGCCAATAGCTATCCGAAGAATCGAGCCAAGGAGGAGTCATGGATAG
>Cp262_375
ATGTTTCAGAATAAAACCCTTCTCGGCGCAATCCTCGGTGTTCTGGTGGCCTTTGCGATCTTATCCGGCCATGTATTCCTGATCCTCATATTGGCTGTTGCTGGAGGTATAGGTGCTCTTATTGGCGCGCATTGTGACGGAAAAATAAATCTTTACAAGATCTTTCACGACCTCATTGAGAACGTCCGACGCGGAGGTCGCGGATAA
>Cp262_376
GTGTCAACCCCGCGACCATCGGGGCTTCCCAATCTCCCCTCATATGAATCTGCGCAAGCCTTAGCAGAAAAAATTCTTGGGATTGATGGTGTTGCGGAACTCCGCGGCGGACGTTTTGGTGAAGTCGCACTGCTCTATCCACGGCACAAAGTCATCGGACTCCGATTAGACGATGCCCAAGGCCATCAGACCCTTGAGGTTAATGTTGCCGCTTATTACGGATATAGTCTCACCGATCTTGCTCAATCAATCGTCGCTGCCGTAACGGATTCTGGACTCTGCGACGCCGCTTCGATTGATGTGGTCGTCAGCGACGTCGTAAAGCTAACCCAGTTATAA
>Cp262_377
ATGTCCGATGCACAGAATACTCCAGCAGCAGATACCTCAACTGCTGGTTCTCCTACAACGTTGGAGACCACTCATGGCAGAACCGTTATTGAAAACACCGTGGTGGCAAAGATTGCCGGTCTAGCTACCAGAGAGGTGTCAGGAGTCCACGCCGTCGGAGGCAATACCGCACGCGTAGTCGGAGCACTTCGCGATTCCATTCCTGGGTCCCGCACTAATCTTCAGCAGGGCGTTGAGGTGGAAGTTGGAGAGCGGCAAGCGGCCGTAGACGTGGCTATCGTTGCTGAATACGGGGTCGCTATCCATCAGCTGGCCCAAGCAATTCGGCAAAACATTATCAACGCCATTGAAAGAATGACCGGTCTTGAGGTCACCGAAGTCAATGTCACCGTTCATGATGTCCACCTGGATTTCGATGAAGACGAAGGCGAAACCAACGATTCACCTACCCATACCCGCGTCCACTAA
>Cp262_378
GTGGCGGGACAAAAGATCCGCATTCGGCTGAAGGCCTACGATCACGAGGCGATTGATGCGTCTGCACGCAAAATCGTCGAGACCGTGACCCGTACGGGTGCACGCGTCGTCGGCCCGGTGCCGTTGCCCACCGAAAAGAACGTATACGCCGTTATTCGTTCTCCCCATAAGTACAAGGATTCTCGCGAGCACTTCGAGATGCGCACTCACAAGCGCCTGATCGACATCCTCGACCCGACGCCGAAGACGGTTGACGCTCTTATGCGCATCGACCTTCCGGCCAGCGTCGACGTGAATATTCAGTGA
>Cp262_379
ATGAGTGAAACTGAGATCAAGGGCATTCTGGGCACCAAGCTCGGCATGACCCAGATCTTTGACGAGGACAACCGAGTAATCCCGGTTACCGTCGTTGAAGCTGGGCCATGTGTGGTCACCCAGATTCGCACCATCGAAACCGATGGCTACAACGCCATCCAGATCGCCTACGGCGACATCGACCCTCGCAAGGCAAACAAGCCTGCAACTGGTCATTTCAAGAAAGCTGGCGTTACCCCCCGCCGTCACGTTGCAGAGATCCGTATGAACGACGTTTCTGCATACGAGCTCGGCCAGGACGTTACCGTTGAAATCTTCGAAGGCATCACCTTTGTTGACGTCACCGGAACGACCAAGGGTAAGGGCTACGCAGGTGCTATGAAGCGCCACGGCTTTGCAGGTCAGGGCGCTGCCCACGGTAACCAGGCTGCACACCGCCGCGTCGGTGGCATCGGCGCCTGCGCTACCCCAGGTCGCGTTTTCAAGGGCACCCGCATGGCAGGCCGCATGGGTAATGATCGCGTCACCACCCAGAACCTGAAGGTTCAGAAGATTGATGCAGATGCCAACCTGATTCTGATCAAGGGCGCTATCCCTGGCAACCGTGGTGGCATCGTTACCGTTAAGACTGCAGTGAAGGGCGGTGCACACGCATGA
>Cp262_380
ATGACCAACCTAAAGTTGGACGTCCTCACCGCTGAGGGCAAGACCGACGGTCAAGTCGAGCTGCCAGCAGAGATCTTCGATCGTGAAGCTTCTGTGGCACTTATGCACCAGGTTGTCAACGCACAGCTTGCTGCAAAGCGTCAGGGTACTCACTCGACCAAGACCCGCGCTGAGGTCTCCGGTGGCGGACGCAAGCCGTTCCGTCAGAAGGGTACCGGCCGCGCTCGTCAGGGCTCGATCCGTGCTCCTCACTTCACCGGTGGCGGCATCTCGCACGGCCCTAAGCCGCGCGATTACAGCCAGCGCACCCCGAAGAAGATGATCAAGGCTGCTCTCTACGGTGCACTGTCGGATCGCGCTCGTCACGAGCGTATCCACGTGATCACTGAGCTGGTTCCTGGTCAGACTCCTTCCACCAAGTCCGCACGCGCTTTCGTAGAGCGCATCACTGATCGTCGCAACGTTCTTCTCGTTGTCGGTCGTGAGGACACCACCGCACAGAAGAGTGCTCGTAACCTGCCCGGCGTTCACATCTTGTTCGCTGATCAGCTGAACACCTATGACGTCCTCAAGTCTGATGACGTTGTGTTCTCTGTCGAGGCTTTGAACACCTTCATCAACCGCGTCACCGGCGCGGCTCAGGAGGAGAAGTAA
>Cp262_381
ATGGCTAAGATCGCAGACCCCCGTGACATCATTCTCGCCCCGGTCGTCTCCGAGAAGTCTTATGGCTTGATGGAACAGAACACCTATGTGTTCTTCGTTTCTCCTAGCGCCAACAAGACCGAGATCAAGATCGCAATCGAGCAGATCTTCGGCGTCAAGGTTGCTTCCGTTAACACCGCTAACCGTGAGGGCAAGCGCAAGCGCACTCGCTCCGGCTACGGCGTACGCAAGGCAACCAAGCGCGCTTACGTGACGCTTCGAGAGGGCAGCGACGCAATCGACATCTTCGGCGGCTCCGCCGCTTAA
>Cp262_382
ATGGCTATTCGTAAGTACAAGCCGACAACCCCGGGTCGCCGCCAGAGCTCTGTTTCCATGTTCGAGGAGATCACTCGTTCAACTCCGGAAAAATCTCTGGTTCGCCCGCTCCCTAAGAAGGGCGGCCGTAACGTTCACGGCCACATCACCGTTCGCCACAAGGGCGGTGGACACAAGCGCCAGTACCGCGTCATCGACTTCCGTCGTAATGACAAAGACGGCATTCCAGCAAAGGTCGCTCACATTGAGTACGACCCGAACCGTACCGCTAACATCGCACTTCTGCACTACGTAGATGGCGAGAAGCGCTACATCATCGCTCCTAAGGGCATGAAGCAGGGCCAGATGATCGAGTCTGGTGCTGCTGCAGACATCAAGGTTGGTAACAACCTTCCGCTGCGTAACATCCCTGCTGGTACCACCATTCACTGCGTCGAGTTGAAGCCGGGCGCAGGCGCTAAGCTGGCTCGTTCCGCTGGTGCCTCCATCCAGCTCCTCGGTAAAGCTGGTAAGTACGCAGTTCTGCGTATGCCGTCTTCGGAAATCCGCCGCGTGGATATCCGTTGCCGTGCAACCGTGGGCGAGGTCGGCAACGCTGACCAAATCAACATCCGCTGGGGTAAAGCCGGCCGTATGCGCTGGAAGGGCGTTCGCCCGACCGTCCGTGGTGTCGTTATGAACCCGGTCGATCACCCACACGGTGGTGGTGAGGGTAAGACCTCCGGTGGTCGTCACCCTGTTTCCCCATGGGGAAAGAAAGAGGGACGCACCCGCAACCCCAACCGTTACAGCAACAACATGATCGTGTCGCGTCGTCGCACGAACAAGAGCAAGAAGCGCTAA
>Cp262_383
ATGCCACGCAGCCTTAAGAAGGGCCCGTTCGTCGATGAGCACCTCCTCGCAAAGGTCGATGCTCAGAACGAAAAGGGCACCAAGCAGGTCATCAAGACCTGGTCCCGCCGTTCCACCATTCTCCCGGACTTCATTGGTCACACTTTCGCCGTCCACGACGGCCGCAAGCACGTGCCAGTGTTCGTGGACGACTCTATGGTCGGCCACAAGCTCGGTGAGTTTGCACCCACCAAGACCTTCAAGGGTCACATCAAGGACGATAAGAAGGGACGTCGATAA
>Cp262_384
ATGAGTGAATCTGTCACCTCCGCACGCGCTACCGCGCGCTTCGTCCGTGTTTCTCCTATGAAGGCACGTCGTGTGATCGATCTGGTCCGCGGCAAGTCCATCGAGGAAGCACTCGCAATCCTGAAGTACGCTCCACAGGCTGCTTCTGAGCCGGTTGCAAAGGTCGTTGCTTCTGCAGCCGCTAACGCTGAGAACAACTTCGGTCTAGATCGTCGCTCCCTGGTCATCTCTGAGGCTTTTGCCGACGAGGGTCCGACCATGCGTCGTTTCAGCCCCCGCGCTCAGGGTCGTGCTTTCCAGATCCGCAAGCGCACCAGCCACATCACCGTGGTTGTTGAGAGCCAGAAGGAAGGGGCCAAGTAG
>Cp262_385
GTGGGCCAGAAAATCCATCCTCACGGCCTACGTTTGGGCATCACTTCCGAGTGGAAGTCCCACTGGTACGCCGACAAGAACTACTCCGAGTATGTTGCTGAGGACATCCGTGTCCGCGAGTACTTGGTTAAGACCTTGGACCGTGCAGGTATCGCCGATATCGTTATCGAGCGCACCCGCGATCGCGTCCGCGTCGATATTCACACCGCTCGTCCGGGCATCGTGATTGGTCGTCGTGGTTCTGAGGCAGACCGTCTGCGCAAAGAGCTGGAGAAGCTCACTGGCAAGCAGGTCGCCCTCAACATCCTTGAGGTCAAGAACATTGATGCAAACGCTCAGTTGGTGGCTCAGTCCATCGCAGAGCAGCTGACCAACCGCGTGGCATTCCGTCGCGCAATGCGCAAGGCTATCCAGTCTGCAATGCGCCAGCCACAGGTCAAGGGCATCAAGGTTGTTTGTTCCGGTCGTCTCGGCGGTGCCGAGATGTCCCGCACCGAGCGCTACCATGAGGGTCGCGTTCCGCTGCACACCCTCCGCGCCGAGATCGATTACGGCACCTACGAGGCACACACCACTTTCGGCCGCATTGGCGTGAAGGTGTGGATCTACAAGGGTGATGTTGTCGGTGGTCGTCGTGAGAGCGAGATCAATGCACCCGCAGAGCGTCGCCGCCGTGGTGACCGCAACGCACGCCCGCGTCGCGGTGGCCAGCGTCGTAACCGCGCTGAGCAGAAGCAGGAGGGCTAA
>Cp262_386
ATGCTTATCCCTAAGCGCGTCAAATACCGTCGCCAGCACCGTCCGACTCGTAGTGGCGTGTCCAAGGGCGGTAACCGCATCACTTTCGGTGACTACGGCATCCAGGCTCTTGAGCCTGCCTACATCACCAACCGTCAGATCGAGTCTGCACGTATCGCCATTAACCGCCACGTCAAGCGTGGTGGCAAGGTGTGGATCAACATCTTCCCGGATCGTCCTCTGACCCAGAAGCCGCTCGGCGTTCGTATGGGTTCCGGCAAGGGCCCCGTGGAGAAGTGGATCGCTAACGTCAAGCCGGGTCGTATCCTCTTCGAGATGAGCTTCCCGAATGAAGAGGTAGCTCTTGAGGCTCTGCGCCGTGCAGGCCAGAAGCTTCCTTGCAAAGTTCGTATCGTTAAGAAGGAGGACCAGTTCTAA
>Cp262_387
ATGGCTAACGGTACCCCCGCACACGAGCTTCGCGAGCTGAACGCCGAGGAGCTGAAGACCCGTCTGACCGAGGCTAAGGAAGAGCTGTTCAACCTGCGCTTCCAGGCTGCTACCGGCCAGTTGACCAACAACCGCCGCCTTCGCACGGTAAAGCGCGACATCGCCCGCATCTACACCGTTATTCGCGAGCGTGAGCTGGGCCTGTCCGAGGTTCCGGGAGCTGAGGCTTAA
>Cp262_388
ATGAGTGAGGCAAACGTGAACAAGAAGGAAAAAGGCGCACGCAAGGTTCGCACCGGCTACGTGGTTTCTGACAAGATGCAGAAGACCATCGTCGTTGAGCTTGAGGACCGCAAGCAGCACGCCAAGTACGGCAAGACCATTCGTACTAACTCGAAGGTCAAGGCACACGATGAGGACAGCATCGCCGGCGTCGGCGACCTCGTCCGCATCGAGGAGACTCGTCCGCTGTCCAAGGACAAGCACTTCCGTCTCGTTGAGATCATCGAGAAGGCTAAGTAG
>Cp262_389
ATGAAACTAAGAAGCCCCAGCGGGAAATTAGCCGCTGTGTTTGCTGCAAGTGCATTGTTGCTTGCAGGATGCGGTGGCGATTCCTCCACCTCTAAGAATGCGCAGAATGCCGATAACATCAGCGTCGCTGATTACAACCCTTTGGATCGCGACAAGGTTAAGCAGGGGGGCACTTTTACCACTGCTATTGGTGAAATCTCCGAGCAGCAAAATCGCCACCATGCAGACTCCACGCGTTACACCACCATGCTGTGGGAATGGTACAACCCATCAATTATCGACTCCACTGCTGAAGGCGAGTCATCCTTTAACAAGAACTATGTGACAGACGCCAAGGAAGAGTCTTCGGGTTCCAAAACCAAGATTGTCTATACCATCAATGACAAAGCTGTATTCAATGATGGAACACCCATAGACTGGCATGCCTTTGAGACCACCTGGAAGATCAATAACGGCAAGAATCCCGCTTTTTCCCCTTCCTCTACCGACGGGTATGAAAACATCGCCTCGGTGACTAAGGGAGCTAATGATAAACAAGCTGTCGTAGAATTCGAGAGCACCTACCCTTGGTGGCAAGGACTCTTTGGCATCATCGCTCACCCAGCGTTGAACGACCCTCATAATTACAATGACTATGTAAAGAAAGTGCATCCTGAATGGGGCGCGGGTCCTTATAAAGTGGAATCCATTGATTTCAACCGGGGCGAAGCCACATTTGTTCCTAACGAAAAATGGTGGGGCGATACGCCAAAACTAGATAAGCGTATCTTCCGTCAGATGGACACCGCTGCTGCTGTCAACGCCTTTAAAAACGGCGAGATTGACGCCACAGCCGTCCCGTCGAAAGACCGCTACGCTGCCGTCAAGGATATGCAGGGTATCGAGCTTCGTACTGGGCGCTTGCCTAAGAACGCACTGTTGGTGCTCAACGCCAAGTCCGATGTTTTGCAAGATATCAAGGTGCGCGAGGCAGTATCACGCGGCCTAGACCGTAAGCTTTTGTCCTCAATATGGTTCCAAGGTGTTCCTTACACCGAGGATCCCCCCGGATCTTTGATCAACTTCCCCTTCCAGAAGAACTATCAAGACAACTTCTCCAAGGTAGCTACCTTTGACGCTGACAAGGCTAAGGCTCTTCTTGATGAGTCCGGTTGGGCTGAGGGCCCTGACGGCATCCGGGAGAAGGACGGCAAGCCGCTATCGCTTCGATATGTTTTAGCTGGTGAAGACGAGCAGACCACGTCTATTGCTAAAGCAAGCCAGAAGATGCTCAAAGATATCGGTATTGATCTGAAGATCGAGACTCATCCTTCTTCTGACTTCTCCAAACTCGTAACCAGTGATGACTACGACATCTTCCCCATCGGTTTCACCGCAAGCGATCCCTTTGGTGTTACATACTTCGGCCAGACGTATCTCTCTGATTCCCAGCTCAATCGTTCTCACGCTGGAACCCCTGAACTCGATGCTAAGATTCGTGAGCTCCAGGCACTTCCTACTCGTGATGAGCAAAACAAACGTGCAAACGAATTAGAGATAGAGGCTCTCGCCCGATACGGAGTAATCCCCCAATTCAACGGCGTTAACATCGTAGCGGTGAAGAAGGGGCTTGCTAACTACGGCGCCTATGCTTTTGCAAACGTGCCTGTAGAAAACATTGGTTGGGCTTCCGAATAA
>Cp262_390
ATGACTAACCCTGTCCTTAGCGTCCAGAACCTCAACGTCACTTTCCCCTCAGAAGCTGGAAACGTCAACGCAGTTCGCGGTGTCTCTTTTAATCTTTATCCCGGTCAGACACTTGGCATAGTAGGGGAATCGGGCTCTGGAAAATCCGTGGCCTCTATGGCGGTCATGGGATTACTTCCTGATTACGCCACAATCACGGGTTCCGTTCAACTGCATAACCGTGAGCTTATCGGGCTTTCCGACGACGCCATGTCCAAAATACGCGGCAAAGAAATAGGAATGATCTTCCAGGACCCGCTCTCGGCGTTGACCCCCGTGTTCAACGTGGGATCTCAGATCGTCGAAGCTCTCCGATGCCACCAAAAAATCACCAAGGCCAAAGCCTGGGATACGGCTATCGAGCTTCTAGACCTCGTCGGCATACCAGATCCCAAGCGTCGTGCTCTTGCTTTTCCCCACGAATTTTCCGGTGGCATGCGCCAACGTGTGGTGATAGCCATAGCTATTGCCAACAATCCGTCAGTGCTTATCGCCGATGAGCCCACCACTGCTCTCGACGTGACAATCCAGGCCCAGATCCTCGATCTGATCAAAATGGCTCAAAAGGAAACTAACGCCGCGACCATCATGATTACTCATGACATGGGTGTTGTCGCTGGTACCGCAGACAACGTCATGGTTATGTATGCAGGACGCCCTGTAGAATACGCCGGCGTTCATGAGCTCTTCAGTGAGCCCAAAATGCCTTATACCGTCGGCTTGCTCGGTTCTATTCCCTCCGTGCGCAAACGTGAGAAAGTCTCCCTCACCACTATTGAGGGCAGCCCTCCTATCGTGGTTAATCTTCCCGACGAATGCTCCTTCGCTCCCCGCTGCCCTATAGCTACAGCCGAATGCCTTAAAACTGAGCCCGGGCTCTTATCCATCAATGATAAGCACCAGGCGGCATGCATCCGTTCTACTGAGATCAGCCATGGAGAACTTGACGGCGCTCCGATTTTCCCCACGCCGCCCGTTCATGAGGGTGCTCTCATGCGGATTCCTCGGGAGAAGCGCTCCTGTGTTCTCAGCGTCTCTGACCTGACTAAAACATTTCCTTTGGTCAAAGGCGCTCTGCTTAAACGAACTGTGGGAGAAGTGCGGGCCGTTAACGGTTTAACTTTTGATATTAAAGAAGGCGAATGCTTTGCTATCGTCGGCGAATCCGGATGCGGGAAGACCACCACCTTGCTGGAGATCATGGATCTAGCCCCGCAAGCGCCGACTCAAATCCAATTAGGTGAGAAAGACGTCGCAGGCATCTCCAAGCGTCAACGGCGTCTTCTAAGAAAAGACATTCAAATTGTTTTCCAAGACCCCATGGGGGCTCTTGATCCGCGCCTCACCGTCGCAGAGATTCTCCGGGAGCCTCTGGATTCCTTGGGCTGGGATGGCGATAAAAATGAGCGTATCCGCGAGCTCATCCAGTTAGTCGGGCTAAATCCTGCTCATATTGATAGGTTCCCTGGCCATTTTTCCGGTGGACAACGCCAGCGTATATCTCTTGCCCGTGCGCTTGCGGCCAATCCCAAGTTGATTGTTCTTGATGAGCCTGTTTCTGCCCTGGACGTCTCTGTCCAGGCCGGAATGCTGAATCTCCTTGATGAGCTCAAAGCCCGCCTGGGTATCAGCTATCTTTTTGTGGCTCACGATCTCTCCGTTATTCGGCATATCTCAGACCGTGCCGCCGTGATGTACCTGGGGCGTTTTGTAGAGCAAGGCGATACAGATTTCCTCTTTGATAACCCCCAGCACCCATATACAAAGGCGTTGCTCTCGGCGATTCCCCTCGCAGATCCCATCGCCGAGCGTAATCGAAGACGGATCATCCTTACCGACTCACAGCCTTCCCCCACAGAGGAAATCACGGGTTGTGCGTTTCGGGGACGTTGCCCGCTCTACGTCACGCTTGGCGACGCCCACCAGCGACGATGCCGCACCGAAGAACCGGAGGTACGCAGCCTAGACAACTCAGACAATCCAGATCATCTCCACGCTTGCCACTTTGCGGGTACCCCTCTCAATTAA
>Cp262_391
ATGCGCAAGGAATATCGCAACAACGGTGAGGATCGACACGAAGACCTCTCCCCCAACGTTCTACCTACCGCAGATCTTACGGTTTCCAGCTCTCCGCTGACGCAAACCAATACCTCTAGCGTCACAGAATCGGAAATACTCAATGCTCAGCAGGGTATTGAGACAGCGCATGTCACCGGAAAAAATCCGATGAGAAAATACCGTCTCTATCTGCGCCGTTTCCTACGCAACAAGATGGCAGTAATAGGGTCAATAATCCTGTTTTTGCTTTTCCTACTTGCAGTTTTCGGTTCTTTGGTAGCTCAGTGGAGCTTTGATGATCCAGACTTTTTAGCATTGAGCAGCCCGCCTTCTCCCGAGCATTGGTTTGGCACGAGCTCTTCCGGGAATGACCTTTTTGCCATGGTGGTTCACGGTCTTGGGCGTTCGCTCACCATTGCCATCACCGTCTCCTTGGCAACCACCCTCATCTCCGCATTTGTCGGTTCCACTGCAGCATTACTCGGCGGCCGCCCTGAGCGTGCGATCTTAGGGATTATTCACTTCCTCCTAGTGATCCCTTCCTTCCTTATCATTGCCCTCATCGTCTCCGGCTCTGGTGGCGACTGGAAACTGCTCATCGTGGTTTTGATTGCATTCGGATGGATGTACTACGCCCGAGTGATCTGGTCTATGGCGCTCTCTTTAAGAGAACGGGAATATATCAAAGCGGCTCGTTACATGGGGGTTTCCAACTTCACTATCATTCGCCGCCACCTTATCCCCAACATTGGCTCGCTTCTTGTTATTAATGCCACGCTGGGAGTGGTAAGCGCGGTCATGAGCGAGACCGGTTTGTCCTTCCTGGGACTTGGCGTCAAGATCCCCGACGTTTCCCTTGGCACCTTGCTATCTACCGGCGCAAATTCATTATTGTCCTCACCCTGGGAATTCTATTTCCCTGCTGCCGTGCTCACTCTCCTTACCGTCTCCATGGCTTTTATCGCCGACGGTCTCCGCGACGCGCTCGATCCCAATTCCGCAGCAGTTGGAAAGGCTTAA
>Cp262_392
ATGATCAAGTTTTTAGTTAAGAAAACGCTTGGCTGGTTGGCCATGATTTTTCTCGCGGTGAACCTTACGTACTTCCTCGCGTCTTTTTTCCTCGATCCGCGTTCAAACTACGCAGGTCGACGGCCCCCTGTTCCGGAATCACGTATCGACGCAATACTGACTCCGCTCAATCTCAATGACAAAGAATCGATCTTTGAGCGCTGGTGGCACTGGCTTTCCAATGTGGTCTTGCACTGGGACTGGGGATCTTCACCGCTAGGCGACCCCATAAACTCTCAGATCTCCTACCGAATTTGGGTTTCTGCCCAGCTGCTACTCCTCGCCACAATCATTTCCGTGCTGCTCGGCGTGGGAATCGGCGTGTTCACGGCCTCCCGCCAATACAAAGCAGGCGATCGAGTATTCCAGTTCATCTCCATTTTGGCCATGAACATTCACGTTGTAGTGGCATCGATAGTGGTTGTATGGATTGCTATTAAAACTAACCAAGCCCTAGGCACCAACCTCTTCTTTGTCACAGGTTCATCGTCCGTAGGGGTTGAGGGTTTTATTCCTAAACTCATCGACTACGCGCAGCACCTCATCCTGCCTACCGTCTCGCTCATAATCATCTCTTACGCGAGCTACCATTTCCTCCAACGCTCAATATTGCTCGACAATATCGATGCCGATTATGTGCGTACCGCCCGCGCAAAAGGGCTAACCAGGGCACAGGCTGTGCGTCGACACGCTCTGCGTACGTCCATCATTCCTGTAGCTACCACCGTTGCGTTCTCTATACCCGGAATTTTTACCGGTGCGATTATGACCGAAACGATCTTCGGTTGGCAGGGCATGGGGCAATATTTTGTCTCCGCCATTAATAAGAATGACATCCACGGAGTTGTCGCAGTCGCTGCCTTTGGTGCTCTTATGACAGCCATAGGTGCAGTGCTCGCAGATATCTTTGTTGTCATTCTCGATCCACGAGTCCGGGTGAGCTAA
>Cp262_393
GTGTTTTTGTGTGATTTTTTCAAGAAAGCTGAAATTAATTATTTCCATGGCCCTCTTTCCTGCTTCTTTTCTTCTTTGTTCTCTAACCTTGGTAAACACTTTAAAACGGTAGGGATTTTTAGTCTGGAAAAATTCCTCCATTTGCATTTATTGCATCTATTCCTGTTGGTCAACAGGCCGTTTGTAAAAAATTTTCAGAATGAAAAGTGTCCACATTTTCCCCATTTGGGGGTGGTTTATGGGGCCTGGGGTGACCCAAGTTGCTGGCGTGTGGGCGGGTGGGGATGCGGTGTGGGAGTGCTCTTTTGGAATGTTGTGAATTGGCGCGGGCGCAGAAGGGTTTTAAAGGTCCCCCTTGAAAAAGGGAATCTTGACGTAAAGCTTGCTGGAGTTCCTGCCCTTGTGCTTAAATGTTCAGGTTGCCTATATAGGTCGGTTGATCGCGCACTAGTTTCCGAGTGCTACAGCCGAGACCCCTCGACCATTTATGGTTCGTTGAACATGTATAGGTAG
>Cp262_394
GTGATTCAGCAGGAATCGCGTCTGCGGGTTGCCGATAACACTGGTGCACGAGAGATTCTGTGCATCCGCGTTCTTGGCGGCTCCACCCGACGCTTTGCTGGCATTGGCGACGTTATTGTCGCAACTGTCAAAGAGGCAACCCCCGGCGGCAACGTTAAGGCTGGCGAGGTTGTTAAGGCTGTTATCGTTCGCGCAAAGAAGGAGACCCGTCGTGCAGACGGCTCTTACATTCGCTTTGATGAGAACGCTGCCGTTTTGATCAAGAATGACAACGAGCCCAAGGGTACCCGTATCTTCGGCCCCGTTGCTCGTGAGCTGCGCGACAAGCGCTTCATGAAGATCGTTTCTCTTGCTCCGGAGGTGATCTAA
>Cp262_395
ATGAAGGTCCATAAGGGCGATATGGTTCTGGTGATCTCCGGCCCCGATAAGGGTGCTAAGGGCAAGGTCATTCAGGCTTTCCCGAAGGCCGAAAAGGTCCTCGTTGAGGGTGTTAACCGTGTGAAGAAGCACGTTGCTAACTCTGCTCCAGAGCGCGGCGCTGAGTCTGGCGGAATTGTCACCCAGGAAGCTCCGATCCACGTCTCTAACGTCATGGTTCTGGACTCCGACGGTAACCCGACTCGCATCGGCTACCGCTTCGATGAGAACGGCAAGAAGGTCCGTATCTCGCGTCGTAACGGGAAGGACATCTAA
>Cp262_396
ATGAGCGAGAACTACACCCCGCGTCTGAAGACCCGCTACCGCGAAGAAATCCGCACCGCGCTGAATGAAGAGTTCTCCTACGAGAACGTCATGCAGATCCCTGGTGTGACCAAGGTTGTTGTCAACATGGGTGTTGGCGACGCTGCGCGTGATTCTAAGCTGATCAACGGTGCGCTTGAGGATCTGACCCTTATCACTGGTCAGAAGCCTGAACTGCGTCGTGCAAAGAAGTCCATTGCTAACTTCAAGCTCCGTGAGGGCATGCCTATTGGTGCACGCGTTACCCTTCGTGGTGACCGCATGTGGGAGTTCCTGGATCGTCTGCTGACTGTCGCGCTGCCTCGTATTCGCGACTTCCGTGGTCTTTCTGACCAGCAGTTCGACGGACACGGTAACTACACCTTCGGCCTCGCAGAGCAGACCATGTTCTACGAAATCGACGTGGACAAGGTTGACCGTCCTCGTGGTATGGACATTACCGTTGTTACCACTGCAACCAACAATGAGGAAGGCCGTGCGCTTTTGCGTGAACTCGGCTTCCCTTTCAAGAAGGCTGAGAACTAA
>Cp262_397
ATGTCGCAGACAATTTCCGTGCCAGCAAACTCAGGCTCGGCCGATTCATCATCGTCAGACTCGTCGCCGTCTCACTCGACATCGGCACCGAAGTGGCGTAAAAGTGACACCGTTTGGGCCCTGAGCCTTTTCGGGACCGCCATCGGTGCCGGTGTCCTTTTCCTACCTATCAATGCGGGTATTGGCGGTATCATCCCGCTGATCGTCATGACGATCGTTGCCTTCCCTATGACGTACTGGGCTCACCGTGGCTTGACGCGCTTCGTTCTTTCTTCTTCTAGAGAAGGCGGAGACCTCACGGACGCAGTCGAGGAGCATTTTGGTCGGAAGGCAGGCGCCTTTATGACCATTCTTTACTTCCTCTCCGTGTATCCGATTCTCCTTGTGTACTCGGTGACCATCACCAACACTGTTAACTCATTCCTGGAGCATCAGCTCGGAGTGACTCCCTGGCCGCGCTGGCTCATGTCCCTCATCCTTGTCGGCGGTTTGATCTTTGTGGTGAGCCTTGGGCGTGACGTGATCGTCAAGGCTATGAGTGTGCTGGTCTTCCCGTTCATCGGCATTTTGGTTTTGTTGTCCCTGTATCTGGTGCCTAAGTGGAACACCTCGCTGTTTGAGACTTTCTCCTTGGAGTCCGCTTCTGCTGCTACCGGCCACAGCATTTGGGTTACCTTGCTGCTTTTGGTCCCTGTTATGGTGTTCTCCTTTAACCACTCGCCGATTATTTCCTCCTTTGCTGTGGAAAAGCGCGAAGAGTATGGCATTTATGCTGATGAGAAGACTGGTAAGGTCCTCAGGGTTGCTCAGATTCTCATGGTCTGCGTGGTTATGTTCTTTGTCTTCTCCTGTGCACTGAGCCTTTCTCCGCAGAACCTAGCCGAGGCAAAGTCCCAGAACATCACCATCCTGTCTTACTTGGCCAACCACTTTGATAACCCCGTCATCCAGTGGGCTGCTCCTGTGATCGCCATGATCGCTGTGGCTAAGTCCTTCTTGGGCCATTACCTTGGTGCTGCAGAAGGCTTCCAGGGCCTGATCTCTAAGAAAGGCGCAGAGGCTCCAGCAGGCGCTAAGGGGGATCGCAAGCTCGCCTTGATCACGCTGTCCTTCATGCTGGTTACCGCATGGCTCGTCGGTTGGCTAAACCCATCCATTCTCGGAATGATTGAGACTCTCTGTGGTCCTACTATCGCCATCCTTCTCTTCCTGATGCCGATGTATGCCATCCACAAGGTGCCTGCTCTGCAGAAGTACCGTGGGCGTCTCTCGAACTACTTCATCTTCTTCATGGGTCTTGTTGCCTTTGGCACGATCTTCTACAACATCGTTCAAGCAATCTAA
>Cp262_398
ATGTTTATCAGTAGTTTCGATATGTTCAAGATCGGCATCGGTCCTTCGAGCTCACACACGCTCGGCCCGATGAAGGCAGGAAAGGCCTTTGCCGATGAACTCGAGACACGAGGGCTTCTCGACGCCACCGTCCGCGTACAAGCAGACGTTTATGGTTCTTTGTCCCTCACCGGTGTCGGACACGCAACCGATAAAGCCATCATCATGGGTCTTGCTGGTTTTGAACCAGAATCCGTGGATATTGATGCAATGCCAAGTTTCTTGGAGGAAGTAGCTTCTCTTCAGCGCCTGCCGTTGTCCGGCGGGAAGAAACTGGTGAATTTCCCGCGTGGAAAGGACATCGTTTTCCATAACACCTGCCTACAGCTGCATGAGAATGGCATGACCATTACTGCGTTTTCAGAAGAAGAAGTGCTTCTGCATAAGACGTATTTCTCTATCGGCGGTGGATTCATCGTAGATGAGGAGCACTTCGGGGTAGCCGATGAGGATACTTCTTCTGTTCCGTTCGCTTACCGCAGCGCAGAAGAGTTTCTCACGATGTGTGATATCGAGGGACTTAGTATTCCGGAGTTAGAGTGGCGCAATGAAACAGCTGCGGCTTCAGAAGAAGAGGTGCGTGCTCACCTAGCCAAGGTCTGGAATGTCATGCGTACTGGCATCGAACGCGGATCGAGCGCCGAGGGGATCCTCCCCGGTGAGCTACGAGTGCCGCGTCGTGCGAAGGCCTTGCGGACTCGCTTGGAAAACACAAGCGAGAACGAACCATTGCGCATGATGAGCTGGCTTAACATGTTCGCCCTGGCGGTAAACGAGGAAAATGCTGCCGGTGGTCGCGTAGTTACGTCCCCCACAAACGGTGCTTGTGGCGTTCTCCCCGCTGTCCTGTCTTATTGGGATAAGTTGGTAAAACCGGTGGATGAGAAGATGTACACCGATTATTTCCTTACCTGCAAGGTAGTGGGAGCCCTCTATAAGATGAACGCGTCTATTTCTGGTGCCGAGGTCGGTTGCCAGGGAGAAGTAGGCGTCGCTTGTTCGATGGCTGCAGCTGGTATTGCGCAACTTATGGGCGGAACACCTCAGCAAGTCTTTATCGCGGCTGAGATTGCGATGGAACACAACTTAGGTCTTACCTGCGACCCAGTATGCGGACAGGTGCAGGTTCCTTGCATCGAGCGCAATGCTGTGGCCGCCGTGGAAGCTGTCAATGCTGCAAACATGGCTTTACAGCGGGAGTCAAATCCGACGGTGTCTCTAGACCAGATCATCGCAACGATGTATCAGACTGGCAAAGACATGGACTCCAAGTACCGCGAGACCTCCCTTGGCGGTCTGGCTAAAGTTGTGCTTCCTAAATTGATGCCGTGTAGCTAA
>Cp262_399
TTGCGTGGGAAAATTATTGTGACGCTAGTTTTTCTCACTCGTACCTACGCAAAGGTGCTTTTTGTATTCGCATATTTCACTTTTAAAACAGCGCGGCAGCTGGAAAAGAACTGTCGCACTGGTTAG
>Cp262_400
ATGACTCAAATTTTCTCTCGGCGTCGCTTTCTCGGAGCTACGGCTCTAGCTGCAACTGGTGGCATCGGCGTGCTTACTGCGTGTGCGCAGGAAGAGGCTAAACCTAAGTTGGGTAAGGAGGAAGCCACCAAAGACGTAGACTATTCAGCAATTTCTGGGCACTTAGTTGTCTTGTCAACAGGCGGCACCATCGCCAGCACCAATGTTGACGGCGCCTTGGTCCCCACGGTAAGCGGCGAAGATCTTGTAGCCCCTGTTTATAAGAAGTTTTCTAAAGATAAACTCACAATTGAAGTACGCCAGGTGAGCCAGCTGGATTCTTCTGCCATGACGCTGAAGGACACGGATAATATTATCCGCGAGGTACTCAAGACCGTGAAGGAAGACAAGGTCACAGGCGTAATAGTCACTCACGGTACCGATTCGATGGAAGAGTCGGCTATCGCAGTGGATACCTTCCTGAGCGGCGACAAACCTGTGGTCTTTACCGGTTCCATGCTGCCTTTCGACGACCCCCACACAGACGGGCCGGACAATCTGACTCTGGCTGTCACTGCAGCAACAGACGCTAAGAACCAAGGGAAAGGCGCTTTTATTGCTTTTGGCGGAACTCTGATCCGGGCACGGGGTGCATACAAATCTCATACTTCTGAAAACGATGGTTTCCGTACTAACGCCAGCGAGGATTTGGTTCGGCCTAAGGCTCTAGATTTTAAGCCCCTAGAGTCGCATAGAGTGGATATTATTGCGGCCTATCCAGGTGCTCCCCGGGAGCTTATCGACGCCGCCATCTCTACAGGTGCAGAAGCACTAGTCATTGAGGGCATGGGTGCAGGAAACGTCGGCGGTGATATCGCAGAAGGAATCGTGGCTGCCGCAGAGAAAAAGATCCCCGTAGTCATGACTACGCGTGTGGACGCCGGGCTTGTTGAAGGAACCTATGGCGGCGCAGGCGGCGGAGCTACTCTTGCCCAAAAAGGCGTGATTGGATCGAATTATTTGCGGGCAGGGCAATCTCGGATTGTACTTGCAGCGGCTCTGGCCACAGGTGCTGATCCTAAAACGTTATTCTAA
>Cp262_401
ATGAGTATCGACCACACACGCTATGCTCGGCAGATTGCTCTTAACGGCTTTGGCCTAGAAGGACAAACCGCTCTATCCAACGCGCATGTGGTTTGTATTGGCGCTGGTGGTCTTGGTTCACCCGCAGGCTTATATCTTGCAGCGGCTGGTGTAGGAAAGATCACGGTTATCGATGATGACGTTGTGGATCGTTCCAATTTACAGCGGCAAATCCTGCACTCTGATGCTGACGTCGGCCGACCAAAAGTTGAGTCAGCTGCCCAACGTCTACGCGCTTTAAATCCCGATTGCGAGATTCTCACCGTCAATGATCGCTTTGTTTGGCCTAATTGTATGGATTTGTGCCGTGACAGCGATGTGATTATCGATGGCTCCGATAACTTTGATACCCGTTACACTGCTAGTACCACCGCGGTAAGGCTAGGAATTCCTCACGTATGGGGCGCGATTTTAGGTTTCCAGGCTCAACTCAGCGTATTCGATAGCATCAACGGTCCTGTATATGAGGACGTTTTTCCTCATCCGCCTATGCCCGGAGACGTCCCCAACTGCGCAGAGGGTGGGGTCCTTGGTCCGCTTGTTGGCGTTGTCGGTTCTGCCATGGCATTGGAAGCCATCAAAGTGATCACAGGTATTGGAAAACCACTCAAAGGAAACATCGGCTATTTCGACGGAATGACTGGATTATGGGAATACATTCCCATAATCGCTGGCGCGAATACTCGAGATATCCTTCAATCACAGTCCCCCCGACATACTCCAAGAGTCAGTGAAGTCACAAAGGTAGATCCAGAGCTATACTCTGCCATCATTGACGTGCGAGAACCTGAAGAGACCCGCCATGGGATAATTCCCGGAGCACACCTAGTTCCGTTATCGCTTATTGAGGCAGCTCCCCAAGAGGCACTCAGGCTCATCCCGCATGGATCGCTTCTCTACTGCGCCGCAGGCGTACGCTCCATGCGCGCGTGTCTTATCTTAGAAAAAGCTGGGGCGCACGGCCTAAAGAGTTTAGCTGGGGGCATCGCCGCGGTCCCATCGAGCTATATCACCGCCCCCGATTTCGGAAAATAG
>Cp262_402
ATGGTCCTACACACCCCCTCACAGCAACGTCGCGCACTAGTGATAGTGGCCTCGACACGCGCTGCCGCAGGACTGTACACGGATACTTCCGGCCCTATCCTGGTCGAATGGCTTCGACACCACAGTTTTGATACTCCAGAGCCGCTGATCGTTGCCGATTCCGACATAGATAGCACGCTGAAGGCTATTTTCGCCGATGTTAACTCACTGCCTGATGTTGTACTCACTACTGGTGGCACTGGAATTACTTCCGACGATTACACTGTCGATGCCATCACCCCGTTAATTGATAAGCCGCTTCCCGGTATCTCACAAGCTTTTTGGCACCGTGGATTACGCAATTCCGACACCGCTATCCTTAGCCGTTGCATCGCCGGCATTCACCAAAACTCTACTTTTATTATGGCGCTGCCTGGTTCCAATGGTGGATGCAAAGACGGCATCGCTGTTCTCGATACTGTTATTGACCACATAACCGAACTTCTTAACCGAAAAACCTCCCCCGCTCCGCACTCACACCAGTGTTGCTCGCACTCGGCCCCTGACCCAGATTATGTTAAAGCGCAGGTAGGTAAGGTTATTGACGCGTTTATCACCGAGGAGGCCATAGAGCCATTAGCGGCCCAGGCTCGTGAGATCGTACGGACTAACGCTATGGGTGCTGTGGTGAGTTTCGACGGAATCGTGCGTGATCACGATGGCGGCGAACGCGTAGATAATCTCACCTATTCCGCGCATCCCACTTCTGATTCCGTGCTCAAAGATGTAGTAGCTCAGACCAGTACCCAGCATCCCGATGCTAGAGTATGGGCAGCTCACCGGGTAGGTCAGCTAGACGTAGGTGAAGCCGCCTTCATCGTTATAGCGGCTGCAGCACACCGGCAGGCAGCTTTCCGCGCAGCAAGTGCAGTAGCCGATGAGGTAAAAGCACGTGTTCCGTTATGGAAAGAACAAAAAATGGCAGACGGTTCTACTCAGTGGGTTGGGATCTAA
>Cp262_403
ATGATGGATGTGCATTATTTTGCTGCTGCGCGAGCTGCTCGCGGAGAAACTCTAGACCATCTCGATATATCTGAACACCCTAGTGTGCTCACCTTAGGATCCTTGGTGCAGCTGCTTACGCGCTTGTATGGTGCTAATAACGCTGCGGGAATGAGTTTTGCTCAGGTATTGGATCGTTCAACGTTTTTGGTTGATGGCAAAGCTGCAGACGCAAACACACTAGTCGTCGATGCTCAAAGAGTAGACGTGCTCCCGCCTTTTGCAGGCGGATAA
>Cp262_404
ATGAGAATGAAGAATATCTCTGATCCTCGACCGGTGATGCCAAAGATGCCTCCAGCGGTGGTCTTTCTAGCCGCTTTAGGGATAAGCATTATTATCTTTCCACTCGGAGCCTTGTGGTATCGCATTAACGTGACGTCAATCCCTGAGGTATGGCAGCAGCCTGCAACTCGCGAGCTTCTTACAGTTACAGTGGGATCAGCACTATGGGCAACGATAATATGCGTCCTGCTAGGTGTTCCTATTGCGCTTCTTACCTCCAGTATGAAGCACAGCGGAACAATAGTTCGATTACTTGTTTTTTTACCGCTAGCCTTACCGCCAGTAGTGGCTGGTCTCGCGTTATCTGCAGCCATCGGCAGACGCGGAGTGGCAGCGCCTTTCCTTGAACTAGCAGGAATCCACTTTGCTTTTACCTATCTTGGGGTTATCGCTGCTCACGTTTTTATTGCTTTACCGTTTATCGTCGTCACTGTCGATGCAGCCTTCCGCCAGTTGGATAAAGAAGTAATGTATTCCGCGGCGAGTATTGGAATGTCTCGTTCTAAGATCCTGCGGCATATCGTGCTCCCAGCCATAAGACCAGCTATTTCGACGGGAGCCGGGTTGGTATGCGCCCGTTCACTCGGTGAGTTTGGAGCAACTATTACCTTTGCAGGTTCTCTTCCTGGGGTCACTAGAACCATGCCGGTTGGCATTTATTTGGAACGAGAGATAAATCCTGCCACCGCGGATGTGTTAGCCGCCATATTGATGTTATTGGCGCTGGGAGTACTGATTATTTCCAATGCCGGCTCAGTAATAACCTGGTTGACAAGGCCTCGGGAAAGACCCACGGTGACTGGGCGTATCGACGTCGCCACGCTACGTGCACTAACTCGTCCTGATGAGCAACTACGTGGTGAACTAAAAGTAACCACAAATCGCGGCACGATTATTTTTAGACCTAATGTTTCTACGGCAATCATTGGCCCTAATGGTTCCGGGAAATCTACACTTTTAGGACTCATTTCTGGCCGCTTGTGTGGTGCCGAGGTCTTTGTTGGTGATACCGCGTTATCCGATCTACCGTCACACTGCCTCTCAGTGGTGGCGCTCACTCAATCACCAGGCCTGCCTCCCCAAGCTACAGTTACGCAAGCAATTATGATGGTGGTTAATAATCGCAAACGTGTCACTGCACTCTTAGAAGCTGCTGGTCTTACCGATCTTGCACCCATGCGGTGCCGTCATCTTTCAGGTGGCCAGGCAGCACAGGTCGCTTTGCTTCGGGCATTGTCAGTGCGACCACAAGTGGTGCTTCTCGACGAGCCACTTGCCGAGGTGGACGTAGCACAAGCAGCTATGTGGAGAGCTTTTTTCCACATGAGTTCGGGCGATCACACTCGGCTCTTCGTCTCTCATGATCCGTTTGATGTTTCGGCTATGGCCCATGACCTTGTTGTCCTCGATCAAGGCGCACCCGTGGCACGAGGAAGCGTAGATAAAGTGCTTACACAACCGGTGAATTCTTTTGTCTCTGAGTTTGCAGGGCTCAATGTTCTTCAGGGAACAGTGACAGCAAGTGTTGATGGAATAACAACACTAAATGTCTCAGGACATAGCCTTGTCGGCCTGTCAGATTCCACTATCGCAATCGGTGCTTCCGCAAAAGCAATTTTCCCGCCAGATGCCGTGACACTAGCATTAAGTACAACCGATTTATCCGATACATCCGCACGTAATCATTGCGATGCCACTGTGAAAAGTGTTACCGCTTATGGTGCTGCTACAACGGTTGTCTTGGACATCGGCGACGACACAGTGATGAGCGTGCCTATCACGACTGCTTCCGCTCGGAAACTCGGTATACAACTACATAGCGTTGTTCGTTATAGTATAAAAACAATGTCAATAAGAATAGTTGTGCTGGCTCCCGGCTAG
>Cp262_405
ATGAAGTTAGCTCGAACCGTTGGCGCCGCCGCTAGTGTTCTGTTCCTAGCTGGATGCTCTGGCCTCGGCAATAATGCCAACGTCAACGGTGAGTCGAGTTCGATTCCGACGGCTCTTACTGTGTTCGCTGCTGCTTCTACTCGTGTTATTAACAATGAGCTCAGTGCTTTAGCTTCTCCCCTCACGCTAAGGTATAACAATGGTGGTTCTGCCGCCCTCGTTCAGCAGATGCGTGAGGGGGCACCTGCTGATGTTTTTATTTCAGCAGACAAGAAAAACATGGATAAAGCCATCTCTGATGGAACTATCCACTCTTCTATCAAAGTCGCTACCAACACGATGGTCATGGTGGTACCTAAGGGCAATCCAGCAAAGATAGCTTCATTGGCTGATCTTCCGGGGAAAACTGTAGTTTTATGTGACGTCCAGGTCCCATGTGGCACTATCAGTAAAAAATTGCAGGATGCCAACGGTATCGATGTACAGGTTGCGTCTTTAGAATCGTCAGTTTCTGATGTATTAGGCAAAGTGGTGTCTGGCGAGGCAGATGCTGGTTGGGTATACCGTACTGACGCCGCAGCGGCTCATGACGCCGTAGAAACTCTAGATATTCCACATTCACAGGAGTTTGAGAATTCGATTTATGCCGGTGTTTCCAGTAATTCCGCATCACGCGAGGAAGCAAATAAGCTCCTTGACCTCATTGCATCTCCAGAGATGGCAAAGGTATGGAAAGCACACGGTTTCTCCCCAGCGACGTAA
>Cp262_406
ATGCATAGCTATGACATGTTTCTGTGGGTTGCCTTCCCCTGGCTTGCCATCGCGGCTTTCGCGGTTGGTGTGTCTTGGCGCTGGCGGACCGATCAATTTGGGTGGACTACCCATTCATCTCAGATCTACGAATCAACACTGTTGCGGCTTTCTTCACCACTATTCCATTACGGAATGATGTTCGTTATTCTCGGTCACGTTATGGGCCTAGCTTTTCCTAAGTCATGGACCCGCGCAGTTGGCATTAATGATCATGCTTATCACTTAATCGCGACGATTCCTGGCACGATTGCCGGAATCGCTGCGGTGGTTGGTCTTTGCGGTTTGATTTACCGGAGGGTGAGCAACAAAGCAGTATTTTTGTCCACCTCAAAGTCCGACAAGGTGATGTACATTCTGCTGACGCTAGCGATTCTTTCTGGCTTTATAGCAACTGTATCCACACAGGTGTTCGGGGGACCGCACGGATATGACTATCGCGAAACTATTTCCCCATGGTTACGTCAGCTGTTTGTTTTCAATCCGGTTCCCGAGCTGATGATGGATGTTCCGTGGCAGTTTAAAGTCCACGTTGTTGCTGGGTTTACTATGCTCGCTGTATGGCCTTTCACGCGTCTCGTCCATGCGTTCTCAGCGCCTGTAGGATACGTCAATAGGCCATACGTGGTGTACCGCTCGCGCGACATTACTACGCAACCATCCCAGCAGCACGTTGCGTGGGCACCTGTTCAACACGATAAGAATCAATCCAAGGATGAGGCTGGTTGGGCTGGCGCCTAA
>Cp262_407
ATGCGTACTCACACTGGAGTTGTTCCGAGCCCTACCCCTCGGATAGCGATGTCTGATGAACAGCGCAGAGTTGTATTCATGGCGGCATCATTGTTGTTGGATTACCCGGATGAACGATGGCAAAGTATCGTCGATGCGGTATCTTTGCAGGTCAATGCGCTACCGAAAAAAACAAAGCAGCACTTTGTGCATTTTTTAACCGCCGCCCAAGTCATGGGGCGGCGAGGAATGGAACAGCACTATGTAGAGTGCTTTGATCAACGGCGCAGATGCTCCTTATTTCTCTCATACTATGCCGTGGGCGATACAAGGCAACGTGGAGCCGCGATTTTGGCATTCCAAGAGTCTTTAGAGACCTTAGGATTCTTTCTTGATAGAGAAGAACTTCCAGACCACCTGTGTGTGGTTCTTGAGGTAGCGGCTAAAGCCGAGAGCTCGGCGCATCATGTTGCCACCGATATGTTGGCTGCACATCGTGATGGTATAGAGGTGCTGCGTGTAGCGCTAGAGCATCTAGATTCACCATATAGCGGGCTGGTCGCTGCGGTGTGCTCGGCTCTACCAGACATTGATGAGGACACTCGTCACAACTTTGTCGATTTGATTCGTTCTGGCCCTCCAGCAGAACTGATCGGCATCGAGTCTCCTCTCCCCTTCCCTACTGCTTCCAACGTTTAA
>Cp262_408
ATGAAGGTCATGGCCCAGATCGCAATGATCATGAACCTCGATAAGTGTATTGGTTGCCACACATGTTCCGTGACTTGTAAACAAGCATGGACCAACCGTGAAGGTACTGAATACATCTGGTTCAACAATGTGGAAACACGCCCTGGAGTCGGCTATCCCTATGGTTGGGAGAACCAAGATAAATGGGAAGGAGGCTGGGTTTTAGATAAAAAAGGCAAGCTCAAACCTCGCTCCGGCGGTCGCCTGAAAAAGCTCAGCACGCTATTCCACAACCCTAAGTTGCCCACGATTCAGGACTACTATGAGCCGTGGACCTATGAGTATGAAAAGCTGCTGTCTACTCCTGCAGGTCAGAAAACCCAGCCTACTGCCCGACCAATTTCGCAGATTGACGGTCGCCCCATGGATACGATTTCATGGTCTTCCAACTGGGACGATAACCTCGGAGGATCTCAGGAAACCCTCGACGATGATCCTGTGCTCAAGCAAATGAATCTTGAGGTAAAGAAGGAAATCGAAGATGCCTTCATGTTTTACCTCCCCCGCATTTGCGAGCATTGTCTGAACCCCACGTGTGTGTCCTCTTGCCCTTCCGGCGCCATGTACAAGCGTGCAGAAGATGGCATCGTGCTCGTCGACCAAGATCGCTGCCGGGGTTGGCGTATGTGTGTTTCCGGTTGCCCGTACAAGAAGGTTTACTTTAACCACAAGACTGGCAAAGCCGAGAAATGTACACTGTGCTATCCGCGCATCGAGGTCGGACAGCCAACCGTCTGTTCTGAAACATGCGTTGGGCGTATGCGTTACCTCGGTGTGCTGCTATACGACGCTGACAAGGTCGCTAGCGCAGCAAGCACTCCCGATGTGAAAGACCTGTACAAAGCACAAAAAGACCTATTACTTGATCCTCACGATCCGCAGGTCATTGAAGCAGCCATGCAAGAGAATATTCCTCATGCGTGGATAGAGGCAGCCCAGAAGTCTCCTATCTGGGATCTCATAGCACGCTATGAGGTAGCTCTTCCGCTCCATCCTGAGTACCGAACGCTGCCTATGGTGTGGTACATCCCGCCGCTGAGTCCTGTGGTTGATCGCGTAACCGCAACTGGTAATGATGGTGAGGACCATAAGATTCTACTGACCGCCATCTCAACCATGCGTATTCCGCTGGATTATCTAGCCGGTATCTTTACTGCTGGAGATACTGTTCCCGTGGAAAAAGTTCTACGCAAACTAGCGGCCATGCGTTCATATATGCGTGATGTCTCGTTGGGCAAGCAAACTGATGAAAGTATTCCTGCTGCGGTAGGCATGACAGGTACTGATATTAAGAACATGTACCACCTACTCGGGGTTTCCAAGTATGACGATCGTTATGTCATCCCTACTGCGTCTCCGGAAACACCTCGTGGCATCGCCTCACTACCGGAATATGCTGGTATCAACCCAGCTCAATCCGTTGAAGAGTTTCATGGTTTAGGCCCCGGCGCGCCGGAGGCTTGTCACCAGGAAGCATCACATTCTCGTGGTGAGAAGGTGTCGCTGGCATCGTGGAGCGTCGGAAGTACGCCGAGCAGCATGTTCCCTTCTAGAAAGAATTAG
>Cp262_409
ATGAGTAATCCAGACTCAATCAATCCACTTTTTAAGCTTGGAAATTTTGTCCGCAAAGGCGAAACCGGCAAGGAAGGCCAACAGATCTTCCTCAAAGGTGGGCGTCAAGCAGATGTGTTTTATCGCAATCGCTGGGCATTCGACAAGATGGTCCGGTCTACCCACGGCGTAAACTGCACAGGTTCATGTTCCTGGAAGGTCTACGTAAAAGATGGTGTGATCACCTGGGAATCTCAGGCCGTTGATTACCCAACTACCGGTCCCGACATGCCTGACTACGAACCTCGCGGATGCCCTCGTGGCGCTTCCTTCTCTTGGTACACATACTCTCCTACCCGCGTGCGTTATCCGTATGCGCGCGGAGTGCTCGTCGATATGTACCGCGAGGCAAAACAGCGTCTTGGAGATCCGGTTCTCGCTTGGCGCGAGATCCAGGAAACACCAGAAAAGCGCGATGCATATATTTCTCAGCGTGGAAAAGGCGGACTTATCCGTATTCCTTATGAGGAAGCTATAGAGATGGCATCGGCGGCGCATGTGTACACCATTCGCAAGCACGGCCCCGACCGCATCGCAGGTTTCACAGTGATCCCTGCGATGTCGCAAGTCTCGTATGGTGCTGGTACGCGTTTCCTACAAAATATCGGTGGCGTAGCGCTGTCCTTCTACGATTGGTACGCTGACCTTCCTCCGGCATCCCCTCAAACATTCGGCGACCAGACTGACGTCCCCGAGTCGGGCGACTGGTTTAACTCCGCATATCTCATGATGTGGGGTTCCAATATTCCAGTCACCCGTACTCCCGATGCACACTTTATGGCTGAGGTGCGATACAAGGGCACCAAAATCGTCACTGTTTCTCCAGACTTTGCCGATAACACCAAGTTTGCCGATGAATGGCTGCGTATCGAGCCAGGTACAGATGCTGCACTAGCCTTTGCCATGGGGCACGTAATTCTCAAAGAGTTCCATGTGGGTAAGCGTGAACCATACTTCTTGAACTACATGCGTAAGTTCACCGATTCTGGGTTCTTGGTTACGCTGGATCAGCGAGAAGACGGAACCTACACACCAGGTAAGTTCCTCACGGCCTCGAATACTTCTGATCCCGAGTTAAAGAACTCAGAAAATGCTACTCACCGCTATCTCATGATGGAGAAAGACGGTCACGTTATTGACCCAGGCGGAACGGTTGCCGATCACTGGGGTGACGCTGGTGTAGGCAAGTGGAACTTGTCACTCGACGGCGTTGACCCAGTCATGTCTATAGCAGACACCGAGCAGTTCGACACTGCTGAGGTGCTGTTCCCCCGATTCGATTTGGATGCTTCCGCTGAAGACATCAACGGTTCTGGTCCTATTGGTGCAGGCATTGTGCATCGTGGTGTGCCAGTCCGCAAAGTCGACGGGCAACTCGTGACTACCGTTTTTGACATCATGCTGGCGCACTATGGTGTCAACCGTGAGGAACTAAATCTGCCAGGTTCTTGGCCGACTTCTTATGAAGATGCTTCGGAGGTAGGCACTCCTGCATGGCAAGAGGGAATCACTGGCGTTCCGATGGCTGCAGCTATCCGCGTTGGGCGTGAATTTGGACAAAGCGCTGCTGATTCTAAAGGACGTTCACAGATCCTCATGGGCGCTGGCGTGAACCACTACTTCCACGCCGATAATATCTACCGCACTTTCTTAGCTTTGACCAGCATGTGCGGTACTCAAGGCGTTAATGGCGGCGGCTGGGCCCACTATGTAGGCCAGGAGAAGCTACGCCCTATGAATGGTTGGCAGCAGTACGCCATGGCCACCGACTGGGTGCGTCCACCGCGTCAAATGATCACCACGGGTTTCTTCTACTTTGGCACTGAGCAGTGGCGTTATGATAACTCCCACGCTTCTCGCCTCGGATCCCCGCTAGCAAGCCGCGATGTTATTGGCGATAAAATGCTTTCCGACACCATGGTAGAGGCCATGAAACGCGGATGGATGCCGTCATATCCACAGTTCAACCGCAATCCTTTGGTGCTTGCCGACGAAGCCAAGAACGCGGGGATGGAAGTAGCAGATTATGTCGCTGACCAGCTCCAGAGCGGTCAGATGAAGTTTGCGTATGAAGATCCTTCCGCCCCTGAAAACTGGCCTCGTATCCTGTTGAACTGGCGTACTAACCTCATGGGTTCCTCCGCTAAGGGCACGGAATTCTTCCTGCGTCATCTCCTCGGCATCGATTCTGATGCTACGGCACCCGAGCTGCAAGAAGGTGAGCGTCCAAAGACAATCACATGGCGCGATGCGCCTCACGGCAAGCTCGATTTGATGCTGACCACGGACTTCCGCAATACTTCGACCACTCTTGTGTCGGATATCATCCTTCCTGCGGCAACGTGGTATGAGAAAAATGACATGTCATCTACTGACATGCACCCGTACTTGCACTCTTTCAATGCTGCTATTAACCCGCCATGGGAAGCACGCACAGATTTTGAGGTTTTCCGTGACTTGTCCAAGCGGTTCTCAGAAATGGCAGTTACGTGGTTGGGCGTGCAACACGATGTTGTCACAAGTCCAAGTCATCATGATTCTCCCGATGAGATGACCATTGCCAACGGCATAGTTCCAGATATCAACAAAGTTGGTTATGTACCTGGTTTAACCATGCCCAAGATGGCTGTGGTGGAACGCGACTATTCCAAGATCTACGAAAAATGGATGCATTTGGGCCCATTGCCGGCGTCGGCAGGCACTGCGGTACATGGCACAAAGTTCGATGTATCCAAACAGGTCGAAGAAATTGCTGCAATAAACGGGATCAACGAAACCTCTTTTGGTCCCCGCCCAAGGTTAGATACCGCAATCAAGGTTATTAACGCGATCTTGCATATGTCGGGAGTATCTAACGGTGAAGTTGCTGCTGAAGGCTTTAAGTTCTTGTCCAAACGCACTGGTAAAGATCTCACGGTGCTCGGCGAAAATAACCGTGATGCTCGCATCACATGGGATGACATCAAGGAGCGACCTGCGGAAGTACTGACTTCCCCTGAATGGACTGCCGATAAACGCAACGGCCGCAGGTACACTGCGTTCTCCATCAACATTGAACATGACAAGCCGTTCCATACCCTGACTGGTCGCATGCACTATTACATCGATCATGACTGGTTCATGGATTATGGCGAGGCACTACCTGTATTCCGTCCGCCTCTTGATCGACTCCATCTCAATGGAGAGACTCGACCAGGCGAGTTTCTTAGCGGTGAAAACGGTGACCCGGAAGTCACTGTTCGCTATCTAACCACGCACAATAAGTGGTCCATCCACTCTCAATACTTTGATAACCTGCACGTTCTTTCGGTATCTCGCGGCGGTCAAGTGATCTGGATGTCTGATAAGGACGCCGAGAAGATCGGGGTAAAAGATAACGAGTGGATTGAAGCGTACAACCGCAACGGCGTTGTCTCCGCTCGCGCGATTGTTTCCCACCGTATCCCCGAGGGAACGGTTCTTATGAATCACGCCCAAGAACGCACCGCCGGCACTCCGCTCAATGAGAAGACTGGCCGACGCGGCGGCACGCACAACTCACTTACCCGTATCACTATCAAACCAGTCCATATCGCCGGTGGCTATGGCCAGCTGACCTATCACTTCAACTACATTGGTCCGACCGGTAACAACCGCGACGAGGTCACCCGCATCCGTCGTCGTTCCCAGGAGGTGCAGTACTAA
>Cp262_410
ATGGCGAGAAAGAAAACTGTTTTTATGGCAACTATTAATGCTTCTAGCCGCGTCCTTACCGGGTGGAATCCAGAAGATCCCGACGCATGGGATTCTAAGATTGCGTGGCGCACGCTCATTATCACCACATATTCTTTGTTCATTGGCTTTGCAACGTGGTACCTGGTATCTGCTATCGCACCGCAGCTCAATCAAATTGGTTTTCATTTCTCTAAACCACAACTGTATTGGCTTTCCTCCGCCTCAGGTTTAGCTGCAGGTTTTTCCCGTCTGGCTTTCATGTTCCTACCTCCAATTGTAGGAACCCGAAAAATGGTCACCGTCTCTTCTTTCGTTCTCGCTCTCCCTATGGTGGGTTGGTTTTTCGCCGTTATTAACCCAGCAACACCATATTGGTGGATGCTAGTACTTTCCGTTGCAGGAGGCCTGGGTGGTGGCGTGTTCTCCGGGTATATGCCCTCAACCGGTTATTTCTTCCCCAAGTCCAAGGCGGGCACCGCTCTCGGTCTGCAGGCCGGCATCGGTAATTTCGGTGTGTCCTTCATCCAGCTCGTAGCACCGTTGCTCATGGGCGTATCACTGCTAGGTGTTCGTGCTCAACCCCAATTACGCATAGACGGCAGTGAAGTTTTTGTTCACACCCCGGCAATCTTCATGGTGCCATGGACCATCCTCGCTGGTGTTCTTGCTTGGCTATACCTCAAGGATGTTCCAATCAAAGCGAACTTCCGCCAACAGATGGATATTTTTGGCAACTCAAACACCTGGATCATGACGTTGATCTACTTGGCCACCTTCGGAGCATTCTCTGGATTTGCTGCCCAGTTTGCACTCTTAGTCAACAATATCTACGGTGCAAACTCCTCTTTGGCTGCAACCTTCGAGGCCAGTGAACTACCTAAGGGCGCCGCCTTTGCCTTCCTCGGCCCACTCATCTCTGCAGCGATTCGCGCAGCATGGGGGCCGTTATGTGACAGATTCGGCGGAGCCATCTGGACCTTCATTTCCTGTGCAGGTATGTCAATCTCTACCGCAGTTGCTGCGCTCTTCCTCAACCCAACCGATCCAAGCCAGTTCTGGTATTTCCTAGCAGCGATGCTCACGATGTTCTTTTTCACTGGTCTTGGCAATGCAGGTACTTTCAAGCAAATGCCGATGATTTTCCCGCGTCGTCAAGCAGGTGGCGTTATTGGTTGGACGGCTGCAATCGCCGCCTTCGGTCCCTTTTTCGTGGGCGTCATCGTTTCTTCCTTTGGTGCACCAGCCTTTTTCTGGGGCTGCGTCGTGTTCTTTGCCCTGTGCGCTGCACTGACATGGATCTTCTACGCACGTCCTCGAGCACCATTCGCAGGTTAA
>Cp262_411
ATGAGTCACAACTCTACACAGAGCGGTCACGTTGCCCCTTCGGAGCAAGAACCAACGCCACAAGGCGCTAACGCAGTCCTTATTTTTTCCACTGTCTCATTCACCATGATGTTTGCCGTCTGGTTAATGTTTGGCATCTTGGGAACACCAATTCAAAAAGAATTTGGCTTAAGCGATACACAACTTTCCTGGATCCTTGCAGTTGCTATCCTTAACGGGTCTATGTGGCGTCTACCAGCAGGTATTCTCGCCGATAAGATCGGCGGGCGTAAGGTCATGCTGGGCATCAGCCTATTTTCTGCAGCCGCGTCCCTTGGCGTTGCTTTTTCTCAGAATTACGCCATGACCTTGGTCCTGGCCTTTCTCGTTGGTTTTTGCGGCAATTCTTTTACCGCAGGTGCCGCATGGACATCAGCATGGTTCCCCAAGCACAAGCAAGGGTTCGCTCTTGGCGTCTTTGGGGCAGGCAACGTTGGTGCTTCAGTCACCAAATTCATAGGCCCAATCATCATTGCTAGCACTGCAGGATCAACTTATCTTGGGTTCATCCCCGCCGGTTGGCGTCTCATCCCAATCATTTACAGTGCACTTTTGGTAATTATCACCATCCTAATGATGATCTATACCCCCAAGGTAGATAGATTCTCCAGTTCCGGTCGCAGCCTTTCGGAAATGCTCACTCCGCTGAAGCAAGTTCGTGTCTGGCGTTTCAGTCTCTACTATGTTGTGGTGTTCGGGGCATACGTTGCATTATCAGCCACCCTGCCTAAGTATTACATTGCCAACTATGACGTAAGCCTCGCCGTGGCGGGTTTATTAACGGCGATCTTCATCTTCCCGGCCTCACTATTACGCCCAGTCGGCGGGTGGTTCTCTGACCGTTACGGCGCACGTCGTGCGATGTACGGCACTTTCTTTGCTATGGCGGCGTCCGCGGCACTTCTATCGCTGCCAAGCAAATTTATTAGTATCTTTGTTTTCACTGCGTTGGTTTTTATACTCGGATGCGCAATGGGCATCGGGAAAGCTGCCGTTTATAAGCATATTCCGGAATACTTCCCGCATGATGTCGGCGCCGTTGGCGGTCTCGTAGGCATGCTTGGTGGCCTGGGCGGCTTCTTCCTCCCACCGTTATTTGCTTATACCAAAGCATGGACTGGTTGGAGCACCAGCCCTTTTATCGTTCTTTTTGCTCTTGTCGCTGTCTCCGCACTATGGATGCATCTCACAGTGCATCGCATGCTCCACAACCAAGTTCCTGAGCTAAAGCATCATCTAGAAATGCCTGTTTCACACTAA
>Cp262_412
ATGGTCGACACGCCGAACATCGAAAGCGCAATCATCGTAGTATCGGATCGTATTGCTTCCGGACTGAGAGAGAATAAAGCGTCGGGGCTTATCCGGCGGATGATATCGGAGCAAAGCGACAGTTTTCAGAGCACCGTGGTAGTAGATTGCGTTGTTCCTGAAGGGTACGACAGCGTTGTTGCCGCTATTAATACTGCGCTCAAGGCCGGAGCTCAATTGGTTATTACTGTAGGTGGCACAGGAATCCGTGCCAAGAATCAGACACCCGAGGCTACCTCTTCCTTCATACATACACGGTACGAAGGCCTAGAGCAGCATATTGTGATGCTAGGAAGTAAACACACTCCTCTTGCTGGGTTATCGCGTGGGGTTGTCGGAGTGACCGGACGCGATGCTGACGCTGCGCTTATTATCAATGCTCCTAGCTCCAGCGGAGGGATCAAAGATACTTGGTCAGTGATGGGGCCTGTGATCCCTAATATTTTTGAAGGGCTGCGCGCTTAA
>Cp262_413
GTGATTGGTCAAGAACGCTGTAGCTTCCCGCCTTGTCGTGTCATCATTCTTGCCGGTGGCCGCAGTTCTCGGATGGGCAAGGATAAGGCACAGGTCAAAGTCAATGGACATCGACTTATAGACCTGTGCCTAGAACAGGTGTCACCGTTATGCAGTACGCCTGTGGTGGTATCTAGCGTGGATTTGCAGCTGCCTCGAGAGATAACACAAGTTACAGAAAATCCACCTTTCGGCGGCCCAGTTGCCGGCATCGCTGCTGGCTTTTATGAGCGTCCAGATTTTTCTGCGCGTAACGACGCCTTCACTGCCGTCATAGCCGTCGACGCTCCACTAAGCGGCCGTTTCCTCCCACAGTTACTTTGCGTGCTTATGGAAGCGCCCCGGGCCGGCGTTGCTCACGCCACTATAGAGGAACATACGCAGCCTCTCCTTGCCGTGTGGCGTAACAACGCCCTACATGCAGCCTTAAAATCCTTAGATTCTCCGCATCATGTGGCAGCTAAAAAGCTGCTTCACCGCTGCCCTTCTTCAGTATTAGAAGTAGTGGTCGACCAATGCGCCCAAGACTATGACACTCCGGGGGAACTAGCTACCCTCGGTCATGTATCCCTCGATTAG
>Cp262_414
ATGTTTACCCATCTTAATGACAGCGGCTCTGCCTACATGGTGGACGTGACTCACAAGAACGTATCTGTTCGTAGCGCCACAGCCCAAGGCGAGGTTGTATGTTCCCCCACTGTGCTCGAAGCATTAACTAACGGCACGGTTCCCAAGGGTGATGTACTCGCTTGTGCCCGAATCGCCGGCATCTCTGCCGCGAAGAAGGTTCCTGATTTATTACCACTTGCACATACCATCGGAGTCCATGGTTGTGAAGTAAACATCCAGATCCTAAAAGACCGCGTAGCCCTCGAGGCTACCGTGCGGACCGCTGATCGTACTGGCGTGGAAATGGAAGCCCTTACCGCTGTCACAGTAGCCGCGCTAACCATTATTGACATGGTCAAAGGCGTAGACCGTAGTGCGTACATAGAAAAGTGTGGCATTATCGCCAAATCAGGAGGCCGCTCTGGTGATTGGTCAAGAACGCTGTAG
>Cp262_415
ATGATTTCCCCCTTGGAATACCGCGCTTCTTGCCTAGCTGTCGCTGACACTCTTGCACGTACGCGTACGACTACTACTACGGTTGATCCTCGTCATGCAGCCTCAACCCATGCAGTGCTAGCACACGATGTTTATGCCCATCTACCGGTGCCGCCTATGGATAACTCTGCCATGGATGGCTTTGCCGTGCGTGTTTGCGATCTACAAGAGAACGAGCCATGGACTTTTCCTGTGGTAGGAGATGTTCCCGCCGGAGCTCCTCCGATGGAGGTTCCGCCTAAAAGTGCTGTGCGTGTTATGACTGGCTCTGAAGTAATAGGGGATGGGATTACCATTATCCCAGTCGAGAACACCAACATTCCTGCGGGACCTTTTCCTTGTCCTACCGAGATCATTGTCACCCAAGCGGTAGCGGAAAAACGCCATATCCGGCACAAAGGGGAGAACGTCCAACAGGGCGATTGCATAGCCCGGGCAGGTCAGTCAGTCGATGCTGGCACTTTAGCCGCGATGGTATCGTGCGGCGTCCGTAGTGTTGAGATTCTAAATAGACTGCGCGTCACTGTAATCACCACTGGCGACGAGCTTACGGATCTGGAATCGTCCCACAACTTGCGCCAGGCACACACTCCGGATTCCAATTCCCCCATGATCGCACAGCTCGTCAACGATACGCAGCTAGCTGATGTTCATGTGGTGCGAGTTAGCGATCATTCCGATTCTTTTATAAACACGATCATGAGCGTCGCCGAAACATCGGATCTTATTATTACTACTGGTGGCATCTCAGCCGGCGCATTTGATGTGGTCAAGGAAGGCTTATCCGCAGCAGAAACTCAACAAGCTTCCCACATGTGGTTTGGAAAAGTAGCTATGCAACCCGGCAAACCACAGGGGTATGGGACTATTGGCAACACCATGGTTGCATGTCTCCCCGGAAACCCAGTAAGCGCGTTCGTTTCCTTCCACCTTTTTGTCAGCCCCGCGATCCGAGTGTTAGCAGGGCTGCCCCCGCAGCAGTTACCGAGTGTCGAGGCCAATATCTGCGGCTCATTGCCTACGCCCAAGGGCAGGGATATTTTTGTTCCCGCTGTCCTACGCTACGTCGACGCATGGCAAGCAACTCCGGTCCCCTTTGGTTCTCACTTTGTCGGTTCGCTTGCAGGCGTTAACGCACTAGTTCAGTGTCCCGCGGATGACAAAACTCCCGAACCTGTTGTTATTCCGCTCAACTTTTACAAGGATTAA
>Cp262_416
ATGCCTCCTGCCCTCCCCCATACGGCCAATCGCCCTGCACAATATGACGGCCGCAGCACGTATTCCCTGGTTGACACTTTCGGCAGAATTGCAACCGATCTTCGAGTATCACTCACTGATAAATGCAATCTTCGCTGCACGTATTGCATGCCTGCCGAGGGCCTGCACTGGATGCCCACGCCACACCTCTTAACAGACGACGAGGTTATAAGACTGGTGAGGATCGCCGTGACACGCCTTAACGTGACTTCTGTCCGTTTTACCGGCGGAGAGCCCTTATTAAGGAAGTCTCTCGAGCGTATCGTGGCAGCCACTCATAAAACCCAAGGCCCTAACGGACAGCCCCCATCTATCGCGCTCACGACCAACGGATTGGGACTCGATAAAAGAATTGATTCTCTCGTTACAGCAGGTCTCAACAGAATTAACATCTCTCTTGATTCTATGGATCCACAACGTTATGCATCGCTTAGCAGGCGTGCACGTTTAGAAGACGTGCTGTCAGGGATCGATGCAGCTATACGCGCAGGTGTGGCCCCTATCAAAATCAATACTGTAGTAATGCCTGGTGTTAATGAGGAAGATATTCTTCCGCTGGCCACATTCTGCCTGAGCAAGGGTCTCCAGTTGAGGTTTATCGAGCAGATGCCTATCGGCGCTGAGGGTAATTGGGATAAAAAATCGATGATTACTGCCGATCACATCCTCGAGACTTTGTCCCGTAAGATAACGCTGTCACCAACCCAATCTCCTCGAGGCCATGCTCCAGCTGAGCTATGGGATGCAACCTATGGTGAACACCAGGGCAGTATTGGTGTCATTGCTGCAGTGACTCAACCGTTCTGCGGCGCTTGTGATCGCACCCGCTTGACAGCTGATGGTGCTATACGCAACTGCTTATTTGCTCACGATGAGCTCTCTTTACGTGACATGATGCGCGACGGCGCAAGCGATGATGATCTTGTGCGCGCGTGGAAGGATCATGCTTATACAAAAGCAGCGGGGCACGGCATCAATGACCATAATTTTTTGCAGCCCACTCGCACGATGTCCGCCATCGGCGGTTAA
>Cp262_417
ATGGGGTTGCACCAGTTTGAACCCTGGTATTGGAATCTGGTTGATAAGGAATTTGGACGTAGAAAACTTTTTGGCAAAACTCTTGCGACGGTCGAATTCCCTGTGTATTCTAATCTCTTGGACTTTTTTGCATCTTGTGCGTCTTTGTCCAACGAGTACATTATCAAACCTACTTTGTTGTAG
>Cp262_418
ATGACCATGACCGATCCAATCGCCGACATGCTGTCGCGCGTGCGCAACGCAAATCACGCGCACCACGACGTTGTGTCGATGCCTTCTTCCAAGCTTAAGGCAAATATTGCTGAGATTTTGAAGCAAGAAGGTTACATCGCTGACTACAAGGTTGAAGAAGTAAAGGTTGGCAAGACCCTTACCCTAAACCTGAAGTACGGCCCAAACCGTCAGCGCTCCATCGAGGGTGTTCGTCGCGTTTCCAAGCCAGGTCTGCGCGTGTACGCAAAGTCCACCAACTTGCCTAAGGTCCTAGGCGGCCTGGGCGTGGCTATTATCTCCACGTCTCAGGGTCTGCTGACTGATCGTCAGGCTACCGAGAAGGGTGTAGGCGGAGAAGTTCTCGCCTACGTCTGGTAA
>Cp262_419
ATGTCACGTGTAGGTAAGGCACCTATCGCTATTCCGTCCGGCGTGGAAACAAAGATTGACGGCCAGCTTGTTGAGGTTAAAGGCCCTAAGGGAACCCTGAGCTTCGAGCTTCCAGAACCAATCCGTGCTTCCATTGAAGACGGACAGATCTCCGTGGTTCGCCCGGATGATCACCGCAAGAACCGTTCGCTGCACGGTTTGTCTCGTTCCCTGGTTAACAACATGGTTGTTGGCGTGAGCGAGGGCTACACCATCAAGATGGAAATCTTCGGTGTTGGCTACCGTGTTGCTCTTAAGGGCCAGAACCTTGAGTTCTCCCTTGGTTACTCCCACCCGGTCCTTATTGAGGCTCCGGAAGGCATCACGTTCGCTGTTGACGGCAACACCAAGTTGTCTGTCTCCGGTATCGACAAGCAAAAGGTCGGACAGATCGCCGCCATCATCCGTCGTCTTCGTAAGGATGATCCTTACAAGGGCAAGGGTATTCGTTATGAGGGCGAGCAGATCCGTCGCAAGGTCGGAAAGACGGGTAAGTAA
>Cp262_420
ATGAGCAACAACGAGAACAACAACGGCAAGCGTCTGCCTGTGGGCAAGGACATTTCCACCCGCCGTCGCATCGCTCGCGCGCGCCGTCACAACCGCATCCGCAAGAACCTGCGTGGTACCGCCGAGACCCCACGTCTCGTCGTCCACCGCACCTCTCGCCACATGCACGTTCAGGTCATCGACGACTTCGCTGGCCACACTTTGGCTGCTGCCTCCACCTTGGAAGCGGAAGTTCGTGCAATCGAGGGTGACAAGAAGGCCAAGGGCGCAAAGGTCGGTCAGCTGATCGCCGAGCGCGCTAAGGCTGCTGGCATTGAGTCGATCGTTTTCGACCGCGCTGGCTACAAGTACCACGGCCGTGTTGCTGCACTGGCCGACGCAGCTCGTGAAGGTGGTCTGAAGTTCTAA
>Cp262_421
ATGCCGGGACGTGAACGGCGTGACGGCGGGCGCTCCGCCGACGACAACCAGAAGAAGAACGATCGCCGTGGCGGACGCCGCGATGATCGTCGTAACCAGCAGCAGGACGAGCGCTCTCAGTACATTGAGCGCGTTGTGACCATCAACCGCGTCTCCAAGGTTGTGAAGGGTGGTCGTCGCTTCAGCTTCACCGCCCTCGTGATCGTTGGCGACGGCAAAGGCATGGTCGGCGTTGGCTACGGCAAGGCCAAGGAAGTTCCAGCTGCAATCCAAAAGGGTGCTGAGGAAGCTCGCAAGAACTTCTTCCGCGTTCCAATGGTTGCCGGCACCATCACTCACCCAGTCCAGGGTGAGGCAGCGGCAGGCATCGTTATGATGCGTCCGGCTGCACCTGGTACCGGTGTTATCGCTGGTGGCGCAGCTCGTCCAGTGCTTGAGTGCGCTGGCGTTCAGGACATCCTTTGCAAGTCTCTTGGCACCGACAACGCCATCAACGTAGTTCACGCTACCGTTGCCGGCCTGAAGCAGCTCAACCGCCCTGAAGAGGTCGCTGCTCGTCGTGGCAAGACCTTGGAAGAAGTTGCTCCGGCTCGTATGCTGCGTGCACGCGCAGGACAGGAGGCGTAA
>Cp262_422
ATGGCCCTGAAGATTACTCAGCATAAGGGTCTGGTTGGTGCAAACCCGAAGCAGCGCAAGAACATGGCTGCTCTTGGTCTTAAGCGCATCAACCACTCCGTCGTACACGAGGACACCCCCGCAGTGCGCGGCATGATCAATGTGGTCCGCCACATGGTGTCTGTCGAAGAAGTGGCAGGGGAGTAA
>Cp262_423
ATGAGCGAACCAATTAAGCTCCACGATCTGCGTCCTGCAAAGGGCGCAAACAAGCCAAAGACCCGCGTTGGCCGCGGTGAGGCTTCCAAGGGTAAGACCGCTGGTCGCGGTACCAAGGGCACCAAGGCTCGTAAGCAGGTTTCTGCTGCTTTCGAGGGTGGCCAGATGCCGATCCACATGCGTCTGCCAAAACTCAAGGGCTTCAAGAACCCTTCCAAGGTTTACTACCAGGTTGTCAATGTTGCTGACCTGGAGAAGGCCTTCCCTAACGGTGGCGAGATCGCAGCTGCAGATATCGCAGCTGCAGGTCTTGTTCGCGCGAAGCAGCCTGTTAAGGTTCTTGGCGAAGGCGAGATCAGCGTTAAGCTGACCGTTTCCGGCGTCAAGTTCTCTAAGTCTGCTAAGGAAAAGATCGAAGCCGCTGGCGGCTCGATCGCTGAGGCTTAA
>Cp262_424
ATGCAAAAAATCAAAGTTTCACTTATCGCCGGTGCGGTGTGCTGCCTTACCTTGGGCGGTTCGGTGGCGGGAGCCTCGCAAGTCCTGCTCACTGGAGATGAGGGACGGGAAACTAATGTGCGTGAGAGCGTGGAGAAGCTGGGCGACACCTGGAGCTGCAAGCGGGAATGGGATGTTACCGATAGGGGAGGGTCGTACCCTGCGGTCTTCCAACGCCCCTGCACGGTCTCGCTGCTGGGGAGTGCCTATGAGAAGCTGCAGTCCAGCGGTGGTGGCCTAGAGGTTCGGAAGTTGCAGGCTGATTTGAAGGTGGCCTCGGACGAGCGGGATCACTATGAAAGGCTGAGCAAGGATCAGTGGGATCTGATTGAAAAGCTGACTAAGGATAACTCGACGTACAAAGCAAAGGTAGAAAAGCTAAAGCCGCGGCTTTCCGGTCCAAGCCAAACGGGGCGTTAA
>Cp262_425
ATGAAGATCCACGCAAAGAAAGCCCTCAGCGTATTGGCCATCTCTACCCTCGTTCTTGCCGGTTGCTCTAGCGATAAGGACTCTAAGGGTGCGAATGGTTCGGGTGACTCTAAAGGCGGCAAGATCACTCTGAGCGTGTGGAGCTCGCAGGAAGATCAGGACGGCTCAGACGGATGGTTGCAGTCCGTTGAAAAGAAGTTTGAAGAAGCCCATCCGGACTATGACATCACCTGGAAGAACTCGGTGGTTGGCGCAGATCAAGCTGCAACGACCGTAAACCAGGATCCTTCGGCAGCTGCTGATATTTATGTCTACGCTAATGACCGCTTGGGATCGCTCTTGGACTCAGGTTCTGTGGGGGAGCTTTCCGACGCCAGCATGAAGCAGCTCAGTGAGCAAGCAGAAGACACCATTGCCGCTAGCGTTAAGGGGCAGGATGGCAAGGCTTATGGCCTGCCGATTGAGCCGAATACGTGGTTCATGTACTACAACAAAGCAAAACTGAACCAGGAAGACATTAAGTCTTTTGACACCATGCTGTCTAAGGCTAAGGTTTCTTTCCCTATGTCTAACTCCTGGTACTATCCAGCGTTTTATGCTGGTGCTGGCGCCTCTTTCTTTGGCAAAGATGGCTTGGATGAGAAGGCCGGCATCAAGCTGGGGGACAAAGCTGGTGAAGTAACCAAATACCTGACAAGCGTGGTAAAGAACCCCAACTTTGTCAACGACTCTGAAGGATCCGGCATCGGTGGTTTGGCCAACGGCTCCGTGGACGTTGTTTTCTCCGGTTCTTGGGATGCCAAGAACATCAAGAAGGCTCTAGGCGATAACTACGGTGTTGCTAGCCTCCCGACCTTCAAGCTTGATGGCCAGGATGTTCAGATGAAGGCTTTCTCCGGTTCAAAGGCAATTGCGTATAACCCAAATACTAAGAACCCCAAGGCCGCTTCTGAGTTTGCAGCATTCCTAGCTTCCACAGAGTCTCAGAAGTCGCACTTTGATAAGAACGGCGTTATCCCAGCAGACAAGTCACTGGCAAAAGACGCTGCTATCGCCGCTGATCCTGTGGCAGTTGCGCTGTTTGAGACTGTCTCCAATGCTTCGATTCTGCAGCCAACCCTGAAGCCAATGACTGACTTCTGGGATCCTGCAACCACTTTTGGTAAGGCCTTGGTCAACGGCGAGGTTAACTCCGAGAATGCGGTAGCTAAGACCGATGCTTGGACCTCTAGCTTTAACAAAAAGTAA
>Cp262_426
ATGAAAGCTGGAGTCCACCGCAGTGGCGTGCTGACTAAATCGAAGTCGAAGACACAAAAACGCAATGATGAACCGAGCCTTTATTCGCTGTCTCGTGCGTGGGCCAACGGAGATAACGTCACTAAAGCATCATTTGTTGTCTTTGGCCTTGGCAACCTAGTACGCAAACAATTTCTCAAGGGGATAGTGCTCCTTGCCATAGAGATAGTTGCTATTGCGCTGTTCTGCGATAAGGGGATCAAGGCGCTTCAAGAGTTGCCAGGACTAGGTACTGGTGAACAAGGCCGCGTTAAAGTAGACGGATTCTGGGTTTATAAGAACAGTGAACCGTCGGTTGTCTTGTTGCTAGAAGGCGTGGCTACGATCTTCCTCATTATCGTCTTCCTATGGCTGGCCACGATCGCGCTGCGTAGCGCATACAAGGCACAGACCTTCGTGGAAAAGCAGGGGCGTGCGCGTACTCTGAAAGAAGATCTGCACGCGTTAACTGATGAAGACGCACCGATTACCCTGATGTCGCTTCCCACTGCTGGCATTTTAATCTTCACGGTTCTGCCGCTGATTTTTATGATCAGCATGGCATTTACCAGTTATGATTCTCGGAATGTCCAGAAGTTTGACTGGGTAGGTCTAGAGAACTTTGGCAAAGTGTTCTCTAACACTGGTGGTGAAGTTAACCTGCAGATTTTTATCGGCGTGCTCACCTGGACCCTCGTATGGGCATTCTTTGCCACATTCCTTAATTACTTCCTGGGCATGTTCTTGGCCATGATTATTCAGCGCAAGACTACCCGGGGAAAGACATTCTGGCGTGCGATTTTCTCCCTATCTGTGGCTGTCCCGCAGTTTGTTACTCTCCTGGTGTTGCGCAGCATGCTGCAGCCAGAGGGCATCGTGAACCGTTTGTTGCTCAATTGGGGCTGGATTGACAGCAGCCTGCCGTTCTTTACAGACGCAACGTGGGCGCGAGTGACCGTGATCATTGTCAACCTCTGGATTGGTATTCCATACACAATCATGCAGGTCACAGGAATTCTGCAGAATATTCCGGGCGAGCTCTATGAGGCTGCACGTCTCGACGGCGCCAGCTGGTGGCAGACTTACCGCAACGTGACCCTGCCGTACATGTTCTTTGTGATGACTCCGTATTTGATCACCACGTTTACCGCTAACGTGAACAACTTCAATGTGATCTACATGCTCTCTAGAGGCGACCCCACCCCAATCGGCGCCTCGGCTGGTAAGACAGATCTCCTAATCACCTGGTTGTACAAACTCACGGTTGACCGTGGTGATTACAACGTAGGTGCGGTGATTGGTATTTTGACCTTCATCGTTCTTTCCACCGTGGCACTTATTACGTACCGCCGAAGCGGCTCTTATCGCAACGAGGAAGGATTCCAGTGA
>Cp262_427
ATGAGCACCAAACAAGTAGGGATCCGCGGAAGCCAGCGTCGCACGCGACAGCTTGTAGACTTCCTCGTTCACCTCTTTCTTACCGTCCTGGCAATCATTTGGGTGATTCCCATCGTCTGGGTCGTGGCAGAAAGCTTTAACAAGAACACAGCTCCGTACACGAACACCTTTTTGCCCACCGAGTACAGCGTGGACAACTACGTTCAGCTCTTTACCGATCACTCGGTGTTGAACTTTCCCAAGATGTTTGTGAACACTCTCATCATTGCTTGCTTTACGTGCGCAATCAGCATTGTCTTTGTGCTCTTTGTCTCCTACTCGCTGAGCCGCCTGCGCTTCCGATTCCGCAAGGTTTATATGAACACCGCGCTGATTTTGGGCATGTTTCCCGGCATCATGTCAGTGGTGGCCATCTATTTTATCCTTAAAGCGATCGGCCTTACCCAAGACTGGACCACTACATTTGCGTTGATCATCGTGTATTCCGCTGGAACTGGCATGGGCTTTTACGTGATGAAGGGATTCATGGACACCATTCCAATTTCATTGGATGAGGCGGCGCTTCTCGACGGCTGCACCCGGTGGCAGGTCTTTACCAAGATTATTCTCCCGATCTCCAAGCCGATGATCGTGTATCAAGCAATTGTGGGATTCTTGACCCCTTGGCTGGACTTTGTGCTGGCAAAAGCGATTGCTCGAACGCAGGAAAACTACACGGTTTCTCTAGGCCTATGGAAGATGCTGGAGAAAGAATATATCTACGACTGGTTTGCGCGCTTTGCCGCAGGTGCCGTGTGCATCTCTATTCCAATCACAATTTTGTTCATCGTGATGCAGCGTTACTATCAAGAGTCGATGGCTGGTTCTGTTAAGGGATAG
>Cp262_428
ATGAATGTTCAGCTACGCCAGCGGGGATTGAACGCTCATAAGCTGGCTGGCTTAGCAGGGTTTTTCATCCTTGCATCCTCGCTGGGGTCTCTCATGGTCCGCCCCACGGATACTGGGTATGTGGACGCCGGCTTGGGTTTACTGACTGTAGGAATCGTGATGGAGGTAATCTCTTGGTGCGCGATTCCGCTCGTCGCTTGGCTTTACACATGGGCGATCAAACGAGGAGTAAATCGATGGCGCCTTGCCGCATGGACATTCGTTATTGCGGCGGTTAGCGAGGTTCCGTATGACCTAGCTTTGGATCGTCGGGCGTGGAGTACTGAGTCTCAAAACCCCGCGTGGGTGCTCCTAGTAGCTCTGGTAGTGCTGGCGGCTATAGACATCACTGCGCAGTTGTCTACCGCCTTGAGATGGGCGGCGATGCTGGGGGTCACTCTTGCCGCAGTATTTTGGATTGTGGCGCTTTCCCTGGGCACCCGTCTTGGAATTCTCCCCATGGGGATTGCTTTGCTCGGATTTGTCATAATTTTTTATCTCTTTTGGGGTACCGAGAATCGCATGATGTATTCCGCTGGTGCCTTTGGCGCCGCGATGTTTATTTCGCCGGCGTTAGGGACGGTGTTTTTGCATTATCGTCAGCCGCTGCTTGATCAGGAAGGCACTCTGCCTGCAGCGTGGGTCCCGTGGGCGTATCCTGTGATCCTCCTATTCACGGGACTTATTGCCACCGTGCTGCTATAA
>Cp262_429
TTGACCGCGCCCGTATCGCTCACAAATAAAGTCTCCTCAGCAGTGGCAAAGAAGGTTGTCCTCTTTGAAACTGATTTCTGGCGGTATTCTGTCCGCTGCATTTTCGCTGGTGTTTACCTAACCCTGGGAACCGCTTTTGCCGTTACCCTTGGACAAAAGCTTGATCATGTTGTTCACGGTGTGGGATACCCGATTTTCGGATTGATGTTCTTTGTCGGCTTGTACACCATAGTTTTGCTTAATGCCGAGCTGGCCACGAGCAACATGATGTATCTGGGGTTCGGAGTTGTGCATAAGAAACTGTCTTTGCCCAAGGCCACCCAAATACTTCTTGTGTGTACCTTTTTCAATCTTGTGGGCGCTGTACTCGTAGCCTTCCTGCTGAGCAGAGCGGTTGTTTTTTCCCATGTAGATGCAGAGAGCCTGGTTTCTACTATCACAGAAACTAAATTGGGCAAGTCATCTTTGGGACTCCTCGTCGAAGGAATTCTGGCTAACGTGGCAGTCAACATGGGCATCATCGGCGTGGCCATGGTGAAGGAGTTTTCCGGCAAGTTTCTTACCTTGGTGGTTACCATCAGCATGTTTACCGTGATGGGCCTTGAACACGTTATTGCAAACTTCAGCCTTGTTTCTTTAGTCGGTTTTAGCGCCGAGTCACTTCCATCCCATTTTGATGCTGCGCATATAGCTCGCAACTGGGCGATCGTTTTTATCGGTAATCTCATCGGCGGTGGCGTATGCATGGGAGCCGCCTACGCGTGGCTTAACCGGGGGAATGAAAAATACCGCGACTAA
>Cp262_430
ATGCCCGCCACCCCCTCTATGCAGATAACCAACGGTACGATTGCCCCGGCGTTACTGCAGCTTCCGTGGTCTCTTCCGCTAGAAGATTGGCCTGAAGAATATTTGGCGTCGCTCCCACGAGGAATTTCGCGCCATGTGGTGCGTTTTGTGGGAATTGACGGCCGGGTTTTCGCGATTAAAGAGATCGGGCAAAAAGTTGCCTATCACGAATACAAAACGCTGCGGGATCTTAATCGCTTAGGGGCGCCGTCAGTACGCCCCCTTGCGGTGATTACCGGGCGTGTCGACGCCACCGGGGAACCCCTCACAGCGGCGCTGGTCACGGAACATCTAGAGTTTTCCTTGCCTTACCGCGCGGTTTTTTCCCAGTCCATGCGCTCAGAAACAGCCACCAGGCTTATCCACTCCCTCGCGGTCCTCTTAGTCCGCCTGCATCTGCTGAATTTCTTCTGGGGCGACGTCAGCTTGTCCAATACGTTGTTTCGCAGAGACGCGGACTCTTTTTCGGGGTACCTTGTGGACGCCGAAACCGGCGAGCTGCAGCCTAAGCTCAGCGATCAACGCAGGCTTTACGACGTAGACATTGCTCGGGTGAACATCATCGGCGAGCTCATGGATCTGCAAAGCGGCAAACTCCTTTCCCCTGACGTAGACGCTATAGAAATAGGCAACCGCATCGTAGAAAAGTACTCGCTGTTGTGGGAGGAATTAACTGCTGAGCAAACCATTAGGCCAGACGAACATTGGAAAGTGCAGCAGCGCATCGACAAGCTCAATGCCTTGGGCTTTGATGTGGGGGAACTCAAGCTCACTAGCTCCGATGAGGGACAATCCGTGCATATTAGGCCTAGGGTGGTCGACGCCGGGCACCATCACCGCGCGCTCATGCGGCTCACGGGCTTAGATGTACAAGAAAATCAAGCCCGGCGCATTCTCAATGCCATTGAGACCTACCGAGCGATCCATTCCGATAGCCACAGGCCGATGAGCACTATCGCGCATGAGTGGCTGACCCATATTTTTGAGCCCACGCTTGCGGCTATCCCTAAGGAATATTCGGCACGACTACAGCCTGCACAGATATTCCATGAGGTTCTCGAACACCAGTGGTATCTCTCAGAGCAAGCCGGACACGAGATACCACTGAATAGCGCGGCAGCAGACTACGCAAAGACCATCCTGCCTCATCGACCAGATGAGGAACGGATGTTGGACCAGGACCCCCACGATGAGCTGTCAGAGGATTAA
>Cp262_431
ATGGCATCAGTGACTTTTGAAAAAGCATCCCGCATTTATCCCGGCGCGAACAAGCCAGCCGTGGATGAATTTGATCTTCATATTGAAGACGGCGAGTTCCTAGTCCTCGTGGGGCCTTCAGGCTGCGGCAAATCTACGACCTTGCGCATGCTGGCGGGACTTGAGGAGGTCAATTCTGGCCGCATCTCCATCGGGAACCGCGATGTAACTGATATCCCTCCACGCGATCGTGACATCGCCATGGTTTTCCAAAACTATGCGTTGTATCCCCATATGACTGTCCGTGAGAACATGGGCTTTGCGCTCAAGATTGATAAGAAGCCAAAGGAAGAAATCAACCGCCGCGTTGAAGAGGCTGCTCGTACTCTTGATCTCACCGAATATCTCGACCGCAAGCCTAAGGCACTATCCGGCGGTCAGCGTCAACGCGTGGCTATGGGACGCGCCATTGTCCGCAAGCCCGAGGTCTTCCTTATGGATGAGCCGCTCTCCAACCTAGATGCAAAGCTTCGTGTGCAGACCCGAACCCAAATCGCTGCGCTTCAGCGCGAACTTGGCGTCACCACTTTATACGTGACCCATGATCAGACAGAGGCCCTGACGATGGGCGATCGTATTGCGGTGCTTAAGTTTGGCGTGCTGCAGCAGGTGGGTACGCCTCGTGAACTTTACGATTTCCCTGCTAACGAGTTTGTAGCTGGTTTTATTGGTTCTCCAGCAATGAACTTGGGCACCTTCACAGTCGAGGGTGATCATGCGGTTTTGGGCAAGGCACGGGTTCCACTGAGCCCTGCTACTCGTGCGGCCATTACGCCTTCTGATAATGGCAAGATTACTATCGGTTTCCGCCCGGAGGCGCTTGAGGTTGTTTCTGAAAACGAGCCAAATACCATTCCAGTAAAGCTGCACATGGTCGAGGAGCTCGGTTCGGATGCCTACATGTACGGCAAGCTTGAGGGCGGCGGATCCCTAGGCTCTGGAACTGACGCTAACCCCGATGACGAGTCCACCGATGAGATCATCATTCGCACCGCCCCACACGCTGCACCCCCCATCGGTTCCATCATCCATGTCCGTATCCGTGAGGGCGCTCAGCATAACTTCTCCAAGTCCACTGGCATGCGATTGCCGGAATAA
>Cp262_432
GTGCAAGAGGGCCTGGCAGGAATAAAGAGAGAGAAGCCCATAGTGGGGGGATCTCCTAAAAGGGCAGTTGAAGCTATATTTTCTGCGCTTGATTTTTTCTGCGAGTTGCCTTTTTGA
>Cp262_433
[truncated: 1,714,839 more chars]
