# Supplementary material for: Rapidly evolving changes and gene loss associated with host switching in Corynebacterium pseudotuberculosis
Source: PLoS One. 2018 Nov 12;13(11):e0207304. doi: 10.1371/journal.pone.0207304 (PMC6231662; doi:10.1371/journal.pone.0207304)
Supplement: S2 File — (ZIP) [file pone.0207304.s008.zip › Cp_fna/Cp48.fna]

>Cp48_1
GTGTCGGAGGCTCCATCGACATGGAACGAGCGGTGGCAAGAAGTTACTAATGAGCTGCTGTCACAGTCTCAAGACCCGGAAAGTGGTATTTCCATTACGCGACAGCAAAGCGCCTACCTGCGTTTGGTTAAACCAGTCGCTTTTGTAGAGGGTATTGCCGTTTTAAGCGTTCCTCACGCTCGAGCGAAAAAAGAGATTGAAACTACTCTGGGTCCGGTTATCACAGAGGTATTGTCTCGTAGGCTAGGTCGACAATACAGCCTTGCGGTGAGTGTGCATGCACAAGAGGAAAATCCAGAAGTATCCTCGGCCACTCCAGATGCTGCGTCTGATTACCAGGAACAATCTGCCGTTTCTGGACAATACGGAACGGCTTCAGCCAATGCTGACTTCCAGAATCAACAAAGCACGATATATCGCAAGCCTCAGGAGTCGCAGTATCCTGTGACTTTTGGTTCTTCTTCATACGGAAATGAGAAGTACCAGGAAAATTCCCAAGACCAGGGCATTTCTCATCATCCTTATGGTTTTAATGAGGCTCAACGCATTGCTTCATCTGCCTCTCATGCTGTTCCACAAAGTGGTTCTGAGCTACTGCACGATCCTGTTCACACACGCAGGACAGATGCTGCCCTAGACCAAAATTATCCGGGAAATACCGGGGGGTGGCGTACTGAGCATATTCAGGAACCCATGCCTGCTGAGCAGATTCCTTCCGGTACGCCGCGTACTCGTGAGCAGCCATCGTTTAACCCGGATCGTGCGCTAGCGCTGAACCCGCACTACACATTTGATTCTTATGTGGTCAGCGATTCCAATAAGTTACCTTGCTCAGCAGCAATTGCTGTAGCAGAAAAGCCAGCCCGTGCTTACAATCCTCTTTTTATTTGGGGAGACTCAGGTTTAGGCAAAACCCACCTTATGCATGCAGTGGGTAACTACGCTCAATATTTAAATCCGCGTCTTCGCATTAAATATGTTTCTAGTGAGGAATTCACTAATGAATATATCAATTCAGTGCGAGATGACAGGCAGGAAGCATTCAAGCGTAAATATCGTGAACTAGATATCTTGATGGTTGACGATATTCAGTTCCTCCAGGGAAAAGAAGGAACCCAGGAAGAATTTTTTCATACGTTCAATGCGCTGTATCAGGCAAATAAACAGATTGTTTTATCCTCAGACAGGCCTCCGAAACAGCTGACTACTTTGGAAGATCGGCTACGTACGCGATTCCAGGCTGGCCTTATTGCAGATATTTACCCGCCAGATTTAGAAACTCGAATTGCGATTTTGATGAAGAAGGCGGCGTCGGAAAGCATTGTTGCTGATCGCGAGGCTATCGAGCTGATCGCGAGCCGTTTTAATACGTCGATCCGCGAATTAGAAGGCGCTTTTATTCGTGTTTCCGCGTATGCCTCGCTGATGTCTCCGGATAAGGGTAAACACCGTATTGATCTGCGGATAGCCGAAAAAGCACTCGAAGATATGATGCCGGAACAAGCAAATGAAGAGATTACGGCGACGACTATCCTTGCAGCTACTGCTGAGTACTTTGAGATGGATGTTAATGCGCTCAAAGGCAGTGGTAAGACTCGTGCAGTCGCGCACGCGCGTCAGCTAGCGATGTACCTTTGCCGCGAGCTTACAGATTTATCGCTGCCTAAGATCGGTGAACAATTTGGCGGTAAAGACCACACCACGGTGATGTATGCAGATCGAAAGATTCGTAAAGAAATCACCGAGAAGAAAGAAACTTATGATGAGATTCAGCTGCTCACGCAGCAGATTAAGAGTTCTTCTCGCGGATAA
>Cp48_2
ATGGACGCACAAGCTGTCTCATTCCGGGTCGAGAAGGAAGACCTTTCAGGTGCAGTGAGCTGGGTTGCGCGTAACCTGCCCACAAAGCCCACCCAACCCGTACTACGAGCCGTAGTCATCACAGCCGATGATGAAGGTCTAGAGTTTGCCGGCTTTGACTATGAGATCTCTACAAAAGTTCGTATTTCTGCAGATGTAAGCCAACCTGGACGAATAGCCGTTGCAGGAAAGCTGCTTTCAGACATCATCGGGACTTTGCCAGCAAAACCAGTAGAAATTTTTGTAGAGGGTAGCCAAGCTCTTGTGGTCTGTGGATCCTCTCGTTTTGAGCTTCCGCTTATTCCCTTGGACGAATATCCAATTTTGCCTAAGCTGCCTGCAGCAACAGGCGCCATCGATCCTAAACTTTTCGCAGACGCAGTGCTCCAAGTCGCAGCAGCAGCCGGAAAAGATGACACGCTGCCTATGCTGACCGGTATCCACATGGAGATCGACGGGGAAGACGTTACCCTCACAGCCACTGACCGCTTCCGTCTAGCTTTGCGACGTTTCCAATGGACTCCCGCTGTCCCCGACGCCAAGGCTGATCTGTTGATCCCCGCGAAAAATCTCTCGGACAACGCCCGAAGCCTTGATCAAAACTCGACTGATCCCGTGGAAATTGCCGTCGGCGCCGGGGAAAGCATCGGTTCAGAAGGCCTTTTTGGCATTCATATCGATAGCCGACAGACCACAACCCGTATGCTAGACGCGGATTTCCCCAATGTGAATCCGCTGCTGCCTAAAGTCCATAAGTCAATGGCAAGCGTTGAAATTTCTGCATTAGCAGACGCAATTCGCCGTGTTGCTTTAGTTGCTGAAAGAAACGCGCAGATCAGACTCCAATTTTCTAAGAACGAAGTGATTTTGTCGGCGGGTGGATCTGATGCCGGCCACGCAGAAGAATCGGTTCCTTGTGCATATACAGGCGATGAGGATTTCCTGATCGCTTTTAACTCCGGTTACTTACGCGATGGTCTCAGCGTGATCAAGACAAACCGCGTGGTCTTCGGATTTACCGAGCCTTCTCGTCCTGCAATCATGATCCCGGAACCCGAGGAGCTGCCGGAAGCTGATTCTGATGGCACGTTCCCCACGCCTAATACTGACTTCACATACCTTTTGATGCCAGTTCGACTACCAGGATAA
>Cp48_3
GTGAGAGGCTCCCTGCTTCTCACCAAAGACAGCAAGCCAGAGGTAATTACCGTGTACATTCGCGAGCTATCGCTCCGAGATTTTCGTTCGTGGGCAGACTGCCACGTGAATCTTGAACCGGGTGTCACGGTTTTTGTCGGACGCAATGGTTTTGGAAAGACAAACATTGTTGAGGCCATCGGATATATTGCGCATTTGGGTTCTCATCGAGTCTCCCAAGACTCTCCGTTAGTTCGCCAAGGCAAAGACTCTGCCCGGGTATCTGTTACTGCTGTTAACCAGGGGCGTGAGCTCACCGCTCATATGCTGATTAAAAGTAAGGGCACCAATCAGGCTCAGATCAATAGAACCCGATTGAAGTCTCCTAGAGGCCTTTTAGGCGTGGTTCGGACTGTCTTGTTTTCTCCAGAGGACCTGAGCCTAGTCCGTGGCGAGCCGGGGGAGCGCCGACGCTATCTAGATCATATTGTTGCTACGAGAAAACCTCGGTTAGCTGGCGTAAAAGCTGATTATGACAAAGTTTTAAAGCAACGAAATTCGCTGTTAAAAACAGCTAGTGCATCGCTTCGCCGAGGTTACGGCGCGGATGATGGAACTCTAAGCACACTGGACGTGTGGGATGCTCAGCTTGCTCGGCTTGGCAGCGAGCTCATACACGCTCGACACAGCCTCGTTGAAGAGCTCACTCCGCTTGTTCACTCCGCATATGCCCGAATTGCTCCTGAGTCACGGCCAGCTCGCATTAACTATGAATCTACGGTTCCTGTGCCGGTTGCTGTAACGGATCCCGAGGAGGCGTCATCAAGCATTCCTGACCTGGATGTACTGGAAGCCTCCATGCTTTCGCAACTGGGAGTGCAGCGAAAAAAGGAGATTGATAGGGGATTAACCCTGGTAGGGCCACATCGAGACGACTTAGCCGTTTTATTGGGCGACTATCCAGCTAAAGGTTACGCAAGCCACGGGGAAACCTGGTCGATGGCGTTAGCTTTGCGGTTAGCAGAATTTCACCTGCTTAGTGCAGACGGTTCTGAGCCTATTCTGATACTCGACGATGTTTTTGCGGAACTAGACTCCAAACGCAGGCAAAAACTCGTGGGGATAGCTATGGAAGCAGAACAAGTGCTGATTACGGCCGCCGTAGGTGACGATCTGCCAGATAACTTGGCAGAATCAGTGGTACATCGTCATACGGTGACCATGAAGGATACATCAGAAGGGCGTATTTCTGAGTTGGACAAGGAAGGAACGAGCGATGAGCAATAA
>Cp48_4
ATGAGCAATAAGCCTGCTGATACTGGATCAGAAGATCCCGTAGCAGAGGCATTTGCCGCTATTCGTGCGGAAGCTCAGCGGCGCACAGGGCGCATCCCCGATCTCTCTGTCCAAGCTCCACGTTCTGGTTTAAAGCTTAATCACGCCCCAGCTACACCTCGCAAACACCAAAAAACAGGAAAACCAACTGGCCTGGATGGTCGCAGATTACGTCGCTCTTACGATGTTGAGCCCGTGGGATCTGTGCTGAGCAAAGAAATCCAACGCAGGGGTTGGAAACACGGGATTGCCAGCGGCTGGGTGCATTCGCATTGGGATGAACTGGTGGGAGAAAAAATAGCAGCACACACTAAAGTAGAAATGCTCAAGGATAAGTCCCTTTTTATATCCTGTAATTCTACAGCTTGGGCCACAAATTTACGCATGATGCAGCGTACTATTTTGCAGGCTATTGCGGAGAAAGTGGGACCTGACGTAGTGGCCGAGCTCAAAATTTTTGGCCCTAAGACACCTAGCTGGCGCCATGGTCCGTTACATGTGAAAGGTCGCGGTCCACGCGATACATACGGATAA
>Cp48_5
GTGGCAACCGCTGAACATGAATATGGCGCCTCATCCATTACGATCCTTGAGGGTCTAGAGGCTGTACGTAAGCGCCCCGGTATGTACATCGGCTCGACCGGTGAACGCGGCCTACACCATTTGGTGTGGGAGGTCGTGGATAACTCCGTAGACGAGGCAATGGCTGGTCACGCCACGCACGTTGACGTCACTCTGTTGGAAGACGGTGGAGTGGAGGTCGTGGATAACGGCCGAGGCATCCCCGTCGATATGCATGCCTCTGGTGCACCGACGGTTCAGGTCGTTATGACGCAGCTCCATGCTGGTGGCAAATTCGATTCTGATTCCTATGCGGTTTCTGGTGGTCTCCACGGCGTGGGTATCTCTGTGGTCAACGCACTATCCACTCGCGTTGAGGCCGACATTAAACTTCATGGCAAACATTGGTATCAAAACTTCTCCAATGCCGTTCCAGACGAGCTAGTCCAAGGTGGAAATGCGCGGGGAACAGGAACCACCATTCGGTTCTGGCCAGATGCTGAGATCTTTGAAACCACCACCTTTAAGTTCGACATCATCGCCCGTCGTTTGCAGGAAATGGCGTTCCTGAATAAGGGACTGACCCTTTCTCTGACGGATAAGCGCGTGAGCGATGAGGAACTTGAGCTGGAGGCAATCGCTGATGAAGGCGATACCGCAGAGAACGTTTCTCTAGAAAAAATAGACTCCGATGCCGATGGGAACATTGAGGCCCCTGCTGCTCCGAAGAAACGGGAGAAGAAAAAGGTCTTTTATTACCCCGAGGGACTCAAAGACTATGTCGCGCATCTGAATAAATCTAAGCAGGTCATTCACCCCACTATCGTTGCCTTTGAAGCCAAAGGTGATGATCACGAGGTTGAAGTGGCTATGCAATGGAACAATGGTTATGCGCAAAGCGTGCATACCTTTGCCAACACCATCAACACGATTGAAGGTGGCACCCATGAAGAAGGGTTCCGTGCCGCGCTTACAACGTTGATGAACCGCTACGCGCGTGAACACCGACTGCTCAAGGAAAAAGAATCTAATCTCACTGGTGACGATTGCCGTGAAGGGCTTTCCGCAGTTATTTCCGTCAGAGTGGGTGATCCCCAATTTGAAGGGCAGACCAAGACAAAACTTGGTAATACTGAGGTAAAAGGCTTTGTTCAGCGCATGGTCAACGAGCATGTAGCAGATTGGCTGGACGCTAACCCCGCAGAAGCAAAGACCATTATCAATAAAGCCGTGTCTTCTGCTCATGCGCGTATGGCGGCACGTAAAGCCCGTGATCTGGTGCGCCGTAAATCTGCAACGGATCTTGGTGGTCTTCCAGGTAAATTGGCAGATTGCCGCTCCAAGGACCCAGTGAAGTCTGAACTTTATGTGGTAGAGGGCGATTCTGCAGGCGGTTCCGCTAAAGCCGGTCGAGATTCCCTATACCAGGCTATCCTTCCGCTGCGCGGAAAAATCCTGAATGTGGAAAAAGCACGGTTGGATAAGGTACTCAAGAACGCCGAGGTTCAGGCAATTATTACTGCTTTGGGCACAGGCATCCATGATGAGTTTGACATCAACAAGCTGCGGTACCACAAGATTGTTCTTATGGCCGATGCTGACGTTGACGGATCCCACATTGCTACGCTGCTGCTTACCTTGTTGTTCCGATTCATGCCACAGCTTATCGAGGAAGGCCACGTTTATCTGGCTCAACCGCCGCTGTACAAGCTCAAGTGGGGTAAGGGCGACCCCGGCTTTGCTTATTCGGATGCCGAGCGCGACTCGCTTTTGGAAGAAGGCTTAGCGCAGGGGCGCAAGATCAACAAAGATGATGGAATCCAGCGTTATAAGGGTCTAGGCGAGATGAACGCCAGCGAGCTGTGGGAAACCACGCTTGACCCCGAGTTCCGCGTACTGCGCCGAGTGGACATCAATGATGCACAGCGTGCTGATGAAATTTTCTCCATCCTGATGGGCGATGACGTTGCAGCTCGTCGTAGCTTTATCACGCGTAGAGCAAAAGACGTTCGCTTCCTTGACATTTAG
>Cp48_6
ATGTCGAGTCTGAAGTCCCTCCTCGAAACCAAGCATGCCACCGTGGGCGCAGAGCTTTCTGCATTCATCGAGACAACCATTGCTGAGCAAAAAGGAATCTCCGGAATGGCACTTAAAGGTGCCATAGGGGCAGCAAAAGCAGTCAACAGCGATATCGTCACAAAAGCTGCTAACCGCCTCCTCCCCGATGTCATCGAGGTTCTGGATCCTTATTGGACTCAGTTCGAAGAATCAGGCGCCACTGATTTTGGTGTTTTCCTTGCAGAACGCAAAACAGAGGTATCCAGCGAATTGCTTGTTATGGCTGACCGTAACGCAGAAAAAATCGACGTTCCGGCGCTTAAAAAGGCATATAGCTCGCTTCGCGGCAAAGCTGCTGGATTCATCGAGCCCAATGTCGAAGGCCTTGGACGTATCATGCAAAACCATATGTAA
>Cp48_7
ATGAGAGGCCTGTCTCCAGAACAGGTACTTATGCTTGCCGACGACTTCTGCAGCACCTGCAACGCCACAATCAACGACTTTGCCGCAATTGCGGCAATCGCAGCAGTGACAACAGCTTCCTTTGAAGGAACCTCCCCCTTTTCCTCATCTGCGCAGCAGTCGGAATATCTCCGATCTTTTGTCCCCCGGGTATCCCCACTCACCAGAGGCAACGAATCTTTCGGAATATTTCTTTCCCGGGTATTAAAAGACTTGAACGCTTAG
>Cp48_8
ATGACTCTACGACTAACCCCAGAACAGGACCGGGCTCTTACATTGCTCGCCGAAATTCAAGGATCCAGCAAACACGAAGCAGCTGTGCGAGCCATCATCAACACCGCAGTACGCGCTCTAGCAGACTCTGAAATACGCGAGTTGGCCCGCGCCCACCTCCCCGCGTTCACGGCTACTGAACGCCGCATACTCGGAAACCGGCCATGA
>Cp48_9
ATGAGCGACGATCTCTTGGGCGGCGAGGGATTCGATCGGATTCATCCGATCGACCTCAACGAGGAGATGGAGACCAGCTACATCGATTATGCGATGTCAGTTATTGTCGGACGTGCTTTGCCGGAGGTCCGTGATGGACTGAAGCCGGTACACCGCCGCATTCTTTACGCAATGTATGACTCTGGTTATCGCCCAGAGCGCGGATACGTAAAATCCGCCCGTCCAGTGTCGGATACCATGGGTCAATTCCACCCTCATGGCGACTCAGCGATTTATGACACCCTGGTTCGTCTTGCCCAAGATTGGAACATGCGTTATCCGCTTGTCGACGGCCAAGGTAACTTCGGTTCCCGCGGTAACGACGGCCCCGCCGCCATGCGTTATACGGAGTGTCGACTCACTCCGTTGGCTATGGAAATGGTCCGGGATATTCGCGAAAATACCGTCGATTTTTCCCCAAACTATGACGGTAAAACCCAAGAACCGGATGTTCTTCCATCGCGCGTTCCTAACCTTTTGATGAACGGCTCAAACGGCATCGCCGTGGGTATGGCAACCAACATCCCGCCTCACAATCTCAACGAGCTTGCCGACGCCATCTTCTGGCTCCTGGAAAACCCAGATGCGGATGAAGCCGCAGCTCTTGAGGCATGCATGTCCTATGTAAAGGGGCCGGATTTCCCTACCTCTGGGCAGATCGTTGGTTCTCAAGGTATCAATGACGCCTACACCACTGGCCGCGGATCTATTCGTATGCGGGGTGTGACTTCCATTGAAGAAGAAGGTAGTCGCCAGATCATTGTGATCACGGAGCTTCCGTATCAGGTGAATCCGGACAACATGATTTCTAATATCGCGGAGCAGGTGCGTGATGGAAAACTTGCCGGTATTTCCAAGATCGAGGATGAGTCCTCGGATCGCGTGGGTATGCGTATCGTGGTCACACTTAAGCGCGACGCCGTGCCGCGCGTTGTACTGAATAACCTGTACAAGCATTCCCAGCTGCAGACTAACTTTGGCGCGAATATGCTTTCCATCGTTGATGGCGTGCCACGCACCTTACGTCTAGATCAGATGCTGCGTTATTACGTTACGCATCAGATTGAAGTCATTGTTCGTCGTACACAGCATCGCCTCGAAGAAGCTGAGAAGCGTGCTCATATTCTGCGTGGTCTGGTTAAGGCCCTGGATATGCTCGACGAGGTTATTGCTTTGATCCGACGGTCGGCCACAGTTGACGTTGCGCGCAGCGGATTGATCGATCTGCTTACTATCGATGAGATTCAAGCTGATGCTATTTTGGCTATGCAATTGCGCCGTTTGGCAGCTCTTGAGCGGCAGAAGATCATCGATGAGCTGGCAGAAATTGAAATTGAAATTGCTGATTACAAGGATATCCTTGCTAAGCCGGAGCGTCAGCGTGCCATCGTTCGCGATGAGCTTAAAGAGATCGTGACTAAGTACGGCGATGAGCGTCGTACGCAAATTATTGCGGCCACGGGGGACGTTACTGAAGAAGACCTCATTGCGCGTGAAAACGTGGTGGTTACCATTACTTCTACCGGTTACGCTAAGCGCACCAAGGTGGATGCTTATAAGTCTCAGCGTCGTGGAGGTAAAGGCGTACGCGGCGCAGAGCTTAAGCAGGATGACGTGGTTCGGCACTTCTTTGTCTGCTCCACGCACGACTGGATCTTGTTCTTTACCAACTTTGGCCGAGTCTATCGGCTCAAGGCCTACGAGCTCCCAGAAGCTTCACGTACCGCGCGCGGCCAACATGTGGCTAACTTGCTGGAATTCCAGCCGGAAGAGCGCATTGCTCAGGTTATCCAGCTGCAGTCGTATGAAGACGCCCCATACCTGGTACTCGCCACTGCTCAGGGGCGTGTAAAGAAGTCGCGCCTGTCCGACTATGAGTCCAACCGTTCCGGTGGTTTGATTGCTATCAACCTGGGAGAAGAAGACAAACTTATTGGTGCAGCTCTTTGCTCCAATGATGACGAGCTGCTCTTGGTCTCTGAAGAAGGACAGTCGATCAGGTTCAGCGCTGATGATGATCAGTTGCGTCCTATGGGGCGTGCTACCGCTGGTGTGAAGGGCATGCGTTTCCGAGGCGACGATCAGCTGCTGGCTATGACCGTAGTGCGTTCGGATGCTTATCTTCTTGTCGCAACGTCAGGCGGCTATGGAAAGCGCACTTCGCTTGAGGAATACTCCCAGCAGGGTCGTGGTGGACTTGGCGTGGTTACCTTCAAGTACACGCCAAAGCGTGGCAAGCTTATCGCTGCGGTGGTCGTTGATGAAGATGACCAGATCTTTGCTATCACATCCGCGGGCGGAGTTATCCGTACTGAGGTCAACCAGATTCGCCCAAGTTCGCGAGCCACCATGGGTGTACGCTTGGTCAATCTAGAAGACGGTGTGGAGCTGCTTGCTATCGACCGCAACGTTGAGGGCGAAGGCGAAGAAACTGCTGAGGCAGTTGCCACGGGAGCCATTGACGGTCCCGCAGATCGTGGTCGTCAGACCGAAGTGAACATTGAGCCTGAAGGAGCAGATCAGTAA
>Cp48_10
ATGGCAACACGTCATGTTGTTATAACTCGAATTTCGCCTGTGTCGGCGTTTAAGACCGCTCTATCTTTGTCCCTTATCGGTTTAGCTGCCTGGGTCATTTGCGTGGCGCTTTTATATCTTGGAATGCAGGCTGTAGGCGTATGGGACAACGTCAACGAGGTTATTGGTGGCGTTGGTGGTAGCCAAATAGTTACGTTTGGTCTAGTCCTCAGCGTGGCTGCGTTGATGGGTGCTATTACCTCCATCATCGTGACTGTTCTGGCGCCTCTCGGTGCGATTATCTACAACGCAATCGTGGATCTCTTCGGTGGTCTTGCCATCACGTATCGTGAAGAAAACGATTAG
>Cp48_11
TTGCGACATAAAACGAGGCCTCTTGCTGCGGACATGGAAAACATGATTCCTTGGCAAGAGGCTGTCTTTATTGTCTTTTGTAATGGGATAGCGGTTGTTGTGTATAAAAATGGGCTATAA
>Cp48_12
ATGACTAGAGTTTCGACGCCTCGGAAATCCCGTCGCTCGCCAGGATGGATACCTAACCAGCATGGGGCATGGTTTATGGTGACTGTTCCTGCCATCATCGGCGTGGCCCTCGCACCCGCATGGATTGATATTCCGCTTCTGTTGTTGTGGTGGTGTGGTTATTTTGCATTTTTTGCGGCGAGTGTATGGATGCGCGGACGGTACCGAAAGCGCCATCTGCCACCGCTTGTCACTTATGGCGTAGTTACTGGACTTTCAGGTTTAGTGGTTTTGCTCTGTCAATGGCAGCTGGTGGTGTGGATCCCTGCATTCCTTCCTCTCATTGGGATCGCTGTATATGAAACATGGCGGCGTCGGCCGCGTTCACTGCTCTCTGGGCTAGCTACCGTGTGCGCAGCCTGCCTTATTCTGCCCGTTATCACCTGGGCTGGCGATGGCCTCACAGTGCGTGTGTGGGCCATATGCGGGGTCCTGCTGCTGTATTTTGCTGGCAGTATCCCCTATGTAAAAACGCTTATCCGGGAACGCGGCTCTCGACCTTGGCTTATCGGTTCCATAACTTTTCACATAGTTTTTCTGATCATCGCCTGTGTGGCTGCTGCCTATCAGATGGTTCATGTTGCGGTGGCTGTGGTCGCCGGGATTCTTCTACTCCGCGCCTGGCTTATGCCTGTCACCGGTGCGCGCCGGGAACGCCTGTGGACTCCCCGGCAGGTGGGGCTTCTCGACGCTCTTCTAGGGGTGCTTGTTGTCCTAACCGCAGTGCTTCCTCCCGCTTAA
>Cp48_13
ATGCCAACAACAGGCATCATCCTGAAACCTTCAATATGGATTAAGGAGAATTGTTTGTCTTCTAACAAGAACGTTGCTCTCCGCAACCTAGCAGTAGCTGCTGGTGCCACCGCTCTAGGCCTTGGGGCGGTATTTGGAACTGCTGGAGCGGCTATGGCCGCTGATGAGCCGGCAACTCCACCAGCCGTAAACGCAGAAAAGCCCGCCCCTTCCATCGAACAGGACACTCCTGTTGACGTGGATAAGCCGGAAACACTAGATCCCGATGAGAAAACCCCTGAAATCGATGATCGTGATGACGCACTGAAGTACGAGCCGACCACCGTGAAAGCAGGGCACACTGCTTATGCGGAAATCAAGGGAGATGTTGATGAGGACACCATCTTTGGATACTCACAGTCGGGTATTCCAGAGGGCTGGTTTGTCTCTGTCGATGAAGAAACTGGCAAAGTGAGTGTTAGCGCCAGCCCTGATGCAAAGCCTGGTGACACCTATACTGTGAAGGTCAAAGTAGTGGACCTTGACGGAAAAGTAACATGGGCGGAAGCGCCTTTCACCGTGGGTGAGTAA
>Cp48_14
TTGAGGGCATGGGTTGGGGGCGTCGATACGCTTAAAACGATAACGGCTAATTATCAGGATGCTGCAGCGGAAGCACGGCAGCCGATTCTTGAAAAAGAAACCGGATTGTGGGCCGCTGCCGCGCATCCCACAGGAACGGGCATGAGGGGAAGCCCCCGATTGAGGGGTGAGGCTTGTGCAGCTCAAGCCCTCTGA
>Cp48_15
GTGAAAAATCTCCGGTTCCCCCTACATGCGGCGGTCATTACACTCGCTGCATCCGTCGTTCTCAGCGCTTGCTCTGCAACAGGCGGCGCTCCGCGCTCCTCGAATATTACGGGCGGACAATCGGGTGGAGTAGATACGCCTCGCTACGTGGTCGCAATGGTGACGCACGGTGCTCCAGGCGATACTTTCTGGGATTTGATACGTAAAGGCGCAGAAGATGCGGCAAAGAAGAGCAATATAGAGCTGCGGTACGCGTCGGATCCGGAAGCGCCGAATCAATCTAATCTGATTCAAAACGCCATAGATTCCAAAGTCGATGGGATAGCAGTGACTATGCCCAACGCGGAGGCAATTGGGCCAACCGCAAAGAAAGCTGTGGCAGCAAAAATCCCAACGGTGGCGCTCAACGCAGGACTAGATGCTTACCAAAAATATGACATTTCTGCGTTCTTTGGACAGGAAGAAAAGGTAGCCGGAACTCTAGCTGGTAAACGCCTTGCACAGGATGGGGCTAAGCACGCTCTCTGCGTTATCCATGAGCAAGGTAACTCTTCTCAAGAAGCCCGCTGCGCGGGCCTTAAAGAGGGGCTTGCAGACGCCGACGTAGAAATTCTTTATGTCAATGGTAAGGATATGACCAGCGTGCAATCCACAGTGCAGGCAAAGCTAGCTCAGGATAAGAGCATCGACTGGGTGATGGGGTTAGTAGCTCCAGTGGCTCTCACCAGCGTTGATGCAGTAAAAAACTCTGGAAGCTCAGCCAAAATATCAACTTTTGATACTAACGCTCAGTTAGTGACCGCCATTAAGAACGGTACAGTGCAGTGGGCCGTAGATCAGCAACCGTATCTTCAGGGATACCTGGCTATCGATGCGCTGTGGCTCGCACAGCGTAATGGTTCGACTGTTGGCGGAAATAGACCTGTTTACACAGGTCCGAGTTTTGTTGATGCCACCAACGTAGACAAAATTGCAGACTCAGCAAAGGAAGGCCTGCGTTGA
>Cp48_16
TTGATTATTCCTCGCCCTACCGCACAATCCGCAGCAGCAAGTACCGCGGACGTCGGAACTGCCACCAAAAGCGATGATCGGCTACGTCGGCGGACAGGCTTTTCGGCGCTGATTCGGCGTCCAGAGTTTGCCAGCCTGCTAGGCGCAGTAGCCATATTCGTTTTATTTTTGAGCGTGGCGCCGTCGTTTCGCTCCATTGACGCATTAACCACGGTGCTTTACGCAAGCTCTACTTTAGGAATCGTCGCTGTATCTGTGGGCCTGCTCATGATTGGCAGTGAGTTTGATCTGTCCTCGGGGGTTGCTGTTACTACAGCCGCGTTGGCTGCGACGATGCTGAACTACAACTTGCACCTCAACAGCTGGGTTGGGGCGTTACTGTCTTTATTCATTGCTCTGGCGATTGGTGCGTTGAACGGGTACCTGGTTACCAAGACCGGTATTGATAGCTTCCTGATCACACTAGCGGCATTTTTAATGCTGCAAGGACTTAACCTGGCCATTACTAAGCTCGTAACCAGCCAAGTGGCTACCCCCAGTATCGCGGATATTGAAGGTTTCCCCTCAGCGCAAAAGGTCTTTGCCGGTACCGTGCACATAGGCAGCGTCTCTGTGCGTGCGACTGTTTTTTGGTGGATATTCTTTGTAGCAGTGGGTTCATGGTTGCTGTTTAAGACGCGGTTTGGCAACTGGATTTTTGCAGTAGGCGGGGATGCCAACGCAGCACGTGCCTCTGGCGTTCCCGTGGCACGCGTCAAAATTATTTTGTTCATGTTTGTCGGTTTTGCCGCCTGGTTTGTGGGTATGCATAACCTCTTTACCTTTGACTCCATTCAAGCTGGTCAAGGCGTAGGAAACGAGTTTTTGTATATTATCGCCGCGGTGATCGGCGGTTGTGCAATGACCGGTGGGCGAGGCACGATCATAGGCACTGCTATTGGTGCCCTCATCTTTGGAATGACAAACCAAGGGATTGTTTATGCAGGATGGAATCCCGATTGGTTTAAGTTTTTCCTCGGAGCCATGCTGCTTTTTGCAGTGCTCACTAATACTTCCTTTGCCACACTAACCAAGGGGAGAAAATAA
>Cp48_17
ATGGATATGTCTACAACCCCGATTATTGAACTCCGCGATATTACTAAAAGCTATGGTGCATTTGATGCTTTACGCGGTGTGAACCTGAGCGTTGCGTCAGGTGAGGTAACGTGCGTTTTAGGTGATAACGGCGCAGGTAAATCCACACTCATCAAGATCTTATCCGGCCTGCATAAACAGAGCTCTGGAGAGTTGCTTATCGACGGCCAGCCAGTAACTTTTAGCGGCCCTCGTGAAGGATTAGACAATGGCATTGCTACTGTTCACCAAAACTTAGCGGTGGTTGGGCAGATGTCGGTGTGGAGAAATTTTTTCTTAGGACAAGAGCTCACAGGTTTTTTGGGGCGTCTCCGTGAATCTGAGATGCGCTCGATTGCTCAAGAACAATTGAAGACTATGGGGATTGATCTTCCCGATATAGACGTAGAAGTTGAGTCGCTATCGGGTGGGCAACGCCAGGTGGTAGCGATTGCTCGCGCGGTCTATTTTGGTGCTCGCGTTATTATCCTTGACGAGCCCACTGCGGCTCTCGGCGTGAAACAATCTGGCATGGTGCTGCGCTTTGTAGCAGCTGCACGAGACAAAGGTCTCGGCGTTGTTCTTATTACCCACAACCCTCATCACGCGTATTTGGTAGGGGACCGCTTTACCATCCTCAACCTGGGCAATCAGATACTCAATGCATCGCGGGATCAGGTGACCCTGGAGCAACTAACGCAACAAATGGCCGGTGGTGGGGAACTAGAGGCATTGAGCCACGAGTTATCTCGTTAG
>Cp48_18
ATGAATAGCAGCACCATTCGCGGCGCGATCTTGGTTACCAAGGCCGCATACGACAAGTACGCAAACTACCGCGATCGTAAGACTCGTGAAGCATACGATGCGCTACTCAACGCTGCTGATTCTTACGATGACATCCACAAAGACGTGAAAGCCAATGTCACCGAGTTTTATGATCAGTCACAAGAGCGTGTCAGCTCTCTTACTGAGCAAGCTCGCAAGCGACTTGACTCCGCGATCGCTGATGCCGCAGCGGTTAAAGACAACACAGTGAAGACGGTAAACAAGAAGTCTAAAAAAGCTCAAAAAGCGGCACGAAAGGCTGCAAAATCCGCCAAGAAGAGCGCAGCTCCAAAGAAGCAGCCTAGCTTTGGCAAACGCCTGTTCAACTTCTCTGTCTTCACTACAATCCTTGCCACTATCGGTGCCGTCGCCTACTACTTTTTAAGCAAGCGCGACGTCATCTCTACTGAACCACCACACGTAGAGGACTTCGGTGCGGATTCTGTGAACACAGAAGAATCTCGCCTTGTCTATTCCACTCAAACCCCGGTGGATGACAAGGAAGAGCATGTTTCTTCTCCAGAAGAAGGCGCCACAGAGCGAGATGAAAAGCTCCTCGGATCCCTAGAAGATCAGCTAAGGCAGCATACGGATTCTAAGGACACCAAGTAA
>Cp48_19
ATGATGGTGCGTATGACTTTGAAAACCGCTACCGCGATTTTGCACACCAACCGTGGCGATGTTGCAATCGAGCTCTTTGGCAACCACGCACCAAAGACCGTAGAAAACTTTGTCACCTTGGCCGATGGCTCCGCAGACTACAAGACTGAGAATGCATCCGGGACTACTGAAGGACCGTTCTACGATGGAGCAGTGTTCCACCGCATCATCGATGGCTTTATGATCCAAGGTGGTGACCCCACCGGCACAGGTCGTGGCGGCCCAGGCTACATGTTTGCAGATGAGTTCCACCCTGAGCTCCAATTCGACCGCCCGTTCCTCCTAGCCATGGCTAACGCTGGCCCAGGCACCAACGGTTCCCAGTTCTTTATCACCGTGGTGCCCACCCCGCACCTCAACAACCACCACACCATTTTCGGTGAGGTAACCGACCCTGCATCGCAGAAGGTTGTTATGGATATTGCTCAGACTGCTACCGACCGCATGGATCGTCCTGTCGAACCAGTTGTGATCGAGTCTGTAGAAATCACAGAGTAA
>Cp48_20
ATGGCGCGAGTACTTGGGGTTTTCTGTATGTTCCACGAGAATGGAGGAATGTCCGACCCGAGAATCCTCCATGCAGCGTATAAACAAGCTCCTGTCACAGTTCTACTGAGCTTATCGACGCTCATCATTTTCCTTATTACGGCTTTCCAATCGCAGTCGATAACCGACAATCTTTATGACTCTTGGATCGGTACCCACTGGATTCTCTATACACCAGAGATGCATGAACCTCTAGGAATGTTGCGCGCAATTGGGTCAATGTTCCTGCATATAGGTCCTGGTCACCTTGCAATCAATATCTTTCTACTTTTCTTTTTAGGCCGAGAGATTGAGCAATGTATAGGCTCTGCTCTGTTTTGCGCGGCATATTTTATTAGTGGATTAGGCGCATCGTTAATGATTATGATCATGGATCCGCTTTCTCCGACTGCTGGAGCCTCTGGGGCCATTTATGGGTTGATGGCGATCATGGTTGCCATAGCAATAACACGAAAAACTGATATTCGTGCGCCTCTCATTCTGGTTGCGGTGAATGTGGGATACTCGTTGATTGCCGATAACGTCTCTCTTTGGGGACACATCGGTGGGCTTGTTGCGGGCTCAGTGGTCGCGCTTCCTCTTATGGCTTTTCATCGTAAACACGTTATTGCTGGCGGTACTGGTGGATTTTTGGTTTATGGAACGCCGAGAAATCATCACGCTTTTACCAAAGACCGGTTAATCACATGGTTTGTAGTAGCTGCGATTGTTGTGTGTGAAGCTATTGGAATTTGGATAGTCGGTATGAAGTTGTTGTAG
>Cp48_21
GTGGATAAAGTTGTGCACTTCTTCCCCACCTGGGTTTTTGTTCGAGAACTTCTGAAAAAGTGCAGGTCATTCGCCTCGAAAATTCAGAGATTAGAGATTGGAGAAGTGAACAACACTCGTGTAATTATCCACAGTGTGGATAACTCTTGTGGATAA
>Cp48_22
ATGGCAGAAAGATCAGTGGTAGCGTTACGTTCCCTAGCGCCGGTGGCCAGGGGGCGGGGAAGCAAAGGCGGGTTTACGATTGAAAAAATTGTTTCCGGGGAGCGTACCTCGAAACAATTTTCCTTTGCGTGGTAG
>Cp48_23
ATGAAGAGTGGCACTATTAAACTCACAAACGGGGACGTGCATCATGAGAAACAGCTGGATAAAGATGCCTCGTGCGTGATTAAAGAGGAAGATGCTGATGCAGCGTCTGAGAGGAAGCATTCTTTGAAGTGGTCTGTAGACAGTGAGGAAAAAAGAAGGGGAGTCCGTAACCATATCCATCAGGCAGCCTGA
>Cp48_24
GTGGGTTCTGTAGTTCTTGGCGATGACGACGGCGGCACCGACGTGCTTGTAGTCGTAGGAGGTACGGGAGGGATCTCCGGATCCTCTGGTTCTTCCTGGCAATAA
>Cp48_25
GTGGCTAGTTCTACCGGCTATAGCCAGAAGCTGAAGCTTCCTATAGTTAGCAGGACAGTAAAGATAAAGAGCACTGCGGCAATTAGCAAGAATCACCCGCGTCCTCTGGAATCGCTCGAATATTTGGCTCCGTAG
>Cp48_26
GTGTCCGGCTTTGTTGTCCAAGCGGTCAGCTTCGGCTTGCTAGCTTTCGGAGAGTCTGCGGTAGTCGCCGGAATCGTCGAGGGAGATGGTGTGGTGTGGGTCTTTACATTTCTTTATAGCTGGTAG
>Cp48_27
GTGGTAAATCTGCGTAGCTGGAACTACCTCCGCATACGCGGAGAAAAGGATCAGCAGCGCAGCCCCGTGCATTGGTTGGAGGAACTACCTCCGCATACGCGGAGAAAAGACTAA
>Cp48_28
ATGTTTGCGGTCATTCAAGGGCATAACCTTCCGAACCACCTCAACGGCTACCTCAGCCGCTTCCTTTCTGAAGTAGACGCAGGTCTTTATGTAGGAGTTCTATCCAGGGCTGTCATGGAAAATCTTTGGGAAAAATGCCAATCTGTAGACTTAGCGGGATCTCTTACTCTGATCCACCCGCAATATGATGCTGAACAAGGGTTCAGAATCCGCACAACAGGAAAACAACGCCGTCCTGTCGTTGATCTGGATGGCCTTTTCCTCTCTGCTCGTGGTCTAATAGAAGATGTGCGTTTTGCTGACCCCCTGGATGAAGCCGATGCAATTATTCCAGACGAAGTTTTGGAGGATTTTTGCCCAGAGAGTGAGTAA
>Cp48_29
GTGAGTTATTCCAATGAATCCCTCGCCTTTTCCACTATCCCAGCTTCTGAACAAATTAGGCTCGAAGACAGAGTATCTTTTCTCTATCTCGAATACTGCCTAATCAGGCAAGACAGAACAGGGGTTATCTCTGTAAGCCGTGGCGACGAAAAAGCCCCTGCCGAGTTGAAAGATCTCCCGATCAAAGCTCGGATCCAACTTCCTGTAGGAGGGATTGCGGTGCTCATGCTGGGGCCAGGAACTAGCATAAGCCAGCCTGCTGCTACCTCCTGTGCACGAGCAGGTGTCTCCGTCTTATTTACTGGTGGCGGTGGTGTTCAAGCATATAGTTTGTCCACCCCACTTACGTCCTCTGCACGATGGGCCATCGCACAAGCACGTCTTGCATCGAATGAAGCCAAACAACGGACTGCTGCTCGAATCCTATACAAACGACAACTGGGAATAGAAGAAATAGAAGCAGACTCCATCGCAGTCATGCGTGGCATTGAAGGCCGGACCATCAGAAACCTATACAAAAGGCTCAGTGCTAAATATAAAATCAAAAATTTTAAGCGCGATACTAACGCCACTGATCCTGTGAACACCAACCTTAACCTGGGAAATTCTATCCTTTACGGATGCGCCGCCTCTGCATGCGCAGCACTAGGAATTAACCCAGCTCTAGGGATCATTCACCGCGGAGATATCCGATCCCTCCTCTTTGACCTCGCCGACCTCTACAAACCAACACTCACAATCCCCGCTGCTTTCAAATGCGCCAACAACGACGACGATGGTTCCGAGTTCAGAAGACTCGTGCGAAGCGAAATCGTGAAACAGGACCTCCTCAAAAACATGATCCACATTATGATGGAGATTCTCGCTCCGTATCTCCCCGAGCGTACCGACGACCGACTCATCGGTGGAAGGAACCGCGAAGTCCCAGGGCACACACAATACGGTGGTAAATAA
>Cp48_30
ATGACCAACGCAGGCACCAACCACCATGTCTTGTGGGCTAAGTTTGATAATTTGTCGGAGCCTTATCCGCTTCTCGCGCATCTTCTGGATACTGCTACCGCGGCCACGTGTCTTTTCAATCATTGGCTAAGGAAGGGACTACGGGACCGACTTTCTACAGAGCTCGGGCCGGATGTGGAAAAAATCCTTGGTTTTGTGGCAGGAATCCATGATCTAGGAAAAGCTAATCCCTATTTTCAGGCTCAAAGGAAAAATAAAAAAGAGGAATGGCTAACGCTGCGCGATGCTATTCAAAAAGCAGGTTTCCCTCTCAGCAACGGCACTTCTGCCTTTTTCGAGGAAACTAAAGAAAAACGTCGGCATGAGAATATAACGCTTTCCATTTTGGGATGGGAAATCACTCAGCTTCTACAGGTCAAAGATGTATGGCCCCAGCTTGCCGTTATCGGACACCACGGCATTTTTTCTACGCCTAGATCCCTCAGCGATGAGGATGACTTAGAAGATATAGAGGATATCTTCGACGACAACGGGTGGAGTCCAACGCATGAGCTCTTGGTGTCTTCCTTGCTCCAAGCTGTCGGATTGGAAAAACAGCCTGAGATTAGTCACATTAGCCCAGCTTCTGCGATTCTGATCAGTGGCTTAGTAGTTTTGGCGGACCGAATAGCATCACAATCAGAAATGGCAGCTGATGGTCTGCAAGCGCTACAAAAGGAAGAGCTATTCTTCCACCAACCGGAAAAGTGGATCGCTAACAGAAAGGCATTCTGTCGCGAGATCATAGAAAACACGGTGGGAACATATCACCCTTGGGAATCAGAAGCAGCCGGAATACGCGCAGTTCTTGGCGATTATGAACCACGCTTTACGCAGAAAGCAGCACTCAACGCCGGTGACGGCCTCTTCAACGTCATGGAGACTACGGGAGCAGGAAAAACGGAAGCCGCGTTATTGCGCCATGTTAAGCGTAAAGAAAGGCTGTTATTCTTTCTCCCCACGCAAGCCACAACCAACGCGATCATGGAGCGTATTGGGAAAATTTTCGACGGCACGCCTAACGTCGCTTCGCTTGCTCACGGACTTGCCGTCACCGAAGATTTTTATGCCCATCCCGTCGTACCAGCACAAGGTTCTTCAGACTACGCTAATTACAAAGATAACGGCGGACTCTACCCCACAGAGTTTGTTCGCTCCGCTGGCACGCCTCGGCTCCTAGCTCCGGTATGCGTTGGAACCATCGACCAGGCATTGTTGGGTGCCCTTCCGTCAAAGTTTAACCACCTCCGTTTATTAGCCCTCGCCAACGCACATGTGGTGGTCGATGAGGTTCATACCATGGATCAGTACCAGTCAGAACTTATGTCGGGCCTTTTAGAATGGTGGTCTGCTACCGACACTCCGGTTACTCTCCTCACCGCGACAATGCCTGCATGGCAAAGGGAAAAATTCCATCTCTCTTACACTGGAAAAGAACCACACTTTAAAGGAGTCTTTCCTTCCCTAGAGGACTGGTCGACACCTAGTAAGAACACAGAAACCAGCCAGGAAAACATCCCCACTGAGGCTTTCACCATCCCAATCTCCATAGACAAAATTGCGCACAATGAGATTGTAGATTCACACGTACAGTGGGTTATCGAGCAGAGGAAGCTTTTCCCACAAGCACGGATTGGCGTTATCTGTAACACAGTTGGACGCGCACAGTCCATTGCAGAAGCCTTGTCCCATGAGTCGCCAATCGTCTTACATTCTCGGATGACCGCGGGGCACCGCAAAGAAGCCGCGACAAAACTAGAGCGAGCAATTGGCAAAAAAGGAACAGCAAACGCCACCCTTGTTATTGGCACTCAGGCAATCGAGGCATCCCTCGATATTGACCTTGATCTGCTCCGAACCGAACTCTGCCCTGCCCCCTCTCTTATTCAACGCGCAGGAAGATTGTGGCGACGCCTTGATCCGCAAAGGAAGGTACGTGTCCCAGGAATGGCTGGGAAAGAACTCACCATTGTAGTGATGGATTCACCTAGTTCAGAACAAACTCTCCCCTACCTACGCTCGCAGTTATACAGGGTGGAATCATGGCTCAAACAACGAGACCGGATTGAGTTCCCTTCCGATATTCAGGATTTTATTGATGCGACTACGCCTGGGTTGCAAGAACTCTTCCTAAGAGTGTCATTACCGGAAGATTGTGGCTCTGCTGAAGAACGCGAAACTCTCGACGATGATTATCTCGACGAGGTTGCCGCTCATGTCATCAAACAGCGCCAAGCAGGTACATCACGTATTGATTTTGCAAAACATGGGAAACCACGACAGGTTTTAGCCCCTGATTGCGTAGTAGAGGATTTTCTCCAGATCACTTCTGCAAACAATCCGGAAGAAAGAGCAACTCGACTCATCGACTATCCGACCCTCTCGGCTATTCTTTGCGATCCTACGGGGACGATTCCTGGCGCGTGGACGGATAGCGTCGAAAAGCTTATAGCAATTTCTGCCAAAGACAGAGAGTCTCTTCGTAGAGCACTCCGCGCATCTATCTCGATACCAGACTCAAAGAAATTTCTCCCGATCACCAGCAGGAAGATCCCATTATCAGAAGCAAAAAACCTGCTCTCTGGCTATTCAGCCGTACACATCCAGCCTGACGAATACGACCTCCAGAGTGGTTTGAAAGGCACATAA
>Cp48_31
ATGCTATACGAAAGGTTTACCATGCCAAAAGCTACTTACTGGACACATTTCCCCGCCCATATCGCACTCAATAAATCACTCATTCTGGGTGATTTTGCTACAGAAAATTCAAAAAATAAGCCTCATTGGGACATAGACGACCCAGTCTTCCGACACAGAGCAGTCATGGCGCTTTTCCCAGAACACCAGTCAGACAACGCTCGAGCTGATTCCAATATCCTCTTCCGGTTGGAGGTTCTCCCAGGACAAGAGCCATATTTTTTCATACAGTCGTCGATTAAACCTTCTAACCACAATCTTGATAAACATATTGAAACCCGCCAGGTTGACCTGATGTCTCCAGAAGCCGGAACTCCTATAGAGTTCAGACTCTCCATTAACGCAGTACGACGCAAAACTATCGATGCCGCAAAAGATGCAAAGAGAAAAATAAAGACCACCTGCTTGCCTTTAGATGCGCTCAGTTCAGACCCAACTGAAACATCAGCCGGACAATGGGTGAAAGAAAAACTCTCTCCCGCTTTAGAAAATATCGACATCGTTCGCCATGGCCGGCAGGTCTTAGGGGCAAACAGAAACGGCAAAAAGACTAGCACTAGAACAGTTCAGGTGGACACGATTGATGGATTCGCGCATGTAAAAGATCCGGCGGAGCTGCAAAAGATACTCATTCACGGCATAGGTCGTGCAAAGTCTTATGGCTGTGGGATGCTCACCTTCCGTCCGATATAG
>Cp48_32
ATGAAAAGCAATGTTTTTAAAGACTTTCCATTCATAAAAACTAATAAAGGGCCCATGACTGTGGAAGAGTTTTTCCATTCCAGTCATGAAAAATCTCTCCATTTAGATCTTTCCATTCCCGGATATGAATATGGGGCGATTTGGCGATTACTTACCTCACTGACTGCAGTGCTAATGCAACGCGATCCTTTGTTTTTGAAAGGAAAGGAAACTAGCTCTGAACTGAGGTTTGATCCAGAATTTATATCTCAAATACTTGATGATTTAGGATCAAAAATAAGTTTGACTGAGGGGAAAAATCTTTTTTTCCAACGCACTCTTTTGGAGGGGGAAAATCCGAAGGATACCGCTCGGTATGTGGGTCCAGGGAAAGATCCTGCTTGGAAATTATCGCCAACCGCCCCCAGTGAAAAGTCCCAGGTTTATTGGAACTTGGAGAAGCTAAAGCCTGAATCCCTGGAAGCTGTAGACGCGATTGTTGCGTTGATGGTTTTCTCCATGTATTCGTTTACTGGAAACTCGAAATATGATGGCGCAAAGTGCCTCAACGGATCACCAGGCATCAGGTTCCTTGGTGGTGGAAACACGGCCACGGAATTCATCATTGAAGCCCAAACGCCACTGCTCTCTTTACTTAAATCTATTCCGTCGGAGTGGTGCGAACCAGGCGGATTGCCTGCTTGGTTAGATCGAACAGGCGCTGAATCTAGAAAACCCAATGGGGAAATGCATCCTTTATGGCGTGCGACGTGGAGTTCTAATACTGCAGCATGTTGTTGGGATGGAGATACCCTCATTGGTGTAAAGATAGGTGGAATTCCTCCGGAATGGTATGCCCTTGAGATGGGAAGCAAGTCTGAGGCTAGGAAAGAATGGTGGGATCAAAGAAATACCGAGGATCCTTTCTACTTCTATAAACCGGATAATGGCGGAGCTTTAAAAGCAAAGCGCCTTGATTTAAGCCGTGACCTCACGGAACTGGCTGTGGAGTGGGTTGCAGAAGACTTGCCCACCGCATTAGTTGAGAGAGTGCGTGGTCGCGCATTAAGAGTCGATTTTAAAAAAGAAGACTCGTTATTGTTTATCAGGCATCAGATAGGTGGCAATGCTTCCTCTGCGATGATCCGTGAGTCGGTGGTTTCTAAAGCTCGAAAGCAGCAGTGGGTCTTTGACCCCACCGGAGCTCTGCAGAAAGAAGTGCGAGGCAAAGCAGTCTTCATTCTTTCGCTGAGAAATATCGTGTTGAGTCCGTTTAGGCGAGAGAACAAGAGCGACCGCGATAGAGGGCGAAGAGTCTTGGATAGTTTGGCCAGCGAGCGACCAAAGATGAATGAGACTTTTTGGCGGGAAATCGCACCGATATACGAGGAATTCATCCTTTATTTCACAGAACAAGTGTCTGGAGATGAGACAAGGAAAGAAGTTCGCGCTCAAGCGAAAAAGACTCTCAAGGAATTGGGAAAAGACGCCGTTAGAACTGCCCAAAAAGCATTCGATATGGTCCTTGAACCCTATCTGCTACAGAACCCCAGCCAGGCCTATGAAGTGCGTCGACGCATCCATTCTTATTTGGCAAGCACGATCGCAGAGACAAATGAAGGTGATCAGAAGTGA
>Cp48_33
GTGACAACTAGTAGACCCAAGCAATCATGGACGCCTTTGGTAGCCGAGTTTGCTCAGAGAAAGAAAGATAAGGAGTTTCGGGCCAAACGATCGGCACTTCGTGCTGGGGCTGGAACATACACGGAGTTCCGTGCTTACTCGTATGTTCTGCCGTTTCTAGGGGAAAAAGCCTCAGCAGCCCAAAGAACTGCTTTGCTGCGTTGCATGGCAGCGTTGGCTGAATATCCGGATGTTGTTTCCAGTGGTGAAAAAGCTACAGCCTCATCGGTAGGTCAATGGGTGAACCGTGTTGCCTTTGACGGCAAACAAGGGCAGTCAGAACCCGATTCTATGGTGGCGTCTCGAATCAAATATCTGCATACGCAGGACCTGGAAGAAGCGATTTCTTCTTTGCGTCGCATCATGGCATTTGCCGACAGAAAAAACGTGACTACCAAATTAAACCCATATCAGTTTGTCGAACTTTTCTGGTATTGGGGAAATGGGTTTACAGACGCGTCGACAAAGCATCGACTCAGCGTCCTGCGCGATTTTTACAGCACCAAACAAAAAGAAAACACTGATCCACAAAGCTCTTCCGAAGGAGAAAAATAA
>Cp48_34
ATGTCTCGTCATCTCACTATTCACGTTGTTGCTTCTGTTCCTTACTCCAACCTCAACCGTGACGATTCTGGTACACCGAAGAATGTTCGTCGAGGTGGAGTGACATGTGCACTATTAAGCTCTCAGTCCATTAAAAAGGGAATTCGCACTAAATACGAGGATGCTTCTTTGGACACCTCGGTGCGTTCAGGTCGTATCGCGGACGATGTGCTTGAAAGGGCGAAAGTACTTGCTCCGGAGGCAGACACTAAAGCGCTAGAAAAAGCAGTGAAGAAGATCATTGGTACCTTGACAAAGGCTGCCGAGGTTAATGAATCTGAAGATGAATCGGATCGTTCGATTTGGCTCAGCGCCGAGGAACTAGAAGCCGCCGCTGTGAGCGTGGTTGAGCAAGCAGAAAAGAAAGACTTTATTGAGGACGGCCGGACAGGCTCGCTGGCTATCGCTGCCTTTGGTCGCATGTTTGCAGCTGCTCCGAAGAAAGGAACCGAGGCTGCTCTGAGCGTGTCACCTGCGGTAACTACTCACGGCGTGACGATTGCTACGGATTATTTCTCCACGGTCGATGATATTCGTGAACGAAATCGCGATACTGGAGCAACCTATCTTGGAGTGGCGCAGTACACCACCGGTGTTTTCTACCGGACAGTGACAATTGATAAAGAACAATTGCGCGAAAGTTGGACTGGATTGGATCGCGAAGACGCAAAGGAAAACCTTGCTGCGTTAGTAAATGCGATTATTTACGGACTTCCTCGCGGAAAACAACGCTCAACGGCGCCTTTTGTTCAGCCTGCCCTGATCTTGGCGGAAGAACAATCCTATCGTTGCGCTTATGATTTTGAGTCTCCTGTACAAGCAGACGCTCGTGAAGGCGGCTACCTTAAGCCGACCATGGAAGAACTGAAACGCCAGTATGACTCTGCCAGGGCTTTCGACGCAGATAACTTTGGGGAAACCCAGGTAGTTTCCGGAACCTACCCTGAGGTATCTGAGTTCTTTGCCGGTGCTAAGTATGCTGACAAGAATGGATTTATCGACGAAGTTGTTGCCTGGATTCAGCGTTAA
>Cp48_35
ATGACAACTACCTCGGTATATCTACGATTAGCTGGACCGTTGCAATCATGGGCGGGGCCCGCTGTAACGGGAAACTTTGTAAGAACGGCACCGATCCCCACACATTCTGCATTAGTAGGTCTCATTGCGGGTGCTTGTGGCTACCGACGTGACGAGTGGCCCGACTGGCTTGATCGCCTTAGCTTTCGGGTTCGAGTAGATCATCCTGGAAAATTCGTGGATGATTTTCAAACGGTGTCAGCCCATGAAGAGGAGATGCTATTCCGTGAGCGTCTGATCTTTGCGACGGGAAAACGGCCCAGTGCTAAGACAACTCGTTTAACTCCTGATGGACGCGGAATGACAAGCATTATCCAGCGTACCTACCTGGCAGAAGCTGAATTTATCGTCGAAGTAGCGTCAGATACGCATGGTGAGCTGTTGCGTGATGCGCTACGCGCACCGAAGTTCAGCACCTATCTAGGGCGGAAGGCTTTCGCGCCAGCATTCCCGTTCTTTTTAGGCGCCACTGCGGACGTCGATGTGCTTCATCGCATCCCTGCTTGCGATCTTTCTGGCACCAAACGCGATACTGCGCGGGTTCAGATCCATCATCGCAGTGCTGGTCTGCAGACCTCTGCGGAGCATATTAATGTACCTGCGGTGCAGGAACGTTCTGATTGGTTAGAAAAGACAAAAGCGCTGTTTACATAG
>Cp48_36
ATGAAGGATTTTATAACGTGGCTTTTAGGCCCCACCTCGCGCTATAACAACGATATTTCGCGAGCTCAGCGTCGTTCAATGTCCTGGTGCTGGCAGGTTCCCGTTCCACAGCCAGAGATGTTAGACAACGCGTACATATTGGTAATGGATAAAGGAGCTTCTTTCCGCCCAGAGCACCTTCTCGTGGCATATAACAGCTCCCACGTACAGGGATGGAAATGGGTAGACAAAGACAATAAAACCGCATGTATGCAGGTGCATGACCATTTCTCACAGCCAAGTGCCGCAGTTATTGATGGAGGTCAATCAACGGCTCAGACAATCCAAGCCATATGGCCGGGGATACCAGTACGCCGATGTCTATCTCACATTAGAAAGAGCGTTGATCAAAAAACTTCACAAACACCCCGCACTCAGCCTGCTATAGAGATAAAAGAGCTAACCGATTCCCTTAAGAATGTTTATACGTCCGAACAGGCTAAGTTGTGGCTCGCTCGCTACGCCAGGTGGGAGGACAGATGGAAAGAACTGCTAAAACATCGCACCAATGTTTCTAAAGATAACTGCAGCATAGACGGTTACGAATGGGAGTGGACGCATAAAGAGTTACGAACAATCCGCTTCATGTATAGAAAATTGATCAAAAAGGAAGAACTCTTCCTTCCTTTTTACGGATCCGACATTGTTGCCCACAACGCAATTTTGTCTCGTCGCGATTCACAGCTGGGAGAGACCATCAGCACAGATATTACAAATCTTTTCAGTGCACACCGTGGTATCAACCACGATCATGGCTGCAGAATGGTGGAGTGGTATCTGAATAGTAAGACCGAGTCTCCTTTTATACCCGAGCGCATTATCAGCCATGATCACTGGAGATGA
>Cp48_37
ATGAGGGAGAAATTTGCTTTATTCTTATCAATAATTATGGCAATCATGCTTCCGGTAGGGAATGCAGCTGCAGCGCCTGTTGTACATAACCCAGCTTCTACAGCAAATCGGCCAGTCTATGCGATTGCCCACCGCGTTTTAACCACTCAAGGCGTGGATGACGCAGTTGCGATCGGTGCGAATGCGTTGGAAATTGACTTCACTGCGTGGGGTCGTGGCTGGTGGGCAGATCATGATGGTATTCCTACTAGTGCAGGTGCTACTGCAGAGGAAATTTTTAAGCATATAGCTGATAAGCGTAAGCAGGGGGCAAATATTACTTTCACCTGGCTTGACATCAAGAATCCAGACTACTGCAGGGATGCTCGTAGTGTGTGCTCCATAAATGCGTTGCGTGATTTGGCACGTAAATATCTTGAGCCAGCAGGGGTTCGAGTTCTCTATGGGTTCTATAAGACAGTCGGCGGACCTGCCTGGAAGACAATCACCGCTGATCTTCGGGATGGCGAGGCAGTAGCTCTTAGCGGCCCGGCGCAGGACGTATTAAATGATTTTGCAAGGTCTGGAAATAAGATCCTTACTAAACAAAAAATCGCTGACTATGGTTACTACGACATTAACCAAGGGTTTGGTAACTGCTATGGAACCCGGAATAGGACTTGTGATCAACTCCGTAAGTCCAGCGAAGCTCGTGACCAAGGAAAACTCGGTAAAACTTTTGGGTGGACAATCGCTACAGGTCAGGACGCGCGAGTTAATGATCTTTTAGGAAAAGCCAACGTAGATGGGCTGATCTTTGGCTTTAAGACTACTCACTTCTACCGTCATCCAGACACCGAAAATTCTTTCAAAGCCATCAAGAGGTGGGTGGATAAGCACTCCGCTACTCACCATCTGGCTACCGTAGCGGATAACCCGTGGTGA
>Cp48_38
ATGCATACCCCTAAAACTACCTCTACAGATTTACCCACTACAGCTGGCATTTCCACGGATCATATGTCTGCCCTTCGCACAGAAAATGTCACCCTTAGCTGGGATAAGCATGTTGTAAGCACCGACCTCAGTGTTGACATACCCACAGGGAAGTTCACGGCTATCATCGGCCCTAATGGTTGTGGAAAGTCAACACTGCTTAAAAGCTGTGCCCGTATTCTTGCCCCAGACACTGGGTCGATTTATCTTAATCAGCACAATCTCACCCATCTGCATACCAAGGAGATAGCCAAACAGCTTGCCCTTCTCCCCCAAAGCACCATCACTCCGACCGATATCACGGTAGAAGAGCTCGTCCGCCGCGGGCGATTCCCTCATCACAATTGGTTACATCAATGGACCGCCGAAGATACTCGTGCCGTCGACGCTGCTCTCAATGCCGCCAGTGTTAAAGAACTCACTCACAAACGCGTGACCGATTTATCCGGTGGACAGCGTCAGCGCGTATGGCTTGCAATGGTTCTAGCCCAAAATACTCCTACGGTACTTCTGGACGAACCCACCACCTTCCTAGACATCGCCCACCAGTACCAACTTCTTGAGTTAGCACGATCTCTTACGACTCAGCTCAATCGCACCGTTGTCGCGGTACTGCACGATCTGCAACAGGCTGTCCGCTACGCCGACCACCTGATTGTTATGAAAAATGGCAGCATCGTAGCTACCGGTTCCCCACAAGAAGTGATCAGCGCAGAACTCATATCCGAAGTTTTTAATATCACGGTTCGCACCATGCTTATCGACGACCAACTCATAGTCATTCCAACCGAATTACCAGTGCCAAACGTCGCTATGATGCAGGGCTAG
>Cp48_39
ATGACTCATCGCCGTTCCTGGTATACCGCACTTATTCTGACACTGCTGCTGGCCGTCTCCGCGGCGGTGGCTGTTTCGCTGCCCGGCGCGGGCATCACCACGGCCAAAGTATGGTCGGTTTTTCAAGGCGATGATTCTAGCCTTGCTCACACCATCGTGTTTTCTTGGCGAGCCCCGAGAATCGTCACAGCCCTCTTTGTAGGCGCTGCCTTAGGCATCGCAGGATCACTCTTCCAGGCATTAACCCGAAATCCGCTGGGCTCCCCGGACATTATCGGCTTTAATACGGGTGCTTATACCGGGGTTCTTCTCACCATGATGGCGGGCATGACCAGTTTTGCTTCCGTCGCTTTCGGCGCTCTCGCCGGAGGTCTGGCCACGGCCCTCGCAGTCATGGCGTTCTCCGTTCGAGTGCGTATCGACGGCCTCCGCATCATCCTGGTAGGCCTTGGTGTTTCCGCAATGCTCTCGGCGTTTAACCGCTGGCTTATTACCCGTGGCGACCTCAACACCGCATTATCTGCTGCTAGCTGGGGCGCCGGAACTCTCAACGGGATCCGCTGGGCCGCAGCCACCCCCGCCGTAATAGCACTAGGCATCATCGTGGCGCTGGCGCTGCTCCTGGGCTCACGCATCGATATCCTCAATCTTGGCGACGATACCGCCACGGCGCTTGGACTCCCGGTAAATCCCAGCAAGTTTGTCCTGTTGATCGTCGGAGTCCTCCTCATTGCGACCACTACTGCCATCGCCGGACCTATTTCTTTTATCGCATTGGCCTCCCCTCATATTGCTCAACGCATCACGGCCAGCCCTCGCACGCCTCTATTAGTCTCTGCACTTACGGGCGCAACATTGCTCCTTGTCGCAGATATCATTGCGCAGCGGGCATTCGCACCCGTTCAGCTCCCCGTGGGGCTAGTCACTGTAGTTATTGGTGGCATTTACCTGCTATCTCTCATTGCCTCAGCTTCCCGACGCGCCTAA
>Cp48_40
ATGGTTTCGACCGCCTCATCCAACCCTAGCCCGATCCGTGGCTTCCTTCGGAAGTCTCAGCCCAACGTACAGCGAACGCGCCGCTCACTGCTTGTCGTAGTGCTGCTGTTAGCGGTACTGCTTGTCGTAGGAAGTATCGCCAGCGTCATGATCGGCGCAAGGCTTATTCCTCTTCCTGAGATCCTTAACGCTCTATTCCATCCAGATTCCACTAATGTGTCTTCCACCATTGTGTGGGACCGACGCGTTCCGCGCACCCTCCTAGCCATTGTCGCCGGCATGTCTCTTGGTCTTGCTGGCACGCTCTCTCAGGCCCTCACTCGCAATCCGTTAGCAGACACCGGCGCACTGGGAATTAATTCGGGCGCTGCTTTTGCCATCGTGGTCGGCATCGCTCTTTTCGGTGCTTCTTCACGATGGGCATTCTTAGCACTAGCACTCCTGGGAGCATGTGGCGCGGCAGCGGTGGTGTACTCGGTGGGTACTCATCGATCAGCAACAGCAGACCCAGTCCGGCTGGTTTTATCTGGTGTGGCTCTGAGCGCAATCCTTTCAGGAATCGGCGAGGGGCTCTCCTTAGTCAACCCGCAGGCCTTTGATCGTTTAAAGAGTTGGATGGTAGGAAGCGTGGACGTCGGCACGCTTATGCCTCTAGGAATCGCCGGTGTGGGTCTTACCTGCGGCATTGTGCTCACAATCGCTTGCGCTCACGGACTTAATGCACTTGCTTTGGGTGATGCTATGGCTACATCTATTGGCGCATCCACGGCACGCATCCGCTTCATTTCTTTTATTGCCGTAGTAATACTTGCGGCCAGTGCAACCGCTGCAGCTGGAGTCATTATCTTCCTCGGACTTATGGTTCCCCATGTCGCCCGGTGGATTGTGGGACCTGATCTGCCTCGTGTCCTCATCACTTCCCTGCTTCTTGGACCGCTTGTTCTCGTGGTAGCGGATATTGTGGGGCGTTTGATTGTCCCCGGCGAATTTCCCGCCGGAGTGGTTGTGTCCTTTATCGGCGCACCATTTCTCATCGCTTATGCCCAAAGCAGGAAGGGAGACATGTGA
>Cp48_41
GTGAAAGACACTCAATCTCTGAATACATGGAGCCACCGCATTGCTGTGATGCTGGCTCTTTTCCTTTCAATTTCCCTCATCTTTTCATTGGCCGCATGCTCATCCGAAGAAAAACAATCCAAGGATGCTGGGCAAGGTAATGCTGACGTAGCCACCGGTGGTGCACACTTCTCCACGGCTGATGCAGAAACTGCAAAGCTCGGTAGCGACGCAGCCCCAGGTGAATTCCCTCGTACTGTTAAGCACGCTTTGGGTGAGACCGAGATCAAGGAACAGCCTAAACGTGTGGTTGTTTTGGATACCGGTGAACTAGACAGCGTCCTTTCCCTAGGGATCACCCCTGTGGGAATGGTGACTACTAAGGGCTCAAATCCTGTTCCAAGTTATCTTGCAGACAAAGTAAAAGACGTTAAAAGCGTAGGAACGATCAACGAGATCAACGTAGAAGAGATTGCTGCTTTGCAGCCTGATCTGATCCTGGGCAGTAAACTGCGCGCAGACAAAATTTACGCTCAGCTCGCAGAAGTCGCACCAACTGTCTTCTCCATCCGTCCTGGATTCCCTTGGAAAGAAAACTTCCTTCTCATTGGAGATGCTCTAGGTAAAGAGAAAGAAGCAGAGGCAAAGCTGAACGAGTACACCGAAAAGGTTGAGACCATCAAGGCCTCCGTGCCAGCAGATACCACGGTCTCCCTTCTTCGTTTCATGCCTAAGCGTATTCGCCTTTATGGCAACAAGTCTCTCCTCGGTGTGATTCTTAAAGACGCAGGCCTTGCCCGCCCGGAGAATCAGAACATTGATGAGCTGGCTACTGAAATCTCTCCTGAGACTATCGACCAGGCAGAGGGAAGCGTGATCTTCTACAGTAGCTACGGCAAGCCTGATGCGACCGGCCAAGATGCCATTGTCAATGGCGCTGCGTGGAAGAACCTTAACGCGGTGAAGAATGGTCAGGCGCATGAGGTTAATGACGACGTATGGTTCCTAGGCCTTGGGCCCACCGGTGCTATGCAGATCGTGGAAGAACTCAAAGAACTGCTCCCCAAGAAGTAG
>Cp48_42
ATGCCAAAGTCAAAGATCACCCAGAGCTCCGCTCCTTTTGCGTCGAGCTCTACCTCTAACCGCACCCCGGTGAAGATCAATTCCACGGGCACTCCAGTGTGGTACAAAACCATCATGTTCGGCCTTATTCTGGCCGGTCTACTATGGCTTATTGTCAACTACCTCGCAGGTGAAGATATCGCTTTCATGATGTCCCTTGGCGCATGGAATTATGGCATCGGTTTCGGTCTGTTTATTGTGGGGCTACTCATGACTATGGGATGGCGCTAG
>Cp48_43
ATGAACGATGTGATTGCTGGCCGCTATGAGCTTGGTGAGGTCATCGGCACGGGTGGAATGTCAGAGGTCTACTCTGCCACCGATACTCTCCTTGGCCGCGAAGTCGCCATAAAGATGTTGCGTGCAGACCTTGCCCGCGATGTGAATTTCCGCGAGCGGTTTCGCAGAGAAGCCCAAAACTCCGGCAAGCTGAATCACCCAGCGATTGTTGCGGTGTATGACACTGGCGAGACCGAGCGAGCGGGCATCAGCACTCCTTACATCGTGATGGAACGGGTGCACGGTCGAACCCTCCGGGATATCGTGCGAGAAGACGGTCCACTTTCCCCAACAGAAGCCGCACAAACGTTGCTTCCGGTATGCCAAGCGCTGCAGTTTAGCCACGACGCCGGGATCATTCACCGCGACATTAAACCCGCAAACGTGATGATCACTAATACGGGCGCGGTAAAAATTATGGACTTTGGCATCGCCCGCGCGCTTGACGACGCCACCAGCGCCATGACGCAGACCTCCGCAGTGATCGGCACCGCCCAGTATCTCTCCCCTGAGCAAGCCCGAGGCAAGCTTGCCGACGCCCGCTCCGATGTCTACGCCCTGGGCTGCGTACTTTATGAGACCCTTACCGGGCGTCCTCCCTTTGAAGGAGAAACACCCTTCGCCGTCGCTTATCAGCATGTTCAAGAGGACCCGGCCAAGCCCAGTGAATTTGTTTCCGATCTCACCCCTACTGCTGCGGTGAACGTCGATGCCGTAGTCCTCACAGCGATGGCCAAGCACCCTGGTGATCGCTACCAAACGGCTATGGAAATGGGTGCGGATCTTGAACGTCTAGCTCGGCATGCTGTGACAGAAGCTGCTCGCCATTACGTTTCACCTGCCAGCTTGATCAGCCAAGAGCCTAACCCCACCACTATCGTTCCCGTCACTCAGCTAGATCAGCCGGAAGCGGATCCGGTCACGTCGCGAACAGAAAGAGCCGGATATGAGCGCTCTGCTTTTGCTGGCCCGGCTCATGCCGCGGAAGAAGATCGATCCGGCATGAGCAAAGCAATGAAGGCGGTTCTTGCGGTTCTTGCAGTGCTGGTGCTCGGCGTAGGCGGCGCTTTTGCCTACGATTATGTGAGCAACAGCAGCAAAAATAGATCATTAGTTAATATTCCCAAGTTGGAAAAGACGTCTCAGCAAGATGCAGTGAACCAGCTAGAGCAGCTGGGTCTCCAGGTCAATGTGATCGAAGAGGCTAACCCCGAGGTGCCACGGGGGAAAGTCATCAGAACCAACCCCACAAGCGGTTCCTCAGTACAAAAAAACACCACTGTTACAGTGATTGTTTCTTCTGGCAAGGAAGTCACTGAGGTCCCTGATCTTGCGCGCAAGAATACCGCAGATGCAGCGAAGATTCTTGAAGAAGCCGGGTTGCAGTTGGATTCAACTGTTCGTGAAGAAAGCTCAGATAGCGTTCCTAATGGAGAAATCATAGAGCAAACTCCAAGCGCTGGCTCGCAAGTTTCCCGAGGCTCAAAGGTGGTCATCACTGTATCTACTGGAGTGCAAAATGTTCGTGTTCCGGTGGTGACAGGAATGAAGTGGGACCAGGCAGAAGGCAATCTCACGTCACTGGGATTTGTACCCGATGTACGTACTGTGGATGCTCCCGAACCAGCCGGTACCGTTGTTGCCGTCTCTGGCGAGGGAACTGAAGTGCCTAAGGGATCAACAATCACGGTCAAGGTATCCAACGGCCAAATGTTTAACGTCCCCAACATCACTCGGCTTACCGTTGCTGATGCCGTAAGGGCGCTTAATGCTGCAGGTTGGACGGGTACTGCTTCTAAGCTCACTCAGGGAGAACGTGTACCCACGGTATCTTTGTCCGATCAGAATTTGATCGCTTCCCAGGTTCCGGCCGCCGGCACCCCACTACGCAAAGATTCACCAATAGAAATTCATCTCTATGAATTCAGCCTCTCAGCTCTTACTGGCACTCGCTAG
>Cp48_44
ATGAGCATTGATTACGCTTCTCCAGATCCCGCGCTTCAGGCCCTCATCGGCGACGACTATCGTCTCCAGTGGGTTGTGGGTACCGGCGGCATGTCTACAGTATGGCTTGCCGACGACACCCGTAACCAACGCGAGGTAGCAGTCAAGGTCCTGCGTCCTGAGTTTTCTGATAACAATGAGTTCCTCTCCAGGTTCCGCAATGAGGCGCTCGCCAGCGAGAACATCATCTCAGAAAACGTTGTACAAACTTTTGATTATCGCGAACTCACCGACCCATCTGGCCGGACATTGTGCTTCATCGTCATGGAATACGTGCGTGGTGAGTCTCTCGCAGACATGTTGGCGCGTAAAGGAACCCTCGATGAGGATCTTGCCCTCGATGTCCTCGAGCAGGCGGCCCATGGCTTATCCATTATTCACAGGATGGGCATGGTTCACCGCGATATTAAGCCCGGAAACCTCCTGATTACCCAAAACGGCAAAGTAAAAATCACCGATTTTGGTATAGCTAAGGCGGCGGCCGCTGTCCCGTTGACTCGCACCGGCATGGTAGTGGGAACTGCACAATACGTCTCACCGGAGCAAGCTCAGGGTAAAGATGTCACCGAAGCATCAGACGTCTATTCCCTTGGCGTTGTGGGGTATGAGATGCTCGCCGGCAGACGTCCTTTCACAGGTGATTCCTCTGTCTCGGTAGCTATCGCCCATATCAACCAGGCACCACCCGCTCTTCCCACTACGGTTTCCGCCCCAGCCCGTGAGCTTATCGGTATCGCCTTGCGTAAGGACCCAGCGCATCGATATGCCGACGGCAATGAGCTTGCCCTGGCAGTGTCTACTACTCGTATGGGGCAGCGTCCCCCGCAGCCTCAGTCAGCACAGCTCCAGCAGATAGCACCTGAACCAACCCCTACTGCATCAACCCACGCATTAGGTCAGACGGCACAACCCACCACGGTTATCCCAGCCACTGGAGAGGTTCCTCAGACTGTTTCTGTTGGTCAGATGACGGGGACTCATACTGGTTATAGCGCAGCTCCCGCAACAATTCCGCCGGAGGAAAAGAAAAAGAGCTCTGGCGGAGTAGGCACTGGTCTTGCTGTGGGAGTTCTCCTCGCAGCATTATTTGGTGCCGGCGTATGGGCTGCCAGCCAAGGTATCTTTGGCGATTTGTTGGGAGGAAGTGACCAGCCCAGTAGTTCGGTCAATCCCGAGACGATTACCGCAACGGTCACGGAAACGCCTACGATTCGGGAAGAACCACGGCCAATCCAGCGTCCACAGGTAACTCCTACGATTAGCAGTGAGCCTTCGGAATTTCCTGATGCCTCAGAATCTGTTGTTCCGCTGCCGCCCACGGACAATCCCCGAACAGCGCCGACCGTAGATCTCAACGAGAGGTCGCAAGTTCCTTCCACTCATCAGAATACGTCTCCCACTCCAACACGCGGAAACGGTTCTGACCCCATCGCCGATCTATTGAACACTCTTAATACCCCAGAACAAGGAGGTGCCCCATGA
>Cp48_45
ATGAACCGATCAATCCGTTTTACTAGCGTCTTCGCACTTCTTCTCATCCTTGTCCTCCTAGTTAACCTGACTAGGATCCAAGGTTTTAGCCAGGAAAAATACGCACAGAGTCCTTATAACCGGCGAGCCTTCATCGAGGCAAAGTCACAGGCTCGTGGACAAATCTCTGCTGGCGGCCAGGTACTGGCCGAGTCCTATAAAGACGAGAATGGTTACTACCAGCGTCGCTACGTGACCAATCCCATTGCCTATGGGCCAGTACAGGGGTATCTATCCGATATCTATGGAACCGCAGGATTGGAGTCAAGCTACAACGGGATCCTCAACGGCACGGATGATTCTCTGGGATTCTCACGGTGGTGGGACGATCTCCTGGGCAACGAGCATAAGGGCGCTAACGTAGAGCTCACTCTGGTCCCCAGTGTGCAAGAAGTTGCTTATAATCAGCTGGCCAACGCTGGCTATGAGGGTGCCGTAGTAGCGCTGCGCCCTTCTACTGGTGAGGTACTCGCCATGGCCTCTACGCCGAGTTTCGATCCTGCTGCGATCGTGGATCCCACGACTGCAGAATCCACGTGGGCAGCGCTTAATTCCAACCCGGGAAACCCCCTCCTTAACCATGCGACTCAGGAGATTCTGCCACCAGGATCCACGTTCAAGGTGATTACAACTGCAGCGGGCCTCAACGCCGGATATGGTCCAGATTCTAAACTCACTGGCCAATCTCAGATTACGCTTCCCGGAACTACGGCGACATTAGAGAACTACGCTGGCCAAACATGCGCCGGCGCTAAAGAAGTCACCCTAGCTACGGCCTTCCAGTTTTCCTGCAATACCGCCTTTGTACAGATGGGTATAGATACAGGCGCCGAAAAGCTGCAGGAAGCAGCTAATGCTTTTGGTGTTGGGGATTCCTACGACCTCGGGATTGGTATGGCACGTGGAACGATCGGAGATATTTCTTCTGCAGCGGCCCGCGGGCAATCCGCAATTGGCCAAAAAGATGTAGCAATGTCCGTCCTACAAAATGCGGTTATCGCTGCAACAGTGGCTAATGGCGGCAAGCGAATGGAACCTCACCTGGTCTCCAAGATTGTTGGACAGGATTTAAAGACGATTTCTGAGACCAAACCCCGCGAGCTCAATCAGGCGATCAGCCCTCAGGTAAGCACTACGTTAACCCAGCTCATGCGACTTTCTGAGCGCCATACGGCAGGATATACTGGCGCAGACATCGCCTCCAAGACGGGTACTGCTGAACACGGTGAGGATTCTCGAAATTCCAACCCTCACGCGTGGTATATCGCCTTTGGACCTTCTGTTAACGCCGATGTTGCCGTAGCCGTGGTGGTAAAAAACGGTGGTTCAGCTGGCCAGGCAGCAACTGGTGGTTCGGTAGCCGCCCCAATTGGCCGGGCAGTAATCGCAGCAGCTCAAGCAGCGCGTGGCACGCAGAGATAG
>Cp48_46
ATGTCTGTTGTTCAACGCCTTGCCTCACGACGCATCGAATTTGGCTTGCTTGTCCTGGCCACTGTTCTCATCGGAGTCACCCTGATCAACCTGAACATGGCGCAGGGTCTCAAGGTGACCACGGAAACGCTGTGGGTGATCGGTGGGTTCATCGGAGTATTCACCATTGCGCATCTGGCCATCTGCTTCACAGCACCCAATGCAGACCAACTCATGCTTCCCGTGGCCAGTGTGCTTAACGGGCTGGGGTTAGTTACCGTCTATAGACTCGACTTGGCCACTGGTAAATCGCTAGCTGGCCGGCAGGTTATATGGACGCTCGTGGCTATCATTTTGATGATCGTAGTACTCACTGTGATCCGTAATCACCGAATACTCTCTCGGTATTCATATATCTTAGGTTTGCTTGGGCTTGTGCTTCTTGCACTGCCACTCGTATGGCCCACCAAGATGAACGCCGACGCTAATATTTGGATCTCCATTGGCCCCTTCTCTGTTCAGCCAGGAGAATTTTCCAAGATTCTGCTGTTGCTTTTCTTCGCCCAATTATTAGTGAACAAGCGAGCGCTTTTTAATGTGGCGGGATACCGCCTCTTAGGCCTCGAATTCCCTCGGCTGCGGGACCTCGGGCCTATCTTGGCTGTCTGGTTCTTTGCCATTCTGGTGATGGCCGGTGAGAATGACTTTGGCCCAGCACTCCTGCTGTTCAGCACAGTATTGGGCATGCTCTACTTAGCCACCAACCGCGTCTCATGGCTACTCATCGGCGCCATGCTGGTGGTCATCGGCGGTACTACGTTGTACCAGATCTCTTCCAAGATCCAATCCCGAGTAAACAATTTTATGGATCCCCTAGCCAACTTCAATGGCACGGGATATCAGCTCTCTCAATCATTGTTCGGGCTTTCCTCAGGTGGCGTTGCCGGTTCAGGTCTCGGACAAGGCCATCCAGAGCTCATTCCGGTCGCAGAATCCGACTTCATACTTGCCGTTCTCGGCGAGGAAATCGGCCTCGTAGGCCTGGCAGCTATTCTGGTTCTTTTTGCCATCTTTGTTACCCGTGGTTTCCGTACGGCATTACGCGCACGTGATTCCTACGGAAAGCTCGTTGCCTCTGGACTTTCCCTCACCATTGCTATTCAAGTATTTGTGGTGACCGCCGGCATTACAGCCCTCATGCCAATGACTGGTTTGACCACACCTTTTATGTCCCAAGGCGGCTCCAGCCTCATGGCTAACTACATCCTTCTTGGGTTGATCCTGCGGATCTCTCACTCGGCACACTCCGGACAGTCTGATGTCGCAGGAGCTACTGCTCAAGGTGGGTCTTCTGTTGGACATAGGCCAGTTGTTAGCAAGGAGGCTCAACGATGA
>Cp48_47
ATGCTCAGACTTAATTATGCGGTGGCCTCCGATAGAGGCCTCGTGCGCGGGAATAACGAGGACTCTGCATACGCGGGTCCTCACCTCATTGCGCTTGCCGACGGCATGGGCGGTCACGCAGCGGGTGAGGTGGCATCGCAGCTGATGATCAAACATCTCATGCCGCTCGACGCCAGTCCCGACGACAACGATATGCTCGCGCTGCTTGCGTCGGGCGCCGACGACGCTAACCGGGCGATCGCGCAGGGCGTGCGGGATGAGCCAGCCACCAACGGCATGGGCACCACGCTCACCGCAATCATGTTCAACGGCACCGACCTGGCAATGTGCCACGTTGGTGATTCCCGCGGCTACCGCTATCGCGATGGCGAACTTGAACAAATCACTGTGGATGACACCTATGTGCAGTCACTAGTAGATAAAGGCGAGCTCTCCCCTGAAGACGTCTCCACGCATCCGCAGCGTTCTATGATTTTGAAGGCCTACACTGGCCGCCCCGTTGAGCCTACGCTCACCATGCTAGAAGCCCGTGCTGGCGATCGGCTGTTGCTATGTTCCGACGGACTCTCTGACCCAGTAACGCACTCGACCATAGAAACTGCTATTGCCCAAGGGTCTCCCGCCGAGGTGGCCCGCAAGCTCGTGGACCTAGCGCTGCGTTCTGGTGGCCCGGATAACGTCACCGTAGTGGTCGCTGACATCGTGGAAGGCCCCAGTGACGACCAAGAGCTTCCCATAGTCCCAGTAACAGCAGGGGCATTGAACGGAGAACAGCCAGAGGATCCCCGTCCCGACACCTCAGCGGGTCGGGCTGCCATAGTGATGGCGGCACGCCAGCCACAGACTATCCCGGCGCGCGATGCACACACGGTTACAGCAGATCAGGCTAATGCCGTCAACACTAACGAGCCCCCCACCGATGGTGAGAAGAAAAGCGGACGCGGTAAATTTTGGGCGGGCATCATCACACTTCTTGTGATTGCTGCGGCCATAGCCGGTGGCTGGTGGGCAAAAACCATGGTAGATAACAATTATTACGTGACCACTGCCAATGAAGAAGGCCTAGAAAACGCGATCGTGATTGAACGCGGCGTGGATCTTGAATTCTTTGGTAAGCCACTACATTCCACCTACCAATATGCCTGCCTGAATTCCAGTGGCGATCTCTCCCTTATTCCTGAGAATTCTCACGATACTTGCCACCGCTTCCGGCTCAAAGACCTCACCGAGTCTGCACGTAGTTCCGTCGCTAGCCTGCCGGAAGGCAACTACAACGACGTACAGCAGCAAGTGCAGCAGTTAGCCAATCAGCTGCTGCCGGTATGCGTCACCCGCGAGGCTGTGACTAAACCGGAGGAGAAGAAGCCCGAAGACCAAGCATCTAATGGTGCACCCCCTCAAGCGGAAGCAAACCCCGCTGCTCCTCAGGAGCAGGAGGGGGCGTCGCCAAGCAAAAAGCCGGAGCCCGGTGATCTCTCCACTCCCGGAGTGACTTGTAGAGAGGTGAAGTAA
>Cp48_48
GTGGAATCCGTTATTGTTTTCAGCTTGCGCATCGCTCTACTGGTGCTCTTATGGCTGCTGATCCTGCTTGCGCTGTGGATCCAACGTAAAGATGCCAAGACGGCATCACAGTCAAACGGAGCCCCCGTAGCTGTGCCGGCCATTCCCGGCGCGATGAACGTAAGCAAGCCAGCAAAGCGAGGCGGCACACCGCGCCAGATCGTAATTGTTGAGGGCCCATTGATGGGCTCACGTCTGGATTTGGGCTCATTGGATGAGATTACATTGGGCCGAGCCAAAGAGTGCACGTTTGTTGTCGGCGACGATTATGCGTCGGCACGCCATGCGCGTTTGATAAAGCGCGGCAACGAGTGGTTTGTGGAGGATCTAGACTCCCGCAACGGAACGTTTGTGGGCGGTTATCGCATTGACCAACCAGAAAAGATTAGCACTGGTAGTGACATTAAAATCGGGCGTACAACGGTGAGGTTGGCTGCTTAA
>Cp48_49
ATGTCTTTAATGGACAAGATGGCCAGGCTGGATAGCGCCATGCAGCGCGGCTTGGACAATGGCTTCGCCTTCGTCTTTGGCGGCAAAGTAGTTCCTGCAGAGATCGAGGAGCTTCTCAAGCAGGAGGCTCAGGATAATCTAGTCCGTACATATGAGGGTGACGTCGAGGCGCCAAATGTTTTTCATATTGGTGTAAGCCCTAAGGATCTGGCCAATCTTTCACAGGGTTATCCTTCACTCGCTGATGATTTCGCAGATCAAATGAGCCGCTACAACCGTAATCAAGGCTGGACATGCGTGGGACCTGTTGTAGTAACCATTGCCATTGAGTCAGGTTTACGTACAGGCCAGTTACGCGCCTTTTCAAGTGTTGATCCAACTCCCACTGGCTATAGCGGGTTCCAAGGAATTGATTATGCCGCACCCGATTCCGTTGATGCAGACGATATAGAAGATATAGAGGACGCAGACAATACGGATCCCAAGGGATCGCAGTGGGATTCCGATTCTTTCCAGGACGATGAAAGCGAGGACGTCGTGCAGCACTATCAGTCGCCGCAGTTCCCCCAAGAGCCCCGCACCGAGTATCTTACGGCGCAGGCCCCCGAGGCTATCCACACGGAGGTTCCAGTTCCTCCGGCAGCACCGACTACCCCAACGGTCAGCTTATTGTTGCAGGATGGTTCTTCTCGGACCTATCTAGTCCATGAAGGTTCCAACATTATCGGACGCAGCAACGACGCAGATTTCCGTCTTCCTGATACCGGCGTATCCCGGCAACACGCAGAAATTACGTGGAATGGACACGATGCCATCCTTACGGATTTGAAATCCACAAATGGCACAACTGTCAATGACACCCCTATTGATAACTGGCTGCTTGAAGACGGCGACGTGATCACCGTAGGACATTCCCACATTGAAGTCCGTATTGTTCATCCCACGTACTATTAA
>Cp48_50
ATGAGCCAAACACAAAACCGATACGCCGGAATCTCACCGCCTCCTCGCATTACGCATTTACTATGGGCAACAGTCTTACTTATCAGCATGGTGATTGGTGCCGTATCTGGAGGATTTGCCGCCGGTTTTTTGGCTAAGAAAATCCAGGCACCAGTAACCGACTTTATTGTGGTCGGCGGCATGCTCGGAGCATCGCTGCTAGGCATTGCGCTTTTCTATCTAGGCTTCATACAACGATGCCACTGGGGACGACGAGAACTCGGTTTTATATCTTCAAGCAGATCGCTCTGGCACCTTATGTGGTGGTTCCCATTGACTGTCACGATCGGCAGCATTGGAGCAATGATCATCGGAACTTCAATGGGATTATCGTCTAAGGAAGCTGATAACGCTGCAGCAGGGTTCCACCTAGGCCCAATTGCGTCCATCGCCTTACTCGCAGGAACCATCCTCATTGTCCCTTTCTTTGAAGAAGTAATCTTCCGACGCATCCTCCTTGACTGGCTAGCCACCAAAATGCCAATACAGTTTGCATCTTTTCTCGTGATTCTGGCATTCACTCTGGCTCACGTCTCACCCGCGATAATGGCGTACGTGTTTTTCTTAGGGATCTCTCTGGGACTCGCCAGACTGTGGTTTTCCACGATGTGGGCACCCCTTATCGTCCACGCAGCCAACAACACTCTGGTGACAATCATTGCGCTAAGCGCGTAA
>Cp48_51
ATGAACACAATCCGAATAGGAAGCGGACTCGCTTTCCCCCCCAACAAGGATCTTGAACTGTTTTCCCGCATGGCAGCCAAAGGAAAACACCTCTCAGGAGTCGGCCTTGCCGGACACGGATGGACCTTTAAAGACGGAGAACCCGAGCACGCGATCTTTGACCTTGTCTACGAACACAACCCACACCAAGATTTCTATGATATTTTCGCCGCAGCCGGATGGACGCATGTCCTAAGCGCGAGCAACATTCACGTCTTCAAAGCACCGCCTGGAACTACTCCGGCTCACACCAGCATCGAATCCAAGCGTGAAGAATTCACCCGTCAGATAAAGATTTTCTCCCGTTACAGCGCAACAGCCCTGGCAGTCTTCATCGCAGCTGTTTTTATCATCACCTACGTCCAGCTACCTTCTTGGGTCGCTCCCCTGGTGCTGGTGATAACGTTCGCCCCTGTGGTGTACACCGTGATGCCGCTTCTGGGTTACTGTTGGCACCGATTCAGGCTCCCCGCACCGCAATCGCTTGCTTGA
>Cp48_52
ATGGCCCGCAGTTCAGGATTTGATAACGGCAATCTCAGCGACGCCGCCGTTCATATCCTCTTAGCCCTCATCGAACCTCGCCATGGCTACGCGGTAATGCAGTTTCTTCACGACGCAAGCAACGGGCATATCGACATCGGCCCAGCCTCGTTGTACACCACGCTGAAAAAACTCACCGCAGCCAATCTGATCACTGAGGTAGATACCAACGAGAACCGCCGCATTTACCACATCACCCCCCACGGGCACGAGGTTCTCACAGACAATCTCGAACGCCGCCGCCAACTCATCACCATGGCCGACTCAATTCTGGAGACATCATGA
>Cp48_53
ATGACAGGTGAGGTTTCTGACCTCTTCACTGACCTCGCCAACCTAGGAACCATCTTTGGGGTGCAAGAAGAGGCCCAGAAGATGATTGATAAAGACAAAGCCGAGCTCGAAGGCGTAGAAAATGCGCTTAAAGATCAAAAGAAACTACGCGTCGCGCAGATCTACAGGGAAGGCGACACCTTGCAAGCCATCGGCGCTGGGATCGAATATGACATCCTCAAGCGCGCCGGAGCAGACAACGTCTTCACCCCAGACCAGAAGAATTTCTCCGATTTCTTCGCCTCAACGTTAACCCCCGAGGCACTTGCAGCCGAGAACCCCGAGGCCATCGTCTTTGCGGCCTATGACGCAGACCATGAACAATCCACACGCGATTACTTAACCAAGACGTTCCCCGATATGCCGGCAGTCCGGGAAAACCGCATTATCTCAGTCTCCACGTCCGATATGTTCCCCGGAACACAAGGAAACATTAAAGCCGTGAAGCACATCGCCAGCCAACTCTACCCCGGCGCGGTTAAATAG
>Cp48_54
ATGTCCACCGAAGAAGTTGCAAAGCAATTGGGACTCCTACGATGGCTCACCGGGCTATCTACTGCGACCACCATCCTCTGGACTTCTGAACCTCGTGAGGATTATCTCGCGCGTGCGAATGAGAAACGCGCCCGTGTCTAG
>Cp48_55
ATGAAAAACAGAAGACAAGAGCGGTTAAGCGCTCCTCAGATCATCTCGGTTAGCGCGATTCTTCTCGCAATTGGTGTCACATGGACTGCCGTAGTTTTCTACCGACTGAATGCGAAATCTATAGATGGAGAATGGGGGAATCTAACGCTGGCAGCTCTAGGCTTGGGTTTTGGTTTCTCTACGCTGTACGCCGGTGTATCCCAGAAGAAAAAACTGGCTTACTTCCTGGCGTTGGGAGTCTTATCCAGCGTTTTCTTGCTCATTGCACTTGCGTATCTTTCAAACGCTCTTTGA
>Cp48_56
GTGGAGCTTGCTGAAGCGTCGAAGCTTGCCCAGTCATCAGACCCAAATCCAGTTCAATTACGTAGCGCATGTGGGCACATTCTGAATGGTGTGGCGGCAGCTAACGGAATGCTTTGGGTGGCTGCAGGCCTAAGCGCAGGAACCGCTAACCTGCCAGCTGCCGCTGTGGCTGGCATTGCTGGTGTCGTGACCTCGGGGATTATTGGTATCGCTGGAGCAGAATGCTAA
>Cp48_57
ATGCATCAGGCCAATCTTTCACCAACTACACCATCGGCAGATGCCACAATGGTGGAAGTTCTGCTTTCACACACGCCAGAAGCTGCCGCCCAATGGTTTGCAGCCATGCCGCACAGCACGGTAACCACGCTGATCACAGACCTTTCCACGGACGATCTATATACGCTGGCCACCACCCTAACGCCAGAGAACGCCCGGACTCTACTTACAGTCTTTGGGCCCGAAGCAACCGCTCGCGTCCTACATGCTTTATCACCACGAGAATGTGCGGAGCTCGTGGTTACGCTTGATACCGATGTTGCCGCACAAACATTACGGCGGCTGGCTATGGATTCCGAAGAATTCGTCGACGATCTTCTATCAGCATTGCCTGTGGCCACCTCAGCTGTACTCTCACGTGTGCTTTCCTGGCCCGCAGAATGCGCAGGCGCCTGGATGCGTCCGGAAGCAATCAAAATCCCAGTGCATTCCAGTGTAGGAACGGCTGCAGAGGCGTGCCGTCAAGCCCCTTCTACATTCAACGAAGGCATCTTTATCGTAGATTCAGACATGCACTTGGTGGGATGGCTCGCACCAGAAACTCTCATCACTTCTCCAGATCGGACACCGGTGGAGGACGTCATGGTCGATGCCGCCACGGTAAGAACATGGTCAACCAAGCCGCTCAGCGACCAAGAGCAGGCAACAGAATTGGCTCGCCGCTCCCCCACAGGCACAGTCCCCGTTCTGGATGCCGACCATATCCTTGGGGTAATCACCCGAAACTCCATCACGCGCATTCAGGAATCGGAATTGCGAGAGGATAATGCCCTCCAGGGAGGCGCATCACCACTCGAGGTCTCATACCGGCAAGCTTCAATAAAACAACTGTGGCGGGTCCGAATAGTCTGGTTGGCGCTATTGTTTTTGGCCGAGATGTACACAGGAACTGTCTTGCGCCATTTTCAGGATGAATTAGAAGCGGTGGTTGCACTGGCGTTTTTCATTCCTCTGCTGATTGGCACCGGCGGAAACATAGGCACCCAAATCACAACCACCCTCATTAGGGCAATGAGCACTGAGAGTTTAAGACTCCACGACATGGGCCGCATACTGCCTAAAGAATTAGGTGCCGGCTTACTACTGGGGTTGGCCATGGGTCTATTAGGAGCGATTCGTGCCTGGTCTTTAGGGGTGGTCCAACCGGTTATCCTGACAGTCGCCATAGCTCTGGTCTGTATTTGCCTGTGGTCATCCCTGATCGCTTCCTTCCTTCCGCTCCTACTCAAAAGGTTTGGCGCAGATCCCGCGGTGGTATCTGGTCCTATGATTTCCACGATTGTGGACGGTACAGGGCTCGTCATCTATTTCACTGTTGCTCGGCTCATCATTCTGGGAAATTGA
>Cp48_58
ATGGACGCCAGTGCGAGTCCGGTTCCTGAACAAAAAGACGATGACCGAGCACAATCACGCGCCCATCGATTCACCTTGCGTCTAGGAAAAACCCGCACTTTGTACCATCGATGA
>Cp48_59
ATGTTTAACCCTCGAAACGGACTTCCCGTTCCTCCTGCATGGCTTGAAACCGCAATCTTTTATGAGATCTATCCGCAAAGTTTCTACGATTCTAACGGTGATGGAATCGGCGACATACAGGGGATCGTCGACAAGCTTGATTACATAGCCGACCTTGGCGCAAACGCGTTATGGATCAACCCTTGCTTCGATTCCCCTTTTAAGGACGCAGGATACGACGTCCGCGATTACTACACAGTGGCACCACGCTACGGCACTAACGCTGACCTAGAAAAGCTATTCACGGAAGCCCACAACAGAGGGATCAAAGTTCTACTCGACCTTGTCCCCGGACACACCAGTGAGCAGAACGACTGGTTCCAGTATTCCTATAAAGCAGAACCCAACCAGTATTCGGATCGCTACATCTGGACATCTCACGCCTTTGATAACGGCGATGGCCTTCCCTTCATCGGAGGCGAGGCACCCCGCAATGGCACCTATATCCTCAATTTTTTCAAGAGCCAACCGGCACTCAACTATGGCTTTAACAAGAAAACACGCCCCTGGCAGCAAAGCGTTGATGCCCCTGGTCCGGTAGCTAACCAAGAAGAGATGGCCAACATCATGCGCTACTGGTTGGACAAAGGCGCGGACGGTTTCCGAGTAGACATGGCCGATTCCTTGGTCAAATTTGATGGTGAAGATAAACAAGAAACCATCAAGGTGTGGCAGAAAATCTTTGCGAGATTCCGCAATAACTACCCTGAGGCGGCATTTGTCTCAGAATGGGGCAAGCCTATTCAGGCGCTTAAGGCCGGCTTTGACATGGACTTTTACCTAGATTGGCGCAACAACGGCTACAACGTCTTGGCTCGCAACACAGACGATCCACTAGGACGCAGCGAAGACCTCAGCTTTTTCAAGCAGTCGTCCGGAACCTCGCCGCAGGAGTTCATCGACCAATACTGGCCGCAATATGAACAGATCCGCGATCTTGGGTACTTCAGCCTAATCTCTTGCAATCATGACACCCCGCGTCTTGCGCCTCGGCTCAACGATGCCGAGCGCCGCCTGTTCTTCATGTTTCTACTCACCATGCCCGGCGTCCCCTTCATCTACTATGGCGATGAAATTGGCATGCGCTACCTCGATATCCCGACTAAAGAGGGCGGATACCAACGCACTGGTACCCGCACGCCAATGCAGTGGGATGCGGCGAAGAAAAACTACGGGTTCTCCAGCGCTCAAACAGAGGAGCTATATCTTCCACAAGACACAGCCGCTAATGCCCCGGATGCGGCCTCGCAAATGCTGGATCCCGCGGCATTACGCCCCTTCATACAAAAGCTCATCGGGCTGCGGTCGCAACATCCAGAGCTGCACGCAGACAGCGACTTCTCATTCCTGTGGGCACACGATAACTCCCGAATCCTCGCTTATCGCAGAGAATCCTCAGACGGAAAGCGCTGTGCAGTAGCCCTTAATGCCGGCGACACCGCAGATAGCATCACTCTAGAGTCCCCGGCGACCATCATCGTGAGCTCCGGCGACGCCCGAGTGGAGGACAACACCGTGCACTTGGGGCCGTCATCGGGAGTAGTGGTGGAATTAGCTTAA
>Cp48_60
ATGTCCTGTACAACCCATGCAGAGCACACCCACACCCACGGCCCTGAGTGCGGTCACGTAGCTGTTCCTCACGGTGATCACGTTGATTACGTCCATGACGGCCACCTCCACCGTGAGCATGAGGGCCACTGGGATGAGTGCGAGACCACCGAGCATCATGTTCATGAGAACCACGATCACCAGCATGGCCCTGAGTGTGGACACGTAGCTGTTCCTCACGGTGACCATGTGGACTACATCCACGATGGACACCGCCATGCTTTTCATGAGGGCCACTGGGACGATCACTAA
>Cp48_61
GTGCCCACGATTTTTCCAGGTGACGGCAAGAAACTAGGTTCCATCTATGCCCTTGCCGTCACCTACTTTTTCGTGGCCACCTGTGGGGCAATGACGTCGCTTGCTATTTCACTTCACTTTGCTTCGCGTGAAAGTGGCGAAGCACTAGTGTCCGCAGTTCTCATCTCAGGAGCTTGTGCACAGGTATTTTTATCACCGCTCCTCACGCCTTTTTTTGACAGGTTTAGGCCACTTACCGTCGCACAGACTGCCGCATTCATAGAATGTGTCGCTCTGGTACTTTTGTGTTTCTTCCCCGAACCAGTGTTCCTCATTGCCGGAAACGTTGTGGTGGCTACATTAAGTGGCTTGTCTATCCCAGCCTATTTTGTGATCGCGGAAGAATGCGCACCATCGCTCAATCAGGCACACGTATTTTCCCTCCTTGACACCGCACGGCTCAGTGGAAGCTTCGCAGGACCTGCGCTGGGTGGCCTTCTTTTAGATTTTGGAACCCTGAGCACTGCACTGGCCTACGAAGCTGCAGCCGTTGCAGGCTCATTCCTTGTGTTATGCATGCTAGGTTTTCGTCTCCGCAAAAACTTTGCACAGATTAATAGCACCAATACCGGGCGGAAACCGCTCAAAATTTTCCGCAGCATCCTTGAGGCTCCCGCGCTGCTCCTTACTCAACCTCACACGCGCCAAGCACTGACAAGCATCTGGGCCGCCATCATTTTTACGTCCATCTACAACGTGGCTCTCGTCTTCTACGCCACGGAGACGCTCCAGGCGAGTGGACTTATTTACGCAATCGTGGCCCAAGACTTCATCGCGGGGCGCATTTTTGGCGCACTCATTTCCGCACGCCTCACCAAGACCAACGCGCTGCCTACCTTGGTTAAGGCTGGCGCCGCCATGGGTTTGTGCATCGCCATTCCGGGATTCGTGCCGTCACTTCTTGTATGTATCCCATTCTTTGCGCTGGCCGGAGTCTGTAATGCCCTTCAGGTTGCCGCGCTCAGGATAGTCATTGTCAACAGTGTACGACCAGCGATCAAGTCCAAAGCACTATCAACAATGGGCACGGTTAATAACTCAGCAATGCTCGTTGGCTATATCGTTGGCGCCCCGGTCATCACTAGCATCGGCCCGAGCTTGGCACTTGTTGTCGCTGGCCTCGGCACGATGCTTTTTACAGTGCTACCGCCAACGTGGCGAGCGCTGCGTATCGCCACTCGCGGGAAGACGGTTACTTCCTCACCTTCTTGCTAG
>Cp48_62
ATGATTGGCAATTTGTTCTCAGTGAATCTTTCCAAAGACGGCAGCACAACTGTCCATTTCGGAGTCACATGGCATGACATGGACTTCTTTTCACAGAAAAAAGACCTTTTCCGCGACGCCCACCTTCCGCACTATTTCAAACAATCGGAACCAATCCTTCTGATGTTTCGGTAA
>Cp48_63
GTGCTTGCAACGAATGCCACGACCCAGCAACATGCCAACGTCAAGGCCGAGCCCCATGCCCACGCACTTGATCGGGGCGACACTAAATTCTTCGACAAGCTCCCGCCTCAACTTGAAACAGAGCTTGCTGGTGTTTCTCCCCCAGGTGCAGCAACACGGCGCAACCCTCGTGAGGACGCTCCCGTGGGTACTCACAAAATTCGTCGATAA
>Cp48_64
ATGACCCCCACAGGACACAGCGAACCTTTCGGCGATTTCCCACACGATGTCGAAGCCCTGTTGGCGCAGGCACCTGCACCAATAATCCCCTCGGCGCAATTACGAGACAACATCCTCGATGCCATTGCTGATATTCCCCAAGAGGAACCAGAAGCAGCGCATACGCCGCCGATCGATGTCCCAGCTGAGCCTATTGCAGATGTTATTCCGCTATCTGGGCGCCGTAAGTTTACGCGTGGGTTTCTTGCCGTGGCGGCGTCGGTAGCCATAATCGCTGGCGGCTTTGCATTTTGGCCACAAGCAGACCCGCATGCAGAAATGCACAGTATTCTAGCGGCTTCTGATGTACGCCAGGCCAACACTCATGCCATGGGCGCATCACTGGACATTGTTGTGTCCTCGTCAATGAATGAGGGCGGCGCGCTTGTTGATGGTGCACCCAAACTCAGCGAAGGCATGGGCGCACAGGTATGGGCAGTGATGGCAGACGGCTCCACAAAATCCGCCGGCGTTATCGGACCCGAGGATCACGATGGAGTATGGATGCCGTTACCAGGGGAAACCTCAAAAGTGATGATTACTGAGGAGCCACTCAAGGGCAGCTCTCAGCCACAGGGCACAGTCCTTGCCGTAGTAGATGTGTAA
>Cp48_65
ATGATTTCCACCCTTTCCGTTGTAGAGTTACCGGTCATGGACCCCGATAACCTGCTTGTTGCCAGCGCTCACGGCGACCAGCGGGCATTCGCCGCCCTGTATGACCTACTGGCCCCGCAAATGTTGGGCTTGGCAGCACAGATCATTCATGATCGTGCGCAAGCCGAGGAAGTCATCCAAGAGGTATTCATTGAGCTGTGGAGCAGCGCTAAAAGTTACGACCCAGCCAAAGGCGGTGCCCGTTCCTGGGCGCTACGACTCACACGCTTGCGAGCAATCGATCGCTTGCGTTCCGACGTAGCCACCAAACAGCGCGACAACAAAGACTTCCTAGAGCAAACCACAACGTGGCACGCAGCCGAGGAAGAAGCAGTGGAATCGCTGGAATCGCAGCGAGTTCGCAAGCTTGTCGACGCCATCGGCGAACCACACCGCACCGCCGTCATGCTGGCTTATTTCTCCGGTCTAACTCACCCCGAAATTGCCCAGGCCACCGGAGTTCCCCTTGGTACTGCCAAAACCCGGGTCAGAGATGGATTAAAAAAACTTCGCTCAGCGATGAGCCTCATGCAAGGAGGTGCACAATGA
>Cp48_66
ATGAAGAACACCACGATCCGTAAGGCACTTATCATCGGCGCATTCTCTGCAGCTGCCCTCGGCCTCACAGCCTGCGGAGACGATCCAGCTCCCGCCAGCCAGACGTCCACGAGCGAATCTTCCCAGCCCTCCGACGCAATGTCTAAGGATGCCATGACCAAGGAGGATGCTATGACAAAAGACGCCATGCCCAAGGACGCCATGGATCGCATGGAGCACAAAGAAGGCATGGACGGCAAAGACCACATGGATCGCATGGAACATACAGAACCCAGCGACGCTATGAAGCACTAA
>Cp48_67
TTGGATAATCGCAATTACACAGGTAGAAACATTGGAACTGTTATCAAATCAATGAAATTCACAGTTGTTTTTATTTTTCCAATCCAACGCACACAGCAGCTCCGAAGTACTCAATAA
>Cp48_68
GTGTTCCTTTATGTGCTTTTATATTTCAGCTTTAACAATCTTTTGGGAGCACGGCACCTTCTGGTTGCAACCATGCGCGGCGGCTCCCTTCGCACTCACGACGCAACAACAATGGCAGCAATGGTGCAGTGCACGAGCCGTTATTAA
>Cp48_69
ATGCTTGAACTCATTTTGATCGGGCTTATCGGTGGCATCGTTACCGGTATATCTCCGTGTATTCTTCCGGTTCTTCCGGTCGTTTTGGCGGTTTCCGTAGACCGTAAACCTACCCATGTGATTTCTGGCCTGGCCCTTAGCTTTGCCACTATTACTTTGGTGGGAACTCTGATCCTTGGTGCGCTGGGATTGCCTAAGGATGTGCTGCGATGGGGAGGCATTATCTTGCTGGTCCTGGTGGGCGTAGGCATGATTGTGCCTAAGCTCGGCGAGTGGATCGAGGCACCATTTAACCGCATTCCGCGCCCAACATCGCTACAGCTCAAAGCGCGTAATAAAGGCGGCTTTGCTATTGGCCTGGCGCTGGGAGCTGTGTATGTTCCATGTGCGGGACCGATTCTTGCAGCTATTACGGTTGCCGGCGCAACTGGCGATATTGGACTTTCTACGGTGATCTTGACCGTAGCGTTTGCCATAGGCGCAAGCCTTCCACTGCTCATTTTTGCTCTCGCAGGTAACAAGATGGGTGAGCGTATCGACGCCGTCCGGAAGCATCGGGGCATCGTCGGCGCAATTATCCTGGCGCTGGCACTGGCACTGGCTTTGAATGTTCCCGAGAAACTGCAGCGCAGCCTTCCTGACTGGACTGCCGGTGTACAGGAGCGACTGAGCGATAACGAGGCTGTTCAGAATGCCCTTAGCAACGGAAATGGCAACCTAGATTCTTGCCGTAGGGCTGATAAGGGCAGCCTGCAAGACTGCGGATCGGCGCCGGAATTTGAGGGTTTGACCGGATGGTTTAACACCGATAAACCAGTGGGAACCCATGATGGCAAGGTGACTTTGGTCGATTTCTGGGCTTATGCATGCATCAACTGCCAGCGAGCAGGTGAACACATTACTAAGTTGTATGACACGTATAAGGATGCCGGACTTGAGGTGGTGGGCGTGCACGCGCCCGAGTATGGCTTTGAGCATGAGGCCGCCAACGTGCGCGCAGCGGCAAAGCGTGAGGGGATTAACTATCCAGTAGCGCAAGATAATGACTTTGTTACCTGGAAGAAGTTTAACAATCGATACTGGCCAGCACGGTATTTGATTGATACTAAGGGTAATGTGCGCCATATTCATGAGGGAGAGGGCGCCTATGCGGAGACTGAGCAGCTTGTGCGCCAGCTTCTCAAGCAAGCTAACCCCGATGTTCAGCTACCTGATCCTATTGAAACTGGTGGTGGAACAGATTCTAAGCTCACCGAGCAGCGCAATCCGGAGACTTACTTGGGTGCTGAACGTGCCCGTTTCTTTAACAATAATAATTATGGCCTGGGAGAACGCGACTTTACGTATAAAGAGCCCAGGAAGGGACAGTACTCGCTCAGCGGTAAGTGGGACGTGAAAAATGATCACATCGTTCCTGTTAAAGATGCAAAACTGTCGATCAACGTACACGCAGCTAAGGTTCAACTTGTGGTATCGGGACAAGGAAAAGTGAAAGCTACTTTCCCTGATGGTAGTGACAAAACTTTTGATGTATCCGACGGCACAATAGACGTCTATGACGCAGATAAGCCTCTTGACGGCATAATTTCTTTGGAAATCGATCCAAGTGTAACGGCATACTCGCTTACTTTCGGGTAA
>Cp48_70
ATGGAGTTTTTGCCTTACGAGGCATTCGAGGGGGAAGTAGCACCTGTCGCGTCTGCCAGTGATGCGGAAATCATCGCTGGTGTGAAAGCGATTGTAAAAGCTGAGGGGCCGGTGTTGGGCTCTCGTCTTTTTGTAGCGTACTGCCGTGCTTCAAACCAGAAATTAGGCCGGCGGATTCGTGAACGCCTCATATTCGCATTAGAGCAAGCCCTTAACTCTGGTGACATAGTAGCTGACATACCCTTTACTCGATCCAACGCTGAAGCCATGGTGCTTCGTCCTCGCTCTAGACCTGCAGTAGTGGTGCGTTCATTAGGTCCGCGTTCCCTCGAGCAAGTTCCGTTAGCGGAACTTCAGACCGTTATGTGCGGCATTGAGGCGGAGAATCCAAAGATAGGCAAAGGGGACTTGTACAAGCAAACCCTAATTTTTTATGACCGTTGGGGGAAGTTGAGCAATAAAGTACGCTTGATTTTAGATCCAGCTTATGACGCTGGTGGCCTCGGCGGTGAAGGATCGCGCCCCGCCATTAGCCGCCCGTATGCTTCTGGGCGGACGCCTGGATATCCTGGACAACGGCGGGGGAGATACCGGACTACGGTCCGAAAAGCTATGCGTGATTGGTAG
>Cp48_71
ATGAGTTGGTTTTCCGATCTCTTTGCCCTACTCACTACGGCTTCTCAGTGGTGGGGGCCCACCGGATATCTTGCCCGTATTGGTGAGCACATAGGAATCAGCCTGGCAGCCGTGGCCATTGCTGCCGCCTTTGCTATCCCAGTCGGTGTAGCTATTGGACATACCGGACGGGGCTCCGCAATAGTAGGAGCGATCAGCGGTGCCGCACGCGCGCTACCCACACTTGGATTGCTTACGATCTTCGGCCTTGCCTTAGGTATCGGATTAGAAGCACCACTCATAGCCCTAGTGGTACTCGCTATTCCTTCATTGCTAGCCGGAGCTTATGCAGGAGTTGCCAGCACAGATCATGACACCGTGGATGCTGCGCGCGCTATGGGTTACACGGAGTGGCAGATTATTAAAAACGTGGAACTCCCCTTGGGTGCCGCCGTGCTCGTAGGCGGTATACGCTCAGCAACATTACAAGTCACGGCCACGGCAACCCTTGCAGCTTATACGTCAGACGTAGGGCTCGGACGTTTTATCTTCCATGGCCTAAAGGCTCGCGACTATATAGAGATGCTTGCTGGTTCCGTTTTGGTTATTGTGTTAGCGCTGATCCTTGACCTAGTACTTTCTATGTTTCAGCGAACCACTGGGGCACACAGCGCAACAGCATAA
>Cp48_72
ATGAGGTGGCTACGTCATGCGTGGCCATATGTGCTGGATATGGCAGCAGCCCACCTCTTCCTCAGCATTCCAGCAATCCTTATTAGTATCGCGGTCTCCATCCCCATCGGCATGTTTGCTGCCCGCAATCCGCGCGTAGGAAACCTGGTGGTATCCGCAGCCTCCCTGGCTTATACAATCCCCGCCCTTCCTATGCTGATATTGGTTCCTTTCATCGTGGGAGTACCCCTGCGATCAGATACTAACGTCATTATCGCGCTGTGCATCTATGGCGTCGCTCTTCTTGCACGTACTACAACAGATGCTTTTCGTTCCATACCTGAGGACGTGCGCATGTCCGCATCTGCCCAAGGCATGAGTGCGCCCCAGGTTGCATTAAAGGTTGATCTGCCTCTTGCTATTCCAGTATTAATCTCCGGCATTCGCGTGCTCGGTGTCTCCACTATTGGCCTGGTGACCATCGGCGCATTAATAGGAGTGTCTAGCCTGGGAACACTGTTTACTGATGGTTTTCAACGCAATATTACTGCTGAGGTACTCACTGGTATAGGTGCTGTAGTCATACTCGCGGTGCTTTTCGACGTCCTCTGTCTCATCCTTCAACGCGTACTCGCACCTTGGTCGGTGATAAAGAAATGA
>Cp48_73
ATGATCGAATTTATCGACGTCAGCAAGAGCTACGCTAACCCCCGCAAAGAAAAAGGTGACAAGAAAAATAAGATGCCAACAGGCGCAGCATCTGAAAAGCAAACGCCAACAGAAAATGCTGTGAACAACTTCAACCTTGTTATTCCAGAAAATCAAACCACCGTTTTTGTTGGTTCCTCCGGCTGCGGCAAAACCACGCTCCTGAGAATGATTAACCGAATGGTTGAACCCACGTCTGGAGAGGTTCACGTGCGCGGCCGAAACGTGGCCGATGTCGATCCCGTAGAGCTTCGCAGATCCATCGGGTACGTCATTCAAAGCGGCGGCCTCCTCCCTCACCGCAAGGTGCTGGATAATGTGACAACGGTTCCCCTGCTTAACCGCGAGCCCAAAGAGGAAGCTATCCGACGCGCCCGGCTGGCCCTAGAAACAGTAGAGCTCGACCCCAGCTTTGAAAACCGCTATCCCGGTGAGCTTTCCGGCGGACAGCAGCAGCGCGTTGGCGTCGCCCGCGCACTTGCCGCAGACCCAGACATTCTGTTGATGGATGAGCCTTTTGGTGCGGTCGACCCGATCGTGCGGCGCGCACTACAGCAACAGCTCATTGAGTTACAGGCCCGCCTGCATAAAACCGTGGTGGTGGTGACCCATGATGTCGATGAGGCCTTCCTCTTAGGCGATAACATCGTGGTGCTAGAAAAAGGCGGAAAGATTGCCCAAGTTGGAACGCCTACGGAAATTTTCGCACAACCAGCCAATGATTTTGTCGCCCAGTTCATGGGCACCCATCGGTCAGATAGAGACTTGCACACCACGGTCATCGGTGGCTCACGGGTTGTCGTGGATAAGCAAGGTCGTCCGGTCGGTCGACTAGGTGCGGACTCATGA
>Cp48_74
ATGAATATACGTAATGCAACTGCTGCCGATATTCCATATGCTGCAGTTATCCTTGCTGCAGCTTTTCAAGATTATTCGTGGACACGCTGGTCAATTCCTACGGCTCATTACCAAGAGCGTCTTGAAGAATTACAAGGACTTTATCTTTATTACGCTCTCGAACACGGGACTGTGCTGATAAACGATCAACAACAGGGAGTTGCGGCTTTTCTTCCGCCCAATGTTCCCGAACCTAACACTGCTGCCCAAACAAGAATTACAAAGTTATTGGGAGACCGTATTCATGCCACGCTAAATACAGAAATCCCTCAACGTCCTAAAGATTCTTGGAATCTAGCCACCATCGGTGTGCATCCCGATAACTGGGGACAAGGCATAGCCTCAGCCCTCCTTGCCGACGGATTACAGCGTTTAGATGCAATCCAGGCAAAGGTTTCTTTGGAAACATCAGACCCCCGTAATGTCGCCCTCTATTCTCGTTATGATTTTAACGTGACCTCTCTAACACAAATACCTCATGGTCCGACCGTCTATTCAATGTTGCGTGAAAGAAGAGACACCAATACATAG
>Cp48_75
ATGGACATCCTCAACAAGGCTAAAGAACTGCTAGATCAAAACGCCGACAAGGTAAAGGATGCGGTAGAAAAAGTTGGCGATCTTGTCGACGAGAAAACCGACGGCAAGTTTGCAGACAAAGTCGACCAGGTCCAAGAGGCCGTAAAGAAGAAATTAGACGAAAAGTAA
>Cp48_76
ATGCTGGGGCACATGACGCTCTACTCGGACACGCTTTCATTGCTCACCCGCATGGTGCAGAACGCCTGCGTCAACGACCTCACCCCCGATTCAGGACAAGAAGTCCGAAATGCCGACACTCTAGAGGAATTCTTTGCCGGCGAGGCCGTCACCATCGACCGCTACGAGTCCCACCCAGGACGTGTAACCATCGTGGTTACGGTCCCCGGCAGCGACCCCACCGCCGAGCCGCTTACGCTGCTAGGGCACACAGATGTGGTGCCCGTGGATGAGAAAAAATGGACCAAGCCGCCCTTTGAGGCACTCATAGAAGATGGGAAAATGTACGGGCGCGGCACCGTAGACATGCTCTTTATCACCGCGACAATGGCAGCCGTGGCCCGCGAGGTAGCACGGAAAAAATCCAATCACGGCACCCTTTACTTTGTAGGCATCGCAGATGAAGAGGCTCGTGGCGGTTTAGGAGCTCAGTGGCTCCGCGAACACCACCCGGACGCGTTCAGCTGGAAAAACTGTGTGTCGGAGACCGGTGGCTCTCATCTTCCAGGCGCAGATGGTTCCGACTCCGTGATCGTCTACATCGGCGAAAAGGGCGCTGCGCAACGCAGGCTCCACGTCCATGGCGACGCCGGCCATGGTTCGGCTCCATTCCAAAAGGACAGCGCCATTGCAAAGATCGGCGAGGTGGCGCGTCGTATAGCTAGTATCCAACCATCAGTGCGCAGCGACGACACATGGCACGGCTTTGTACGCGCGTTCCGCTTTGCCCCAGACACAGAGTGCAAGCTTCTCGACGGCCACCCCGATTCCTACAAATCCCTCGGCGAACTCGCAGCATTTGGCCATGCCATCTCACACCTCACCATCGCCCAAACAGTCCTCCGCGCCGGCCAAGCCATCAACGTTCTACCCAGCCACGCATGGCTAGAAATGGACATCCGAACCCTCCCTGGACAGTCGGACGAATACGTTGACCAGCTACTCAACCAAGCCCTAGCCGATTTAGCACCCGAGGTCACCATCGAACACCTCATCAGCGAAGAGGCCACTATCTCCCCCACAGACTCGCCACTCTATAACGCTATGAGAGATACGCTGCTGGAATTCTTCCCCGAATCCACCGTGGTCCCCATGATCGCACCCGGAGGCTCTGACCTGCGCTTTGCCCGGCGCGCAGGCGGCGTGGGCTATGGCTTTGCAGTACACGCCAAACAGCGCACGTTGGGGCACGCGCACGCGCAACTTCACTCCCATGATGAGTTTCTTTACCTAGAAGATTTGGAACTCACCGTTGCCGGCTATCACCGACTTGTAACCCGCTTCCTAGAACACTCATGA
>Cp48_77
ATGACTGACATTCTGGAACTTGCCCGGACCAAGGTTCTTGAGGAAGGCAACGGCCTGAATAAGGACGAGGTCCTCCAAGTGCTCACACTAGAAGAAGACAGAATCCCTGAACTCCTTGCGCTCGCACACGAGGTGCGCCTCAAGTGGTGTGGGGAAGAAGTCGAGGTAGAAGGCATTATCTCACTGAAAACGGGTGGTTGCCCTGAAGACTGCCACTTCTGCTCCCAGTCCGGCCTTTTTGAGTCTCCCGTTCGTTCCGCATGGCTCGATATCGCGGGGCTTGTGGAAGCCGCAAAACAAACACAGAAGTCTGGTGCCACCGAATTTTGCATTGTTGCTGCGGTAAAAGGCCCGGACGAGCGCCTTATGAGCCAGCTGGAAGAGGCAGTAGCTGCTATCAAATCTGAGGTGGATATTGAGGTGGCGGCGTCGATAGGCATCCTTACCCAGGAGCAAGTCGACCGGCTCAAGGCGGCGGGCGTGCACCGCTACAACCACAACCTAGAAACTGCGCGATCGTACTTTCCCAACGTTGTTACCACTCATTCATGGGAATCGCGCCGTGAAACTTTGCGCATGATCGGGGAAGCCGGCATGGAGGTCTGTTCCGGCGGCATCATCGGCATGGGTGAAACGCTGGAACAACGAGCAGAATTTGCCTGTGACCTGGCAGAGCTCAATCCCACTGAAGTCCCCATGAACTTCCTTGATCCGCGCCCGGGCACCCCATTTGCAGATCTGGACGTTATGGAAACCCCCGATGCATTGCGGGCAATTGGGGCATTCCGGCTTGCGCTGCCCAAGACCATTCTCCGATTTGCCGGTGGGCGCGAGCTCACCCTGGGGGATCTGGGCACCGAACAAGGTTTGCTCGGCGGCATCAACGCGGTGATCGTGGGTAATTACCTGACCACGCTGGGCCGTCCAATGGAAGATGACCTGGATATGCTGGGCAAACTGCGTCTTCCCATTAAGGCCCTGAACGCGAGCGTCTAA
>Cp48_78
ATGAAAACCACATCAACCGAGCTTATCCAGGTAATGCTTGCTAACGAGCCCCCGCTCTTTCACCCCAACACCGGACAAGAAATCGCTGCGGGAGAGACAATCAGGCTTTCTCCCTCGGCGCGCGCCGGGTTGGAAGCCCCGCGTTTTTGCCAGATCTGCGGGCGTCGCATGGTGGTGCAAGTGCGTCCCGACGGCTGGGAGGCAACCTGTTCGCGGCATGGCACGGTGGATTCCGTGTATCTGGGGCGACGCTGA
>Cp48_79
ATGACGTTTAAAAGCTTTGAACAATATGCAACAGCCAAAGGCCTGAACTGCCGAGTCACTCCCGAGCCGCAAAATAGTGACTACCAGTCTGGGATCACAGAAATTGTGGGGACCACATGGCATATACGTACGGCGCGCACCACACCGACCAAGAAAGGTGCTTTTGTAGCTTTTTGGACTCGGGACAAAGCCGGGAAAACCACACCGTTTAGCACGCAAAATGCACAAGGCGGGTTACTGGTGTTTGTGGAGCAGGACACGCACCGGGGAGTCTTTACATTTACTGCAGAACACCTTGAGCGCCTAGGTATTACCTCAGGGTGTTCCGCAGGCAAACGTGGTTTCCGAGTATATCCAAGCTGGTGTACTGATCTCAATCCACAGGCCACCGCCGCACAACGCGCCCAAGCGCCCGCGTTTAGCTGTTATTGA
>Cp48_80
GTGGGTGCGGACGTAGTACAACAGTTGGAGGAGATCTACGCGGCGTCGATAAGCCTTGCCAAGGAGATCCTAGAGACTGGCGAGTACGGGCGCTACTGCGATGTAGTTTATCCCAAGCTCATAGTGAAGATTCTTAGCTGGCACCCCGTTGATCGCACCGAGCCTTTTGGTTATGTGGACGCTGCAGGATGCTACTCGGCGGTGCTCTCTAAGCCGGAGTTGATCCATGATTACCTTTGTGAACAGCTGGAACGTCTCTGTGCAAATTATGAATGCGTGATTACCGTGGAACCTTCCACAGTGCGCATTCCACCGGAGTATATCGACGGAATAGAAGGCGTAACCGAGGCTCGTCGTGCAGGTGATGTAGCTGCCGAAATCCCACGATCTACCTTGGATGACGTTGATGATGCCATTATCGACGGCGAATGGGATGCCTTCCACGGCGAGGAAAAACCGCTCTTCCATTTCACCCCGCAGCGTTTTGATATTGCGTGTGCGCGCATCCAGCATTACACCGGAATTTCCCCAGCTAGCGTGCAAAAATACATACTTTTTACAAACTATTCTATGCATGCCCGGGAATTTGTGAACTTTGGGCTATGTGAGCTGTCGCGGGAAGGATCGCGTTACAGCGCATTGGTGCTTCCCGACGGCCACAAGATCACGCGCGACCAGGCGGAGCATATTGATCGGGAAAGCCTGAGCCTGGAATCCAGGTTCCAAATGCCGCGCTATGACCTAGTAGCGGAAGACGGAATGGGCATCACCATGATCAATATCGGTGTGGGACCGTCCAATGCCAAGACGATTACGGACTGCCTTGCTGTGCTTCGACCGGAAGCGTGGGTGATGATCGGGCATTGCGCTGGACTTGACGGCCGCATGCGGATCGGTGACCTTATTCTGGGGAACGCCTACCAGCGCGATGACCACCTCCTTGACGACCATATTCCTCTTGATCTGCCTATACCCGCAGTTCCAGAGGTTCAGCGTGCCCTGGAAGCGAGTGTTCGGGAGGTATATGGCGAGGATCTTTCCTTGATGCGTACCGGCACCGTCCTCTCCACCGACGACCGCAACTGGGAATGGCATACCCCGCAAAAACTATGGAAACTACTCCGAGGCTCTACTGCAGCTGCCTGTGACATGGAATCGGCAACGCTAGCGGCTAATGGATACCGTTATCGCATTCCTTATGGCACCTTGCTTTCCGTTTCTGACCTTCCGCTTCATGCCGTTCCTAAACTGCCGGCTGCAGCGCAAACCTTCTATGCAAATTCCAAGCAGGCGCATGTGATGTGTGCGGTGCATGCCATGGAGCTTCTTGCTCTTACTCCGGAAAAACTGCGGACGAGGAAGTTACGCCGTACGATCGGGGAGGTGCCATTCAGATAA
>Cp48_81
ATGGCCATACTTTGCAGTACTGCATTGGCTCTGGGCGCATGCGGAAGTACGGGGAAAGCGGGCGGCCCGAGCAATGCGTTGTCTATAGAACAAACAACGCAGATAGACAGCGCAGACGGGATTGATGCCTCCAAACTGCTCTTTTCCTCTTCCCAAGCCGTTGTTATCGCCGGTGATTCTGTGGGGCAGAAGTGGGAGGGCGCGAAAGCAGCGGTGAAGCGGGGCGCGCCGCTGCTGGTGCGCACTGCCGATAACGCGTCGGCCATTGATTCGGAGATAAAGCGCCTCGGGGCTCAAGACGTTATTAAGATTGACGAGCCTCAGGCCCCGGACCCGGAAATTTCCGAGGCCAACATTGCCGATAAAATCTCGCAGCTCACGCCCGAATCCCCGCTTTTTAACGGCGGCGCGTCCATCCTGGTCTCCGGGCACACCACGGCCGCTGATGTAGCCACCGCACGCGCGTCGGGGGCCAAGGTGGAGTATCTTTCTTCGGGAGATGCGCGTGAAAGCTCTGCGCTATCCGCTGATCCCGACGCTCATGTGGTTGCCCTGGGGCCAAGTTTTGCCAACAAAGAACGCTTTAATCGCCAGGTAGAGATGATTAGACATGGTGAGGTCCCTGGTGGCGGGCATCTCATTTTCCCCTCGCATCGCGTGGTAGCTCTCTACGGTCATCCCTCAGGCGGGGCGCTGGGAGTGCTTGGCGAGCAACCCGCTGGGGAAGCCGTAAACAGGGTGAATGATTTAGTGGGTAAGTATCAGGCCGTTGCACCGGAAGAGAGCGTGATCCCCGCCTTTGAGATCATTGCTACCGTGGCGAGCTCGTCAGCAGGGCCGGATGGCAATTATTCCAATGAGGGGAACGTTGATGAGCTGCGCCCGTGGGTTGAAGCGATTGGTGATGCTGGAGGCATAGCGATTCTTGATCTACAACCTGGCAGCGCAAGCTTCCTTGAACAGGCGCAACAATTTGAGGAATTGCTGAAACTGCCGCACGTTGGACTGGCGATAGACCCCGAGTGGCGGCTTAAGCCGGGGGAGAAACCCATGGAGAGGGTCGGCAGTGTTGGGGCGGGGGAAGTGAACCAGGCTGCTGCGTGGCTGCGGGACCTGGTAAAAGATAATGAGCTTCCGCAGAAAGTCTTTGTTGTGCACCAATTTCAGCATCAGATGGTGCAGAACAGGGAAACCTTGGACACCACGGCACCGGAACTTTCGTGGGTTCTTCATGCAGACGGCCACGGAACCGCGGGCGATAAGTTTGCCACGTGGGATATGGTGCGGAAGAATCTGCAGCCCGAGTTCTACCTTGCGTGGAAGAACTTTATCGATGAGGATCAGCCGATGTTCACCCCCGAGCAGACGTTTAAGATCGAGCCTCGGCCTTGGTTTGTGTCCTATCAATAA
>Cp48_82
TTGTCACTGTCGCTCATAGCGGAAAGATTCTCCGCTATGAGCGGGATGAAAAAAACCAAGAAGCTCACGTGGACTACTTCTGAACAGTTAGGTGCATCGCTTGTAGAGGATGTGGGTGGGGTAATAGGGGAGGCAAATTGCTAA
>Cp48_83
TTGTTCAAAGGGTTGGAAACATGTGTTCTGTGCAGCGATTTTCTAGTTTATCCCGAGGTTTTCGAGTGCTTTAAGGCCCAAAAGGCAATAATTGTTACGAATGTTACTTATGTGACTATTGAGATTATTGGTAGGGTGGCGATCATGATGAAAACCCGTCGTCTGAAGACTGCCCTTTGCACAGTTCTTGCCTCGTCCACTTTTGCCGTTGCCTCGGTCCAAGCCATTCCGCTTCCTTTCCCGCTCGGTGCTTCCTCAGGCATAGACGTTTCGGGCCATCAGCACCCTAACAGCAGCAGTATTAACTGGAAGGACGTAAAATCCCACGGACAGTCCTTTGCTTTTGTTAAAGCAACAGAGGGGCTGGGCTGGACCAATGACTTTTACGCCAGTGACATTACTCAAGCCGCAGCTCAAGGGCTGAAGGTAGGGTCGTATCACTACGCCCGTCCGGGCGCTGACGCACGGCAGCAGGCGCGTCACTACGCCAAGGTCATCTCTCATACGCCGAACCATTCCTTGCCGCCTGTCCTGGATCTTGAGGTAGCTGAGGGGAAAACCCCGCAGGAGCTGGTCAACTGGACACGAGATTTTGTTCAGGAGCTGGAAAAGCAGACCGGTCGCGTCCCCATGATCTACACCTACCGGTACTTCTGGATTGAGCAGATGGCTAACACCACTGAGTTCTCACAGTACCCACTCTGGCTTGCGGCATATCAGGCGCAGGTACCCGGGACCGTGGGCGGTTGGGATCAGATTGATTTCTGGCAGCGCTCCAGCTCCGGACGCATTAACGGCATCGTCGGCGACGTAGATATGAACCTGTTTAACGGTGACGACGGCGAACTCGCCGCTTTTGCTGCAGGTAATCTCCACGCTGCGGGCAACAAGTTCGCCTCGATCAACCTCCCCGAGCTGGCCGATTTGGGTAAGAACGCAGGGGGCGTAGTAGCAGTTATTCTGGCTTTGAGCGCCGGAGCAGCTGCTGCACCACAACTGATTCAAGCCGCCGAAGCCGCAGGCCTAAGCTCCGAGGGGGCTCAGGACCTCACCACTGTGGTACAAGCTTTGGCCAAGGCAGGCAAACTCCCAGTGGATCAGCTTAACAAGATGGCTAGTGGTAATTACACCGTTGGTGACCTGATTATTCTGCTGGATAACGCAGCCCACATTGCGGGACTAGATGAAGGCCAGAGCTCTAAAGCTGCGATGCGCGCAGATGAGCTTAATATCGACGCCAACCAGGTTGCGCAGGTACTTCGCAGCCTCGCCACCCGCTAA
>Cp48_84
ATGCACGTGCAATTTGGCGATTACCACGTAGGCGATATTGAGTTTGTTGCCGCCTTTGATGTGGACAAAGAAAAGGTTGGTCTAGACCTTTCCCGTGCCATCAATGCCTCCGAAAATTGCACGATCAAAATCTGCGACGTCCCCGAACAAGGCGTCACCATTCAACGGGGTCCCACGCTGGATGGATTGGGAAAGTACTACCGCCAAACCATCACAGAATCCGATGCCGACCCCGTAGACGTTACTCAAACCCTAAAAGATGTCCGCGCGGATGTCCTGGTCTCTTATCTTCCAGTCGGTTCCGAGGAAGCGGATAAGTTCTACGCGCAGTGCGCTATCGACGCCAAAGTGGCCTTTGTTAACGCCCTCCCCGTGTTCATTGCCTCCGATCCAGAGTGGGCGGAAAAATTTGAAAAGGCCGGGGTTCCCATCGTGGGCGATGACATTAAATCACAGGTAGGGGCCACAATCACCCATCGCGTGCTAGCAAAATTGTTTGAGGATCGCGGCGTGCATCTTGATCGCACGATGCAGCTTAACGTCGGCGGCAACATGGACTTTAAAAATATGCTCGAACGCGAGCGCCTAGAGTCCAAGAAAATATCCAAGACTCAGGCTGTCACCTCTAACTTGGATCAACGCATCGAGGCACACGACGTCCATATTGGCCCATCGGACTACGTCGGCTGGCTGGATGACCGCAAGTGGGCTTATGTTCGCTTGGAGGGCACCGCGTTTGGGGATGTGCCGCTTAACCTTGAGTACAAGCTGGAAGTATGGGATTCCCCTAATTCTGCCGGCATCATCATCGACGCTATCCGTGCCGCCAAGATCGCTCAAGATCGTCGACTCGGTGGCCCAGTATTCGCAGCGTCCTCGTATTTGATGAAGTCCCCTCCAAAGCAGCTTCGCGACGAACACGCCCGCGCGGAACTAGAGTCATTTATTGTCGGCGACCCTAGCTAA
>Cp48_85
ATGACGCTCCCCGACCACAACACCACGCAGCCAGCCGCTCAAAAAGAGCAATCAAATCGGCTTAACTCCCGCCTCAACTGGCTGAGGGCTGGCGTGCTCGGAGCTAACGACGGAATCGTTTCCGTCTCCGCCCTTATCCTTGGCGTAATAGCCACTGGTGTAAGTCACGGCGCCATTTTGGCTTCCGGCGTTGCCGCTACGATAGCTGGTGCCATTTCCATGGCCCTGGGAGAGTTTGTGTCAGTCTCTGCACAACGCGACTCAGAGCATATGGTCATGGAACGCGAACGACTAGAACTGCTTCATACTCCCGATGAAGAGCGACAAGAGATCGCAAAAATCCTTTCGGGTTATGGAATGTCAGAGGAAACCGCTTTACAGGCGGCTACCGAAATCGGGCGCAATGATCCCTTCCCTGCGCACTTGCGCATCGAATACGGCATTGACGCCCAAGACCTGACCAGCCCATGGCACGCTGCTTTTTCTTCCGCAGCCGCCTTCACCGTGGGAGCCATTCTCCCCTTGCTCATGGTGGTCATCGCCCCTCAGGAGAACAACGCTATAGGCATCATCGCGGTCAGCTCAATCACCATCATCGCTCTAGCTATTACCGGATATCTCTCTGCAGCCATCGCCGGCACGTCACGGATGCGTTCCGTTTTACGCCTGGTGATCGGCGGCACCATCGGGTTAGTCCTCACCTATGGAGCAGGCGCACTTTTCGGAGGAGTCCTCTAG
>Cp48_86
ATGGCAGTTATCGACGCCTCTCTGCCGCTCTCTGCGCGACTTCCCGCACGAGGTCTCTTTGAGGATGACTGGCGCGCCCGCCCCACACCACACCACCCCTACCCTGTGATTTTGATTCACGGCACCGGGGTGACCAAAGGCGATTGGATGGAACTAGGCACAGATCTACGCAAGAAAGGCTACGCAGTTTTTGCACCCGATTTTGGAATGCGCTCAACGGCCGCAGTGGCAGAATCAGCAGACCAAGTTGGCGCATACATCCATGCAGTGCTCAAGGTCACCGGCGCCAAGCAAGTGATCCTCGTTGGGCATTCTCAGGGAGGAATCCTAGCCAGGTATTGGATGCATCATCTGGACGGAGCACGCTATGTATCACACCTAATCTGCCTTGCTGTTCCTAATCATGGCACTTCTCACGGTGGCGTTATCAGCCCTCTTACCCGCACCGCTCGCGGTACAGTTGTGGTCGATTCCATCATCACCAACTTTTTCGGTGCCTCAGGATTTGAGATGCTTGCCGAAAGCGACCTCATCCAAGAGCTCAACGCTAACGGCGATACGCTGCCCGGCATCTATTACTCCTGCATTACTACAAAATCCGATACCATCATTCAGCCAGCGGAATCTTGTTTCCTCGCAGGCCCCCTCGTCCGCAATATTTATGTACAAGCAGTATCAAAGCGTGCAATAGTCCTCCACGAGGATGTCCCTCATGATCGCCGCGTACGACGCATCGTGCTCAGCGAGCTAGAACGAGTGGAACGTCTTACTACTAAAAAGCACGTGCGCACCGAACATAACGCTTGA
>Cp48_87
GTGTCCCTTACTGTTGCTGAGGCAATTGCGAATCGCCGTGCTACTCGTAAATACACAGAGCAGGAGGTGAGCGACGTGGTGCTTGATGCCGTCGTTTCACAAGCTCTTCAGGCACCGAGCGCCTTTAATGCGCAGCGTGCAGACTTGGTGGTGGTCCGAGATCAAGCGATCAAAGATAAGATTTTTGAAGCTTCGGGGCAAAAGCAGCTTCGCGACGCCCCAGTAGTCCTCATCACAGTCGCGCGTGCCGACGTTCCCGAGGACCTCGATGAAGTCCTTGGAGCGGAGCGTGCGACGTTTGTGCGCAATGTTTTAGCTGATGCCGATGCTGCGCATCTACGTGAGACGGCGCTCAAAGACGCTATGTTGGTAGCAGGCTTTGCGTTGATCGCCGCTCAAGGTGAAGGCCTGGCCACCTCGCCCACCACAGGTTGGGATGAGGCGAAAATTCTTGCTGCTATAGGCTTAGCGGACCGCAGTGATCGCGCTGTGGGGTTGGTTATTGGTATGGGATATCCTGCGGAATTTCCAGCGCATCCAGGTCGAGCCGAGAGCCGTCGAGTTGATAACGGTTATGCACGCGGCTGA
>Cp48_88
GTGAATCCTGGTCCGATTATTTTGCCATTTAACGGCAAAACTCCGCGAGTTCACGAGACCGCTTTTATCGCGCCGAACGCTACCTTGATCGGCGACGTAGAGATAGCGGCGCATGCCTCTGTGTTTTATGGATGTGTTTTAAGGGCGGACATCAACATGATCCGCGTGGGCGCCCGAACCAATATTCAAGATAATTCAGTGTTGCATGTCGACGGCGATGCACCGTGCATCCTAGGCGAGGACGTTACTGTGGGGCATATGGCTTTAGTGCATGGCTCTACCGTGGGGAGCGGGGCTCTGGTGGGTATGCACTCTGCACTGCTTTCGCACTCGGTTGTTGGCCAGGGAAGCTTGATTGCTGCAGGGGCCGTAGTACTTGAGGGACAAGAAATACCCGCCGGGGTCCTTGCTGCGGGGGTTCCAGCTAAAGTCCGGCGGGAGCTTTCCCCTGAGCAATCGGCGGGTTTTATCTCGCATGCCGGCAGATATGTGCATACTGCCAGCGTGCACAGGAAGCTTGGGGCGGGCCTGAGTTTGGATCAGGTGCGCTTTAGCTAG
>Cp48_89
ATGCACACGCGCAGCCATTTGAGGAATATCCCTTCTTTTACTCAGCCGTCAGCACCGGCTGCATCGTGCCTACACCTCATCAGGCACTTCCAACCGGTGACGCGTTCCAAGCTTGTCCACGGCTCCGGAAAATCCCAGCCCACCGTGACCCGAGCCGTCGCCGCACTCATGGAAGTAAAGCTTGTCCGAGAAAGACCAGACCTCTCCATCCCCAATGGACCAGGGCGCCCCACTATCCCCATCGAGCTTTCTACATCTCCATGGGTGCAGATTGGTTTAGCTGTAGGAACCAAGACCACATATGTAGGCGCATACAGCACTCGTGGCACAGTAATACAGGAAAAAATCCTGGACATTACCCCGTCACAGATGAGCGCAGATCAATATGCTGAGACACTATCCACAGCCATCCGTGAGATCGCAGAGCTTAGCGAGCTTCCGCTGGCCAACGTAGGCATTGCAACATCGGGTCACGTCAATGACCTCGGTCTTGTTACAGCAAAAAACCTCGGATGGGAAGGCGTAGATCTCGCCGGACGAATTTATAACCGAATTTCTGTTCCCGTGGCCATCACCAGTGCTATTACGGCGATTGCAGGTGCTGAGCAACAGGCACAAAACCCCGATGTGCCCGCCAACTCACTCATTTTTTACGCCGATGATTCCATCGGGGCGGCGCTTCAAAATCCCCAAGAAGTAATGGTGCTACCGCTCGATGAGAATATCCACGGGGCATCTTCCCTAGGGGCCGCCGCTGTGGCCTTAGTCGAGCAGGCAAGACCAAAAGTTCTCGTCCTTGCCGGCTCCGCTTTTGAGAACTCCGAGGATGCTCTGGCGGTAGGACAAGCACTGCGTAAGTCGCCCCACGGAACAAAGGATAAGTTGGAGATCCGAGTGATCCCCACTCATCTTGATAACGCCCGCGCTGCCGCTCGCGCCATCGCAATGGATCGACTTATAGAAGACCCTCTGGGGCTAGCTAAACGACTAATCACTAAGCGCAGGCGAGCTGCTAGCTAA
>Cp48_90
TTGTGGAATATTTGGGATGAAGAAAAAGTCTTGCTGAGCGGTGTGTTTTTCAAAAATGATTTGCAAAAAAGTTTTTGGGTCAAATTTCACTATTTAAGCTTTGGACCTTCTTGGGTAAAGGTGGATGCCCGCATGTGA
>Cp48_91
GTGATAGGGAAGATTGACCGCGAATTGGGGGATAGCTACCCCCGGCTATATTTCCTGACGGTCCGGGATATCGGGGATGTTATGAGTGTTGCTAGGGGAGGGGTAGGTCATTTCTCCATGTCATGTGACATGGGCGACATGAATGACATGACACCGAACTTCGACGTGTTGAAAAAAATTAATAAAGGTTTGAACTTTGGGAACTCTTGCCGACTTTTACGCGACAACTACTAA
>Cp48_92
ATGGTCACCACCGATCAAGCCCTCTCGGCGGGAAGCGCAGCGGCAAAAGTTGCAGAATCTAGCACTGGACGTGCCGGTGAAAAGAGCGGGAAGTCCCGTCATTTGCCACGTCATCTACGTCGACTTCATTTCTTTGCGGGAATTGTCTGTGCGCCGCTTATCTTCATAGCTTCTCTTACCGGGCTCGCGTATGCCTTTGCCCCGACGCTGGAGAACGCGGTGTACTCAAGCAACACCACTGTTGAGGTTCCTGCTGATGCGAAGCAGCTCCCAATGGAAAAGATCGTGGATATAGCTACTCAACGCCACCCCGATCAGCCCATCTCTGGTATTCGTGTTGGCGAAAAAGATCAGGCAGTACGAGTGCTGTTTAAACACCCCACTAAGAGCGCAAGCTTTAGCGATGCCGTATTTGTTAACCCTTACAATGGCGAGATCACGGGAGACATGGTGCAATATGGCAACGCTGGGGCGCTGCCATTGCGAGATTGGTTGTCTCACGGACATCGTGATCTGTGGTTAGGAGATATCGGCCGCTTCTATTCTGAGTTTGCGGCTTCCTGGCTTGGGGTCCTAGCTGTCAGCGGCGTGTACCTATGGTGGAAGCGTCAGCGCAGCGGTACCGGAAGGATCGCCGCTATGTTGAAGGTATCTGGCCGTGGACGCACTAGGAACCTGCGCTGGCACGGCGCATTGGGTACAGCTCTTGCGCTGGGCATGATCTTTTTTACTTTCACAGGCCTAACATGGTCTTCGGTGGCCGGTACCAATATTGGCAAAGTTCGCACTGAACTGAATTGGGCTACTCCGAAAGTAACTACTTCCCTCGACGGTTCCGCCGCCCCTGCAGTAAAAGATCCGCATGCCGGCCACGACCATGCCGGTCACGATCATGGCAGCCATTCGGCGACCTCGTCCTCTGCAAAGTTGAGCCTTGCTGAGCAATCTACACACGTTGCGGCGACTGCTGCTGCTGAATTGCGTAGCGGTGTCACCTTGCGGCCGCCAAGTGAAGCAGGCCAGGCATGGAGCGTCATGGAGAATCGCCAGGCGTACCGCAAAGATAACAACTCTATTGCAGTCAATGGCGATACGGGTGAAGTAACGGCCCGTCTGGCATTTGTTGATTGGCCTTTTGCTGCGCAAGCTACGGCATGGATGATTCAGCTGCACATGGGCACGATGCTGGGGCTTCCCAACCAGATTGTGTTGGGATTGCTTGCGGTAGGCATCATCATCTTGGTTGTACGCGGTTATATGTTGTGGTTCCAGCGTCGTCCGCAAGGCCAACTCGTGGCGGATGCACCCACGCGCGCCCGTGGCGCGGAGTGTCGTTTTGGCCTGGCGGGGATCCTCGCGGTGGTGGGCATGATTGCTTATGGATTCTTCGCCCCAGTATTTGGTGTTACTTGCTTGGCCTTCGTGGTGCTCAGCGTGCTCTGGGACGCGGTGCGCTCGCGGCGTCGTAAAGCAAGCTAA
>Cp48_93
ATGAGCTTTTCCCCTCAGGAGCCGTTGATTTCCGGCCTGACTGTTCGCGCCATGACTTCGGACGACAAAGATATACGTGCAACCGCACTGTTAAAAAACTTAAATCGCTTTGAACAGCGTTTTGATGTGCAGGATTTTGCGTCCGAGCCTTTGCGTAATTATCTCGATTTTGATCCTACTCGTGGCGATATAGGTCTTCTCCTCGCTGATGATGCGGGAGAGACCGTCGGCGTGATGTGGGCTGCCTTTATCAGAGGATTCGGGTTTATTAACGCCAGAGTTCCGGAATTGACGCTGTACCTGGCAGAGGAATGGCATGGCAAGGGGCGTAGGTCAATGGATGCTGGATCAGGCTGA
>Cp48_94
ATGGCAAGGGGCGTAGGTCAATGGATGCTGGATCAGGCTGAAGAGTACGGCCGGGTCCATGGTTGGCCGGGGGTTGCGGTGAATGTGGAGAAGGAGAGCCCCGCTCGACGCCTTTATGCGCGCTGCGATTATGTGACTCAAGACGGTGGATCCGCGGCGGGGACTGTGATGCTCAAAACTCTCAGCCCGAAAATTCGGAGCGTGGCAGTGTACTGCGGTTCTGCACACGGGGCACGACCGGACTATACCGCCGCGGCGCGTGCGCTCGGCACGGCGCTTGCGGAGCGCGGCATCACCATGGTTTATGGTGGCGGGAAACTGGGGTTGATGGGGGAAACCGCAGACGCTGCTATCGCTGCAGGAGGGGAGGTGCATGGTGTTATGCCTCAGAATCTTGTTGATCTAGAGCAGGCGCACCCAAGACTAACTCGACTGGACATCACAGAATCCATTGCTGAGCGTAAGACTCGAATGGAAGATCTGGCAGACGCTTTTGTAGTTTTGCCCGGCGGAATGGGCACGATGGAAGAAATGTTTGAAGTGCTAGTCCGCCAGCAGCTTGGCCCTTACTGCGGCCCCGTGGCGCTTTTTAACGTAGAGGAATATTGGGAACCGCTGGTCAACGCCTTCCAAGCGATGAGCGAAGAAGGCTTTATTGCACAGCGATACATTGAGGCACTGGTTATCGCGGGAAACACGGATGAGCTTTTTGAGGGCTTTAGCAACTGGGTAAATCCCGGCCTGAAATGGAACTAG
>Cp48_95
ATGACTCACGGAAATGCGGACGTGCGGCCCCCCTCGCTCCTTGATGCTTCCTGCGAAGCATTTGTTCATGATCTTGCTGCGTTATCGCCGACTGAGGCGACAGCATGGGGGATTGAGGGACATGCGGGAGAATTACAAGATTTCTCCCCGGCCTATTGGGAAGCCGTAGCGGATCGTAACCGTGAGATGCTCGCGGATGTTGATGCATTGGACGACGGCACCGATGACTGCGACGACGAAGACGATTTTGATGAGGTCGATATCGTTACCGCTGCCGTTCTCAGGGACCGGGTGTGTCTAGATCTGTCACTGCACCATAATGATGAGTTTTTAGGCCAGCTCAATAACATCGCGTCTCCGATTCAGACCATCAGGGATACCTTCTTATTGATGCCGCAAGACACCGAGGAGCAGCGCGAGGCCATTGCATCTCGTCTATCGCAAGTAGGCAAGGCACTCGCGGGATACCGGGAGTCTTTGACCTTGGCGGCCTCGCACGGAAAAGTATCGGCGATTCGCCAGATTGAGGCTGCAATCGGACAATGCCGTGAGCTCACACAACCGGGTTCTATGCTCGACAAATTGGGAGTGGATCCGCATTCTGACGCTGTGGTGTCTGCAAAGAAGTCTTTTGGTTCTATGGCCGAGTGGTTGGGCGACCAGTTGGCGCCGCATGCTCCTCATCATGATGCGGTAGGTCGAGAGCGGTACGAGCGTTTTAGCCACCTATTTGTAGGTGATGTAGTAGATCTTGACGACGCCTATGAGTGGGGCCTTGATCGGCTGCAAGAGATAGTGGCCGAACAGCAAAATATCGCTGAGAAGCTCTATGGCCCAGGAACTTCCGTTGCCGCTGCGATGAAGAAGCTGGATACTGAGCCACGCTATACGATCACAGGTACTGATGCGCTGAGGGAATGGATGCAGGAACAAGCGGATAAAACTATCGCTGACCTCAACGGTGTTCACTTTGATATTCCGCAGCCGGTACAGAGCTTGGAAGCCTGCATTGACCCTGCTGGTACCGGCGGAATTTTTTATACTCCGCCTTCGGATGATTTTTCTCGCCCCGGCCGCATGTGGTGGTCTGTTCCAGCGGGACAAAATACTTTTCATACATGGCAGGAGCTAACCACTGTCTTCCACGAGTCTGTCCCGGGACATCACCTTCAGTGCGGCCAAGCGGTTTGCGAGCGTGAGAACCTGAACCTTTGGCGCAGAATTGCCTGCTGGAATTCGGGGCATGGCGAGGGCTGGGCGCTTTATGCGGAACAGCTAATGGCGGACTTGGGTTATCACGATGACCTAGGCACTCGGATGGGAATGCTGGATGCGCAGCGTCTTCGCGCGGCCCGCGTTGTACTAGATATCGGTGTTCATCTAGGAAAGCGAACACCGGAAGGAAGCAGCGTTTGGGATGCGTCGTACGCAAAATTCTTCCTGCGTGAAAACTCTGCCATGGACGAGCGCAACCTTGCTTTTGAACTGGATCGTTATCTAGGCTGGCCCGGTCAGGCTCCTTCTTACGCATTAGGGCAGCGCCTGTGGCAGCAGTTGCGCGACCGTGCTTTAGATCAGGGGCAGACGCTCAAACAGTTCCATACTCGGGCACTGTCTTATGGATCAATCCCCATGTCTATCCTCGGAACACAAGTTTTGAAGGCTAGCTGA
>Cp48_96
ATGGCCAAAGATCATGCACTTGATGAGCTCATCTGCTTTCAGCTATATACAGCATCTCGTTTGATGCAGCGTATATATCGCCCTTATTTCGACGACTGGGGTATCACCTATCAGCAGTACCTGGTTCTCGTCTGCTTATGGGAACGCGATGGCAGATCGATTGGTCAGCTTGCAGATCCACTGAATTTGGATAGCGGAACCCTGTCTCCTCTGCTGCAGCGCATGGAGGATAATGGGTTTGTTCGTCGTAAGCATGTAACGGATGATTTTCGAAGATTACGTATTTTTCTTACTGCTAAAGGCAAGAGGCTCAAACCGCTTGCCGATAAAATGCAAGAGGAACTCGTGGAGACACTCAGGCTTGATTACCAAGACCTTGCAGCTGTACACAACCTCATGAACAAAATTAGCCCCTAA
>Cp48_97
ATGGAAAAATACGGTTCAAAGAAAAGTTCGCGCAAATCTTGGAGCTACGTAATGATCATGATTTTTTTGCTCATGATTATTCTGGTTCCGCCGCTGCTACATCTTTTTACAAGCGGCGGCATCATACTAACAGCATTGTTGCTTTTAGCATTGACTTTTGGCTTTATCGACGCACGAACCTTTCGCTTTACCGCTAGTTTTCCGCTGTTTATTGGGGCGGCATACTTTATCGCCATGCAGATGTACTTTAACGCAGGGACCTGGATCTATCTCCCCATTATGGTGGTCCTTGCTTTTATAGGCGGCGCTTTTGGGGATCCTCGAGGGATGCGTTCTTTTGGGGAGGATGAAGGCTGA
>Cp48_98
ATGGAAATATGGTCTTTTGAACACCCTGATCTGGGCGTTATTAGTGTTGAGCGGGGTTATGATGCGGAATTTCGTGAGATCAACCCGGATTGGCCGGAGGAACCTTCTGAGAAAGAAATCCGCCATGTTGATTCCAACGCGGGGTTCAAGGAACGTATAGAAGCTCTTGTGCACAATCCTGCGGTCCGGTCACAAATTAAGGTGAATGGCGAGATACGGCGTCAACTTACCGACGTTCCCTCGGGTCGAATAGCCTTGAGCAAATCCATAGGTGACTCTTTAACTACGTCAGTTATGGCGAAGGTAAACCGAAAAAAGCCTCACCTTTACGTGCATTCCAATATGTTCAACGAGATTCTGAGCATCGAGTATCGCGAAGGAAACCAGGTCGTAGAATTTACTCCTCCTGCGGGAACCCGGGGACATAAACGCCAGCAAGCGATGCAAGAAAGCAGCATCAAACGGCTCCTGTTCCCCATGATGACAGGCCTGGGCAAAAAGCGGCTGGGCAATTGGTGTGATCATACTGGGGCCAATAGTCAGCAGGATCGTGAAAAAACTATTGGAGTTGCTGCCAGAGTGGGACTTTATTGA
>Cp48_99
ATGTTTCTTCTTGAATATAAAAAAGTCTGGGTGCCCTTGGTGATCGCTATCTTTGTGGGCATCATGGCGGTCCGTAATCACAAGAAATCTGAAGAACAGAAACAGCAGTGGGAGTCTGACCAGACCTAA
>Cp48_100
ATGAGAAGATTCATTACAGATAGAGATCTTGCTCTCCGCTGGTCTGTGGTGGCACCCATATCCCTTGCGCTTGGCTTTCTTTTTGCTTTTCTCCATGTGCCTGCTGCGTGGATTCTTGCAGCTATTGCAACTTCCGGTGCTTCGGCCCTCATCACAGGCAAAGAGCTGCCGATGAACCGTCAGCTGTTTAATTTCGCTCGAGGTTTTATCGGTATTCTCGCAGCTCTTCCACTACTTTCCACCGAGTTGTTTCAACTCGGCCGCTTTGTTTTGCCCGGCATTGCGGTGACTATTGTGACATTAATGATCGGGGTTAGTGGCGGATTGTTGCTCACCCACAAAGAACCGGAAATCAGTCAGGAAACCGGAGTGCTCTCCATGCTGGCCGGAGGCGCTTCTATTATGCCGCTACTCGCTAAAGACCTAGGCGCTGACTATCGCTATGTCGCACTCAGCCAGTATCTGCGCCTACTCACGGTCTCTGTATCCCTCCCACTGATAACACATCTTTTCCCACATTCATCCGCCAGCACTGCTCTGCCAGCTGCAGCACAGTCGCAACCGTGGTGGGCATTGACCATAGTGATTGTTATCGCCTTGGTAGGACATCGGGTGGGCAAGCTCTTAAGATTGCCAGCTGCATCGATCCTAGGTCCGATGGTTTTGCTGGTTGTCACCGGATTTTTTATCCCACATGAGGTAAGCCTCGCGCCACCCGAGCCCGTACGCTACTTTGCTTTTCTCTCCATTGGGTGGATCTGCGGTGGTTCACTCTCTTTAGGCGCGCTCAAAGCATTCGCGTCCCAGCTTCCCTCCACCATCCTCTTTGTTGTTGTGTTAATAGCAGGCTGCGCGCTGACTGCATGGCCGCTTATGTCCGTGCTGCATATCTCTTACTTTGAAGCGTATCTAGCTACTAGTCCGGGTGCGTTAGAAACCGTGCTGGCACTCTCTAGTGAAGGAGGAGCAGGGTCGGTCGTGGTGACTACTCAGGTTATCCGACTCATCAGCGTGATTGCTTTAGCTGGATGGATACCCGCGTTTCTCCAGTTACTGCGACGCGGAAAACCTAAAGCGTCATGA
>Cp48_101
ATGAAGAAGCTCTTCACCGTAGCATTATCCGCAGTAGTTCTCTTTGGTGTGGGTTCATGCGCAAATAATAAGCCGCCGCAGCCTACAGCCACAGTCGCCGATGCATCGAGTACATCCCCGACTACTCAAACAACTCAGCAGCCCATGCCTGCACCGAGTTCCTCATCAACGCCCGCTATCCCGCAGAAAGACTCAACTTTAGCAAAGACGCCACCCCCAGCAGCTACCCCGATCCCAGCCGGAGGATATCTTCTGGCGCTGGATAAGGAAGTCACTCTTGCTTGTGTGATTGATTATCAATCGGGTGTCCTCGCTGATTGCTCCCCCACTACGCATGCGATTACTTGGAAAGCCACGAGCGGAAATCATCCGCAGGCCAATAGGCTCAAGGCGGTGTTCCCTCCGTTAAAACTTAGTGCTACTGGCGATGGCACCGCCATAGACGGCAGTGCCTTTAAGCGTCTCGACGCCGGCAAGAAGTACTCCGTTGACGCAGCAATCATCGACCTGACCGTACCCGGTAGCGTGACAATACGCGAGCATCAGGGGCCTGGAGTCCGGATTACTCGTGACTCTTTTGAAAAAGTCTCAGCGTAG
>Cp48_102
ATGGAATTGGCAGCCATCAATACGCCGGAGGTAGCAGTGGACATTGGTGTGGGCGGTTGGGGGATCTTGATTGCCGGTGCAGGAATAGCTGGGTGGATTGATGCCATGATTGGTGGCGGAGGCCTGGTGCTTATTCCTCTTATCATGGCCGTCGCGCCGGGACTTGCCCCAGTTGTTGCTATTGCGACGAATAAATTTGTGGCTGTGAGCGGCACCGCCTCGGCCGCCGTGACAATGACTCGGAAGGTGGGGGTTGACAGCTCTCTGGTGCTTCGGCTGGTGCCTATCGCGGCCCTGTGCTCGGCGGGGGGTGCGTTGCTGGCTGCGTGGATAAGCAAAGACGTGATGCGTCCGGTGGTGATCGGACTTATGGTGCTAGCTGGTATTTTTGTTGCTTTTAAACCAGAATTTGGGCAAGGAGGGCACGCAAAAAGTGCGAGTGCTCGACGGCGTGCCCTTGCCGTTCTGGCTACCGGGGGTATTGCGCTTTACGACGGCATCTTTGGGCCCGGGACCGGCATGTTTCTTATCATGGCTTTTACCGCGTTGCTCTCTCAAGATTTTTTGCGTTCGGCGGCCTTAACCAAAGTTGTAAACACTGCCACCAACCTGGGGGCTCTTGTTGTGTTTATCGCAGCTGGCCATGTTTTGTGGTCTCTAGGAATCGTTTTGGCCGTGGCAAATATTGCTGGTGCACAATTTGGAGCCAAAACGGTATTGGCTGGGGGGACTAAGATTTTGCGCCTAGCACTCTTGACCCTGGTAATCGTGATGAGCATATACCTGACAGTGCAGCAGGTATACGGCGCATAG
>Cp48_103
ATGCCAAAGCTCAATGAACTGCTTGCAGATGAATCAATAGAACTGCATGGAAAAGCAGAGACCTGGAGTGATGCCATTGCCAAATCTGGTGCCCTTTTAGAAAAGACAGGTGCGATAACGGACGAGTACACCAGGGCAATGATCGAAAATGTGGAAGCCAACGGACCGTACATTGTGGTTGCGCCAGGCTTTGCTTTTGCGCATGCTCGCCCGTCCTCTGCGGTGAAAAAGACTGCGATTTCTTGGCTGCATTTGGATCAACCAGTTTCTTTTGGTCATTCGAAGAACGACCCCGTTCACCTAGTGGTTGCTCTTGCCGCGCAGGGAGACACAGTACATACTGCCGCGATGAAGGACTTGGCACAGCTACTGGGAGACAAACAGCGCAAGAACGCCCTTGACCAGGTGAAGACCGTAGAGGAACTGCGGGCGGTCTTGGAAGATGACCTGACCGTGAACTCGGCGGTTAAGCCTGCAGCAGCGGTTGCCTCTACAGCTGATTATTCTGCAAAAGCGCAGGCAACAGCACCAAAAGGAAAAATACTCACGGTGTGTGGGAACGGCCTAGGGACCTCTTTGTTTCTGAAAAACACAGTGGAACAGGTGCTCGACTATTGGAAGTGGTCCCCTTATTTTTCGGTCGAAGCCACCGACACGATTTCCGCAAAAGGGCGCGCTCATGAGGCAGATTTCATTTTGACTTCGGGGGAAATCGCAGCGACCCTCGGTGATCTGGGAGTGCCCGTCTACGTTATCCAGAACTTTACTTCACCAGTAGAAATTGACTCAGCTCTACGGCAGCTTTTCGACGTCTAA
>Cp48_104
ATGAACGTCCTACTTTCGATTGCGGAATTTCTTGTCAACGAGATTCTTGCCGTTCCAGCGTTTCTTATCGGCATCATTACGGCTGTCGGCCTAGGAGCAATGGGGCGAGGCGCCGGTAAAGTGCTTGGCGGTGCGTTGAAAGCAACGTTAGGTTTTCTTCTTATCGGGGCAGGTGCCGGCCTAGTTTCGGATTCCTTAGCGCCGCTAGGAGTGATGATCCAAGGCGCTACCGGAGCACATGGTGTTGTTCCCACCAACGAGGCGATCGTGGGGATAGCTCAGGAGCACTATGGTAGCCAGGTAGCTTGGCTCATGATTTTGGGATATGCCGTCTCCTTGGTGTTGGCGCGTTTTACGCCGTTACGTTATGTTTTTCTCACTGGCCATCATGTTCTTTTCATGGCGACATTGTTGACTATTGTTATGGCCACCGCTGGTTTTAGCTCATGGGTGGTTATCACCGCCGGTGCTATCCTCCTTGGTATTTTGATGGTTTCTCTTCCCGCCATCGCACACCCGTGGACCCGTCGAATCACGGGTGATGACTCAGTGGCGATTGGTCACTTTGGCACTGCCGGCTACGTGGCTGCTGGTGCCATGGGTAAGTTAGTAGGGGGCAAAGGCAAGAAGATCAGTCCTTCTACCGAGGAACTGAAACTGCCTGAAGGACTAAGATTTTTACGCGATTCTATGGTGGCTACTGCACTCTCGATGGCGTTGATGTATGTAGTCTTAGCAGTGCTTTTCATCTTCAGGGCTGGTAAAACCGAGGCCTTCACTGCTTTTACCGGAGGTGCTACAGGCGTAGGAAATTATCTTATGCAGTCGGTAACCCAGGGCCTACAGTTTGGAGTAGCGGTAGCCGTGATCCTTTTTGGCGTGCGTACCATCTTGGGAGAATTAGTCCCCGCTTTTCAAGGTATTGCGGAAAAAGTGGTACCCCGTGCAATCCCTGCACTGGATTGTCCTATCGTGTTTCCTTATGCGCAAAATGCTGTGCTGATAGGGTTTATTTCCTCTTTTGTTGGAGGTCTCATCGGGTTGGCAGTGCTTTCTGCATGGTTGAATCCAGTATTCGGGGTGGCACTAATCCTCCCTGGTCTAGTTCCACATTTTTTCACTGGTGGCGCGGCAGGAGTTTATGGAAACGCCACGGGTGGACGCAGAGGCGCACTATGTGGGGCATTTGTTAATGGGCTACTCATCACCTTCCTTCCAGCTTTTCTTCTTGGAGTCCTTGGCACTTTTGGAGAAGCAAACACCACTTTTGGTGATGCAGACTTCGGGTGGTTTGGAATTCTTATTGGAGAAGCAGCGCACGGCGGGCAGACCGTGGGACTTATCCTGATTGTTTTCATAGGCATCGCGATACTTGCACTTGGGCTGTGGTCGCAGAAAGCGCTCGTTCAAGGGAACTGGGATCCTGCTCCACATCGTTCGGGTGGTCTCGCTTCAGTAGATAGGGAGCGTCAGAACGCTGCTGTTTATTCGCGCATAGCGCCTCCACAAGGTGCGCCAATTCCGCCGCCGCCACTGGGGTGA
>Cp48_105
ATGACTTTCTTTGACCTCGATTCCATTGGTAGCGGACTTCCAGTTATGGATTCTGTTCCCGCGATAGAGTCGGCTTTGCTTGCTGCTGGTTCCGTGATAGTCCAGGCGCCACCGGGCACGGGAAAAACTACAGTAATTCCACCGTTAATTTCCAATATCCTGAATAAAAACAGGTCTAGTCAGTGCAATCAGGGCAAAGTAATTGTGGTGGTGCCTCGTCGCGTCGCTGTCCGCGCAGCTGCACAGCGACTCATCTTCCTTGATGGCCTGCATAAAAATAGTGGCAGCGTGGGCTTTAGTATGCGAGGGGAGTCTCGGCGCGGCAAGCTCATAGAGTTTGTTACTCCAGGCGTGCTTCTACGCCGACTTTTGTCTGACCCAGAGTTACCAGGAGTATCGGCGGTTATCGTGGACGAGGTTCATGAGCGGCAACTGGATACCGATTTAGTTCTAGGCATGCTCATCGAGCTCCGAGAGTTGCGCCCTGATCTATTCCTTGCTGTTATGTCTGCAACCGTAGATGCTCACGATTTTTCACGTCTTGTAGGTGCAGCACCCATTGTGACGGTAAACGCCGTTACGCACCCTGTGAACATAGACTATCGTCCGGCACCCGGACGCTCGGATTTTAGTCAAGATTATATTCATCACTTAGCATCAGTTGCCGCGCACGCCGTCTCACAATCAGAGTATTCTGCGCTTGTCTTTGTGCCGGGTGTTCGTGAAGTTTCCGTACTATGCGCTGCTCTAGGAGCCACTACACACGTCAAGGTTCTGCCCCTGCACGGGCAGCTCAGCAGCGCTGAGCAAGAAGCAGCGCTTAGTCCTGCGGAACAACGAATAGTCGTGTCTACGTCTATAGCAGAAAGTTCTCTCACTGTGCCCGGAGTAAGGATCGTCGTTGACACAGGACTTTCCCGTATCCCTAAACGCGATGCTGGAAGGGGAATGAGCGGGCTAGTCACAGTGAGTACTAGTCAGTCCTCTGCGGATCAGAGAGCTGGTCGCGCCGGACGCGAGGGGCCAGGCCATGTGCTGCGGTGTTATTCAGCGCAAGAGTTTTCTCGCTTTAGCCCTCATATCCCACCAGAGATATCTTCCGCCGATCTCACTCAAGCAGCCTTATTTTTAGCTAGCTGGGGTGCACCACGTGGCGAGGGATTTCCGCTACTTACTGCCCCACCGGCAGTAGCAATGGAACAAGCAATAGAAACCCTTACCCGATTAGGGGCTTTGGATAGCTCGGGATACTGCACCGAACTCGGACGCACGTTAGCTACTCTCCCCGCCGATCCGCGACTTGGGAAATCACTCCTGGAATGCGGTACCTCAGCAATTCCCACTGTCGCTGCTTTAAGTACCAATATTCGAGGTGATGTTTCCAAAGAAATTCAGAATCTCGCCGGGCAGCGTCACTATGAGTTAGAAAAAACTAGGCTAGAAAAGCTCATTTCCCATAGACACGGAGAGCCTTCATCTAGGAATCATTCCTATCAGGAGAAATCCCTCCACTCAGAGCCGGTTTCTCCCGGGGAGGCTATTGGTCGCGCTTTCCCAGAAAATATTGCCCGCGCAGACGGTGAATCATACCTGTTGGCCAAAGGCACAAGAGCGTTCCTTCGTAATATCCCATCGCTGTCGGGCTCACCATGGCTTGCGATCTCGGAAGTCGCTTTGTCCCAAGGGCCGCATAACCATGCGGTTATTCATACGGCTGCTGCCATTGATAAAGCCACTGCGCTAGAAATCATTGGTGTATCAGAAGACACCACAGCTACTTTCGCCGAGGGGAAACTACGAGGAACTCGCGTGACCAGAGCGGGTGCCATCGTATTAAGCTCAACACCTTGTGCCTTGGAAGGCGACTCTGCGAGGAAAGCACTTAAGGAGATAATTCAGTCTCGTGGATTAAACCTTTTTAATTTTTCAGAGAAAGCTTTAACCCTGAAAAATCAGCTCCGACACTTGCATAACTGCTATGGAGATCCTTGGCCAAACCTCGATTCCGTCACCGTGCAAGAATGGCTCGCTCCAGAAATCGACTATCTGTTATCGGGGACGCCTATCGCTAAAGTCGATATGTATCCGGCGCTCCAACGGCTGCTCCCCTGGCCCGAAGCTACTCACTTAGAAGAGCTAGCTCCCAGCACCCTCAACGTACCAAGCGGACGCAATGCCAGCATCGATTACTCTGGGGAGCGACCTAAAATCAGCATTAAGCTCCAAGAATGCTTTGGGCTTCAAAACTCCCCCATTATCTGCGGTCAACCACTACAATTTCAGCTTTTGTCACCGGCCGGTAGGCCCTTAGCAGTCACCGATGACTTGCACAGTTTTTTGGGGGGCCCATACCGCCACGTCCGCTCAGAAATGCGAGGACGCTACCCCAAACATCCTTGGCCGGAAGACCCAACAACGGCGTTAGCCACCGGAAAGACTAAAAAAGCCCTCTCATAA
>Cp48_106
GTGGGATATATGCTACTGCGTGGTTTCGGCGGCTTTATTGCAGACCGTTTTTCAACCGCCTGTCTGCTGGAATGTGTAACTGTGGTGGGGATGGCTGCTTCAGCAGATACTGGATGA
>Cp48_107
ATGCGTGTGATTCTAAAAACCAGGTTTGACATTGCTACTACATTTGGGTGGGTGCCTACGCTTTTCGATTCTTACCCAGTACCCAGATCTCCGCAGGTAATCAGGCCTGGAATCGTACATTTACCAGGCTTTCTTTCGTTCGCAGAACAGCGCGTAATGGTGGAGAAAGCGCGCGCGGTTGCGCGTCGATTAGCGCATACGCCTCTGGCGATGCATCAACAACAATGGAAGAGCGGGACGATGAGCGCACATCTTATGTCTTTGGGAAAGCACTGGGAATATAACTCTCACCAGTATGTATCTGAATGGCAGGGGCAAAAAGTACCCGATATCCCAAATAACTTTTTAACCCAAGCGTATGAGGCCTTCGAGCAAGCGGTTTGTCTCGACTCCGACCTGGCTCCGTGGGCTTCTGATTATCGCATCGATGCTGCCCTGGTGAACTACTATCCACCAGGCTCCGGGATGGGAATGCACCAGGATGTTTTTGAAGAATCCTCGGCTCCGGTTGTTTCACTATCCATAGGTGCCACAGCGGTGTTTCGCGCAGGAAATTCGGAAAATCGAAATAAACCCTGGCAAGACGTGCTGCTATTAAGCGGCGATGCACTTGTATTTGGTGGTCCTTCACGGAAGATATTTCACGGTATCAAGCGTATCGACGATGCCACTGTCCCGGATAATTGTGGGCTGGAAAGGGGACGGATCAATATAACTTTTAGGCAGGTAGAGCTGTAG
>Cp48_108
ATGGATACCAGCAATGTACTGAAATCAACACCATTGAGCACAGATCTTGTTCTTGCGGAGGGACTCGTTGTAGGCGAAGACGGGCGAGTGCGCCCTGAATGGGCGGCAAAAGATCCATTACTCAGAAAATATTATGACTATGAATGGGGAAGACCCGTTCACACCGAATCGGGTTTATTAGAGCGTTTATCGTTAGAAGCGTTTCAATCTGGTCTCAGTTGGGCTACCGTGTTGCGCAAACGAGATGCTTTTCGCGCAGCGTTTTATCACTTTGATGCAGATACGGTTGCACGTTTTGGGGAAGAGGATATCGTTCGCTTGTTAGGGTGTTCTGAAATTATTAGGAACCGTCGCAAAATTGAAGCGGTAATAACTAATGCTCGCGCAACGATTGCTCTGCGAGCGTCCGGAGGCCTAGACGCTTTTATCTGGGGTTTTGCCCCTAAAGAGCATCAGCCGCCAGCTACGTTAGCAGACACTCCGACGGTTTCTAATGCTTCAAAGGCACTGGCAAAAGCACTGAAGAAAGCCGGATTTACATTTATCGGTCCAACAACTTGCTATGCCTTGAGCCAAGCTATTGGGATGATTGATGATAGGCCAGCAGGGGCATCGAAATTGCTTGATGATATCGCGGATCTGAATAAAGGAGTGATGGCATGA
>Cp48_109
ATGACAAAGACCGCAATTGTGACGGGAGGTTCTTCTGGAATTGGAGAAGCTACAGCCAGGGCATTAGCTTCTGATGGCTGGTATGTCATCGTGGCAGCACGTCGTATGGACAGATTGCGCCGCATTGCATCAGAGATTGGTGGTGAAGCTATACAACTAGATGTGACTAGCGATGAGTCAGTTGCTCATTTTGCTTCCTGTATTCAGCAGTGTCACCTCCTGGTCAACAACGCTGGAGGTGCGCTTGGCCTGGACCCTATAGCGGAAGCATCAATTGCAGACTGGCAATGGATGTACGAAACTAACGTACTTGGCACGCTTCGGGTGACGCGTTCTCTTCTTGATGTGCTTCACGACGGCGCACAGATCATAAATATTAGTTCCATCGCAGGCATTGCTCCTTATGCAGGTGGTGCCGGTTATAACGCAGCAAAGTTTGGGGTTACTGCTATCAATAAGGTGATGCGTATCGAGTTTGTTCAGCGTAATTTACGGGTAACAGAAATTAACCCTGGACGGGTTAAAACAGACTTTTCGCTTATCCGTTTTCATGGTGATCAAGCTAAAGCTGATGCAGTTTATGCAGATAAGCTCAACCTCACCGCAAAAGATATTGCTGAATCCATCAGGTGGGTAGCTTCAGTGCCTGAGCATATGAATATTGATCGCATGGTCATTACTCCCCGCGATCAGATCGTCTAA
>Cp48_110
ATGATTGTTACTACTACTAGCGTTGTTTCTGGTCGGGAGATTTCTGAATATGTACGGGTAGTCGCAGGGGAAACCATCGTTGGTATTAATGTGTTCAAAGACATTACTGCTGGCTTTAGAAACCTGGTGGGAGGTAGGAGCCAAGCTTATGAAGGTGAAGTAAAAAACGCACGAGAACAAGCTTTAGCGGAAATGGTGCAGCGGGCCATTGAGCTTGGGGCAGAAGGCGTAGTGGGTGTGGATATTGATTATCAAACTCTCGGATCAGATAACGGAATGATGATGGTTTCTGCAACAGGCACTGCAGTGCGCTTTGCTTAA
>Cp48_111
ATGCAAGCGCAGGATGTCACTATTCGTGATCAAGAGATCAAACTAGGTCAATTTATTAAACTCGCTAGTCTTGTAGAGACCGGCGGCATTGCGAAGGAAGTTATCGCGAACGGCGAGGTCACGGTGAACGGCGCCGTGGATACTCGCCGCGGCAAGAAGCTTCGCGACGGAGACGTGGTCTGCGTAGGAACGCTCTGCGCCCGCGTTAAAACCACAGCCGAAGAAGACGACTACTTTGATGAAAAGACAGCTGATGACGACTTTGATCCGGAAGTATGGAGGAACATCTAA
>Cp48_112
ATGCCAGCCTTCCAAGCTGCGTCGGGGATGCCATATTGGATTGACCTAACGTCCAGTGACCTGCGTAAATCAACATACTTCTATGCCCAAGTATTGGGATGGGAGATTGAAGAGTTTGGCCAGGATTATTATCTCGCTCGTGTGCAGGGCCTCCCAGTAGCGGGATTCATTAAAAGGCCTGAAGACCAGCAACAAGCTGATACCTGGGTGACTTATTTCCTGACAGATAACATTCACGCTGATTGTGAGGGCGTCGAAAAGCTGGGTGGGCGTGTGCTCGCGGCGCCGATGGAAGTACGGCTCGGTCTTATGTCCATTGTCGTGGATAATTCAGGTGCACTTTTTGGATTAATCCAGCCTGCTGGGGAGGAAGCCTTCATTGCGGCTGGCGAGCCAGGAACGCCAGTTTGGCATGAATTAACGTGCACTACAGGCTACGCCAAAGCGGTGAAGTTTTATCCTTCTCTGTTCAATTGGACTACGGCAACGGTGGACTCTGATCATAATTTTGAGTACACCACAGCAGAAACTGGTGGCGGTGCTTTTGCTGGCATTTTTAACGCGGAAGGGCAGTTCCCGCCTCAAGTCCCTAGTTTTTGGCAGACCTATCTAGGCGTCTCTAACATGGATGAAGCAGTGAGGAAGACAAAGGAATTCGGCGGAGAAGTGATTCGTGAGCCGTTTGCCTCGGAATTTGGTTTGATGAGCATCATTTCCGATTCTACGGGAGCCACAGTGACAATATGCGAAGTAGAAGAAGCTGTGGAAGAAGGCCGTGAATCTGATCCTCTTGAGGGAATTGATCTCAGCCAATTTGGGATTTAA
>Cp48_113
ATGTATGAGCTCGATGATCTTAGCTCGAAAGTTCTTGACGTGGTCGACGGAATACCCGTTGGCCGCGTGCTTTCTTATGGGGATATTGCGGAAATCGTAGGTATCGGTCCACGGCAAGTTGGGAAAATTATGGCGACCGTTGGACATCTAACAGCTTGGTGGCGGGTTGTGAGATCGGACGGGAGCAGCCATCTGGTTGACCGTGCTGTTCATTACTGGGATTTGGAAAATATTGCGCACAATGGAAAAAGGGTTTTCATGAAAGAATCCCGATGGGGTTGCGATTTTTAG
>Cp48_114
GTGTTTGCGCAAGATATATCTAAAGCTATTGATCGGATCGTGGATGATATTGATTCCTTGCGTAAACTTCTGACGTCACCGGAGGAGATTAACTTCTCTGAAATGGCCGATTCCTTTGTAAAACTAGAGCAGGCTTTTTCCTTTAAAGCTTATAGCGATGCCTTTGTGGCCTATTGTGCTCATATTAACAATGCGGGAACGCTCGTTGGGAGCAAAAAATCCGTCGATTTTCTTGTTAATGGTTTAGATCTTTCTTTATCAGAAGCTCGGGAAAGACTTACGCGGGGCATTAGTCTTTTTGCTTCTCCGATGGGAGAAGATATTCGAGAGAATGCAGCAAGAACAAAAATTGAAAAAATAAAGATCATTGACCGAGAATTGCGGAGCCTAAAGAAAAACACTGAGCTAGAGACTTATCAGTTACGGGCGGAATTTATCGCGAAAGCACAAGGCATGGGTGCAGAAGCTCTTGGGCAATACACGAGAAATCGTGTGAAGGAGCTTAATCGTAAGGCTGATCCAGACCCCTATGCTGCGCTTAAAAGGAGAAAAATCACCATAAGCAAACCGGACAAAGATGGTGGGGTATATGTGAGTGGTTATTTACCACCGGCTACTGGTGTTCTTCTTAAATCTTTGCTTAGCCCTGCGAGGAGAAAAGGAGTTGCATCGCCGGTTGCTCCGGAAGAAGATAAGCGGACATGGGCGCAACGACGGGTCGATGTCTTCCATCAATGCTTGGCCCAGAGTTCTTCCTTGATTGCAAAACAAAATGGTGGTGTAGGGACTGTTATTGTGTCTACGACCATTGAAGAACTTGAAAAAGCTGATTGCTCTACGCGCTTCTACACAAATACAGATATTGAGCTTTCTCCTCTCGACCTTCTGATGCTAGGTCTTAGAGAAGATCTCTTTGCTTGCCTTATGGATAAACAAGGGATTCCACTACAACTGGGGCGGAGTAAACGTACTGCCAGCATCTACCAGCGTTTAGCATTGGTGGCAAGAGAGGCAGTGTGTTCGCATCCTAATTGCGAACAATCCGCTTCCAATTGCGATGTTCACCACTTGATAGCTTGGTTTGATGGTGGTCGCACCGATCTAGAAAATTTAACTTTATTGTGTAGACACCACCACACCAGCAATAACGATAGAAGAGATTTTCGTTTTGGTGTGGGGCATTATCAGAGAGACGCGGGAGTCGTAAAATTTTATAGACCGGGTGTCCCACCTGAAGAAAATCAGGCTCCCGCCAGACGCAAGTCGGCGGGATACCGGATAAGGATGGCGGAGAAGTCTGCCTAG
>Cp48_115
ATGCAATATGTAGCAGCCATCGACCAAGGCACTACTTCAACCCGCTGCATCATCTTTGACCATGACGGCAACCAGGTCTCCGTTGGTCAATATGAACACGAACAAATCTTCCCTCAAAAAGGCTGGGTAGAGCATGACGCCATCGAAATCTGGGACAATACCCGCCGCGCAGTAGGGACCGCCCTTGCAGACAGCGACCTGTCAGCTAAAGACATAGCGGCCCTAGGCATCACTAACCAGCGCGAAACCACAGTGGTCTGGGACAAAAACACCGGCGAGCCCGTGTACAACGCCATCGTGTGGCAAGACACTCGCACCACCTCAATCTGCAAAGAACTCGCTGGTGATGAAGGCGCTGACCGGTGGTACCGCAAGACCGGCCTCCTCATCAATTCTTATCCCGCTGGTCCCAAAATCAAGTGGATTCTAGACAACGTTGACGGCGCCCGCGAGCGAGCCGAGGCAGGAGAACTCCTCTTTGGCACCATCGACACATGGCTCCTTTGGAACCTCACCGGCGGCGCCGATGGCGATGACGGCGCACCGGCATTGCACGCAACCGACGTGACTAATGCTTCCCGCACCCTCCTCATGGATATTGAAAAACTGGAGTGGGACAAAGAACTCTGCAAAGCCATGGATATCCCCATGGAAATGCTCCCTGAGATACGTCCATCAGTCGGCGATTTCCATCAAGTACGTGAACGTGGATCGCTCTCCGGGGTCCCCATTCGATCAATGCTTGGCGACCAACAAGCCGCCATGTTTGGCCAAGGTTGTTTCCGTCCAGGTGAGGCAAAAAACACCTACGGAACAGGCCTCTTCCTGCTCCTCAACACAGGAACCACCCCTAAGTGGTCCGAAAACGGCTTGCTCACCACAGTTTGCTTCCAAATTGAAGGCCAAAAACCGGTCTACGCATTGGAAGGTTCAGTTGCTGTAGGAGGATCGCTAGTCCAGTGGCTGCGCGATAACCTCATGCTTGTCCCCAACGCTCCTATGATCGAGAACATGGCACGCAGCGTTGAAGACAACGGGGGCGTCTATATCGTTCCAGCTTTCTCCGGACTTTTCGCGCCATACTGGCGACAAGACGCCCGAGGCGTCATCGTCGGACTCACTCGCTTTGTTAACCGCAATCACCTAGCTCGCGCCGTTTTGGAAGCAACCGCATACCAAACCCGCGACGTTGCAGACGCCATGGTCGCCGACTCAGATGTGAAGCTCACTGAACTTCGTGTCGACGGCGGAATGACCTACAACGAACTCCTGATGCAGTTCCAGGCAGATATCCTTGGCGTCCCGGTTACTCGCCCTAAAAACGTGGAGACCACGGCCACCGGAGCCGCCTTTGCCGCCGGTTATTCTGTCGGCTACTGGGAAAATCTTGATTTCCTCACTCAGCAAAAAGGCGATTTACACGTCTGGAAGCCTACAATGGATCAGGAAAAAGTCGACGAGCTTTACCGCGATTGGAAGCGCGCAGTAAAGCGTTCCCTGAACTGGGAAGAAAATGTAGACGAGTTCTAG
>Cp48_116
ATGACTGGAGTTGAATATCTATACTGGGAGTTTCTTGGAACAACCATCCTGCTCTTAATGGGCAACGGCGTCTGCGCGCTGGTCACTCTCCGGACCTCAGCGGGACGCAATGCAGGCTGGCTTACCATCGCCTTTGGCTGGGGCCTAGCTGTCTTCGCGGGTGCAAGCATCGCCGATCCTTCAGGAGGCCATCTCAACCCCGCAGTAACCCTCATGCTCGCCGTCAAAGGCAGTGTCGCATGGAACTTGGTTCCGTGGTACTTCGCGGGACAAATGCTCGGCGGTATCTTCGGCGCATTCCTTTGCTGGGCGGCATTTAAGCAGCTTTTCGACGCTAACAATTACGACGAAGCCGGAAACCCCGGAGGTAACAAAAACACCGGCGGGATCTTCTTCACCAACCCTGCACACCCCAACAATTTCTGGAATGCAGTCACCGAATTCATCGCAACCTTCGTGCTGCTGGCATTCATCGCTCTCGGACCATCCGGAGATGTTGGACCGCTCAAATACTTCGCTGTTGCGTTCATTGTGGTTTCCATTGGCCTCTCCCTGGGATCTCCCACCGCATATGCAATCAACCCAGCACGCGATCTCGGGCCGCGCATAGCGTACGCGTTCATTCTTCCGATCAAAGACAAAGGCAGCGCAAACTGGTCTTATGCATGGGTACCAATCGTTGCGCCTATGCTTGCTGCCGTCGCCACAGGCTTACTCGCACTATAA
>Cp48_117
ATGGGCCGCATGGATGAACGCAAAGAATTTGAAGTCGGCGGCAAAGATCGGAAGCTGAGTCCCGAAGAACAGCTGGAACAGCTTTCCACATACATAGCGGCCCACTATGAACGCCCTGCGATGAATCCCCCATGGTCAGACTCCCCCACTGACCCGCTTGTTCTTGATACTTACGACGCCCGCCTCGCCGACCGGATCACCCATGCCTCCATGTTGATGCTCGGCTCCGCTCTGGATCACACCACGCCGGGCGTCGCTTTTAGCGACGGCGTGACCACCGAGGATGTCCCCAACGGTCAGATAATTCATCCCGCGCGCCCAACCGGAGTATGGGGTATTTCAATCCATCCTGGTGGTTGGTGGAAAGGCTCAGGAGCCGCCTTGGAAAATGCCTGGCGCCCAGAAGTCGCAGCCGTGGCTAACCTCTCCGGCATCACATTCCTCGATCTTGACTATCCCCTCCTCCCCGATCACACGGTCTCCGATGCAATCGACTCGGTTCGCCGCGCCGCCCAATGGGTACGCAGCATGGATCCGCCGCGCCTCGTGGCATGGGGATACTCTTCAGGGGCCGCATTAGCCGCCCTCACAAGTGACCTTTGGGACGCGCAAGCACTTACTTTTCCGCACTTAACCCTCGATTACCTCCCAACGCACTTATGCGATGCAGAATTTCCACAGGTTTTCCCGCCTACTTTTCTACAGGTAGCCACGCAGGATTCCGTTGCTGATCGCTACCCGTGGGCAGAGGCTCAGTCGCAGGTCAAGGAGTATGTCTCTGAACACAGAATAGCCACTCCAGAGGTCATGCGAGAGCGGGTAAAAGACGTAGCCGATTTCCTTGTGATTAGTAACACATAA
>Cp48_118
TTGGCCATAGATCCGCACTCGCCAGCAGAGTTCCGCTGCAACGTCATTGCAGGCAACATCGCTGAGTTCTATCAGACCTTTAACGTTCCAGAAGACTCCCCGATGTGGATCGCACCGGAAAAACGCGTCACAATCTGGTAA
>Cp48_119
ATGACTTCTCAGCAACCTTTAATGAAGGATCTGTACCGTTTTGTTAATGGCGAGTGGTTAGACACTCACGTTATCCCCGAAGATCGAGGCGTGGACGGGACATTCCATAGCCTCCGCGATCAGGCAGAGGTCGATGTTCATGAGCTGGTTAAATCCTCGAGCTCACGGGCAGGAAAACTTTATGCATCCTTCATGGATGTCCCCGGAATCGAGGCAGCTGGAGTAGCTGCTATCGATGAAGATTTGGATCGTCTGAAAGTAGAAACCACAAACGAACTCGCCACGGCTTTGGGCGAGCTCGATCGTTTAGGTGTTGGCGGCCCCGTTAGTTTTTGGGTAGCCAAAGATTCCGATGGTAGCGATTCGGTAGCCTACATCGTTCAGTCTGGGCTTGGGCTTCCCGATGAGGCTTATTATCGAGAGCATCCGGACGTGCTCGAATCATATAAAGCGCATGTTACTACGATGTTAGGTTTTCTCGACCCACAGCGGCTCGGCGGACTATCGGCCGAGGAAGCTTCAGAACGCATCGTGGCGCTTGAGACGGACATAGCGCGGGGTCATTGGGATGTAGTAAGCACCCGAGACGCGCTAAAAACCTTTAATCCGACCGAGTTTTCCGAGCTTCCGGAGAACGTCGCAACGCTTCTACGGGCCGCACGACTTCCTGAATCCCGCGTAATCGTCATGATGCCCTCCTACTTGGATCACATAAATACGCTACTTTCCGAGCGTATCGACGATTGGAAGCTGCTTACTACCTGGCACATCCTCCATGCGCGCGCAGGAGTGCTCACCCCTGAAATCTCGCGCGCAGACTTCGCATTCTTTGGCACCACCCTTTCCGGAGCTACCCAGCAGCGTGACCGTTGGAAGCGTGCTGTCGGACTCGCAGAAAGTTTTGTTGGCGAGGAAATCGGTGAGGTCTTTGTTAAAGAACACTTCCCGGCCTCCTCTAAAAAAGATATGGCAACATTGGTTGACTACCTCATCGCCGCATACCGGGAGCGCATTGAGCATCTGCAGTGGATGACACCTGTAACCCGCAAGCGAGCACTGGAAAAACTGGATAAATTCAACGCTAAGATCGGCTACCCAGACACCTGGCGCGATTATGGCGATCTAGAGTTCTCCGACGCTGGCCAAGATCTTCTCCGCAACGTCCGTACGGGTTCCGCTTATGCCCATGACTACGAGCTCTCCAAGTTAGGCAAGCCCGCGGACCGCTCTGAATGGGTAACCACGCCGCAAACCGTCAATGCGTTTTATAACCCTGTGGTCAATGACATCACTTTCCCCGCTGCGATCTTACGGGCGCCGTTCTACTCGCCCACGGCGGATGCCGCCGAAAACTTTGGCGCAATCGGTGCAGTCATCGGGCATGAAATTGGCCATGGTTTTGATGACCAAGGCAGCCAATACGACGGCGACGGCAACCTGCACTCCTGGTGGACCGAGGAGGACCGCGAGGCCTTTACCCAACTCACCTCAAAGCTCGTCGAGCAATTCGACGGCCTAGTCCCCTCCGTGCTTAAGGAATCCACTGGCGTTAACGGAAAATTCACGCTCGGAGAAAATATCGGAGACCTCGGCGGCCTAGGCATAGCAGTAGTCGCTTATCAGCGCTACCTAGTCGACCACGGGGAGGACACGACAGGACTCCACGCATCTGGCGCACAGCAATACGCCCTGAGCTGGCAGAACAATACTTGGCCATAG
>Cp48_120
ATGTTCGATGAAGAAGGTAGTTTGAACAGTATGTCTTACTTCCAGTTCCGGCCTGCGATGTCGGCAAAATCCTGGTGGCTCGTTGCCGTAGTGGTCACTCTGCTGCTTGTCCTCCCCGCTGCGCTCAATGCTGTGGTCCCCAGCATTGATTTCAAATTGAAGAATGTGATCTTAGGAAAAAAAGATAGTTTTGAGCTTCCAGTGGTGTTAGACGACGGTGCACACCTGCAATGCAAAGAGGAAATGTCCGATTTATTCCAGCCTCAATGGGATTGTGAAGGCACCAGAATTAACTCGATGGTGGTTGATGGCAGTACGGACCAAGACCACACGCTTAGGCGGATGATGCGTTTGAACGCCAAGGTTCCATTGCCCAAAGACGCAAAAATATTCCGTGAGGGAAATATTAGGATCATTGAAGGGGCTAGCCAAGTGGGCTTAAGCCTTGCAGTGCAGGGAGAGGATGAACAGAAGACCTTGTTCGTTCTTGTCACGGGGCCAGATACGGATAACGCCGTACAACTCATCGCGAAGAATTTTCAAAATTATGCAGTGAAGGGAGCCACCGCGTGA
>Cp48_121
GTGAACACCTCGTTGGTAGGACCTATAAAATCAGCTACCCACCCAGCGTCCATTTCCTGGGTGATGTGGGCGATCATTGGTATTTCAGCCCCAGTGTCTCTCTTTTATTTAGGCGCTTACGTATTACTTTCTCCTAGCGGATCGGCTGTGGGACTGCTTTGCGGAGTGGCATACTTAATAGTGGGAACCCTGATATTCCGGGTGTCTCCTATGTGGCCTAAGGCAGGCTGGAAATGGTACGTGACCTCCCTTTGTTGGGGCGCCTGCTCTTCTTTTGCCCTGGTTATGGCTTCGTCTCAACCCATTATTGATTTAACGGAAAAATTGGGTTGGAAGATGGTGAGTGCGTCCTTTGGTGGGGCATATCCTGAGGAAATTGCTAAAGCTCTCGGTGTTCTTCTCATACTGTTTACGTTTTCTAAAATCAGCCGCCCTTGGCATGGGTTTGTTACCGGCGGCATGGTCGGCTTAGGGTTTGAAATCTTTGAAAACCTGATGTACGGGGTTATTGAGGGGATGTCGGATGCCAATTCTGACGTTCCTGGAGCGCTATCCTCCTGGGGACTAAGGACTCTGGCGGGACCTGGTCTCCACGTATTTTTCACGGCAATAGCCGGATATGGCATCGGGCTAGCCGTGTTTACATACGGGTGGGATCGCTTCCGTCGACTTCAGGTCGCAGGTGCGGCTCTGCTTGTGGCGTTTACTTTCCATTTCTGCTGGAACCTCACGTGGGAGGGCGATCTCGGCACTATCATCAACGTGATCGTGGTGTCGCTGTGCCTCTATCCCCTTGTTATTTATCTTTGGATTAGATGCCATAGAGACGCCACCGCTGATTTTGGCATGATCCGCATGAACTCTCCTTTGACGTTAGTAAGCCAAGTGAGGAACGATGAATAA
>Cp48_122
ATGAATAAACGCATTGCTGTACTGGGAGTCGCGATGTGTCTTACAGCTTGTGGCTCTATTGAATCTGTGGATGGCGGTAGAACTGACTCAGACGCGATCGTTATTGGATCTCAGACGTATTATTCCAATGAGGTCATCGCTGAGATCTATGCGCAAGCGTTGGAAAAGGCCGGGCATAAAGTAGACAGGCAGTTTCAGATCGGACAGCGAGAAGTCTATATGTCTGAGGTGGAAAACGGATCCATAGATGTGTTCCCTGAATACTCAGGGCCGCTGCTGCAATATTGGAAACCAGATACCACAGCGCGGCTACCAGAAGCTGTATACGCAGAGCTGCAATCTGCGCTTCCCTCGAGTTTGCAAGTCCTGAATCAAGCAGAGGCTTCGGACCAGGATTCTTATGTTGTGACTAAGCAATACTCGGAGGAACACGGGATAAAGTCTATTCAGGATCTGGCCAAGGTTAAGAACATAACCTTGGGGGCAAACTCAGAGGCGGAGGATCGCCCCAACGGTCCCAAAGGCCTAAAAAGCGTCTATGGGGTGGATGCTGCCTTTACTCCTATTGAGGACTCCGGTGGGCCGCTGACGGTCAAAGCTCTCAAAGACGGTGATATCCAACTGGCGATTATTTACAGTGTGGACCCCTCTATTGCTGCAAATAATCTGGTAAGTCTTGAGGATCCCAAAGGGCAGTTCCTTGCGTCACGGGTAGTGCCGTTGGCTAATAAAAAATTAGATGCAGACGCTGCGGCAGTGCTTAATAAAGTGAACGCACAACTTACCACCCAGGATTTGATCCAGCTGAATACGCGTTCCGTGACAGAACAGCTCCCCAGTGCGCTGATTGCCAAGGAATGGCTAAAAGCGCACTAG
>Cp48_123
GTGGATAAGCATGACGTAGACTCGGATTTCGTGTCTAGTTCAGTTTCGCAGAAAGTTAAAACGCTAAAGCTTTTGGCGGTTTTATCGGGTGTTCTCGGCTTCATACTCTTCCTCTTGACGCCGTTTATGCCGGTCAATCAGGTGCAGTCTTCTCTGTCCTGGCCGCAGAATGGAAACCTTAATAGCGTTAACGCTCCTTTGATGAGTTATTCTCCTCAGGAACTTAACGCAGTCATCCCGATTAGCGCTTCTGAAAAACTCCGCCCAGGTCAAAGCCTCATCGTGGGAACCTTGCCGGAGGACAGCGAAGATGCCGCAGCGCGCGGGCTCTTCGTGCGTTCTTCCGACGGCGGAATCCAGATAACATCCCGTGGCGAGCTCGTCTTCGAGTTGACTGCAGATGAACTCAAAAAACTGCCTGCCGACGCAAAAGTCAGCGTCTCTTCCACCAAGGACGCGACTACTGCTTCCGTGGGCGAGTACAGCGGTTCTATAGATGAAGACAAGCGTCCACAGATCACAGGACTGTATTCCGAGCTCGACTCCCAGGCTGCTGACAGCCTCAGCAGCGCGCTCAAGGTCGACGTAGAGATTAATTCTCGCTTCACCACCTCCCCTACCGCAGCAAAGTACACGACCATGTGGCTCGGCGGGGCGATGACCGTTATTGCGCTTGTCTGCTTGGGGTTGCTAGACCTGCAAGACAATAAAAAGGTGCGTTTCCTCCAACGCGGCGCTTGGCGCCCTCGGGGACTCGACGCCATTGTTGTCGCGATCCTAGGTTTCTGGTACTTCATCGGCGCCAATACCTCTGACGATGGCTTCATCCTCACAATGGGGCGGATTGCTGCGCACGCTGACTATATGGCCAATTATTACCGTTGGTTTGGTGTTCCGGAATCGCCCTTCGGCGCACCTTATTATGACCTTCTGGGTCTTATGTCGCATGTCTCCACATCTTCTATCTGGATGAGACTTCCGTCCCTCATCGCCGCCCTTATCGTGTGGTTCGCCCTCTCCCGCGAGGTTCTCCCGCGTCTGGGCGAAAAAATTGCTGGAAGACGCGTCTCCCAATGGACCATGGCCTTTGTGTTCCTCGCCTTCTGGTTGGCTTATAACAATGGTCTGCGCCCAGAACCAATCATTGCTGCCGGCACCCTGCTCACGTGGCTGTCATTCGAGGTTGCTATCAAGACCGAACGGCTCCTTCCTGCTGCAGTAGGAACGCTTCTCGCTGCTTTCACCCTTGCTTGTGGCCCCACCGGTCTCATGGCCGTTGCCTGCTTGCTGGCTGGTTTGTCGTATTTGATCCGCATTATTTACCGCCGTATACCGCTTCTAGGCGGCAAGCCCGCATTCAACATCGCGGCTATGGTCGCGCCTTTTGCAGCCGCCGGAACTGCAGTCTTGGTTGCTGTTTTTGGCGATCAAACTCTGATGAACGTCTTCGAGTCCATCCATGTCCGCTCAGAGACGGGACCGTCGTTAAGCTGGTACAACGAGTTCGCCCGTTACCAGGTACTCATGCAGCAAACCGTCGATGGTTCTTTTGCCAGAAGAATCGGCGTCTTTTTCACCTTCATCTCTATTGCCCTCGTGCTCACCTCCATTCTGCGTAACGGAAAGGTTCCTGGGAGCAACAAGGGTCCGGTCTTCCGACTGTTGCTGGCCATGGTGGGAACCTTGTTCTTCATGATGTTCACGCCTACCAAGTGGACTCACCACTTTGGCGTATGGGCGGGCATCGCAGCGGCTCTAGCGGGGGTCGGCGCGGTGGCGCTCTCCCATATGGCTTTGCGTGCCCCTCGGTCACGTACCCTTCTTACAGGCGGAATACTCTTCGTCTTTGCCTTCGCGCTCTCCGGCACAAACGGATGGTGGTACACATCTAGCTACAGCGTGCCCTGGTGGGATAAGACGATTCAGATCCATGAGATCGAAGCGTCTACCGTCATGTTGGTTATTTCCCTCGTTGTGTTGGGCATAGGCGTTTTGCAGTCCTTTAAAAAGGATGTGGCAGAGGAACGCGGTGAGGCTCCCGTGGACTTCCGCAAACAGCGCTTTGAAGGCCTCGCAGCTGCCCCTATTGCGATACTCAGCATCCTCGCCGTAGCGTTTTCTATGGCGTCCCTGGGCAAAGGTTTTCTCTCGCAATACCCCGCCTACTCCGTCGGATTAGGCAACCTGCGGGCAGCCGCGGGCAATACTTGCAACCTTGCTAACGACGTCCTCGTGGAGGCAAACACCAACGAGTCCTTCCTCCAGCCGCTGCACAGCAGTCTGGGAGAATCACTCACTTTTGGCAAGAATCGGGCATTTGACCCCAACCATATTTCCTCCGAGGCCTACACAGAAGAAAACAAGTCTTCTTCTAGCACCGCGGGAACCGCCAACAGCACGGACACCACCGAGACCACTACCGAGGGCAAGGAACACCGCGCAGCTGTGGGCGTAAACGGTTCCACCGCGCAGCTTCCCTTTAATTTGGATTACACTCGTGTGCCGGTTCTTGGCTCTTGGACCAGCGGCGAGCAACACTACGCAGAAGCTATCTCCGATTGGTATAAGCTGCCGGAGCGCAGTGAGTCTGCCCCTGTCATCGCGGTTTCTGCTGCGGGAAGCATCGAGCATCTCGACCTGGATGGGATCAAAAAAGAGGGCCAGAAGCTGATCATCGAGTACGGAACGGCCTCCAATGGGAAGGTTGACATGCTCGGTGAAAAGCAAATGCTTGATATCGGACCTGACCTTAAATGGCGTAACCTGCGTCTTCCGCTTTCAGAGCTCCCCGAGGAAGCCAACGTTATCCGTATCCACGCAACAGATGGCAACCTCAGCCCTGATGAATGGCTAGCGTTTACCCCGCCGCGTGTTCCCACGCTGGAGACGCTAAATGACGTCTACACCTCAGAAACCCCCGGGTTGCTCGACTGGGCAGTGCCGCTGCAGTTCCCCTGCCAGCGCACTTTCAACCACTATGCAGGCGTAGCAGAAATTCCTAAATTCCGTATTTCCGCCGACGCAGAAGGCCGCGCTTCTGGAGCCTCTTTCCAAGACTACTTTGGCGGCGGTGTCACCGGAATTGCGGAAGCCGTGAATTATAGCTACCAGCTTCCGAGCTACTCCAAGAATGATTGGCAACGCGATTGGGGATCCATCGAGGTCTACCACCCACGCCCCAACTCGCAGGGCAAAGAGCCTGATCTAGCTCAGATCACCACAGAGACTGTTACGCGATCAGGACTCTGGTACCCCGGTCCAATGAATATCAACACGGACCACTAA
>Cp48_124
ATGATCAATCGTGCCCGCAACGCAGATTCCCAACCGCCGAAAGACGACTCGGAAGCGCCGCACGCCTCTGCTGCAGCCAGCGACCCATTTCCGGTGATGCTCAAACACCCCGACAAGGACAACCTACGGGACAAAAGCTACGACTTTGACTACACCCCTGACATCCAAGATGGCCCACGCACTCTGTTCGGAATAGTCGCTGCAGTCCTAGGAGGTGGGATCCTTACTTTCATCTCCTGGTACGTACTCAAGCAAGTCAATCTCCCAGCCTTTGGCCCTTCTCTGGTCACACGCGCACTGGCCACTTTCTGCACACTTCTTGTTGTTGTTGCGGTCACGGCACTCATGATCTGGTGGGTTCATTACGAGAAGACAAACCAAGAGCGTCCCCGTTGGTTTACCTGGCTCACTTACACCCTGACCTATTTATCCCCGGCAGGTTTAGTAGTGGCTTCCCTCGGGATACCGCTATCCCCGACCAAGCTCTACCTTGACGGACTAACCGTAGACCAAGTTTTCCGCACCCAATACATGACGCGGCTTACAGATTCCTGGCAGCTCACCGATATGAACTATATCGATCTTCCAGCGTATTACCCCGGAGCATGGTTCTGGTTTGGCGGCAGACTGGGAGCTCTCCTCGGGCTTCCTGGGTGGGAAGTCTTCCAGCCATATTCGCTCATCTCTCTCAGCATGGCAGGCTGCCTCCTCGTCCCGATATGGCAGCGTCTCGTTGGAAGCTTGCCCGTAGCTACCGGCATAGCGCTAGTAACCACTACTATTGCGCTCGTTATGTGCGCGGAAGAACCCTACGCATGCATTATCGCAATGGGCATACCGGCCGCAGTTATTATCGGTCGTCGTGCATTGTCGGGACGCAAAAGCGCCATGCTTGCGATTATTTTCTATCTGGGTGTTTCTGCATCTATGTACACCCTCTATACAGCTATTATCGCGCTGAGCCTGATCGCTATCACTGGTGTTATTTCCGCATTAATGCTGCGTTCTTGGAAGCCCATTGGGCGCATCGTCACCATTGGTGTTTCTTCTATGGCTATCGCCGCTATCGCGTGGGGCCCGTACTTTGTTTTCATTTTAAGCGGCAACCACACCTCAGGTGCTACCGCTTCCCATTTCCTCCCCGTTGAAGGCACAGAAATCCCGCTTCCTATGTTTGCAGCCAGCATTGTGGGAATTCTCTGCATGCTAGGCCTGATCTACCTATTGGCTCGAGCGGCGGATCCAGACATCAACTCCCTAGGCGTTGCCGTCGTGGTTGCTTACATCTGGGTCATAGCCTCCATGGCTGTTACGCTCACGGGCTCTACTCTCCTTGGCTTCCGCCTAGATCCTGTGGTCACAGTTCTTCTAGCCACCGCAGGTGTACTGGCCATAGCGGATTTCCGCCTTGTAGGAATTCACCGCCTCTATCCCGTGCAATTCTCTGCTAGCACTTCACGGCAAATCACAATGGTCATTGCCATTGTGATCGCCCTTGGCGGCATCAAATATGCCCAGGATATTCCCGCAAAACACTCGCATTCTATTGACCATGCTTATTCCAGCACAGATGGTAACGGTGAGCGCGCTGACCGTTACCCGGCTGATGCCACGCAGTACTATGCCGAGATTGACAAAATCCTGCGGGGAAACGGTTCACTCCCACGAGAGACTGTAGTTCTCACAGATGAGATGAACTTCATGGCTTATTACCCCTACCACGGTTTCCAGGCCTTCACCTCGCACTATGCAAATCCTCTTGGGGAGTTTAATGAGCGGAATAAAACCATAGAGCAATGGGCAATGGACAGCTGGCAGCAGCTCAAAGATCCCAAAGCGTTCGACCGCGCATTGCACTCCACTCCATGGCGGGCACCCGATGCGTTTGTTTTCCGCGCCGATTCCATGGAAGAAAGTTCAAGCGGTTGGAACTTTGACCTTGCGGAGGATATCTATCCCAACAATCCCAATGTCCGTTTCCGCGGAGTAAAAATCAACCCGGAGGTCTTCACCGGCAAAGACTCTCCCTGGAAAGTCGATCAGGTAGGACCATTTGTGGTGGTGACCCGTGGATAA
>Cp48_125
ATGCTGAACGCAGTGGGCAAAGCCCAAAACATCCTCCTCCTCGGTGGCACATCCGAGATCGGCCTAGCTATCGTAAACGAGTTCCTGACTCACGGTCCCGCACACGTCACCCTTGCTGCGCGCAAGGATTCGCCGCGTATCGACGCCGCCGTGAAGGACATCGAATCAGCTGGCGCATCCGCCGTTGAGGTCATCGACTTCGACGCAACTGCCTTTGATACGCACGCCGATGTCATCGACCAGGCTTTCCTTCTCGGAGACGTCGACGTAGCCATCGTCGCCTTTGGCACTCTTGGGGACCAAGAAGAACTTTGGCAGGACCAGTCCAAGGCTGTGGCCAGTGCCGAGACCAACTACACCGCACCGGTATCCGTTGGTGTACTCCTCGCGGAGAAGTTCAAGGCCCAAGGCCACGGCACTATCGTTGCTCTGTCCTCTGTTGCAGGTCAGCGTGTTCGCCGCTCCAACTTTGTTTATGGTGCTTCCAAGGCTGGCATGGACGGCTTCTACGTCAACCTAGGCGAGGCCCTTCGCGATTATGGCGTCAACGTCCTTGTCGTGCGCCCAGGCCAGGTGCGTACCAAGATGTCCGCTGATGCGGGAGAGGCTCCACTCACGGTGGATCGCGAGGACGTAGCTAAGGCAACTGTCCAAGCGGTTTTGTCCGGAAAGAGCTCCATCTTCGTTCATCCACTGTTCGAATATGTCTCGCTTGTTTTCAAGTTTATTCCTCAGGCGATCTTCCGAAAGCTACCGTTCTAG
>Cp48_126
ATGACGAGCGCCAAGGGCACGTCCAGCACCGCAGCTTCGAGCGGTGTCTCCGGAGCCTTACACACAGAAGCCATGAAACTCACCGGTTGGGGACGCACCGCCCCCACAACCGCAGAGGTCCTCGCAACTCCAGATTTGGAGACCATCGTCAAGGCAGTACGCCAGGTCGCCGAGCAAAATGACTCCAAGCCAGACTATCTCCGTCGTGGCGTAATCCCTCGCGGTATGGGCCGCTCCTACGGCGATCCTGCACAAAATGCTGGTGGCCTTGTCATTGATATGCAGCCTTTGAACAAGATCCACTCTATTGATCCAGAGACCGCCATTGTGGATGTTGATGGCGGTGTAACCCTTGATCAGTTGATGAAGGCGGCTCTCCCCTACGGGCTGTGGGTTCCTGTTCTTCCAGGTACTCGTCAGGTCACCATCGGCGGCGCTATCGGCCCAGATATCCACGGAAAGAACCACCACTCAGCTGGTTCTTTCGGTGATCACGTCACCTCCATGGAACTGCTAGTGGCCGACGGTCGTATCTTGCACCTTGAGCCAGAAGGCTCGGCAGATGATCCAGACGGTTCTCTCTTCTGGGCAACCGTTGGCGGCATGGGCCTCACCGGCATCATTGTCCGTGCAAAGATCCGTATGACCAAGACGGAAACCGCTTACTTCATCGCAGACGGCGACCTCACCGCTAACCTCGATGAAACCGTGGAATTCCACTCCGACGGTTCCGAGTCCAACTTCACCTATTCCTCCGCTTGGTTCGACGCCATCAGCCCGGAGCCCAAGCTAGGTCGCGCCGCCATTTCACGGGGTTCCCTAGCCACACTCGCGCAGCTGGAAGAGCTCTCCCCCAAGCTGGCCAAAGATCCTCTGAAGTTCAACGCCCCACAGCTTGTGACGGTTCCGGATATTTTCCCTTCCTTCACCATGAACAAGCTTTCTATGATCGCAATTGGTGAACTTTGGTGGCTCAAGTCAGGCACGTACAGGAATAAGGTGCAAAACCTCACCCAGTTCTATCAACCGCTCGACCTCATCGGAGAGTGGAACCGCGGTTATGGTTCTAAGGGCTTCCTGCAGTATCAGTTCGTGGTTCCACGTGAGGCTGTCGAACCATTCAAAGATATCGTCCGCGATATCCAGCGTTCCGGACATTACTCCGCACTCAACGTGTTTAAGCTCTTCGGAGAAGGAAACCGTGCGCCGTTGAGCTATCCAATGCCGGGTTGGAATGTCTGCGTAGACTTCCCGATTAAGCCAGGGCTAGGCAAGTTCCTCGATGAGCTTGACCGCCGTGTCATGGAGTTTGGTGGACGCCTCTACTTGGCCAAAGAATCTCGTACGAGCGCTGAAAACTTCCACTCGATGTATCCAGGAATGGAAGGCTGGCTCAAGACACGTAATGCGATCGACCCCACTGGCGTCTTCGCTTCTGACATGTCCCGCCGCCTCGAGCTACACTAA
>Cp48_127
ATGTTTGGATTCCTCAAAAAGAAGACCGTGGAAACGCATATCGCGGCAGAACGCACAAATACTCCCATGGATTCCCGCATGACCCTCCTCATGGCTGAGGAAATCCCCATGCTAGATAGCGCTTCTCGGGTGCGTATCTATCAAATCCTCGAGGAATACGACGGTCCGCAAATTACGTCGCAGGAGGAACTTCCCCAGGAAATTCGCGACATGATGGACCTGTAA
>Cp48_128
ATGAAAGACACCACTGTTGAGAGAAACCTGAATCCTTTAGATGACACGATGACGGGGCGTATCTCCCAGGCTGCAGCCATAGGCCTGATCACCGCGCTGCCGGACTATGTGCACACCAAGGCGCTTCGGTGGGTAATTAATACCGTCATCCTTGGGGCTCTCCTGGGCATCGCTTTATACGCTAATACCCATGATGATGATCCAGACAATGATCCTGATGTGATCGCTGCACGTGTGCGTGAGCAACTGGAAAGCAACGATGCTAAAGAATTCGGACCTCTTGTCACGTGGGGTGCGTTTGCAGTGCTCCTGCTTGTTTTCCTTGGGATCAGCAAACTAGACAGAACAATAAGCAAAAAGGTCGTTGAGTTTTTGCGCCGCCGTGGAGTTTCCAAGCCTCATACTCTGCTTGGGGTTGTCGGCGCGGCGCTGGTTTTTGTTTCTTCCGGAGACCAGCGGTGA
>Cp48_129
GTGATTAGCATTATCGACGTTCGCGGCGCGGCGCCGGACCATACCGTTGTGCTCTGGCACGTACACACGGATCCTTCCTATCCCACCGGCCTCATGTCTGGGGCATGGGTGCTTGGTCCGGGGGAAGCTACGCCCGTGGATAAGCTCCCGAGCCTGCTTACGGGAACAACAGCTCTTCCCTTGAACGCCGAGGCTCGCGAGTTAGTGCCAGGCGATATCACATGCGTCAGTCTCCACGATGTAGCTGATGCAGTGCGGGCGGGGCTCGATGAGATTAAAAAGGAAGCCGCGCGGGCAAAGTCGGAAAATGAAAAACTCGTCGCCCCACGTTTTGAGGCCCTCACGGATATCTCTCCAGAGGATTTTCTTGATGCATATCGGGGTGAGCCTCAAGCACGAGATGCATGGATGATGGCCAGCGCAGTAGCCGGATGGATGCAGCAATGGCTCGACATAGAATCCGTGCGCAGGAGCCGCGCCTATCTCAAAGAAGCGTTTGGCTCTGAGCCGCGGCCGCTACCGATCGGCTAA
>Cp48_130
GTGATACAGCGCAGCGGAGTGATCTGGATAAGCGAGGCCCGCCTGCGTCGTGGAAAGACCGTTGCTCGGCGCAGGCGAATCCGAGCGGGCAAAATAATAGTTCTACAGCTTAAAGTCATTGATGCGGCGGGGATTCTGCATCGAGTTCTCGGAGTACGAGACACACTGAAGCTTGCGGGGGTCGCCGAGATTATCAAGACGTGTTTTGGTTTTGATGCGGCTTCGCCGCAGTCTTTTTATCGTTGCGGCGAGCAAGTGTCGATGAACGATTGTTTGCATGCGCATACTGCTGCGATTCGCGCCGGGCAGCTCGAGTACAACTGGGGACTGTGGCGAGTAAGTCTTTCGATCCTGGACACGTATTCCCGTGAAGCTTCCGCACCGGAGGCCTTGTGTCTAGGAGGAAGCGGGGATCTTTATGAACCAGATGCGCCAGTGGATACGGCCCGTATCAATATGGCTATTTCTGGTGGTAAAAGAGCACAAGAAACCCTTGCTCACGTGCATGAGGAGGTTGTTTCAATCATTCAACGTACCCGAGAGACTGGGGTGATCCCGTTACTCCAGGCACTAGGACTTGGAGAGGAACCAAATTACGCGGCTTCTGGCCTGCAGGCTCTTCCTGTGGAGCAGTCGCGCCAGGCACGGGAGGCCTGGTGGTCCTTTGTGATCGGCATGGCGTGCATGGGCGGGAAAGACCTAAGATCGCGGGTGGCCGGGCGGCTCATGAGGAAGTTGGGCTGGCAAGAAGACCTGACTGATGAGCGGATTCGTGAGTTATGTGGGGCGTCGATAAGCAAGCTAGAAGAGCTCGGTGGATGTGGCACTCATGCGTTATCTGCAGTGGAAAGAATCGATATCTACCGAGAATTACTCCGTAAGAGGTAA
>Cp48_131
GTGGCTAATTCCAACACCGGCGCGCATGACCAGGCCGCCCCCAATGTGACTGTGACTACCTCCTCGGCGAGCGTGGCTTCTCAAGGCATCAAGTTCATCATCTCTGGAGGAATCTCCGCAGTTGTGGACCTTGGTCTGACTTATCTATGCCAGATCGTTTTTGGGTTCTCTGCTGCGAGAGGACGCACTATTGGGTTTATTTTTGGCACGATTACCGCTTATCTGATCAATCGCCGTTGGACCTTCCAGGCTGAGGCATCAACCAAGCGATTCTTGCAGGTAGCGGTTCTGTATACGATTACCTACTTTGTTAACGTGGGTGGGCATTCCTTGCTCTTCTCGTTATTAACTCATTACGGGGTGAGCGAACAGATTGCCCTAGTTATCGCCTTTGTGATCTCCCAAGGGACTGCCACGGTGATCAATTTCTTTGTTCAGCGCATTTTTATTTTTAAGTAG
>Cp48_132
ATGCCTATAGCTTCTACTGGTCGCATCGCGGCTGTCATTGTCACTCACAACCGCGTCGAGCTGTTGCAGAATTCTTTGAAGATCGTTGCGCAACAGACGCATCCCGTAGATCACATCATCGTTGTAGATAACGGTGATGATCCCGCCGTCGAGAGCCTAGTTACCGCTATCGCCGGCGAGCGCGCCGTCTACCTCGGAAGCAAACATAATTTGGGAGGAGCCGGCGGGTTTGCGCTTGGTTTTCTCACCGCGCTGAGGCTGGGAGCCGACGCGGTCTGGTGCGCCGATGATGACGGCCGCCCGGAAGACGAGAATGTCCTGGCAACCCTCTTGCAGGTAGCAGAAAAGCACCACCTCGATGAGGTCTCCCCGGTTGTTTGTAATGCAGAAGAACCTGACCAGCTGGCATTCCCGCTTCGCCGTGGCACCACGTGGCGTAGGTTCCGCAGTGAGCTCGGCAATGAGGATTTCCTAGCAGGTATTGCTTCGCTATTTAACGGCGCTCTTATCTCCGCTGATGCTATGCAACGCATCGGCGTCCCCGACTTGCGCCTGTTTATCCGAGGCGATGAAGTTGAGTATCATCGCCGACTAGTGCGTTCCGGCCTCAAATTTGGCACCTGTCTCACCGCTGCTTATCTGCACCCGGATGGCTCAGATGAGTTTAAGCCAATCCTTGGGGGACGCATGCATACGCAATACCCAGATAACGAGGGCAAGCGGTTCTTCACTTATCGCAACCGCGGATACCTTATGAATCAACCCGGTATGCGTCGGCTTCTTCCCCAGGAGTATGCGCGATTTGGCTGGTTCTTCCTCATTCAGCGCAAAGACCCTAAGGGATTTTTACAGTGGCTCAAGCTCCACCACATGGGCCGCTCGGAGCGCTTTGAACGGCCGTAA
>Cp48_133
ATGACTAAGGAATCATCTCGTATCAATCGCCATAGCAGGCGCGGTTTTCTTGCGGTGTCCGCACTCACCGCAGTGGCCTTGCTGGGCGGCCTCAGCGCATGTTCTAGCGAAAAAGCTAGTGAAAAGCCCAGTACGCTCTCTGTCTTTGCTACCACTGGTTATATCGGCGATGCCGTGAAGAATATTGCCCCTGCAGCTGATGTCACTGTGATGGTAGGCACTGGCGGCGATCCTCATACCTATCAGCCCACTACACAGGATATTTCCAAGATTAAGACGTCCAATGTTGTCCTGTGGTCGGGCCTGCATATGGAAGCAAAGATGCTGGATGAGCTGGCAGCGCAGGGAGACCGCCAGGAGGCTGTGGCTGAAGCTATCCCGGAATCTGAGCGGCTTGAATGGCCTGAGCTTGGTGAAAACGGCGAAAAACTTTGGGATCCACACGTGTGGAACTCCACGGAAAACTGGAAGTACGTTGTTGATGCGATTGCCAAGAAGCTTTCCCAGGTGGATAAAGAAAACGCGGAAACATACAAAAAGAACGCTGAGACTTATAAAAAGCAGATTGATCAGGCCGCTGCCTATGCAAAGGAGCAGATCGACGCTATCCCTGCGGAGAAGCGCATTCTGATTACCGGACACGATGCCTTCAATTATTTTGGTAAGCAGTTCGGCCTAGAGATTCACGCCACAGATTTTGTTACCTCGGAGTCTGAAATGTCCCCGACTGAGCTGGCAGACCTGGGAAAGTTCATCGCAGAAAAGAAGATACCCACGATCTTCCAAGATAATTTGGCCAACCCCCAGGCTATTAACTCGTTGAAAGAGACGGTAAGGGCAAAGGGCTGGAACGTCGAGGTCTCGGATAAAGAGCTTTACGCGGATTCGCTCGGAGAAACAGCTCCTACCGATACTTATATTGGAGTTTTAAAATACAACGCTGATGCGATTAAAGCGGCTTTGACCAAGTAA
>Cp48_134
GTGGCCAATCTAGTGGGCTCGGCATTGACAATGACGGGCATCAGCGTGAGCTATGGGCCAACGGTGGCCCTGGAAAATGCAAGCATTGAGGTTCCTGTTGGATCTGTGATGGGTTTTATCGGGCCTAATGGGGCAGGAAAATCTACTCTTATTAAGTCTGCGATCGATCTTGTAGACCACGACGGTGAGGTCGCTTTCTTTGGCAAACCACTCGCTCAAGTACGTGATCGTGTTGCTTACATGCCGCAATCCGCCGCTGTGGACTGGGATTACCCCATCACCGTGGAACAAGTGGTGGGCATGGGGCTATATCCGCGTTTAGGTTGGTTCAAACGTTTCACCAGGGCGCACCGGGAAGAGGTACGGCACGCTCTTGAACGGGTAGGTATTGCTGATTTGGCTAAGCGCCATATTTCCGAGCTCTCCGGGGGACAACGACGCCGTGTCTTTGTTGCAAGAATTCTGGTGCAAAATCCCGATATCTTCCTACTGGACGAGCCTTTTGCAGGTGTCGACGCAGCCAGCGAACGCGTTATCCGTGATGTTTTGCATGGTTTGTGTGAAAACGGAAAATCGGTGGTTATTGTTCATCACGACTTGTCTACAGTGACAGAACTTTGCGATCACGTCACCGTAATCAATCGGCAGATCGTAGCAACCGGAACCGTAGAGGAAGCGTTTACCCGGGAGACCGTGAATGCTGCTTTTGGCCTGGGGTTGTTATGA
>Cp48_135
ATGAGCATCATTGATTTTCTTGCCGAGTTCTCCTATCGGCGGGTGGTGTGGGGAACGCTACTCATTGGACTGTGCTCAGGTGCAATGGGAACGTTTTTATACTTGCGCAGGCAGTCCATGATGAGCGACGTGATCGGTCATTCTGCGACTCCTGGTGTGATGGGCGCCTTTCTCTTCTTTGCCACCACGCCGTGGTTAAGCGAGTCGCAGTTGCTCGCAGACTGGGGCATCGACGCTCGTTCGATGCCGGTAATCACCATCGGGGCTATGATCACAGGGTTGGCTTCCGCCATTGTGGCCAATGCCGTGGCCGATAGCACCCGCATCGGTATTGATTCAACAATGGCGGTCATGCTCTCCTTGTTCTTAGGTGGCGGTCTGATATTGCTTCAGGTGATCCAGCGCAGTCACATTCGGGGCAAGGGCGGGATCGATGAGCTGATGTTTGGTAACGCAGCCACGTTGACTAATTTGGACGTAAAAACTCTGCTCGTCGTGTGCATAGCCATCCTGGTGTTGATCGTTGCCCTGTGGCGACCTTTTACCCTGGTTACTTTCGACCCAGTTTTGGCCCAGGTCTCGGGGATGCCCCGATGGGTATCACATGTGCTTTTCTTGTTGGTTGTGGTTGCGATTGTGATTGGGGTGAAAGCAGTCGGCCTGATATTAATGATCGCTTTCGCTGTATTTCCTCCGGCAGCTGCCCGCCAGCGGACCCGAACGGTAGCGCAGATGGTTGTGGTTTCTGGTCTGATCGGTGCGATCGCCGCGATTGTGGGCTCGTATATTTCTATTTCTGCAGGTAAAGTGCCCACTGGTCCCGTGATCGTCTTGGTGCTTGCGGCCTTTGTGGTCGTGGCTCTTGTAGCTTCTCCTCGTCGCGCGGCGGTGATTCGATGA
>Cp48_136
ATGAGTTTTGCAGTATCTGTCTCGGTTTTGGCGATCGTTGTGTCTTTAACCGCGGCGATTCCCGGTATCGTGCTGGTTTTGCGTCGACAAGCTATGCTTTCCGACGCCCTCTCCCACGCTGTTTTGCCAGGCATCGCGGTGGCAGCGCTCTGGACTGCTTCTCCCGATGATCCACTTTTGCTGGTGGGTGCGACGCTAAGCGGTGTTGCGGTGATTGCTCTTACCGAGTGGATTCGGGATCGAAAGAAGGTCACAGAAGACAGCGCAACCGGTTTAGTGTTTCCCGCATTCTTTGCCATTGGCGTGATTATCATTTCCATGCGCTTTAATAACTCCACGATCTCGGAACATACGGTGCTGGTCGGAGACCTCAATATTGCTGCTCTTAATCATTGGGTGGCGTGGGGAATCGATTTTGGCCCGAAGAGTGCATGGACAATAGGTGTGGTGGGGCTTGTGGCATTAGGGGTTGTCATTCTGGCGCGTAGACCCTTGATGATCTCTACCTTTGACCCCACATTTGCTGCAGCCGTAGGGATTCGGACTCGCTTGTTGAATTACCTGGTCATGGTGCTGGTTTCTTTGACCATCGTGGTAGTTTTCGACGCAGCCGGCGCAGTTTTAGCGGTGGCCTTGATGATTGTCCCGGCGGCAGCAGCGCTGATGGTTACTCGTTCGGAGACTGCAATGGTGGTGGTGACGTTGGTCATCGCTGCTGCCAGTTCACAGGTTGGTTTCTGGGTAGCGTATCGGATTGACGCTGCGACGTCTCCGACGATGGCGTTTGTGGATGGCCTCATCTTCTTAGCTCTATGGATTGGCGTCCGTGTGCTGCGCAAGCGTAAAGAGGTTCACGTGCGGGCGGATGTTGTTTAG
>Cp48_137
ATGAATCGCTCATTTTTCCGAAACACGTGTGCTGCCATTGCGGTAGTTGGATTGCTCTCTGCCTCTGCTTGCGCCGCCGATAACAAAGAGACGGCGCCAGTTAAGAACAGCTCTTCGCCTAAAATCTTTGCCACCACCGGGTACATCGGAGACGCGGTGAAAAATGTGGCTCCTGATGCAGACCTCACTGTAATGGTGGGGCCTGGCGGCGATCCTCACACTTATCAGCCTTCCACCTCGGATGTGAAGGCTATGCAGGAAGCGGATGTGGTGTTCTGGTCCGGATTGGGCATGGAAGCCAATATGATTGATCAGCTTAAGGGATTGGGCGACAAGCAGATTGCGCTGGCCGAACAGATACCAGAAAATATGTTGTTGCCGTGGGAGGAAGACGGCGATCATGAGAGCCACGAGCACGAGGGCCATGGACACGAAGGCCACGATCACGAAGGGCACGGCCATGAGGGCCACAGCCACGGTGCCTGGGACCCACATGTGTGGAACTCTACTGACAACTGGAAGCTCGTTGTTGACCAGATAGTTAAGAAGATGTCTGCTGCAGACCCTGACAAGGCTGACACCTATAAGACCAACGGCGCGGAATACAACAAGAAGATCGACGAGACCAAAGCTTATGTACAGGAGAAGATCAACACTATTCCTGCCGATCAGCGCACGCTAGTTTCTGGACACGATGTGTTCCGTTATTTTGGCAAGCAGTCTGGCCTAGAGATTAAGGCAACCGACTTTGTCACCTCGGACGCTCAAAGGTCTGCTTCCGAGCTCAATGAGTTGGCAGAGTTCATTGTGGAGCATAAGGTCCCAGTCATCTTCCAAGATGCCTCTGCTAACCCACAGGCCGTAAAGTCCCTGGAAGAGAATGTGGCTGCTAAGGGCGGAAAAGTTACTGTGAGTAGCGCAGAGCTATACAGTGACTCTCTCGGAGCTACTGCTCCCGCGGACACTTACACCGGTGCGCTGCGTTATAACGCGGATACTATTGCTGCTGCCTACAAGGGCTAA
>Cp48_138
ATGTATCCACCGTTTTCTCAAGCGGGGAGTACATCTCTTGAAGTGGAGAAAACAATGGAAGTACCATCCTCTCACGCAAAGGTGAGTGCTCAGCGGTGGTGGACTGCGATTATCGGAGTCCTAGCGGTAGCGATTATCGGGCTAGGGGTTAGATCACTAACCAGCGATCTTTTTATCACCCAAGCCATGAATAATCAGAGAAAAGGGGTAATTGAGAGCCTTGTAGATGCTGTTTACTATGGTTTGGAACCCGCTTATTCGCTGGTACTCACGCTGGTAATTTCTGCGCTGGTGGGCATTGCGTGCAAACAAGTCCGAATAGGGCTGCAATGCGCAGTGGCCATTGCGATCACCTGGGTGCCAGTAGTCTTTTTAAAGATGCTTATTGAGCGTCCTCGCCCTAGCTCAGACTTGCTTGCTCACCCCATACCGGTAACGCCAGGGGATTGGTCGTTTCCTAGCGGACACACGACGTATGTGACGGCTTTAGCCATGATGCTGATGCTTACGGTGGGCGCTCGGCTGCCTTTGATCCTACGAGCCCTTCTGGTGCTCTGCGCTGTTCTAGTTATCGCAGGCGTGGTGCTTACCATGGGCGTGCACTACCTCACGGATGTAGTTGCTGCTGTTATCTGGAGCACCACGATGGCCCCGCTCGTGTGGAACCTTGTAGATAACGCGGGGCGACGTCTGTGGTTTAGTCGTTTTGAGAACGCTGGCCGCCCCAGCGTTTAG
>Cp48_139
ATGGTTTCCATTGATACCTATAACGCCTGCGTTGATTTCCCCATATTCGACGCAAAATCGCGTTCTATGAAGAAGGCATTCCTAGGCGCCGCAGGTGGCGCCATTGGGCGAAACAAAGACAATACCGTGGTCGTGGAGGCGCTTCGAGACGTAAACCTGCACCTCAAAGAGGGCGACCGCATCGGCCTCGTAGGCCATAACGGCGCCGGAAAATCCACACTCTTACGTCTACTCTCCGGAATTTATGAGCCCACCCGTGGCTCCGCTCATGTCCGCGGACGCGTCGCCCCTGTCTTTGACCTCGGCGTAGGCATGGACCCGGAAATCTCAGGATTTGAAAACATCGTAATCCGCGGCTTGTTCCTAGGGCAGACACGCAAGCAAATGAAGCAAAAAATGGATGAGATCGCCGAATTCACCGAACTAGGCGACTACCTAGCCATGCCCCTGCGTACATACTCCACCGGTATGCGCATCCGCCTAGCACTCGGGGTAGTTACCTCAATTGAGCCCGAAATTTTGCTTCTCGACGAAGGCATCGGTGCCGTCGACGCCGCCTTTATGGCTAAGGCCCGCGAACGTCTCTCCGACCTAGTGCAGCGGTCTGGCATTCTCGTTTTTGCCTCTCACTCCAACGATTTCCTTGTCCAGCTCTGTGACTCAGCTCTTTGGATTGACCACGGAACGGTGAGGCAGGCAGGGGCCGTTGATGACATCGTAGAAGCCTACGAAGGCAAAGGCGCCGCAGACCACGTACGACGCCTGCAAAAGCGCATCCGCGAAGAGTCTAAATAG
>Cp48_140
GTGCAGGAACAGACCAAAGTAAATAATCCCGAGAGTCTCGAGTCAATGATCGCTCGCATCACGCATGCGGATCACGTTGACCCCAAGCCATCGCGGTCCAAAACCTTGGCAGCCGCATGGTCTGACCTCGTCCGCGGATTCAAGCAACACGAGCTCTGGCTACAGCTCGGATGGCAAGACATTAAGCAACGCTACCGCAGAAGCGTCCTAGGGCCATTATGGATCACCATCGCCACTGGCGTCATGGCGCTTGCCCTGGGATTGCTCTACTCTGTGCTATTTAAGATCCCCGTCGCCGAGTTCCTCCCCCACGTCACCGTGGGCCTTATCATGTGGAACTTCATCTCCGGCTGCATTAAAGAAGGCGCCGAGGTCTTTATCACCAATGAGGGGCTGATCAAGCAACTTCCCTCTGCCCTTTCCGTACACGTGTACCGATTGGTATGGAAGCAAACGCTCTTCCTCTTCCACAACATGGTGATTTGGTTCATCCTGATGCTGGTATTCCCACGCCCCTTGGGCTGGGACATCCTCCTAGGAATTCCTGCCATCGCATTGCTCGTGGTTAACGGTGTATGGGTGTCCATGTTCTTTGGCATCATCGCTACCCGCTACCGCGACTTCTCCCCTCTTCTTGAGGCCCTCACACAGCTCTTGTTCTATGTCACCCCTATTGTGTGGACCACACAGACCCTCTACGCCCAAGGCGGAGCTGTCTCTGAGCGCGCAAAGCTGGCTATGCTCAACCCCCTTTATCACTACATGGAGGTTGTGCGTGCCCCATTAATCGGCGCCCCCATCAATCCATTGAACTGGTACGTTGTCATCGGATGCACAGTCGTAGGCACATTCCTAGCCATGCTCGCAATGAAACAGTGGCGTTTCCGTGTGAGCTACTGGGTATAG
>Cp48_141
ATGGTGTTTGACGTAGCTCGTGTTCGAGGTGCTTATACCTCCGTGAGCGGTACTTGGACTTATCTCAATGCGCAGGAGCAACCACAAATTCCGGAACGGGTGTCATCTGCTGTTTCGCGAGGTTTTCGCAGTGCGCCGTTGGCAGCAGAAATTGAGAGAGGCGCCGGTTCTCATGCGTTGTTGCAACGCGCGGGGCGTTTTATTGCAGACGATCACTTTTATTCTGCACGAATGGCGATTGCGGATATGACAGGAACCTCAGCAGACGCGGTGCTCCTGGGGCCGAGCCGTGACGTGCTTTTTGCACGGTTATCCCGCGCGTTGCGGCCACTGTTGCGCCGGGGATCTTCCGCTGTGTTTTCGCGCATAGATTCCTGTGGTCTTGATCTGGACGCAGAAATACGTTGGGCGGAACCTGACTTAGGTACTGGTGAGGTGCCTGCGTGGCAGTTTTCCAAGCTTGTCGACGGCAGCACCCGCGTTGTTGCGCTCTCCGCCGCTAGCCGGCAGGTAGGAACAATCAATCCGATCCTGGAAATCGCGGAATACGTGCATGATTCCTCCCGTGCGTGGGTGCTTGTCGACGCCACCCCACTTGCTGGGCATCGCCCGATCACGAGGGAAGCATTAGGCGCGGACATCATAAGCGTGGACTGTGAGGCCTTCGGTGGGCCACAGGTTGCCGCCCTGGCGTTCCGTGACACCACGATGTTTCCTCGCATAGATATGGAAGTGTTTGATACGCCTGTTGCCGCTGGCCTTGCCGCAGGAGTATCCGCAGCCGTAGATCACCTTGCTGATCTCGACGAGGACGCTCGGGGAACACGTCGTTACCGCTTGGCCCAGGGCGTGGAGTCCGCGGCAAATTATCTGGGGTGGTTGGGGACCTATCTTGTGGATTCCATCGAATCGCTTCCCAACACCCACGTCTTTGGCGTGACCGGTGAAGCCGCCGCAGGTTCGGACGTGGATCGGATCCCACACGCCACATTCTGTATCAACGGTGTCCCGGCCGACATGATCCAGCAGCGGCTGATAAATAATGGATTGGTGGCCACGGTGGCTGAGGCAGACCCCCTTCTCACCGCGATGGGGATCGGCGATACTAAGGGGGCCATCTCCGTTGGATTGGGGCCTTATAACACGGTCGCGGATGTTGATCAGCTCATCCGCGTTGTGGCGAGCTTGGCCTAG
>Cp48_142
GTGGATATGAAGGCAATCATCATCGATGAAAATAAGCAATTGTCATATCAAGACGTCTCCGATCCGCAGCTAGAACCCGGTTGTGCGCTGATTCGAGTTAAGGCCAGCGGGGTTAACCGTGCAGACCTACTGCAGGCTGCGGGACATTACCCACCACCCCCTGGAGAATCGGAGATTCTGGGACTTGAGTGCGCTGGCGTTGTGGAGGATCCAGGCGATACTTCGTGGAAGAAGGGTGACAAGGTTGCCTGCCTTTTGGCCGGTGGCGGCTATGCGGAGCTCGCTGTGGTCCCTGAGGGACAGCTCATGCCGATTCCTGCTGGTTATTCCTTTGCCCAGGCCGCGGCGATCGTTGAAGTCGCGTGTACCGTGTGGTCGAATATCGGCATGCTGACTGGTCTCAAGCCGGAGCACACGATCCTCATTCATGGCGGTGCCGGCGGAATCGGCACGTTTGCTATTCAGATGGCCAAACATATCGGCGCCACGGTGGCGGTCACGGCGGGTTCCACGGAAAAACTTGAGGTGTGTCGCGAGCTCGGCGCGGACATCCTGATCAATTATCGTGAGCAGGATTTCGCGGAGATTCTCAAAAACAAGTGCGACCGCATCTTGGACATCATGGGAGCCAAGTATCTTGACCAGAATGTCCGTGCGTTAGCCATGGATGGGCATCAGGTCACCATCGGGATGCAGGGCGGGGTGAAGGGCGAGCTAAATATCGGCCGGTTGCTAAGCAAACGCGGAACAATCTCGGCCACAGCTTTGCGTGCGCGCGATCGTGCAGACAAGGCTCGGATAGTTGCTGACACGGTGAAGAACATCTGGCCGTTGCTGGAATCAGGCAGAATCTCCCACCGCATCCATGCCACGATGCCGCTGTCCCAGGCTCAAAAAGCTCATGAGTTGCTGGATTCCGGCGAAGTGTCCGGAACGCTTGTTTTGCTTGCCGACGCCCCCAGCTAG
>Cp48_143
ATGAAGGATAAGCTCACGCACCTTTACGGTGATCGTTTACTGTCGGCGAAACTTCAACGCGAGCTGGACGGAACGGATCATCTCGGAGCGTGCGTAGCGTTCGTTAGCCCTGACCTCCCAAGCGGATCACTTACTGCGGGAGTGGGGGTTGATCCAGAGCGTACATTCCACATGGGTTCGATAGGCAAAGCCCTTAATGGGTTGATCTACTCCTCAATGGTCACTGAAGGCACTGTGTCGGGAGAAGACACCTTGGATAAATTCCTTCCATTGTCTGGTGTGGCCGCCGGTTTAGTAACCCTGGAATCTCTCGTGACTCACACTTCCGGATTGCCAACCATTGGTGGCGGACGACGCGCTTCGTTCCAGTCTCGTTGGCGTCTGTTGCGGAAGAAAGATCCCCAACCGGAAACTCTCGAGGAGTTTGTCTCCCATTTAAGAAAAGCCCCTGTCTGTCCCAAAGGATTTCACTATTCCAATCTTGGGGGTTCTGCGCTTGGGCACGCCTTGGCCGCCGCTGATGGAGTCTCCTATCCGGATCTCATTGCCAATCGCATAGCAAAACCGCTGGGCTGCCCGAACCTGTATGTGCCGGGACCCGGCGATCTAGAACTGTCTAGCGACGTTCCCGGATTGAGCATATTCAACACCTCACAGGAACCGTGGACGGGAGAAGGCTACGCTCCAGCTGGTGGGGTTCGAGCGTCAGCAGACGATATGGTCATCATTCTGGACGCCATACTCAACCATCCACTGCCGGGCTGGACAAGCGCTTTCACGCCATTAAACCGTACAGATTTTGAAAGCTCTGACGGCCTATCGCATTCCATCGGAGCCGGGTGGTTTATTCAGGAGGCCACTGGTTCCACTGGTGAACTGGCATGGCATAACGGTTATGCCAACGGATTTGGGTCGGCGATTGTCCTAGATCTAGAGAATTATCGTGGGGCTTTTGTTTCCGTCCTAGACGGAAGTATGCAAGTGGACACAGTGTCCACTGTTTTATCTTTAATGAAGAAAGAAGATTCTCATTGTTGA
>Cp48_144
ATGGTTGTGAATTCCGAGATTGCCGCACTTAAAGATGCCGTCAAATTGCTTGAGAGTCGAATCTGTAGCTTGGAGGATCAGAGAGAAACGCCTATTTTTCCCTCTTCCGCCGCCATCGGCCCATTCTGGGCATTGGATGCGCTGAATGGTCGCACAAGCGTTAAAGACCAAGATTCTGTTGTCTTTGCCGGAAAAGTTCAGCTGGAGGAGGGGCCTGTTGAGTGGCAACAAGAGCGACTTTCCGAGAATCTACTCAACAGGGAATGGGATGGCAGCGCTGCAGCTTTAGCTGCTCTTGGACACCCTGTACGTCTGGAGTTATTGAGGTGCATCATGAATGGAACTCATAAGACGGCCGATTTGGCTGTTCTGGATATTTTGGGGACTACAGGCCAGCTACATCATCACTTACGACAACTTGTGGATGCCGGCTGGCTACAGGCAGTTACTCGCGGCTATTACGAGATTCCTGCGGCCCGAGTGATTCCATTAATGGTCTGCATTATCGCATCAGGAGAGTAG
>Cp48_145
ATGAAGAAGAAACCACTAGTCGCGGCGTCCTTGGCGTTCGCCCTTGCAGCAGTAGCCACACCGACTGCTGTGTCTGCCGCAACGGAGAGTCAAGAACAGACCATCTCCTTCCTCCAGTCGGAGTCGGCTGCTCACTCTGACAAGTTTGCCAAAGCAATGGAAGCCGGCAAGAGGGCAGAGGAAACCAACGATACTGGTCTGGCTATGCCTACTGCCCTACCAGCACTCGTCGGAGGAATTGCAGTCAAGGAAGGGGCCAAGTGGGCTGGAAAACAAGTGGCTAAGGGTGCCCTGACAGAGGCAGGCAAAAGGCTAATCGGAATTTTCTGA
>Cp48_146
ATGAGCATCACTAAGAAAGAATGGCGAGAGTACTCACCTTTAAAGAGCGTGTCTTACTGTCTTTTCACATGGCTATCAATAATAGCCATTGCTTTGTACGCCATTAGCGCGCTCCTCTACAATCTTCCCGATGGATACGGGAAACAACGCATCGCCAAAACAAACTCTCTAATGGACCCTGTGTTTACCCAGAACTGGAGCTTGTTTGCGCCCGAAGCTCCTCTTACAGACGTTGGCTTTTTAGCACGGATAAAAACAAACGGAGCAGATCAAGAATTTCAAGATATATCTTCACCTGCACTCAATAGAGAAAAAGGAAAACTAATTCCTGATCGAAAATACAGGCTTTTAAGCGGGGCTTTCGTTGCATACGTCCAAGCTGAAGAGGCATTGTATGATGCCGCCCATGGCGAAGGTAGTTACCCCGGCGTTTTCATGGCTTCCAATTCGGTCATCAACTCCATGATGGAAGAAACAGGCTCCATCGGAAAAGAAGAGAAAAATACTTATAGGGCAATAACGGAATTGTTCTATTCTGTCGCGGCTAGCTTTCTTGAAGCGGAAGGGGTTAGTAGCCGATACCTGTGTGACGAGGGAGACTCAATGCAAGTAAGGATTGTTGGTGTTCCCATTAGTGGAATGACGGATCGCGACGATGAAGTTGAGGTAAGGAATCTCCGATGGGCATCCTGCTGA
>Cp48_147
ATGGGCATCCTGCTGAATACTGGGGTTCGTCCCTCAAAGCTCTACTCAGATATAGCTGAACGTCGCCTATATCCAAGATATGGCCTCGCCTTAACGCGCATTGGATATGCCTCTGCAGTATTGCTGACTCTCTTGACAAATATAGGGGACTGGCGGCTTCTCTGGGGAGAGGATCAACCATGGAGCAATGTCGAAATCCCCAATCAAGTAGCCATAAGCAATGATAATTTCTTTGTTTTATCGGTCATTGCTGTTTGCTCTCTTTCTGCGCTAACTATGTTGCTTGGGTTTTACTCGCGAACTTCTACTTTCATCGTATGGACTACATATCTCACACTCATGAGATCTGATCCGCTCATCTCTGATGGCGGAGATAACGTTCTCCAAATCTGTCTTCTATTCTTAGCATTCACAAGATGTGGGGACCGGATAAGTATTGACTGTTCACGAAAGTCGAACAAATCAGCAACAGCTTATTCACGAGCGCTCTCCAACACTGGGTGGCTCCTAATCGTCATTCAAACAATGATTCTTTATGCTACCTCTGGCTTAGCGAAAGTTTCTGGAGAGACTTGGAGGAGCGGCGAAGCTATTGCTTTCACTTTGAAATCAATGGAATTCTCACCGTGGCCGAACTTAAATGAATGGATTTCCTCACTGCATTTTCCATTGATCTTAGCGGCATATGCAACTATCTTCATTCAAGTTTACTTTCCTTTTCTTATTCTCAATAAAAAAACCAAGAATATTACAATTATTGCATTGATTATGTTCCATCTTGGTATCGGTTTATTCATGGGGGTAACTTCCTTTGCGATCGTGATGATCGCAACCGAAATGTGCTTCCTTTCCGACAGGTTTATCCGAGGCATTGCTAGATCCTTAAGGAATGGCATGCGATCAATCACCGCAAAGCCGAAAACTTCAGCAGAAGAACCATCAGTCAGGTCAATTTAG
>Cp48_148
ATGAAGATTATGACTTCCACAGTTAATCTGGAGACTCAAGTGAAAGAAGTTCTCGGGATTGTTGGAGCTCAGTACGTGGTAGCTATCAACGTAGCTAAGGACATCACTGTTGTGTTTAAGGACATCACTGGCGGAAGAATTTCGGGCTACGAAGCAGAGATTAATGAAGCTCGACAAACATGCTGTAACGAAATGTCCGAATCTGCACAGAAAAAAGGCGCAGACGCAGTTCTCGGTGTTTCATTCGAACTCTGTAGCGTCGGCAAAGGGAGTATCCTTGTCGTATCTTGCTCAGGAACAGCCGTTAAACTTTAA
>Cp48_149
GTGTTGTGTTCTACTGTCGATCTTATGGGATTCTCCAACAAACTTCGTCGCGACCCACGTACGGCCATCATCGTAGGATCTGGCCCTAATGGACTTGCTGCTGCTGTGATCCTTGCTGATGCTGGTTTATCAGTTACCGTCGTTGAAGCTTCGACCACAATCGGAGGGGGAACACGAAGCGCTGAGCTTATACTCCCTGGAGTTATGCATGATATCTGTTCTGCAGTTCACCCTTTGGCGAAAGCCAGTCCTTTTTATCACCGCTACGCAGATCAGCTGACAGAACATGGTCTCCGGTTCGCTAATGCCGAAATAGACATGGTTCATATCCTCGACAAACATCACAGCGCCACCTTACATACTGCAGTTTCCCGCACGGCCGATGGGTTCCGAGATGCCTGGGACAGGCATGCCTGGCGATCTACCTTTGGCCCGTTGGCAAACAGTGCTGACAGTATTGCGGATGAGTTCTTACGTCCGATGCTTCACTTGCCTCGATATCCATTGTTATTTGCCAGATTCGGGATAAATGCCGGCTTGCCTGCATCTTGGTCGGCATATCGGTTCCATAGCGCTGAGGCTCGAGCTCTATTCACGGGTATCGCTGCTCACGCCTTTACTCCTCTAAATTTTCCTGGCTCCGCGGCTCCAGGAACCATGCTCACTGTCGCCGGACATAAGCATGGATGGCCAGTCGCAATAGGGGGGTCACAAGCTATCGCGGACGCGCTCACTGCCCTGCTGGAATCCCTAGGTGGCACGGTCGTCACTGGACAACCAGTGACTGAAATAGATCAGGTTTCTGATGCTGACATCATTTTACTAGATACTTCCGTTGAGGCTGCCGCATCTATCCTTAAAGGCTCTCTCCCCGACCGTATAGCCAGATCATGGATCAGATTCCGGAGGGGTCCTGCAGTCGCAAAAGTTGATTACATTATTGAAGGAGATGTGCCCTGGAGCAGACCGGATGCTCGTAAATCTGGAACAGTCCATCTTGGCGGCACCTCTGACCAGATTAAGGCAGCAGAAAAGGATTGCTGGGTTGGGCGGTTACCTGAACGTCCCTTCACCTTGGTTAGCCAACAATATCTTGCCGACGCTTCTCGTTCCGTAAAACGTGCTGGACAGCAATTGAATCCACTGTGGGCTTATGCCCATGTGCCTGCTGGTTGGAAAGGTACCAAGGTCGAGACTTTTGAACTAGTTACCGCCCAAATCGAAGATGTAGCCCCTGGATTTCGCGAGCAAATAATCGACTGGGTTGCTTATTCTCCTGATGCTATTGAAGCATATAACCGCAACAACATTGGTGGAGATATATCTGGTGGAGCCAATGATCTTTTACAACTGCTTGCTCGACCTCGTATGTCTCCGGAACCATATTTCACTGGAGTTCCCGGTGTGTATCTGTGCTCATCGTCGACTGCGCCGGGTGGTGGTGTCCACTTCATGAGTGGAATGAATGCTGCACTGACGGCTCTCCGACAGGGACACGGCTACTTCTAA
>Cp48_150
TTGGCGGTAGCCATTGCGCTGGTTGATATAGCCAGTACTGATTGTGTCGTAGCCAGCGCCGCAGTTAAGGCTTATGCAGTGCCATCTGGTGGTTGCTTTTGCTTACCGATGGATACCGGCACAGTAGTGGTGTGA
>Cp48_151
GTGTATCTGACCTGTTGTGATTATGGAATCGGGACATACTTTTCTTTGTACAACCCCGAATTTTGTTATGACCAGCCTTTTGTCGGGATTGCCGTTTTTAATGTTGCTGGTGCGGAACACACCTAG
>Cp48_152
ATGATCCGAGAAGATTTAGCGCAGATTCCTACATACGTTCCAGGCCATCATGCAGACCATACGTTAAAACTTTCTAGCAACGAGGTAGCTTTTGGCCCCCTTCCCGGCGCAGCGGAAGCAATGGCAAAAGCTATCACTACCGTTAATCGTTACCCAGATATGGGCGCTGAGGAGATCAGAGAACGGTTGGCTGAACATCTCGGTTTAGATGCCCAACAAGTAGCAGTGGGCTGTGGTTCTTCTGCCCTGTGTCAACAATTAGTTCAGATTTCCGCAGGCCCAGGCGATGAGGTGATTTTCCCTTGGCGCAGCTTCGAGGCCTACCCCATTTTCGTGCATGTGACTGGCGCTACGCCGGTAGCCGTGCCCCTTAAAGAGGGCTTCAACGATCTTGACGCCATGGCCGCAGCCATCACAGAAAATACTCGGCTCATTTTCGTGTGCAACCCCAATAACCCAACGGGCACTCTCATATCGCAAGACGCATTCTTAGCATTCATGAACAAGGTCCCAAGCAATGTGCTTGTTGCGCTTGATGAGGCCTATATCGAGTACGTCCGCGCAGAGGATACGCCTCTTGCCACAGAGCTTATCCACTCCTACCCCAATCTCATAGGTCTCCGAACCTTCTCTAAGGCCTTTGGTTTGGCTGGCATCCGAATCGGTTACGCTTTTGGCTCCCCAAGCCTCATTGAGGCCCTCAATAAAGTCGCTCTCCCCTTCGGCGTTAACGCCGTTGCTCAGGCGGGCGCAATCGCCTCATTAGAAAACCTCGACGAGCTCATGGAGCGCACTGAAGAGGTAGTGCTCAATCGCGACCGCGTAGCCGAGCATGTCGGCGCAGGCCACTCTCAAACCAATTTTGTGTGGATTCCTGCAGATTCCCGCCCCGAATCACCCATGGACATAGCTGAGCGGCTCCACAACCATGACGTGATCGTCCGTGCATTCCCCGAGGGAGTCCGAATCACCGTGACCAATAGCGAGGAAACCGATCGCCTTCTTACTGCCTGGGAGGCAAGCTTCTCATAG
>Cp48_153
ATGGGCTACGATATCTCACTTACGGCAACGCTAACCGGCGCAACGGTTGCCCAACTTCAGCGTTGGCGTACTACGGGCCTGCTTGTTCCTGAAACCTCAGTTTCTCGACCAGTTGAATATTCTTTCCGCGATTTGGTCGCTTTGCGCACGATCGCAAAGCTGCGGGCTCAGACATCGCTTCAACAGATTCGCAAGGCATTTTCATCGTTGAGCGATTTTGACATGGCGGATCACCCTTCTAAGTATAAATTCGTCACCGATGGCAAGACTGTCAAGGTCTGGACCGACGACGGGTTCATGGATCTGAGCGACACTCACAAAGGGCAGTTTGAGGTTTACACGCTAGCGGATATTTATAAGCCGTTCATGAATATGAATGACAAGTTAGTTCCTGACTTTAGGAATCCAAAACCACATCTCGAAGTAAATCCACGTTGTATTGGTGGCTATCCCACGATCAAGGGGTCGAGGATTCCATATCTCGACATAGCCGAGCTGTACAGATCAGGCGAACTCGAACCAGGTGAAATCGAAGAATTCTACCCGCAGGTTTCTGATGAGGCTGCAAGGGATGCTGTGGAATTTCACACGATGGTGCTGGAGAATATCGCATGA
>Cp48_154
ATGCGATCTCTAGATCGTACATTGGAACGCGATCAATACCGTAACAGTGGCATTCATTGGATCGGAGTCCCGCAGAGCTACGTTAAAGGGAGCGCTCGCCCTTTTGCCCAGGCTGCAAATCTACTCTCCGTAATTCATCATGTTCGAGCCCAATTGGAAGCAGCACAGATACCGCTTGCAATTGAGCTAAAAAGGGGCGTTAAGGACAGCGGCGAGTCAATAGCAGAAAAGTTCCCAATCTGA
>Cp48_155
ATGAGACGAGTCCGCCCTGACAAGAAAGAAGTGTACCTCATGGCATACGTCCGTGATCTCTGGATGAAGAAAAACCCAGATCAAACCTCACGCATTAAAAAGGTACGATCAGCACGATGGGGCAAGGGAAAACGATGGCAAGCCGTCTGGGTTGAAAACGGAAATGAAACAACAAAAACATTCGACAACCACGATGAAGCCGAACTCTACGCAGCACGCGCCGAAGTCGGAAAAGCAGACGGCACCTGGATCACCAAAGACAAAGTAGATGTCACACTCTCCGACCTCTGGGAACCTTGGCTAGCGTCTAAAGGAAACATCTCAGACAAAAGCAGACGAGACTACCTCTCCTATTGGAACGTCCACATCCAACCACAATGGGGCCAAACCCCTTGCGCACACATCCAACGCTCAGTCATCAACGCATGGATCCCCACTCTCTCCACAATGAAAGGCGTGCCAGCTAGCCAACCACCGCGACCACTCAGCGAATCAGCCATGCGCAAAGTCGGCCTCATCATCCACGGAATCCTCACCCTCGCAGTGGAACTAGGAGTCATCCACCAAAACCCCATTAGAACCGGTGACCTACCAAAACAAAAGAAATCAGAACGCCGATACCTCAAAATCACAGAAGTCGACGAACTCATACGACAAGCACCAACCAAACAAGCACAACTCCTCCTACGCGTCCTCATCATGACAGGGCTGCGCCCAGGAGAAGCAAAAGGACTCAAAGTCAAAGACCTAGACCCAATACGCAGACGCCTCATGATCCGCCGTGACGTTGATGACTTAGGACGTGAAGACTCGACAAAAACACGAAACCATAGAGACGTACCCATCGGTGGCGAAATTCTGTTACTCCTCGATCGCAACGCTCAAGGGAAAGATCCTGATGCATGGCTTATCCCTGACGAACGCGGAAAAGTCTGGACCACCGCCCGATGGCGGGTCGTATGGAAAAACCTGTGCATCTGGACTGGGATTGGTGACCTCGACACCTACGAGCTACGGCACACAGCCGCCTCCATCGCTATCGCAGCCGGAGCTGATGTTAAAACAGTACAACTTATGCTCGGCCACTCCAGTGCCGCTATGACCCTGGATATCTATGCGCATCTCTGGGAAGAAGGCCTTGATGCCATTCCCGGCGCGATGGAAGCGCATATGGAAAGTGAAAGGAAACGCGCCGAAGAACTATCCTCGATGCGTGAAGCGTCAGAGGCAGAACGTCGACGCGCTGGTTTTAGGGTGATTGGTTAG
>Cp48_156
ATGCGCTTTGATGTCTGGACTATCCGTGTAGTCCCCCGACCTATGAGTGTGACCTCAATTGGTGTCGGCGTAATCGTCTACGATCCACTGACTACACAATTTACAACTCGCTTCTGCAATGTGAAATCTGTTTTCAACTCTCACGACAACGTAGGAGCCATCGAGCGTTCGCTTAAGGTACTCATGCAGCACGTGGAAGATCACGCAATTGCACAGCCCTCGTTGGAGATCAGTGAATCATTTCACCTGCCGAGCCGTCTTTCCCTGCTCAACCAGCACTGGAATAATCTCATACGAGTCGATCAAGCCCGAGTCATAGACGCTAATAACCTCGACCATGCTACGGAATTAGCGTTCGAGGTGTTCATCGGAGTCGAACCTGTCCGCGAAACTCGCATCACGGTTTCACAAATCAGGAAAAGGATCCGAACTGCATACACCAATGACCCAGTGCTGTCGGAAATCACAAAAATTGATCCACGCGTAGAAACCTCTGCTTATTCCTTTGGTCTCAACGTGGCTGTCCTCAATAACGAAGAAGTTTACGAGCTTAACCAAGCCTTCAATATCACTGATCAACAATCCTTCGAGCGTGCCGAAGCCTGGGAACTCAAAGTTGCTCGATTAAGAGAAAAAGGAGGCCAGCTGCTATTCAATGAAGAAGCTGTAAGCATCAATGAGAACGTCGATGTCGTTGCAGTCCTTCGGAATAGCCCCCAGAGCAAGAACAAAGAACAATTCCGTGTACTTACGCAACGCTGGGAAGACCTAGGTATCAAGCTCCTTAAAGAAGCTGACATCGAGTCCCATGCTGACTTTTTACACAGGAGAATTGCATAA
>Cp48_157
ATGAACAGCAACATTATTTCTATGGAACAGCACCGCTTGCGGAAAGAAGTTCCTATTTATCTGCAGGTTCCTGGGAACATTGTAGATACCGGGACAAGGCCTTTCCCTGCGCGTACAAGTGACGGCAATGTTTACTGGTGCAAGCGGTTTGTTAATGATCATGGGCGTGAATCAACGATCAATGAGGTCGTTGCTAGTGAAATTGGCAAACGTATTGGTGCGCGTGTCCGTGAATGGGCAGTAATCCATGTTCCGGATACGTTCGTTGGCTACCGTGTTGGAGATAGCACTCGCAGATACTCTCTAGATGGGACGCCCTTGTTTGGTTCCCTCAATCTTGATGGGGCGGTTCTTGAGAGTGCTCCGCAAGCTATTCATCATGTTCTCGATGACAGCAATCACAATGAGATTCCTAAGCTCATTGCGCTATGGGCGTTGTGCAATGTTCAGGAGGATCTTCAATTTCTCTACGATACTAATAACGACTACGAGATTTGGTCTATCGACCATGGCTTTTGGTTCGATTCCCTTCCGTTCCCGTGGCAGCTAAGCCCCGTAGAACAGATGGCCGGTCGCATTCAGGTTCCACAACTTACAGCACGTATACCAGCAGAGTCATGGGACAAGGCCATCGCAGCAATCGGTAAACTGGACAGTTCTCTTATTGATGAAATCTGCGGAAAACTACCCGATGAGTGGGAGGTCACTCGTGCCGAAATAGCTACACTCGTTAACTACGCTATCGGCAGAATAGACTATGCCCGTGACATACTGAATTCTCATAAACAGGCAGCAGGAAGGAGATGA
>Cp48_158
ATGAACCCTGGCATCATCGACAAAGATACTGGACGCGAATTATGGACTGGTCCAGAATGCGCCGACTACATCGGCGTCACACCCGCCACATGGCGCAACTACTCAGCCAACGAACGCACCCCCAACTACGTGGCCACCATCCTAGGAAAAACCAGACTATGGGACGCCGAAGAAATCAAATCCTGGCACACCAACCGTCCAGGATCCCCAGTACTTCGTGATTGA
>Cp48_159
ATGAACACCCCACTCAACAACGCCGCAATATACATCCTCGTCACAGCACTCGCCTACCTTGCAACAGGCTGGACGTGGACTCTCATGATCGGCGCTGTCGTCACCTGCTCAGCTATCGCCCGCCATATCCGCACAGACAAGGCGTAA
>Cp48_160
ATGGAAAACACCATTGCACTGATAGCGACCATCACAGCTAGCGCCATAGCACTCAGCACAGAAGCGCGAAAATGGTACATCATCATCAAGAAGGAGAAACGCAAAAAGAAATAG
>Cp48_161
ATGAGCCCTGTGGAAGCAGCCCTCGAAACACTCGCCCACACCATGGGCATCACAGTGATCGAGACGAGCAAGCTGGGAAGCACCCTCAACGCTTGCTTTCACCCACCAACACAAACAATCTTTATCAAAATTGGCCTCGACCCAGTCACCCGCCGCTGCGCCATCACCCACGAACTAGGACATGCCCACTACGGGCATAACTGCTCAACTCCCGGCGCGGAGCGGCAAGCTGATGAGTGGGCAGCACAGCAGCTTTTGGATGTTGGTGATGTTGAGGCTGTAGGGCTTGAGTGTGAGGGTTCTGCTGCGGCGATGGCTGCGGAGTTGGGTGTTACGCCTCATCTACTCGTTTTGTGGATGGGGATGTATGAGCGAGGAAGAATTCAGCCGGAGAAGAGGGCGTGTTGA
>Cp48_162
ATGGACGCTAGTGATGAAGATCTAGTCGCCGAGATTCTCCGACGAATGAAAGCCGGGCAAGCCGACTGGGCGGAGAAACCAATCAGCGAGTTAGACACCCGTCTCAACGCAAAACGCGGCAACAACTCCCCCACAGCACCCCCGCATGTCACTGAGCCTGACTACGATGCCATCCTCGACGGCATCAACGCCGGAACAGAGCCAATTGCAGCACAAAAGGCCACCGACCCACTCGAAGAAAACTACACCTAG
>Cp48_163
ATGGCAAATGTAAAGATCAAAATCCGTGACGGACTCATCGACCGCCTCCGAAACATGAGCGGAATCACCAGCGACGAAGCCTTCGCCCGAACCATCGGAACCAGCCGAAGCACACTCGTCGACGTCAAAACCGGCGAACGCGAACCATCCCTCACATTCGCAATCGGAATCGCCCAAGCCTTCGGCCTAGGCCTATCCGAAATCGTCACCTGGGAAACCGAAACCACAGCAGCCTAA
>Cp48_164
ATGAGAGAAAACGTATTTAAAACACAGAAAGCGTCAGCAGCGGCAACTGCTGACGCCCTCGGAGGAACGGAACTGACAACTCCAAGCACTATCCAAGAACTTCTGCTTTCCCAAACAGTCCATATTGAAGCGCTTAGGGCTTACGTCAAATTAGCCTCCGCTTTCAATCGCGGCGACTCTCCCGTTGAGATCGTAGAGCTGCTGCTCCAATACGCCAATGATCTGCGCAGTGCGTATTCCCTGTATGGCAGTACTCACTAG
>Cp48_165
ATGCCTTGGAAAAGGATCAATAACGAGGACATGTGGAGATTAAACGACCAAGCAGACATCAAGACAGACAACGCACTAATAAGCCAGAAGCTGGCGATCATCAAGAACGCCAGCAATAAGGCAGAAACAAAAGTCCTGGCATTCCTGTGCGGATACGTCGAGGCGAAGCTCGGAACAGAAGAAGTCCAGAACGCACTCGACGCCGGCATCAGAGCTTATGTCCACACAACAGAACAAGGAAAGGAAAGAGAAATGAACAGCTTCTCACGTGAGTGTATTCGGCTCCGGAAACTCGCAGAAAGCTTCGCCGCCGATCAGGGTGGGCCCTACTGCGAAACATTCCCGGAAGATATTCCGCTGACAGCGATCTCCATCTTTCACGGATTAGTCAGCTCGAAGCTCGGGGAAAGCGAAACGCTTGCGCTTTTCTCTCAAGCCGTTGACGCGGCACACGAATCATATTCAGACGAATAG
>Cp48_166
ATGGAATTAAAGCCTTTTAATTTCCGTGGTCACGATGTCAGAATCATTGTTGGAGATGACGGGGAGCCACAGTGGGTGGGGCGAGATGTATGCGCAGTTTTAGAGATCAAAAACTCTAGAGACGCACTATCTCGCATCGATCAGGATGGGGTCGGGATTGCCGACACCATAGATTCCCTAGGGCGTAGCCAACGAGTAAAAGTCGTCAACGAATCAGGATTATACGAGCTTCTTTTTCAATCTCGCGTTCCACAAGCAAAAGAGTTTCGCCGCTGGGTCACAGCCGAGGTTCTGCCAGAGATCCGTCGCCACGGCATGTACGCGACAACAGCAACGGTAGAGCAAATGCTGGCTGATCCCACAACAGCGATCAAACTCCTGGAACAGATCAAGCAGGAGCGTGACCAACGCAAAGCACTCGAAGCGCAAGCAGCGATTGATAAACCAAAAGTGATGTTTGCTGACGCAGTGGCTGAGTCCAGCACCGACATTCTGGTCAGAGATCTGGCAAAGATCCTTCGTGGCAACGGCATCGATGTCGGTGGGAATCGTCTTTTCGCCTGGCTTCGAAAGCACAAATACCTGATGGATGGGCCAGCGCATATCAAGCACACACCAACGCAAAAAGCGATGGAGCTTGGACTGTTCAGGATCAAAGAAACAGTGGTGACTAGATCCAACGGCAGATCATCGATCACGGTGACACCGAAGGTCACAGGGAAAGGCCAGCGGTATTTCGTTGAGCGGTTCCTCGATGGCCGGTTCGACATCAATGACATCAAGGCAAACAAAAACCGACCTGTTGCACCAGGTCGGCGATAG
>Cp48_167
ATGAGGTACTACCAAGACCCATACGGCGACATTGACAGCGTCGAGATCAGGTTCGAGACGTGCCGTGAAGACCTAGCGCGTGCAGCACAGCAGTGCTGGCGCAAGCTCACAAGCGCTGAGCTCGATGACCTGTATGACGAGATCATCCGGGTGATCGCAGCTAGCGAGTGGGACAACATGTGGCTGACAGTCGATGACTTCATCACTGTGGCCTCCTACTACTCACACGAATAA
>Cp48_168
ATGATTCTTCTTGTTCTCATGAACCTTCTTTTCTGCATCATGCTCATGTTCGGCCTGACGGATCTGAGCCGGAAGTTCGACAACATCGCAGCGCGTAGCGACATGGACGGTCGTGATCTTGACCGGCATGAACGCTGGATCATGGATCTCTACGATCTCGCGAAGGTGCCACCTCTCGAAGTTGAAGACGATGAGGAGGTGCACACCGATGTACAAGCAGCCTAA
>Cp48_169
ATGTGGATCTGGCTTGCTGAGGAACCGCCAGATCTGGACTTTTCTTCTCGGCATCTGGCTTTCCCACCACTGATCAGCTTCGTGTTCCTCGTCCATGCGCCCGCTTTTTCTTGA
>Cp48_170
ATGAATCACCCACAGTATGCTCCTAACCTGTCCTCGCAGATCGTCTGTGAAAAGCAGCGAATGCACTGGGCTCTGAAAGCCGCGAAAGCGATCGCTGAGGCGAAGGCACCGTACGATGTTGTTCAGCTGCGCCCAGATCCAGCCACATCAACCGTCGCAGTCTGCGCGGTCAACGACAAAGCAACGCTAGCTGTTTATGTTGATGCGACGGTGTGCGATATCTCTACGCAGCGCGATGACGTGATCGAGTTTGATAAGAACCTTCTGCCGATTCTGATTGCTGCGACAAGTAACGCAGCAAGCCATGATGACGAGGTGATCACCCAGTGTGGGTTCACTATGGAAGAGCAAAAGGTCACGGTCACCGATGAATCCGGGCTGAGCCTTGGTCTTGAGATGATCCGCGTGCGGCGCAATACCAGCGTCGCTGATATTGGAAACCCTCTGGCGACGATGGAGCGTGTGCGTCGTCAGTTGCGCGAGAGTGAGGCGGAAGAGATCTATCCGCTTCCTGCGCAGCTTGATGCGGTGACGAAAGTGGCGAAGTCGCTGGGAGGTCGAATCAAGATTGATCAGCGAACTTACATGCATGAATCAGACGCGGCGAAGCGCATCGTTGCTTCCGGGTCGTGGTGGACGCTGTCGGTGCTGGACAAGCCAGAGTCAATGACCGAGCAAAGCGGTGAGTCAGATCAGAAAACCGGGTTGAGAATCGTGGGATCGAAGCCGCTAGGTGGTATTTCTTAG
>Cp48_171
ATGGCATGGATTCGTGTAGGTGACACTTTCAACCAAGCAAAAGAATGGACGCGTGCAGCAGAGCTCGCAATTATGCGAAAAGATGAGCGTTTAGTAGATGAGCTCAAAGGAGTCGCGCTGTCATTGTATTTTCAATCAGCGGTTTCGTGGAGTGACTACGAAATTTCTTTGGGTGCAGCAGCAATCATTATTGGCCAGAGTCGGTTTGATCGGGTGATTGCCGATTTGAAAACGATTGGCGTCCTTAGTGATCTTCCGCCAATTGATGGCGTGCCTCGCTGGAAATTACTGGAGCGCAAAGATTTTGTCCACATCATCAAAGAGCGTGAAAAGCTCATGGCGACCAAACGCAAGCGAGATGTCAACAAGGGAAGCCTCGTTGTTCCAGTCTTGTTGCGTGATGGATCAACCTGTAGATACTGCGGGATTGATGTGAACTGGAAAGACAATAAAAACGATGATGGAGGAACCTTTGATCATCGTTGCCCAGAGGATGAAACAACGGTTGAGAACTTCGTCGTGTGTTGCCGTGGCTGTAACCAGCTTCGCGGCTCGATCCCGGATGCAGATATGGAGCTACCATTGCTGCCTGCACCGGTTGATCCGCTTTACGATGATGATCTCCTGAAGAAGATTTCTCGGTGGGCAAGAGTTGTCAAGCAGACAACAAAGCGCATGGGGATCATAAACCCATTGGAACCACACTTTGCGGCTACGGACCTCACATCCAGTGAGGCTACGACCAACACAAACGGTTATGTACAGTCTGAGGAACTATCTACTAGCCAGGTAGAGAATGATCCGCGATTCCCCCAGGACTCCCGTAAGGACGCTGGCCGGGGTCGAGTCGCTAGAAAGGCATGCTCCGACAGCCAGTCGAAGCAGGAACACTCTATTACCCAACCCACGCCTCAGGAACCCTCCAACAGCCAGTTGGAGCGTGATCCGCTGAGTGAATCACCACAGAACGCGCCACATGGGCACTCGGCAAACAAGACACACGAGCCAGCGCGGAAGCGTCGTCGACGTCGCAGAGGAAAGAACTAA
>Cp48_172
ATGAGAGATAGTCAGTTGCACCTATTAGGTAGAGCTCTTCATTCTTTGGAGAAGTATGGGCCTTTGTTGAGTGATCTTCTTCTTCCCTCTCAGGGTGGGCAAGGTGACGGTGGGATTGGGGCTGGTGCTGCTGGTTCTCGTCCGCCGTTGCGTGTGCCGATTCTCGATGTGAAGTGGGAGACCGAGAGGTTGCTAACCTATTGGTCGTGGAGGTTTGCGGTGCGGTTGCAGTGTGTTCCTCCGAGGTCTCGAAGCGTGGCAACGTCTGCGGCATGGTTGCAGCGCCACTTGATTGAGATTGAGGATGATCCAGAACTCGACACTGCGGCAGGGCAGATCATCGAGCAAGCCAGGATCATTGATGCAATGTTCACCGAAGACGCCACACCAGACGAAGACATGGAAGGAACATGCCGTGAGATCGCATCAGCGTGCCGGCGCTTGGGCTATGAGATCTCCAAGACCACAGTGCATCGATGGGCACGAGAAGAAACCATCTCCTCGAAGACAATGGAAGAAGGGCGAGTCATCGTGTCACTGCAAGAAATCATTGAAAAGCTCACAGCCTGCGACAATGAAGAAGTCGTAGACAGTGGGACACCAAATATAGTAAGCTGA
>Cp48_173
ATGGGGTTTGACTCTAGAGCTGCGAAAAAACTCAAAGCAATGTTCAAACAACAATGCCGTGATGCAGGCGCCGTGTGCTGGCTCTGCGGACAACCCATCAACTACGATGCCCCACCGAACAGCAGGGATTCTTTCGAACCTGATCACTTCTACCCGCAGGCAACGCACCCAGAGTTGGCAGAAGACCCAGAGAATCTTCGACCATCGCATTGTTCCTGCAACCGATCCCGCAAAGACGGAGTCCCAGCCCCCAGCCTCGGGAGCTTATCCGAGCAGTGGTGA
>Cp48_174
GTGTATAAAGCATTGATTTTTCAGGAGGTTAAAATTTTGGAAAAATCCACCAAACGTCGCGTAGGTGAACTAGAGCAAGCCTTTGTAGACGCACTAGATGCGTTAGCCTCACCAATTCCTGCTGAACATGCTGGTGTTATTGCACTGGGGCGTGCGTATGCAGAAAATATTGACGAGTCTCGATTAGCGGACATTGAAGTCGCAACGAAAGCGCTGTATCTTGGCCCACATCTCCTTGGTGTGATGAAACTTCTAGGGCTTGCGCCTGTCCAAGCGCCGGAAACCAGCGGTGATGAGACTGTTCGTAGCGGTAATACAGATTATGATGTCATCAAGATCATGAAGCGCTACCAGCAAGAAATAGCACAACCTTTACAGGAAAATGGAGCGTAA
>Cp48_175
ATGGAGCGTAAAGGATGCACCGAGCCGCGCTTTTTCATCCCACCACTTCGAGAACTCACCCCTGAAACATCACTGGGTTTTGAGGTGATCGAGTTTTCCCAGCTGCTCGGTGTGAATCTTTATCCTTGGCAGCAATGGGTGTTGATCCATGGTTTAGAACTCACCCAAAGTGGCGATTTTCGATTCAAGCGCGTCATTATCGAAGTCGCACGCCAAAATGGGAAAACCACGCTCATGGTGGTCCTAGGATTATGGAGGTTTTTTCGCTATGGAGCTTCCCGGATTTTATCTGCTGCACAATCACTTGGAGATGCAGAGGACACTCTCAATGAAGCGTTTCTTCTTGCAGCATGGAATCCCGTGCTACGGTTCTTCCTCCCCAACAACCCTCGTGCAGAAGACGAAGGCGATCCATATAACGGCGCTTATCGCTCACGGGCAAACGGCAAAGCTGCCATGAAATTAGCGGTGGCACCTCGACCAGATGTTTTAGACACGGCAAAAGAAATGCCAATCTGGTCACTAGCGTTCACCTCCCGAAAAGGCGGGCGCTCAAAATCCGTTGACCTAGCACTTCTTGACGAGCTCCGCGAACATCTCGACTGGGATGCATGGAACGCTATTGTTCCAACATCACGAAATCGACCACATTCCCAAGTGTGGGGGTTTTCCAATGCGTGTGACCTGCGATCAGTTGTTTTTCGATCCTTGCGAGAATCAGCAATCACCCAGCTAGAAGCAGGAGATACAGCAACCACACAGACCGCTTTTTTCTCCTACTCTGCACATCCTGACGCAGAAGTTCTCGACGAAAATGCACATGCTCAAGCAAACCCCTCGATGGGATACTCCAACCTCACCGCTGCATCAATCATGTCAGAGGCCAAAGATGCACTAGCCGGAGATAATGAAGCAGGCTTTCGTGCAGAATGCTTGTGCCAATGGCAAGACGTCCTCACCCCCGGCAAGATACCAATGAAAATTTGGGATTCACTTGCTGATCCTGAGTCACGTCGAGCAGCAGACGCAGAGGTTTATGTCGGTATTGACGTTGCATCCGATGGGCGGTTTACCCACATCGCTATTGCATCACGACGAGAAGACGGACTTTTCCATCTAGAAATCGTTGACTCGCGCGCCGGGTTTCAATGGGTGACAGATTGGCTTGAACAGCGAAAAATAGTGATTGGTTCCAGGGGAAAGTTGGGATGCAGATTAAAGGTTCTGCGTCAGCAAGCTTGGCTCCATTGGTGGAAGAAGCAGGCATTAAGGTTATTCCGTGGCAAGGAACATCGATGTCAGCCTCGGTGCTTGGCTTTATTGACGAGATTAGAAACCGAGGGATTAGGCACAGATCGCAGCCAATTCTCAATGTCTCTATTGAGGGTGCGATAG
>Cp48_176
GTGAAATCAGCAACAGATGTGTCACCAACCGTGGCAGCGAACATTGCATGGTGGATGGCCACTCGCCCTGATAACGACCATTTTGTTTCCGCTTACGCAGATGAAAACTATGACACAGCTGATGATTTTGACGGCGACGATTATGACGATGACGATTACTTGCTCATCGTTTAG
>Cp48_177
GTGGGTTTTCTCCAGCGAATCGGGTTACTCCCACAGGTGACGACATCACCAACACAGCCTGAGCTTCTCGCACCGCTTCTTGATACCTACATCGGTGTGGTCACAGAGATGCCAACAGAAGAACTGTTCGCCGAACAGCCGCACTTGCGCACTGTCACAACATTTATCGCACGGGCGATCTCATCAACATCATTACACGTGTATCGACGAGATGCAGACGGTGGCAGGCATCGTGTCCGTGACTCAGATCTTGAAAAGCTTATGCGTAGGTCATCCAAGACAGAGCTCATGCAGGACATGCTTAACGGCTCCATCTTGGACCTATGCCTGTACGACGAGTTCATTTGGGTGGCCATGGAAGATAGTGATTCTGGAGAGTGGGAGCTTCACCGAATCCCACCGACGTGGATTAGGCAACGCAAGTATAAAGATCCTTGGACATTGGAATGGATGGGGATTGTTGATGCGAAAACCGGACACGAGGTTAAGATTCCAGCGCAACGCATTATCCGCGCGCATGGATACCACCCAAAGTCAACATCTCGCGGGCTAAGTCCCGTCGTTGCGCTTCGCGAAACACTGAAAGAACAGTTGGAATCAGCGGCATATCGCGGGCAGCTCTGGCGCAATGGGCCACGCCTGGGAGGTGTGATCACACGTCCGATGGACGCTAAGTGGGATGCAACGTCGCGCAAGCGGTTTAAGGCTGCATGGCAATCGCAATACTCTGGCCGTGGATCAGGAGCTGGTGGAACACCAATCTTGGAAGATGGTATGCAGTTCGTACCAGCGCATCTTAAAGCCCAAGATGAACAAGTCGTTGAGATGACCAAACTGTCGCTGCAAACAGTTGCGAGCATCTATCACGTCAACCCTGTGATGGTCGGTCTTCTTGATAACGCGAATTACTCGAACGTACGAGAATTCAGGCGATCACTGTATGGTGACTCTTTAGGCCCGATCATCAAGCAGGTCGAAGGTGTGATCAATGAGTTTTTGCGCCCCATGATTGACGACGACGATGCGGTGTACGTCGAGTTCAATCTTGATGAAAAATTGCGCGCAAGCTTTGAGGAAAAAGCGGCAGTGACATCAACTGCTGTTGGTGGCCCGTGGATGACGAGAAACGAAGCTCGTTCCATGAACAACCTTCCGGCAATCGAGGGAGGTGACGATCTGATCACTCCTTTAAATGTCACAACAGAAAACAATGATGATCCAGAAGTGGAGGAAGAATCATGA
>Cp48_178
ATGACTATTCACGTCGTTATAGGCCCTCCATGTTCTGGAAAATCAAGCTTTGTTGAAGCCAATGCTCCCGTTGGAATTGGCCGCTTCGATCTCGACAACATCGCAGAAACTGTCGCAGGACAAGACGTTAAAAATGCCTCACCGAATCCCGTTGCTGATGCTGTGTTAGCGATGCGACGCGGGCTTATGGGATGGCTTTTAGATGTCGAGCTTGATCCACCAGAGTTTTGGTTAATCAACGCGCAACCGTCGCCAGCACTGATTGCAGCACTCAGCGCACGCGGGGCAACGTTTCATCTTTGTGATCCAGGAATGGAGGAATGCCTCGCACGCGCGATCCGAGACGGACGTCCACACTCTGTCGAAGACCGCATTAGACAGTGGTACGACAATCCACCTGAACTACCTAGCACGAAAGGAGGGCAAGCAGTGAAAACGAAAAGCTATGACGTGTCGATCAACGAGACACAAACAGAAGGAACCATCACCGCATATGCCAGTGTTTTCGGAAATGTTGACTCCTACGGAGACGTCGTCATCCCCGGAGCTTTCGAAGAGACATTGAGCCAATGGCAAAAATCCGGAAATACAATCCCGTTGCTGTACGGGCATGATTTCAAAGACCCGTTCTCGAACATCGGTGGGGTGACATCTGCTGTCGAAGATGCACATGGGTTGAAAATTACCGCACAACTTGACCTCGACAACCCTAAAGCCAAACAGGTCTACACCCTGATGAAAGCAAAACGACTCTCGCAAATGAGTTTTGCTTTCGATGTTGTTGAAGGAACATGGGGAGCACGCGATCAGCAGGAAGTCTACGAGCTGAAAAAGGTCAAGCTCTACGAGGTCTCTGTCGTTCCCATCGGAGCGAATCAGGAAACCAGCATCGTCGATGTGAAATCAGCAGTCGCAGCACAGTTAGCTAATATCCTCGATTCACATCAACGACCACAATCAATCAGCAACAAGCCTCCTAACCAGGGGGCTTTTGCTCTATCTGCGCTCGATGCGCATCTCAGCATATTGGAAAAGGAGAACCGATGA
>Cp48_179
ATGAACCTCAAGCAACTGCTCAAACAACGAGATGAGCTGATGGACAACGCAAAGCGAGCACGCAGCGAGATCACCGATGACATGGACCCAGCAGACGCAGCGAAGGCGGTAGAAAACGTCAAGAGCATCATCAGTGAAATCGAGGCTACAGACGAAGCTATTGCCGCGCGCCGGGGAGTTTCTGATCTCACCCAGAAGCTCAAAGGTTTGACGATCAGCGAACGTGCCACTGAGAACGATTCTGCAACCTCCCGTTCCCTTGGAGAACACTTCGTTAAGGCTGCAGGAGACCGACTCAAAAACCAAGCAGCCGGTGCGCATATTGAATATTCAGTTCCTGAATATCAGGTAAAAGAAGATGCCCATAGCTCCCCTAAAAATCTTGTCGAGGGATGGGGAGCTTTCTACCAGCGTGGCATCATCAATCAGAGTCGCGAGCGCCTTGTCGCTGCTGATTTGATGGGATCGGCGGTCGTAACCGCATCGACAGTGAAATACATTGTTGAAAAGGTCAACCGTATTGCATCTGGTGCGCCAGCAACAGTGGCAGAAGGAACAAAGAAGCCATATGTAAAGTATGCCGACTTCGATGTTGTCACCGAGTCACTGTCGAAGGTCGCAGCACTGGCAAAGTTCACTGACGAGATGATCGAGGATTACGACTTTGTCGCAAGCTGGATTAACAACAATCTGGTCTATGACCTGTCTGTTGTGGAAGAAAAGCAACTCATTGCTGGTGACGGGCGCGGCTCGAATATCAAGGGGCTGCTGAATCGAGAAGGCATTCAAACACACACATCCGCAAAGCAAGCAGATTGGTTCAATGACCTGTTCAAGGCCAAGAACAAGGTGGCTCAGGCAACCAACTTGGAAGCAGACGGCATCATGATCAACCCCGCCAATTATGAGGCGCTGCGTTTAGCCAAGGACGGTAACGGACAGTACATCGCAGGTGGCCCTTTCCAAGGCCAATATGGAAATGGCAATATTCTCATTGATCCGCCTCTGTGGGGAATCAAAACAGTTGTGTCCAATGCCGTTCCAGAAGGAACTGCAATTGTCGGCGCATTCCGCCAAGGCGCAACCGTCTTGCGTAAGGGCGGTGTCCGTATTGATTCGGCGAACACCAATGTCGACGATTTTGAGAACAACCTCGTCACGCTGCGCGCAGAAGAGCGCCTCGGGCTTATGGTGCCACTCCCAGCAGCATTCGTGAAGGTCACCTTAGAAGGCGCAGCAGAGGAGCTCTAA
>Cp48_180
ATGCGACACGAATACGAAGTAACGACACCATCGGGGCGAAAGTTCACCCTTGAAATGAGTGAAGACTATAAGGATGAACATTGGCCTGATGCCGTGCTTGTCGAAGACACCATGACCAAGCAGAAAGCCCCAACACGGAATCGAGCGCGTAAACCCGACTCCGACAAGTAA
>Cp48_181
ATGAACGAAATAACCCCAGAACCGGGAATAGACCAAAGCGCCTTTGACCGCGCAGCAAACGCAGTACGCCGGCTGTGCGGGTGGCACATTTTCCCCTTCATCGAGGAGACCATCACATTGGACTCTCCAGGCGATAGCCTCCTTCTCCTTCCTACAAAAAATCTCGTAGAGATCATCAACATCACCATCGACGGAACCACCTACCCGCTGAGCGATTTCCGAAGCAGCCCAGACGGACTACTGGTCAAACGCCACGGACGGTTCCCCAGAGGTATTGCAATGGTCACTGTCACCATGAAACACGGGTATGAGAAGCCGACCGAGATCCTCGGAGTCATCAACGACATGGCACGACGCGCCAGCGAGTCAAACCTCACTCAGCTCAACGTCGGAGGAATTTCAGTCGGAACAACAAACTCAGCCACGCCACAATCCTCTGAATGGAGAATTGTCGATGAACTACGTCTAGGACCACTGCCATGA
>Cp48_182
ATGAATATCATCTTCAACCAGCGAATCGAGATCATTCGCGCCGGGGAAAAGCGGTCTGTGTATTCGTCGGATTTCATGGAGGATTGGGATAATCCGGTCGTTTTCCCAGTGGAGGTTCCAGTGTCGATTCAGCCGGTTTCTTCAACAGAGTCAGATGCCACAGCGAATCGTAGTTATGTGGCATCGCGATTCAGGTTGTTTTCTCCACCGGGGAAGGATATCCCGCAGTTAAAAGCGAAAGACCGTGTGCGAATTGGATCGCTTGTTTTAGACGTTGTGGGCGATCCGGCACGGTGGCCACATCCATTGAAGCCAGAAACTGTGCATCATATAGAGGCAGATTTGGAGGTGCATCGTGGGTAA
>Cp48_183
GTGGGTAAATACGACAAGCAATTCCAGCAGCTCAACCGTAATCCAAAGATCGCGCAGGCATTGAATAACCGTGCAAAGAAGATTCGCGCAGCTGCTCAGCGGATTTCTGATGCGGAAGGTGGGACAGCAAACTACCGCGTGGTCTCAGGCGTGCGCCCAGGAGGCCGCGCGTATGCCTATGTCGTTTCGGACAATCGTGATGAGGAATTCGGAACTCAGAAAACGAAACGAATCGGAGCGCTACGGAGGGCTGCACGTGGTGGATGA
>Cp48_184
GTGGTGGATGAAAAAGCGGTGATTATCCGCAAACTGTCGAAGCTGGGTATCCCAGTGTATTCAGAATTGCCGCATGATTTCGAAGAAAAGCGTCTGCCAGCGCTTTGGATTCAGCACGTGGGACCTGCAGCTAGGAGACAGGCGATCAACTCTATGGGGATCGATTACGTTGATCTCGATATTGATTTGTTTGTTTCTCTAGATATGTGGCACACAGGTGCAGCAATGGAGCTTGCGCAGGAGGTGCGAGCGCATGTGCATCGATTCCGAGAGGGCATGCTCAAAGTCCTCGACGCAGGCCGTCCAATAGCACGCCCTGATTTCAATTCCGTAATTCGCCGGTACGGCCTGACCATCACAGTCGCTGTGCCGGCTTAA
>Cp48_185
ATGACTGATTTTGATATTGATACGTCTGCTGCCAATTACGCTGACGAGCTTGCATTGCTTGGGGTGACAGGCGCGATGAGCTACGCCCCAAAGGGAACGCAGATGCCAGAAACAATCGCACCTTTGAACCCACCATTTGTGGATTTTGGTTGGTTGTCTGATGGGGGAATCACAGAGTCTCAGAACGAGGAACGAAACGACTGGACCCCATATCAGTCAACCAACCCAATTCGGGGACAGGTAACCAAGCAGGATTTCCAGTTTAAGACGGTCGTATGGTCTATCAGCGGTCTTGCCAATGCGATGTACTACGGTGTGCCTGAATCTGACATGCGTTTTGACCAAGGAACAGGCGTCACGACCTTTGAACAGGGCAAGGAACTTCCACCAGACTTCAAGTTCGGCCTCGTCGTGGATATTGTCGATGGCAAGAAAGCTCGGCGACACTGCATGCCGAACGTCTCGGTTGTTGAGCGCGGTGACATCGTGTACAGCAAGGACGATCTTGTTGGCTATGAAATGACATTCCGAGCCAGCTACGACCCAGTCGCTGGGTATGCAGTGCGTCGTATGTTCAAGGAGGGATGGAAGCCAGGACACGCTGGAACGACTCTCTCCGACGAAAACAAGGACGCATCGCTCGGTGATTGGTCGAGCAAGATAAACGGATCCGTCACCGAAAAGCAGAGCAAGACGGTCACCTTGCCATCTGGTGTCAACGGCGGCACGTTCACGCTGTCTGTCGCGGGCAATGCCACTGATGCGCTTGCTTTTGATGCAACAGCAACTGTCGTGAAGAACGCGCTTCGTAAGCTCGCAGGCGCGACAGAAGCAGAAGTTGCTGGTGTTAAGGGCGGTCCTTACACCATCACGAGCTTCACCGGAGCGCTAACCGCAAACGGCGCGAGCCTCACGGGTGGTGACTCTCAGGCCATCTCGGTCAACTAA
>Cp48_186
ATGACCATCGATCTCAACGCTATGCTCGCAAAGCGTGCCGAAGTCCTTGGAGAAGGAAACAAATTTGACGTTAAACTCGGTGACAAAACGTTCTACTTTGTTGCCCCTGAACTTGCATCATCTGAGTGGAATGACCGCCATCAAGCATTCCTCGAAGACATCCAAGAAGGACTACTGACTTCAACAACAGCACGCGAAGAATTCCTTGAACTTGTTCTCGAAGACCAAGCAGAAGAATTCTCCCAGGCAGCCGATAATATCGGCGTTGACCCATTCATCATTGCGCAGATGGCATTTCAGGAGCACGCTGAGTCCGTGGGAAAAACCCAATCCCAGAAGTCCTTAAATCGCACTCAGAGGCGTGCGAAGCGGCGCTAA
>Cp48_187
ATGACGTGGGAACTCAGTAACCTCATCAGAATCAACAATTTTTTGCTAGAGCGTAGCCAAGCTAAAAATCCCAACCACGTACAACCCCCAAAGCTGAAACTCTATCCGTGGTCTCCAGACCAAGACACCAAGCACTACGGCAAGGTGGACGAAGAAGATCAAGTCGACGCCGTGAACTTCCTCATGGGGCTTGCCCCTCCACCACAATAA
>Cp48_188
ATGTCCAGCGACGCAACATATGTGCCGATTCTCGCCTCATTCGACGGCTTCTTTAAATCCATCGACACGAATGCAGCAAAAGCTGGACAGCAAGCAGCAACAACATTTGCTGACTCAATGCAACGCAATCTCCAAAAAGCAGAACGCGCAGCAGAAAAAGCCGGAACTGTCCTCGAACGCGCCCACAACCGCGCCGCAGACGCAGCAGCAAAAACCCACATCGAAGAGCTAAAACTCCTCGAAATCAAAGAAAAACAAGGAGCAAAAGCCTCTGAGGTTGCAGCAGCAGAAGCAAAAGTAGAAAAAGCGCGCCGGGATCAGGAGTCAGCAGATAAGGCTGTAGCAAAGGCTGCAAAATCGTTAGCATCTGCACAAGATGATGTTGCTAAAGCAACACAGCAAGTAGGCGATGCGATGGAGGTGGGTGCTGAAAAAGCTGGGCTGTTCTCGAAGATGACAGGTGGTCTTGGCGATAAGCTTGGTACGTTGCCTGCGCTTGCTGCCGGTGCTGTTGCTGGGTTCGCTGGGTTTGCGGCGATTAAGGAAACATTGTTGGATGTTGGTTCAGCTTTTGATAGCGCTTATGACACGATCCGTGTGGGAACTGGTGCCTCTGGTGAAGCGTTTGCTGGGTTGCAGCAGTCGATGCGCAATGTTGCAGCAGTCGATGCGCAATGTTGCAGCCAATAA
>Cp48_189
ATGTTGCAGCAGTCGATGCGCAATGTTGCAGCCAATAACATCGGAATTGGCGATGAGATGGCAGCTGTGGGAACTGCGCTTGCAGACGTTAATACTCGGTTGGGGTTGACTGGCGAACCGCTGGAGAAGATGACGGCGCAGATGCTGCAGTTACAGCATATGGGTGTTGATGCGGATATTAACGCTGTGTCCCAAGCGCTTAACGGGTTCGGTATTGAAGTAGATGCGATGCCTGCAGCACTTGATTCGCTGTTCCAAGTCTCGCAGGCAACGGGTTTGACGATCACGGAGTTGTCGAATTCTGCGGTGAAAGCTGGTCCGCAGCTTCGGCAGTTTGGTTTTAGCATGGCTGATGCAGCAGCTCTTGTCGGCCAGCTCGATAAAGCAGGTGTTAACGCTGATGGTGTGCTGTCGAAGATGTCGAAAGCACTGACAACGTTTGCAGCCGAGGGTAAGGATGCGCCAAAGGCGTTGAATGAGACGATCACCTCGATTGAACAGCTGGTCAAAGCTGGTAATTCTCAAGGTGCTATCAATCTTGCCGAAGGAATCTTTGGGGCAAAGGGTGCAGCGCAGTTTGTTGATGCTGTGCAAACTGGAACCCTTTCTGTTGAAGATTTCATGAGTGCGACAGGCGCGACAAATGACACAATTTCTGGGCTAGCTGCTGAAACTGCGTCTTTTAAACAGCATTGGCATCAGTTCAAGATGCAAGCGATGCTGGCTATCGAGCCTGTGGCAACAGCAGTGTTTACCATGCTGACTCCTGCCATTATCAATCTGAAAGATGGTTTTACCTCAGCTATCGAGTTTGTCGAGAACACCCTTGTCCCAGGTTTTAAAAAGATCCCAGACGTCTTAGAAACGATGTCGCAGTGGATTGAGGAAAACAAAAACACGTTGATTGGTTTTGCTGCTGCGATTTCTCCTCTTGTTGTACCGTTGTTGTTAGGGTTGGCAGCACAGTGGACTGCTACAGGAATTGCTGCATCGATCTCAGCAGGTCAGCAAGTCCAAGCATGGATTGCGACGAAGATTGAGGCTGCAACCGCAAGCGCTGCACATATTGCTGCATTGTGGGCAACTGGCGCTGGGTGGATCAAAGCAGGTGCGCAAGCTGTACTCGGTGCTGGCCAGATTGTTGGCGCATGGCTGCTTGCTAAAGCCCAGTCGGGTGCATCTCTTGTGGCATCGATTGCTGCTGTGGGCCTTGGTTGGGTTAAAGCAGGCATCCAGGCGTTAGCTGGTGCTGCACAAGTTGCCGCAGCCTGGGTAATCGGACTTGGCCCCATTGGATGGGTGACTGCAGCAATTACTGCAGTAGGCGCTGGCCTTGTATGGTTTTTCACGCAAACAGAAACCGGCAAACAGACATGGCAGGACTTCACTTCTGCGCTGCAAGCTGGATGGGAAATACTCTCATCAGCACTGCAGGTAGGGTGGGATTGGCTTGAAGCTGCTGTGTTTAACGCATGGACAACACGCGTTGAGCAACTCAAAAGCGGGTGGGAGACAACGACGAGAGACATCAGTGCTAGTTGGGACTGGCTCAAAGATATGCTCCACAGTGGCTGGACGTGGATTTCTGGCAAGGTCATCGGAGGATTTAAAACTGGTCTTAACGGGCTGAGTGATTTCTTCTCCTCCGTTGTCAACGGGATCACATCCACCTGGGCAATGCTGCGATCAGCATTGGCAAAACCGGTGAATTTCATGATCAACACCGTCTACAATAACGGCATTCTCAAAGCATGGAATGTTATCGCAGGACTCTTGCCAGGGCTGAAACAAGGCAGTCCCCTCGAAGGTATCCCAGAACATGCAATAGGTGGCCGAATCACAGGACCAGGAACCGGCACATCAGACGACGTTCTCATGTGGGGATCGAACGGTGAGCACATGCTCACCGCGAAGGAAGTCCAAAAAGCTGGTGGCCACAATGCGATCTACTTCATGCGTGATCTCATCGCCAGCAAAACCCCATTCACATGGGACGGCGGGACATTCATCGCAGAGCACCGCAAGTCCGTCAATGCCTACGGCGCTGAGGTGAAACGCCGAGGAATCGGAAATGTTGACGACAACGGGCTATTCTCTATGCTGCCAAAGTTTAAAGACGGTGGAGAAATTCGCCCCATGTGGGAGCTCCAACTCGAAAACGGGCACAAAGCCGCACAATCGAGAAACGGCAACCCCTATACCTGGGGGAATGAGGATTGCTCAGGATATATGTCCATGATTGCCGATGCGATCCTTCATGGTGGCCGTGGCGTTCGCAAGTGGGCCACTGGGTCTTTCCCCGGTGGACAACCCTGGAAACCAGGACTTGGCAAAGGCTTTAGCGTTGGCGTGCATGACAACCCAGGAGGCCCTGGTGGTGGACACACCGCTGGAACACTAACAGGGGTAAGCCACTATGCGACAATCAACGTCGAATCGGGTGGTTCACATGGATATGTTGCTTATGGCGGTCCAGCAGTAGGAGCTGATCATCCACAGTTTGCAGGAAAACACCCAGGTCTTTTCCACCTGGGCATTGGTACCGACGGTGCTTTCGAACCAGGAGGTTCAGGAGGAGTATCACCGCAAGCACAGCGAAGCATGATCGCGAAAGCCTTCAACAAAGCAGTCAGCACAGTGATGGAACCCATCGCAGCACAACTGCCAACCCCACCACCTCAATGGCAAGGTGTACCACAAGGCGTATACAACTCCGGAAAAGACGCACTGATCAAAGGCGTCGGCAATGCTGTCAACTCGATTGGAGATTCACTGGCAACCGTTTACCGAGGACTCTCAAAAATCCCGAACCTCCTCAAGGAAAAAGACTCAAGAGGAATCGAAAAGAAAGCAAAAATCTACGACCGAGGAGGCATACTTGGAACAGGCGAAATAGCAATCAACCACGGTGCACCAGAACGCATCCTCCCGCCAGCACTGACAGCCAGCTTCGACAAATTCACCACCGTCGTACCACAAGTCGCAAACCGATTCGGCATCATCGCAGACAAACTTCTCACAACGCCACTCGGGGCAAACCCCACCGCGCCGGGAGGTTTGATTGCTCAAGTGGATATGGGCAAGCTTCATGATCAGTTCGTTGCTCTTCATGATGTAGTCGATAAGATGGGTCCTGTTCTAGAGGCCGTCAATGCGATGGGTGTTGAAGGGTTGAAGGGGCTGGCGCATATCACGGGTGCGTGGAAGGATCATGTGAGTGCTGAGGAGTCTGTGTCCAAGGCTGCAGCGGATTCGAAGGTTGCAAATGAAGCTTTGGCGACAGCCCGTAAAGAGCTTGTTGATCTTGAGCGTGACATCGCTAAAAAGGGGCCGAACGCTCAGGATCAAGCAGAAGATGCAAAGAAGCTGGCAGATGCCAGAAAGAAAGTTTCTGATGCGGAGTCAAAGGCTGCAGGTTCTTCAGTTGCGTTGGAAAAGGCTCTGGGTAATGTTGCTGTCGGGCACATCAAGCTTGCTGTTGCTGTTGTGAGTGCTATTGCTGAGATTGGTAAGGCAATCTCAGGAGCGTTTGCTGCTGTGTACGAGGGGCAATCACGTGGCTGGTCGCTGGTGTCACAGATGGCGGAAGAAGTTGAGAAGGGCCGTCAGAAGTTGTCGGAGATGCGCATTGAGAATGCGAATTTGACGATTCAGCAGATTAAGGCGATCAACGATCTTCGGATTGCGCAGTGGGATACTCACCGTGCAGCTTTAAACGGTGCGTTGGGTATTGCTCAAGCGCAAGCTGAGTTAGATAAGCGGCGTCGAGAAGGGATCATGCTGGGTGCTTCTGGTATTGATGCGATGGCTCGTGCCATGGATAGATACCGGATGACAGGTGTTTTTGCGATTGAGGAGGTGACTCGCTATACCGAAGAGCAACAACGCAAGATTAAAGCTGCTGAGTGGAAGGTTCATCAAGCGCGTATTCAATCAGCAATTGATCAGCTTGATGCGCAAGGCAAAGTCGAACTTGCTGGACTAGCTGCTGCTGAGGCAACACTGAAGCAGCAAACAGCCGTACGGTTGCTTGAACTCTCAGCGCAGAAGTTATCGGCGCAGGCGGCATCTTTTTATGGGGCCACAGCCCAGGGAGCTACTGGACTTGAGAGAATGAACCAGGGCAAAACATTACAGGGCAAGGGTGCAAGTTCGATTTTTTCTGGCATTCTCAAAGGCCTTGGTGGCGCTGCTGGTGGTGCTGCCGCAGGCTTTGCACTCGGTGGTCCGCTCGGCGCTCTTCTTGGTGGCATCGGCGGCTTACTGTTAGGCAGCACAGGCCAAGTAATTCAGGGTATTGCTGAGGTAAAGCAAGGAAAAACCCAGGAATCCATGTACAAAAAGTACGCGGAGGAAGAATTTAAGAAGCTGCCACCTGAGATGCAAAAACAGATTCGTTCTGCTGGTGTGCTTGGCGGGATTGGTTCTTTCTTTGGTGCTGATGGTTCGATGATTTCGTCTATGCCTTTTGAAGCGATGAAGATTCACAATCAATTTGCTACATGGGATCATGAGAAAAAGATTCAGTCGCTGGAGCAAACTTCTTCGATCCAAGCTCAGCTCTTGGCTGCTCAGCGAGCCAAGATTGAGCAGCGTCTTGCAGTTCAAAAGGCAGCGTTGGAAGCTGGCAGGGATGCTGCTGGCTACCATGCAGCAGCCGGAGAAGCAGATAATGAGGGGGTGCGTCAAGCTTATGATGCGCTTGCACAGGATTCTGCGCGCAGAGCTCGAGGTCTCGCTGAAACCGCGCAGCGTGGGAAATCTCAACTCGATGAAGTAATAGGCCGTCTGAAAGATCTAGCGGATCGATCATCGGTAAATCTCGTCAATCAAAGAATCAAGCAAACTGTCGTGGTCAAACTCGAAAAGACCGGCAGACTCCACACAGACCAAGACATCGCGAAGGCACTGGAAGCAACACTCAACGCGGTGAAAGGACTAGAAAGTCGTGTCGAAATCGTCGAGGCTGCTCGCGCACCGAGTGCATTGGAGGCAGCGCACTCGCAGCTTTAG
>Cp48_190
ATGCAGGTGATGTTTTACTCACCATCAGGTCAAAAGCTCTTTGGTGACAATGGATCACCTGCATTCCTCCTGAAAGGGGGAATCGCAGATTTAAAAGGCGCCATTGAAGCACGAACAACAGTGATCCCAGAAGTACCTGGTCAGATATTTGATGGGATCACAATCAAGCCTTTTACGTTCGGTGTGACCATGGTCGTGTATCCAACAGAAGAAATGCCAATGGATAAAGCAATGCGCAAAACCAGGCAGATTTTCTCAGCGTTCGATTACTCAACCTGTAGGATCGCTGGAACTGGAATCCCAGTGGGGTTGAAAGTGCGCCTTGAGTCGATCATCCCTGCACCATCGCAGGACACAGCGAAGGGAATTGCAGAAGAAATCACGATCACGCTCACCGCTGATGAAGGGATCTTTTGGACAGATCAACATGAAAACAGCGGCAAGACTACCATTGTGAACTTCGGTGACTGTGATCTCTGGCCAGAGTACCAATGGCAAAAAACCGCGACGATCACATTGCCAAGCGGAGCAAAGATCACCCTTCCTGAAACGCCCACGCCACGAGTCCTACGAACGACACGGCACCAAGTCTCAATCACTGACCTCGCAGGAAAACCCGACCGCGAGCTACTCAAAAAGCTCGGAACCATCTGGCCAGAAGGCATACCAAGAAAAGAAACCAAGACGTATGAGATCACCCAACACTGCTCCATCAAATGGCGTATTGGGTATCTAGATCCATTGGGGGTTGTAAATGGAACCATCGCAGTGGGAACAATTCGCACAGCATAG
>Cp48_191
ATGGACAACAACATGAACCCCATCATGGACATGCCAGCACCTATAAGCATCGACGCCCCTATCACCCGAATGGCCCCATCATCATGCAAAGCAGTATTCAAGACGCGAGTCGATGGGAACATTCACCCAATGGTCGATCACCTGATCGCCGAAAATCTTGCGAAAATCGACGAGCAAGGCCAACTCATCGCAGCAGCACAAGACGCAATATTCCTCGCAATCGAAGTATCCCACGGCATCAGAAACGTCTACAAAGGCGTCTTTACCGTCGCATCAGGAGACCAAGAATCCCCAACACTGCTGGAATTCAACGGTGTCTGCGAAATCCAATGGACACTAGGCGCACTCCCATGCCCATCAGCACCATTTTCATGGACCGGGAAATGGGTCAACCTTGACCAAGACTGGGCAGGGCAATGGACAAAAATCAGGACCATGGCAGACATCAAAATCGCCGAAGTCGCCGACGGATTCACCCTATCCGGCGCCGCCGACGTCACAATCGAAAAACTCATCACCCAATCGCTGCAAGCAATCAACACGATGCTCAAACCAAAAGATCGACGATTGCCAATCGCAGTCAAACCAGTCACATCGAATCCAACATCGCCACAGCTAGTAATCCGACCAACAGACAGATTCATCTGGGACGAAATCAGCGATCTAGCACTGGCAGCGGGCGTACTCATCAAATGCACAACATGGTGGCCACACGACCCACTTGTGCCAGGGCTTGATCTAAAAGAACCAACCGTCGTCATCGAGATCACCCAAGAAACATAA
>Cp48_192
ATGGACCCAACAATAAAACTCATCGCTGCAGCACAAGAAATGTCCATGACCATCCCCAGACGACAAGCCTGCATGGTCTACGGAAAACTCAACGTTACGCTCAAAAAAGGAGACACCCAACAAGAACAAGACAAACGCCTCACCAACGGCTATATCCACATCCCAGACGACATGCCCACCGGATCATTCGATTTCGGATTCACCCGTGAAGACGCCGACATCAACATCGAAACACAACAATCAACCTACGAACTAGCCCTCGATACCGCAGCACGCAGAATCACAGGACAAGTCCTCTTCGAACAAGACGTCACCGCGCCGGGCTTTGGTGATTGGCGTCCCATGATTGATTTTTCATGCGGTGACGTTGTCGGGGTGCGTGTGTGGGGCAAAGAGCTACCGCTGCCGGTCACCTCAATTACGCGTGAAACTAGTCAGTGGCGTGTCCATGTGGGCGGGCAATTGATTAATGATCGCCGCAAAGTTGTTTCTGAGAATCGGAAGATATTGGCCGATATTGAGTCCGAACGCCGCGAGAGATCTGCTGAGATTACGCGAGTCTCTGAGATTGCAGAAAAAGCAACGTCAGCAGCTGAGGCAGCAGACGAAAAAGCTGGGGAGGCTCAGGAGACTGCTCAGGATGCGCTGTCGAAGTGGCAGCAGCAAAAAGATGAGCTTGATGCTCTCCAAACCCGGCAGATTAAAGAACTAGAGGCGCAGAACGCAGCGGTACGTAGACTCGGGGACATTCAGGAACCGCTTGCTGGGTCGATCAGTGACTATGACGCTTTGACATTAGGACCGGTGAAGATTACCTATCCTGCCCGGAACAAAATTGATTTTGAACTCCTATCAGGCCACGAGTTTGTTTCTGGCGCATCGGTGTTGGTTAACGCTCGCGTGAATGCGATTTCTCAGTACACGCACAGCTTCCCGATCAGATTAACGACTTCCCGCCCGAAAGCATCTGGAACGGTTGGATGGGCAGAAAACTATTCTTCAGCATCAATTCTGGTGATTCCCACCGCCGATTTCTCAGCAATTTTGTCCGAAGAACGCAGAAAGAGAGGACTATATTAA
>Cp48_193
ATGCCTAAAATCACAGGCAAGCTCGAAACAATAACGAACGCCCCGTCGGCAGTGCGGGAAGTGTGGCTAAGACCACCATCCACACGCCCCAGTGGTACGGGTCTGATCGTGGACGAACCAGTACGCATTATCATCAACGAAGCGGGTGGGTTCACGGCAACAATCGCGCCGGGTGCTGCGGTGTTAGTACTCGTTGGAGTGGATTTTATTGCCCGTGAGTCAATCCCCCTGCTAATCGCTGATGGGATGACCACAATCGCGGAGGCGATGGAAGCAGCTAGGGATTTCACACCTGATGTACACGATCGCCTGGCTGAGCTCGCGAATGAGGTGGCCCGTGGCGTGAAATCCACGGGGGACAGCGCCTCAGCTGCGAGCGTTGATCGTGGACGTGCGGAAGCTGCTGCGCAAAATGCGAAGTCCGCACAGGTGGCTGCTGCTGCATCGGAGAAGCAAACATTATCAGCATGGAAACAGGTGAAATCTTGCTTGGAGGAGTGGGAGCCTCGAGTACAGCAACTAGCTAAATGGCAGCCGCAGTATGACTGGCTGACCGGAAATCTTGAGAAGCTGGTGGTTCAGGCTACGCAGCTCGTAGCTGACGGTGTGAAAGAGCTTACTTCAGTAGTAAAAAGCGATGCTGAGGCGGCTAAACGGAGCTCTACTGAGGCTAGCCAGAGTAATCTCAAAGCGCAGGCTGCTGCGAAGTTTGCTGCTGAGGCCGCTACCACGGCTGTGACTACGGCAGTGAATGAGCTCAAGGGTAATGCGCCTGAGGCTTTTGATACCCTTGCGGAGATCGCCGAGCGCATTAAACCTGGTGGCGCTATCGAGGCTGAGATTCTCCAGAAGATCAGCGAGAAGGCTGATTCTGGCTCAATGGCTGTAATTAAACGGCAGCTGGAAGGTTTGACCGTTGCTAGTATCAAGGGGCTAGCTGAGGCTCTCGCCGGAAAATCGGCCAAAGAACATCTACACGGTTCGGGTGCCATTACCGACGCGGTTGATCCGTCCCAAGAGGCTAGCACGAGGAATAAAAATAAGCTGGTGAAGCTGAATACTTTTGGTAATTTAAGTGCCCCATCTAATCCTAGGCGAGACACTGATGCTGTCCCTAAGAAATATGTCGATGACCAAGTACGGACAGTAACGGCGCAGTCTAAGCAGATCTATGAGGTTATGCAGCAGATCCCAAAGCACGCGCCTAGTAGCGGTGAGTACGCTGCAAAGATTGTTGACGGCAAATTGTTGGTTAAGAATCCACAGTCCGGCGATGAGGCTGCCAGCAAGGACTACGTTGACAGACTCGTAGGATCTGGGATGAAGATTCAACGTGGTAACGGTACTGACCCGAACACAATTTATTTCGAGGTGTAA
>Cp48_194
ATGCCTGAAATTGAAGATATTGTGGAATTTCAGGTGCCATCTAAAAGAGGTGGGCCGTATCCCACCCATCAGCTGGCAAAGGCCGTTTACCAGGGGGATAAGAAGATCTGGGATAGGGATATTAACAAGATCCCCGCACGAAGGAACCTTCTACTTCCTAGGGGTGCAGGTGGCTGA
>Cp48_195
GTGACTCGTACCCCGTTTGATGGTCGTGGTGTTGTGGTTTTACAGGATTGGAAACAGCCAGAGGGACTCATCAAGGATTCTGGTAACGACACTGCTACTAAAGGGTCTGATGAGTACCATGTGAATCTGAAGGTCGGCAGCTATTTCCTCAAAGCCGACAAGGGCGTGTATATCAACGGCACCTGGTATGCAGGGCCTGTGAAAGAGTCATTCGACGTCCGCGACCCGAGTGACAATGTTTATGTTTACTATGCGGGTACTCAGTGCAGTATTTTCCCTATTCGCGTAGGTGAGGACTTTGGAGTAAGCATTAAGACCTACAGTGCAAGCCTTGCGACGTACTGGGACCTTGATTCTGCTAGAGGGGAAACTAATTTGATTGACTTTGATAGGAGTATCGCTAGTAAGAACCGTGCCGGACACGTAGTGCAGCTGTATTTTACCCGACCAGTTAAGCAGACCAAAGGTAAAAACGCTTATTTCGACGCGGATTTTCATTTTCCGGTGTCGTCTAGCGATGTCATAGGTAACGATGGCAGGGGCATTGGTACGCCTAAGGACGCAGAGTGGGTTTTCCAAAGGGTTTGA
>Cp48_196
GTGAAAAATTGGGACACCCTGGAACCAGATAAATATAACCTCCTCACCAAAAATTTCAGCCTTGGACGAGGTGGTGAATCAATCCAATTCATCACTCTTCATCACATGGCGATGGTGGGCGGTGTGGATGAGTGCGTGCGCGTGTGGGGAGACCGTCCGGCGTCGGCTCATTATTGTGTGGGGCCAGACGGAGAAATCGGGCAGGCCGTCAACGACTGGGATACAGCGTGGGCAAACGCAAACCTATTATCTAACCGCCGTTCCATCGCGATTGAGCATTCTAATTCTGCCGGTGCGTCACAGGACTGGCCAATAGGGGAGAAAACCCTTGAAGAGGGAGCACATCTTGTAGCCGCACTGTGTCGCTACTACGGGTTGGGCCGGCCAGAATCTGGCCGGAATATCCGATTCCACTGTACTGAATCCGGTGGGGCGACCTCGTGCCCGTATCACCTACGACCAGGGCACAAGTATCACGATTCGTACCTACGCCGAGCACAGTGGTGGTACGACAACCCTGCAGGCGGAAAAGCACAAAACACAATGGTTTCAAAGGAGAAGAAAAACATGAATGAGGCATACTCGCGTGATATCAGAGCACAGCTGACAGGAAGTGAGGAGCTAGGAAAGTACCCCGGCTGGGGCCAGCTGGGAGGTCGCACCATCGTCGATGCATTGGGTGCGATTGGTGAAAAACTCGGGGTGGATGGTTTTTACGATGTGAAGGCAGGCAAATAA
>Cp48_197
ATGACGGTTGATTTTTGGAAAGATTTAGCTGAGCGTGCGATCAAGACTTTCGCGCAGGCATTGCTTGCTGTGCTGGCTGTCGGGGTGCCGATATGGGAGCTGGATTGGGCAAGCGCTATGGGTATTGCTGCTACGGCCACGGTGATCAGCGTGCTGACATCGGTGGCGTCAATTGGGGTGGGGGTGCAGGGGACCGCGAGTGTCGTGGGGTCACCTGCTCGCCACCGTAAGGAGTCGTGA
>Cp48_198
ATGCCTATTGATCATTTACCTGAGAAAGTGCAGCCCGCCGCGTATCGTGTGCGGGCTTTTTTGATGACCGATTCTACGGCGCTGCTGCTGCTCGCTGTGGTGCAGACTGCGGTGGGGTTGTATTATCTCCCAGGTGCTTTGGGCGACCCGTTGCAGTGGCAGCGGCCGGTGGAATCGATCATGCCGCTTACGATATGGGCGGGGGTGCATATAGCCGTAGGCGTACTGTGTCTGGTGGCGGCGTTCACCCATCGAACGTATCTCGATGTGGTGGGGTTAGCCCTAGCAATTGGGTTATCCATTTCATGGGCTTTTAGTCTTTTAGTCGGCGCGGTTGAGTATCAGCAGGCTGTGCTATGGCTGGTGGGAGTGCTCACTATGAGTGTAACGGTGTCGTTGATGTGGGCTGTTTGGCGTGGCAAGCGAGGAGATATTCCCCTAGAGGAAAAGGGGGAAGGGGTGTGA
>Cp48_199
GTGAGCGTGATCGCGGCAATTTTGAGCGGCATCGGCGCCCTTATCACCGCGTTGGGCGGGTTGTGGATCGGTGTGGTGAAAGCCCGGGCGGATACGCAGGCTGTGAAAGGTTCGCGCATGGATGTGCTGGAGGCGCGTATTGATAGGATGCAGGCTGATTTAGATGATGAGCGTGCTAAGCGCCGTGGTGTGGAGGTGGATAATCACCGACTGCGTATGGCGTTGGTAACGGCGGTGAAGCATTTAGAGCAGCTGATCCGGTGGGCTGATGGTGGTGCGAAGCCGCCTCGGCCGGATGATATTGATCTAGATGAGATTAAAGACCTACTCAAGGCATAA
>Cp48_200
GTGAACAGAAAACTGTTTGCGTTAATCTTAATAGGCGCGCTGTTAGGGATAGGGGCCCCACTTTCAGCCCATGCAAGCGTTGATGATGTTGTTGATTCTTCTAAATCTTTTGTGATGGAAAACTTTTCTTCGTACCATGGGACTAAACCTGGGTATGTAGATTCCATTCAAAAAGGTATACAAAAGCCGAAATCTGGTACGCAAGGAAATTATGATGATGATTGGAAAGGGTTTTATAGTACCGACAATAAATACGACGCTGCGGGATACTCTGTAGATAATGAAAACCCGCTTTCCGGAAAAGCTGGAGGCGTGGTCAAAGTGACATATCCAGGACTGACGAAGATTCTCGCGCTAAAGGTGGATAATGCCGAAACTATTAAGAAAGAGCTAGGCCTAAGTCTCACTGAACCACTGATGGAGCAAGTCGGATCGGAGGAGTTTATCAAAAGGTTCGGTGATGGTGCTTCACGTGTAGTGCTCAGCCTTCCCTTCGCTGAGGGAAGTTCTAGCGTTGAATATATTAATAACTGGGAACAGGCGAAAGCGTTAAGCGTAGAACTTGAGATTAATTTTGAAAACCGTGGAAAACGCGGCCAAGACGCGATGTATGAGTATATGGCTCAATCGTGTGCGGGGAATCGTATCAGGCGATCAGTGAGTAATTCATCGTCATGCCTAAATCTTGATTGGGATGCTATAAGGGATAAAACTAAAGCAAAGATAGAGTCTTTGAAAGAAAATGGTCCTATCAAGAATAAAATGAGCGAAAGTCCCAATAAAACGGTATCTGAGGAAAAAGCTAAACAATATCTAGAAGAATTTCATCAAACGGCATTAGAACATCCTGAATTGTCGGAACTTAAAACCGTTGCTGAGACCAATTCTGTATTCGCTGGGGCTAACTATGCGGCGTGGGCAGTAAACGTCGCGCAAGTCATCGATAGCAAAACAGCTGATAATTTGGAAAAGACAACTGCTGCTCTTTCGATACTTCCAGGTATCGGTAGCGTAATGGGTATTGCGGACGGTGCCGTTCACCACAATACCGAAGAAATAGTGGCACAATCAATAGCTTTATCGTCTTTAATGATTGCTCAAGCTATACCGTTGGTGGGAGAGCTGGTCGATATTGGTTTCGCTGCATATAATTTTGTAGAGAGTATTATCAATTTATTTCAAGTAATTCATAATTCGTATAATCGTCCCACATACTCTCCGGGGCATAAAACCCAACCATTTCTTCATGACGGGTACGCTGTCAGTTGGAACACTGTTGAAGATTCGATAATCAAAACTGGTTTTCAAGGTGAGAGTGGGCACGACATAAAAATTACTGCTGAAAATACCCCGCTCCCAATCGCGGGTGTCCTATTACCGACTATTACTGGAAAGCTGGACGTTAATAAGTCCAAGACTCATATTTCCGTAAATGGCCGGAAGATAAGGATGCAATGCAGAGCTATAGACGGTAACGTAACTTTTTGTCGTCCTAAATCTCCTGTTTATGTTGGTAAGGGGGTGCATGCGAATCTTCACGTGGCATTTCATAGAAGCAACTCGGAGAAAATTCAGTCTAATGAAATTTTGTCGGATTCCATAGGCATTCTTGGATACCAGAAAATAGTAGATCACACCAAGGTTAATTCCAAGCTATCGCTTTTTTTTGAAATCAAAAGCTGA
>Cp48_201
GTGAGTACCCCCATTACGCATGAGTCTTCAGAACACGCGTTGGCTGAAGATGCAGAAGTCCGCGATCAAAGTGAACGCCGTCGCCAGATTATTGGCCTCTTTGTTGGTCTGGTGCTTGCAGCGCTGGTGTATCTGATTTTCCCTGAGTCTTCTGTAGACGTGGTGAGTTCTGCCGATTCCAAGGGCTCCTATACTCACGGTGCATTGAGGATCACAGCCGCAGTCGCGGTTTTGATGGGAGCTTGGTGGATGACTGAAGCCATTCCGCTGGCGGCTACGGCTCTGGTGCCGCTGGTTGCGTTCCCTTTGTTGCAGGTCATTGAGTTCTCTAAGATCTCGGCACCGTATGCCTCGCCAACGATTTTCTTGTTTATGGGTGGCTTTATCTTGGCACTCGGGATGCAGCGTTGGAATCTGCATCGTCGTCTGGCTTTGAGCGTGGTTCTGCTGGTTGGTACTAAGCCCAAGCAGCTTGTCGCTGGCTTTATGCTGGCAACTGGCTTCTTATCCATGTGGGTGTCTAATACTGCAACGGCCGTAGTGATGCTTCCCATTGGCGTCTCTGTTCTTCAGCTCACTGCAGAATCCGTTGGCGGAATGCGTGCGCAGAAGAAGTTTGCCACGAGTCTGATGCTGGCGATCGCCTATTCTGCGTCGATAGGCTCATTGGGAACGATCATTGGTACGCCTCCGAATGCGCTGCTGGTGGCGTATATGGCAGAAAGCCATGATATTCACATTGGTTTTGGTACGTGGATGCTTGTGGGCGTGCCACTTGCCCTGGTGTACATGGTCATCGCATGGTTTATCTTGGTCACCGTATTTAAGCCGGAAGTGGACACGATTCCTGGCGGCCGAGCGCTGATCAAGGAAGAGCTGCACAAGATGGGGGCGATGAAGTTCGGTGAAGCCGCCACGGCTGTCATCTTTGCAAGCGCAGCCCTTGCATGGGTTTTTGTTCCGCTGGTTATTAAGTGGATGGGGTGGAAGGTCTCCATTGCGGATGCCGTGATCGGTTTGGTTGCCTCGATGCTACTGTTCTTGATCCCCGCGGATCGTAAGACGGGTACCCGTTTGATGGATTGGAAGACCGCTAATGAGCTTCCTTGGGATGTGTTGTTGTTGTTCGGTGGTGGCTTGGCATTGTCCAAGATGTTCTCGGAGTCGGGACTGTCTCTGTGGATTGGTGAGACGGCTAAGGGGCTGGGAGTCTTGCCATTGATCCTGCTCATCGGCGCTATTGCCGCACTGGTGCTCATCCTTACGGAATTTACGTCCAATACCGCAACTGCGGCGACCTTCCTGCCGATTATGGCTGGTGTGGCAGTGGGCATTGGGCTGAATGCGAATGGTGATCAGAATATTCTTCTGCTTACCATCCCGGTTGCGCTCTCGGCGACCTGTGCGTTTATGCTTCCGGTGGCAACCCCACCCAACGCGATCGCGTATAGCTCTGGCTTTGTAAAGATCGGCGACATGGTCAAGGGTGGCGTGTGGCTGAACTTGATCGGGATCATCCTGGTTACTCTGGTGACCTATTTCTTGGCTATCCCGGTCTTTGACATAGTTCTCTAG
>Cp48_202
ATGCCTGAGCTAATTATTCGCCGCGTGCTAAGCAATAATGCTGTGCTCGCTGCGGAGAACTGCTCAGAGGCGGGGGAGCGGATTCTGGTGGGGAAGGGCATAGGGTTTTCTAAAAAACCGGGGGACTACGTCGAACACAGCGGTGGGAGCCGGGAGTATGTGGAGCTTAGCGAGCAACATCGTGCTCTTCTAGAGGGGCTGAGCAGCATTGATGGCGCTACTTTCCACGTTATTTCGGCGAGTATTGATGTTGCCTCTGACGTCCTAGGCAAACTACATCCCAGCGTGTATCTGATTCTTGCGGAGCATCTGTCTTTTGCCGTTCAGCGGGTTGGACGGGGTGAAACTATCCGTAACTCCCTGGTTGTAGAGATCAAAGCGGTGGTTCCGGAGGAGTTTTCGGCCGCCGAGCTGGTGGTCAACTATCTGAACACACACCTTGATTCGATTGTGCTGCCTATCGACGAAGCCGCGTTTATCGCCCTCCACCTCCACGCGGCTCGCACCGGAGGCACTGTGAAACAACCCCTTGCCGTGGCAAACGCAATTGGACAAGTGACGGCAAAAGCGCACCGGCTACTCCGCACTCCTGCGGAAGCTGGGAATGACGCGCTGTCTATGGAGCTGGCCCTGGCTTATCGACGTCTCCAGCGCAAGCAATTGCGCCACAACGTACTGCTGGCGAGCGTCGAAAAGCTATTGCCGCATGAATATGCGGTCGCGGCGGAGTTGCTTACCGACTTATCAGGCGAGCCGCAGCTCCCGCTGTCCGCGCGTGGGGAGGCTGCGTTCCTCGCGGTGTTTTTACATGGTTGGACACAAGAAAACGTAAACACAGAGAAGGGATAG
>Cp48_203
ATGATGGGATCCGTTATGAATGCCCTACAACGCCTGGGAAAGGCACTGATGGGGGCAGTTGCAGTCTTGCCTGTCGCGGCTATTTTGATGGGCATTGGTTATTGGATTGACCCTGTCGGTTGGGGTGCAGATAACACCGTTGCTGCGATCTTTATTCAGTCGGGCTTAGCAATCCTGGATAACCTTGGTTGGATTTTTGCTATTGCTCTTGCCTTCGGCCTTGCTAAAGACTCCAATGGCGCGGCGGCGTTGTCAGGATTTGTGGGTTTTGCCACGATTACCCAGCTGATAGGCCCTAAAGCGGTGGCCAGCTATAAGGGGATTGGCGATCCAACGGCGTTAGAAGGAGACGCCGCGCTGGAATGGGCGTCACAGGGATGGGGAGCCATCGGCGGCAAGAATGTGCTCTTTGGCATCCTCATTGGTGTGCTCGCCGCATGGGTGTACAACAAGTTCCATGCGACAAAGTTGCCGGACTTCTTGGCATTTTTCTCTGGGCGACGGCTTGTTCCAATTCTGACCTCGTTCTTCTCAATAATCCTCTCCGGGATTATGTATTTTGTCTGGCCAATTATTTATAGTGTGCTGTTTAACTTTGGCGAGTTGATTCAGGGAATGGGGCCGGCCGGGGCAGGCATCTACGGATTTATTAATCGCCTCCTGATTCCTACTGGTCTGCACCATGCAGTTAACTCGATCTTCTGGTTTGATGTGATTGGTATTAATGACATCGGCAAGTTTCTCGGCGGTGGTAAGACCATCGAGGCAGCTCAAGCAGCTACCGACGCTGCATCCTGTCCCGGTAATTGGGTCGATGGATCGTGCCAGGTTGTCGGCATTATCGGTCAATATCAGGCGGGATTCTTCCCAGTGATGATGTTCGGTCTCCCCGGTGCCGCACTAGCTATATACCTGCGCGCAGAGAGTAAGCGTAAGAAGGTCGTTGGTTCTTTGATGCTTGCCGGCGCATTGGCCGCATTCTTTACTGGTGTGACAGAGCCATTGGAGTTTTCCTTCATGTTCCTAGCCCCGGTTTTGTACGTTGTTCATGCGCTTCTTACTGGCCTGTCGCTCTTTATCGCTTCCGTCTTCCACTGGACAGCAGGATTCGGATTCTCCGCAGGATTTATTGACATGTTCCTTTCCGCACAAAACCCGCTGGCAAACCAGTGGTGGATGTTGCTCGTCCTGGGAGTGGTTTACTTTGCGCTGTATTTTGGTATCTTTTACACCCTCATCGGGGTTTTACACCTCAAGACTCCGGGACGGGAAGAGGAAGATGAAACGGAAGTAGAGAGCACAGCAGACGCCTCTACTTCTGACATGGCTGCACAAATTATCGATGGCCTCGGAGGGCCGAGCAACATCGACGTTGTAGATTATTGCGCTACCCGCTTGCGCGTAACTGTTCAATACTCTGCTCGTGTTGATGAGCCCGCTATTAAACGGGCAGGCGTGATTGGTGTGATGCGTCCTGGTGCTAAGAATGTCCAGGTAGTCATAGGTCCGCAAGTGCAATTTGTCTATGATGAAGTTGCCGCTCAGCTGTCCGGGAAGGTATCCCTGAAAGGCGAACAAGGCTAA
>Cp48_204
ATGTTTGGGTTTGCTAAGAAAAAGGTCGTTGTTATTCCGCCTATCCACGGCCCTCTGCTGCCGCTTAGTTCCGTTAATGACGCAGTATTTTCTTCAGGGATGATGGGGGAAGGGTTTGCCGTGGAGCCTGATGGCTTCGGAGAAGTTGTGGCGCCGGTGTCTGGCAAGCTGGTCACGGTGTTCAAAACAGGGCACGCCTTTGCCATCAAGAGTCCCGAAGGTCTTGAGGTGCTTGTGCATATTGGCCTTGAAACAGTTGAGATGGGAGGCCGTGGCTTTACCGCCCATAAGGCCTCCGGAGAGAACGTTGTGCAAGGCGAGAAACTAATCACCGTAGACTTTGATGCAGTACGAGCAGCTGGATATGATCCCGTGACCCTTGTGGTTTTTACCAATAAGAAATGCGTGGATCACGTGGAATTGAATGCGGGAAAAGCGACAGTATTTCTTAACTAG
>Cp48_205
ATGTCCCTCATCTTGCATGGTGACCCTACGTGGATTGATCTTTCTACTCATGACCTCGAAGGTTCACAAGCCTTCTATAAAGAACTTTTTGGCTGGGAGTTCAACAGTCAGGGCGAAGAATATGGCGGCTATAACATCATCCTCTCAGAAGGTCAGCCCGTCGGCGGTGCCATGGACTCCCATATGGGGCCCGAAGGTCGTTCTGAAACCCCCATGGCCCCTACCGCGTGGACCATATACCTCAAGGTCGATGACATCAACGCGGCGCTCGCCGCTGCTCAAGAGACAGGCGGGCAGATTCTCTTTCCCGCTATGCAGGTAGGAACCCTAGGCTTTATGGCTATCGTGTCCGATCCTGCGGGCGGCGTTGTGGGATTGTGGCAGGCCTTGGACTTCCCCGGCATCACCCGTGAACCAGTCAAGGGACAACCTGCTTGGTTTGAAGTTATGAGCAAAGACTTTGACGCAGCCGCGCCGTTCTATCAAAAAGTCGCCGGCTGGAAGCTGAGCTACATCGGTGAAGACGGTCAACCTGCGGATTCGGGCGGGATCCGCTACGCAGCCAACGCGCCGGGTGAGGCAGCTACAGCTGGAATCTGCGAGGCAAAGGACTTTTTGCCTGAAGAGGTCCCAAGCCACTGGCGTGTTTACTTCAGTGTCGCTGATGTTGACGCCACCGTGAGCAAGCTACAGGAGTTGGGTGGGCAGCTTATCGACGGTCCCGTAGACACGCCTTTCGGCCGGATCGCTACAGTAGCAGACCCGCAGGGCGCAACCTTCCAGTTGTCTAGTCGGTAA
>Cp48_206
GTGGCGCTTTTGGAAGCCCCGCAACGTATGTCCTCACGGGATAAGCGATGGTGGTCTGCGCTTGCTGCAGTGATCATCGCTTCTTTTGTGGTGTTGCTATGGATGGGGCAGCAAATCAATGTTCACAAACCGCCGATTCCTGAACGAGTTGAAACCGCTCAGGGAAAAGTGCTGGTTACCAAAGACCAGATCATCAATGGGCAACAGGTATGGCAGTCCATTGGTGGACAGCAGATCGGTTCTGTGTGGGGGCACGGCGCATACGTTGCACCAGACTGGACTGCTGATTGGCTCCACCGTGAGGCCACGCAAATCCTGGATACATGGGCTCAGAAAGAAGGCGCCAGCGACTATGCAGCGTTGGGCGTGGAAAAGCAAGCGGCGCTGAAGGCGCGACTCAAGAGTGAGTTGCGTACTAACGGTTACCAAGACGGACGCATCGTGCTGAGCGACGACCGGGTTGCCGCCTTTGAAGCGAACAAAAAATACTATGCAGAGCTCTTTGCAAACGGACACGAAAACTATGCCATCCCAAAGGACTCCATTAAGGATGAGGCCGCAGCTCAAGACATGGCTGCGTTCTTCTGGTGGACTAGTTGGGCAGCATCTACCAACTCGCCTGGAAGCGAAGAAACCTACACCCAGAACTGGCCGCATGAGCAGTTGATAGATAACGTGCCGCCTACTAGCAACATTCTGTGGAGCATTATTAGCTTTATTCTCCTGCTTGCCGGCATTGGTGGCCTGGTTTGGTATCAGGGCTGGAAGGGGGAAGAAAATGAAACTCCAGACGTCACTCCGGAAAAAGACCCGCTGCTCGGCTTCAAGCCAACGCCGTCGCAACGCGCAACCCTTAAATACTTCTTTATCGTCGGCCTGTTGTTCGTGTTGCAGATCGCCTGCGGCATTATCGCAGCTCACTATGGTGTTGAAGGAGGAGCGCTATTTGGCATACCTATCGATAAAATTCTTCCGTATGCGGTAGTCCGAACTTGGCACACTCAACTGGGCATCTTTTGGATCGCTACTGCCTGGCTTGCCACCGGTTTGTACGTGGGGCCAGCCGTAGGAGGAAAAGAGCCGAAATTCCAGCGACTAGGTGTGAATATCCTCTTCGGTGCTCTCCTTGTAGTGGTGCTCGGGTCCATGGCGGGCGAATGGGCCTCCATTATGGGCAAGCTGGGCTATGGAAACCCCATCAACTTCTGGCTGGGAACCCAAGGTTATGAATATGTTGATCTTGGGCGTGTCTTCCAGATCGGACTATTCATTGGTTTGGCTCTCTGGTTTATCCTCATGTGGCGCGCGCTCGCACCTGCAGTGAGAAAGGCCAAAACTGTGCCCGGCAAGATCATGCCGACCCCGGAGGCTCCTCTCGCCGCTGGAACGCAACGTTCTCTGACGGCCATGCTCCTCATGAGCTGCCTTGCGATCGCTGGTTTCTATGGTGCGGCTTTTGGGGTCAACCATGAAACGCATCTTTCCATCGCCGAATACTGGCGCTGGTGGGTGGTTCACCTCTGGGTAGAGGGCTTCTTTGAAGTCTTTGCCACCACGGTCATCGCATTCCTCTTTGCAAGAATTGGCTTGGTGCGACCGGCAGCGGCCACGACCTCGGTGATCGTGTCCACCACCATCTTCCTAGCTGGTGGCATCATCGGAACTGCACACCACCTGTACTTCTCTGGAGCTCCTGCACACGTCATGGCCCTAGGTGCGGTTTTCAGCGCCCTGGAAGTAGTGCCGCTTGCCCTTATCGGTGTGGAGGCATTCCGTAATCTCAATCTGCTCAAGCTCCAGCCATGGGTAGCTGGGTACAAGTGGGCTATTTACTTCTTTGTCTCTGTGTCCTTCTGGAACATGCTTGGTGCTGGTGTCTTTGGGTTCCTTATTAATCCGCCAATCTCACTGTTCTATGTACAGGGCCTCAACCTCACGCCGCTGCACGGGCACACCGCATTGTTTGGTGTGTACGGCATGCTCGGCATCGGCCTCATGCTTTTCTGCGTCCGTTCCCTCATGCCAAACGCTAACTGGGATGATCGTTGGCTGAAGTGGGGTTTTTGGGGAATGAACGGCGGTCTACTCGCAATGTCTTTGCTTTCCCTTCTTCCTTTGGGATTGGCGCAAGCATGGGCCTCTATGGATGTGGGACTCTGGTACGCCCGTAGCGATTCCTTCCTTTACACCCCTGTACTCACCTTCATCCGTTGGCTTCGGGTTCCGGGTGACATCATCTTTGCCATCGGCGCCCTGGCGATCGGCGTATTTATGGTTCGTCTTGTTGCTCGTAAAAAATAG
>Cp48_207
ATGCACTTCAAAACCAGAATGTCCCTTCTTTGCACAGCCACAACCGCCGCTACTTCCCTAGCCGTCGCGTCCCTACAGCCCGCAGCGGCGGTTGAGCAATCAAGCAACACGATCGTCAGCACGATCACACTTCCCACACAGGCAAAAGTCACAAAGACCTTTACCGTTAGCAGCACAAAAGGGACAGCCCGCATAGATCCCGGTAGCAATTCCATCACCGTGCAGCCTGGCGATACCATCTCGGTCAAGATCCACTCCCAAGGTGGAAACACCGAATTCAGTGAGCTCACGGAATTTGTGCCTTCCGTAGGCCGGTTGCATACGGAGTCGATCACTTTCAAAGAAAAAGATAGGGGCCCTTACCCACTAGCAGTCGCAGGCTGGAATGCCACTTCCCAAGCAGATCGCGTTACCTTCAGAACAATCGACGGAAAGCCTAAAGCGATCACGTTAGACACCACATTGGAGTACACCTACACCGTAGGCGTACGGGCAACCGGGGATCCTTCTACCAGATTCCAACTCAGTAGTAGCGATAGCAACATGGTGTTTACCTCTGCCAGCGGCCCAAAGATCCACGTAAAAAAGACCCTCCCCTCCTGGCTCTCAGGAGCATTCCCCGGCGCGATCTTTGACAGCCTAACCAACTTACTGTCACCGATTTTGCGAGCCCTTAACATCCTATAA
>Cp48_208
ATGCATGTTGCAATGGACCACTTTTCAAAAGAAGATAAGCGCATGCGATCAGAACTAGTCACCCACCTTCCCATCGCCGTGGACTCTTCATCATCGCAACCGCTCCCGGTTCAGATCACCTCCCATATCCGGTCTTTGGTGTCTCAAAAAATCATCGCGCCCGGCGATCATATCCCCAGTTCACGCTCACTCGCCGCCCAGTTGGGGGTCTCCCGAGGAACAGTCCTGGCAGCCTATGAACAACTCTCCGCCGAGGGATATCTCCTTGCAGCGCATGGATCAGGAACCATGATCAATCCTCACCTAGCGGCCCTCCAACCCCCGCCACCCCCAATCGGCCACACCCTCCGCCCACCTTCACCTCCCCCCTTACTTAACCTGGAACCGGGCATCCCAGACACGGCCACGCTCGCCGATTCCTCATGGCGTGCGTCCTGGCGAGCCGCATGCTCAACCCCACCGGCGGCATCTGACCCCCTCGGTCTCCCTCAACTCCGCGCAGAGATCTCAGAACACCTGCGCCGTATGCGCGGCCTGATCGCAGACCCTGAGCATATAGTCGTCACGGCCGGTGCCCGCGAGGGGCTCAGCCTCCTCCTCACAGCATCTCAGCGTCGCCTGACTATCGGGGTGGAATCTCCGGGATATCCCAGCCTTCGGCGTATACCGCACGCCTTGGGACATCACACAAGCAATGTGACCACAGACAAGCAAGGACTCAACCCGGATTCCCTCCACAAGGGCCTTGATGCCGTGCTGGTCACCCCAAGCCACCAATACCCTCATGGCGGCTCGCTCTCGGCGACACGACGCACAGCACTCTCCGCGTGGGCCAGTGACACAGACTCCCTTATCATCGAAGACGACTTTGATTCCGAGCTGCGCTATGTTGGCATGCCACTTCCCGCTTTAACAGCCATCAATCCCGAGCATGCCGTCCTTTTGGGCACGTTCTCCTCCGTGATCGCTCCGCAAGTGGCTACCGGGTATATTGTTGCGCCACCCCATATGATCAGCGTCTTGCGCATTTTACGCACCACGCTCGGCCAGCCAGTGAGCGCGATTACCCAGGATGCGATTGCTCGCTACCTTGCCACAGGAGCGTTACGACGCCGCACCCAACGGCTCAGGCGCATCTACCGGCGTCGGCGCGAAATGGTATCCACGCAGCTCGGTCATCTCAGTTCCTCAGAGTTACACCCCATTGACGGCGGCCTCCACGCGGTTCTCTCATGTCAGCGCCCCGAGGCGGAGATCATAACGGATTGCGCTAATCGAGGCATTCACGTTGTTGGGCTCTCCAACTATTGGGGAGGAACCGACGGAAACATTACCCCCGGCGCCAATCATGACAATGGCATTGTCTTCGGCTTCGGCTGCCATGATGACAATACCCTGAGAGAAGCTCTGGGCATCCTGGCAGAGATTGTCCAATAG
>Cp48_209
ATGACTGAAACACAAACTTCTACGGCCACTCACCGAGTCAAACGCGGTCTCGCAGATATGCTCAAGGGCGGCGTAATCATGGACGTGGTTACTCCCGAGCAAGCTCGAATCGCAGAGGATGCCGGAGCTTCCGCGGTGATGGCGCTTGAACGCGTACCAGCTGATATCCGCTCACAAGGCGGAGTAGCCCGAATGAGCGATCCCGATTTGATTGAGGGGATCGTCAAGGCCGTATCCATTCCTGTTATGGCGAAAGCTCGCATCGGGCATTTTGTAGAGGCTCAGATTCTTGAGTCCTTAGGGGTGGACTTCATTGATGAATCCGAGGTTCTCAGCCCCGCGGATTACACCAACCACATTGATAAATGGAACTTCAAAGTACCGTTTGTTTGTGGCGCTACCAATCTTGGGGAGGCACTGCGCCGAGTTACTGAGGGGGCTGCGATGATTCGCTCTAAAGGAGAGGCCGGTACCGGCGATGTCTCCGAGGCGGTCAAGCACTTGCGGACCATTCGCGGCGATATCAACCGCTTGCGCAGCATGGACGCCGATGAGCTCTACGTGGCGGCTAAAGAACTTCAGGCGCCTTATGAACTAGTAAAAGAAGTCGCAGAAACAGGCAAGCTGCCCGTTGTGATGTTCGTAGCCGGTGGCGTGGCAACGCCTGCCGACGCCGCCCTGGTCATGCAAATGGGGGCCGAAGGCGTGTTTGTAGGCTCCGGGATCTTCAAATCCGGCAACCCCGCCGCTCGTGCCGCCGCCATTGTTAAAGCAACCACGCTTTATGACGATCCCGCAGCGCTCGCAGAAGTCTCACGCGGACTGGGCGAAGCCATGGTGGGCATCAACGTAGCAGATGTTCCTGCTCCTCACAGGCTTGCAGAACGCGGATGGTAA
>Cp48_210
ATGGTAATTGGAGTTCTTGCCCTTCAAGGCGGTTTTGCCGAGCATATCGCGGTTTTATCTCGTTGTGGAGTAAAAACGCGGCGCGTGCGCGTTGCCCAAGATCTTGAGGGGCTTAAAGGGCTAGTGATTCCCGGTGGCGAGTCCTCGGTGATCGATAAACTAGCCCGTGCCTTGGGTCTGGCAGAGCCACTTGCCCAATCTATTGGGGCGGGGCTGCCAGTTTTTGCCACCTGCGCGGGGCTGATTTACCTGGGGCAGGTGGAGAATCCCGCTCCAGGTCAGCGCAGTCTTGGATGCTTGGACGCAGTTGTGCGGAGAAATGCTTTTGGCAGGCAGACCGACTCCTTTGATACCCGAATACGCGTATTTGATCGGATAGAGGCCGATGTGTCCTTTATCCGGGCGCCGGAGATCATCTCGTGGGGTTCAGACGTTGAGGTGACCGCGCGTGTGGGAGGTCGAGTGGTGGGAGTGAAGCAGGGATTGATGCATGCATATGCTTTCCATCCGGAGTCGGCGGGCGAAACTCGGTTGCATGAGGAATGGCTGCGCGAGATAGGACGCTGA
>Cp48_211
GTGACCATCAATGAAGTTTCTCGCCCCGTCTGTATCCTAGGCCTCGGACTCATCGGAGGCTCTTTACTTCGCGCCCTTAAAGAGACTGGCCTGCCGGCCTTCGGGTTCAACCGATCCCCCTCCGCCGCCCGTGCCGCAGAGAAAGAGGGCTATGACGTCCACTCCGACCTCATAGAGACTCTCCAGCGTGCGGAACTTGAAAACGCGTTGATCGTCCTTGCCACCCCCATGCCAGCAATTGACTCCCTCTTAGAGGCCATACAAAAGCATGCTCCTAGCTGTGGATTCACGGATGTTGTGAGCGTTAAAGGGGAAGTCTACGAGCTGGTATGCGCGCGCGGTCTTACCCATAAATACGTGGGTGGTCACCCCATGGCCGGGACCGCCAACAGCGGTTGGGAGGCGTCCTACCCTGAGCTTTTCCGCCGCGCACCGTGGGTTGTCACCTTTGATCACGCATGCGACGGTGCGGGTCCCGAGTGGATTCAATTGTGGACCGACGTGGTCAATATGGCTTCTAGCGTAGGAGCTGAAGTTATTCCGTCACGGGTAAGCAGCCACGATGCGGCAGTCGCGCGCATCTCGCATCTTCCTCATGTCTTTGCGGAAACCCTGGCAATTGTTGGGGATAATGGGGGTGCCCTCGCGTTGTCCCTGGCAGCGGGGAGCTTCCGTGATTCCACGCGGGTGGCTGGCTCCGCGCCTTCCCTGGTGAGAGCCATGTGTGAGACCAACGCGGAAGCGCTATTAACCGCACTCGATGAGGCCCTAGTATTGCTTAACGACGCCCGCGCGCATCTCGCAGAAAAGCGTCCCAGCATCGAGGAGCTCGTAGACGTAGGATACCGCTCTCGTATCCGCTTTGAAGCCCGTTCAGGCGCAAATGCACCCGAACATGTCGGGCCAACTTCGATCTCTCACCGACCTGTATTCCGGCTGCAACCAGGGGTGCGCGATTGGGTCAGCCAGCTGATTCAGGCCGAGGGGCTAGGCGCGAGAATCGAGGTATTTTAA
>Cp48_212
ATGAAGTCAGATTTCGCTGTGACGGTTGCGCGCGTAGACGCCGCCTGGCAGGTCCGCGTCTTTAAGGACGATTTTTCCTCCCTGCAGACCTCCATTAACGCTGTGCGTTCTTTACGTGCTGAGGGCGCTGCGTTTGCCATGCTCAGCGTGGACGATGATTATTTTGTGCTGGTGCGCCCGACCCCTCAGAGCGTGCGTTTGTTGCTCTCGGATGCCACCGCTGCTGTGGAAGATGATTTTGCTTCAGAGATTCTGGATGAGCTGGATGCGGACCTTCCGGATGCAGACGATGCCCCCTATGCTGAGGGTGATTTTGATATTCTTGCGGACCTGGGCGTGGGCGAACAGATTATGTCTGTGATCACAGACGAGACGGATTGGTGGGCTTCGGAGCAACTCCAGCGGATCGCAGAGGAACTGGGTTGCGACGAGGAACTCGACGACGCGCTGTGA
>Cp48_213
GTGAGCTTGCCAGCGCACCGCATGCTTATCGACGCCCAATCTCTTATGCGCCAGGCCATCATCCAGGCGCAGGCCACACCTCCGGGGGATATTCCTGTTGGTGCCGTGATCTTTGGCCCTGATGGTGAGGTGCTGGGACGGGGCGTGAATCGTCGGGAAGCGGACAGGGACCCGCTGGGGCATGCTGAAATCATGGCGATTCGCGAGGCAGTCGCCAACCATGATGACGGTTGGCGACTCACCGATTGCACCCTGGCCGTCACGTTGGAACCATGCACGATGTGCGCGGGTGCATTGGTGGGGGCGCGCATTGGCCGAATTTTCTTTGGAGCCTATGAGCCCAAAACCGGTGCTTGCGGCTCAGCCTTTGACGTGGTGCGAGATCCTGCTGTGTTACATGTGCCGGAGGTTCGTGGTGGAATTCTCCAGGATGAGTGCGCCGCACTGGTGACCCATTTTTTTGAGGGTTTGCGTTAA
>Cp48_214
GTGGCAAAACTGCTCTATCGAATTGGCAAGTGGTCGTTTCGAGCTAAATGGCTGGTCATATCAATCTGGCTCGTAGTGCTTGCTGCTGTGGGTGGTTCAGCTGTGGCGTTTCAAGCAGGATTTAATGATTTATTTACAATCAATAACACGCCGGCGAAAAAGGCCACGGAGCTTTACCTCAAGAATTTTCCTGAGTTAAAAAATTCCCTACAGGGAACCGGGGTCAATATTGTTTTTAAGGCTCCTGACGGTGAGCGCCTTGAAGAACCCCAAAATAAGAAAGCTATTGATGATGTCTTAGCGTATCTCAATGAGCATCTCCAGGGGATCGTGGATACGCAACGGTACGGTAATCCTGTCACCTTGAATCCTCTGCTGCAGCAGGGCGTAATCGACCAAATGGTGGCTAACGGAGTCCCCGAGGAAACTGCTCGCAAAGATGCAGATAACTTAAGCTTGATTTCCGCAGACGGTGCTGTGGGATACACGACCTTCTCCCTGGATGTTCCACTGCCGGCAAATGTGACCAAGGAACAGCGTGCCGCGATCAATGCGGCGCTCGATGTGGGGCGTTCGGAAGGCCTCACAGTGGAAGCCGGAGGGGCGGGGTTTGGCGATCCGATCGTGATTACTTCCACTTCGGAGGTTATCGGTGTGGCGGTAGCCGCCATCATCCTGATGGTCACTTTCGGCGCGCTTGTAGCTGCTGGTTTGCCGCTTCTCACAGCCATCATTGGTGTTGGTATTGGATCTTTGTCCATCATGTTGGCCACTGCGTGGGTGTCTCTTAATAACGTGACACCTGTCTTGGCCGTGATGATTGGCCTGGCCGTGGGAATTGATTACTCCCTATTTATTATCTTCCGATATCGGCATGAATTACTCATTCGCACTCGTGAGGAAGCCGCGGGGATGGCTGTAGGAACAGCCGGCTCAGCCGTGGTTTTTGCCGGCCTCACGGTAATCATTGCTTTGGTGGCTTTGGCCGTGGCTAATATCCCTTTCCTTGCCTATATGGGATTTGCGGCAGCGTTTACTGTATTTATTTCTGTCCTCATTGCCCTCACCCTCGTACCGGCTCTATTAGGGCTACTGGGCGATAAGGTGTTTAAGGGAAAAATCCGTTGGCGCAAAAAAACACGTGTTGCTCCGAAGCGGACTATGGGCCGACGCTGGGCGGAATTTGTGCACAAAGTGCCTGGTGTGGTGATTGCCGTGACTGTGATCGGTCTAGGGGCTTTAACGCTTCCAGTCCTACAGCTGCATTTGTCTTTGCCTTCAGATACTCAGTCTGAGCTTGATACCACACAGCGTAAGCAGGCCGATATTATGGCTGAGGCTTTTGGTCCGGGCATCAACTCGCCGTTCCTTGTTGTGGTTGATGCGCACCATGCAAATCCAGAGTCGGTGGCACTGGATCCTTTGATCCGTGCGCAGAATCCTACGGATGAGGAGTCGCGTGGTAAAGCAGCGGCAAATGCTAGTTATCAGTACATAGTGCAGAAGTATTCCGTTAATGCGAATGTGAAGCATGTTCAGATTGTGGGATTATCACAGGATGGCTTGGCGGCTCAGTTACTCCTTACGCCTAAGACTTCACCAGAGGATGATGCGACTAAAGAGCTCATAAACTCGCTGCTCACTCAGCAGCGCGAGGTGGAGTCTGCAACGGGAGTGGAGTCGGGTATCACGGGGCTAGTGCCTGTTCAACAGGACGTGACCAACAGGCTTTCCGGTGTCATGCCGCTGTATCTAGCCATCGTGGTGGGGTTGGCGATCATCCTCCTGATGGTGATTTTCCGTAGTTTCTGGGTGCCCATAGTCGCGGGTCTGGGATTCTTGTTGTCCGTGGGCGCGGCATTTGGCGTGACAGTCTTGTTCTGGCAACAGGGCTTGTGGGGATTCGTCTCTACTCCGGGACCGATTATCGCGTTTATGCCAATCTTCCTCATTGGCGTGTGCTTTGGTCTGGCTATGGACTACCAGGTATTTCTTGTCTCGGCGATGCGTGAGCATTACACGCACAGCGGCGGAACAGCGAGCCCGGGGAGCCGATACAACGCGATGGAAGAATCTGTTGTGGAGGGTTTTGCTTCCAGCACTCGAGTAATTACGGCTGCGGCGCTGATTATGATTGCTGTCTTTGTTGCTTTTATTGGGCAGCCCTTGCCGTTTATTAAAATTTTCGGGTTCGCGTTGGGCGCGGGAGTGCTTTTCGACGCCTTCCTCATCCGCATGGCCTTTGTTCCCGCGGCTATGTTCCTTATGGGGCGTAGCACATGGCATATCCCTCGATGGTTGGACAAGGTATTGCCACACCTTGACGTTGAGGGTGCTGCTTTGGAACGGGAACATTCTGTGCAACAGGGAACCCGCAAGGACGCATAG
>Cp48_215
ATGGACACAACCTTTGAGCTGAAAACTGAACTGTATGATGAGCCGGGTCGGCATGGCCGCACTGGTGTTATCCATACACCGCATGGCGATATCGCTACGCCCGCCTTCATCCCAGTGGCTACAAAGGCAACGGTTAAAACACTGACACCGCCGCAGATTCGTTCGACCGGTGCTCAGGCCATCCTGTCCAACGCTTATCATCTTTATCTGCAGCCAGGTCACGACGTAGTGGATGAGGCCGGCGGCGTTGCTGCCTTTGAAAACTGGAATGGCCCTACCTATACCGATTCGGGTGGATTCCAAGTGATGAGCCTGGGGGTTGGTTTTAAAAAGGTCTTGGCCATGGACGTTAAAGGCTATGAAGAAGCCGACATCCGGGCGAAGAAGCGCGAGCGCATGGCCAAAGTAGATGAGGACGGCGTGGACTTTCGCAGTGTGCTCAACGGGTCTCGCCATCGCTTTACTCCTGAGGTTTCCATGCAGATACAGCATGGGCTTGGTGCGGACATTATGTTCGCCTTTGATGAGCTCACGACCTTGATAGATACGCGTGACTATCAGGTGAATTCGGTTGCGCGTACGCATCGATGGGCAGAGCGCTGCCTCATTGAACATGACCGCCTGACCAACGAGCGGGTGGGCAAGCCGCTGCAGTCGCTGTGGGGCGTAGTCCAAGGAGCTCAGTATGAGGACTTGCGCAGAAAGGCTATCCGCGGCCTGCTTGAGCTGAATGATCAAGCGGAAGCTGCAGGACGCCGCGGGTTTGGCGGATTTGGTATCGGCGGCGCATTAGAAAAAGAAAATCTGGGCACTATCGTCGGCTGGGTCTGCGACGAGATTCCTAAGGAGAAGCCGCGTCACCTTCTTGGTATCAGTGAACCAGACGATCTATTTACAGCTATTGAGGCTGGGGCTGACACCTTTGATTGCGTGGCCCCCACGCGCTTGGGACGCCGTGGCGGCGTGTACACCCTGGATGGGCGTATGAATTTAACCAACGCTAAGTTCAAGCGAGACTTCACTCCTATCGATGCGGAGTTCGGTGGGCCTACCGTGGAATACACTCGCGCGTATATTAATCACCTGTTAAAGGCAAAGGAATTCCTCGCTGGAACGCTGTGCACAATGCACAATGTGGCCTTTATGGTGCAGCTTGTGGATAATATCCGCGCATCCATTGATAACGGCACATACGAGGAATACAAAGCGGAGTTTATGGGTCGTTACTATGCCCGCAGGTAG
>Cp48_216
ATGCCCGCAGGTAGGTATGCTCCGAGCCCTAGCGGTGACCTACACTTTGGAAATTTGCGCACCGCTGTGTTGGCGTGGCTTTTTGCGCGGTCATCAGGAAGGCGCTTCCTGATTCGTATCGAGGACGTGGATACACAGCGCTCTTCACTGGCATCTGCCCAGCGGCAGCTTGAGGATCTTGCTTCTCTTGGACTCGATTGGGATGAAGAACCTACCTACCAGCACGATCATTATGATCGTTATCTTGCGGCTCTGGGGTGCCTTCCTCACTATGAGTGTTATTGCTCGCGCAAGGATATTCAGGAGGCATCTCGTGCGCCGCATAGCATCCCGGGCCAGTACCCCGGTACTTGCCGAAACCTTTCGCCTGAGGTTAGGGAGGAGCGTCGTCAAGAGCTCGCTGCGCAGGGGCGGGTTCCTGCTTTGCGCTTGCGCGCTAACGCTGCCTCCTGGCGTATTCATGATTATTATGCCGGCAATATCGTAGGTGATGTTGATGACATGATCTTGCGACGCGGTGGGCAGCAACCAGATTGGGCTTATAACCTTGCGGTAGTTGTCGATGACGCTGCTCAGGGTGTTGACCAGGTAGTACGCGGTGACGATCTTCTTTCTTCCGCACCGCGCCAGGCCTATTTAGCCCATCTGCTTGGGCACTCAAGTCCGCAATATATTCATGTTCCTCTTGTTCTTAATGCTCAAGGGAAGCGCCTGGCCAAAAGGGATGGCGCGGTGACATTCCGCGAGATGACTGACGTACTGCCGCGCATCGCTGATTCTTTGGGACTTAAGGGGCAGACGCTGCCGGAGCTTCTGGAGCAATTCGACCCAGATGCCTTACCGCGCGAGCCCTACGTTTTTAGGTGA
>Cp48_217
ATGGAAAATTGGGTTCCCACATTGAGCGCGGGCCCGCTGCTGGGGATTGCAGCAGCCGCGATTGCGCTCATTTTGATCCTGGTCATTGTGTTTAGGCTGCATGCGTTTCTCACACTGATCGTTGTATCTGCCCTTACTGCGCTTGCCTCGGGTATACCGCTGGACGGAATCGTGTCCACGATGACTAAAGGATTTGGAAGTACGCTGGCTTCTGTCGCGTTGCTCGTTGGTTTGGGCGCGATGCTGGGACGACTTATTGAGACCTCGGGCGGGGCAAAGAGCCTGGCAGAGGCACTGGTTGCGCGTTGCGGTGAGCGGCGTGCCCCCTTTGCGCTGGGCGTGGCCTCGTTGGTGATGGGTTTCCCCATCTTCTTTGACGCTGGCTTGATTGTTATGCTTCCAGTCATTTTCGCAGTGGCGCGTCGCCTGAAAGGCCCGGTGCTGGCTTATGGTATTCCCGCGGCTGGCGCCTTCTCTGTTATGCACATTTATCTGCCACCGCACCCGGGACCGATCTCCGCGGCTGAGTTCTATAGCGCAGACATTGGACTTGTGATGTTGCTCGGCCTGTTGATAGCTATTCCTACGTGGCTAGTTTCTGGTTTGTGGTGGGGTAAGAAAATGGGAGCCAAATACCCGCTACCTGTGCCGGATATCCTGGCTGGCGGCCCACAGGCGGCCGATCCTAAGAACCCGGCATCGCCAAAGTTAGTGGTGGCGCTGTTGCTCTTGCCCATGCTGTTGATTTTTGGAAATACCGGGATGAGCATGGCAGTTGCTGCAGGCTGGGTGGAGAAGACCTCGGTGGCAGTGCGTGTGCTGCAGTTCTTGGGCAATACACCGATTGCATTGCTGATTTCCACTCTGATTGCGCTGTACTTCTTGGGGCTTCGACGCGGTGAGCCTAAAGAGCAGCTTGAGAAGCTTCTCGACGGCGCCCTCGGCCCCATTTGCTCCGTAGTTCTGATTACTGGCGCAGGCGGAATGTTCGGTGGGGTATTGCGCACATCTGGGATCGGCAGCGCATTGGCGGATTCGATGTCTGATCTGGGTCTTCCGGTGATCGTGGGGTGCTGGTTGGTGGCCGCTATTCTGCGTTTGGCACAGGGCTCGGCAACCGTCGCGCTGACCACTGCGGCAGCCTTGATGGCTCCCGCGGTAGCGGCCGGCGGGTTTAATGAGTTTCAGATTGCGCTGATGGTGTTAGCCTCTGCGGCAGGATCAGTATTTGCTGGTCACGTTAATGACTCAGGCTTCTGGCTAGTGGGACGCCTCATGGGGATGGACGTCTCTACAACCTTACGTACGTGGACAATGAACCAGGCGCTGGTGGGTGCCGTTGGCTTTGTTATTGTCTTGGGTTTCTACGGAGTTAGCCTCGCGTTTTAA
>Cp48_218
ATGGGTGTTTCCGGCTCCGGCAAGACCACGGTGGGCACTATGCTGGCCCATAAACTGGAGATCCCTTACTTTGATGGTGATGATCTCCACCCGCAAGAAAATATCAACAAGATGGCACAGGGCTGTCCGCTTAACGACGCCGACCGCTGGCCCTGGCTAGCACGAGTCGGGGAATGGCTCGCTCACCAGCCTGAGGGCGGCGTCATCGGGTGTAGCGCGCTCAAGCGCAGTTATCGCGATCTGCTTCGCGCCCACTGCCCCGATGCTGTTTTTGTACATGTACATGGATCACGCGAGGTATTGCTTGCCCGTATGAACCGTCGAAAAGGGCACTTCATGCCCTCTTCCCTCTTGGATTCCCAGTTTGCCACCCTTGAGCCGCTAGAAAACGACGAAGCCGGCCGCGTCTTTGACGTGACCGACTCCCCGAATCAGATTGCTGCTAGTGCAAGTGAATGGATTAAAACGCGAGGCTAA
>Cp48_219
ATGCACGCAGCTCTCATCAGCGGCGCTAAGCAGTTGGAAGTTACAACTCTCCCCTGCCCAACTCCTTCTCCCGGCGAGGTTCTAGTCACTGTCTCCTATGTTGGAATTTGCGGCTCTGATCTGCACTATTACCAGGATGGCGCGGTGGGAGCCTTTGAGGTTAGACAGCCTCTGGTTCCGGGCCATGAAATGTCGGGGACTCTGCCAGACGGGACTCCGGTCACTATCCACCCCGCGACTTTTGGCACGTGCATGGAAGGCATAGAGGATCACCCGCATTTGTGGCCTCATGGAGCGTACTTGGGCAGCGCTTCTACGTGGCCTCATACTCAAGGCGCAATGCAGGAGCAGTTGCTGGTGCGAGAGGACCAGATCCGTCGGTTGCCTGAGGGTGTCCCACTTAGGCGGGCGTCGCTCGCCGAGCCGCTCAGTGTGGGTCTCCACGCCATCACCGTGGCAGGGGGTGTGGAAGGAAAACATGTTCTCGTCTCCGGCGCCGGACCGATTGGTCAGCTAGCTGCCCTAGCAACGGTGAACAAGGGCGCCGCAACGGTCACGATTTCAGATGTGGTGGATGGCCCCCTAGAGCGTGCGCACGAGTCTTTGACTCGCGTGAATACCACGCGCACTCAGCTACACGATGAGTCTTTTGACGTAGTTTTAGAATGCGCCGGTGTACCAGCAGCCACTACCGATGCACTCCGAGTGGTGCGACGCCGAGGAACCGTAGTCCAGGTAGGCATGCTACCTAATCAACCGGTTGGCATAAATATGGTCCCGTTGATTTCTAAAGAAGTGCTTCTGCGAGGCACCTTCCGTTTTCTTGATGAGGTCAACCAGGCAATCGAAATGCTGAAAGACCCTATGTTTGACAGCGTAATCACTCACGAGTTCCCGCTCTCCGATGTGGTCATGGCGTTTAATATCGCCGCCGACTCCCAGGTTTCTGGAAAGGTTGTGGTGAAGATTCCATGA
>Cp48_220
ATGACCACATTCGATGTCACAGGAAAATTAGCGCTGGTCACAGGCTCAACGCGCGGTCTCGGCCGCACACTCGCTGCGGGTCTCATCAGCGCGGGCGCACACGTGATCGTGCATGGCTCCGACAAGCAGCGCGCCGCCACGGTGGCGGAGGAACTAGGGGCTTATGGTGCAATCGGTTGCCCGCTGACAGACTCCCAAGCCACCAATGTCGCGATCTCAGAGATGCTGCAAGAGTACGGAACCCCGGATATTCTGGTGAATAACGCCGGTATTCAGCGCCGAAATCCTATCGAGGAGTTCGAGGACTCTGATTGGGATGACATCATCGGCGTAAATCTTTCCGGAGTCTTTCATGTGACAAAGCCAATCGCTGCAGCGATGAAGTCCGCTGGCCGGGGCAAAATCATCATGACTGGTTCTGTCCAGTCCCGTCTGGGGCGAGCCACCATCGCGCCTTATTGCGCCACCAAGGGCGGTGTGGCAATGTTCGCACAAGGACTAGCCGCAGAGCTTTCTCCCCACAACATTCAGGTAAATACGCTCTCTCCTGGATACTTTGATACTGACATGAACGCGGCGTTGGTTGCTGATCCAGAGTTCACCGACTGGGTATCTAAACGCACTCCCGCAGGGCGTTGGGGCGACCCCCAAGAATTAGTCGGCCCTTTGCTTTTCTTGGCCAGTAACGCATCCTCCTTTGTTACTGGACAAAACCTTGCCGTAGACGGCGGAATGACAGCGGTGGTCTAG
>Cp48_221
ATGATAAAGCCGTATGTGTGCTTGCCAATCTTGTTGGGTAGGGGTTTCTTTGCGTGGTGGTCTACGTATGGGCTACGCTATGTGGCAGGACTTCGCATGGCGTTTATCCCGTGA
>Cp48_222
ATGTCTTTGCTTGATTTCGATGCTGAACGCCTTGCGCAGTTCCACGAGGATATTAGCGCTAAGTACGAGGCCCTAAAGGCAGAGAATCTGAAGCTGGACCTAACTCGTGGAAAGCCTTCTTCGGAACAGCTGGACTTTTCCAATGCTTTGTTGTCGCTTCCGGGTGAGAATTTCCGCGCTAAAGACGGCACCGATTGCCGTAACTATGGTGGTGCAACGGGAATCGCGGATATTCGGGAACTATGGGCTGAGGTTTTGGGTCTTCCCGCTGAGAATCTGGTTGCAGGTGATGGATCCAGCCTGAATATCATGTTCGATCTGATTTCTTATGCCTATGCTTTTGGCACTAATGATTCGGAGCGCCCATGGAAGGACGAGGAGACTGTTAAGTGGCTGTGCCCCGTGCCGGGGTATGACCGTCACTTCACTATCACCGAGCACTTTGGTTTTGAGATGATTAGCGTGCCCATGACTGACCAAGGCCCAGATCTTGATGTGGTGCGTGAGTTGGTTCAAGACCCACAGGTTAAGGGCATGTGGACAGTGCCTGTTTTTGCTAACCCCACGGGAATTACTTTCAGTGAGGAGACCTGCCGTGCATTGGCGGAATTGGATACTGCGGCACCTGATTTTCGGATTATCTGGGACAACGCTTACGCAGTGCACACGTTGACTGATGAGTTCCCGGTAGTGCATAACGTCCTAGATTTTGCTGAACGCGCTGGAAAACCAAATCGTTTCTGGTTTATGAGCTCCACGTCAAAGATCACTCATGCTGGTTCGGGTGTGTCTTTCCTTGCTTCCTCCAAGGAGAATCTGGATTGGTATGGTGCGCATGCGGATGTGCGGGGTATCGGCCCAAATAAAATTAATCAGCTGGCTCACGCACAATTCTTTGGAAATGCCGAGGGAGTGCGTGCTCATATGCGCAAACATGCGGGTTCACTTGCTCCAAAATTTAAGAGGGTATTAGAGATCCTCGATTCGCGTTTGTCGGAATATCAGGTTGCGGAGTGGAGCAAGCCAGTAGGCGGTTATTTCATTTCTGTTGATGTGGTGGACGGGACCGCGTCTCGGGTGGTGGACCTGGCTAAACAAGCCGGTATTGCACTGACGGGTGCTGGATCTTCCTTCCCGTTGCATCAAGATCCACGGAATCGAAATATTCGTTTGGCCCCGTCACTTCCTCCAGTCGCTGAACTGGAGATAGCCATGGATGGCTTTGCTACCTGCGTTTTGCTTGCTGCCGTAGAGAAGGTCTTAGCAGAGCGCGTTTAG
>Cp48_223
GTGATCTTGGAAGAGACGGCTGTGTGGATCGATGGAATTATCCCAGGTGACATGACGATCCATCTGCCGGAGACCTCTTATGGCGAGGCTTTTCATATAGGGACTGTGGAAGTAGGAAACCAGCAAGTTTTAGCCACCACACTTGATTTCAACGGGGTGGATACTGGTCTTACGTTGGGGGATGGCAGCGGCCAAGTAGACGTGCGTAGTGAGATCTTTACTGTCGGGCAGTTCCAAACGGAGGTGGGGGTTCAAGTGTTGCGTCGATTAGCTATCTTTTTGGATAACGTTGGCGGCTCTATACCTGCGCAGCCGGGTCAGCTTTTGCCAGCCTTGGGCAGCATGACGGATGCACTGGATCGATGCACCGTCAAGCATGGTCTATTCGTGGCCCCGTACATGTGGGGAGGTCAGGTACCACAGTATTCGGAACCGTCGCAGCTAACGGCGTTGCTGCAGCTTATTATGCTCACACAGCATGAATTCGATTACGCTACGACCTACGGGATCCCCGAGTTGCAACGAGCGCTAGGTAATGAGGGCGTGGATCTAACGGACTGGACACGGTAG
>Cp48_224
GTGGCTTTATATCGCAAGTATCGCCCCGCTTCATTTGCTGAAGTGGTGGGGCAGGAACAGGTAACTCAGCCGTTGTCTGTGGCTTTGGACAGCGGGCGTATTAATCATGCCTACCTGTTTTCTGGTCCGCGCGGTTGCGGAAAGACCTCCTCAGCGCGCATTATGGCGCGCTCATTGAACTGCGTCGAAGGCCCTACGTCAACGCCGTGCGGCAAGTGCAATTCATGTATTTCTTTGGCGCCTAATGGGCCGGGGAACCTCGACGTTACTGAGCTTGATGCGGCAAGTAATAACAGCGTTGATGATATGCGGGAGCTACGCGATCGAGCCATGTACGCGCCGGCTGAGTCGCGCTACCGGATTTTCATCATCGACGAGGCCCATATGGTGACCACACAGGGCGCTAACGCCCTGCTCAAAATTGTGGAGGAGCCACCGGAGCACCTGATTTTTATCTTTGCCACCACGGAGCCTGAGAAGGTTATTGGCACGATCCGGTCGCGGACACATCATTATCCGTTCCGCTTGCTTACCCCGCAGTCGATGCGCGGTCTATTAGAAAACACAGTGGCCAGTGAGGGCGCACTAGTTGAGGATTCCGTATATCCCATGGTGATCCGAGCCGGTGGCGGTTCTCCTCGCGATACCCTCTCCGTTTTGGATCAGCTGCTTGCGGGAACTGGACCACAGGGGCTGAACTATGAGACAGCGCGGTTGCTACTAGGTGCCACTGATGATGCGCTTATCGACGCCGCCGTCACAGCGCTGAGCTCGCACGACAAGGCAGCACTGTTTACCACCATCGACGCCGCCGTTGAGGCTGGGCTTGATCCTCGGCGCTTTGCCACAGACTTGCTTGATCGCTTGCGTGATCTCATGGTCTTGCAGTCCGTGCCAGATGCCTTTGAATTGGGTCTTGTGGATGCTCCGACTGACCGGGCGGAGGTTTTGCGCGCTCAAGCTGCAGATTTTAACCAGGGAGAAGTAGCCCAGCTAGCCGCATTGGTCAATGACGGACTCCGTAGCTTGAAGGGGGCGACGTCTCCGCGCCTGCTATTGGAGATTCTGTGTGCAAAGATGCTGCTGCCTAGCGCTCGAACAGGTGTAGCTCTCACACCCCCTCCAGGTAATGCACAGCCTTTCGGCCTTCCCGCGGGCGGACAGGCTGCGGGACCTGCTGCTATTCCTGCTAAATACGAGCGCAAGTCTATTCGTATGGCCCGGGAGGCAGCCCAGCGTAAAGCTGCTCAGGAAGAAGCAGCTCAGCGTGAGGCCTTGCAACACGAGGCTCCTCAGGCCAAGGCTGAGCCAGCAGCACCGTCAGATAAGCAGGCTTCGTTTAAGAAACAAGAGGCACCGAAAGAACAAGTGGCGGAGAAACCACTGCCGGCGCCTGAGCCTTCCGGGTCTACGACGCCTCCTTCGGATGAGGCGGAAAGGGTTGCAGAGGGGGCGTCGATAAGCAATGACGACGCTTTTGCTGCGGATGTTCGCGCGCGATGGGAGGCGCTGCGGAAGATGGTGCACAAGAAGAGCGCTGTCGCCGGCATCTTGCTCGCTGAATCGCGTGTTCTGGGGATGCGCGAGGGGGCGCTGATCCTGGGGCATAATACTGGTCCTCTTGCTCAAAGGCTGAATGACGCTAAAAATAACGACATCATTGTGGAGGTGATTCGTGCTGAGCTAGGGCGGGAAGTAGCTGTTAACTGCGTTGTTGGGACAGATCCTGCCGCGGCGGGGTTTAGCGAGCCTAAACCAGAGAAAGCATGGAACCCAGAGCCAGCTGTTTCTGAGCCAGTCACTCCCGAGTCTTCTGCTGACGACCAGGAGAAACAGCCAAATATAGTACAGCCGGATCCTCAGCCACCTGCTGTTGAACAACCCTCGGAACCTGTTCACGATGCTCCCAGTAGTGCTGCTTCTACATGGGGAGACCCCGCGCCGCTTGGTGGGGAGACCCGGCGCGCACCGCGAACAGAACCTCCAACGCAAGGAACTAAAGCCGATGGATGGGGGACTCCGGCTCCACTCGGCGGGCAGGCTGAGGCGGAAAATGATGCGCCGAAGAAACCGGAGCAGTCTGCGCCGGTGCAGCCTGCGCCCGTGCAGCGGGCACCTCAGCGGCCTGTTCCTAAGTCGGTGCCCGAGGGTCCTTCAACGCAGAAGCCAAAGTCGCGGTGGCAGGAGGCCGTGGCGCGTAATGCCCAGGCAGTGGAAGAACGGGCGAAGCGTCCCGAGTTTTCCGATGGCGTGCCGCTACCTCCAGAACCAGATGACTTTGGGGCGCCCGACCCCGCGGAGTGGTCTCCGCCGGAGGAGCCCTATGGTTACGCCGCTGATGAAGGCTTTCCAGAACCTGCTAAGCACACACCCCCGCCCTCGCCGACGGAACCAACTACTACGGTAGAAACGTCTAACGTTTCAGACCAGGATGAGGAAGAGGAAATGGTGCGTGAGGCCGCGAGCGGCTCGGTAACACGTGACCACCGCGATGCTTTAACCGTTGCGATGGATCTACTTGCAGAGCAGCTGGGTGCGCGCCAGCTTTAG
>Cp48_225
ATGACTCAGCCGGACATGTCCCAGCTCTTGGCGCAGGCGCAGCAGATGCAAGCTCAGCTGCAGGAAGCACAGCGCGAGATCCTTGCCAGCACCGTTACGGGTACTGCAGGCAACGGGCTTGTTTCTATTGACATCCAGGGCAATGGAATGGTTAGCAGCGTCACTATTGATCCTAAGGTTGTGGATCCGGAGGACGTGGAGACCCTTCAGGACTTGATTGTTGGCGCGTTTGCGGAGGCTCACCAGAAGCTTAGCGAGCTCGCTGATCAGAAGATGGGACCGCTATCCCAGGGCTTTGACGGCCTTGGCGGTATGTTCTAA
>Cp48_226
TTGTTCGAAGGACCGCTTCAGGACCTTATTGATGAGCTTTCACGGCTCCCCGGCGTGGGCCCTAAATCTGCTCAACGCATCGCTTTTCACTTGCTTCATGTGGAGCCTGCGGACATCGCAAGACTTCAGGATGCCCTCGGTGCTGTCCGAGATGGCGTGACCTTTTGTCGTATTTGCTGCAATATCTCCCGCGAATCGGTATGCCGTATTTGTGCGGATTCTGGCCGGGATCGGGGAACGATCTGCGTGGTGGAGGAACCCAAAGATATTCAGGTTATTGAGCGGACGGGCGAATATAATGGCCGCTACCATGTGCTGGGTGGGGCGTTGGATCCGCTAGCTAATATTGGTCCCCGTGAACTGAATATTTCTACGTTGCTGCAGCGCATTGGAGGGGTGCTTCCCGATCGAGAGCTAGCGGATTCTACGCCTGATGCGCCGCTGTATGATTCCTCTCCGACGGTGACAGAGGTTATTCTTGCCACCGACCCCAATACCGAGGGTGAGGCGACGGCTTCTTATCTTGCACGTCTGCTCCGAGATTTTCCTGATTTGGTGGTTTCTCGTCTGGCTTCCGGTATGCCTTTGGGCGGGGACCTAGAATTTGTGGATGAACTGACATTGTCCCGCGCCCTGAGCGGTCGATTGACAATTTAA
>Cp48_227
ATGACTGGTGTTTCTTTGCTGCTGCTCGGTATAGCCGCCGTAGCCGTTCTGCTTGTCCTTGTGATTTGGGCTAAGGTCCCGGCTTTTGTGGCATTGATCGGGGTATCCATAGCCACCGCTATCGCTTCTGGTATTCCGCTGGCAGATTCTGTGAGCACCGTGACCAACGGCGTGGGTAAAACCTTAGGTTCCGTGGCCGTTGTAGTCGGTTTGGGAGCAATGCTGGGGCGCATTATTGAGGTATCGGGAGGCGCAGAAGCTGTAGCACGTTACTTCACAGACAAGCTTGGTAGGCACCGCGTTACTGCCGCTGTGACCATAGCAGCTTTTATCCTAGGTATTCCGGTTTTCTTTGACGTGGGTTTTATTATCTTGGCACCCATCGTGTTCGGCTTTGCCGCTGTGGCCAAGATTAATCCCTTAAAAATTGGGCTCCCTGTAGCAGGCGCAATACTCACCGTACATGTCACGTTACCGCCGCACCCAGGGCCCGTCGCAGTGGCGGGAATCTTCAGTTCAGACCCGGGACTCATGCTCACTTTGGGGCTTCCCATCGCTGCCCTAACATGCGTAATCGGCTATTATGCCGCCAAAGTCCTCAAGTTAGACTCCGTCGAGCGCGGCCCCTCTCCGGTGGAGCTTTCCGACGCCGCCCCTAACCACCAAGCACCTTCACCCTTCGCTGTCCTTGGCCCCATCTTGCTCCCCATCGTGCTCATCATGGTGGGAACTACCGGTGCTATGTACACCGAAAAAGGAACTGCGGTTCATTCCCTTGTGAGCTTTATCGGTTCCTCTCCAGTAGCACTCCTGGTGGCAGTGGTGGTTGCATGGCTAAGCATTGGCAAACAGCAAAGCTGGAATCGCGAGCATTCTTCCGGCGTCTTGGATTCTGCGCTCCCAGCCGTAGCCATCATCATTTTTGTTACTGGTGCCGGTGGTGGCTTTGCCAATGTACTCGTGGAATCCGGCATTGGAAAAGTATTATCAGACATGCTCGTAGCAGCTCATATGCCTCTGATACTCATGGCATTCCTTTTGTCTTTGGCGCTGAGGGCATCACAGGGATCGGCAACCGTCGCTATGCTCACAACGGCAGGGCTCCTAACTCAGCCGATAGCGGAAGCCGGGCTAAGCAGCGTACGCACAACACTCGTCATGATCGCCATCGGGTTCGGTGCCATGTGCCTATCCCATATTAATGACTCCGGTTTCTGGATAGTCACCAAATATTTGGGATTATCTGTAAAACAGGGCCTGCGCACCTGGACGCTACTATCAACGGCCTTTGGCGTTGCCGGCTTCGCCCTCACCTCACTGGTTTACGCGGTGGTGTAG
>Cp48_228
ATGTCTCTCATCGTTACTGTTGTCGGCTTGGGCGCTATGGGACTCCCCATGGCCACCAAACTCGTCCAGAATTTCACAGTCCGAGGCGTCGATATCGCACAATCGCGCCTCGAATTAGGCAAAGCCGCTGGGCTGGAAACCTTCCATTCGGCGCACCAAGCAGCCACAGGGGCTGACGTTGTTTTGCTAGCGGTTCGCAACGAGGAACAACTTATTCAGGCCCTCTTTGGACAAGGCAATATCGCTGCGGCTCTCAAACCCGGCGCGGTTGTACTTTTGACTTCTACCGTGGGCATTACGGCCGTGGAAAAAGCTGCCGAGCAGCTTGACTCATTGGGTATCGATGTTGTCGATGCCCCCATTTCCGGCGGCCCCGGACGAGCAGGCAGCGGGGAGCTACTTGTCACAGTGGGAGCCAAGCCTGAGGTGGTCGATCGCATCAGGCCGGTGCTTGAAGCCATGTCTTCCCACCTGGTGATCGTTGGCGATCGCCCGGGTAAGGGCCAAGCGCTAAAAACCGTCAATCAACTTTTATGCGGAGTTCATATCGCTGCCGCAGGCGAGGCGCTGGCGCTAGCCGATCGGTTGGGTCTTGATCCCAAAGCCGCACTTGATGCGTTGATGGGCGGCGCCGCAGCCTCCTTCATGCTTGGCGATCGTGGCCCCCGCATGCTGGAAGCTTATTCGGAGGAAGGACCTGAAGTCCGCAGCCGTCTCGACATCTTTGTTAAAGACATGGGCATTGTCACTGATGCCGCCAAATCTGCAGGCATCGGTGTCCCATTAGCAGCCGCCGCCGAGCAGCAATACCTAGCTGGTCTAGCACGAGGGAAAGGCGCGCAAGACGATTCCACGATTATCCAGGTTGTCGCTCCCACCCAGGTGAATAAGACAAGGAGTAAACAATAA
>Cp48_229
ATGACCCTCTACCAGCTTTCGGAACTCACCGAAGGGTTCCCTGCACCACTCGATATCCCTGCCGCTGCAGTCCAACAAGCGATGGCAGCAGATACCGTCCTCATCGTCCTCGATGATGACCCCACCGGCACCCAATCAGTAGCAAACCTTCCAGTACTGACCCGATGGAAACAAGAAGACCTCGCCTGGGCGCTCAGCCAAAACACCCCAGCCGTTTATGTGATGACCAATTCCCGGTCGCTCGACCCTGATCAAGCAGCTGCTATCAATGTCTCTGTAGCCGAGGCAGCCTACGCCGCTGCTCGAGATGCCGGGAAGCGCCCCATCTTCGTTTCTCGTAGTGATTCCACACTTCGAGGGCATTTCCCTCTGGAGCCGGATGCCCTTGCGGGGGTCGTCGAAAAGCAAGAAGGGCCGATAGACGGCTATATTATCGTTCCGGCATTCGGCGACGCAGGACGCATCACCATCGATTCTGTTCACTATGCGGGAAATACCGCCACAGGTTTTCAGCCCGTGGGGGAAACCGAGTTCGCCCACGACGCCACCTTTGGTTATTCCTCCTCACGATTGACCGAATGGGTCGAAGAAAAGACTCAAGGGGACGTGGCAGCAACTGATGTTCTTTGTATTAAATTGCGCACAATTAGATCTACTAGCAATGATATCGCTGCAGAACTTCTTCACGCCGCACATCGCCAACCCATAGTCGTGGATATCGTTGATGAGCATGATCTCCGCGCTCTTGCTCTAGGAATCCTGCAGGCAGAACGCATGGGGAAGCGTTTTATCTACCGCGTGGGGCCACCCTTTGTACGCGCTCGCATAGGGCAAGAAACCCCCGAGGTGCTCAGTCCAGAAACAATCGCAGCCTCGCGTCATCTCCCCGCCACCGTGGCGGGCGGGCTCATCGTGGTCGGTTCACATGTTCCTACTAGCACGCGGCAACTCAATCACTTGCTACAGCACTCCTCTCCCAGTGTCATCGAGTTAGATGTCCACTCCGTGCTAGCAGAGAATTCCCAACGCTATCTTGACAGCCTCCACACCCAATTAGTCCAGGCGATCCGGCAAGGCAATGTTGTCTTTCACACCTCACGCGAGTTGGTTACCGGCGTAAGTGGTGAGGAATCGCTGTCCATTGCACGCAAAGTGTCCCAAGCACTTGTCACCGCGGTCAATCGCATAGTCCATGAGGTAACGCCCCGCTTTGTGGTGGCTAAAGGCGGCATCACCTCATCAGATGTTGCATCTCAAGGACTAGAGATGACCAAAGCCATGGTCATTGGCCCGATGCAGCCGGGGATCATCTCGCTGTGGTCCACCGCAGAAGGCCCCGCGGCAGGCGTGCCATACATCGTTTTTGCAGGAAATGTGGGCACCGATTCTTCCCTGACCGATGTAGTTTCTGTCCTCTCCCAAGATTCATCCCTCTCACATTAA
>Cp48_230
GTGCGCACCGATCTAGTCACTCAAGGTATAGAGAAAATAATGGACGCCATCGCAGAGGGAGTGTTCCGCCCTGGCGACGCCCTTCCGCCGGAAACAAACCTTGCCGCTTACTTAGAGGTTTCACGCCCCACGATGCGCGAAGTTGTGCGGACCCTTGCAGACCGCGGGGTCGTGGAGGTGGTTCATGGCCGCGGCACCTTTGTAACACCCATCAACCAGTGGAATTATGTACGTTCCCGCATGGACGTTATTTCTCGCAGCCTAGACCCCAAAACCATTGGTATCTATCTCACGGAAGTCCGGCGCATGATTGAGGTCGGATCATCGGGACTGGCGGCGGCACGTGCCACCCAGGAAGACATTGAAAAGATGACACAGGCGCTCGCTGCTTATGACGAGGCCACCGAGCGTGGCGACGTAACCGCCACCACCGATGCAGACGTGGCTTTTCATACCGCGCTGCTGGAAGCCACGGGAAACCCCTTTGTCTCCGCGCTCATGATCCCCTTGGCGGGCGCCTTGGCTGAGTCGCGACAAAAGACTAATGCTGTAGATGAAGTCCGCAAACGCGCAAGTAAGCATCATCACGCGATTTTAGATGCCATTAAAGCGAGAGATGAGCAAGCCGCCAAAGATGCCATGCGTGCACATATGACGCAAACTTTCGATGACATTTCTATCTTCCTACCAGGATCAATGCACTGA
>Cp48_231
ATGCGTCTTGCAACCATAAGAACTCAAGGAACAACGACTGCCGCACGCATTGAGGGCACCGACCTTGCCGTAGCCATTCCCGGCTTTTCTGATGTCGGCGAGCTGCTGCAGAAGTCCGACTGGCAGGAATTAGCGAGATCGGCGAGTGGGACCCCTGTGAGGTTTTCCCCACAGGATCTTCACGCCGTTATTCCTTCTCCCAAAAAGATCATCTGTGTGGGACTGAACTATTCCAATCACATCAAAGAAATGGGACGTACGCTGCCAGAAGTCCCCACCTTATTTGTTAAATTTTCTGACGCACTTACAGGGCCTTTCGACGATATCCCCATCCCACCGTGGGCCAATAGCGCCCTCGACTGGGAAGGCGAGCTAGCAGTGGTGATCTCACGACACGCCCGCAGGGTGAAAGCCTCGGAGGCGGAGGAATACATCGCTGGATATGCGGTGATGAATGACTACAGTGCTCGTGATTATCAATACGCTACGCTTCAGTGGCACCAAGGAAAATCCCTAGAAAAGACGGCAGGTTTTGGGCCTTGGCTGACCACGCGAGACTCTTTTGACCTCAGCGGAGAGCTGAAGACGTATCTGAATGAAGAAAAGGTGCAAAGTGCGGCTATTAGCGATTTAGTGTTTAAACCAGCAGACCTTATCCAATACATCACGCATCTTTATCCCTTGGATCCTGGCGACGTGATCGTGACCGGGACTCCTGGCGGAGTTGGGCACGCACGTGATCCTCGGCGGTATATCGGCGACGGTGATGTGGTGACGGTGGAGATTGAGGGGCTAGGGCGGATAGCTAACAAAACGATTTTTGAAAAATGA
>Cp48_232
ATGAGTAACACCAATGATGTGAATGAAGATGCACGCATGTACGAGGATATGGAAACCGCGCTGCTGGAAGGCAAAGCAAGCAGCTTCAAAATACATAATGTCAACGATGTGGCGGAGGAAATTCTCTAG
>Cp48_233
GTGTCCCTTGCCCTAGTACAAGCGGCATCTGCCATGTGTTACATATATCTCATGTGCCTTGAAAAGGCGCTTTATCTCCACGGGGTGGTCGCAATGAGCGATAACACCCCTGCACACAAAGCTTAA
>Cp48_234
ATGACTGACCTTTCTATTGGGCTCATCCTCCCCGATGTCCTCAGCACTTATGGCGACGACGGTAACGCCTTGGTGTTGAGGCAACGCGCCCGCATGCGGGGTTTCACCGCAGAGATCCATACGGTGAAACTGGGGCAACCCGTGCCGGAATCATTGGATGTGTACTGCATCGGTGGCGGTGAAGACACAGCTCAGATTCTTGCAGCAGAACATCTCATCGCAGACGGCGGCCTCACTCGCGCGGCAAACGCCGGCCGCCCAATTTTAGGCATTTGTGCTGGCCTTCAAGTACTCGGCAGCTCTTTCCGGGCAAGCGGAAAAATGGTTGATGGCGTAGGGCTTGTCGACGCCACCACTGCTTCCCTGGCCAAACGCACCATCGGGGAGCTCCAAACCGAACCCACGCGCAAGGGCATCACCGTCGAGCTAACGGAGCCCCTCACGGGCTTTGAAAACCACATGGGTGCCACCATCCTTGGCGCCGATGCGCAACCGCTGGGCAAGGTCACTCGCGGAGTAGGCAATACGGATGAACATGGTATTTCCCAAGCATCGGCAACCTCCGAGCAATTAATCGCGGAAGGCGCAGTTCAAGGGAATGTGATCTGCACGTACATGCACGGCCCAGCGCTTGCCCGCAACCCCCAGCTAGCCGATCTGCTATTGGCCAGGGCCATGGGGATAGCACTCGACGAGCTCGCCCCTCTAGAGCTGCCTATTGTTAATCAGCTGCGTAAGGAACGCCTGGCGTAG
>Cp48_235
ATGAGTTTGAATCTGCGCACTCGTCTTGCCATCGGCACCGCACACTTAGCAACAACGGCGTCGCGTGTCACCGGTCGTGGGTCGGGCGGAATGATTGGCGGCCTTATAGCCGAGAAAATCGACCCGAACATTATGGCCTCTCTAGGCGATGACCGTCCCGTAGCCCTTGTCACCGGTACCAACGGTAAATCCACTACCACCCGCATGCTCGCATCCGCGATACGTGCACAGCACACTGTGGCAACCAACGAGGGCGGCGACAATATGGACGCCGGCATCATCTCTGCGCTCATGGCAGGCCAAAAAGCTAGCCATGTGATCCTTGAAGTAGACGAGCTCCATGTTCCCGCCGTAGCAGATCGTCTCAAGCCATCATGCTTGATCCTCCTCAACCTCACCCGCGATCAGCTGGACAGAGTAGGGGAAATCAACAAGATTGAGCGCGCACTACGCGATTGTGTGACCAAGCATCCTGAGATGACTGTGATCGCCAACTGCGACGACGTCCTTGTCACTTCCATTGCTTACGACGCTAAAAACGTTGTATGGGTATCCGCGGGGGCAGGATGGCAAGGCGATTCCGTCTCCTGCCCGCGCACTGGCGGGCACGTGGTCCACGACGGCGCCGACTGGTACGCAGTCAAGCCACTTCCCAACGGCGAACAATTCCGTCGCCCAACTCCGCATTGGAGTATCACCGCTGAGGGCATAGTCTCTCCGGCCGACATGGGCTCGTCGACAGGCTCAGACACTCCCATGACGCAGGTATCGCCGCTGAATCTGGCTCTTCCTGGCAACGCCAATCGCGGCAATGCCACCCAAGCGGTAGCTGCCGCAGTGGAATGCTTCCAGGTCCCTCTTGACCAGGCGATTCGCTCGGTAGAAGCTGTCGACGATGTGGCTGGACGCTACTCCACAATCACTCTTGGGCAGCATCAGATTCATCTGCTTTTGGCTAAAAACCCAGCGGGATGGCAGGAAGCCCTCTCAATGGTCGATCGCACCGCAGAAGGCCTAGTGATTGCGGTTAACGGCCAGGTCGCCGATGGTGAAGACCTCTCTTGGCTCTGGGACGTTAAGTTTGAGGAGCTAGATAAGCTCTCTGTAAAAGCCTCCGGCGAACGCGGCACTGACCTTTCAGTGCGGCTGACATATGCCTCTGTAGAGCATGAACTGATCAAGAATCCTTTGCAGGCTATCAAGGCTTGTCCGGCCGGTCGTGTCGAGGTCCTTGCCAATTACACTGCATTCCGCGATTTGAAAAAGGCCATTGCGGCCGTAAAGGAGTCCTAA
>Cp48_236
ATGACCAATAAGCAAGTAGACGGCACCAACGCAGATCGGACAGCCGAGATTGAACGTGCTCCTTACGTAGCGTTATCAATACAAACAAGCGGTATCCACCCGTCTACTTCTCGCCTAATCACTGTTGATGCAGTCACGTTTACTGAGGATGGCGAGGAAACCGATCATTTCCATGCGGTTATCAATCCTGGTGATAACCCTGGTCCTTTTCATCTCCACGGCCTCAGCAGAGAAGAAATCGCCCAAGGCAAAAAGTTTAGCCACATCCTCAAGCCGCTAGGCAAGCTTATCGACGGCCGCACTCTCATCCTGCATCACACGCCTTATACCTGGGGATTCCTTGTGTCCGAGTCGCGTCGAGCAATGAGCGCCGCTGCCCGGGCAAACCGCAATCGCTACCGGCACCGCAACCGCCGTCGCCAGCGAGTAGGGCATATCCCGCGCCCGCGTATGATCGTGGACACGCTAGCAACGGCGCGTCGCCAAGGCGTTGTTTTTGAAGACATCCGTATACGTGCCGTCGCGCACTCGTTAGGGCTTGATTCCCCCTCCCCGGTCGCCTCGCTCGAGCGTGCCGAGCGTCCAGAGCAGCACGTATCCCGCGAGGACACTCTGCTCATCGCGCGCATGTACTTTGTAGAAAAAGCCTGTGGGGTCATCTCCTCTTATACCCCTGAGCAGCTGCGCTCAGACAAGTTTGGTCTGCAGCGATCAGACATCCGAGTAGATGCGATGGAGGTGCCTCGTCAATATGAGAATCCAGGCGTTTACTCCCCCGAGGGCGGTTTTGTCCAGGGCATGGAAGTGGTCATTGCTCCGGAAATCACGATGGATCCAGACGTTATTATCGAGGCAATTCTGCGCTCAGGGTTAGCTTATAACGAGAAACTCACGCGTAAATCCAGCGTTGTGGTGTGCAATAAACAGGAAGATCTTGTTGGAAAGGCCATGCATGGGCAGCGAAAAGGGATTCCTTTGATAACAGATGAGGAATTTCTGCGGGTTGTCGTAGACGTCAAACCAGGGAAGGCGAGCGAAGACGACTAA
>Cp48_237
ATGGCCGCACTACAGTTGACAAGCATGAACGAGACTATCCGGACCCAGCTCAACCATCGCACGATTCGGGAGTACACAACCCAACCTATCGCGGAAGAAATACTAGAACAGATCTTCCAAGTGGCCTTGCACACTCCAACGTCCCTTGGCATGCAAACCGCAAGTATTATCCGTGTCACCGATCCCCAACTCCGCGAACAGCTCACCGCGATCGGCACGCAAGAATATGTAGGTAGAGCTCCCGTCTACCTACTTTTTATCGTCGATTTGCACCGAACCAAACGTATTCTTGCCAATAACAACGCGCCAACCGAGCCCGCCGGGTATCCGCGCAATTTTGTTCAGGGGTTTACTGACGCCTGCCTGATGGCCCAAAACGTATGTATCGCGGCGGAGTCACTCGGCCTAGGGGTTAATTTCCTTGGAAATGTGCACAACGATGCCGCCGCGGTAATTGATGTACTCGATCTTCCGGAGCTTACTTTCCCCGTTGTCGGAATGACGTTGGGCTGGCCAAACCAATCACCCCAGCTCAAACCTCGCATGCCCAAGAGCTTCCGGATCATGGAAAATGGCTACTCTGAGCCAACGGATTGGGCAGAGGCCATGAGCTCTTATGACTCCACCATGACCACCTATTATGACCTCCGCAACGCGAACCAGCGAGTTGATAGCTTCACTATTCAGACGCTTCAAAAGAATCCACTAAGCAAGGACAACCGCGATCTCACCTTTGAGATTGCTCGCGCCCAGGGATTCGACCTTTAG
>Cp48_238
ATGGGCCCCACCGACGCTTTTATCTCCGCACCAGCCGATATCCATACCCCTTCTGGCAGCTTCGCCGCCGGACAAGCTACTTGGAACAAACAACGCTCATCGGATCTTCCAGTCCACCGCTACCTCCCCTTTGCTGCCAAAGTGGAAAAAATCGATCTTCCGGATCGCACATGGCCCAGTGCCACCATTGATATCGCCCCGCAATGGTGCGCCGTAGATCTACGCGATGGTAACCAAGCGCTCATTGACCCCATGAGTCCCGAGCGCAAACGACGCATGTTTAACCTGTTAGTGGCCATGGGATACAAGGAGATTGAAGTAGGGTTCCCCTCAGCCTCTCAAACAGACTTTGATTTTGTCCGCGAGATCATCGAGAAAAACATGGTCCCCGAGGACGTCACCATCCAAGTCCTGGTTCAAGCACGAGAGCATCTCATCCGTCGCACCTTTGAGGCCTGCGAGGGCGCGAAAAACGTTATCGTTCACTTTTACAACTCCACATCCATTCTGCAGCGTGATGTTGTCTTCAGAAAGGATAAAAAGGCGATAAAAAAGCTGGCCACCGATGCCGCCGAACTCGTCAAATCTATTGCCGCAGAGTATCCAAACACTAACTGGCGATGGGAATACTCGCCTGAGTCCTTCACTGGCACCGAGCTCGCTTACGCAAAAGAAGTGATCGATGCAGTAGTCGAGGTCATGGATCCCACCCCTATGCGCCCCATCATCATCAATCTGCCTTCCACGGTGGAGATGACCACTCCCAACACATATGCAGACTCCATCGAATGGATGCACCGACACCTACGCCGTCGCGATTCCATCATCCTCTCACTGCACCCACATAACGATCGTGGCACCGGCGTTGCCGCCGCCGAACTCGGATATTTGGCGGGCGCCGATCGCATCGAGGGCTGTCTCTTTGGCAATGGCGAGCGCACCGGAAATGTCTGCTTAGTCACTCTTGGGCTGAACATGCTTACCCAGGGAGTAGATCCGCAAATTGACTTCTCCGATATTGAGCAGATCCGCCGAACCGTAGAATACTGCAATCAGCTGCGCGTCCCTGAACGTCACCCCTATGGCGGCGATCTGGTATTTACGGCTTTCTCTGGCTCGCACCAAGATGCCGTTAATAAAGGCCTGGATGCCATGGCGTCGCGGGTTCGTCCCGGCGCGACTCACGTTGACGTCTCATGGGAGGATCTCCGGGCAGAAACCTGGGACGTCCCTTACCTCCCCATCGATCCCAAGGATGTGGGCCGCAATTACGAGGCAGTTATCCGCGTCAACTCTCAGTCTGGCAAAGGCGGCGTAGCCTACATTATGAAGACCGACCACGGCATCGCTCTTCCCCGCCCTATGCAGATCGAATTCTCCTCCGTAGTCCAGCGTGTCACTGACGCCAGGGGCGGCGAAGTAGATTCTCAGCACATGTGGGATATCTTCACCCATGAATACTTGAACCGCACTGCGCCAATCCAGCAAATCTCTATGCGTGTCGACGCCGCCCAGAATGAAACAGACTCAGCCCACATTGCTGCCACGCTGAAATTCCAAGGCAAGGAAACTATCGTTGAGGGCCGCGGCAATGGCCCCATCGCCGCCTATGCCAATGCACTCGAGTCCTTGGGCATCGACGTGGAAGTGCAGGAATACGAGCAGCATGCCCGAACCGCCGGCGACGATGCAGAATCTGCCGCATATATTCTGGCGGAGGTAAATGGGCAGCGCTATTGGGGCGTAGGTATCGCAGGATCAATTACTTACGCTTCTCTCAAAGCCATTACCTCGGCAGTCAACCGCGCACTGAGCTAA
>Cp48_239
ATGATTGACGCACGAGATGCGCAGGCTATAGACGCGGCGAAATTGTATTACGCTTCGGGGCTTGGGCAAGCAGAGGTAGCACAACGCTTGGGCATTTCACGTCCTACGGTGTCTAAATTGCTTAGCTATGCTCGGGAAAAAGGCTTTGTTACCATCACGCTTAATGACCCCCGCGAGCAGGGCGATGAGATTGCGCAACGGCTAAAAGAGCGCTTCTCGCTTGAACATGTTCGCGTGGTGCGCCCGGTGAGTCCTGATAAAGAAGAGCTTCTGCGGGAGTTGGGTAATGCGGGTGCTTCTTTATTAGAGGACTTGGTATGCGATGGGATGTCCGTGGGTATCTCCTGGGGCAATACTCTTAATAACGTATCGGAACATTTACGTTCACTTCCGCGCCATGATGTAAGCGTGGTGCAGCTTAAAGGTGGACACTCGTTGAGTGAACGCAGCACTAATGATCTGAGTACTTTAACTCGTTTTGCGCGTGCTTTTAATGCGGAAATGAAGCTCCTACCTTTGCCTGTGATCTTGGATAGTCGTGAAGCCAAAGATTTAGTTGTGCGGGATCGTCATATTTCCTGCATGCTCAGCGCCGGAGCGAACGCCGATGTTGTGGTGTTTACCGTGGGATCCGTTCAGCGAGAAAGTTTATTGCTCAACCTGGGTTATCTCTCGGAGGAAGAGATTAATCGGTTGCTCACGCATGCGGTGGGAGACATCTGCTCGCGGTTTTACACTGAGACGGGAGAGATTGCTGATCCGGCGATTGACGCGCGGACTGTGGGTATCTCTATTAAGGACCTAAGCTCGCGACCAACGCGTGTTCTCGTTGCCGGCGGGGTGGATAAAGCAAAGGCGATACGAGTTGCCCTTGAGATGGGAACTACTACGCATCTAGTGACGGATTTCGGGGCGGCGCAAGCTGTGCTGGGGGAGTAG
>Cp48_240
ATGGCTGAAAAGTCCACGCCACATATCAATCCACGCGGTGTTGACATCGCAGATACCGTTCTGCTTCCCGGCGACCCACGCCGCGCTAAATTTATTGCAGAGACGTACCTCGATGATGTTGTTCAATTCAATGAGGTTCGCAACATGCTTGGGTATACCGGAACTTATAAAGGCACTCCGGTTTCTGTGATGGGATCGGGAATGGGGATGCCATCCATTGGCATCTACTCGTGGGAACTCATCAATATCTTTGGTGCGCGCAACGTTATTCGGGTGGGCTCGATCGGTTCTTTGCAGGAAGACATTAATCTTTATGACATCATCGTGGCGTCGTCTGCCTCCACGGACTCCAACTTCCTAGAGCAGTACAACTTGCCGGGCACATATGCGCCTACCGCGTCCTGGAAACTGCTTAAAGCCATAGTCGATGAGGCGGATAAAGCTGGCCAGAAAGTTCACGTGGGCAATATTTTGTCCTCAGACATCTTCTATAACGCGGACGAGACGGCAAGTGCTCGTTGGGCTCGCATGGGGGTCATGGGCGTGGAGATGGAATCGGCAGCACTGTATTCCATTGCCGCATACGCCGGAGCGCATGCGCTGGGTCTCTTTACAGTCTCAGACAATATTCCTAAGGGGGAAAGCACCACATCTGAGGAACGTGAAAAGGCATTCACCTCGATGATGGAAATCGCTCTTCCCCTCGCAGGAATCTAG
>Cp48_241
ATGCCTCATATAAAGGTCGATTCCCGCAACGATACACAGCACACGGGCATAGTTAATCCTAAAGCTGCAGTGCCTGTGCTCCTATTTTCCTTTGTCTTTTGTCTCATTGTGGACAACGGCTTTAAAACAATGACTGGGCCGATGGCTGCCGGTTTGGGCATTGACCCGAACACCGCGAGCCTTCAGGCCTCCCTAGCCGGTGTGATTATTGGAATCGGTGCGGTGGTGTATGCCGCGCTCGCTGATACTATCTCGATCCGTAAATTGATGCTGGTAGGCATAGCGCTGATTGCGGCTGGCTCTCTTATCGGTTTTGTCTTTTCCGGTTCATGGCCGATGGTGCTATGCGGTCGGATTATTCAAACAGCGGGCCTTGCTGCTGCAGAAACGCTGTATGTGATTTATGTGACCAAGCATCTTTCTGAAGGCGACCAGAAGACCTACCTGGGGTTTTCTACTGCCGCCTTCCAAGGCGGTCTGCTGATCGGGGCCTTGACCTCAGGGTTCATCTCCACGTATGTCTCCTGGACTGCTATGTTCTTGGTTCCGTTGATCTTGATCCTGGCAGTTCCCTTCATACAGAAGATGGTTCCGGAGGATGAGACCGTAGAAGGAACTTTCGACGCCCTCGGGCTCTTCTTGGTGTCCGTGTTTGCTGCCTCTTTGACTATGTATATGCAAAAGTTCAATCCGTTCTGGCTGATCCCCACGGTGGCCGGAATTGCTGGTTTTGTTGCGCATGTAAAGAAGAATAAAAAGGCACTCGTCTCGCCGGAGTTCTTTTCTAATGGCCGATATGTGTGGGCGATTGTCCTGGTCTTTGTTATTTATTCCACCCAGCTGGGATTTATCTTCTTGCTCCCGTTCGCGGCATCTGATGTTCATGGGCTTTCACAAGACAAGGCTGCATTGCTCATGGTTCCGGGCTATGTTTGTGCGATTTTGGTAGGTGTGTTCTCTGGTGCAATCGGGAAAGTCCTGAGTTCCCGCCAGACTATTTATGCGGCTTTAACCATGATATTCCTGTCGCTGGTGATTGCGGCCCTCGGGTTGCGGCTCCACATAGCAGTACTGATATGCGCAATTATCCTTTTTGCCTCTGGTTTTGCCCTTATGTACGCGCCATTGGTGAATACCGCATTGATCAATATCACCGCTGCAAAGTCGGGCATCGCTATCGGTTTTTATAATCTGACCATTAACATCACGATTCCGCTAGGAATTGCCTACACCGCAAAGCTCATGGACCTGCGCTTTGGATATTCAACGATTCTTTGGGTCCTAGCGGTGATCGCTTTACTAGGCGCGGCCATTTACGTTCTTGCAGATCGACGCATGTCTGGCGCTGAACGCGCACGCGGCGTTTATGTGGCGTAG
>Cp48_242
ATGTCGTCTCAACTCACCCGTTCTCAGGTCGCCGCGATGATCGATCACACTCTGCTTAAGCCAGAAGCTATTGAGGCGGATGTAAAGGAACTGGTTAAAGAGGCTGCCAAGCTGGGCACGTATTCCATTTGCATCTCGCCCTCGCTGCTTCCAGTAGAGGTTCCGGAGAATGTGCATGTGGCCACCGTGGTGGGATTTCCCTCAGGTGCAGTCAAGCCGGAAGTTAAGGCTAATGAGGCGTCGCGTGCAGTCCACGATGGCGCTGAAGAAATAGATATGGTGATCAATCTGGCGTTGGCCAAGGAGGGACGTTTTGAGGACCTTCAAGCAGAAATTGCCGCAGTGCGTGCTGCAGTGCCTGCACCGAACGTGCTCAAAGTAATCCTTGAGACCGCAGCGCTTGACGACGCCCAGATCGTGCGCGCTTGCGAGGCCTCAGAGAAGGCCGGCGCGGATTTTGTTAAGACCTCCACGGGCTTCCATCCGGCAGGCGGGGCCAGCGTACATGCTGTGGAAATCATGAATCGTACGGTCGGGGGTCGACTTGGCATCAAGGCATCAGGTGGCATCCGTGACGCAGAAACTGCAAAGGCCATGATCGCAGCAGGGGCTACCCGTCTGGGCCTGTCTGCATCCGCAGCCGTTCTAGATGGGTTCGACGAGTAG
>Cp48_243
ATGACAAACACGGTGATCGATCGTGCACGCGTGTGGGCAGAGCATGATCCGAATCAAGAAAGCCGGGAACAGATCGAGGCCTGGATTGCTTCATACGACGAATCCTCCCTTGCACGTGCTTTCGCCGGACCGCTTCACTTTGGTACTGCAGGTTTACGCGCACAAGTAGGGCCGGGGGAATCTCAACTCAATGAAGCAACGATTCTGCGCACTACGGCTGGACTCATGGCATGGTTGCTAGAGAAACTGGGTCAGGAATCGGTACCTCGTGTAGTGATTGGCTGTGATGCGCGGCATGGGTCCTCGGAGTTTTATGACGTGGCAGCGGAGGTTGCGTCTGCTGCCGGCGGCGAAGCCCTTGTTTTGCCTAAACAAAACCCGACTCCTCTGACGGCGTACACAGTGAAAACGTTGGGAGCGGATGCCGGAATAATGATCACAGCATCCCATAATCCGCCGGCGGATAATGGGTACAAAGTATATCTAGGCGGCAGAATAGCCACTGGAGATGCTGAAGGCGTACAACTTATTGCGCCTGCAGACGCTGAAATTGCTGAGGCTATTGCATCGGCACCCTTTGCAGATCAGATTGCGCGCAATCGTGACAATATCCGTGAGATAGATACTCGTGAACGGTATATTGAGCGGGCCGTAGGACTCGCTGGTGCGAAGATTAGTGCTGAAACAAGGGGAAACGTGCGTATCGCACTAACTGCTATGCACGGTGTGGGTGCTGCGCTGGGTAAAGAAATCTTAGAGAAAGCGGGATTTGAGGTTTCCTTAGTTCCAGAGCAAGCGGAACCTGACGCAGATTTCCCTACCGTCTCTTTTCCCAATCCCGAAGAAAAGGGTGCGTTGGACCTGGCCAAGACCCATGCAAATGCGATAGAGGCTGACGTTATCATCGCTTATGATCCTGATGCTGATCGATGCGCCGTGGCTACCAAAGACGATAACGCCGAGGGTGGGTGGCGGCAGCTCAGCGGGGATGAGACTGGTGCGCTTTTAGGTGAATACCTTGGAGCTACGGCTACCGGTTCCTATGCCAACTCGGTAGTCTCTGGCAGACTCCTGGCGCAGGTGGCTAAAGCGCATGGGCTAAAACATGCTCAGACTCTTACTGGGTTTAAATGGATTGCACGTACACCTAATCTGGCCTTTGGTTATGAGGAAGCCATCGGGTATTGCTGCGATCCGGAAGCTGTAGCGGACAAGGACGGAATTTCTGCGTCGGTAGTCGTGGCGAGTCTCGTCGCAAAGCTTAAAAGCGAGGGAAGAACGCTTGATTGCGCACTAGATGACCTGGCTAAAACGCATGGTCTTTACATGACGGCCCCGTTAACGTTCCGCGTGGAGGACCTTTCTATCATCGCCGAGGGGATGAAGGCCTTACGCTCCACGCCGCCGACGGAGCTTGCCGGCTCGAAAGTTATTGAAGTGGTCGATTTGGCGGAAGGGACCTTAGGTTTTGGTCCGACGGATGGGATGATGTTTTTGACGGAAGATGATGATCGCGTAATCTGCCGCCCTTCCGGCACTGAACCGAAGCTTAAATGCTATTTAGAAGTTGTTCGCCCTGTGGGTGAAGCGGGAGTAGACCGTCAAGAGGCACGGGATCGGCTGGCTATTATTGCTGAAGATGTACGTAAGGTTTTGAATATGTAA
>Cp48_244
GTGCTGGTTGCTGGCCCTCGCTATTTTGGCGAGGGCTTAGTTTTTCAAGGGGGTAAAACCGGATGGTCAGTTTCAATGCAAAAACTATCTGTCTACAGGAAGTATCTCATAGCAAGTTAG
>Cp48_245
ATGAGAAGTAAGCCCTTTAAAAAAGTAGTTGCCTTGCTCACTGGTATCGCTATTGCATTTAGCGCTAATACGAGTGTTCAGGCTGAGGAAGTTGGCCCGGATTATCTTGGCTATGTTGATAACACTGTTGCTGTGCAGGAACCTTTTGGCAACGGTCGGTATCCCAATTACTCGGCTGTCCCGCCATTGGTAGTAAAAGAGGAAGGTAGTGAGACTGAAGAACTTGCTTATTGCTTTAACATAACAAAGCCATATCCTATTCTTAAGGATTCTTTCCCGTCGACTGCCGCCAATGTCTTTGATAAAGGCATTGGCCTCCGCTATAAAGGCAATTTTGAGTCTTCTCTCCAAACTTTTGCCGATCAATGGCGTGGGGAAGCGGCTGATGCTGGCGTACTTAAGGCCATTTATAACGGGCACAGTAAAAATGCTGCCGGTATTAAAGAAAAATTAGCACTCACGGAGAATGAATTCCGCTATGCCACCCAGCTTGCTGTGTGGTACTGGACTGACAGTACTGATAGTTACAAGTACCTTATTGGTGCTGGGACAAGCTCTAATAAAATTGGGCAGGCTGTAAAAATTCTCACCGGTCAGGATAAGACCTCGGTTCAGCTAAAGGAAGTTGATCCGAATCTGGTGACGCTGGTGATTTACAAGCCCTATAGCTTGGCGGGTGAGTTTGCTAGCTACCAGAATCTTTTGAGTATTAAGTTTGTGAGCCCCAAGACGGGCGACTCTGTTAATCCTGAAGAGCCGACTAAGCCGGAGCCGAAAGAGCCTGAGAAGCCTAAGCAGCCTGAGACTGAGAAACCCAAGGAACCCGAGGCACCTCAAAAAGAAATTGAGCCTAAAACTCCGGAAGAGCCGACACTGAAGACCTCTGCAACTGATCAGTCTGATAATGACAAACTGATCTCTGCGACTGGCGGAAAAGTTGTGGACAAGGTTACCTACACTGGCCTCAAGGAAGGCGAGAAGTACCTTGTTGAAGGCGAGCTTATGGACAAAGAAACAAATGAATCTACTGGAATCAAAGCAGAAGCTACGTTCACTGCTTCTGGTGCTAATGGAACAGTGGATGTAATTTTCGACGTCGATGCTGCTCAATCTGGCAAGACTCTGGTGGCTTTTGAAAAGCTCTATAAAGCAGACGATAAAGGCACTGTTGTGGCTAGCCATGAAGATATTAACGATGAGGCACGGACTGTAGTAGTTGAAAAAGATGTCCCTGTTGAAAACGAGGACCTTTTCACTCCAGAGGTTCCGGACGATTCTTCTTTCAACTGGAAGTATCTGATTCCTTTCGCTTTTATTCCTGTTGTTGGTGCTTTGATCTGGGGATCTTCGCAAGGTAGTAGCTCGGCTGCAGCTCAGACAAACCCTGCATATGCTGCTCCTGTCGCTCCGGCACCGGCTACTGTTACTACTACGCCGGCACCAAAGCCTGCTCCTGCAGCGGCGACGCCGGTAAAGAAGCAGCTGGCTGCAACTGGTGCAAATGTTCTTTGGACATTGTTGGTAGCACTGGTGTTGGTTGCTGCTGGTGTGTTCCTTGTGCGGATGCGTCGTAATAACTAG
>Cp48_246
TTGAATGAAGTAAGCCCTTTTAACCAGCCTGCCACTAAACGTCTTGGACGCATAGCTTCTGCAGTTGTTACAGCAACAAGCGTCACCTTTAGCGGCTTTCTTGTTCCTACTGCTTCCGCCGAAGCTGCTAGTGCATATTCCGATAATATTGGGCGCAATGAAATTGGCCCTGAAACCCTGGAAAAACTAAAGCCTGAAATTGTAGGCGGCGAACAATCGGTGTCTGTGGGGGACTCTGTAACCTACAAATACACTGTAAAAACCGGTTTCCCACAAGATCCGAACAACGTGACCGCACAGCGATGGGTCCGTTTGGTGATTACACAGGATCCGAAGGTGCCCTTTACTGAGTCACCAGCAGCTGGGAAGTTCGGTATTCCTGACAATGCTGTGGTTACTAAGACAGGCGACAATGAGTGGACTGTTGTGCTGGCGCTGAGTATGAAGCATGGCAGTACGGGACCTCTCAGGCTGTAG
>Cp48_247
ATGCATACGCTTTGGAATGCCGATAATGCCCTTAAAGCCCCCGCGTGGACGCCTCCAGCTGAGCTTACGATCGCAATTCCTGCAAAAGTGAATAATGTGGATACTGCGCCCTCTGCGGGTTCTCTCACAGTCACATCGGGTCGCCTCGCTGATGTTGCGTTAAGAGATGATCTGGCTACTGCGACTTTTGTCTCCAATGATGGGCAAGGTTCTTGTACGTGGGATTCTGTTTATCAAACTAAACTCCTCAAAGAGGACATTGGCTATTGGGTTGAGAATGTCATAATTTCTTCCGACCCTGAGTCAGTCAAAGATTATCCGTTACTCCCAATGGCGTATCGAGATATGAGACGTTATCGCCCGACACTTACTTCTGGTGAAGTTTTTGTGGGCAACAAATCAATCGGAAAAGTTAATCCGGTGAATACCGGAGACCGTAATCTATCAGGCTATCCGATCGGTGAATTGGTTATTACAGGAAATGTTCCGCCTTTTACCTCGAAAGAATGGTTAAACCCTAAAGAAACAGTGCGTGTGAACTATAGGTTCACTAATCCCTGTGGCTCAAAGGTTACGGCTGAGAGCGTTAAAAATCCTTCAGGTCTTGTTCCTGCAACTGATCCTTCTGCCACCGGACCGGGGCTTCGTCTTGAACCTGATTACACATATGTTCAAGCCTCCGGCGTGTATGTCGGACTCATCCGTCCTCCGGAGGATGCTTCGGCCACTGCGCAGTTTGTTTTTAATCAGGATGTAGTTTCTCTCGGCGACTACGTATGGTTTGATCGCAATGCCGATGGCAAACAAGGAGACGCAACAACCGAACCTGGCGTCGCTGGTGTACAGGTTTCTTTGCTCGATGAAAACGGCAAGCCCTTTAATAAGCCTGGTACAAGCGAGCCTTACACGATCATTACTGATGAGTCCGGTAAGTATCTCTTTGAAAAACTCCCTAAGGGCAAATACAAGGTGCAGTTTGATGCATCAAAGGTGCCTGCAGATAAACTTCCGGCGGGAGTTCCAAGTTTCTCGGACTTCACTAGCAAGAGTGCAGATAATGGCCAAAGTAATGGCACGGATTCTGATGTCACTCCAGGGTCGTTAATTTCAACTACGGATGTTGTGGACCTGCAGCAAGACCGTACAGATATTGATGCCGGTTTGATCGCAAAGACTCGGTTCTCTGTATCTAAGGTTCTTGATGGCACTGATGCTGGTAACCACATTGGGACGACCGCACGTGAACTTCAGGATGGAAAACTCATTGTCGATCACAAGATCACGGTAAAAAATGAGACTCCTGGCATGCCAGGAAAAGCACCTCAAGTACTGGATCAACCTCTGAGTGTTCCCGGATTTGAAGTCGAATCTCTTACTGTTGATGGAAAGCCAGCGCAGAAAGAGGAAAAGAGCTATCTGGTTTCTGCTGAAAAAGACTTCACCGCAGACCAAGAACGTCAAAAATATAGCGTAAAGGTCACTTATAAGCGCACTGCCGATAACGCAGCCACCGGTGCTTTAACCAAGGCAGAGGCCGATGCTATTGGCGAGTGCTCGGATCAAAGCGATACAACAAAGGGAATAGTGAACAAGGTTTACCTTGGGAACGAAAACAATGAGGCCGACGCAGACGCGGAAAAAGAGAAGAACAACTGGGATTGCGTCCCGGTAAAAGGCACTGATGAGCCTGTAGGTTCTGTATCTGTCGGCGACTTCGTCTGGGTTGATTCCAATAATGATGGTATTCAGGATGCTGATGAAAAAGGCCTGGCTGGCGTAGAGCTTCAGATCGTTGATTCTGAGGGCAAACCAGTTAAGGACATCAATGGGGAAGAAGTAAAGAACGTAACCACCGCTGCGGATGGAAAGTACTCCTTTGATAACCTCCCAACCTTGGAGAAGGGCAAGCACTACACAGTGAAGGTAGTTGCAGTTCCTACTGGTTATGAGCCAACCAAGACTGGTCAAGGCACAGAGGATAATGATTCTTCCAAGGACTCGGCGGAGACATATAAAGATCTGTCTGAGAACGGCGCCAAGGACGATTCTCTTGATTTTGGTTTTGTTGAAACAAAGCCTGAGGCCCCAGGTTCTGTATCTGTCGGCGACTTTGTATGGGTCGACGCTAATGAGAACGGCATCCAAGATGAGGACGAGGAAGGTCTTGATGGGGTCACCCTGAAGATCGTCGGTCCAGACGGCGCTCCAGTAACAGACGTCAATGGCAACCCGGTCAAGGATGTCACCACGCGTGCGGACGGCAAGTACACCTTCAGCGATCTCCCCGTGCTAGAGGACGGACAGAAGTATACGGTGAAGATCGTAGAGGTCCCTGAAGGCTATGAGCCAACTAAGACTGGCCAGGGAACAACAGAAACAGATTCCTCTACTGATCAGGCTGAAACTGTTCTGGACCTTACAAAGCCAGGCGCTGAGGATAACTCTTTGGACTTTGGTTTTATTAAAATCCAAGAGCTAGAGATACCGGATCCGTTCAATGAAGAAGACTCGTCCTTTAACTGGAAGTATCTGATTCCTCTTGCATTAATCCCCGTTATCGGTGCTTTGGCATGGGGATCCTCCCAGGGCAGTAGCTCTCCTAGTACTCCGGCAGCGCCAGCTCCCGGTGCTCCTAAAGAGTCCGGGTCGGCTACGTCCCCTGCTACAGCTGCACCACAGAGTCCTGCGACTACTGCACCAAAGGCTCCTATGAAGAAGCAGCTGGCGGCTACTGGTGCTAGCGTTTTGTACACGTTACTTGTCGCATTGCTACTGGTCGTTGCCGGTGTTTTCCTTGTAAGGTTGCGTCGTCGCGATTAA
>Cp48_248
ATGTGGCTGGATTTTCCTAGCGTGAGGCCACGGCGCATGGTGATCTGGCAGGATTGGGTGGCTGCTGCCGTCCTTTTTATAGTGTCTGCCTTGGTTCGACTCACTTTTCTGTTGTGGATGCGCGGCGACGCCAGCCTTGAGTCTTTGATCTCTAAGTGGGATGGGCGGATCTATTTGGCTATTGCCAAGTATGGCTATTTTAGTGACGTAGGGGGCGCGCCAGATCCTGAGGTCTATCAGACAAGGCTCGCATTTTTCCCAGGTTATCCGGGACTGATAGTAGCTGTGCACTCAGTAACGCGATTAAATTATGTGACCAGTGCCCTCGTGATTTCCTACGCGGCAGGGATCGTAATGACCGCCGGGGTGATGGCGATGGCTGCTCGCATGGGGGCGAACAGGCGGCTGCGCTTGTGTGCTGCGATGCTGGTGCTGGGTGCGCCCATGAGCACTACGTTCACCATGGTCTATACCGAATCAGTTTTTCTGGCTTGCGCTGTCTGGGCCTTGGTTGCGATGGCAGATAAACGCTGGTTACTGGCTGGAGCATTTACTTTTTGTGCTGGATTCTTCCGGCTGACCGCAGTTGATCTGGTAGCGGCTTTCGCCGTGGTAGTTGCCGTCTATGCGGCTGGCAACTGGCGCGCGTGGGCCGCCGTTGCTGTGTCTATGCTCCCGTTGGTGAGCTATCTGTTTTATGCGTCGTCTTATACTCGTGATATCGGCGGCTACTTTGGACTTCAGACCAAAGGATGGCACTCTACCTTTGATTTTGGTCGCGCTACTGTGATCTGGGTGAGCACACAGCTGCGCGAAGGCAACAATGTGGGGTATTTGTTGTCGATCGCGTCTATCGTGGGCGCAATCGGCGCAGTTATTGTGTCTTTTAGGCGTCTTCCTTTGGCGTATTGGCTGTTTGGCGCCGCTGTTACAGCTAACGTTGTGCTTTCCGACGGCATCATGCATTCACGTCCCCGGCTTTTACTTCCGGCTGTGGTGCTTTTGCTTCCCGTTATTTTCCATTTTTCGCAGAGGCGTTATGCGTTACCAGCAGTGGCAACATGCTGGTTGCTGTTCGGTGCATGGTTTTCCGCATATATGATTGCGGTGTTCGAATGGGCGATTTAA
>Cp48_249
ATGTACAGCACTCTTCTTGCTATGGGCTTCGCTCTGGCCTCGGCGCTCACTATCGCCTGGGGCACAGTGGTGCGCCATCGTATCGCAGAAGAGGCCCCTGCCGAGGGCTCCCCCTTTCTACAAGCTATTCGACGCCCCGCGTGGTGGCTGGGTATTTTCACAGCATTGTCGGGCTACGGACTACAAATTGCGGCCTTAGGGTTTGGCACATTATTAGTGGTACAGCCAATCCTCGTGTTGTCCCTGATGTTTACGCTTCCCCTTTCCGCGCGTTACGACGGCCGACGCATGGCATTCGACGAAATAACCTGGGCGGGACTACTCACGGTGTCTGTTGCGGTGCTTGTACTTTTAGGAAATCCTTCCGCAGGCGACCCACAGCCACCCCTGAGGCACTGGCTTCCCGCGCTGGGGATAGGTTTCCTCGTTCTTTTTGCTTTAGAGCGCTACGCCCAAAAGCAGATTAGAAATGAAAAGGCTCTGCTTTTAAGCATAGTCACCGGTGGCATCTATGGTTATGTCGCCGTCTTGTCTAAGGCCACCGTAGATGTTCTCACCCATGGAGGCTTCTTTGCCCTTGCCACCACATGGCAGGGATATTCTCTTGCAGCCGGAGCCATCTTAGGAACCGTTGTGCAGCAGTATGCCTTTAACGCCGGCGCTCTGAAAAATTCACTGCCAGCCATGACGGTTACGGAACCCATCGTCGCTTTCGCGCTGGGCTATGCCGTGTTGGGCGAGCAATTCCAGGTAGCAGGGTCTAACTGGTTCTGGATGGCGCTGGCTTTAGTAGCCATGATTTTGTCTACGTTTGCGCTATCACGACGTGGCGTTGGCAGTGCATAG
>Cp48_250
ATGTCTCCGGGAAGGGCGTTGCCCGTGGCACTTGTCGTCCAAAAATATGGCGGTTCTTCGCTGGAAAGCGCGGAAAGAATTCGTCGCGTCGCCGAGCGGATTGTGGCCACTAAAAAGCAAGGCAACGACGTTGTAGTGGTGTGCTCCGCGATGGGGGATACTACCGACGAGCTGCTTGACCTTGCGGCTCAGGTAAACCCGGTGCCGCCCGCGCGTGAGATGGATATGTTGCTTACCGCAGGGGAGCGCATCTCTAACGCACTTGTGGCCATGGCTATCGAGTCATTTGGCGCAAAAGCCCAATCATTCACAGGCTCGCAAGCGGGTGTAATCACCACAGAACGCCACGGTAATGCCCGTATCGTGGACGTTACTCCGGGGCGAGTACGTGAAGCTCTAAATGAAGGAAAAATTTGTCTTGTTGCGGGCTTCCAGGGCGTAAACCGCGAGTCTAAGGACGTGACCACTTTGGGCCGTGGTGGTTCGGACACCACGGCGGTTGCCCTGGCTGCAGCGCTTAATGCTGACGTATGTGAGATCTATTCAGACGTGGACGGCGTTTATACTGCTGACCCCCGTATTGTTAGCAATGCATGCAAGTTGGATCAGCTCTGTTTTGAGGAGATGCTGGAGCTTGCAGCTAATGGCTCAAAAATTCTTGTTCTGCGCAGCGTAGAGTATGCCCGTGCGTTTGGTGTACCTTTGCGCGTTCGTTCGTCGTATAGCAATGACCCCGGAACTCTCGTTGCCGGATCAATGGAGGATATCCCTGTGGAAGAAGCAGTACTTTCTGGCGTAGCAACTGACAACTCCGAGGCTAAGATCACGGTCCTGGGCATCCCCGATTCTCCAGGGGCTGCCTCTGTGGTATTCCGTGCCCTTGCAGACGCCGAGATTAACATTGATACAGTCCTGCAAAACATCTCTTCCCTGGAAGATAACCGCACGGATATTACTTTCACCTGCCCGCGTGCCGACGGCCCCCACGCCATGGAATTGCTGCATAATTTGCAGTCGAAGAACGACTGGCAGAACGTGCTTTACGACGATCAAATAGGCAAGGTTTCACTCGTCGGAGCCGGCATGAAATCGCACCCAGGTGTTACCGCAGAATTCTGCGAGGCTCTCCGCGACCAGGGGATCAATATTGAGTTAATTACTACCTCTGAGATCCGTATCTCTGTGTTGATCCGTGAAACTGATTTGCCCGCTGCTGCACGAGCGCTCCATGAAAAGTTTGAACTTGGTGGAGATGAAGAGGCTCGGGTGTACGCGGGGACGGGGCGTTAA
>Cp48_251
ATGACGGCGAATATGTTTGGTCGGCTAATCGGAAAATGGCAACAGCCTGTAAAAAGCTGCAAACTTGCAATATCGATCGCAGGAATCATCGCACTTATATTTACTAGTGTGGTCGCAAGTCCGCTGGTACCTCTGGCTCGAGCTGAAAACACTTGTGTTGGTACGATTTCAGGCCTTAAATGGCATTCGTCGTATCACCTTAACGGAGATGTTTTCGAGGGGGGATATCAGGACACTGAAGACGTTGAATTTCAATGGAGCGTTGACAGAGACGCAAAATCGGGAGATTCTTTCACTTTACAGATTCCGGAACAGCTACGACCTATTAAAAATACAATGGAATTGCTTTCGCCGGATAATCAAGTAGTTGCGAAAGGTACATATTCCGCATCGACCAAAAAGTGGACTTTTGTGTTGACTGACTATGCAGATAAGAATGGAGATATCTCTGGTTCGGCGTGGTTTACAGTAGCATGGGATCGCAATCTTTCTTCCCCTAATACTTCTTATTCTTTAGAGTTTAACGGGTGTAGGGGCTCGGGTACCTTAAACGGTAAAACCCCTGAAGAAGGGGCTGAGGGAGTTTTTCAAGCTAGTGGAAAAACAGGAATTCTTCGTGATGGCGGTGAGAAGGCTTCCTGGGCAATATACGTTGCCACGGCTCATAACGAAAGCTATAAGCCTCTAGTTATTCGTGACAAAGGCGGGGATGGGTTCGTTTTAACTTGTGACCAAGCTAAGGTCTTTAATCGCACCCCGTATCCTTATACGGAAATTCGAGATACCGAAATTGACAAAAATCGTTGGTCCTGCGTGTCGGACGGTGAACGTGGAATTGTTATTTCGATGAAACCAGACAGTGAGGGGCGCTATCTGTATGAGAAAGAATCTTTAATGATTCAAGTGGAATCAACGGTGTCCCCTTTTCATCCTCGTAGGTTGATTAATAAAGTTGATTTGGAGAACGCGCCCGATCAGGAATCTCATATTGAAGGGGAGATTGACACTGGTGGAGCTGGAGGCGTAGGCGCGGGTTTTCAAGCAAAACTGAGAGTGAAAAAAGAGGTAAAGGGAGAAAAAGCTCCTTCTTCTGATACCTTGTTTGATTTTACTTATACGTGTGGTTCTGAGAAAAAAGAAATATCGGTAAAGAGCGGGGAGGTCTCAGCACAGGAAACTAACAAGTCATCTGCGATTTGTGAATTGATCGAAAAGAAAGTTGACCCGGATGCAAAAGTAACTTTCAAGGTCGAAACTACGTCTGGTTCACCTGTCTATACAGAGGAGACGAAGGACGGTATACGAATTGCGTTTAACAAGAACTCTGAGACGGAAGTTCTTGTTACAGCGATAAATACGTACCCAGATAATCCTCTTGGCGGGTTTAGAATAGAAAAAGATGTTGAGGGTCTTGACGCGGATGCTCGGGACAAAGAATTTTCTTTTAACTATGTGTGCACAACTGCTGACGGGCAAAAAAAGAGCGAAAAAGTTGTTGTTTCTGCAACTAAGCCATGGGCATCTGGATCGACCATACCTTATGGAAGTAAATGTGTCGTTGAAGAAGATGTATCGACGGCTGAAATTCAAGGGTACACACTGCAGAGTATGATCACACCGTCTGAGATCACCATCAATACAGACAGTGATGCCATAAATACCTTTAAAGCTAAAAATACTTATAAAAAGAATGTTGGCGGTTTTAAAGTAACAAAGAAAGTGACAGGCGAAGCTTCGCAACTTGAAAGTGTGCGAAATAAAGATTTTTCCTTCACGTATCAATGTGGCAGTGCTCCACAGAAAACATTCCTGTTGAAAGAGGGAGAAACGAAACAGGTTGAAGACCTTATAGAAGGGTCAAAATGCACTATATCTGAAGATCAGATGAGTCTCCCTCAAGGAACCCTATGGAGAGGAGAAATCACAGGTGAAGGTATAGATAACGGAAGCTTTACCATCAGTAAAGATAAAGTTCTCGAATTTGTCGCAGAGAATAACTATTCCCTTGCCCGAGGTGGGTTCAGTATTGCAAAAGTGCTCACTGGAGATGGCGTAACTGATGAATTAAGCGAAAAGCCTTATGAATTTGATTACGCATGTACAGGTATTGATGGGAAGAAAATTTCTTCGAGTGTCAAAGTGAAAGCTGGAGAGACAAAGCATGTTACCGATATTCCAGTACACTCGATGTGTGAGGTTTCCGAGAAAGCCGTACAGGTTCCAGACGCAGAGTGGAAGTACAATGTTACAGGCGAAGGCGTAACTGTACTCGGTGAAGGTGCAGAACAAAAGGCTACTTTTAAGATTCGTGAAGCCGGTGAACCATCAGTTACCTTGACAGCGGAAAATAACTACACAAAGTACCGGAATAAGTTCTCTATTAAAAAGGCAATCGTTGATCAGGCTGCCCTCTTGGGAACAATCAACGAAAAACAGTTCACTTTCCAATACCAGTGTGGAACTGATGCTCCTCGAATCGTCAAGGCGTCGGTAAGTAATCCGTATATATCTGAACAAGAATATCCAGTGGGCACTGAGTGTACTGTGTCTGAACTTGAAAAAGATACGAATATCGATGGTTTTGTTTGGGACTATCAGTTATCGCCTGCTGATGGGAAAATCACGATTGGTAAGGATCATTTGGCTGCAGTAACTGTGACTAACTTGTACACACCTGTGCCAAAGGGACGCTTTAGCGTCGTTAAAAAGCTGGAAGGACCCGAGTCAGTTCTTTCATCTGAGGTGTTTAAAAACAAGAAATTTGACTTTGAGTATAAATGTGGGGATTCTGCATGGACACCATTTACAGCCTCCGTAAATGAGCCTTTTAAATCGCCAGAGTTTGTTGATGGAACCAAATGCGAAGTTCGGGAAGACTCAACGACTGGTGAAGTTGCAGGTTATAATTGGACTCATAAGATAGATAAGCCGCAATTTTCAATTCATGTTGATGATGAAGAAGTACAAGTCATCGCCACGAATCACTATGAACCTGTTCTTAGCGAATTTGTCATCGAAAAACAGCTTCAAGGTGCTTATAAGGATAAAGCTCGAGAAAAAGAATTTATCTTTGACTACGTGTGTTATCTCGATGGGCAACAGGTTAAAGATGGAATTCTAAAGATCACTGGAGAAGGACAATCTGAGCCGGTTACAGGTTTAAAGCCAGAGACGAAATGCACTATTACTGAGCGTGATGCAAGCATTTCTGGGGCTTCTTGGACTCACCGGATTGCGGGTGAAGGAAATATTGTTATTACTGAGCATGGGAAAACATATAAGGTAACCGCAGTCAATGCGTACTCCAAACCTGATTTCCCGTGGTTCATCCCGCTGGTCCCGATAGTGATCATTCCGATCATTCCGATATTCCCGCACCCGACTCCTGCACCTCAACCTCCACAGAAGCCGTCGGATCAGCAGCCGGCTCCTAAGACGCCTGAGGAAAAACCGCAGAAGGAGAAGAAGGTTCTGGCACGCACTGGTGCTAACGTGTGGATGTTTATTGTTATTGCTGCACTGCTCGTGCTGCTGGGAGTATTCCTCCGTAGGCGCGGTAACAAGTAA
>Cp48_252
ATGACTACTGTCGCCGTCGTGGGTGCAACGGGCCAGGTTGGCCGGGTAATGCGTTCGATCCTCGAGGAGCGAAAGTTCCCTGCAGATAAGGTGCGTTTTTTCGCCTCTGCGCGTTCTGCTGGAACTACGCTGCAGTTTAACGGTGAGGACATCGAGGTGGAAGACCTTGCAGCTCAGACTGAAGATTCTCTCAAAGGCATTGATGTTGCGCTGTTCTCTGCCGGCGGCAGCACCTCTAAGCAGTACGCTCCCTTGTTTGCGGCCGCCGGTGCCACTGTGGTGGATAATTCTTCCGCATGGCGCAAGGATCCCGATGTGCCGTTGATCGTCTCTGAGGTTAATCCTGAGGATAAAAACAACCTGGTCAAGGGCATTATTGCTAACCCTAACTGCACCACCATGGCAATCATGCCGGTGCTCAAGGCTTTGCACGATGTTGCCTCGGTGACCAAGATGCATGTTGCTTCCTATCAGGCGGTTTCTGGTTCGGGGCTTGCCGGTGTGGAGACGCTGGCCAAGCAGACCGCGGAGATCGGTGACCGTTGCGTGGAATTGGTTCACGATGGTTCCGTGGAGGCTCCAGAAGAGCTCGGCCCTTACGTTGCGCCGATTGCATATAACGCGCTTCCTTTTGCCGGTAACTTGGTTGAAGACGGCTTGAATGAGACGGATGAAGAGCAGAAGCTGCGCAATGAGTCGCGCAAGATCCTTGGACTTCCCGAGCTTAAAGTGGCAGGTACGTGCGTGCGTATCCCAGTGTTTACTGGACACACAATGGTGGTGCATGCGGAATTTGAAAAAGCTATTACGCCTGATCAGGCACGGGTAGTGCTTGCCGACGCCCCCGGCGTAGAAGTAGTAGACGTTCCTACTCCGCTTGCGGCTGCTGGTCGTGATGATTCTTTGGTTGGCCGTATCCGTCAGGATCAAACGGTTGATAACAATAAAGGCCTGGTGTTCGTGGTTTCTGGCGATAACCTGCGTAAAGGCGCAGCGCTGAATGCTATTCAGATCGCGGAGCTGCTTGTGTAA
>Cp48_253
ATGAAGAACTCGGAACGCGATGATCGCGTCACCCAACTGGCACTCGCTGCCGGCCGCGGCGACAAAACCGCGCTCACCGAGTTCATCCGTGAGACCCAAAATGACGTCTGGCGCCTGCTCGCCCACCTAGGGGGCAGCGAAATCGCCGACGATCTCACCCAAGAGACCTACCTCCGCGTCATGGGCGCCCTACCCCGCTTTGCGGCACGCTCATCAGCAAGAACATGGTTACTCTCACTCGCACGCCGCGTATGGGTAGACAATATCCGCCATGACATGGCCCGCCCCCGCAAATCCTCCGCAGAAGTAGAGGACCTTGACTCCGCCGTGCTCTCCACCAATGGCGAAACCACCTGGTCTGACTGGATTGACGTCCGTTTGCTTATCGACGCCCTCCCTACCGAGCGTCGTGAAGCCCTCATTCTGACGCAAGTGCTCGGTTACTCCTATGAGGAAGCAGCAAAAATCGCCAACGTCCGCATCGGCACCATTCGCTCCCGCGTAGCTCGCGCGCGTGCCGACGTGATCGCAGCAGCCGGGCGCCCCAATGCAGCCAGCGCCTAA
>Cp48_254
ATGAACTCACCAGTCGATCCCATTCTCGGCGCCGGAGAGCGCACTGAACCTGTTGCTTACACAACACGCGAAGGTGGCCAGCCGGTTCCTAGCGAGAACATCTCCATCACTGCGGGACCTCAGGGGGCTAATGTTCTCAATGACCTCCACCTGATTGAGAAGCTCGCTCACTTCAACCGCGAGCGCGTCCCAGAGCGCAATCCCCACGCTAAAGGCCACGGCGCCTTTGGTGAGCTGCACATTACTGAGGATGTATCGGCATACACCAAGGCTAAGCTCTTCCAAAAGGGCACTGTCACTCCGATGGCTATCCGATTCTCCACGGTGGCTGGCGAGCAGGGCTCCCCGGATACTTGGCGTGACGTGCACGGATTCGCTCTACGTTTCTGGACCCAGGATGGTAACTATGACATCGTGGGCAACAACACCCCCACCTTCTTCCTGCGCGATGCCATTAAGTTCCCGGATTTCATCCATTCTCAGAAGCGTCTAGGCCGTAATGGGCTCCGGGATGCGGATATGCAGTGGGACTTTTGGACCCGTACTCCTGAGTCTGCGCACCAGGTGACCTACCTCATGGGTGATCGCGGTACTCCTAAGACTTCTCGCCACCAGGATGGCTTTGGTTCTCACACCTTCCAGTGGATCAATGAGGAGGGTAAGCCGGTATGGGTTAAGTATCACTTTAAGTCCCGTCAGGGCTGGGATACCTTTACTGATGCTGAGGCTCAAGAGATGGCTGGTAAGAATGCCGACCATCATCGCGAGGACCTCTACAACGCCATCGCTCACGGCGACTTCCCGATCTGGGATGTCAAGGTTCAGATTATGCCTTTTGAGGATGCGGAAAACTACCGTTGGAACCCCTTTGACCTGACCAAGACGTGGTCACAGAAGGACTACCCACTAGTTGATGTCGGCTACTTTGTCCTTAATCGCAACCCAAAGAACTTCTTCACTCAGATTGAGCAGCTGGCGCTCGACCCATCCAACTTGGTGCCAGGTGTAGGCCTGTCGCCTGACCGTATGCTGATGGCTCGCGCGTTTGCTTACGCAGATGCTCAGCGCACGCGCATTGGTACAAACTATCGTCAGCTGCCGATCAATCAGCCGGTGGTTCCAGTGAACACCTATGAGCATGAAGGGGCAATGGCATATCAGTTCAACCCGGCGGATGCTCCGGTGTACTCACCAAACCGCTATAGCAAGGGTGCGGGTTATCTTGATGACGGTGAGACTTCCTCTTCGGGAATTACCTATGGTCAGGCAAGTGATCTTTTTGTTAACCCCGATCCTCACGGTACCGATCTCACCCGTGCAGCTTATGTAAAGCATGCTGAGGATGATGACTTTATCCAGGCCGGCATTCTCTACCGTGAAGTTTTTGATGATGGAGAGAAAGAGCGTTTTGTAGATAACGTGACCAACGCTATGGCGGGTATTTCTCCAGAGGTTGAGGAGCGCGTGTACTGGTACTGGACGCAGGTTGACGCGAACCTTGGTGCGGAAATTAAGCGGGTTTTTGCCACCAAGAAGTAA
>Cp48_255
GTGCAAAACAGTGAATTCATAAAATGGGAGCTGGTTATTTTGAAGTTTAAAGAAGATATTTTCCCTGAGCATAAGGATAAAATTGGTGGCCTTGTTCAGTTTGTGAATCTTCCATATGAGAGCGCCGTTGAGTATGCATGGGATCAACTACGAGTGACTCAAAAAGGTGTCAATTTTCCGGTTCGAACTGATTATGTTGTTTCCTCCGGAGAATTTGTTGAGAAAATTTCTATTGGACAAGATTCGTTTTTGGTAGTAGAGACCATCAATCCTCGTTGGATTGCTGTAATGGGTACAGGAAAATTTGCGGTAGCAAATAGATTTTTACTTCCAAGCAATACTGCGTTTTGGGGCGATAGCTATCCAATTTCTAAGGGAGCAGAGACTGTTTCTGTTCGACAAGATAATGAAGTTCCTAAATGTGCATTGAAATATAAACGGATGAAGTACTGGCAAGTCGGTCAACAATTTAGGTGGCGCACTGAGCACTTAAGTATCTTCTGCGAGAACGTAGATGGGTGGTACTTTGAGCGTGAATCTTGGTCCTTTGAGGGTGGGGCAGACGCTCCTCTTGAATTTGAGGAAGCCAGTAATTATTCAAAACGCCTAAAAAAAGATCGTTTTAATCCCAATATTATGCTTTCTTATCTTGGGTTTTTGGGCATCAATTTACAAGATTTGAATTTTTATCAAGGGCGAATGACTGTATTGGTGGGACAGTAG
>Cp48_256
GTGGATATTTTAAAAACTAAAATGTTCCAGCCGCTGGATTCATGTATATATTACGTCAATATTCCTTTTGATTCATTTGTTGAATACTTGACTCGTTATATTGAATCCTGTCAGAAATCCCCTTCAGATCTTCTACGTGGGTCGGGTATTGGTACGTATTCTCAATGGAAAGAACTTCTGATTAGTTGGCAACATCAGAATGTTGTCATCCAGGAGACGGCTAACGCTGAATGGGTGGCTATAGTTGATCCGTACATCGACACTTCTATGGCCTATTTCCCTCAGAATAATCCGGACGAACCTTACGAGATTTTCGTAGGGAGTTCTCCAGAGATGTGCGATTATATTCTTCGAGAGAATTTGCTTGAGAAGCAGAAACAGGCACAGCAATTTTCTATCAAAGCTTGCGCAGTGGAATTAGAGGATCCACGTTTTCCCTCTTTTGGTGGGGCAAGGCCAACATACTTAGCGTGTAGCTGGGGTTCTTCTGCTATTTCAGGAGAACAAAGTCCTGAAAATAAATATTATTCGCATCACCTTCGTAGGAGTTTGTGGGCTGCTAGTACTCTTGGCTCTCAGGGGCTGACTCGTTTTTCGGTTAATTCATGGCCAGGTGAAATTGAAGAGGGGCGGAAGAAGAATCCGAACTTCATGGAGCTTGATTGGTCAGAGTGGGGTCCAGACCCCACTTTCCGTCCTGATCCTGATCGTCCTGTTTATGAGTGGTTTAATCATCGAGTTGTTGATAGATGGGAAAAAATTTAG
>Cp48_257
ATGGTTGATCGAACAGGGATTGTACTGAGAGAACAAGAGAAAATGGCTAAGTGGGATAACGGTTCTATTGGAATTGATGTCTGCGCGGATCAAGAGCTTTTTGTTCCCACCGCAGCATCATTATCCTCTGCGCCCGGGCATGTGACTATTTCAGATTCCGCAGCAGAATCTTTAGAAGATCAGATCGTTGAAGGCGATATGGCTGAGATTGTTGAGGTCATTGACTCTTTTGCGGCTTGCTCGGTAGCGGAGGCCGCGCAATCGTTTGGTTTGCCGGAGTCGGGATACTTTGAAGCAGTTAGGCCGGGTTCTCATGCCAGGTATCCCGCTGCCGAAGAAACAGATAGTGAACTCGCCGATCTTGCGGGAATCTCCGTAGAAATTGGGGATTTCTCCTGGAGCGCAGTGTTGTTTACTCGGTGGGAAGGCTGCGTAAATGTTGCCCTGGCATGGGAACTTGCTCGGATGCTCCACTTCTGGAACAAGAGGTGGGGGATGGAGTTGGTGGCGCTTTCAGAAGATACTGAAGCCACAATGCTGGTTCGCGTGAGTGAGCCGGGAAAAAACCGTGAGGAGATCGTCGCAACGCTCGCAGTTGCGGGCGACGAACTTGTTGTTATTCCGGGGCCAGACGGCTCTCTGATATTGAAAGTATGGTGGGACTAG
>Cp48_258
ATGGCGCTGGGATACTCCACGGATATTGCCCCCGACGGCAACGGTGGAGAAGTGAACGTGGTGACGCTGGGAGACCTAACGGTTTACTTTTGGAATGATCCCAGCCTGTATCACGCGCAAATCGAATGGCCGTTAACCTTCGGCCAAGAAGACACTATGCATGCGGTGGTGGGCGCACACATGCTGAACGTGAATTCCTCTACCGGTGTCTTCCGCGTAGATACCTCTAAAGGACACACAGCAGTCGTGTGCCGCACGTGGCTACGCGCCGAGGACGGAGCAACGTTTGATCAGTATCTTCGTTTTGTTCAGGCGGCGCTTCAGGACGTGTTGCCCGAGGCTTCAGCACTATATGACGACATGTTTGGGACAAACTTTGAGGTTCCAGAGCCACCTGAGCAGCACCCGCTCTTCGCAGAAATTCCAGCTCACCTAGACACTCCGAAATTTGAGACACCAGAGGTAACAGCGGATCGGATTGCGGCGCTGTACTCGGGAGCGGTATCTGAAAATACTGCACATATGAGCGTGAAAGGTCGGGAATTTGTCGCAGAGGTTCATACAGCGGAAACCCCAACAGGATCCGCCCGCGTCCTGGAGATCTCCAGCTTTAAAGATCTGCCAGCCAGCGGTCCTAACGATATCGCAGCGCTGATAAATGCAACGGCACAGTTCAACGACTCCATGGACCTCATCTGTGCCGTTCTCGATGAAGAGGGGCAAAAAGCAGCGTCGGAGAATCTGGGGCAGCCTGCAGCGCGGATGGTTATTCGCGCGCGTTGCGACGCCACCGTGGGGCTCTCAGATCCCCAACTCAAAGGTTATGTCGATGAGGCGATGCACACCATCGCAGGCCTCCTCAAAGCCATTAATTAG
>Cp48_259
ATGGCGTTAGTACATATTCAGAATCTCAGTGTGACTAGTCGCGGGGCGCAGCTGTTAAACAATGTCTCTTTGGATGCCGATCCTGGTGAGCTCATTGTGATCCTCGGGCGCTCCGGGGCTGGCAAGTCCACATTATTGCGTGCGTTGGCTGGTTTGATTCCCGCCACGGGGGTTGTTGAGGTGGATGGGGAGTCTCTTTCGGGGCTCCCACCGCACCAGCGCCCGATTGCCATGATGATGGATCAGCCCTCGTTGTTCCCACACATGACGGTGGAGGACAATATTCGGTTTGCTGGGGATTCTGGGACGCACGTTGCTATGCTCAGCCTTGGTATCGACCATCTTGCGCTGCGCTATCCGCATCAATTATCCACTGGTCAGCAGCAGAAGGTTGCGCTTGCCCGCGCGCTGATTAAACAACCAACATTAATGTTTTTCGACGAACCTCTGGCTCACGTGGATACGTACTCTTCCGAGCAGCTCAAGAGCCAGATTTTACGGACGCACCGCCGCTTGGGGTGTACCACGTTCTACGTTACCCATGACATCAACGAGGCGTTTTCTATCGCCGATCGGATTATTTTCCTCTCCCATGGGGAGATTATCCAAGATGCTTCACCGCAGGATATGCGTGAGCAGCCTGCTTGTTTGGATATTGCGCGGCATCTTGGTGCCTCGATTTTTGTCCCTACCACCGGCGCTGTCACCTACTCCCCCTTTGGCACTGCCACCGCTGCGGTCACCGCCTTGGGTGCCAACCTGATGATCGATGCCCACCCTGATCTACATTCTGATGATGCGATGGTAGTGGTGGGTTATCCCACGAGTGCCACGGCTACCCCGACTGGCCATCAGGCTCGCCACCTGATGGGTGCAACGGGCCAGGTGATCCGCAATATTTACATGGGTGACCACCACGAGGTGGCTATCGAAACATCACAGGGACGCATCGTGTTGCACTGTTCGCCGGACAACGAGCTGGCATTCGCCGCGATTGGCGACGAAGTCCTCATCCACTGCGACCCAGAGAAAATGTGGGTGCTTCCTGCCTAG
>Cp48_260
ATGAGGACTGGGTTGTGGATTTTTTCGGTAGCGGTGATAGCCGCTGTTGCCGTGGGCATCCCCTATGCCATGATGTTCAGTACAACCGATATGAATGTAGTAGCAGTACACTCCATCGTATTAAGCAGCAGCATTGCATTGTGCACAACTATATTTGCACTGTGCATTGGCACGTTGGGAGCGTTGGCAGCAGCACAGTTTTCTCGCGCCTCCGTGGTGCTCCTAGACGTCATCTTGTTATTCCAGCTCACTATCCCGCATTTTGTTATTGGCGCTGGCTGGAAGACTATTGTGGGCCGCACCGGCATTCAGCTCTGTTCACAATGCAATTTTTCGGGCCTTATGCCGCTGTTGTTCACTTTTACGATGGCTTTTACTCCGTTGGTGTACTTCGGACAACGCACTGCACTGCGTTCGGTATCTCCCCGCGAGGTTGATGCGGCTCGGGTGGCTGGCCTTCACGGCTGGGCATTGTTCCGCACGGTATACCAACCGCGTTTGGTGTTGTTTGCTCCGGCCCTCGGTGCGTTTATTTTCAGTGCGGCATTGTCCGATCCTGTCACCCCGAATGTGATGGCGCCGCGGGCCTCCTTGGCAGCAACGCGAGTGTGGTTCCAGAGCGATCAGGCGTGGACGGCGTTGGCGCTCACTCTACCGGTAGCGCTTGCAGTAGTTGTGGCAGGACTAACGTATATGCGTTTGTTGCGCGGTAACCCGGCATTGGTTGAGTTACTTCACCGCACTATCGATACCCCTGGTCAGCCGCATCATGCCGTAGGTGCACAGGTGCGTGCACCACAAATGGTACTGCGTCTATTGGGCGCGGTGGCGGGGTTATTTGTAGTGGTCGCGGCTTATCGCGGGTTTGTGCACGGTTCAGAGACGCCTATGGGTAATGCAGTGGTGAACACGGTGGGCTTGGCGTTTTTAGTGTTGCTGTGTTCCTTGTTGTTGTCGGCGGTTGCATTGGGGGCACGGCGTTCATGCGGCCTACGGTGGGGACGGTTGGGTCATCGTAGTATCGACGCGGTGTTTGCGTTGTTAGCATTGCTGCCGGGAGCTGCGATTGGTTGCGGCCTGCGGATTACTGCGCATCATCCGGGAGTGCATGGGCCGTGGGCGTCGTTAAGCCTGGTGTTGCTGGCGTGTCTGCCAACTTCGCTGGCTATGACGTATTTTTTGATGGTCTATATTGGGCCATTGATGTCGCGTTCGGAGTATATGGTGTCCTTATTGCAAGGCGTTAGCCCGCTGCGCGCGGTGGCGTCGATTGTGTTGCCGCGCTCAACAAATGTGGTCATTTTGGGCTTTTTGATGGTCTTTTCTAATGCGTCGGTGCTGGCGATGCCATTGTTGTGGGTCGGTTCGCCCGGTACTCCCCTTCTTATGCTGCGACTTTTCACGCTTCTCGACGCCGCCAACTACCCCGCAGCGCTCTACATCAGCATGACTGTCTCTCTTTTTATCGTGTCCCTTGCCGGGGCTATCGTTGTGAGCATTAATGGCGTGGGTCTCGGTGCCTTCGCTAGGAAACAGGTAACACCATGGCGTTAG
>Cp48_261
GTGTTATCTAGATGGCTGCGATTGCTTGCTGTCTGCGTTGTGGCGATAGTGTCAGCGGTTACGGTGTATCGGACTTTGTTTCCTACAAAAACTGCTGTGACTATCATGTGCTCGAATGATGTAACAGTATGTGAGCAGTGGAAGCATGATATTGCCCATGAGCTGGGACTGAAGGTTCGTTACGTTAGTCTGCCCACCCAGGAAGCATTGAAGCGGCTGCAGACGGGGTCTCATGAATTTGATGTCTGGGTTGGGGGTCCCTCGGAGAATTATCGCCTGGCTGCCCAGTTGGGTCTATTGCAGGCAGCGGATTTACCAGCGGCGGACGCTATTCCGGCGCAGTTTAAAGACCCACAAAATCGGTGGTTTGGGGTGTATGCGTCGGTGTTGAGTGTGTGCAGTGATCGTGATGCCTTGAACCGCTTAGGGGTTCCAGTTCCGCGTTCGTGGGCAGACGTGATGCGCCCTGAGCTACGCGGTTGGGTATCGGCACCGTCACCAGTGTCCTCTGGAACTGGATATGCGATGTTGTTGAGCATGCAGGCAGCCGGATTGTCTCAAGAACAGATTGCCAGGATTGTGGATAATGTAGATCGTTTTACACGGTCAGGTAATGCGCCTAGTGACGTGGTAGCGCACGGTGAAGCTGCAGTGGCGATTTCTTATGAGCCGTATTGTCAAAATAAGACCACGCGTTTGGGACGGGATATGGAGATATCTTATCCTGCAGAAGGAACGTCATTTGAGATTGCCTCTGGTGGCGTAGTGGTGCAGAGACATACTAAGTCGGCGGCGTATGAGGTGATGAATTGGTTGTTATCGCCGTCGGGCCAAACGTCTGCTCTAAGAGCGGGATTGCCGCAGATACCTACAAACAATTTGGTTGCAAACAATATTTCTACGCGATTGAAAGACTCACACGGCATTGTTGCAGTCGATCCAACGGTTGCCGATTCTGAGCGTGAACAGTGGATGAGCTGGTTTTCGGAGCGGCGCATATGA
>Cp48_262
ATGTTTGCTTGGTTGCAAGCCCCCGGTCCTGCGGCTCCGTTGCCGGCGGAGCAGGCGGACCGCATCTACCCACGGATGCGCCTGCAGGTGTTCATGGGTATTTTCTTGGGATATGCGGGTTTTTATTTGATCCGTAATAATATTTCGGCGATTGCCCCATTGCTTATTGATGAAAGCGGTGCGATTGATAAGCCGGCGATCGGCATTATCGGCAACGCTGTGCTGGTGAGCTATGGCCTTTCTAAGTTCTTTAGTGCCATGGTTTCGGATCGTTCCAATGCGCGTTACTTCTTGCCGTTGGGCTTGGCTTTGTCCGCGCTGATGAACTTGATAGTTGCGTTTGCGCCGTGGGTGTCCGCCAGCGTGGGTCTATTTGCTACGGTGATGTTCCTAAATGGCTGGTTCCAGGGCATGGGTTACCCTCCTTGTGGCCGCATCGTGGTGCAGTGGTTCTCTACAAGTGAGCGCGGTTGGAAGGGTTCATTGTGGAACACCTCTCACAATTTGGGTGCTTTTGGGCTGCCGATCCTCGTCGGTATTGGTTTGAGCATCACGGGACAGAACTGGCGTGCTGCGTACTGGCTTCCTGCTTTGGTTGCGTTGTTGGTTGCGGTGGTTGCGTTCTTCCTGATCCGTGATAATCCACAATCTGTTGGCTTGCCGCCTATCGACGACTACCGCAACGATCCGGCCAAGGTTGCGGAGGATACGGGCGAGAAGATTTCCACAAAGGATTTGGTATTCAAGCATATTTTGCACAATCGCATTATCATGCTGTTGGCCATTGCAAATGTGTTTGTTTATGCCTTGCGTTATGGTGTTTTGCACTGGATTACCACCTATTTGTCCGAGCAGCACCATATGAGTATTGGTAGCGGTTTGATTGGTTTTGCTGCCTTTGAGTTGGCTGGCTTTATTGGCACCGTGCTGTGTGGTTGGTTGTCAGACAACATGTTTAAGGGCAATCGTTCTGCTGCTATTTCGTTGTTCACGCTAGGCGCTGGTTTGTCTATTGCTGCATACTGGTTGGCCCCCGTGGGCACACCGTTCTGGCTAATGGTGATCTTTGTGGCGCTTATCGGTGGCTTCATTTATGGCCCAGTGGGTCTGATTGGTCTGCAAGCCTTGGACCTTTCTCCTCGTAATGTGGCAGGTACTGCTGCTGGTTTCACGGGCTTGTTCGGATACCTGTTGGGCGCCACGTTAGCTTCTACGGGCGTGGGCTTCTTGGTTAAGTTCGCTGGTTGGAATGTTACGTTTATTGTGTTCTTGGTCTTTACCATTTTGATTCTGGTTATTTTCCAGGTGATCTGGCGTGAGGAGAAGAAGCTGGTACATGATCGCGCTTTACAGCTTGAGCAGGGCGTGTAG
>Cp48_263
ATGCATAGGCGCCGTGTTCTTGTTGTTGATGATGAGCCACAGATGGTTCAGATTATTTCCTATGCCTTGGAGCTGGAGGGATGGGAGGTGTTGTCGGCTGCCTCAGCGCAGAAGGGCTGGCAGTTACTTGGAGAATATCGGTGCGATTTAGTGATTTTAGACGTGATGCTTCCCGACGCTTCCGGCTATGCATTATGTGAGCGGATTCGTGCTTCGGGGGATGTTGCTGCAACTCCCGTGATTATGCTGACTGCGCTTGGCGATACGGATAATCGAGTGGAGGGGCTTGAAGCAGGCGCGGATGATTATGTGGCTAAGCCGTTTTCACCAAAGGAGTTGGTGTTGCGTGCTCAAGCAGTGGTGCGTCGTAGCGGTGGAATTGTGCAACAGGAGTCTCAAGAGATTGTTGTTGGCAAGGTATCGGTAAATCCAATAACGCATGCCGTAGCGATTGATGGTCGCAAGGTGGATACAACGGCTACAGAGGGAAAGTTATTGCAGGCGTTGGTTTCACACCCGAACGAGGTGGTTAGCGTGAAACGTCTGCTTAATCAGGTATGGGATACCACGGCGACTCAGGGCGGCCGAAATATGGTGAAGTCAACAACGTATCGCCTCCGTAAAAAATTAGAAAATGCCGGTTTACCTGCAGATTCAATCCTAGCAGTACGGGGCCAGGGATATATTTTCCAGCACAAATAA
>Cp48_264
ATGTTTGCGGCTCTGGTTCTCACTGCGTGTGCTTCGACGTGCGTTGCCTCATTGGTTACGGCTGTGGTGATACGCCGGCGTGCCAGGTGCCACACGGCTGCGATCACTGATGAGCAGATCTTAGCTCATGAGATCCGCACTCCATTGTCTTTAATTAAGGGGGCGGCAGAGCTACTGGGGCAGGAGACTGATCCGAGGAAGTGTGAGCGCTTGGCGGCCACCATTGGGGCGAATTCTACACGCGCGATTGAGGTGGCAGAGTCTTTTTTATTGCAGGCGAAGCTTAATAGCGGTTCCCTAACGTTGCAGGTATCGCAGTGCGACGTACGGGGGTTAGTGCGTAGTACAGCCCAGGAGTTGCGAGCTATGAGTGAGGTACCAATTGTGGTGGATGACCCTGGGGATCCTTTGATGATTGACGGCGATCCGCAGTTATTGCGACATGCGTTGTGGAATGTATTGAATAATGCTGCACGTTATGCCGGCTCTGATAGCGATATTGTGGTGGGGGTTGAAGAGAGTTCTACTGGGGTGATTGTGACTGTGGCAGATTATGGGCCGGGAATGACGGCACGGCAGCGGCAGAATATGTTTGTGCCGTTTGCGCAATTTGGTCAGGAGCAGTCGCAAGGCCAGGGCCCGGTTGGGGTGCCCTCTGGTGCGGGGTTGGGGATGGCAATTACGCAGAAAATTGTGCAGTTGCATCGCGGTTCGGTGCTAGTAGATTCTATCGCTGATCATGGAACATCAGTGTTGATTACTCTTCCTAAGAATTATCATGCATAG
>Cp48_265
ATGTTTTATGACTTCACAGCAAGCGCGTTGATCCTCATAGCGTCATTTTTGATCATCACCACGCTCATCGCTTTGCTCGGCGCCCCAGATGCTCTCACCCGAGCCAACCTTATGGGCACTGCGACAAGCATCGCGCTGCCTCTTATCCTGATCGCCTCCCTGATCAATGACATCGGCAACGGCACCTTCTGGTGGGGAAACCTGATCCGTGTGATCATCACGATCGCCGGTTTGCTCATCGTCCTAGCTATCGGCAGCTTTCTCATGGGCCGGGCCCTCTATGGGGTAGCTAAAGAACAACAAGACTAA
>Cp48_266
ATGTTTCTCATCGCCTCCTCTATCGGTATGGCTGCCACCACAATAGGTATTATTGCCACGATTATCCTGATGATCCGTACTAAAGATCAGCTCACTCGAGCAGTGATCTCAGACATGGTGTTTTATTCGATGATCGGCTTCTACATAATCTGGTGCATGGCCAACCACACCCAGATCAATTATGAGATAGCGCTACTCGCTGCACTGGTTGGCGGCATCTTGCCCACGATGTCGGTAGCCCGCATCATCTCGAAGGGACGTCGCTAA
>Cp48_267
ATGTTGCACGCCATAAAATACGCGTTTTGGCTTGTCGGCCAAGTTCTCATAGCAGGTTGGGTTCTTACTAAGGACACTCTCACGGGAAGCAAGAACCTAGACCCTTGCGTAGTCCGCTACCCACTGCGAGTAACCAAGGATTGGCAGATTACGGTTTTTGCGGCGTCGATTACGGCCACCCCTGGAACCATGTCGATCACGCTGGAAGAAGACGACTCCGCAGAGTCCTCCGACCAGCGCTACCTTCTTGTTCATGCGGTTGCCGGCGCGGATCCTCGTTCGGTGCTCGCGGATCTCGCGCATATGGAAGAGACCCTTGCGCCTCATGTTAAAGATCTGCACCCTGACTTTTCTGCAGTCCTTGATCGGGCTACATGGGAGTATCCTTCACCTAAACCAGTGTTTAAGGAGGACAAATAA
>Cp48_268
ATGGATTACGTGCTTCCATTGTTTGTTGGTATCCCGCTTGCTTTGGTCGCTGTCTCAGCGATCGCGCCGTGGCGTGTACTCCGCGATATTCTTGCCCTCATCACGCCGATAGGAACCGGAGCCGCAGGTGTGTGGCTATTCGCTTATGTATCTGAGCACGGAACCATTGCGCACTCTGTGGGTAAGTACGTTGGCGGCGTAGCTATCCCCTTTGTTGGCGATCATTTCTCGGCGATCATGATCATCACATGTTCCGTGGTGGCCTTTGCCTCCAACTGGTTTGCCATTGTTGTTGGTGAAACCCGATCGCGTTTTTATTCTTCCCTGTCGCTCATGCTGCTCACCGGCGTGATGGGTGCGTTGCTCACCGCCGATCTCTTTAACTTCTTTGTGTTCATTGAAGTCATGTTGCTGCCAAGCTATGGCCTGATGGCTATGACCGGAACGTGGGCACGGTTAAGCGCTGGACGCACGTTTGTCCTGGTCAATCTGGCCACTTCTACATTGCTGCTCATCGGTGTTGCTATCGTTTACGGCGTTGTAGGCGCAGTAAACATTGCCGCGTTGGCTGGTGCGGCCGCTGGAAACGGCCCTGTGACGGTAGCCATGGGGATCGTCGTTGTAGCCATGGTGATCAAGGCGGGTATTTTCCCGGTTCATACCTGGCTGCCGCGTTCCTATCCTGCAACCTCCTCCAGCGTGATGGGATTATTCTCCAGCATGCACACCAAAGTTGCTGTGTACATGCTGATGCGCATCTACGTGGTGATTTTTGATTTGGATACACGCTGGGTGTGGCTCATTATCACGATCTGCATCTTGTCCATGATCGTGGGAGCGTTTTCCGGTTTGGGAGAAGGCGCCATGCGCAGGGTTTTGGCTTATCAGATGGTCAACGGCATGCCAATGATCCTTGTTGTTCTTGCCTTTGCCTCTCACAACGCCAAGACTGTGATTGCAGCAGGCATTCTCTATGCTTTGCATCACATGATCACCGTGGGTTCCCTGATCCTCACGTCTGGCTCAGTCGAGGAAACCTATGGCACAGACAAGATGTCTAAGCTCTCCGGGATCGCTCATCGCGACCCCTGGGTGGCCGCGGTCTTTGCGGCCGGAGCGTTCTCAGTTGTTGGATTCCCACCATTTTCTGGGCTCTGGGGCAAGGTATTCCTGATCCTAGGAATCGCGGATTCTGCATCTTGGCAGGCTTGGCTGGTCATCGCGATCATTATCCTGGCTAGTTTTGGGGCGTTTCTCTCCATGCTGCGGCTCTGGCGCGAAGTCTATTGGGGTGCTCCGATGAACCCCCAGCGTATCCCCGAAAGTCTGCGGGTGCCGTGGCTGCGGCTGGCCCCCGGCGCTTTTCTCATTGTTATCTCTTTTGGGATGTTCCTATTCGCAGGCCCACTCGTGACTGCTACAAACGACGCATCAGAGTCGCTTCTCGACGTCCACTCCTATTCCACTGCCGTCCTCCACCAAGGAGAGGACGCGCCGGTAGGTGTTGCCACTAATAACACGCTGCAGGGAGGCCGCTAA
>Cp48_269
GTGATCCTAGCACTCACAATCGCTATCCTTGCCGCCGGTGGTGTGTACCTTGTGCTCCAGCGTGGCATGTTGCGCATCGTCATTGGCATGACTCTGATTAGCCATGCCGCAAACCTCCTGATCGTGGCTATCGGAATACCCGCTTGGCGCGGGGAACCTTTCCCTAGCATCACTGATCTCAGCGTGGCAGCTGACCCTGTCCCCCAGGCGTTTGTTCTCACCGCCATTGTTATTGCCATGGCAACCACCACATACATGCTTACGCTGTCTGGCCTGGGGCGCTCCGACGATACTGAACCAGAAGAAGTCGCCGATGAGGACTCCCCTTTGCAGACTCTAGGGCGCTCCACCACCAACGCTGAACTAGCCGAGGATGAGGCCCACCTTGTACGCGAACGCGCCCGTCGCACACACCAGCACCATGCGGACAATGACATAAATAAGGAGGCTCACTAA
>Cp48_270
GTGACCTTATTGTTAGTTCTCGTGCTGGCTGCCTTTACGGTATCCTGCGCACCTGTAGCCGTCCGAGTCTGCGAGAGAAAGGCCGGGTGGCCGCTGGCTGCCCTGCTGTTCATCGCAGCTGGACTCCTTTGTAAGGAACTCCCTGCTGTACTCGATGAGACTCCGATCGTCTGGACGTACACGTGGATACCCGACGCGCTCGGCCACGGCATCGACATACAGCTAGCTTTGCGAGCCGATGCCCTCAGCGTTTTCTTTGCGCTCCTCGCCCTTGTCATCGGCTCCATCGTCTTTATCTATTCTGCGTCTTACCTCCCTAAAAAAACGGGGAATACCAGCTTTTATACCCTGATGACTGCGTTCATGGCAGCCATCCTTATGCTGGTGCTTGCCGACGACGTCTTCACCCTCTTCATCGCATGGGAGCTCGTTTCTCTTGCTTCCTTCATGCTTATCGCCAGGTCTGGCGGCAGCGGTGGTGAATTAGGCTCGCAACGCACACTGATATTGACGTTCATCGGTGGCCTTACGCTGTTGGTATCTATGGCAATTGCTGCCACCCAAGCGGGTACCACCAACATTCATGAGATCCTGGTATCTGATTTCTGGGCAGAAAAACCGGCGCTCACCACCGTCTTGGGTGTGCTCGTGGCAGTCTCCGCGTTTACTAAATCTGCGCAGTTCCCCTTCCACTTCTGGTTGCCCGAGGCAATGGCAGCAGCTACCCCGGTTTCTGCATTCCTACACGCTGCAGCCGTGGTAAAGGCCGGCATTTATGTGTTGATGCGCTTCAGCGCGGTATTCCATAACAACCAAACGTGGAACCTCCTGCTCATAACGGTGGGCATGCTGACCGCTGTCATGGCGGCATTCTTTGCGATTCAAAAGACAGATCTAAAAAAACTCACCGCATACTCCACTGTTTCTCATCTCGGTTGGATCGTAGCCACCATCGGCGTAGGCACACCTTTTGCCTTGGCTGCCGCACTCGTGCATACGCTTGCGCACGCGCTGTTTAAGTCATCGCTTTTTATGCTCATCGGCGTTATCGATCACCAAACCGGGACGCGAGATGCATCCCGCCTAGGTTCTTCATGGAGGCAGCTACCATTCACCTTTGGATCCGTCATTCTGGCGGCGTCATCGATGGCCGCGGTGCCCCCCATGCTGGGCTTTGTGTCCAAAGAAGGACTTCTCGCAGCCTTGGCTGAAGCCCCTCTGGGCAAAGCTGGCATCGTAGTCCTCCTGCTCACCGCGGGTATCGGAGCTCTCTTCACCTTTACGTACTCCGTACGCATTGTTGCCGACGGCTTTATCGACGGCGACCGCGATATGTCGCATGTAAAAGAAGCACCCGTGTCCCTATGGCTTCCCGCAGCTCTCCCCGGCGCGCTCTCACTGCCCTTGGCATTTGCCCTGGGGTATCTCAATCTTCCGATTTCTGAGGCCGTGGACGTAGTCGCAGAAGACCCTCACACGCACCTTGCCTTGTGGCACGGTCTATCACTCGCCTTCATTATTTCCCTGGTGGTTTTTGTCTTAGGAATCGTGGGAGTTGTCTTCCGCAAACAAATTTGGATGGCTTTGGGTAGTCGACCGCTGTTCCCAACTAGTGGCAATGATGTACTCCGTCTCATGCACCAAGGATCCTCTAGCCTGGGTCGTGCGATGGGCGCGATGGCGGATTCTATTGCGCCTACCCGCCACCTGGCATATATGTTCCTGACCATTATTATTTTTGGTGCTTTCTACGTATTGCCGGGTCTTGTGGGTGGCGGCGTAGACGGCATTCCGGCACCTGCCCGAATCTCTACGGATCGCTGGTATGACGCCATACCTTTGGCCATAGTTCTGCTCGGCGTGATTGCCCTGGTTCGTACTAAGAAACGTCTTAGCGGCGTGGTTCTGATCGGCGTAGTCGGCGCCGGCGTAACGCTGCAGGTTTTCATGCTCGGTGCTCCCGACGTCGCGATGACTCAGTTTATGGTTGAGGCTCTGACCGTGGTCATCATGATGATGGTGGTACGCCAGCAGCCCAGTCACTTTCATAAGCCACGCAAGAGCCAGAAGGCCCTTGGCATTGCTATGGCAACTGGAGTAGGCCTATTTGCGTTCCTCTCAGTGTGGGTGCTGTTGTCACGGCATGAACGCAGTGAGCTAGCCCTGTGGTATCTCAACGAGGCTCCCAAGATTTCTGGTGGGGATAACGTAGTAAACACCATCCTGGTTGAGTTCCGTGGATTTGATACCTTAGGCGAGCTCTCGGTCCTTGGTATGGCCGCTATCGTGATTGCCGCAGTGATTACATCTATGCCTCGCTATCCTTTTGCCAAAGGCACTCATCCGGCGCCTTTCAGCGGCTCGGACCTCAATTCAATTCCTCTTCGCATCCTGCTCAAAGTACTGGTGCCAGTGCTGATAGTGCTGTCTGTCATGATCTTCTGGCGCGGCCATAATGCGCCAGGCGGCGGCTTTATCGCGGCTCTTGTTGCAAGTACCGCCATGATGCTGAGCTATCTCTCATTCCCACGCGATAAACATATTTTCCCAGTACGCACGCCCATTTACCTCACGGGCATAGGGATTTTAACCGCTATTTTTGCAGGTTTCCTGGGATTGAGTCATGGTTCCTTCCTCTATGCGATTCATGGGCATTGGGCCGGACAGCACTGGACTACCTCCATGATCTTTGACGTTGGTGTGTATCTTGCGGTGCTGGGCATGGTCAGCATGGCTATCAACGCTCTAGGTGGCTACCTACGCCCCGGCTTGGATTATGAGAATCTGAACTACAACCGGGAGGATTCGCCTTTGACTCCCCTGCCCAAGGTTGGCCACCTGGATGATTTCGGGGGCGAGCCTCATCTGCCGCCATCTGAGCCGGAACGTGTTCGATTGGCCAAGCAAGCAGAGCGTGCTTCCAAAGCTCTCCGAGAAGACAACGACCGCCATCTCAACGCTGCATCATCTACCGCAAAGGAGGAGAAGTAA
>Cp48_271
ATGAGTCGATTTGCCGTTCGCCACCTCAGCGCAGCTATTCTCCTGGCTGCTCCACTGATCGCCGGCACTGTTTACGCAGTGAGCACTGATTACGATCTTGCCAGTTCCTGGTCCACGGGGGAGGAATCAGCTGGTGCCCCCGCAGTGCATGACGATGCAGCGCTTGTCGACGCCCGCCGCGCAGCCGGAGAAGCCGGCGCCCAAGCAGGACTGCTCAAAGGCGGAACCAAGCAGCTTGCCGATGGCACACACAAGCTCGCCGAAGGATCCAAACAACTCGGCGCAGGAACAACCTCCGCCCGCGATGGGGCCGCAAAGCTTGCCGATGGCATGAACCAACTTCAGGCCGCCACCGGCCAGCTCGGAAATGGCGCAACAGAGATAGCCAACGGTGTGGACCAGGCAGTGGGGCAGCTCTTTGCACTGGAAGCAGTTCGTGGACAAATCCTTGGGGCAATTGATCGAACCATCGGAGACATCGCCAAAAGCAAAGATCCCAAGGCCGCCGAGTTCAAACCGGAGCTAGAGGAATTCCGCAATCAAGTAGACACTTTCCAGGTAGACAAAAGCATTACTGATCAGCTGACTAAACTCCGTGATGGCTCGCGTGAACTGGCCAACCAGCTCCATGTTCCGGGTTATGGCTTCCACGATGGCATCTATTCAGCCACTAAAGGCTCTAAAGAACTTTCTGCCGGCCTTAACGAGCTCGCCGCTGGCGTCGATGAGGCTCTCAAAGGGGTAGAACAACTGGACCAGGGTGCTCAAAAAGTCGATGGGATGGCTAAAACCAACCAGGACCGTGTTGGGGCAGTCTCGCGCGCGCTGCCTGTTATCCAAGCGGGAACTCCAGAAGCTAAAGAAGCAGGGATAACTAAGACGCTTGCCCCCATGTATGCCTTCCTAGTCGCCGCGGGAGTCATGCTTGCCGCCGGTACCTACGGGCGTGGCCGGGCATGGGTAGTAAGCCTTGTCGGAGGTATAGCGCTCGCAGCTCTAGGTGGCTCACTCGTGGCGATTCTAGGCAGCGAGCTGGGGGCGGCGGAAGCAGCTGCGGCCGCTGGAATATGCGCCCTGCTCGTCTTAGCCTCTGGCTTGGGGACGGCCGTCCTTATTCGGGCATTTGGCGCTACATGGGGCTATCTGGCTGCACTTGTGGGAATTATCGCGCAGGTGGGCGTTGTGGGATGGGTATGGAATTCTGCGGCAACAGCGCAGATCGGTACAACTGCTCAGGCCTTAGTGAACCTTATGCCGTTGAACTACCCCACGCTGGCGTTAAGCTCACTTGGTAATGGAACGCATTCCCCAGCCTTGTGGGTTGCCATTGTGGTCACCGCTGGACTAGCGGCTGCCGGAGCAGCGGCACTGAAGCTGCTAGGTAAGCGAGAGTCCTCAGGTGCTCATGCAACACCTGAGGACGTCACCTACTAG
>Cp48_272
ATGAGAATGACCCGTCGAAAAGCCCTGACGGTTGCCACCCTAGTTACTCTTAGCTCGTTCACCAGTGTAAGCACCGGACACGCCATCGATTTTGGGAATATCATGCGATTGCCTTCCGCTTTATCTTCAGCCTTATCCTCTGGTTCTTCTGGCTCCTCGGCCCCAGACGCTAAGCCCTCCCCACAGCGCCCAAACCGAATCTCCGAAGGCCTCACAGTTACTATGCTCGACGATCTTTTCGGGCGTGGTAAATCCGACAAGGTCGGTATCCTCTCCGGTGATCTAGGAGAAATGGTCCGGCTAGCCAAGGACGGCAAAGAATTTGCCATCATCTTCGGGGACTCCTTCACAGGCGAAGGGCTACAGGGCGAGTGGAAAAGTCCCATCGGTTTAGTGGCCAAGCTGGGAGAAGACGGAAAAATACAGATTGTTCGCCCACTCAACGAGGGGGAAAAAGCCGAGCAACTTATTAAGTACGAGCACAAAGATCGCCTCACGCTCCTCCCCTCGGACGTCATTAACATCGACGGGACAATCTACATGCAGGCCATGTGGCATCAGGGTCTAGGCAACGTCATAAAAACTCAGATCTGGAAATCCACCGATCAGGGAAAGACCTGGTCTAGCGTCAACGAAATACCGTCTAGCTATATGAATGAGCTTGGCAGCCTTCTCTCCTGGGAGAACGGCGATGACGGCTACGTATATATGGTCTCCTCTAAATTCGGCCGCGCACACAGCGTCTATCTCACCCGTTTCCGCCCTGAACAGATCGGCGATGAACAGCAGTGGGAGCACTATAACCCCACCTCAGGATCCTGGTCCACCCATGTCGACGGTGCACATCTCACACCGATCCTCAGCAATTCGGTTAAAGCCGGTGAAATGTCCCTGCGCCGCATAGAGGGGCATTGGGTACTCAGTATGTTCAATGAAGAGACCTGGGCCATCGAGGTGCGCATCTCCGAGAAACTCGACCAAAGCTGGGACAATATTAAACCAGCCAATGTGGTGGTCGCGGGCACCGGCGGCTGGGGAGCTAAACAAAATGAAAATAACTTCACCCAGCTCTACGGCGGCTATATCACGCCTTTTTCCACCCTCGCTGACATGAACATTGTGGTGTCACAGTGGAATACTTCCAACAACAGCCGCTATAACTCGACGCAGTTTAACGTCAAGGGCTTGGATAAGTTCTTCAACATCACGCCTAAGCCTGCCGACGCTCAGCCGACGCCACGAGCAGTTACTGCAGATCAGACTGCGGACCAAAGCGTGATTGAGGTATCTGAGGTAGCACCAGCAGATTCCGATAAGGCCGCCACGCCAGAACAAGAAATTATAGAAAGCGTCGCGCCGGTAGAGGTTCTACCCCTTACCGGCGCGCTTGATTCACAGAAAAACTAG
>Cp48_273
GTGGCTTCATTGACAAAGACTCTTCTCACGGCAACCGGTGTGCTAGGACTCACTGGATTCTCCGCCCTCGCATGGGCGTATCGCGAATGCTCTAACTTTGAGCTCAAGATTGTGGAACTACCCATCCTGGAGCCTGGAGTCTTAAGAAATGAAGAGGAATTCAGGATCCTGCACCTCAGCGATCTCCATATGACGCCCAACCAGGTGAAGAAACAAGAATGGGTAGCACAGCTGGATAGGCTTTCCCCAGACCTCGTTATTAACACGGGAGATAATCTCAGTGATCCTAAGGGAGTACCTGGCGTATTGCGGGCTCTCGGCCCACTGCTACGGCGCCCCGGGCTCTTCGTTTTTGGCACCAACGATTATTTTGCCCCCAGTATGGTCAATCCCTTCCTCTATCTCTTTGGCAAAAAGCGTAAACCTAGCGAGGTGCCGCTGCCATGGAAAGGCATGCGCGCTGCCTTCATAGAGCACGGATGGCGCGATGCTAACCAGGCCCGCCACGAGTTCCAAATCAACCATGTGCGCATCGCCGTAGCCGGTGTCGACGACCCCCACCACGACCTCGACGACTATGAAGAAATATCCGGCCCTCCGAACCCGGACGCAGACCTCAGCATTGCGCTGCTGCATGCTCCGGAGCCACGCGTACTAGAGCGCTTTGAACGCGATGGTTATATGTTGTCGCTTTCCGGCCACACCCACGGTGGCCAGGTTTGCTTGCCCGGTTCTCGAGCCCTTGTGACCAATTGCGGGATTGATACCCAAAGAGTGCAGGGCCTACATACCTTTGGAAAGATGTGGATGCATGTTTCCAATGGCCTGGGCACCTCTAAATTTGCCCCCATTCGCCTTTTCTGCCGGCCCTCCGCCACATTAATCCGCGTCACCGAGCGTTAA
>Cp48_274
ATGAGTGAACTCAAAAAGAAGATCCGTGCAGATTTGACCACCGCCATGAAAGCTAGGGAAAAGGAGCGTACGGGCACGTTGCGTATGCTGTTAGCGGCAATCCAGACGGAGGAGACAAGTGGAACAAAGCATGAGTTAACTGATGGAGATGTGCTCAAGGTCATCGCTCGCGAGATTAAAAAGCGTCGCGAATCCGCAGAAGTGTATGCGGGAGCAGGCCGACAAGAACTAGCCGACGCAGAAACTCAGGAAGCAGATATTCTCGCGGAATACCAGCCTGCACAGCTTGACGACGCCCAACTCGCCGCACTCGTTGCCCAAGCAGTTGAAGAAGTCGCTGCGGAACACGGCGAGGCCACGATGAAGCAGATGGGCCAGGTTATGAAGATAGCTACGGCTAAAGCCGCAGGCCAGGCCGATGGCAAGCGCCTGTCCACGGCAGTTCGTGCGGCGCTAGCCTAG
>Cp48_275
GTGTCAAAGTGGAATTCACTCAACAGGATCGTCGCCGCTGCCGTAGCAGCAGGGGCTGCCAGCGCCCTAGTGCTCTCCCCCATAGCTGCCATTACAGGCGTTGCAGCTGCACGCACTAGTGCAACAATGCAGTCCAATCTTCAAGATTTGACCGACGGGTCCGCTCCCGGGGTCTCCACCATTTTAGACAATCAGGGCTCACCTATCGCATGGCTGTATTCCCAGCGCAGATACTCAGTGCCGTCGGAAGCAATCCCACAGACGGTGAAGGATGCGATCGTCTCCATCGAAGACCGACGCTTTTATGAGCATAAGGGCGTGGATTTACAAGGCAATCTCCGCGCGATCGCTGCCAACCTTTTTGCTGGAGGCGTGGCACAAGGCGCGTCCACCCTGGATCAGCAATATGTAAAGAATTATCTGCTTCTTGTCACGTCTAACAATGCCGACGAGCAAGCCGCCGCTACGGAGACATCTATTCCGCGTAAATTGCGTGAGATGCGGATGGCCTCGACCATCGACAAGATGCTTTCTAAAGATGAGATCCTTACCCGCTATCTCAATCTGGTGCCCTTTGGAAACAACTCCTTTGGCATCGAGGCAGCAGCAAGGACTTACTTTGGCATATCCGCCTCAGAACTGTCTTTGGCTCAATCTGCAATGTTTGCCGGCATGGTGCAGTCGTCCTCCTACCTCAATCCTTTCACCAATGCGCCTGCCGTTATTGAGCGCCGTAACACAGTTTTGGACTCTATGGTGATGAACGGCTACATCAACCAAGAAGAAGCCGACCTGTCCAAAGCCGAGCCCCTCGGAGTGCTAGACGCCCCCCAGGGCTTGGCAAATGGTTGTATCGCCGCTGGCGATAGTGGGTTCTTTTGCGACCATGTCCTCAGTTACCTCAACAAAAAAGGTTTGAGCACCGAACAAATCACCAAAGGCGCTTACACCATTAAAACCACCCTTGACCCACAGACCCAGTTGGCTGCGCATAATGCGGTGACTAGTCAGGTCAATTCGCAGTCCCCCGGGGTCGCCGATGTTATGAATATCATCGAGCCCGGCACAAATTCGCGCAAGATCCTGGCAATGACTTCTTCCCGCGATTACGGCCTAGATCTCAATGCAGGTCAAACGGTTCTTCCACAGACTTCCTCCCTGGTGGGCGCAGGCGCCGGATCCATATTCAAGATTTTCACAGCCGCTGCCGCCCTCAAGCAGGGTTATGGCTTGGACACCGTTTTGCAGGTTCCTCGCCGTTATGAGGCCAAGGGGCTTGGCGACGGCGGCGCCGCGGGATGCGCCCCCGGAACCTACTGCGTGGAAAACTCTGGTTCCTACGCCCCACAGATGTCTCTACGCGATGCCCTAGCCTATTCACCCAACACCCCGTTTGTTAAGCTCATCGAATCCGTTGGCGTACGCGACGTGGTTGACATTTCTGTAGCTTTGGGATTGCGTAGCTACTCCGAAAAAGGGTCCTTTGACCAGGACAACTCCATCGCGGACTATTTCAAGGAGCACAACCTGGGTTCCTATACCCTAGGACCCACAGCCGTTAATGCTCTCGAGCTCTCCAACGTCGCTGCTTCCCTAGCCTCCGATGGCATGTGGTGCGAGCCAAGCCCTATCGAATCCGTGACCGACCACAATGGCAACGAGGTCTACATAGAGCGTCCCGCATGTGAGCAGGCCCTCAGCAAAGAAATTGCTAATGCACTATCCAACGGACTAAGTCAGGACATTATCAAGGGAACTGGATCGGCCGCGGCAAAGGCCGCAGGATTCCGCGCACCAACGGCCGCCAAGACAGGCACCACGGAATCTCACCAGTCAGCTGCCTTCCTCGGCTTTAACTCCAACTTTGCGTCTGCGGCATATATTTACAACGATGGAACAACCGTGTCCCCGCTGTGTACCTCTCCGGTCTCTCAGTGTGGAAAAGGCACGCTCTTCGGTGGCGACGAGCCCGCCCGCACCTGGTTTACCGCCGCAACAGCAACCGGCCGAGCAGCAACCGGTGCCCTGCCGGCTTACAATACAAAGTACAACCGCGGATCCTCAGAAGACCTAGGTAGCTCCTATGTCGGCCGCAATGGCGATGACGTAAAACGTGAGCTTAGCGGCAAGGGATACAAAGTTGTCACCGAATACACCGCGGGCAATGGCTTACCCAAGGATCACGTGGTCCGTACGGAGGTTCCCGTTCCTCTCAAATCAGATTCAACCATCAAGCTCGTCCTTTCAGACGGCACTCCCCCTCGGCGAACCACCAGCCCCCTGATACCGCGGGACGAAGGCCCCTCCGATAACAACCGGAACCAGGGAGGGGACGACCTCGCAAACCTACTACAACAGCTGCTTGGCAGGTAG
>Cp48_276
ATGACAACTTCGTTGATGAACGTACGTAAGATCAGCCCCCTAGAGGAAGATTCGTTGGGGTCACTTCAGGCATTGGATCGTGGAGACTGGGTTATGCACGCCCACTGCCGGCATGAAGACCCGGACGCTCTTTTTGTTCGCGGCGCTGCGCAGCGCCGTGCCGCAGCTATTTGTAGCGAGTGCCCCGTGATGATGCGTTGCCGTGCAGATGCCCTGGACAATCGCGTGGAATTCGGCGTGTGGGGAGGCTTAACGGAGCGGCAAAGGCGTTCCATTCTGCGCAACAATCCTGACGTTAAAAGTTGGCGAGATTTCTTTGCACGCGGAGGCGAACTCTCCGGGGTGTAA
>Cp48_277
ATGACTAAATGGGAATATGCCACTGTACCTCTGCTAACTCACGCGACTAAGCAGATTCTGGATACCTGGGGCGAGGACGGCTGGGAGCTGGTTAACGTTGTGCCGGGGCCAAATCCTGAGAACGTTGTTGCTTATATGAAGCGTGAGGTTGAGTAA
>Cp48_278
ATGACGGCAAGCGAGAATCTTAAAAACCTAGGCATAGAGCTGCCAAAAGTTGCGGCGCCTGTGGCTGTTTATATCCCAGCAACAAAGGTGGGAAACCAGGTTTGGACTTCTGGGCAGCTTCCTTTTATTGATGGCTCCTTGCCGGCAGTGGGCAAAGTTGGGGCGGAAGTCTCCGCGGAACAGGCTGAATCCTATGCCCGCGTGGCTGCTTTAAACGCTCTGGCAGCCATCGATGCGCTGGTCGGCATTGATAAGGTGACCCGAGTCCTTAAGATCGTGGGGTTTGTGGCCTCTGCGCAGGATTTTGGCGGACAGCCTGGGGTGGTCAACGGCGCTTCAAACCTTATGGGAGAAGTCTTTGGCGCAGCCGGTGAGCATGTGCGTAGTGCTGTAGGGGTAGCGGAATTGCCCTTGAATTCCCCCGTTGAAATCGAAGTTATTGTTGAGGTTGCTGAGTAA
>Cp48_279
ATGGCGAGAATGGCTAAGCTGATGGGCATGGAGCATCCTGCTTACAGTCAGCTGCGGCCGGTTAGTCCGTCCGTTTCGGTGGTACTTTGTCCTAATCCGGGGTACGCCGCTCTCGAAGGAACCAATTCGTGGGTTGTGCGTGCTGAGGGGGACGCGCGCAGCATAGTTATTGATCCCGGCCCTGAGGATGAGGGGCACCTCAATGTCTTAAATAGCAAGGCTAATGAGGTCGGCCTGATACTGCTCACTCATAGGCATCATGATCACGCTGATGGTGCGCCGCGCTTCTACCAGCTCACGGGGGGTGCCCCCATTCGGGCTCAGGACCCGGCTTATTGCAAAGGCGGAGCGCCGCTTATCGACGGTGAAGTGATCACAGTGGATGGGGTTACTCCGCAAGTGGAAGTTGTTTTTACCCCAGGGCATACTGCCGACTCTGTGTGTTTTTTTGTGTGGAGCGGGGAGCCTCACGCATCGGAGTTAGAGGGGATTATCACTGGCGATACTATCGCTGGGCGCCATACCACGATGATTTCCGAGACTGATGGGGATTTGGGGGACTACCTTAGCACTCTTGCGCTTTTGGAAGATCGAGGTAAAGACGTACGTCTTATGCCGGGGCACGGGCCGGATGGGGATGACGTTGCAAGCTTTGCGCATTGGTATACCCAGCGGCGCCGCCAACGGCTTGATCAGATTCGTGCTGCGCGTGCTGAACTCGGTGAGGATGTTCCTATAAAGCAGCTTATCGACGCTGTCTATGATGACGTAGACCCAGTTCTTCGAGGCGCCGCGGAACAGTCAACCCGCGTGGCCCTGCGCTATCTCGCAGAACAAGAATAA
>Cp48_280
GTGGATGGTGTGCAGGATATTCTCTCCCGCGCCGGAATTTTTCAGGGTGTAGACCCAGTTGCAGTTGGCAACCTGATTCAGGAGCTTGAAAGCGTCCGATTCCCGCGCGGGGCAACAATCTTTGAAGAGGGTGAGCCTGGCGATCGTTTGTATATAATCACTTCCGGAAAAGTGAAGCTAGCCCGTCATTCACTCGATGGCCGTGAAAACCTCTTAACAGTCATGGGACCTTCCGACATGTTCGGTGAGCTCTCTATCTTCGATCCAGGCCCACGTACTTCTTCTGCCGTCTGCGTCACCGAAGTCCATGCCGCCACCATGAATTCAGAGATGCTTCGCCAGTGGATCAGCGACCACCCAGAAATTTCCGAGCAGCTGCTTCGCGTTTTGGCCCGCCGCCTGCGCCGCACGAATGCTTCTCTCGCTGATCTGATCTTCACAGACGTACCTGGTCGCGTCGCTAAGACGCTCCTGCAACTAGCAAACCGCTTTGGTACTCAAGAAGGCGGAGCACTCCGGGTGAATCACGATCTCACCCAGGAAGAGATCGCCCAGCTCGTAGGCGCCAGCCGTGAAACCGTGAACAAGGCCCTAGCTACGTTCGCTCACCGCGGCTGGATCCGACTCGAAGGCAAGTCAGTCCTGATCGTAGACACTGAGCACCTGGCAAAGCGCGCACGCTAA
>Cp48_281
ATGAGCTTCCTGTTAGTATTTTTTGTTCCCCTTGCCTTGGCACTGTTCCTTTTATGGATGGATCGCCTAGAGATCAAGGTTCTCCATCCACATGGAATCCCTGAGAAAAATAACGCTGCAGCAGACATCACCGACCTTCCTCGAACAGAAACAGCGGAAGAAGGATCCGACTCTACGGATAATGCTAAGAATTTTTTATCTAGCGAAGAAAAATAA
>Cp48_282
ATGTCGAGTCAGTATCTGTCAGAGTTGCCTACTTCTCCGCCGGCCGCCCGGATCAAAGTGGGTAGGCATAGGGCTACGCGCGGACAGGAGACTCCCCTGGGTAAGAAGCGACGAGCACGTAGAATTAACAGGCTTCTGAGCATAGGTTACCCAGAGGCTCATTGTGAGCTGGACTTTAAAACCCCGTTAGAGCTCACTGTAGCCACGGTATTGAGCGCGCAATGCACTGATGTGCGAGTTAATCAGGTAACTCCTCGGCTCTTCTCCAGATACCCCACAGCATGGGATTACGCCAACGCAAATGAGCTTGAGCTGCAAGAGCTCATCCGGCCCACCGGATTCTATAAAGCAAAAGCCGCACACCTCATTGGTTTGGGACAGAAACTTGTGACGGACTTCGGCGGAGAAATCCCGCAGAGCATCCAGGACCTGGTGAGCCTACCGGGCGTAGGAAGAAAAACTGCCAATGTAGTTCGAGGGAATGCTTTTGGTATTCCGGGGCTTACCGTGGATACGCACTTTGGCAGGCTGGTGCGGCGCATGGGCCTGAGCTCTCACACCGATCCGCTGAAAGTAGAGGCTGAGCTCGCGGAACTCATAGAAAAGAAAGAATGGACGATGTTTTCCCATCGCATTATCTTTCATGGTCGCCGAGTGTGTCATTCACGTAAAGCTGCGTGCGGAGCCTGTTTCTTAGCCGCGGAATGCCCAAGCTTTGGGCTTGAAGGTCCGATAGATCCCGAGCTGGCATCTGCTTTAGTGGTAGGGGATAATCGTGAAGCGTTATTGGAGTTGGCAGGAGCTTAG
>Cp48_283
ATGAAAAAGACAATCGCTGCTTCCTTTGGCGTTTTTGTTGTGATGCTTGTGTTCCTGCTCGCGGTAGTTCCACAGCTTCTGCGTGGAGATAACTCGGGTAATCAGAATGACAGCACCGGGGCTGAAGGTGCCGAAGCGACAGCACAGAATGTACAGAGTCGCCCGGAGTGTCCTATCGCCGACTTAGGCGGTGTTTCCCTCCCTTGTCTGGGTGCTCAGCATCGCGCCCGTCCTATGCCTGCCGTTACGGTGGTATCGCTGTGGGCGTGGTGGTGCGAGCCGTGCCGCAAAGAACTACCGCTCTTTGATGAACTCGCCGCCAAACATCCAGAGTTTTCTGTGATAGGAGTTCATGCGGACCCCAATGCCGCTAATGGCGCTGCCCTGCTCAATGACCTTGGCATTCAGATGCCATCGCTACAAGACAACAACAATAATTTCGCAGCCTCACTCGGGTTGCCTAAGGTAGTGCCCATCACCCTTGTTTTTGATCAGAATGGAAAGCTCATCTCGACGATCCCTAAGCCCTTTGAACACTATGGAGAGCTTGAGTCTGCAGTGTTAGGAAAACTTCCCGCAACCGTTACCCCCACGGAGGCCTCTTGA
>Cp48_284
ATGGATAGCAACGAGAAGCAGGGTAGCGATTTTCCACGGCCGGATATGCCGGGAGAGAACATCACGCTGCGCCCAGAACGCGCTCCCATATGGATGCGACGTCTCGTAGGAGATGTCACTGGCGGTGTTATAGACGGAAGGATCCGAAGGGCATTACGCCCTGAGTCCTCTCCAGATTCTACTAGGCGCGCCGCAGTGCTTGTTCTTCTCGCCGGGGCAGAAACCTCGGCAGAGATGCCTAATGACGCCTCCGTGCTTCTTACGCATCGTTCGCCGCGAATGAGAGCGCACTCCGGGCAGATAGCTTTTCCTGGAGGACGCCTAGATAAGACTGACGCTAATGCTGTGGACTGTGCTCTCAGAGAAGCATGGGAGGAAACGGGATTGGATCGTCGGACGGTGACCCCTCTGGCGCAGCTTCCTGAGGTGCATATTCGTGCCACAGGTTACCCGGTGCTTCCTGTATTGGCCCACTGGCATAGCGTTAGTCCCATTGGCGTGGTCAGCCCGCAAGAAGCCGACTCAGTAGCTAATATTCCAGTGCTGGCTCTGACGGATCCCGCTAATCGGTTTGTGGTGCAGCACCAGGACTGGACAGGGCCGGCATTTCGGGTAAACGATTATGTGATCTGGGGGTTCACCGGAGGGTTGCTTGACGCTCTTATCGCTCATGCAGGATGGGAGCAGCCGTGGGATAAAACTACCCGCTACGATTTGCACAAGACACTGTCTGAATCGCGAAATAACGAGCGGCTTGGCCAGTTATACCCGCGTAGGTAA
>Cp48_285
GTGACTCCAGGAACAGTCGTGGACATAATCATCGGGCTGGCGCTCATCTTTGCTATCTTTTCCGGATGGCGACAGGGTGCCTTTGCCTCGGTGCTTTCCACATTGGGTGTGATAGCAGGTCTGATATGCGGTGCTGCCCTTGCCCCGGTGGTAATGGAACAGACGGAATCCACAGCACTGCGCTTCCTACTCGCTTTGGGCACGGTGATTCTTCTTGTCGGGATAGGAAACCTCGTTGGTGAGCTTATCGGCTCATCCTTACGGGATCGGGCTCAGTGGCGCAGAACTCTGGCGATAGACTCAATGGTGGGCGCTTTATTTCAGGCCTTTGCCACATTGATCGTTGCATGGCTAGTTGCTATTCCGTTGGCTACCAGCCTGAGTGGTTCGGTATCCCAGGGGATTAAAAATTCTACAATCCTGGGATTTGTTGATCGCAATATTCCGGCTGCCTTCTCAACATTGCCGTCTCGTATCTCAGCGATGCTTAACGAGTCCGGGTTGCCGCCTTTGATTTCTCCTTTTGTAGAGGGATCACAATCAAAGAACGTAGAGGCGCCTGCAATTAAAGTCGCTGATACAGCTCTTGTAGAGCGCTTACGTCCTTCAGTTATTCATGTGCTGGGAGAGTCTGAAGAATGTAGCCGGCGGCTCATGGGATCTGGCTTTGTCATTGATGAATCTCACGTGATCACTAATGCTCACGTAGTGGCGGGTACCAATAAAGTTAGCTTGGATACCGTCGAGGGGGTCTTCCCTGCCGAAGTCGTGTACTACAACGCACAGCTGGACATAGCAGTGCTAAAGTCCGACAAGATCAGCCTTCCTGCGCTTTCCTGGGCTCAAGAACCAGCCGAGTCTGGCGAGGACGCCATAGTCATGGGATTCCCGGAGTCTGGTCCCTTTGAAGCCGCCCCTGCCCGCGTGAGCGACCGCATTAAAATCTCGGGTGCAGATATTTATTCCAACGGCAGGGTTGAGCGAGAGGCATACACCGTGCGCGGCAGTATCCGTAAAGGAAATTCCGGTGGCCCCATGGTGGACACTGAAGGAAACGTGCTCGGTGTGGTCTTTGGCGCATCCGTAGACAGCAGCGACATCGGTTATGTACTTACTGCTCAAGAAGTACAAAACATGGTGGGAGATATCGCAGCGCTGGAGACTCCGGTGGATACTCAGAAATGTGTGACAGCTAGATAG
>Cp48_286
TTGAAGAAACACCGGCAGCCGCTGTCGCCCTCTGTAGTCGCATTGGAGGGCCCATTCCACCACCAGATGCTGCATACGCGCGGGCTGCGCCTGCACGCTGCGACAGCGGGCGACCCGCAGAATCCTGCTATCGTGCTTCTGCATGACTCTTTTGGTGGCTGGTTTGATTTCCGACACGTCATTGAGCCATTAGCGGCAGCTGGTTTTCATGTCGCAGCGCTAGACCTGCGCGGATACGGGCTTTCAGATAAGCCCCCAAGCGGCTACGAGCACCGCTTTGTCACAGGAGACATCGCGGGTTCCATCCGAACCCTGGGGCATAACTCTGCCCACGTCATCGGAGCGGGCTCTGGTGCGTCCATCGCATGGTTGCTGGCCGCTAATTATCCCGACCACGTGGATTCGTTGCTAACCATGGGTGCGCTTCATCCCTCCGATATGCGTCGCGCAATTGGCCTTCGTCCCTGGCTTTTTTCCCACGTTCTTCCGCTGACCATGATGTTTCGTCTCCCCCATTTTCTGCGTTCCTGGTGCTGGTCCCGGCGCGACCTGCTTATTGAGCGCGATCTGAGACTGACCACCGGCCTTAGATTCCACGTCAGCGAGCGTTTCACGCAAGAACTGCGCCTACGTCGTAAGGCTATGTCGATCGACTCCACATTCTTCCCGGTAACAAAAACCTCTCGTTACAGCGTTAACGTTCCTCCCTCGAAATGGGCACTGCCTAAGGTTCAGGTACCTGTGCACATGCTTGTCGACGCCTCCGCCACATCCGCATGGCTAGCTCGCCGAGCACACTCGCGGTCGGCAGCGGGACTAAGTACCTCCACTGTCGGAGGTACAGGCCAACGCCCACACCTGGAAAATCCTGAGGGTTTTGTTTCCGAGGTGCTGCGTTTTATCCGCTCTACTATCTAG
>Cp48_287
GTGAGCAAGGACAACGGCTTTTTCACTGATGGCGCGGATCAATTCGACGCAAAGGTTAATGGAATCCCCCTGACTGATGTCGATGCCACCAACAAAGGCTCCATCGGTTCCCTCGTAAGTGACGCTACCGCACAGATGTCCTCGTTGTTCCGTGCAGAGGTGGAGCTTGCTAAGACCGAACTTGCTGCAGAGGCTAAAAAAGGCGTTATCGGCGGTGGCCTATTTGGTGTCGCCGGCACTATCGCCCTATATAGCTCTTTCTTCTTTTTCTTCTTCCTTGCAGAGCTACTCAGCGTCTGGCTAGACCGTTGGGCCGCATTCCTCATTGTCTTCCTCATAATGATCGTCCTCGGGGCACTTCTTGCCTTAGTAGGGTTTAAGAAGGTCAAGAAGATCGGCAAGCCAAAGCAGACCATTCAATCCGTCACAGAGCTTAAGAATCTCGTTCCGGGAAAAGCACAGGCCAACTTAGAGGCTAAACAGCACGGAATGTACAGCTAA
>Cp48_288
ATGGCAACCCTGGACCACCTACTCGCATCCGGTGAAATTAAAGCACTCTCTCAACGTGCTACAGATGGCATCGCTGCAGTTCATCGTAGGCCAGTTAACCTGCGCAAGTATGACGTTACCTCCTCGGAATCAATACTGCGGGGCGCGCGGACTAGTGCTGCGCTTGATCCCAAAGTAGGGGAGAAGTACCACATCAGTGGGTACAGTGCGCTCGCGCCAGCTGTGATCGAACAAACATCGAGAACCTTTCTCCGTGCGCCACTCCAAGTCCTTGCCCGCATAGACGCTCTGGCGGGAGGGCCCGGCAGGCCTACCTCTGCATCCACGGAACTTGAACTCTTAGCTCGCGTGATCACATCGGGCCCCAATCCGGCTCTGATACCGGCTGTTGTGCATGGGGAGATCATCGGACGTGCAGCTTTTGGTCCTAGAAGTGCGCTCGTGGCACGCGTTGCAGCTCGTAGCGCAGCGGTCACTTTTGGTCTTGATCCTCGTGGTTTATGCGTACCAGAAACCTATCTGCGCAGGCACCGAGTTGAGTATCAAGCGAGTGCAGTGCACTTCACGGCAGGCCAGGAACAAGCGGTGAAATTTATAGAGCTGTATCTCAAAGCGATGATAGCCGGCGCGGAGGAAGCAGAATCCATCGCAGCTGCGGCTCGGTGA
>Cp48_289
ATGGCACATTCATCCGAGCACCCCCGCCCCGGAGCATCACACGATGATTCCACCCCTGGTTCCGGCATGATATTTCCCGCCGATTCTTCCAAAGTTGTCGCTTTTTTTGACTTAGATAAGACAATCATCGCGACTTCCTCCGTCTATGTGTACGGCCGAGAGTTTCTCCATTCAGGCTTGATCTCCCCCGTCACCGCTTTGCAGATTTCCATAGCAAAAGCCACCTACATGATCGCCGGCCACAGTAGCGAGCAGATGGATACGACTCGAGATCAATTAGCTCAGATGATTGTTGGCTGGAGCGAGGAGCAGGTAAAAGCCATCGCCACGGAAACAATGCATTCATTGGTCACTCCCACCTTCTATGCAGAAGCCCGCGAGCTCATCCGCATGCATCAGGAGGCCGGCCACGATGTGGTGATCATCTCCGCGTCAGCTCGTATTTTGGTGGAGCCAATCGCCCAGGAACTGGGAGTGGAAAACGTGGTCGCCACAGAGCTAGTGGTTGAAGACGGCAAATTTACTGGAGAGATGCCCTTTTATTGCAAGGGAGAGATGAAAGCACAGGCGATTGCAGAACTCACACAACAACGGGGATACGACCTAGATTCTAGCTTTGCGTATTCGGATTCGGTCACGGATCTTCCGATGCTCGAAGCCGTCGGCCACCCGATTGTGGTGAACCCGGACCGAGCGCTGCGTCGAATAGCTACGGAGAAGGGCTGGGAAATCCGCACGTTCAAAAACCCTGTTCCCCTTTTTCCAAAGCCCACGATGCGGGAAGTCCAGATCGGCACGGGTGTCGCTGCCGGAGTCGCCGCGATGCTGGGAGGCGTGGTGTGGTGGAATAAGCGGACGGATAAGCGCACCTAA
>Cp48_290
ATGAAGCCAGCACCAGTACTCATAGCAGTAACGGATCCCATTGTTCACCCTGAAGCCGTGCATATAGTCGCAGCTACGGGGCGACCCATGATCGATAGCACTGACCCCCGGGAAATTACTCGCCATGCTCATCGGGCTGCTGCCGTGCTTGTCGACGCAACAACGGCTCCGCACGCAGCAACGCTTCCCGCTGGTACTCGGCGTTTTCTTCTCGCTGCAGAACGTGGACCCATTGATTGGAAACTAGCCATGGCGTGCCATGCAGAGGCAGCATACGTTGTGCCGGCGCAAGCGCCAGAATTACTCAAATCGCTTGGTAGAGACGATGATCCGCCACCAGCGGAAGGCATTGTGATAGCGGTTATGGGTGCCGTCGGTGGGGCAGGAACATCAACTCTTGCCAGCGCTATAGCGCTCAATTGTGAGAACGCTGTGCTCATTGATGCAGATCCTTCTTCTGGAGGTGTGGATCTTCTCCTAGGCATAGAGGAATCACCGGGTATGAGATGGAATGACCTGGCGTTACGACAAGGTGATGTGCGTTCTGACGACCTCATTGCGGCGTTTCCTAAGACCTCTCAGGGGCTTCCCGTCCTCACGGTGGCCCGTGGCAATGACGCGCACACTATTGATGATGCAACATTGAATGCGGTTATTCGGAGCCTGCGTGGCCACACCAGCGTGGTTGTGGACCTTTTACGCGAAACGAGTATTGCCGATTCCGCTCTCGACGCCGCCGATTGCGTAGTGCTGTGCATCCCCGCCGAAATTCGCGCGGTCGCAGCAGCAGAAAGATTGGTTCAACAGATGCGCGCCCGCAACATCAAAGTCGTCGGCGTGCTGCGTCACCGCTTATGGTCATCGGTGGATGCCAGTGATGTTGAACGAGCAGCGCACCTCGATGTTGTAGCGGAGATAGGAAATCTGTCGCTGCTGACAAAAACCACCGAATACACGGGTCTTTCGTCGCCTTTGCCACGCAGCCTCAAGGCTGCAGCGACGGCAGTGCTGGAAGAAGCTCAGGCAGCATGA
>Cp48_291
ATGAACCATCAAGACGTGGTAGCACGCGTTCAGCGCAGAATCGCTGAAGATCCAGAGTTGGCAGATTCTGCATCGCTTGCGAGTCTGGTCAGACAAGAAGCACACGGAGTAATAAGCGACGTAGACATGATCTCGTTGCTTAGACAACTGAGATACGACTCCGTTGGGATCGGCCAACTAGAGAGACTTCTGGTTATCCCCGGAGTGACCGATATCGTGGTCAACGGAACCACGGGAGTGTGGTTTGATCGCGGACAGGGACTGGAACGTGCCGACGTAGCTTTTGCCTCGGATGATGAAGTCAGGCGATTAGCCACCAGATTCTTAGTGGCATCCGGCAGCAGGCTTGATCATTCACATTGCTTTGGCGACGGACGAATCACCAGAGATGACGCCACAAGTATTCGTGTTCATGCGGTATTGAGCCCGCCGTCGGAAAGCGGTACCTGTCTTTCCCTCCGGGTACTCAGACAAGCAACGACGACGATAAAACAACTCACCGCAACGGGAACTTTTAGCCCAGAAGTAGCTGGTGGGCTGCAAGAGATGATTGCGCTGCGCAAACCTTTTTTGGTTGTTGGTGGGACGGGAAGTGGGAAAACGACACTGCTGAGCGCCCTGCTTACTCAAGTAGACCCAGGAGAACGCATAGTGTGCATTGAAGATACTGCGGAACTCCGACCCGCACATCCTCACGTGGTGTCGCTTGTCTCTAGGACTAAAAACACTGAAGGTAGCGGCGAGATAACAATGACCACTTTGTTGCGTCAGGCTCTTCGGATGAGGCCAGATCGCATTGTTCTCGGAGAAATACGTGGTCCAGAGGTGGTCGATTTGCTCGCGGCCCTCAATACCGGACACGAGGGATGCGCAGGAACCCTGCACGCCAATTCGCTGCAAGAAGTGCCAGCCCGGATTGAAGCTCTAGCACCTCTTGGTGGGCTTGATCGGCAAGCTTTGCATTCCCAACTTGCAGCGGCTTCACCTGTGGTCTTGGCCATGAAGCGAACCCGGCAGGGGAGACGGCTTCAGCAGATCGGTGTTCTTCGGGGATACCCGCTTGAAGTGCATCTGGTGTGGGATGACACAATGCAAGGAGCGCCCTCGTGGAATCTTTCATAA
>Cp48_292
GTGGAATCTTTCATAATGCTTGCAGCTGCCGCCTGGGTATCGGCATCTCCCTCTCCGAAACGGCGGGTTGTAGGCAAGAAAGCCACACGACAATGGCAGAAGAAAGCTATAAGCGTGATCCTTGTAGTGGCCCTAATTTTTCCCCTTCGGCATCACATTCCCCTCGTGGTTTCAGGAGCCCTCATCGTGGCTACAATCGTGAATTCCTGGAATAAGCGGAGATTAGAGGCCTCTCAACGCCGGGAACAAGAGGAAATATCAACTGCATTGGGAAGTCTCGCCGGGGATCTACGGGCGGGGGTTGAAGCTTCTGTTGCTTTAGAAAACGTTGCTCAGAACCTTCCTGAATCGGCATTGAAAGATACCCTCATGGCGGCGTCGAGAAGCTCGCGCATTGGGGGATCCGCATCCGCATATTGGCAGCAACGTGCTGTTGCTATCCATGGCATTGAGAAAATAACCCATGCCTGGCGCTTGAGTGAACGGTACGGGATTGCGCTGGCGCCTTTATTAGAGAAAAACAGGGCCTCACTGGATGAAGATCTGCGCCATGCAGAACGCACCCAAGCTGCCCTGCAAGGTGCTAAGGCCACGGCGTACATCCTCACCGCACTGCCTTTTGTAGGGATTCTTTTAGGGCGAGGAATGGGCGTGAATGCTTTGGGATTTTTGTTTCACACACGTATCGGAGCAGTGCTTTTAATACTGGGAACTCTATTGGTCTGCGTAGGGAACCTGTGGAGCCAGGCGATTATGGAGAAAGCGCGATGA
>Cp48_293
ATGATCACGGTTATTGCGATGGCATTAATAGCATTAGCGGCCAGCATCAAACGGCCCGATGTTGTACAGCGAATCTATCGTGCGCGTGATGGTCCTCAGAAAATACCTTGCGGGGTACAAAGATACTGGGATGCACTACTGCACAAGCTTTTCGCAGATCGGTTATCGAGTGATTTTCTCCGTAAAAGCGCCTACCAGCTGGATCTTTTCGCTGCTTGTGTGCAATCAGGTTTGACACCTTCACAATCCGCTTTTGCCGTTGCGGCGACAGAGGAATCATCACCCAGAGACGCTCGGGCCAGAAGCGGTTGGCTGGAGGTGGCAATGATGCTGGAGATGGGGATGCCCGCTGAGCGCGCATGGCAGAGCCTTGCAGAGCATCCCGCGTTAGGGGACCTGGTAACAGTGGCGCGAGCTTCAGAGAGATCGGGAGCGACTTTTGCTGAGGCGTGTGAGAGATTGGCACGACAATTACGCGCACGGGCATCAGATCTAAGTCTCGCCCGAGCAGAACGTGCGGGAGTGCTCATTGCATTGCCGTTGACCGTATGTTTTCTTCCCGCATTCTTCTTGCTCGGACTTGCACCAGTGGTCATCAGCTTGGGGATTGGGATTTTTTCTTGA
>Cp48_294
ATGTTTACTGCTTTTATCCATAACTGTCACAAACTGGTTGATAACGAAGACGGGATGACCACTATCGAGTACGCCATGGGTGCACTGGCCGCCGCAGCTTTGGCGGGTGCGCTGTATTTAGTTGCTACGAGTGGCTCGGTATCAACCGCTCTGGAAGGCATAATCACGAATGCTTTGAACAAAACTCCAGGTTAA
>Cp48_295
ATGAGCACCATAGAAACAGCAATCGTGTCAGCGGGACTCATTATTCTTGCAGCAGCGATGTGCAGCGGGATTGTTAGTGTCGCTGCACAATTAACTGCGATTGATAATGCGGGTGCTGCTGCACGGGCTCGTGCCATAGGCGTGGAGTTTACAGCTCCGCGAGGAACAATTGATTTCTCCGAATCCGGTGGATTGATTACTGCTACAGCGCGTGTTCCGAGCCCGTTGGGAACCCGAACCGCCACTGCGATTTTTCCCAAGGAGCAGCCATGA
>Cp48_296
ATGAAAAAACTTCGACTAGCTATCTCCAATCAGGATGGAAATGCAACAATTCTAGGAGCAGGAATAATGGTGGCATTCTCTGCTGTGTTGTTGTGCTTTGTAATAATCGCCAATTCCGTTTTGGATCAGCACACCGCCCAAAATGCGGCAGATCTCTCCGCAATCGCAGGGGCGACTGCCGCAACGCAAGGACTAGTCGCCTGTGAACAAACACAGAGAGTATCAGTGCTTAATGATGCAGTGCTTATTGACTGTATTCAGGTCCACAATGACGTCATCGTGGAAACCAAGGTAGGAAAACAAACAGCGAAAGCACGAGCGGGACCCTTATGA
>Cp48_297
ATGGCCGAAGCTAACCCCAATATGGGGTATCAATTGGGCCAAGAGCTCGCTTCCATCGTGGCAGACAGGTACCCCAACTCCACGTGTACGCACCTCGAAACCACCCCAGCCAAGCCAGCGCGCTACGCAGATTGGCCAGAATGGGTCTATCCCCCGGTTAAAGAAGCCCTTATAAGCCGAGGCATCCAACGGTTGTACGCTCACCAGCAAGAAGTCGCACACAATGCGTGGGAGAAAATAGACACCGTCATTGCAACAGGTACCTCCTCCGGTAAATCACTGGGTTATCAGCTCCCCATACTTTCTTGTCTTGCATACGACTCCACCGCATGCGCTATTTATCTCACCCCCACAAAGGCACTCGGCTCAGATCAGCTCAATGCAGTAACAGCGCTATTGCAAGAAGCCCAAACCTTAGGGGGCGACGCACTAGACTCTGTTCACCCCGCGCCTTACGACGGCGACACGCCCTCCGATGCCCGCTCCGGTATCCGCGAGCAGTCCCGCTTCATCTTCACCAATCCTGACATGCTCCACGCCGGGATTCTCCCCAATCATCAGCGTTGGGCACGGTTATTCCGGCATCTGCGATTTATCGTGATCGACGAATGTCACTCTTACCGAGGAGTCTTCGGCGCTGGAGTCTCCCTTGTGCTGCGGCGGCTCCTCCGGATAGCTTCCCGCTATGGAAGCACTCCCACAGTGATCTTGGCATCAGCTACGAGCAACAACCCTGCCGAACATGCCGAGTTGCTCCTCGGGCGTCCCGTATACGCAGTCACCACAGATTCAGCCCCCACCGGTGCACGCACCATCATGTTGTGGGAACCAGGCTTTCTCGATGGCGTGGAAGGCGAACATGGTGCTCCCGTGCGACGCGCAGCGTCGTCGGAAGCCGCCAGCATCATGGCTACTCTCATCGCAGAAGGCGCACGAACCCTTACCTTTGTTCGCTCCCGACGCCAAGCCGAACTCACCGCTTTGCGTTGCGCAGAGGAACTTTCTTACCACGGACGCCCTGATCTGGCACCTCGTATCTCAGCTTATCGAGCCGGCTATCTGGCCGAAGATCGCCGCAGAATCGAAGAGCAGTTAGATAATGGCCAGCTGCTCGGCGTAGCCAGTACCAATGCATTAGAACTCGGTATAGACGTAGGCGGGCTCGACGCAGTAGTAACCGCGGGCTTCCCTGGAACCGTCGCTAGCTTTTGGCAGCAAGCAGGTCGAGCTGGTCGGCGTGGTCAAGGGTCCTTAGTCACTCTCGTAGCTCGTGATGAACCCATGGACACGTATTTGGTCCATCATCCAGAGGCCCTTCTTGGCAGGCCTATCGAGCGCACTGTATTCAACCCACACAATCCACATATTCTGGCAGGCCATCTCTGTTGCGCCGCGTTAGAAGCTCCGCTTTCCGACGCGGAGATTAACTCCCTCGGGGCGCAGCAGGTAGCTGAACGCTTAGAGCGCGAAAGATTGCTGAAACACCGCCGTCACGGATGGTTTGCTGTTGAGAAACCCGGTGAGCCATCCGCACATGAGTCAGTGAGCCTACGAGGGTCCGGTTCTGCCATCACCATTGTGGATGAAACCGACGGCCGGGTCTTGGGCACCATCGAGCAGACTCGAGCGGTCTCTCAAGTTCATCCTGGCGCTGTTTACCTCCACCAGGGAGAGAGTTTTATCATTAGCAGCCTCGACCTTGAGCAACATCTTGCGCTAGCCCACCCTGATGCCCCTGATCACAGCACCTACGCCCGAAGTACCACAGACATTCGCATATTAGGTGAGGTAGACAAGGTTGCCAATCCCGCACCTGGCCTGTGGGTTTCCAACTTAAATGTGGAAGTCACCGACAGAGTCACAGGCTACGTGGTTAAAGCGCCAGACGGATCGGTTCTAGACGTAGTACCACTCCAGATGCCTCCGCAAACGCTCATCACACGCGCAGTTGCTTACACGATTGATCCACTTATTTTGGATCAATTAGGCATCACCGATGTTCCCGGCGCGCTGCACGCCGCTGAGCATGCGGCGATCGGCATCCTTCCACTTATTGCTACCTGCGACCGCTGGGATATTGGCGGTGTGTCCACAGAGATGCACCCAGACACTGGGCTACCCACCGTATTCGTTTACGACGGGCACCCTGGCGGCGCGGGGTTTACCGATTGCGGTTATGAGCGCTTTCCCGAGTGGATTGCCACCACCTTTGACGCGATCCGCTCATGCTCCTGTGAGTCTGGATGCCCATCATGCGTTCAGTCGCCTAAGTGCGGCAACGGAAATAGTCCATTGGACAAAGGTGGCGCAGTCGCACTGCTTGGTTCCATATGCACGATGCTCGGTGTCACTCCTTAG
>Cp48_298
ATGGCACAGGGAACTGTGAAGTGGTTCAACGCTGAAAAAGGTTTCGGCTTCATCGCACCGGACGATGGCTCCGCTGATGTTTTCGTTCATTACTCTGAGATTCAGGGCAATGGCTTCCGCACACTCGAAGAGAACCAGAAGGTTGAGTTCGAGATCGGCGAGGGAGCTAAAGGTCCTCAGGCTCAGCAGGTTCACGCTCTGTAA
>Cp48_299
ATGGCTGAAAAGAGCGGACCTAAGCGCCTTGTGATCGTCGAGTCTGCGACGAAGGCTAAGAAAATTGCCCCTTACTTAGGCGACGACTACATAGTCGAGGCCTCCGTGGGGCACATTCGCGATCTCCCGCGAGGCGCTGCAGATGTTCCCACTAAGTACAAAAAGGAGCCGTGGGCCCGGCTTGGTGTGAACACAGAGAACGGCTTTGCGCCTTTGTATGTGGTTAGCCCGGACAAGAAGAAGAAAGTCGCCGATCTCAAGCAGAAGCTTAAGCTTGTCGACGAACTCCTACTGGCCACAGACCCCGACCGCGAGGGGGAAGCCATCGCGTGGCACTTGCTTGAGGTTCTCAAGCCTAAAGTGCCCGTGAAGCGCATGGTGTTCAATGAGATCACTAAACCGGCGATTCTGGCTGCTGCGGAGAACACTCGTGAGCTGGACGCGAACCTGGTCGACGCACAGGAGACTCGTCGTATCCTCGATCGTCTCTATGGCTATGAGGTCTCCCCTGTGCTGTGGAAGAAAGTCATGCCGCGGCTTTCTGCTGGCCGCGTTCAGTCGGTGGCTACCCGCGTGATCGTTGAGCGGGAGCGTGAGCGTATGGCTTTTGTATCCGCCGAATACTGGGATATTGAGGCGGAATTTGATACGGGTAAGCCTGATACGGGTAAGCCTGATACGGATGGCAATCCACATCAATTCACTGGCCGTCTTACCTCTGTCGACGGCAAACGCGTGGCTACGGGCCGCGATTTTAACGACCGTGGCGAGCTTAAAGGCGACGCGGTGGTCGTGAATAAGCAACGCGCTGAGGCATTGGTTGCGGAGCTGACAGGTGCTCCAATGAACGTGGTCAAGGTAGAAGAAAAGCCTTACACTCGCCGCCCTTATGCGCCGTTTATGACTTCAACTTTGCAGCAAGAAGCTGGACGCAAGCTGCACTTTACCTCTGAGCGCACGATGCGTATCGCGCAACGTCTGTATGAAAACGGCCATATCACTTATATGCGTACGGATTCCACGACGCTGTCGGAGCAAGGCTTAAAAGCGGCTCGGGAACAAGCTATTTCGCTTTACGGGAATGATTATGTGGCAGAAGGGCCGCGTCGTTATGACCGAAAAGTAAAGAACTCACAGGAGGCTCACGAGGCTATCCGTCCGGCAGGAGAGCATTTTGCTACCCCTGGAGAGCTGCACGCCCAGCTCGATGCCGAGGAATTTAAACTCTACGAGCTCATCTGGCAGCGCACCGTAGCTTCCCAAATGGCAGACGCCAAGGGCACATCCATGAAGGTGACCATTGCGGGAAAGAACGCTGAGTTCTCCGCTACTGGACGAACAATCACGTTCCCCGGCTTCCTGCGCGCATACGTGGAAATCACCAAGCTTTCCGACGGTCGCGACCTTGCCGATAACGCCGAGCGTCACCTGCCTCGTCTCGCTGAGGGCGATGCCTTAGACGTGAACAAGCTGGAAGTCGACGAGCACTCCACCAATCCGCCTGCGCGCTATACAGAGGCGTCGTTGGTGAAAAAAATGGAGGAGCTGGGCATCGGACGCCCATCGACGTATGCCTCGATCATCAAGACCATTCAAGATCGCGGATACGTTTACTCCCGCGGTAATGCTCTGGTCCCAAGCTGGGTAGCTTTTGCGGTTGTCGGTCTTTTAGAGAAGAGCTTCTCTGCTCTTGTCGACTACGATTTCACCTCGTCGATGGAAGATGAGCTGGATGATATCGCCGCAGGACGAGAAGACGGTACTGAGTGGCTCACTGGCTTCTATTTTGGAGATGCCGCAGCCTCCGATGCCACCGCAGAATCTATTGCACGTCACGGCGGGCTTAAAGCACTTGTTGGCGACAACCTCGAGCATATCGACGCGCGTTTGGTTAACTCCTTAGAACTCTTCCAAGACTCAGAAGGCCGTGCCGTTAATGTCCGCGTTGGGCGATACGGCCCCTATATCGAACGGCAGATCGGTATCAGTGCTGATGGCGAGGCCGAGTATCAGCGCGCCAATCTCTCAGACACCACCACCCCAGACGAGCTGACCCTCGATGTGGCGGAGAAACTTTTTGCGACTCCGCAATCTGGCCGTGAGCTGGGTAGGAACCCCAAGAATGATCGCATGATTGTGGCCAAGGAAGGGCGTTTTGGTCCTTACGTCACCGAGTTGGTTAACGATGATGAGCGTGCTCAGGTGGAGGCCAAAGCAGAGGAGATCGTTGCTTCTGAGCGCAAAGCTGAGGATGAGCAGCGTGCTGCCGAAGGCAAACGCGCCAAGAACTGGGAGACTAAAACTGCAGTTAAGCAGAAAGAAAAGCGGATCGCTGAGATCGTCGATGAGACTCTGAAGCCAGGAACCGCCTCACTGTTCAAGGATATGGAGCCTGCCACAGTTACGCTTGAGCAAGCCCTCCAGCTTTTGTCCTTGCCACGCGAGGTGGGAGTTGATCCTAGCGATAATGCACCCATTACCGCGCAGAACGGTCGCTATGGCCCCTACCTGAAAAAGGGTAATGACTCGCGCTCACTGGCGAGCGAAGAGCAAATCTTTACTATCACCCTGGATGAGGCCCGCCGAATTTACGCTGAACCTAAACGACGCGGCCGAGGCGCTACCTCCCAGTCTGTGATTAAAGAACTAGGCGATAATGACGTCTCCGGCAAGCCAATGTCCGTGCGTGATGGACGTTTTGGGCCTTATGTAACCGATGGCACTACCAATGCTTCTTTGCGACGAGGCGACGACCCCACGGAGCTTACAGACGCTCGTGCTAACGAGCTCCTTTCGGAACGCCGTGCCAAGGAGGCCGCGGATGGCGGCGCAGAAAAGAAAGCTACGAAAAAAGCTGCGAAGAAGTCCACCAAGAAAACCACGGCGAAAAAAGCCGTGAAAAAGCCTGCAAAGACTACAAAACGAGTGGTCAAAGCTGGACGTAAGAAATAG
>Cp48_300
GTGTCTGACACCGACATTGCGAAACCATCGACGGGTTCCAGCATCCGCGAACTTACTTTGCGCGCCGTAATCATCGGCGGCCTCATTACTCTTGTCTTTACGGCCGCCAATGTTTATCTGGGACTAAAAGTTGGTATTACTTTTGCCACATCTATCCCCGCTGCTGTTATCTCGATGGCGATTCTGCGTCGTTTTGCAGGGCACACCATCCAAGAAAACAACGTCGTTCAAACGATTGCGTCTGCAGCTGGCACACTGTCCGCCATTATCTTTGTCCTCCCCGGTCTCATCATGGTCGGATGGTGGAGCGGTTTTCCTTATTGGACTACAGCTTTTGTCTGCGCAATTGGCGGCGTCCTTGGCGTTATGTACTCCATTCCGTTGCGTCGCGCTCTGGTCACCGGCTCTGATCTTCCCTACCCCGAGGGCGTAGCCGCAGCCGAGGTCCTTAAAGTTGGTAACGACGCCGGCAACGCTGAAGAATATGAAGGCAATGAAAAAGGCCTCGCTGTAATCGTCTGGGGCGGTATCGCTTCTGTTGGTTACTCTCTGCTGACAGCTATGAAGGCAGTAGCAGGGGAAGTCTCCACTACTTTCAAAGTAGGTGCTGGTGGAACTATGTTTGGTTCCAGCCTGTCCCTCGCCCTCATTGGAGTAGGACACCTGGTTGGCCCTGCCGTCGGTATCTCTATGATCGTTGGACTTCTGATCTCCTACGGCGTATTACTTCCTTATTTCTCTGCTGCTCCTTTAGCGGAAGGTGGCGAGCTTGCTAGCGTAGTCAATTCGACTTTCGTCGGTGAGGTTCGCTTTGTCGGTGCCGGTGCTATGGCAGTAGCTGCAGTATGGACTCTGATCAAGATCATCGGCCCCATTGTCAAGGGAATCAAAGAATCCCTGGCTTCCTCTCGCACACGTGCCGCAGGAGGCGACGTCGATCTCACCGAACGGGATATTCCGTTCAAGTTAGTTGTTGGCACCATCTTGGCCTCCATGCTCCCAGTGAGCGCCTTGCTCTATCTCTTCATTCACGCATCGGAGATTGCCCATCACACAGCAACGCTCGTTATCTTCAGCATCGTATTCGTTCTGCTCATTGGTCTCATCGTTGCCTCTGTATGCGGTTACATGGCTGGACTCATTGGCGCATCCAACTCCCCGATCTCTGGCGTAGGCATCATCGTTGTTCTAGCATCAGCCTTGCTAATCAAGGTGGTCACCGGATCTGAGTCTGATACCAATGCCCCAGCTCTAGTTGCATACACGCTCTTCACTTCTGCGGTGGTCTTTGGCATCGCTACGATCTCAAATGACAATCTGCAAGATCTTAAAACTGGTCAGCTTGTTAATGCCACCCCGTGGAAGCAGCAGGTAGCACTGATCATCGGTGTTATCTTCGGTTCAATCATCATCCCTCCCGTTCTACAACTCATGCTCGACGGCTTTGGCTTTGTAGGTATGGAAGGAGCAGGTGACAACGCCCTAGCAGCTCCTCAAGCGGCACTACTTTCCTCTGTAGCAGAGGGCATCTTCGGCGATTCCCTCAATTGGAACCGCATTGGGCTCGGCGCCATCATCGGGGTCATCGTCATCATCATCGACGAGTTGCTCAAGCGCACCAAAGGCTGGAGCCTTCCTGCTCTCTCCGTGGGCATGGGCATCTATCTCCCCATCGCGCTCACTGCCATCATTCCGGTAGGTGCATTCATCGGCTACTTCTACGATAAGTGGGCAAAGAAACAAAGTAATCCGGAGTTTTCCAAGCGCATGGGCATTCTACTTGCCACCGGCGTGATCGTAGGTGAGTCCCTCTTTGGCGTGCTCAATGCCGCTATGGTCGGAGGAACTGGTATGGAAGCGCCACTTGCGATCTTTGGTTATGGCGAAAATGTTGCCACCGGCGTAGGCATCATAGTGTTCGTTCTCCTGGTAGTTTCACTCTATCGCTGGGTACGCAGCAAAGCCTCAGAATAA
>Cp48_301
ATGACCAGAATGTGGCGCGCCTTTAAATGGCTCTTTGGCACATCGTGGCCGCTGTACGCCACCACCGTCCTCGGCTCTAATGTGCTGGGCGCAGTTGGTGTCATGCTGTTTTTGCGATACCTCGTACCCCTGCCAGAATTTGCGGCTTTTACCAAGGGAACCAGTTACCTCCCCACCCTGGGAATCAGTTACTTAGTGGTGGCGGTCGCCTTTGGCATCGTGGTGACGTTCAGGTTGTTCCGCCCGGTCCTGGATTGGCAACGCCACCCAGAGGTTCACGACCCCAACATGGTCCGAAACCTTGTCATGCGCATTCCCTTTTACCAATCAACTCTGTGCGCCTTGGTATGGCTTATTGGCATCGTGATCCTGGCGGTAGCTTCCGCGCAAACCTCGCTACGTTTGTCTTTGGCCATTATCGTCGCCACGGCCTTGAGCGGGTCTGTTGTCATTGTTTTGACGTATCTTGAGGCCGAACGCCTGGTACGGCCTGTAGCAGCTACTGCGCTGGCCCGCCGGTTTGAAGACTCTACTCTTGAGCCGCCCATCGCTTCTCGTCTGCGACTCACGTGGTTGTTAACCTCAGCTGTCCCCATCGTCGGAGTACTTCTCATGATCGCGGGCTACTACGCGGGGCTCTTTGGCAATAACATCCGAGACATTATCCCGGCTGTTCTCACGCTCTCCCTTGTGGCACTTGTTACTGGATTCCTAGGTACAACCTTGTCCATTATGAGTGTTGTAGACCCCATCCTGGAGTTACAGGGGGCAATCAACAGAGTGCGTCGAGGAGAAAGCGACGTTCAGGTAGACATCTACGATGGTTCCGAGCTCGGCGTACTGCAGGCAGGCTTCAACGAGATGATGCGAGGTCTCAACGAGCGCCAGCGCGTCCGCGACATCTTTGGGCGCTATGTGGGTACTGAAGTCGCCCGTCGAGCGCTTGAAGAAAAACCTCAGCTGGGTGGCGAGGACAGAGAAGTAGCGGTGATCTTTGTCGACGTCATCGGCTCCACCACCTTTGCCGTCAACCATGACCCGGAAGAGGTCGTGGCAGAATTAAACAAGTTTTTTGAACATGTAGTCGGTGTAGTTCACCGGAACAAAGGCAGCATTAATAAATTCCAAGGAGACGCCGCACTGGCGGTTTTCGGAGCCCCTATTACGCTTTCCGACGCCACGGGGCATGCGCTCACCGCCGCACGCGAGCTGCGGCAAGAACTCAGTGGGCTGCGCCTTGAAGCCGGCATTGGGGTTGCGTCTGGTCACGTTGTTGCAGGAAATATCGGCGGTCTTGATCGTTTTGAATACACAGTTATCGGAGACGCCGTGAATACCGCAGCCCGTCTCACCGAGATAGCCAAGAACACTCCTGGCCGTGTTCTGACCAACGCTGCAACGTTAAAGAAGGCCAACGAGGCGGAGCAAGCGCGCTGGACGCTTATGAAGTCCGTAGAACTCCGGGGACGCAGCATGATGACACAGCTTGCACGTCCCATCCGACCTACGCTTGCGGATCGTTCTTAA
>Cp48_302
ATGAGCACCAACGACATCTTCTCGCATATGGGCGTGAGCGAGCACATTGCACCGGCCCTCCGAACTGCGGCGTATGCGGCGCGAGCGCATGAGGACGGCAGTGCAATGACTCATGCCTGGCTGTTCACGGGGCCTCCTGGCTCGGGGCGTTCGGTGGCGGCGGTAGCGTTTGCAGCGGCACTGGAATGCGAGGATCCCCATGTGGCCGGTTGCGGTCGGTGCCCGCAGTGCCGTTCAGTGATGGCAAACGCGCATGCCGATGTAGTGCATATTGTTCCCCGCGAGCTGTCTATCTCTGTGGAAACGATGCGTGCGGAAGTCGTTGAACCAGCTGCAAAACGTCCCACGGTAGGACGATGGCGCGTGGTAATCCTGGATAATGCGGACAGGCTTACCGACGGCGCCGCCAACGCCCTTCTCAAAACTGTAGAAGAGCCCCCCGCGCATACCGTGATCATGCTGTGCGCCCCCTCCACGGATCCAACAGACATTATCCCAACGCTGCTTTCTAGAAGCCGCCACGTGTACGTTCCGCAACCGACCACGGAGCAAGTAGTGGCTGTGCTTACCCGCGATGGGTCAATTACAGAAGAAGACGCACGGCTGGCAGCAGCTTCCTCCGGCGGTCACATTGGGCGGGCTCGCTGGTTGGCCCGCGATGTTGAGGCGCAGCGCCGCCGCGCGAGCATATTGAACATGGCTGAGCTTGTTTTCCACGGTGACCAGGCATTCCAAGCGGTGACCGGAATCGTGAAAACTGTGACAAAGCAAGTAGAGGAGCAATTGTCGCAAGAAAACGACGCAGAGCTAGATAAACTACGCAACTCACTGGGCATGGGCGCCCGAGGCAAAGGCGTGCATAAGGCTTTGCGAGGATATGAAGCTTCCGTGCGCGATTTAGAGGAAAAACAGAAAAAACGGAGGACGCGAGCAATTCGCGACAGTCTGGATCTGTCTCTTGTGGACCTAGCGGGGGTGTATCGTGACGCTATCATGATCAGCTCGCATGCAGACGTGCCTCGGACTCATCCCGATATGGTCGGCCTAGCAGAGGAATTGGCGCAGCGGGTAAGCGCTGAAGGGCTGGTTGCCTGTGTAGATGCGATAAATCTATGCCGGGAGCACATTAATCACAATGTTCGCCCAGAAGTGGCTTTCGATGCAATGATCGGACGTATTCGGCTAGCCTGTGGAACGCACTAA
>Cp48_303
ATGGCCTCGTCTCGCTCGCAATGTTCCTTGCCGCAAAACAAAAAGACCCACTCCACTGCATCCATAGTCGCAGGTGCTCTTCATGCTCTCTCCTGGATCGCTCTCATCCTGGTATGCTTCTTTGCATTCAAAAATGGCCACTTTTCGGAGCAGGTCATAGGGCTCAGCTTCATTGCCGTAGCAGCCACCGGAATCTGGGTGGCAATCTGCGGGGTTAACCGCCGGCGGAACAACTAA
>Cp48_304
ATGAAAGCACGACGTGGAGTTCCATCAACGCTTAAAGCAATGGTCCAGCTTGCCCCAACGCTTATTTCTTCAGGAATTCTCAACGTAGAAGGCAACCCCTCCGCCATTTTTTCCATTCCTCAGCTTCTTGCTCGCTATAGGTTTACTACCGCACGCGAGGTTGAGCAGGCCTATCGCATTTGCCCCAATCGCATAGCGCTTATCGACGACGACGGCACCCTGACCTTCAGCCAGTTACGCAATGATTCGCTTACCGTCGCCCGGCACTTTGCATCCCTCGGCATCAATGATTTAAGAATCGGCGTCATGGCACGCAACGGCCGCGCATCCATTTATCCTCTTGCTGCTAAAGGCTACGTTGGGGCCTCGATCTACCTCCTCAATATTGGGTCTTCACCCGAGCAGCTAGTTGGCTGTATTAAACGCGATGGCATCAATGTACTGGTGATCGATGAGGAATTTGTAGACCGCCTCCCCACCGATCTCACTGGCCTGCATGTCATCGTTGGACACCGTGAAAAAGTCCCCTCCCAGCGCACCGCAGAATTGATCACTCTGGACGATATTGTAAGAAAACCGTGGGAAACCGCAGATATTTCTTTGCCTACATTCCCCAAGCACGGCAGCATCGTGCTCATGTCTTCCGGCACCACAGGCATTCCTAAAGGCGTTATGCGTAAAGAGCTCACGGCTCCCACGGTGTTAGAAAGCGTGCTCACACAAGTTCCGTGGCGCGCGAACATGACAATCCAACTCACAGGTTCCATCTTCCACACATGGGGATGGGCATGCCTGAACATTGCCTTCGGCCTGCGTTGTACGGTTATTACTCGCCGTAAGTTCGACCCCCAAGAAGCGCTTGCAGACGTCCAAAAACACAAGATCGACGCAATGATCTCCTCCCCCATCTTCCTGAAGCAATTCTTTGCGGTCGAGGGCCAAGAAAACTACGACTGCTCCAGCCTCAAATTCATCTTCTCCTCCGGCCACTCGCTCTCACCGTGGCTTGTCGACGCCGTCCACGAGCGCTTTGGAAAAATCCTTTGCAACCTCTACGGCAGCACTGAAATTTCTGCGGCCGCGATCGCCAGTATGGAAGAAATCGCAGAAAACCCGGCCGTGGCTGGGAAAATCTGCAAGGGTACCCAGCTGGTCATCCTCGATGACAATGACAATCCAGTGGGACCCGGAGTCCCCGGCCGTATCTTCTGCCATAACAACTTGTCGCTCACCGGATACACCGACCCCAACATCCCTATCCCACGCGTCGGAGACCTGGTCCAAATCGGCGACCGCGGTTATATCGATGAGAACAATTACCTCTTTGTGCTCGGCCGTGCAGATGACATGATCATCGTTGGAGGCGAAAATGTGTATCCTCGCTCCGTCGAAGAAGTCCTTGAGCCCATGGCAGGCATCGCTGATCTCTATGCAAGCGGCGTGGAAGACGAGGACATGTTTGAGCGCATCGCGGTATGGGTCGTTCGCTCAGATTCTCCTGAAGGGGCAGCCCTCACCGAGGATTCCATCCGCGACTGGGTAAAAAATAATCTCGCGGAACACTCCATCCCTCGCGATGTCCACTTTGTAGACTCTCTCCCCCGCAATGCCACGGGCAAAGTAATCCCCCGCATGCTCAAGTCCTAA
>Cp48_305
ATGCTTCGTAAACTTGTCACCGCCCTTACTTCAGCAGCGATCGTGGTTTCGCTGACCACGGCTCCCCAAGCACTCGCAGCTGAACGCAACATGGTAGTCCTCGGAGACTCGATTATTGCGGACTCCCCGGCGACACAGTTGCTAGCAGATCGTTTCACCTCATCGAGGAGCTGTCGACGCTCCCCTGATAGCTATGCGGAACAAGCCGGGCGTCGCTTGGGGCTTCCTGTACGCAATTTCTCATGTCCGGGCGTGCAATCTATTTCCACAGGTTCCTTTTCCGGCGGCCCCTTCAACGTAGAGGTAGATTCGGCCCTTAACAGTGGTGCTTTGAATACGGCTACCGCGCGAGTAGTGATCACCCATGGGTTCAACGACACATACTTCAACGGAGGTGAATCTGAGGGCTCTACGCGTGCACGTTTTGTCGCTGCTATGCGCCCGCAGATTGATCGAATCCGTGCAGCAGCCCCGCATGCGCGGATCCAGATCGTTGGCTATCCGACCATCGTTACTGGCAGCCGTATCTGTCCACTACACATCATTCCTAATATCACCCTTCCGGTGCCGGCGGGTGCGATGGAGCGCTGGGAGAACCTTGCACAGTGGATGAACGTAGACCTTGCTCATGCGACCGGGGTGGAATTTCTAGATTTAAAGCCGCACACCCGGAATAACGGCATGTGCGCTCCTGATGCAGACCGCTACTTCTCTGGCGTTATTGACTTCACCGCTGGCAGAGGCAATATGCCGCTCCATATCAATGCCCGCGGACATGAACGTATCGGCGAGATCCTAGCCAACAGCTAA
>Cp48_306
TTGAAGGGAATCATCTTGGCAGGCGGGTCAGGTACCCGGCTACACCCCATAACTTTCGGCATTTCCAAGCAGCTCATGCCGATTTATGACAAGCCGATGATCTACTATCCACTTACCACGCTCATCCAGGCAGGTATCTCTGAGATCCTGATCATCACAACTCCTGAAGATCAGCAGGCCTTCCAGCGTCTCCTGGGCACCGGCGAGCAATGGGGTATTTCCCTACGCTACGCGGTGCAACCGTCTCCCGATGGGCTTGCACAAGCATTAGTGATCGGCCGCGATTTCATTGGCAATGACGACGTAGCGCTGGTCCTCGGCGATAACATCTTTGATGGCAATGACCTAGACGCCTCTCTTCAAAATTGCTACACCCCCGGTAAAGCCACCGTTTTTGCTTATGAGGTCTCCGACCCTCAACGCTACGGAGTAGTTAATTTTGATTCCCATGGCATGGCCACCGCGATCGAAGAAAAACCAACTCACCCAACATCCAATTTTGCTGTAGTCGGACTCTATTTTTATCCCAATGATGCTGCTACACTCGCAGAACGCCTGACCCCCAGCGAGCGCGGAGAATTAGAAATAACCGCGCTTAACAGCGCTTATTTGGAGCAAGGACGGCTGCGCGTCCACAAACTAGAGCGCGGAAGTGTGTGGCTGGACACCGGCACGATCGACTCTATGAGTGAGGCCTCCTCCTATGTTGAGGTTTTGCAAAAACGCACCGGCTCAATCATCGGATCCCCTGAGGTGGCTGCGTGGCGCGCCGGGTTTATCAACGACTCCCAGCTACGCACATTGGGTCATGCTCAGCTGAAGTCTGGCTACGGCAAATATTTGCTGCGTGCCCTAGGCGAAGGCTGGTAG
>Cp48_307
ATGAACATAGAAACCTGCCCTATCCAGGACATGATGGTCATCCATCTCGACCTGCATGAGGACTCTCGCGGCTGGTTCAAAGAAAATTGGCAAGAGGCCAAGCTTGCCGGCTTAGGATTCACCGGTTTCCGACCGGTGCAAAACAATATTTCCTTTAATGTTGAGGCCGGAGTAACCCGCGGTTTACACGCAGAACCATGGGATAAATACGTCTCCGTAGCAACCGGCTCGGTCTTTGGCGCCTGGTGCGATTTACGCGAAGGGTCCGCAACGTTTGGCGCCACATTTACCATCACCATTACCCCTGAGACCGCTGTCTTTGTTCCGCGGGGGGTGGCCAACGGATTCCAGGCTCTTGAGGCTACCGCATACACCTATTTAGTCAACGACCACTGGGCACCAGACGCTCATTATTCTTTTGTCAATCTTGCTGATCCTGCATTAAACATTTCTTGGCCGATCCCCCTCGATCAAGCGACCCTTTCCAAGAAAGACACGGCGCACCCTCCGCTAGCATCAGCGGTACCCGTACCACCCAAGAAAGTACTGGTTACCGGGGCAAACGGGCAGCTTGGCAGGGCTCTAAAAAAGGTCTTCCCCCATGCCGAGTTCTGCTCTCGCACCGACTTAGACATCACTACAGACATTACAGAGGCGCGTCGCTGGGCTGACTACAGCGTAATTATCAACGCCGCGGCCTACACAGCTGTCGACGCCGCTGAAACTGATTCAACTGCTGCTTGGCGTACCAACGCGGAAGCTCCTGCTCGCCTTGCCGCGATTGCTGCTCGATACGGGATCACGCTGGTGCATCTCTCTAGCGACTATGTCTTTGACGGCGAACTCCCTGTTCACAGTGAACAAGAACCCTTCAGCCCGCTGAACGTCTATGGGCAGTCGAAAGCTGCTGGCGATACTGCAGTAAGCGTTGCCCCACAGCATTATGTAGTGCGCACCAGCTGGGTGGTGGGCGAAGGGAATAACTTTGTATCCACGATGCTCTCCCTTGCCGCACGCGGGATCTCTCCCCAGGTGGTAAACGATCAGCTAGGCAGGCTCACCTTTACTGAGGACCTGGCCGCAGGTATCCGATTTTTGCTCGATAACCATGCCCCTTATGGGGTGTATAACCTCAGCAATTCTGGGGAGATTGTGTCCTGGGCGCAACTAGCACAACGGGTATTTACGCTGGCGGGGCGTTCAGCTTCCGACGTTCAACCAGTAAGCACAACCGAGTATTTTGCAGGAAAAGCACCCGCTGCCCCGCGTCCCCGCCACTCAGCCTTGGACTTGGGTAAAATCACGGGACTCGGATTCACCCCACGTGATTGGCAGGATACACTCGCGAGCTACTGCACCACACTGGATGCAAAGGAAGGCTAA
>Cp48_308
GTGAGAAAGAATTTGCTTGTTACCGGCGGCGCCGGCTTTATCGGTTCTAATTTTGTCCGCCGTACTCTAGAAACCCGCAGCGATTATCGCGTGAGGGTATTAGACAAGCTGACGTATGCAGGAAATAGCGCTAACCTCGATGGCTGCGACGCGGAGCTGGTCGAAGGCGATATTTGCGATGCTGCGCTCGTCGATAAGCTTTTGAGCGATGCGGACGTGGTAGTGCATTTTGCTGCAGAGTCTCACAATGATAACTCCCTGGAAGATCCTTCTCCGTTTATTCATACCAACGTAGTGGGCACGTTCACGCTGCTGGAAGCTGCTCGACGCCACCGTGTGCATCTTCATCACGTTTCTACGGATGAGGTCTTCGGCGATCTCGAGCTTGAAGACCCTAACCGGTTCACAGAGCGCACCCCTTACAATCCTTCCTCCCCTTATTCAGCGTCCAAGGCGGGTTCTGATCATTTGGTTCGAGCATGGGTGAGGTCTTTTGATGTCTCGGCTACTTTGTCTCATTGCTCGAACAATTATGGTCCTTACCAGCACATTGAGAAGTTTATCCCCCGGCAGATCACCAATATCTTAAGCGGGATTCCACCCAAGCTCTATGGCACGGGTGAACAAGTGCGAGACTGGATCCATGTAGACGATCACAACGATGCTATCCATGCGATTCTTGATCGTGGTCGCATCGGTGAGTCCTATATCATCGGTGCCGACAACGACCACGTGAATAATAAACAAGTCATCGAGTTGATCTGCCATCTCATGGGGGCAGATTCTTATGAGCACGTCGCCGATAGGCCAGGTCATGACATGCGTTACGCTATGGATTCCACCAAGCTACGCACAGAGCTGGGTTGGAAGCCTCGATTCACAGACACTGCCACCGGCATGCGCGAGGGTTTGAGTCATACTATTCAGTGGTATCGCGACAACGAGCACTGGTGGCGTCCTCTCAAAGACACCGTGGAAAACAACTATGCCAAGCGGGGTCAGTGA
>Cp48_309
ATGACTAGGCCACGGTTGCGTTCTACACCCGTTCCAGGTACCCGGGACTCCTACACAGGTGTGGATTTTAACCTCGGATTCCACGTACGTTGCTATGAGCTCATCATGGACTATGCGGTAGGCCCCAACCGGCTGGCGGCAGAGGCAACCTTATATATGGATAACTATCTGCCGCTTTCTCATCTGACCCTTGACTTTGCCGATAACCTCCGGGCTACGTCGGTAGATATCACAACAGCAGGCGGTGTGCGCACCGATGTGAAGCGATTCCGGCAGTCAGATAATAAGCTCCGTATTTCTTTTACTGACCCAATACCTGCTGACGCGGAGTTTGCGCTCAGTATCAGCTATGCCGGAAATCCGCATCCTATCCGGACTTTCTGGGGTCTTATCGGCTGGGAAGAACTCACCAATGGTTCGCTGGTGGCCAGCCAGCCGTGCGGCTCACGCTCATGGCTGCCCTGCGACGATACCCCTGATGAAAAGGCGCTCTTTGACATCACATTCACGTGCGATTCCGATTACTCTGTCATTGCCAATGGCGGACTAATAAGCAAAAACACAAGTGGAGCCCGTACTACCTGGCGTTATCGCTCTGAGCACCCGTTGGCTACTTATTTGTCCACCATCCAGGTAGGCCAATATCAGGAAGAATCCCTCAATCACACTCCTCCGATCACCACTGTGCCTATTAGGGGTTACGTTCCTCCTCACATGATCTCCGGCTTTCGCAATGACTTTGCGCAGCAGGAAGAGATGCTGGACATATTCAGTAAGCTGTTTGGCAGCTACCCCTTTGACTCCTATTCAGTAGTGGTAACGGAAGACGAGTTGGAAATTCCTTTGGAAGCCCAGGGGCTCTCCATCTTTGGCGCAAACCATGCGCGGGGCCATGGCCAATGGGAACGGCTCATAGCCCATGAGCTCTCGCACCAATGGTTTGGCAATTCTCTAGGCCTTGCACAATGGAACGATATCTGGCTGAACGAGGGCTTTGCCTGTTATTCGGAATGGTTATGGTTTGAGTATTCTGGCCGTGGTCCAACCGCTCACGAGTCTGCGCGCTTTCACTATGATCAGCTTGCTGCGCTTCCCCAAGATCTACTTCTCGCGGATCCGGGCCCAAAGGATATGTTTGATGATCGCATTTATAAGCGAGGGGCTCTCACTGTCCATGCTCTGCGCTGCGAGCTTGGCGACGCCCCCTTCTTCCGCGCCGTCCAACGCTATGTGGCGGCAGGCCGGCATTCAGTAGTAGAGCCGCATGATCTACGCCGAGAAATCCTCAAAGAAGCCTCTAACCCACAGCGTTGTGAAGAGCTCTGGGCCAACTGGCTCTATCGCACGGAACTACCCGAGTTCCCCAACCCATAA
>Cp48_310
ATGAACCGACCGCTTATTTATCAGGATCATCAAGCTGTGCTTAAAGACGTCCTCTCCCGCGGATACGCTTCCTCTATCTTTGTACGAGGAGGTTCTAATGGTGGTTTGCTCACATCAGTGGCGCTCACTTCCTACCCTGAGCTTATTCAGGGGGCCGTTGTTCAAGTGCCGTTGACTGATATGCTGCGGTATCACCAGTGGTCCGCTGGGTCATCGTGGATTGCGGAATATGGCGACCCTTCAGATCCACAAGAACGTGAAGTCTTGGAAAGCTACTCCCCGCTGCATAACATCCGCGAGCACTCGGAAGTTTCTTATCCACCGGCGCTGGTTACCACTTCTACCAGGGACGATCGCGTCCACCCCGCGCATGCTCGGTTATTCGCTGCGGCGCTAGCCGATTGCGGGCAACCGGTTGATTACTACGAGAATGTTGAAGGTGGCCACGCAGGAGCTGCCGATAATGAGCAGGTAGCTTTCATGGAGGCCTTGATTTTCACATGGTTGCAGAAACATGCAGACCAAGCTTCCCCTTCTCGCTCGATCTTTACTGAGGAAGGTTCTCATCATGACTAG
>Cp48_311
ATGAGTACTACACCTTTCCCCCGCTCGGAGCACCACTCGTTAGCAGACCTGCCGTTTAACGCTGATGTGCTTGAAACCATCGATGCCCCAGAGGCCCTCGACTGGGCTAAACGCTGGTCGCATGCAACCGAATCGGCTCTTGATTTTTCCGATCTCCAGCAGAGGATGCGATCCGCTCTCAACGTAGACACCAAAATTCCTTATGTGCTTCGTCGCGGTTCCTACCTCTATAACTTCTGGCAGGACGCGGATCATCCCAGGGGCCTGTGGCGCAGAACTACCTTGGATGCTTTCCTCTCAGGGACAGAGGAATGGCAAACCCTCATAGACGTGGACAAGCTTGCGCATGAGGAAAATGAAAGTTGGGTGTGGAAGGGCGCGCATGTTCGCCCCCATCACTTTGACCGGGCTCTCGTCCAGCTTTCCCGGGGTGGCGCCGATGCCGTAGAAATTCGCGAGTTCGATCTATGCACTAACGACTTTGTCACCGCTGACCCTTTTCATATTCCAGAGGCCAAGATTCGCGTCAGTTGGGTGGATAGAGACACTCTCCTTATCGGAACAGATCTAGGCCCAGGAACACTAACGGATTCTGGATACCCGGCGCGGGCTTACACATGGCAGCGTGGTACTCCTCTTCAATCCGCCAAAGAGTTTTTTGCGGGTAAGACCAGCGACCTAGCGGTTTCAGCGTGGGCAGATTCTACCCCTGGGTTTGAGCGAAAATTTATTCGTCGCGCACTAGATTTTTATCGTTCACACACCTTTATCGAGCGCGACGGCGCGTTGCAAATAGTGGAAGTTCCCGAGGACTGCGAGCTTGCTTTTCATCGGCAATGGATGTTTGTTTTTCCGCGTGAGGATTACGCGGGTGTTCCAGCTGGCGGAGTCGGAGCCATTGTTTTTCAGCGCTTCTTAGACGGCGACCGCGACTTCCATAGAGTGTTCACGCCCACTCCCACCACGAGCATTCAAGATATTTCTTTTACCAAGACCCGAATCATTTTGACCGTACTGGATAACGTCAGCTCCAGGTTAGAGGTGCTCAGGCTGGATTCTCTTGAGCCCGAGGACGCAGAAATTCAATTACCGCCGCTCACAACGGCGCGCGTCGTCGCTACCTGTGATGATAGTGATGAGGTGTGGCTTGGCGCGTCCTCTTTCACACAGCCTGATACGTTATTCCGCGTTGATGTGAATGATTCTCTTATTCCTGTTGAAGTCCGTCATGCCCCAGCACTTTTCAACGCCCATGGCATGGAGACTCGACAGCACTGGGCGACTTCTGCAGATGGGACAAAGATCCCGTACTTTATCGTCGGCGATTTTTCCCAGGGGCCGCGCCCCACGCTCGTGGGCGGCTACGGAGGATTTGAGGTCTCCCTGGTCCCCGGCTATTCAGCTACGAGAGGCTTAGGGTGGCTAGAACAAGGTAATTTTATGTCCAACCCAATCTCCGTGGCGGCGGCGAGTTCGGTCCCGCATGGCATGAAAGCGTTATCAGGATGA
>Cp48_312
ATGAAGTTCCTTCGGTCGATCGCAGCCTTCTCGGTTGCTACTGCAACTACTGTCAGTCTTCTTGGCGCCGCCGTCGCACCGGCTGCCGGCGCAGCTGAAAAGACTCCCGCACAGATCAGCAATGGCACTGCGTTAGCAGATGTTCACTTTGGCGCAACCCCGGACATAAGCCCGGTATGGCGCGAGAAGCTCGACAACGATCGTGTGGTGGAGGCGTGGGCGCACTCCCCTTCTATGAACCGCAACATCCCAATGGTGGTTCTCAAGGCCTCGAGCCCCGACCGACCAACTGTCTATCTCCTTAACGGTGGCGACGGTGGAGAAGGCCGCGCTAACTGGATCATGCAGACTGACGCGATGGACTTCTACAAGGGCAAAGACGTCAACGTTGTCATCCCCATGGCAGGTAAGTTCTCCTACTACACCGATTGGGTTTCCGATAACGCCGTCCTAGGCGGCAAGCAAAAGTGGGAAACGTTCCTTACCAAAGAGCTTCCTGGCCCGATGGAATCCATGCTCAAGGCAAACAACAAGCGCGCCATCATCGGCATGTCCATGTCTGCCACCAGCTCGCTGCTGCTCGCCGAGCATGCAAAGGGCTTCTACGACGCAGTAGGTTCTTTCTCTGGTTGCGCAGCTACCTCCAGCCCCATGGCTTATCAGTTCCTGCGCCTGACGTTGCAGCGCGGACACGCAACTCCTGAGCAGATGTGGGGCCCCATGGGTTCTGACTACAACCGCTACAACGACGCAGTCGTCATGGCTGAAGATCTCCGTGGCACGGAGGTCTATGTATCCAATGCCAGCGGCGTCGCAGGCGGACATGATACTTTGGCTAACCCCCGCTTCGCTGGCCTCGACCCGGCAATCGCTTCCGCTGGTCTTACCGCAGTAGTCGTAGAAGGCGGCCTCATCGAGGCAGGAACCAACATGTGCACCAACGACCTCAAGGTTCGTTTGCAGTCCCTGAACATCCCGGCTGACTTCAACTTGCGCAACACCGGTACCCACTCCTGGAGCTACTGGCAGGATGACCTCCGTGCTTCTTGGGCTACATTGGAGCGCGCTTTTAATAAGTAA
>Cp48_313
GTGTATCTGTGCCCAATTCGGAATCCACCAACAAATAAAAAACCACATTTGGGAGGCTATAACGCCCCGCTTTCCCTCCCCCAAAATGGAGCCCTCATTTTCCCCTTCCTACGTAATCTCACCCACGCGATACTGGAGAAAACACTGTATGAGCAAGCACTGGAACCCGCCCTACGCACAAAAATAACGCAAGCCTTGAGCTCCGCTATGCAGCGCCCGGCTTGCGTTATCACATATGAGTTCTTATTAAAGCAACCCGATTAG
>Cp48_314
GTGACTGAACATTATGACGTTGTAGTACTCGGCGCTGGCCCTGGTGGCTATGTCGCCGCCATCCGCGCAGCCCAGCTCGGTAAGAAAGTTGCCGTAGTTGAAAAGCAGTACTGGGGAGGTGTCTGCCTCAACGTTGGATGTATCCCGTCCAAAGCTTTGCTCAAGAACGCTGAGGTCGCACACATCTTTAACCATGAGGCAAAGACCTTTGGCATCTCCGGTGATGTTTCTTTTGACTTCGGCGTTGCGCACAAGCGTTCCCGCAAGGTTTCTTCGGGAATTGTCAAGGGCGTTCACTATTTGATGAAGAAGAACAAGATCACTGAGATCGATGGGCTTGGTAGTTTCAAAGACGCTAAAACGATTGAAATTTCCGAGGGCAAAGATGCAGGAAAGACCGTTACCTTTGACGACTGCATCATTGCTACAGGGTCCGTTGTTCGCTCTCTCCCCGGTGTAGAGATCGGTGGAAACATCGTTTCCTTTGAGGAACAAATTCTCAAGGAAGAAGCACCTAAGTCTATGGTGATCGTTGGCGCAGGCGCCATCGGCATGGAGTTTGCTTATGTTCTTGCCAATTATGGCGTAGAGATCACCATTGTGGAGTTCATGGATCGTGTACTTCCCAATGAGGACGCGGACGTTTCCAAGGAGATCGCTAAGCAGTACAAGAAGCTCGGCGTGAAGCTCCTCACCGGCCACAAGACCACCGCTATCCGCGACAACGGTCAGGGTGTAGAGGTGGACGTGGAGTCTAAGGATGGCTCCAAGTCAGAGACCATCAAGGCAGAGCGTGTCATAGTATCTATCGGTTTTGCACCACGCGTGGAAGGCTATGGCCTGGAGAACACTGGCGTAAAGCTCACCGACCGTGGCGCTATTCAAATTGACGACTTCATGCGGACAAACGTCGACCACATCTACGCTATTGGCGATGTCACTGCGAAACTGCAGTTGGCGCATGTTGCGGAAGCACAAGGCGTTGTGGCAGCTGAGACCATCGCTGGAGCAGAAACCCAAGAGCTGGGCGATTACATGATGATGCCTCGCGCCACCTTCTGTAACCCGCAGGTGGCTTCCTTCGGATACACCGAAGAACAAGCCAAGGAGAAGTTCGCCGGCCGGGAGATCAAGTCCGCTACGTTCCCATTCTCTGCTAATGGCAAGGCGCAAGGCCTCGGCGAGTCCGCTGGATTTGTCAAGATCGTTGCAGATGCTGAGTTCGGAGAGCTCCTCGGTGCTCACATGGTGGGCGCAAACGTCTCTGAGCTTCTGCCAGAGCTGACTTTGGCACAACGTTTTGACCTTACGGCGGAGGAAATCGGACGTAACGTTCACACTCATCCGACCCTGTCTGAGGCTATGAAAGAAGCAGCAGAAGGCATCATGGGACACATGATTAACCTATAA
>Cp48_315
GTGTCTGGTGGTATCAAAAACCTACAAATACACCTCATTGGTGAACTTGCTCACGTATTCTTTAAGTTCATGAGCAAGACATACGTTGGTTCGCGGCTGCGGCAGCTGCGCAAAGAGCGTGGCCTTAGCCAGGCCAATTTAGCCGGCACGCTTGAGCTTTCGGCAAGTTATGTCAATCAAATCGAGCACGACGTCAGACCTCTCACTCTTCCCGTACTTCACCGAATCACCGAAGTCTTTGGAGTCGACGCCACTTTTTTCTCCAAAGACGATGCTTCACGGCTTCTAGCAGAAGTCCACGATGTCATGCTGGACAAAGAACTCTGTCCCGAGGACATAGACCTGCAAGAACTCTCCGACCTGGTAGATCATCATCCTGATATCGCTCGCGCCGTCGTAGAAATGCATCGTCGTTATCGCAATGTTCGAGACAAGCTCTCAGCGGCCACAGATGCTCGTTTAGTTAACAGCCTCGACGAGACACGGACAATCTCGGGGGCGCTTTCTATGCCTCACGATGAAGTTCGTGATTTCTTCTACGCGCGCCAAAACTATCTAGACGACCTCGACCACACAGCCGAGGCCATCTCCGCCGAGTTGGGCATTACCACGTTTAATATCCGCGCTAACGAGGCAGCGCTCATAGATCGATTGGAATCACGGCACGGGGTGACCATTAAGGCTGGAAGAGACATCGGCAGCACTTTGCACCACTTTGATACACAGACCCGGGTGCTTACTTTATCCACCAGACTCATTACCGGTCAGCGCGCTTTTCGACTCGCCACAGAGCTTGCTTTTTTGGAGGCCAATGAGCGTATCGACGCCTACCTCGCCGACGCCTACTTCACTTCCAAGGAGGCACGCACCCTGGCACGGCGCGGCATCGCTTCTTATTTTGCAGCTGCCGTCATGCTTCCCTATCGACTTTTTCATGCTGAGGCGGAGCGCTCCGGCTACGACATTGAATATTTATGTCAGATGTTTGGGGTGGGATATGAGACCATATGCCATCGGCTTTCAACCTTGCAGCGCCCTAATTTACGAGGCATCCCCTTCACTTTTGTCCGCGTCGATCGCGCCGGCAACATCTCTAAGCGCCAATCAGCCACGGGGTTCCATTTCACCCATGCAGGCGGAACTTGCCCATTATGGAATGTCTACGAAACGTTCACCAGCCCCGGCACCATCATGCGGCAACTCGCTCAAATGCCTGATGGCCGCAACTACCTTTGGGTGGCCCGAACGGTGCGGCACCATCAGGGACGCTTTGGGGAAACTGGAAAAATGTTCTCCATTGGCCTGGGTTGCGAGGCACGTCATGCGGCGCGAACGGTATATGCACATGGACTCGATGTAAAAACTTTTGCCAACGCCGTCCCCATCGGGGCGGGGTGTCGCGTATGCACTCGTGAGGATTGCGCCCAACGGGCCTTCCCCGCAGTAAATAAGCTCATTGCTATTGACGCCCACATGTCCTCTGTGGCGCCTTACTAA
>Cp48_316
ATGACTGTAAATAACATCGACCGTGACGCAATTGCGCACGGCAAAATCACTGAAAAGCCGCTACGTGAGCGGCCAAAGTTCCCGACCTGGGCACTGAAGCTCACTATGGCCGTCACTGGCCTGATCTTCTGCTTCTTTGTGGTCTTCCATATGGTCGGAAACCTTAAGGTTTTCTTACCGTTCTATGAGGACGGTACGCATCCGATCGACGTCTATGGCGAGTGGTTGCGCAACCTTCTTTATCCGCTCTTCCCGCACGGTGCATTCCTGTGGCTGTTCCGCATCACGCTGCTTCTCTGCATCGTTTTGCACATCTACGGCGCTTTTGCGCTCATCGGCCGCTCGAGCCGTTCACGTGGTAAGTTCCGCCGCACCAACCTCATGGGTGGCATGAATTCCTTTACCACCCGCACGATGCTGGTAACTGGCGTTATTTTGCTTGCCTTCATCGTCTTCCACATCTTGGACCTGACTGTTGGTGCAACACCAGCCGCCTCTGAGGTATTCGAGCATGGCCATATTTACGCCAACATGGTGGCAAGCTTTAGCCGTTGGCCCGTCACTATCTTCTACATCATCGCGATGGTGACACTCTTCATGCACCTGTCGCACGGCATTTGGCTTGCTGCAAGCGACTTGGGCATCACCGGTAAGCGTTGGCGTGCAATCATTCTCTTCCTCGCTTACCTTGTTCCCGCAATCGTAATGATTGGCAACATCGCAATTCCGCTGTCTATCGCATGCGGCTGGATCAGCTAG
>Cp48_317
ATGAGCTTTAACTCTGAAACCGCTACTCGCCCTGAGTTCACCCAGCCAGCTTCCATCGTCGATGGCGTAAAGCTGGGCAGCATCCTTGAATCCAACGAGCCCAAGGGCGTTCCTACCAAGGACATGTGGGAGTACCAAAAAGACCACATGAACCTGGTTTCCCCGCTGAACCGTCGTAAGTTTACGGTTCTTGTTGTGGGAACCGGACTTTCCGGTGGCGGCGCTGCTGCTGCCCTCGGCGAACTGGGATACAACGTGAAGGTCTTCACGTACCATGACGCTCCTCGTCGTGCGCACTCCATTGCTGCGCAGGGTGGTGTGAACTCCGCTCGCGGTAAGAAAGTGGACAACGACGGTGCTTACCGCCACGTGAAGGACACTGTGAAGGGTGGCGACTACCGCTGCCGCGAGTCCGATTGTTGGCGCTTAGCGTATGAATCCGTACGCGTCATCGACCACATGAACGCCATTGGTGCTCCTTTCGCTCGCGAATACGGTGGAACCCTGGCTACTCGTTCCTTCGGTGGCGTGCAGGTTTCCCGTACGTATTACACGCGTGGTCAAACAGGCCAGCAGCTGCAATTGTCCGGTGCTGCTGCATTGCAGCGTCAGATTGGCCTCGGGACTGTGGAGATCTTTACGCATGCAGACATGCATGATCTGATCCTTACAGAGGAAAACGGCAAGAAAGCCTGCCGCGGTATTGTTACCCGTAACCTGATCACAGGCGAGCTCACTCCTCATACGGGCCATGCAGTCATCCTGGCTACTGGCGGTTACGGCAACGTCTATCACATGTCTACGCTGGCTAAGAACTCCAACGCATCGGCAATGATGAGGGCATATGAGCTCGGCGCTTATCTGGCTTCCCCGTCTTTCATTCAGTTCCACCCGACAGGCCTTCCGGTTAACTCGGAATGGCAGTCGAAGACGATCCTGATGTCCGAGTCTTTGCGTAACGACGGCCGCATCTGGTCCCCACTCGAGCCCAAAGACGATCGCGATCCCAACACGATCCCTGAAGAAGAGCGCGATTACTTCCTTGAGCGCCGCTACCCGGCATTCGGTAATCTCGTGCCTCGCGACGTAGCATCGCGTGCTATTTCTCAGCAAATCAACAAGGGACTCGGCGTTGGGCCTCTGCACAACTCCGCTTACCTGGACTTCCGCGATTCCATTGAGCGTCTTGGTGAGAACACAATCCGTGAGCGTTATTCCAACCTCTTCCAGATGTATGAAGAGGCAATCGGTGAGAACCCATTCAAGGCTCCGATGCGTATTGCCCCGACTTGCCACTTCACCATGGGCGGCTTGTGGACGGACTTTAATGAGATGACCTCTATCGACGGTCTCTTTGCCGCAGGTGAGTGCTCCTGGACCTATCACGGTGCAAACCGTCTGGGCGCTAACTCCCTGCTTTCTGCCTCTGTCGATGGCTGGTTTACCTTGCCGTTTACTATTCCGAACTACTTGGCTAACCACCTTGGAGAGGCCAAGCTAGCTGAGGATGCTCCTGAAGCAGTTGCTGCCGTGGCACGAGCTCAGGCTCGCATAGACAAGCTCATGAACATTAAGGGCGATGATCCTCATGGTCCTGAGCATTATCACCGCCAGCTGGGCGATATCCTCTACTTCTCTTGTGGCGTTGCTCGTAACGTTGAAGATCTGAAGACCGGTATTGAGAAGATTCGGAAACTCCGTAAGGAATTCTGGTCCAACCTCCGCATTACCGGTGAGGCAGAAGAGATGAACCAGGTTCTTGAGTACGCATGCCGTGTAGCTGACTACATCGACCTCGGCGAGCTCATGTGCGTTGACGCGCTCGACCGCGATGAGTCCTGTGGTGCGCACTTCCGTGAAGATCATCTCTCTTCTGAGGGTGAGGCAGAGCGTGACGACGAAAACTGGTGCTTTGTTTCCGCTTGGGAGCCAGGCGCACAGGAACACGAGTTCATTCGCCATGCTGAGCCACTCACATTCGAATCGATCCCGCTGATGACAAGGAACTACAAGTAA
>Cp48_318
ATGAAACTCCATCTTGAAATTTGGCGTCAGGCCGGTCCTCACAGCGAAGGTCATTTCGAGTCCATCGACGTCGAGGACGCTGTAGCGCAGATGTCTATCCTTGAGCTGCTGGACCACGTCAACACTGGCCTGGTTGAGGAGGGCAAAGAGCCCTTTGTCTTTGCTTCGGACTGTCGTGAAGGCATCTGTGGCACCTGTGGCCTGTTGGTTAACGGACGTCCGCATGGCCTGGACAAGAACAAGCCTTCCTGCCAGCAGCGCCTTGATCACGTGGCAGATGGTTCGACCCTCAAGATCGAGCCTTTCCGTTCTGCTGCTTACCCAGTGATCAAGGACCTCGCTGTTGATCGTTCGGCTCTTGACCGAGTGATGCAAAAGGGTGGCTACGTTTCCATCAATGCAGGTACGGCTCCGGACGCAGACACCATTTACCAGAACCACGAGAAAGCTGAGCTTGCTCTTGACCATGCTGCATGCATCGGTTGTGGCGCCTGTGTAGCTGCGTGCCCCAACGGCGCAGCGCACCTGTTCACGGGAGCAAAGCTTGTGCATCTCGCTCTTATGCCTTTGGGTCGTGAAGAGCGTGGCAAGCGTGCCCGCAATATGATTGATGAGCTTGAGACCAACTTTGGTCACTGCTCGCTGTATGGCGAGTGCGCAGATGTCTGCCCGGCAGGCATTCCGCTTTCCGCTGTCGCAGCTATTAACAAAGAGCGGGCCCGCGCTTTCTTCCGTGGTAAGGACGACTAA
>Cp48_319
ATGTCTCATTCAGCACCTGCAACGCAGGAGACTGCGGGATACCCAGTTTTCGAGGGGCGCATGCACTACATCGATGGCTATGACCCCGCGAGCCTTTGGGCACCGCATTCGTCGCTACAGCGTACGAGTACGTGGGTGGGCATGGGTGCCATTCTTGTTTCCCTTGCAGGTTTCGGCGCGCTGATCTTTGGCTTGGGTGCTGCTTCTGTAGGAAGCCAAGATGCCTGGGCTACCTACGTTATTATTGGCGCGGTTCTAGGTTTTGCTCTGCTCATTGGTGGTTTTCTTTTGGTCCACCATGGTCGCCGTAACTACCGTCAGTATCGTGCTGAAACCGGTCGCATGAATTAG
>Cp48_320
ATGAGTGTTATGGCACAACATGCAGCTCCACGCGGACTCGCGGTTCCTGGTCCCCCTCCTGAAGCGGAGGCCGAAAAGAGACGTGCGTTACGGAAGCACAAGACTATTGCTACGGGATTACTTTTTGTTGCTGCGGCGATTTTTTTGAGCTGTCAGTGGTATACCTCGGTGACTGATCCCACCCCTGCATGGGTGGGCTTTGTCCGGGCGGCCGCTGAGGCCGGAATGGTCGGAGGCTTGGCCGATTGGTTTGCGGTAACTGCTTTGTTCCGATATCCCTTAGGCATCAAGATTCCTCATACGGCGATTGTGCGTCGGAAGAAGGATCAAGTGGGAGTAGCCCTGAGCGGATTTGTAAGCGAGAACTTTCTCAACGCAGAACAAATCACAGAGAAAGTATCCCAAGCACATGTAGCTAGTCGCATCGGTGAGTGGTTATCTGAGCCGGATAATGCTGAGACCGTGTCGCGCGAGGTCGGTGCTTTTACCGCGAAGGCGGTCCGAGCGCTGGATCCTCAGGACGCAGAGGCGGTTATTAAGAAAGCAATTGTGGAAAAGCTCGCTGAGCCGGAGTGGGGACCACCCCTTGGCCGACTCTTACAGCAGCTCAATCAGGGCGGCCAGACGGAACCAATAGTGGATCAGCTGGTTTCTTGGCTGCATAAGAAGGCGCTGACGTCGGAAAGCTTAATCCTCAAGATTTTGGGAGAGCGCGCGCCTTCTTGGGCGCCAAAGTTTGTCAATGAGCTGGTGGGCGACCGCGTGTATCGGGAGCTTATTCAGTGGACGGCTGCGGTGAAGAGCGATAAAAATCATGAGGCTCGGCAGGCAATCAGGCGTTTTCTGGAAAAATTCGCTGATGATCTGCAGACGGATCCGGTTCTGATCCAAAAAGTGGAAGACGTCAAGCACGATGTGATGGGCTCGGCGCCAGTGCAAGATGCTGCCTCGACCATCTGGGCTCATGTGTCTAAGAACGTGATCCTTGCTGCGGAAGACGCGGACTCCCTGCTGCGCCAAAAGATTAAAGAATATGCGCTGGAGTGGGGTAACCGGATTCACTCCGATGATGCACTGCGTGCAGACCTTGACGCGCGCATCACCAAGGCTGCAGCTTTCCTTGCGGACAATTATGCGGATCAGGTGACGTCGATTATTTCGGAGACCATCGAGCGCTGGGACGCGGATGAGGCCAGCGACAAGATTGAGTTGATGGTGGGTAAGGACCTGCAATACATTCGTCTTAATGGAACAGTCGTGGGTGCTCTTGCCGGCTTGGCCATCTACACTGTTTCATATTCACTCTTTGGGGTGTAA
>Cp48_321
ATGACCTTTGTTTTCCTGATTTTTGGTTACCTTCTTAAGGCGGCAGTTTATCTTGCAGTGGCTGCTGCCCTGATTGGCGCGGGATTAGCAGCTGCAACGCGAGCCGATGCTTTTGAAGCAGGAGACCGACAGAACAAGTGGATCTGGGTGGGGCTGCTACTGCTAGCGGCCCTCATGGTGTATCTAAAAGTCCAGTTCCTTTCTTGGATTGGCTTGGTGATCATTGGCCTGTATTGGTTTGATGTTCGCCCTCAAATCAAGAACATTCTTAATGGTAACTATGGCTGGTGA
>Cp48_322
ATGGTAACTATGGCTGGTGACCGAGGTATGGCTAGCGATAAGACGGCGGTGGTCACGCTACTGGATCCGCTGGCAACAGCTGATGATGTGAAACAGCTTGCGGCAACCGCCAGGCAACAGGGGATGGGAATCTGCGTGGAGCCCTCGCTATTGCACGCAATCGATGCGGCAACCGAGCACGCTGAACAATTCCCCGTGGTCTCCTGGGCGGGATACCCCACAGGTAAGCATCATGTGCTGATTAAGGCGTCTGAGGCTCGGCTCGCAGTGCAATCTGGGGCAACGATGGTGATTTATGTCCCTGATCCGGCTTCGCTTATCCACACCACCGGTGCAGCCTTTATCGGAGAGATCGTGGCAGCACGCGAGGCCGTGCCTCATCCTGCCCAGCTCGCGGTGCTTGTCGACGACACCCTTCTAGGTGAAGAGCTACGTGCCCGTGCGCATGAGTGGTTGGCAAAAGTAGGCGTGGACGCGGTGGTCTCCTATAGCGTGGGTGATCACGAAAAGAGCGGAATCCCGCTGTACGTTTTATGCGATATAAGTGAAGCCCCCGTGCACAAGACAGCGGGAGCTCATGGGGTTCTGGTAACCGGACTCTAA
>Cp48_323
GTGTCTAAAACTATTGGTTCTCGCATTAGTAAACTTATCCTCACAATCATCGTTGCACTGATGGTTCTCCTGCTGCTGGCCGAGTTCGGCGTACGCTGGAGCATCAGCAAACAACTCAAAGATGCTGTGGGTTCCAATTCCACTGGTCAAGAAGCCAGCATCTCCTTCGGGCCAACTCCTTTACTTTTTTCAGCCGTAACTCAAAACGTCCCTAGCGTTACTATTGAGTCGCCTTCGACTGTCAATATTAAGCACCCCGGCGGCGCCAACGCAGTCCCAGAGGTCACCGGCACGCCTCAGGCCTTTATTAACGTGGATTCTTTAAATATTTCCGATCCCGATAACCCAGTCGCAGGTTCGCTCTCGCTTCGGACCACGCTGGCAGACGACTACCTCCTAGCCGTACTCCAAAAAAGCATCGCCGAAAATCAGACACATCAACCTGCTCCGACCGAAGGAAAGGATAACGAGCTGGGCGCACTCGCAGGTACTTTCCTCCAACAGCTTATTCAGGTAACTGGGATCACCTCTAACCCTGCAGATGGCACGGTGAAGGTGGATATCACAGGTGGAGCAGCCAAACTTACGCTTAAACCGGAGGCTGTCGACGGCCGACTGTCCTTCACCGCCACCAACGCCAGCTTCCTCGGAGTTGAGCTGCCTTCTACAGTTTCTGACGCCCTGACCAAGGGACTACGCGATCAGGCCAGCACGATGGCCGGAAATCTTAAGATTAAAAGCGTTAAGGTAGTAGAGCATGGCGTCACAATTGAAGTCGACGGAGAGAATGTCAATCTCAACGAGCTAGGCAAAGAGAAGGACCAGCAACCGGTAGCTCCCACGCGTTAG
>Cp48_324
ATGGCCGATGGAATTAACTCCACAGTTACGGTCGAACGCTCAGATGGCCCGCGTCTTCGTGGCACAGCCGCAGGCATCGGAACAGATCTTGAGCTTGAGGATGTCTCCCACAAGGAGCTGATTGAAGCCCGTCGGACCGGCGATATCGCTCTGGTGCATTCGTGGGAGCTAGTCACCGCCGTCGACGGCCCAGGCACTCGCATGACCATGTTCACGGCGGGCTGCCCTCTGCGTTGCTTGTACTGCCACAACCCCGATACCATGCAGATGAAAAAGGGAACGCTCGAACGGGTGGAAGACATCATTAAGAAGATCAAGCGCTATCGCAGGGTCTTCAAAGCCTCCGGCGGCGGACTCACAATCTCCGGCGGCGAGCCGCTCTTTCAGATAGCCTTCACACGCAGAGTACTCAAAGAAGTACACGACGCAGGGATCCATACCACCATAGACACCTCGGGGTATCTGGGCGCTCGTCTCAGCGATGAGGACTTAGAAAACATCGATCTTGTGCTTCTCGACGTCAAAGCAGGCGACGAGGAAACTTATCGCCGCGTTACTGGCCGCGAGTTACAACCAACTATTGATTTTGGCAATCGCCTCCACGCCGTGGGCAAACCCGTATGGATTCGTTTTGTACTCGTTCCTGGACTCACCGACTCCCCAGAAAACATCAATAAGGTCGCGGACATCGTTGAGCAGTGGAAAGACAACGTAGAACGTGTCGAGGTACTTCCCTTCCACAATATGGGTGCGGATAAGTGGCATGAGCTTAACCTTCAGTACGACCTTGAAGACGTCAAGCCTCCGACAGAAGAGTCGGTTGCTTTTACTAAGAACGTTTTTCGTTCTCGCGGGTTGCTAGTCCCTTAA
>Cp48_325
ATGTCTTCCAAGACCTTTGAAGAGCGCCTCAACGACATGAAGACCCAGCGCAACGAGAACAATGCAAATGCAGGTCTCTATCATGCAAACATCAACGTCCTCGATCAGAAGACGCTTGAGGATGCCATGGAGAATCCTGACAAGTACCCGAACCTCACCGTTCGCGTCTCCGGCTACGCCGTGAACTTTGTCAAGCTCACCCGTGAGCAGCAGCTCGACGTTCTCTCGCGTACCTTCCACCACTCCGCATAA
>Cp48_326
ATGGCAAAAGCCGTCAAAAATAGCTCAGCCCCCGACGTACGCGCCCAGGACCGAGTAAAACTAGCGGCTATGCCATCTAGGAATCTCTGTATCCCTGAACTACAAGGATCACAGTCACTCGATTTTAGAGAGGGCACTTACTCGATGACCACCGCCCAACAAGAAACGAACGTATCTGCTTGGGAAGGCTTTGCCGCCGGACCATGGCAGGAAGACATCGATGTTCGGGACTTTATTCAGCGCAACTACACTCCCTACGATGACGACGCCAGCTTCTTGGCAGGCCCCACAGAGAAAACGCTCCGTGTATGGGACACCTTGGAAAAGAATTACCTTTCCGTAGAGCGTAAGAAGCGCGTTTTTGACGTAGACACCGACACCCCTGCGGACATCGACGCATTCCCTGCCGGGTATATCTCTGAAGACGACAACGTCATCGTTGGCCTGCAGACAGACGTTCCACTGAAACGTGCGATGATGCCTTTCGGTGGCTGGCGCATGGTTGAGACCGCCATTAAAGAAGCCGGCAAAGAAGCGAACGAAGATATTAAGAATATCTTTACCAAGTACCGCAAGACCCATAACGAGGCAGTCTTTGACATCTACACCCCTCGTATCCGCGCAGCGCGTTCTTCCCACATCATCACAGGCCTTCCCGACGCATATGGCCGCGGTCGCATCATCGGCGATTATCGTCGCGTGGCGCTATACGGAGTTGATTTCCTCATCGAGGAAAAGAACCGCGCCAAAGACGCTGTAGCAACTGAGAACTTCTCTGAGCACTGGGCTCGTTACCGCGAAGAGCACTCCGAGCAGATCAAGGCCCTCAAAAAGCTGAAGATCATGGCCGCTGCCTATGGTTTTGATATCTCTCGCCCAGCTAAGACGGCTCAAGAAGCTGTTCAGTGGACATACTTTGCTTACCTAGCATCTGTTAAATCCCAAGATGGCGCCGCCATGTCCATCGGTCGTCTCTCAGCATTCTTGGATATCTACTTCGAGCGCGATCTCGCCTCAGGGCTGATCACCGAGGAAGACGCCCAGGAAATGATCGATGCTCTCGTGATTAAACTGCGCATCGTCCGTTTCTTGCGCACCATCGATTATGACCAGATCTTCTCCGGAGATCCTTACTGGGCAACCTGGTCCGACGCTGGCTTTGCAGAAGACGGCCGCTCCATGGTGACCAAGACCTCCTTCCGACTGCTACAGACCCTGCGCAACCTGGGTCCTGCACCAGAGCCAAATATCACCATCTTCTGGGACCCCGAGCTGCCCGAAGGCTACAAGGACTTCTGCGCTGCAATCTCTATTGAGACCTCCTCGATCCAGTACGAGTCTGACAAGCAGATTCGCGATCAATGGGGCGATGACGCCGCCATCGCTTGCTGTGTGTCCCCCATGGCTATTGGCAAGCAAATGCAGTTCTTTGGCGCCCGCGTCAACAGTGCAAAGTCACTGCTCTATGCAATGAACGGCGGCCGTGATGAGGTCTCTGGCAAGCAAATCACCGAACCAGGTTTGTTCGCCCCCATCCAGGGTGATGGCCCATTGGACTTCGATGAAGTCTGGGAAAAATACGAGAACATGCTCGATTGGGTCGTAGGCACCTATGTTGAGGCACTCAACATCATCCACTTCTGCCATGACCGCTACGCCTATGAGTCCATCGAGATGGCTCTGCATGATTCCAACATCGTCCGCACCATGGGATGTGGCATCGCAGGTCTGGCTATCGTCGCCGATTCGCTTTCTGCCATCAAGTACGCAAAGGTCACCCCTGTACGCGATGAGACCGGCCTCATTGTGGATTACATCACTGAAGGCGACTTCCCGCGTTATGGCAACGACGACGACCGCGTCGACGACATTGCCGCAACCATTGTTCACACAGTGATGTCCAAGATTAAAGAGATCCCGCTCTACCGCGACGCCATCCCGACACAGTCTGTGCTCACAATCACCTCAAACGTGGTGTACGGCAAGGCAACCGGCGCATTCCCATCCGGGCACAAAGCTGGTACGCCATTCAGCCCCGGCGCAAACCCAGAGAATGGCGCAGATACCCATGGCATGGTCGCTTCCATGCTCTCGGTAGGCAAGTTGGATTATCAGGATGCTCTCGACGGCATCTCCTTGACCAACACCATCACTCCTTCCGGTCTTGGCCGTACGGCTGATGAGCAGGTCAAGAATCTGGTCGGCATCCTCGATGCCGGGTTTATCATGGATGAAGAGTAA
>Cp48_327
ATGGCGCACCACCCGGATATACGCACAGCTCTGCGTAGAGCCCAAAACCCACTGGCCTTAGATGTAGGCTATGGCGCCAGTTTCACCACCACGGTGGAATGGGCCCGCTGGTTGCGCACAATACGCCTTAATACCCAGGTAACGGGATTAGAAATCGATCCCGAACGGGTTCTGCCACCACGCGATGGAGTCACCTTTGAGCTCGGAGGTTTTGAATTAGCAGGATATCGGCCCACGATTGTCCGAGCTTTCAATGTCCTACGCCAGTACGACGTTGACCAAGTACACGCCGCATGGGACATGGTTACCTCGCGACTTCAACCTGGCGGCTTTTTCATCGAAGGCACCTGCGACGAGCTTGGTCGACGTTCCACCTGGGTTTTGCTTGATAGCTCCGGCCCCCTATCGCTCACCCTTGCATGGGACCCCTTTGACGTAGAGCGCCCCTCCGACATTGCCGAGCGACTCCCCAAAGCACTCATCCACAGGAATGTCCCTGGTGAGAAGATCCACCAGCTACTTTCGCTTGCCGACGCCGCCTGGAACCGCAGCGCCCCCTGGGCCTCTTATGGGCCCCGCGTGCGCTGGCGAGCAGCCCGCGCCTCCCTAGTAGAGCAGGGAATGCCTTTGATGCCTATTCGTCGCCCAGTGCGTGACAACCTAATCACTGTCCCCTGGCCCCTCGTAGACCCAGAGAAGTCCTGA
>Cp48_328
ATGACAACGCGTAGCGAAAACACTGTCACCATAAATCAGCCAGCTGAAAAGGTGCATGCAGCCCTCACCAACCCCGATTACTGGGCGTTCGTCGTGGAAAACTTGAGCCCAGAACCCGGCCAGGTTCACGAGTTCGCAGACGCCAACGGTGGCGCTGTGGCAACGCTCTTTGAAGTTCTCCCCCTCGAGATACTTCCTGAGGCTGTCCGCGCAATGATCAGCCAGGCCCTGAAAGTTAAGCGTGTAGTAACCGTCGGTGGTCTCAATGGAGACACCGCCCCCATCAGCTACACTGCCGACGTAAAAGGCACCCCTGTGGACTTCAATGGTGAGATTTCACTGACCGGTGCAGGTCAATCCACCACACTGTCTTATGCAAACGAAGTCACCGTAAACATTCCATTCATGGGTGCAGCTATCGAGCCCAAGATCGGCGAGGCCCTCGGCGAGCTCTTCCAAAATGAAGGCAACCTCACCGCACAGTGGATCTCCGAGAACCTCTAA
>Cp48_329
GTGACGGATACATCGCTGACCCAAACATTCGCCGAAATTCGCCCCGTGATCGAGCAGCATGCCGATATTCGCGTGGACTCTCTTTCCTTTTCTGAACTCACCACTCTCCATCTCGGCGGCACGCCTATCGCCGCTGTTCGTTGCGGCTCACGCGCGTCTGTGGTGCATGCGGTGAAGCTTCTCGACGCCCACCGTATTCCTCTTCTCATCGTAGGCGGTGGCTCTAATCTGGTGATCGCTGATGGCGATATTCCAGTCGTTGCTGTGATTGTGGAATGCAAAGAGATGTCAGCAGACATGCACACGGGAAAGCTTGTGGCAGATGCCGGTGTGGTGTGGGATGAGGTCGTCGCTTTTGCTGTTGAGGCGGGACTCGGGGGGATCGAATGCCTTTCCGGAATACCCGGCTCTGCTGGAGCTACTCCTGTGCAAAATGTTGGGGCATATGGTGTAGAAATAGCAGACGTCTTGGTAAGCGTTGAACTTTTGGATCGTGCTACTGGTGAGGTCTCTGAGGTTCCTGCTGCGGAATTAGACCTGGCCTACCGGTACTCCAATCTAAAATTCACGGGGCGGGGCGTAGTGCTGGGCATCACGCTGCAGCTAGCGTTGGATGGTCTTTCAGCACCATTGCGCTTTGGGGAATTAGCGCGTCTGTTGGGCGTAACGGCCACTGGTGGAGAGCAGATCCGTTGGAACTCTAGGGAGGTTCGGGAGGCCGTCCTGCAATTGCGCCGGGGGAAAGGCATGGTCTACGACCCCGATGATCATGACACCTGGTCCGCCGGATCGTTTTTTACCAACCCGATTATTAGCGATGCGCTTCTGGCTAGCGTACGCACTCGGGTGGCGGAACTCTGCACTCCAGAGGATGCCGCAGCGATGCCGTGCTATGCGGCGGGATCTGGAACATGGAAGCTTTCTGCAGCCTGGCTTATAGATAGGGCAGGCTATAAGAAAGGGTATCCCGAAGGTGCGGTGGCTCGTCTTTCCACCAAGCACACCCTGGCGTTGACCAATCGGGGTAACGCGAACACCGCAGATCTGGTGGCGTTGGCACGCGATATCCGTGATGGGGTCCAAGAAACTTTTGGGGTGGCTTTGGAACCAGAACCAGTATGGATTGGTGTCGAGTTTTAG
>Cp48_330
ATGTCAGCATTTGAGACCAAAGCATGGCTGCAGTACTACCCAAGCTGGACACCTCACAGCCTTGATTACGGAGACACCACTCTCCTTGATATTTATGACAATAACTTGGCCATCAACGCAGACAAGCCAGCCACCTATTTCTTTGGGAAACGTCAAAGCTATGCGGAACTGGATAAGCAGGTACGCAGCGCGGCTGCAGGCCTTCGAGCTCTCGGCGTCCGCGCCGGAGACCGGGTAGCCATCTGTCTGCCCAACTGCCCCCAGCACGTTGCCGCTCATTATGCGGTGCTCAAGCTTGGGGCGATCGTCGTTGAGCATAATCCTCTCTACACGGCACATGAACTTGAAGCGCTCTTCACTGACCATGGCGCACGAGTGGCCATCGTATGGGACAAAGCCGCCCCCACTCTGGAGAAGCTGCGACGCACCACCCCCCTAGAAACCATCGTCTCTGTCAACATGATCGATGCGATGCCTCCACTGCAAAAATATGCACTCAAGCTGCCTATCCCCACCTTGATGAAAAAGCGCGATGCCCTTACCGCACCAGCGCCAAATACCATCCCATGGCAGATCCTCACTGGTAGTGCACTTGGAGGCCAGGGTGAAGACATCGTCTCTTGCCCCGAAGTAACCAAAGACTCCGTAGCCCTCATTCTCTACACCTCTGGCACTACGGGAGCTCCCAAGGGGGCTCAGCTTACCCACGGCGGCCTCTTTGCCAACCTTTTACAGGGAAAGGCCTGGATCCAGGGATTAGGAGACCAAGATGAACGCCTCCTCGGAGCCATCCCAATGTTCCACGCCTACGGCGTTACCATCGTCCTCAACCTGGCGATTTATATCGGCGGAGAGATGGTGTTGCTTCCTGCCCCACAGATCCCACTCATCATGAAAACCATGAAGAAAGAACCCGTCACCTGGGTTCCCGGGGTTCCCACCTTGTACCAAAAGATCGCCGAAGCCGCCGAGAAATCCGGTATATCCATATCCAGCGTTCGTAATTCTTTCTCCGGCGCCTCCGCCCTGCCGGTGGATACCGTTGCATACTGGGAAAAACTCACTAGTGGCCTCCTCGTGGAGGGCTATGGCCTCACAGAGACTTCCCCCGTTATCGTCGGCAACCCCATGACTTCAGACCGTCGTCCCGGGTATGTAGGAATCCCATTCCCTGATACTGAAGTTCGGATTGCTAACCCTGAAAACCTCGACGAGACGATGCCCGACGGACAAGAAGGCGAAATTCTTGTTCGTGGCCCCCAGGTGTTCGCCGGTTATCTCAACCAACCCGAGGCCACCGCAAACAGCTTCCACAATGATTGGTACCGCACGGGCGACGTCGGCATCATGGAAGAAGATGGTTTTATCCGCCTGGTTGCCCGCATCAAGGAAGTCATCATTACCGGAGGATTTAACGTATATCCGGCGGAAGTGGAAGACGTTCTCCGGCAGCATCCTGACGTCCTCGACGCCGCCGTAGTGGGCCTTCCGCGTAGTGATGGCTCTGAGTCTGTTGTCGCCGCAATCACCCTCAATGAAGGCGCAGCTCTTGACCCCGAGGGGCTCAAAGATTATTGCCGTGAGAACCTCACTCGCTACAAAGTTCCGCGCACCTTCTATCACTTTGAAGAGCTTGCCAAGGATCAGCTAGGGAAGATCCGCCGCCGTGAGGTACAGGCAGAGCTAATTCGGAAGCTTAAAAAGTAA
>Cp48_331
ATGGCGTATATGCGTATAGCCATGATTTCGATGCATACATCTCCGCTGCAACAGCCGGGTAGCGGCGATGCCGGTGGGATGAACGTCTATGTTTTATCGATGGCGAGGGAGCTTGCGCGTCGTGGCCTGGAAGTAGATGTTTTTACACGAGCGACGCGCCTTAGTCACGGTGAGACCGTCGATGTAGAGCCGGGGCTTCGGGTCATTAATATCGTGGCGGGCCCCTATGAGGGGTTGTCCAAGGAGGAGCTGCCCACCCAACTGGCAGCATTCGCGGGCGGGATAGTGCAGTTTGTTAAGTGCAATGCGCTGGCCTATGACGTAGTCCACAGTCATTATTGGCTGTCCGGACAGGTGGGGTGGCTTCTGCGTGATCTTTGGGAAATTCCGCTGGTTCACACCTCTCACACGCTGGCAGCGGTGAAAAATTTCCACAGCTCAACCTCGGACATGCGAGAGTCGGAGGCCCGCCGAATCTGTGAGCAGCAACTGGTGGATAATGCGGATATTTTAGTGGTAAATACTCCTGAGGAAACTAGTGACCTTGTCCATCATTACGATGCGTTGCCGGATAAGGTGGCGGTGATCGCGCCGGGCACAGACATTTCCCTCTTTACGCCGGGCACGCAACGCAATACGGAGGTCTCCCGACGCTGCCTGGGAATCCCCTTGCATATCAAGGTCATTGCTTTTGTGGGGAGACTGCAGGAGTTTAAGGGTCCACAGGTGCTACTCGCTGCTGTGGCGGAACTGCTACGCCGCGATCCTGACCGTGAGCTTAGGGTTATCTTTTGCGGAGGTCCTTCTGGCGCCGCGGCTACTGTTGAGCACTACATTGAACTAAGCCGGCGTTTGGGGCTGGGTAAGCAGGTGAGGTTCCTTGATCCGCGTCTCCCAGAGGAATTGGTTTCCATCTACCAGGCGGCGGATATTGTTGCGGTCCCCTCTTATAACGAGTCTTTTGGTCTTGTTGCCATGGAAGCACAGGCAAGCGGCACACCAGTGGTCGCGGCACGGGTGGGGGGTCTGTCCATCGCCGTATCCGACGGGGAGACCGGGTTGCTTGTCGACGGCCACGCGCCGGAAGCATGGGCCGATGCTTTGGCGCAGCTGCTGGACGATGACGCATTGCGGATCCAGATGGGGGAGGATGCCGTTGGGCATGCAGCGAACTTTACGTGGGCCGCCTCTGCGGAAAAGCTAGAGGAGGTATACGAGGCTGCACTCGACATTGATGTTGATGAATGCAAAGAGCGCCATGCGGAAGGCTAA
>Cp48_332
ATGACTATCGGAAAACTGATTCTTCTCCGCCACGGACAAAGCGAGTGGAACGCCTCCAACCAGTTCACGGGTTGGGTGGACGTTAACCTTACTGAGCAAGGCGAGGCCGAGGCCAAGCGCGGCGGCGAGATGCTGAAGCAACAAGATGTTTTGCCAACTGTTGTCTATACTTCTCTTCTTCGTCGTGCAATCCGCACCGCCAACATCGCACTTAACGCGGCGGATCGTCATTGGATCCCGGTTGTGCGCGATTGGCGCCTCAACGAGCGTCACTATGGTGCGTTGCAGGGTCTGAACAAGGCTGAGACCAAGGATAAGTATGGCGCAGATCAGTTCATGGAATGGCGCCGTTCTTACGGCACCCCTCCTCCGGAGTTGGAAGACTCAAGTGAGTTTTCTCAGGCAAACGACCCCCGCTACGCCGATCTGTCTCAAGTTCCTCGCATGGAATGCCTCAAGGACGTTGTAGAACGTTTTGTGCCTTATTTTGAAGAGGAAATTTTGCCACGGGCGAAAAAGGGCGAGACTGTCCTCATCGCAGCGCATGGTAATTCCTTGCGTGCATTGGTCAAACACCTTGACAATATCTCGGATGCAGATATCGCGGAGCTGAATATTCCTACCGGAATTCCGCTGGTATACGAGCTGGACCAGGAAGGAAAGGTTCTTAACCCGGGTGGTACCTACCTTGATCCAGAGGCAGCGGCAGCAGGAGCTGCGGCAGTTGCTGCGCAAGGCGGCAAATAA
>Cp48_333
GTGAACGTTTTACTAGCTTTCGTATTGGGCGCGGCTCTCATGGGCCTCGCCCTACCCGCGTTTAAATGGGTTCAAGGTCGGTCTGGGCGCTACCGTCGGGCGCTTGCAGGTGCCCATGCTAATCAGGTGACCACCGTAGGCCAGATGCTGCACTTGGCCGTGCAAGGATCACCCACGGGCGTTACCGTGGTGGATCGCACTGGCAGCGTCTTGTTGTCTAATGCGCGTGCGCATGACATGGGGATTGTGCATGAAAGAACCTTGAACCCTGATATTTGGGCGCTTTCCCAAGAGGTTTTTGAAGACCGAGAGACTCATTCCCTGGAACTGGCTATTGCTGATAGGCGTACGCGTATCACGTCTGTGCGGGCGATGGTGAAACCTCTGACGTTGGTAGATGACCGATACGTGATCGTCTTTAGCACTGATGAATCGGAAAATCAGCGCATGGAGGCCGCCCGAAGGGACTTTGTGGCCAATGTTTCCCATGAGTTGAAAACTCCTGTAGGCGGCATGGCCCTACTGGCGGAAGCGATAACGCAGGGCTCGGATGACCAAGAGCAGGTTGAGTACTTTGGCAAGCGTCTGCAAAAAGAGGCGCACCGGCTCGCAGACATGATCAATGAGCTGATCTCACTGTCCAAGCTGCAGGGGGCTGAGGCGTTGCCTGATCTGCAGCCGGTTGCGGTGGACGAGATTATTGATGAGGCCCTGAGCCGGAACTATCTTGCCGCCGAAAATGCCGGTATCGAGCTAACGCGAGGGAAGAAGTGCGGCGTTGAGGTAATGGGGGATAGAAGCCTTTTGGTTACGGCGGTGTCCAACCTCATCAGCAATGCGATTAATTATTCTCCGAATGCAATGCCAGTATCGGTGACTACCAAAGTGCTTTTTGACGAGCTCGTGCTCATCCGCGTCATCGACAGCGGCATTGGTATCTCCCCGGAGAATCAGAGCAGAGTTTTTGAACGGTTCTTCCGGGTAGACAAGGCGCGGTCGCGCTCTACCGGAGGAACCGGCTTGGGGCTGGCGATTGTTAAACACGTTGCTGCTAATCACGGGGGTGACGTGAAACTGTGGTCCCGACCAGGGACCGGATCGACGTTTACCATTGACTTGCCGATCTATCACCCCGAGGAACCTGCCCCGTAG
>Cp48_334
ATGATTACTATTCTTCTGGTCGAAGATGAAGAGTCCCTTGCTGATCCACTGGCGTTTTTATTGCGCAAGGAAGGCTTTGAGGTAGTTGTTGCTGGCGACGGTCCCACTGCCCTCGTGGAATTTGAAAAGAATGACATCGACATCGTTTTATTAGACCTCATGCTTCCTGGCATGTCAGGTACCGATGTGTGCAAGCGGTTACGCAAAGTATCAAGCGTTCCAGTGATCATGGTGACCGCCCGCGATTCTGAGATAGACAAAGTAGTAGGACTAGAACTCGGCGCAGACGATTATGTGACCAAACCTTATTCAGCGCGAGAACTCATTGCGCGAATCCGCGCAGTTTTAAGACGCGGCGGCGAACCGCAAGTAGCAGATTATGAGGAGGAAGGCGACGACATCCTCGGGGGTAGCCGCGTGCGTATGGACGTAGAACGCCATACCGTTACCGTGGCAGGAGAAAATATTTCTATGCCCCTGAAAGAGTTCGACCTGTTGGAATACCTCATGCGTAACTCTGGACGAGTCCTCACTAGGGGCCAACTTATCGACCGCATCTGGGGTGCAGATTACGTAGGAGACACCAAGACCCTGGACGTCCATGTCAAACGCCTGCGCTCCAAGATTGAAGAAGAGCCTTCTTCCCCTAAACACCTGGTTACAGTGCGAGGATTGGGGTACAAGTTTGAAGACTAA
>Cp48_335
GTGAATGACCCCAAAACCACTCCCGAATCTGCTCCAGTGCACCTTGGTTTCCCCGAGTTCTCTCCGGCTGCAGACTCGATCCGACGCGGCGATGAATTACCGCCAGATTTTCCGCGCCAATGGTTTGAGTTCACCAACCCGGAAGATCCTACGCACCAATTCAGCATCGATCTCACCTGGATCGAATCCACATATTCCTGCGCCTTTGGCACTGAATCATGCAAGGGCATCGACGCCTCTCTCCCCTCCGTAGGCTGCTGCGGGCACGGGGCATTCCTCTCCGACGACGAGGACCGCGAACAGCTGCTACATGCCGTGACACAAATGCCTGCGCGTTACTGGCAGCTGCGCCCAGAAGAGACGGACGCATTCCTTTCCGCCGACGATCCCGCAGAGCTAGAGCCGTGGTTGGTGTGGGATGAGCTAGACGACGACAACGGCGAACCGGAACCAGCACTGAAAACCACGGTGGTCGATGGCGCGTGCATTTTTGCTAACCGTAAGGGCTGGGCCACCGGCACTGGCTGCGCTATCCACCAATGGGCGCTCGATGCCGGCCAAGACCTCACAGTGGTCAAACCAGAAGTATGTTGGCAGCTTCCGTTACGCAGACTTGAAGCATATGAAGAGCGTGCCGACGGCGTAGAGATCCTGCGCACCACCATCACAGAATACGAGCGACGCGGGTGGGGCAACGGCGGCGAGGACTTTGATTGGTACTGCACCACTGCGCCGGGGTGCCACGAGAATTCCGATCCGTTATGGGTTACTCATGAATCGGAGCTCAGAGCGCTCATGGGAGACTCCTCATACGAGTTTTTAGCGCACATATGTCGTACTCGAGATAACGCCCGAAGCAGCGGCGTTCCCTCAAGTATTTTTAGCCCGCATCCAGCTAGTGTGGCTGCTGCTCGCCCACAAACCGAGTCTTAG
>Cp48_336
GTGCGATTAGGTGTATTGGACGTGGGAAGCAACACAGTTCACTTGGTAGCGGTGGACGCCCAACAGGGTGGCCGTCCGACTCCGATGAGTGACTGGAAAACAACCTTAAAGCTGGTGGGTTATCTAGATAAAAAGAGGGCCATTACAGCCGCTGGGGTGGACAAACTTGTGGACTCGGTGGCGGAAGCCGCTGCGTTGGCCCAGCAGCTTGGGTGTGAAGAGCTTATGCCTTTTGCTACTTCGGCGGTGCGCTCAGCAACTAACTCTGATGAGGTGCTTGCGGAGGTTGCTAGGCATACGGGGATTAACCTTGAGGTACTCTCCGGCACGGACGAAGCAAAATTGACCTTCCTTGCCGTGCGACGCTGGTACGGATGGTCTGCCGGGCGGATTATCAACCTAGATATCGGCGGCGGATCGTGCGGAATTGGAAGGCGTGAGCGCGAATAG
>Cp48_337
GTGAGCGCGAATAGGTCGCAGCAGATTGTAGCGGGAGCGCTTGTTGCAGAAGCCGCCATGAGAGCGCTAGGAATTGAACATTTAGAAATTTGCCCATGGGCACTCCGTGAGGGCGTCATACTTCGGCGTATGGAACAGGGTATTGTGCCAAAGGAAACCCCTTTAGGAGAGAAGTAG
>Cp48_338
ATGAGCGAGAAACAACTCACCGTTGCGGAACTACTGGCGCGTTCCGGTAAAAACGGCGGTAGCTCCGAAACTTCGCGACGTCGACGCCGCAACCTGGAAGATGGTGGCATTTCCGTTGCGGAGTTGACGGGCAGCATCCCCAAGGTGAACTCTAAGCCCACGGAGTCGAAGCACTCCAGCCAGCCTATAGACGTCCCTGCTGCCTCTGCCGCGTCGTCGAATAGAGAATCCGATAGCGCTGCGCAAGGTCCTCACTCACATCCTGAATCTTTTGTGGATTCTGCCTCCGCTGCTCCGTTCGCGGATGCGTTTCCTACTACTTCCCGCACCCAGGCACTCAAGCGTGATGCTGCCTTTACCGCGGTAAAAGAACAGGCAGAGAAGACTCAAGAGCGACAAGCCGCCGATAAGGCTGAAGAGCTGCTTGCTGCCGATAGCGCTGAGACTTCTACTACACCAGAAAATACTGCGGCAGCGATTCCCAGCAAGGAACAGACCATCGTTCTTAGCGTTGTGGATGAGAAGGACCCGGTTCGCCTGACCACTGATTCTTTCCCTGCCGTATCGCAGAACTCTCAACGTGAAGAAGTTCAGGTTGCGGCTGATTCCCTTGGTATGCCAGCCGTGGCTTCTGCCGAGCCCACAGACGCTCCCTCCTCGGAGACCCTCAACGCTGCTGAAGAGACCAGCACGTTCGCGGTGGTGGAGGACGAGGAGCCTTATGGCAGAGAAGATGATTATGAAGCCTACGAGGACTACGCGGCCTACGAGGAGTACGAAGACTACGAAGGCGCGGAAGAATTTAATGATGAGTACGACGACTATGACGAATACTACGAGGAAGACGAGGAGGAGAGAGTCTCTGCCATGGGGGTAATCCTCATGGCTTTGGCAGGAATCGTACTCGGCGTTGTTATTTTCCTCGGTTTCCAACAGCTCTGGGGTGCCCTGGGCAAAGCGATCGTGGCAGTGCTGGCTGTGGCGGTGACTGGAGCTATCGTGGGCGTGGTCCATGCGTTGCGTACTGAGCGGGATCGTGAATCCATGATTCTGGCAGGCGTTGCTGGTTTGATCATGACGTTTGGCCCTTTGCTCTTGTCTTAA
>Cp48_339
ATGACTTCAATTGCAGTGATTGGCGGCGGAAAGATCGGCGAAGCCCTTATCTCAGGGCTTATTGCCGCGGGTATGAACCCTAAAAATATCAACGTCACCAACAGGAACGCAGAGCACGGTCAGGCTCTTAAAGAAAAGTATGGCGTTGTATCTTTTACGGAGAATATCCCTGCCGTTGATGAGGTTGACGTTGTGTTTTTATGCGTCAAACCAAAGCAGATTATTAAGGTGGTCGAGGAGATTGCAGATGCGGTTGATAATAACTCCAACACCACTGTGGTATCTATGGCGGCGGGTGTAAATACAGCTGCCATCGAAGAAATTTTGGCGGCGGGCTCACCTGTGATTCGTGTTATGCCTAACACTCCGATGCTGGTGGGTAAAGGAAATTCTGCGGTCGCCCCTGGTCGTTTTGCTGATCAATCCGCGGTGGAACAGGTGCGCAAGCTACTTGAGACCGTGGGTAACGTCACGTTAATAGAAGAGTCTGATTTGGATGCTGTTGTAGCACTATCGGGTTCCTCACCAGCCTATCTATTTCTCTTTGCCGAGGCGCTTATCGACGCCGGCGTGAACCTGGGGCTGAACCGAGAGCAGTCAAAGGAGCTGGCAGTCAATGCGTTCTATGGCGCGGCTGCAATGCTCAAGGAGACTGGGGAAGAGCCTGCACAATTGCGCGCCAACGTCTGTTCGCCAGCAGGTACCACGATTGCGGCTATCCGGGAGATGGAGGAAAGCGGCTTGCGCGGAATGGTGTATCGCGCGGCCGAAGCTGCCGCGAAGAGAAACGGTGAGCTTGGGTAA
>Cp48_340
ATGGCTAGAGAAGATAATGGGACTTTTTTAACAGTCGCCGAGGTCGCGGAGATTATGCGCGTATCTAAAATGACCGTTTATCGGTTGGTTCACTCTGGTGAACTTCCGGCGGTTCGCGTGGGACGTAGCTTCCGCGTGCATGAAAAGGCTGTTAATGAGTACCTGGATGCCTCCTACTACGACGTGGGATAA
>Cp48_341
GTGAATGCTTTATTTACCGAGCTTTCTGCGCTGAACGCGAGTACGGCGCAGCAACTTGCGGTGCTTCTTCTTGGACATGCGCTTGCGGCGCTTCTTGATGACAGAACCCATAACGGTTTCCCTCGCTTTATTGATCGGTGTACGTACTTCCCTGCCAGAAGCCCCACGGTCTCTTTTGCAATGCATACGCGGCCGAAGTGCACATCCGCCCGCGCAGGGTTACTACTTGTCCTCAAAGGCAGTGACCTTCATTAG
>Cp48_342
ATGTTCTCAATAAAGCGTCCAGCGGTGTTGGCACTGCTTATCGTTATCCTTCTCATCGTGGGTATTGGTGCTTATACCTTGGGTCGTGGTTCTGCTGCGAAAGATGGAGATACCTCTGTAAATAGCGCCGGATCCTCACAAGGCGCAGGGCCTTCTTTGCCGCCAGGCTTTACTGGTAAGACCGGTTCCTCACGGGTGTCGCCTGGAACAAAAACCGATGGGCCTGTCGCGCTGGCAAATGGTTCTTATGACGCGATGATCTACGGCCCCGGAAAAGAACTGAAATCAGCCGAAGATATCCTTAACGTGCATCGTCGAAACGCAAAGGATCCTTTTGCGTTAGGAGCTCTGGATGCGCCAGTAGTGATCTCGGAATTCTCTGATTTTGAGTGCCCCTTCTGCGCGAAGTGGTCTAATGAGACTGAGCCGACGATTATCAAGGAATACGTGGAAAAGGGATTTGTCCGCATTGAGTGGAATGATCTTCCGATCAACGGCCCCGATGCTGTTTCGGCTGCTAAGGCGGGACGAGCTGCTGCCGCTCAGGGTAAATTCAATGAGTTCCGCAGCGCGCTTTTCCAAGCTAGTAAAACGATCAAGGGGCATCCCGAAAATAAATTGACCAACTTTGAGGAGTTCGCTCGGGAAGCAGGCGTGAAAGACATGGCACGCTTTAGCCGAGAAGCCTCAGATGCTACGTATGACTCCGTGGTCAATAAGGCTCGTGAATACGCCGGCTCTTTGGGGATCAACGGAACTCCCGGCTTTGTTGTGGGTACCCAGTACGTCTCTGGTGCGCAGCCCACTGAGGTCTTTATCCGCGCTATTGAAGCGGAACTAGCTAAGGTCGCGGATGGAAAGGTCGCCGTTCCTAGTGTCTGA
>Cp48_343
GTGTCTGATATTGGATTACTTGGCGCATTCCTCGGCGGGATTCTGGCGCTGCTTAGCCCGTGTTCTGCGTTACTGCTTCCGGCGTTCTTTGCCTACGCATTCCAGCGTTCGTCGCAGATCATGGCACGGACGGGTGTGTTCTTCCTTGGGCTGGCGGCGGTGCTAGTGCCAGTGGGGACCGCGGCAGGGCGCCTTGGAGGGTTTCTGGCGCTGCACCGTGAAACCTTAATCATTGGCGGCGGAATCGTGATTGTTGCCCTGGGTATTTTTACCTTTTTTGGCGGCGGGATAACTCTCCCAGGCCTGTCAGGATTGGCGGGTCGGGTGCGTGGACGGGGATGGCTTTCTGTCTTTTTACTAGGCGCGGCTTATGGCTTTTCGGGATTCTGCGCTGGTCCATTGCTTGGGGCGGTGCTTACCACGGCCGTTGTAAGCGCCTCCAGTGCGTATGGCGCGCTCGTCTTAGGCTGCTATGCCTTGGGGATGGTTGTTCCCCTGGTGGTCTTGGCGCTGTTCTGGGAACGCATTCCGCATGGGGCGCTCGGGGGCAAGGTTGTTCATGTAGGCCGGTTAAAACTGAATACTATGTCGATGATCTCTGGCGTGATTTTTGTGGTCATCGGATTAGTTTTTATTTTCACACATGCTACGACCGGACTACCGGGGCTGCTCGGCATTGAGACTCAGTCCAAAATTCAAGCATGGGCACTCGACGTAGCAGCTAACGTGAGCAATCTAACGTCTGTATTGATAGTGCTAGGAATTATTGCGGTCGGACTTGTGATCTATATTCTTCGGACCCCGGAGAAAGGGAAACGAGATTAG
>Cp48_344
GTGAGCATCTCCCAACCCGATCCCACTTGGCCCCAAACCCCGCAAGAATTCTTGGCCGGCTGGTCCACCTCCCGTGGCAACCTCCGCCGTTTCTTTGAGGAACACGCTCTACCCCCTATCGACGCCCAAGCACAGCGCGAAGCTGGAGAAGCCGCTGCAGCACTCGCCGCCGCTGAAATCTACGGGATTGAGCTCGACCAGTACACCTCTGGGTTAGAGTCCGTATCAGGATCATTCGAAGCTGCCGGCGCTACCCATGTCACCAGTCCAGACCCAGACATACCCCAAGACCTCGGCGCTGCCGCATTCTTTGACATCGATAACACCTTGATTCAAGGTTCGTCTCTGGTTGTCTTTGCCTTGGGGTTGGCCAAAAAACGCTACTTTAAGCTCAGCGAGATCCTTCCTGTCGCGTGGAAACAGATCAAATTCCGGGTCACTGGCGCAGAAAACGCAGCAGACGTGGCAGAAGGGCGCAAACAGGCGCTTGAGTTTATTAAAGGCCGCCGTGTGGACGAGCTTGTGGAGCTCTGCGAAGAAATCGTGGGCAATAATATGAGCGAAAAGCTCTGGCCGGGGACCAAATCCCTCGCGGATCAACATATTGCCGCGGGCCAGCAAGTGTGGCTTGTGAGTGCCACTCCCGTGCAGCTGGCGCAATCACTGGCCAAGCGACTTGGTTTTACCGGAGCTTTGGGCACTGTCGCAGAAGTCAAAGACGGTGTTTTTACCGGAAGACTGGTCGGCGATATTCTGCATGGCCCCGGCAAATTACATGCAGTTGCGGCACTTGCAACCATTGAGCGACTCGATCTGAGCCGGTGCACCGCGTACTCCGACTCCGTCAATGATGTACCAATGCTCTCCATGGTGGGCACTGCAGTGGCCATCAACCCAGACCGTCCGCTGGCTAAGGTAGCCAAACAACACGGCTGGGAGATGCACGACTACCGCAGCCTGCGCAAAGCCATGCGAACCTACGGCCTACCCGCGCTAATCACGGCGGCTTTCAGCCTCGGCGGTTGGAAAGCGTGGCGACGCTAA
>Cp48_345
GTGTCTGGTGTAGCAAGCGCACGCGAAGTAGAGCTTATGACTCGTAAGACGTGTGGCTCATGCCAACGGGTGGCTGAACAGATCACTCCTGTGGTCGCTGCAGCTGGAGCGAAGTTAAGCATTGTCGACGTAGATATGGATCGCTTGTTAGCCGCTGAGTACGGCGATAGGGTTCCCGTCGTGGTTATCGATGGTGAGGAGTTTGCCTGTTGGGAAGTGGACAATGAGGAACTTGCTGCAGAGCTTGCTAGTTAG
>Cp48_346
GTGCTGGTTGTTGGGATGTCTCACCGGTCGGCTCCAGTGACGCTCCTGGAACGGCTGAGCATGAATGACGAGGTGCGTTCCCAGACGGCTACGGATCTTATTGCTCGTCCCTCGTTGACTGAGGCGATGATCATATCTACTTGTAATCGCCTAGAGGTCTATGCGATGACATCTAGTTTTCATACGGGTGTCAATGACGTGGTGGAAGTGCTGCATGCCGTGAGCGGCGTAGATATGGATACCCTTCGGGGGTATCTCTACGTGCGTTATGCAGATGCTGCTGCGGAGCACATGATGGTGGTGGCTTCAGGCATGGACTCGATGGTTACCGGAGAGCAGCAGATCATCGGACAGGTGCGTACGGCGTATCAGCAGGCTATCGAGTCGGGGACCGTGGGTCCGGCCCTGCATGGTTTGGTGCAGACGTCCTTGCACACGGGGAAGCGCGTGCACACTGAGACAGACATAGATGATGCCGGCGCTTCCATGGTTTCCTTTGCCCTTGATCAAGCAATGTCCGGGGCTGGTCTGAGTGACCTACGCGGTAAAAAAGCGCTTGTCCTTGGAGCAGGAGCTATGGCTTCTTTGGCCGCTACCCATCTGGGTAGGCTAGGCATAGAGGGGATTATCTTTTCTAACCGGACCCGCAATAGGGCAGAACGGCTGGCTGAGCATTCCCGTGAGGCCGGGGTGCCCGCGGAAGTCGTCGATTTTGCATCACGAGGAAATGCCCTGAGTGGGGTGCATATTGCGATCTCTGCGACAGGCGCCCATACCTACACGATTTCAGCTCAAGACGTGCCGGAAAAACACTTAGGGCTGATATTTGTTGATCTTTCCATGCCTCGAGATATCAACGATGACGTTGCGGAAATCGCGGGAGTGCAGCTGGTCAATATAGAGAAGCTGCATGAAGCCAAGGCGGAGGGGAAAGACGCTGATGAGGCTGCCCACAAGATTGTTGCGGAAGAGCTCAGCGCATACACCTCCGCGCAGCGGGTTCGAGATGTGGCGCCAGCGGTATCGGCGTTGCGTCGACACGCTTCTGGCTTGATAACCACCGAGCTGGAACGTTTGAAAACTCGCACACCGAGCATGGGCGAAGAAGATTTTGAAGAAGTGCAGCGCACGATACGCCGGGTTGTGGATAAACTCCTGCATCAGCCGACGGTTCGGGTAAAAGAACTCGCGGCAAGCTCTGGGGCGGTTTCCTATGAGACGGCTCTGCAAGATCTTTTCGGCCTCCCAGTAGAAGCAAAGAGCGTAAAGCTTGGCGTGCGTGACTTACCCGATGCTGAGGTCGTAGCCCTGGGGGTTAGCGATGCCAACAAGATTATCCGAGCCATCAAGGAAGACTGA
>Cp48_347
ATGACTTTTACTATCGGTACGCGCGGCAGCCTTTTAGCTACCACCCAATCGGGGCATGTGCGAGACGCCCTAATCTCTCAGGGGTATTCAGCGGAATTGAGCATTGTCACCACACCCGGTGACGTAAATATGGCGCCTGTGGAACGCATCGGAGTGGGCGTTTTCACTCAAGCACTGCGTGACGTGCTTGTTAAAGGCGGCTGCGATATCGCTGTACATTCTTTTAAGGACTTGCCTACGCAGCGCGATCCACGTTTCCACTTAATAGTTCCGGAGCGTGCCGACGCCCGCGATTGCCTTGTAGCCCGAGACGGCCTGACATTGGAGGAGCTGCCTCAGGGGGCGCGTATTGGTACGGGAGCGCCTCGAAGAATCTCACAGATCAAAGCTTTGCGCCCTGATGTGGAATGCGTACCGTTGCGTGGCAACATCGATACCCGGATGGGCAAGGTTTTCTCCGGAGAACTTGATGCGGTGGTTCTCGCTTATGCGGGTCTTTCTCGTGTGGGCCGTGGCGACGAGGCCACAGAGGTGTTTAATCCGGAGCGCTTCCTTCCCGCGCCTGCGCAAGGAGCTTTGGCCATCGAATGCCGCGTTGATGACGCCGCTGCTGTTGCGGCGATCAATGCAATCCGAAACGCAGAGGATGAGACTTGTGCGCTCGCTGAACGTGTAGTGCTCAACCGGTTGGAAGCGGGATGCACGGCACCCGTGGCCGCCCATTCTGTCATCATCGAGCAAGAGCTCCAGGTCACGGGAGCCGTTATCTCTCTTGACGGGAGCAAGGTCCTTCGCGCCACGATGACGGGGGGACTGTCTGAGGCTGTGGCTATTGGAGAAAAAGTTGCGGCAAAACTTATTCAGGATGGTGCCGCTGAGTTGCTGTCCTGA
>Cp48_348
ATGAGTTCGACTCCGCAACCCACCCCGGTAACCCCTGCACCGGAGGGAAAAGTGATCTTTGTAGGAGCAGGACCAGGAAACCCTGATCTGCTCACCGTTCGCGCCCGCGAAGTTCTCAGCCATACCGCTTTTGCCGTAGTAGATGCAGAAGTTCTACCGGGGGTTCGCTCAGTGGTTGCACGTGAACTCGATGTGCCGATGGATAAAGTTCAGGCGGCTGAGGAAGAATACGAGCGGCTGTGCGCGGAAGCAAAAGAAGCTGGTGCGCGCCGTAAACCGCAGCGCCCGGACGCCCCGACTGCCGCTGAGATTACAGAAGTAGACGACGACGTTCCTGTAGTAGAGGTAGTGGAAAAGCTTAAGGAGCTTTTGTCCAGCGGGGAAGACGTTATTCGCCTGGTGCAGGGAAACCCCTTGTCATGTGACCGAACCCTGGAAGAAATTTCTGCGGTCAAACAGGCCGGGCTGGAGTTCCACGTGGTTCCCGGCATGTCCTTGCCGGCGACCGTTCCTGCTTTCGCGGGTATCGCTCTGGGCTCTTCTTATACAGAAACCGATGTAACTGGGGAAGACGTAGATTGGGAACAGCTTGCTGCAGCACCTCAGCCGCTGGTTTTGCAGGCAACTAAAGAGGATCTGCCCACAATAGCCGCAGAGTTAAAATCTCGTGGGATAGAGGCATCGACCCCGGTGACGGTGACAGCTCGCGGGACAACACGCTTGCAAAGAAGTTTTGATATTAGTTTGGGCGCCCTGCACAAGTTAGACGGGGACCTCGCCGGAACCCTCGTGGTTACTTTAGGCAAAGCAGCGGATGAACGTACCAAGTATTCTTGGTGGGAGAACCGTTCGCTCTTTGGTTGGAGAGTGCTGGTCCCCCGTGCAAAAGAACAAGCCGGATCAATGAGTGCATTGTTGGCTGCTCAGGGGGCAATCCCGCAAGAAGTTCCCACAATCTCTGTGGAGCCGCCACGCAATCCTGCGCAAATGGAGAAGGCCGTTAAAGGGATCGTGGAAGGCCGCTACCAATGGGTGATTTTTACCAGCGTCAACGCGGTGAAATCCGTGAGAGAGAAAATCGGTTCCTTCGGACTCGATGCTCGTGCCTTTGCCGGTGTACGCATTGGAGCGGTAGGAACAAAAACTGCTAAGGCTATCCGTGAGCTTGGAATCACGCCGGAGTTGCTCCCTCCGAGAAATCGGCAAAACGCTGCAGGTTTAGTGTCAGTGTTCCCGGAGTATGTGGAAGACCTTGATCCAGTCGGACGGGTCCTCTTGCCCCGGGCGGATATTGCAACGGACGTCCTGGTGGAAGGCTTAGAAGGCCTTGGCTGGGAGGTCGACGATGTGGTGGCGTATCGCACGGTACGGGCCGCCCCGCCGAGTGCAGAAGTGCGCGACATGATTAAAAGTGGCGGTTTTGACGCTGTGTGCTTTACCTCTGCATCCACGGTAAAAAATCTGGTGGGCATTGCTGGGAAACCACATCAGCGCACAATCATTGCATGCATTGGTCCGATGGCGGCGGCAGCGGCAAAAGAATTAGGTCTGCGGGTGGACGTGATCCCCGAGGTAGCGGATGTTCCTCACTTGATTAATGGTCTTGCTACCCACGTGGCACAACTGCGCGCAGCTGGCCAGCTGCCGCCTCCTAGGAAGAAGCGGCGCGCCCGAAAAAATCGCGAGTAA
>Cp48_349
ATGAGCAACGCAGATCTCCACCTTATTCGTCGCCCACGCAGGCTCCGAAGTACGCCAGTTATGCGCGAATTAGTGGCAGAGACGACGCTTCGTCCCGCCGACCTGATTCTTCCTATGTTTGTCGCAGACGGGATAGCTGAGCCCCGCGAAATTTCTTCTATGCCTGGCGTATACCAGCACACTATTCCCTCCCTAATCGAGGCCGTTAGAGAAGCTATTTCCGTAGGGATTAAGTGCATTGACCTCTTCGGAGTGCCTCTCGACGCCGACAAGGACGCACAGGGTTCTCAATCTTGGGCACCAGACGGAATCCTCAACCGTGGCATTAGAGCGTTACGCCAAGAGTTTGGCAATGATGTGATCATCATGGCAGACACGTGTCTTGATGAGTTCACAGATCATGGGCACTGTGGCGTACTCGACACTGATCGCTTCGGCGAGGCGGTTGTGGATAACGATGCCACTATCCCGTTGTATCAAAAGATGGCGGTGGCGCAAGCGGAGGCAGGCGCGCACATGGTAAGCCCCTCCGGCATGATGGATGGGCAGATTTTGGCAATCCGCGACGCCCTCGATGCTCATGGATTCCAAGACGTAGCCATTATGGCGTATTCCGCTAAGTATGCTTCGGCCTTCTACGGCCCATTCCGTGACGCAGTGGGTTCTTCTTTGGACGGCGACCGTAGAACATACCAGCAGGATCCGGCTAATTTTAGGGAATCACTGATGGAAGTCGACCTAGATATTGAGGAGGGCGCGGACTTTGTTATGGTCAAACCAGCCATGCCTTACCTCGATGTCCTAGCAGAGGTAGCCTCAACGTCGTCCGTGCCTGTCGCCGCGTATCAGGTATCAGGCGAATATGCCATGTTGCATGCGGCTGCCCGTAATAACTGGCTCGATCTGGAACGTGTGATGATGGAATCGTTGATTTCTATCAAACGCGCTGGGGCAGACCAGATTCTTACTTACTTTGCCGTCGACGCGGCGAAAAAACTACAGCACTAG
>Cp48_350
ATGACCAACCACCAACAGCGACTCGAGCGATCACCATCTCACCAGACCACTCCCGACGCTAAGCGGGAGCGTCCCGACGCGATTCGCTGGGCGGTGCGCGCGTGGATTTTTGCCATCTGTGTGGAGGTAGTCCACCAGATCATCAATATCATTGTTGGTTTTGCCAACAAGCCAGAGTTGATCTCTAGGCTCAAAGACTCGATGAAGGATGAGAATCTTTCTCCAGAGATCATGAACGTGGCAGCAAGCTTGAGTATTGTTCTGGCAGGACTTTTCGCCTTTATCATGCTGGGAATTATTGCGTGGTTGGCTGCGCTTCTTTATAAAGGCAACAAATCCGCGACCCTAGCGCGCCGCATTCTTACATATTTTTCTATTTATTTTGGCGTGCGGTTGGTGACAGTCTTTCTGCTGACGCCAAGCTCGCCGTCTGTCCCCGTCGCAGTGTATGCCGTTGACGGTTGCATCCAGATCGGTATGGGCGTTGCTGCCATCGTCGCGCTCATTTTTAAGATGCGGCCCGAAAGCCTGATTTGGACTGGCGAGTGGGAGACATCGAGGGGGAAGAATGGGCGCGCCTAG
>Cp48_351
ATGGGCGCGCCTAGCGGTAGTCGAGACTCTCAAGAGGGCGGTGTTCCTGCACGTCCTCTGGGAACTCAGGAAGGGCTTGCCGACGCCATTGAAAAGGCGAAGCGGGCTGCTGCACAGGCTGGCATTAACACAGGAGCTTTCCACGCAATCGATCCGGAAGAAGTCGCTGCTGCTGCTATCCACGCAGGGAAGACCTCTTTTGCGTTTGAGTTAAAGGGACTGACCAGTGCTTCCTCAGTAGCGGAAGTGGAGGAAGCCCTAGGAGAGTTGGAAGGGGTGGAGGCAAAAATTGTTTACCCTTCCTCGATGGCCTGGGTGAGCGCAAGTCGCACTATTGACCCGATGATGTTTGTGGATGTATTCCAGAGATTCGGTATTAGCGCAACGCTTACTGACTCGTCGTTGCGGCGTCGGCTTGCCTGGTCCGACGTTGAGGAAGGACGGTATAAGCGTTCGCGACGCCGCGATCGTAGGGTCAGCCGCTTTGGCTCTCGCGTGGATGAGGAGGAACGTCGCTTTGAGCTAGCTCGCAGGGCAGGCTTCTTGGAACGCCGCGAGGATGTCTCGCGTAAAGAGCCCAGCACTGCTGTTCTCTTCACCGCCCGCTCGCTGATGACCAAAACGCGTCTATTTACCAGCGCGCTTTTTACAATTCCTGTCGTAGCCATCAGCTACTCCAGAGACCTCCAGTTTGATGGCTGGCAGTGGGTTTTGGCTGTGCTTTCTATCCCCGTTGTGTTTTATGGCGCGTGGCCTTTTCACAGGGCGACGCTGGGCGGAGCTCGCCGTGGTATGTCGGCGTTGGATAGTGCCTCGTCGGTAGCAATCCTGTTGGCCTGGCTGTGGTCGTTGAGCATGGTGTTATTTACCCCTGTGGGCGACCCAGGGTATCGGGCTCGGCCAAAGTGGGTAGCGATCGACCCTACGATTTTTGAGTCTGGCGCGCTCTTTTTCGACGTAGCCTGCGGAATGACTCTGATCCTTCTTGCAGGAAAACTCGCTGCCCGAAGAGCTCGCAGCAGTCTCCAAGATGATCTTCTTAAATACAAGCCCAATCCCGCTTCTACGGTCACGGTGGTGTCTAAAAAGCGGAAGTCGGGAGCTGTAGGAGAAGAAGATAAGGCGATCCAAAAACTGAACGTGGGGGATGACGTCATCGTTCCTGCTGGGGAGCTTGTTCCTGTCGACGGCATAGTGGTCGGCGGCGGAGGAACCCTGGACGGTACGGCTTTGGGCATCGGCTCATTTGACGTAAAAGTAAACGACCGGGTCTACGCAGGGTGTATCAACGGCAGTAAAAACCTGAAGGTGCGTGTATTGCAGACTGGGCATAGGACCTGGTTGGCTGCCATAAATCGGTGGGTGGTAGACGCTAATGTGCACCAGAATCGTTCGGATGCCATAGCCACCAAAGCAGCCTCGATGCTTGTTCCAGTGTCCTTTGTTATTGCGGCTACGGATTTTGCACTGTGGGCCTTGATCACCAATAACCTGAACCAGGCGTTTGCTACGGGTCTTGCAGTGCTAGGGTGCGTGGCCCCGGCAGCGCTGGCAACCTCTGCATCGCTGGCTATGCGGCAGGGCATCGAAGGCGCTGCCCGTCGTGGAACGCTCATTAAATCAGGCGAAACTCTGCGCAACGTCGACGAGGTAGATACGGTTATTTTCAATCGCGTGGGCGCTATTTCACGCCCTGAGATGTCTGTAGAAACAGTTACTGCGGACCGTGGGGAAAATCCTGATCTGGTGCTTCGGGTTGCTGGCGCATTAGCCATGGAAAGTGGGCATCCGGTATCCCGCGCTCTGGTGCGCGCGGCACGGGAAGCGCGAGATGCTTCTACCGATGATTCAATTCCTGGTTGGATTGAAGTCAGCCACTCGGAGGTGGACGAGGAAGGAAGCTTCCGCGGACACGTGGAGTTGCCCGTAGTCAATAGCGATGGCGAGGAAGAATTGCGGAGCGTGGAAGCCGTATTATGGCGTCCGCGTAACCTTTCTGACCTGCATGGTCGTTTGGCCGCCGCCGCGGTTTCTGGCAGTAGTCCGTTGGTTGTGCGTTGGAAAAACAAAGATCGTGGTGTGATCACGCTGTACAACGGTGCCAAAGACGATGCTGTGGATGCCGTGGATGCGCTTGAGGCGATGGGGTTGGAAACGATGATGCTTAGCCGGGATACGTACCCGGTGGCGCGTCGATACGGCGATATGGTCGGAGTATCCCATGTGCTGGCTGGCGTGCAGCCTGGGCGGAAACCTCAGACAGTTCGATCTGTGCGCTCTCATGGGGCGAATATCGCTATGGTCGGCGATGAATCGGTGGAGGAGTGTTATCGGGTTGCCAACGTTGGCATTATGATTAGCGCGATGTCGGGGCCCCAGGGGGCGCTTGCGCTTGAGCACCCCGCAGCAGACGTGGTCATGCTCAAACCAGATGTGGCGCCTATCCCTCGCTTGTTCCATTTTGCACGTCGCCTGAATCGTAGGATTCGGGGAAACCTGATCTTTGCGTGGACGTATAATCTGCTGGCTATTGTGGCGGCGGTAGCGGGAGTACTGCATCCGATGATCGCTCCTCTTCTGATGTTAGGGTCGAGCGTGATCATCGAGGTTCGCTCTCATTGGCTGCGTAGCATGTAG
>Cp48_352
ATGGGGTTCTCGCCTAAAATAGGGTCGGCTTGCTTTCTTTTGGCCGTTTTGTTGTGCATTATTAGTGGCATGTCACAACCTTTCAACGCGCCAATTCTTGACGCTATTCAGGGAAAAACTCCCACGCGTCGTCCCGTATGGTTTATGCGCCAAGCCGGCCGCTCGCTACCTGAATATCGCAAGGTGCGGGAGGGTATTGGCATGCTGGACAGCTGTTTTATGCCAGAACTTCTTGCAGAAATTACTCTGCAGCCGGTGCGGCGACATGACGTAGACGCTGCGATCCTATTCTCAGACATTGTGGTGCCGCTTAAAGCCGCCGGGGTAAAAGTGGAAATCATTCCTGGCCGTGGTCCTGTTATGGACCGTGCGATCCAAAGTCGTGCTGACGTGGATGCCTTGCCGATCCTTGAAGAGGACGTCCTTCAGGTAGCCCGAGGCATCGAGATTATCCGAGATGAGCTGACGGAACAGCAAACCCTGATTGGTTTTGCAGGCGCACCCTTTACATTGGCGAGCTACCTTGTCGAGGGCGGCCCCAGTAAGAACCATGAAAAGACTAAGTCCATGATGCATGGGGACCCCGAAACCTGGCATGCCCTTATGCAGCGTCTGGTTCCTACCATCGTGCGTTTCCTACGCACCCAGATCGATGCAGGCGTTCAGGCCATGCAGCTCTTCGACTCCTGGGCGGGATTCCTCACGGAGCGCGATTACCGTAATCACGTGCTTCCGTATTCCACTCAGATTTTGGAAGAGGTAGCGGATGTGCCGCGCATCCATTTCGGGGTAAGCACCGGTGAATTGCTCGCTACGATGAGCGAAGCTGGCTCTGAGGTAATGGGTGTGGATTGGCGTGTTCCCCTGGACGCTGCTGCCGAGCGCATTCACGCGCGTTCCGGGGCCAAGGTGCTGCAAGGAAACCTCGATCCGGCGTTGCTTTTTGCGGGAGACGACGTACTAAAAGCTGAGATTGAGCGTATCTGCATGGAAGCCGATCGCGCCATCGCCGCAGGGCATGCCACAGGGCATATATTTAATCTCGGACACGGAGTATTGCCGCACACGGATCCTGAAGCAATCACTCGTGCGGTGGAACTCATTCATCGTTTTTAA
>Cp48_353
GTGCGCATTGCCATCATCGGTGCCGGTTTAGCGGGGCTAACGGCTGCTTATGAGATTCATAAACTCGCCCCTCACGCGGACGTAGAGGTGTTCGAGGCGACAGATCGAATTGGCGGCAAACTGTTCACGGTTCCGTTTGCCTCCGGTCCTACTGATATGGGCGCAGAAGCATATTTAGCTTTTCGGGAAGATACCACTGAATTTTTCAAAGAGCTAGGGCTCGAGGAGAGTTTGCGTTCCCCCTCGGGGTTGCCTTCTTTGCTATACCAGGGAGGCAGCCTTCATAGCATGCCTTCCAACACGATCATGGGTATCCCCGGCACAAGTGAGGACCTAGGTAACCTGGTCAGTGAGGAAACTCGCAAACGCATTGACTCGGAAATAAACGCGGAGTCTATTGAGTGGCCTCAAGAAATAAGCCTGGGTGCACTCCTGCGGGAACGCTTGGGTGATGATGTTGTAGATCATGTGGTGTCGGCGCTGCAAGGTGGCGTTTATTCTTCTACCTCGGATGATCTCAGCGTGCGCGCTACGGTACCGCAGCTAGCGCGGGCCTTAGACAAGCTCAAAGAAGAGGGAAAGCCCGTAACCATCACGGGTGCTGTTCAACGACTTTTGTCTGAGCGAGAGGAACGTAACAAAAAACGGGGATATACCCCGAGCGTTTTTGCGTCTTTCGCAGGCGGCTATGCGGAGATGTATGAGGCTCTTGCTGAGCGTAGCGAGGCAAAGATCCACATCGATGCCTTTATTACCGCAGTGGATAAAAAGCCTGAGGGTTTTGTGCTCAAGGGTGCTGAAGGCGTCTTTGATAAAGTCCTGTTGACGGTGCCGGCGCCCACGGCGGCTCTGCTGCTTAAGAACCTTGTTCCGGAGGCTGCACAACAGCTTAAAACTATCAAGCTAGCGAGCTCTGCCGTGGTAGGAATGAAGTTTGATAATTCCGCGGGACTCCCTGATAACTCTGGGATTCTTGTTGCCACTAATACCCAAGACGTGAGGGCAAAAGCATTCACCTTTTCCTCTAAGAAGTGGCCTCACCTGGGGGAACGTGGCGGTGCTTTAGTGCGGGCCTCTTTCGGTAGGTTTGGTGAGGACGCTATCGCGCGCGCAGACGAAGACGAGCTTGTCGACGCAGCCCTCGACGACCTACAGACCATTACGGGATTCGACGGACGTGCTGCTGGATTATCGGAGATCTTTGTCCAGCGATGGTTCGGCGGGTTGCCAGTGTATGGTCCTGGGCACTTGGACACGGTTGCAGCAATCAAGAAAGCACTGGCTCAGGTCGAGGGCATCGATGCTACTGGTGCGTGGGCCGATGGCGTCGGCGTTCCCGCAGTGATCGATGCTGCGAAAGCAGCGGCCAAACGAGCACTTGCCTAA
>Cp48_354
ATGACTATTGCATTTCTTGGAACCGGTCGAATGGGCACAGAGTTAGCACTCCATCTGCTCAAAGAACACGAACTCGTGGTCTGGAATCGCACCCCAAGCAAAGCAGAGCGCTTGGTGGCAGCAGGTGCCACGCTCGCTTCTTCCCCCGAGGAAGCGGTCGCTGCTGCCGATATCGTTGTGACGTCGCTTTTTGGCCCAGATACAGTGCGAGACGTAGTTATTACCCCTCGCCTTATCCCGGATGGGGTGCTGTGGATTGATACGACTACCGTCAGCCCGGAAGACTGCATTGAGTTTGCTCATGCAGTGCCTAGCTATGTCGCAGCCCCCGTGGTGGGTACCCTCGGTCCAGCTCGCGCCGGCTCTTTGGGAGTTTATGTGGGCGGCACCGATGAGCAGTACCGCAATACCGCTGCTGCGCTCGTCGCCCCATGGGCAGATCCTGAAAGACTTGTGCTTGTCGACGCCGCTCCTAAAGCTGCCGTAGGAAAATTGCTGGCTAATCTCGCCCTTGCAGTAAGCGCCCAGGGGCTTAAGGAGGCACTGCTCCTCGGAGACTCCAGCGGTTTGTCCCCGGAGGAAACCCTCACCATGCTTAGGTCCACCGGCCTGGCCTTTATCGCCGGGATGAAGCATTCCTTTGTTGTAGGCGAGCGTCCCACCGCGCCTGGAGACTTCACAGCAGATGCGATAGCAAAGGATGCTCGCCTGATGCTGAACACCGCGGACCAACCGCTTCCCGCAGTCGGCTCAGCACTAAAATCATTGGAAGAACAACAGCAGGCCGGGCATGGCGATGAGGATTTCTCCGTGATGCTGACACGCCGAGACAGCTAA
>Cp48_355
ATGACTGTTATCCCGACTTCCTCTAACGTTCAGCGTTCCCGTGAGCTTTTCGATCAAGCCTGCAAAGTAACCCCAGGTGGTGTGAACTCGCCGGTGCGCGCTTTTGGATCCGTGGGAGGGCAGGCGCGTTTTATCGCGTCGGCGCAGGGCTCCAAGCTTTATGACGTAGACGGCAATGAATACGTGGACCTAGTGTGCTCTTGGGGGCCGATGCTTTTGGGGCACGCCCACCCTGAAATCGTTGAAGCAGTGCAGAAGGCAGCGGAGAAGGGGCTATCTTTTGGCGCTCCTACTGAGGCTGAAGTGCGCATAGCTAACATGATCGTTGAGCGTACCTCTGTGGAGGAGGTTCGCATGGTCAACTCGGGCACGGAGGCGACCATGTCTGCAGTTCGGCTGGCTCGGGGGTTCACTGGCCGCCCCAAGATTATTAAATTCGACGGGTGCTATCACGGACACGTTGATGCGCTGCTGGCGTCCGCAGGATCCGGGGTAGCTACGTTCGCATTGCCGGATTCTCCAGGCGTGACGGGTGCTTCCGCCGCGGATACCATCGTGGTGCCTTATAACGACATCGAGGCGGTCGCGCAGGCTTTTGCAGAGAATGATGGGCAAATCGCATGCATCATTGCAGAGGCCGCGGCGGGAAACATGGGCACGGTTGCCCCACGCAATGATTTTAATGCCAAGCTCAAAGAGTTGGCACATGCTCATGGCGCATTGCTCATCTTGGATGAGGTGATGACGGGCTTCCGTACCTCCTACAACGGTTGGTTTGGCGTAGACCATGTGGCCGGAGACCTAACCACCTTTGGCAAGGTCATCTCGGGTGGTCTCCCAGCCGCGGCTTTTGGTGGACGTGCGGACATTATGAAGTACCTGGCCCCTGAGGGGCCGGTCTATCAGGCGGGGACTCTCTCAGGTAATCCGGTGGCTGTGGCCGCCGGTATGAAATCTCTTGAGCTTGCTACCCCTGAGGTCTATGACATAGTGCGTGCTAATGCTGATCGCCTGGCCGAGTTGCTGAGCAGCGCGCTAGAGCGTGAAGGGGTAGCTCACCATATTCAGAGGGCCGCTACGATGCTCTCCATCCGCTTTGCAGAGGGCGAAGGCCACAACTTTGATCAGATGAAGTCGGCTGAGACATTCCGATTTTCTCCTTTCTTCCACGCTCTCATGGATAATGGCATCTATGCGCCGGCGAGTGTGTTTGAGACCTGGTTTGTGTCTGCGGCGCTTAGCGACGAAGATTTCGAGAAGATCGAGAACGCCCTACGCCCAGCGGCTCAGGCTGCAGCTGCCGCAAACAAGTACTGA
>Cp48_356
ATGAGTACCACCATCGTTCACCTCATCCGGCACGGAGAAGTCTTTAATCCAGAGCGCATTCTGTATGGACGCATCCCTGATTACCACCTCTCCTCACGCGGGCACAGCATGGCTGCTCGGGCAGCTAGCTCCTTTGCCGGACACGACGTATCCGTTCTGATGTCCTCTCCTTTGGAGCGCGCGCAGGAGACAGCAGCGCCTTTTGCGGAGAAGCTAGGACTTGAAGTGCGTCTCGACGACCGTCTTCTGGAGTCCGGCAACCGTTTTGAAGGCCTGCGCGTCAAAGGCTTGAGGTCTCAATTGTGGAACCCCGTGAGGTGGCCGCTCATGGCCAACCCGCTGCTGCCCAGTTGGGGGGAGCACTATGTGGATCAACGCGATCGCATGATGGCAGTAGTAGAAGATGCTCGGCGCGCAGCTGAGGGACACGAGGCGATCTTGGTGAGCCATCAATTGCCTATTGTGTGCGTGCAACGGCATGTTCAAGGAAAACCTCTGGCGCATAATCCGGCGGCTCGACAGTGTAACTTGGCTAGCATCAGCTCGCTGGTGTTTGAAGACGACCAGCTCGTTGACTATATCTACACGGAACCAGCACAGGAGATCTAA
>Cp48_357
GTGAAGAGGACTCTCGCTGCGACGATGATATCGAGCCTGCTTGTGCTTAGTGCGTGCAGCTCTGAGGACACTGCAGGAACGGACGCAGTGGCTATCGGTGGGACGTTCCAATTCCATTCACCAGGTGGGCAAACGGAGATTTTCTATGAGGAAGCAGACCGCGCTCCTGTTAAGAACATCTCTGGCGAGTCTTTGTCCTCGGACGCAAAGATCAGCCTTGATGATTACAAAGATCAGGTTGTTGTTTTGAACGCATGGGGTCAGTGGTGCGCGCCTTGCCGCAGCGAGTCCGATGACCTGCAAACCGTGCAGGAGTACCTGGAAAAGGAGCAGCGCGGTACAGTGCTGGGGATCAACGTGCGTGATTATTCCAAGCAGATTGCCCAAGATTTTGTCAAAGATAACGGGTTAACCTATCCCAGTCTGTATGATCCACCATTTAAATCTGCTGCACAGCTCGGAGGGGTCCCCGCTGCCGTGGTTCCTACGACTATTATCCTGGACAAGCAGCACCGTCCAGCAGCGGTTTTCCTAAGAGAAATTACCGCTAAGGACGTTATTGATGTGGTTGAAAGAATTGTATGA
>Cp48_358
ATGACTGACGTTTTAGCTAGTGGTATTGGCGAGCAGATCGCAGACGTTGCGGCCACAGGGCCACTACTGCTTGGCCTAGCGGCCGCAGCGCTTGCCGGTTTAGCCTCTTTTGCCAGCCCTTGCGTGATTCCATTGGTTCCGGGGTATATGTCTTACCTGGCGGGAGTAGTAGGCGCGGAGATGGAGCTCGGTGAACAAGGCCCGCAAGTAGCAAAGAAGGGACGTTGGCGGGTAACCGGGGCGGCTCTGCTGTTTGTTCTTGGGTTTACTGTGATTTTTACCCTGGCCACGGCAACCGTTTTTGGTGCAATTAGCGCCCTTACTCTCAACGCGGAAACCTTGATGCGCATCGGCGGGGTGGTCACGCTGCTCATGGGCGTGGTGTTTTTAGGCTGGGTGCCCTTCTTGCAAGAAGATAAACGAATGGCCCCTAAACGCTGGTCTACCTGGTTGGGTGCGCCGCTGCTCGGAGGAGTTTTTGCCCTGGGGTGGACTCCCTGCTTAGGACCTACCCTGGCAGCTATTATTTCTATTTCTGCTGGTACAGAAGGAACAACCGCAGCTAGGGGAGTGGCCCTCATCCTGGCGTACTGTGTGGGATTGGGATTTCCCTTTGTGGCGGTTGCACTGGGTTCTGCGCGGGCAATGCATGGCATAGGGGTGCTGCGGCGGCACTCTCGTACTATCCAGATCGTGGGTGGTGTGGCATTGATCGCAGTCGGCACGGCGTTAGTCTCTGGAACGTGGGGGATATTTATTAACTGGGTGCGTCAGTGGACCGTCGAGTATGGTGCAACTTTTATTTAG
>Cp48_359
ATGAGTAAGCGGACGAGGAAGCTGCTGAGCTACCCATTAAAGGCATGGCACTGGCTCACGAGCATGCGCACGGCGTTGGCCCTGCTATTTCTTCTAGCATTAGCCTCCATCCCCGGCGCATTGTTGCCGCAGCGTTCCCTTAACCAGTCAAAGGTTACGGAGTACATCGCTAATAATGGCCGGACTGCTGAAATTTATGACAAACTGCAGCTTTTCGACGTCTTTAGCTCTACCTGGTTCACCGCGATCTTTGCCCTGCTGTTCCTTTCACTCATCGGATGTATCATCCCGCGCTCGTGGGATCACTACAAGGCCATGAAGACACCGCCGGTTCGGGCTCCAAAAAATCTGAGCCGGTTGCCGCTGCACGGCGAGGGCAGTGTGGAAAAACCGCTGACCCAGGTAGAAGAAGACATACGAGCGCAACTCAAAGGGTGGAAGCTAGCAGAGTACAGCCCAGAGGAAGACCGAGCCGGGATGCGGTCGTTTTCCGCTGAGCGGGGGTATCTGCGAGAATTTTTCAACTTAACATTCCACCTTGGTCTGGTGGGTATGTTGGTTGCGATTGCGGTGGGCAAGCTGTTCTTCTACGAGGGGCAAGTGATCATCGTTGCCAGCGACGATAAGACAAAAAGCACGGAGTTCTGCAACACTGCGACGGCAAACTACGATTCCTTCCGGGCCGGCTCGCTTTTCGACGGTACTGGCTTAAACCCTTTTTGTTTTATCGCACACAACTTTTCTGCTGATTATCTTCCCAATGGGCAGGCGAAGATGTTTAGCTCTTTGGTCTCCTACGCGGCGGGAGAAAAGATCTTTAATGATACCGAGACGTGGCAGCAATACACCCTTAAAGTCAATCATCCCCTGCGCATTGCCGGAGACCGCGTTTATCTGCAAGGACACGGCTACGCACCGACCTTTAGCGTCACGTGGCCCAACGGGGAAAAGAGAACCCAGACCGTTCAGTGGCAGCCGACTGACCTTATGAACTTCCTCTCGGACGGTGTGGTTCGTTTTGACCCGCCGGCTGGAATGTACAAAGACGCCTTTGAGAAGCGTCAAAACCAGCTGGCCATTCAAGGCTTGTTTGCGCCGACTGCCTCCTGGGAAGGCGAAAACAAAGCCTTGCTGACTTCCCGGTATCCAGCTATGACCAACCCCGCGGTAGCCATTGACATCTATCGGGGAGACAACGGCTTGGATTCCGGCAGAGGACAAAACCTCTTTAGCTTGGACAGTGCCCTGATCCACTCTGGTCAGCTGCAGAAGCTGGAACGCGTTAACCTGAGCGTTGGGCAGTCCGTGACCCTGGATAACGGAACAGTGGTCTCGTTTGACGGCGCCGAACAATTTGCTAATTATCAGATCAGTCATGATCCCGCACAGCTCTGGGTGCTCTTTTTCACCGTCATAGCGCTGGGCTCTCTCGCCGGTTCATTGTTGATCCGACGCCGACGGATCTGGGTGCGCGTGCGTCCTGTTTCCAGCACCGTTACCTGTGTAGAGACCGCAGGACTCGCCCGAACTGACCGCGCCGGGTGGGGAAGGGAATACGAGCGGATTCATCGACGCATCCTTGGGCTTCCCGATCCCGACGAGGACTAG
>Cp48_360
ATGACACCCCAAGAACTGCTTATGGCTTGGCATGAACAGCAGACGGCTTTCATAGAACATCGAGCGCTCAGGACCCGCACGCTCATCGAGGTCCTTAAAGCACGGTATGGGGATGCTCCCATCTCTGTGCTCGATCTTGCATGTGGCCCAGGCAGCCTCGGCACAGAGATCCTTCAGGAGTTACCTAACGCCACGGTCGTTGGTGTGGACAGGGACCCGGTATTGCTACGGCTGGGGGCAGAAACAAACCAATTCGGTGAGCGTCTCCGCTTTGTCGACGCCAACCTCACCGACTCCGCTTGGGTAGAACAACTCCCCGCTACAAACTTTGATGCCGTTATCAGTGCCACCGCTTTGCACTGGTTCGCGCCCGACCAGTTATCTCAGCTCTATCAGGACCTCACTCGGGTGGTTAAACCCGGTGCGATCTTTATGAATGCCGACCATTTGCTTTACGACGCCCACCACAATCCAGTCTTAGCCTCTCTTTCTGAAACAATCCGGGAGGATTTCCGCGCCCGTACAGTTTCCTCGGGAGTTCTTACGTGGGAGGCCTGGTGGGATGCAGCCTTCCAAATGCCAGGCTGGGAGAAAGAAGCAGATCTATGGCATCAGCGCTGGGCCAACAAGTCTGCCACGGTAAAAGTAGATAGCGCCTACCACCTCGCGGCACTGCGTTCCGCGGGATGCTCAGAAACGGGCCACCTATATCAGTGGCTCGATGACTATCTCATCTACGGAATTTGGCCCACAGCGTCATGA
>Cp48_361
ATGATTACGGCTACCGACCTCAACATCACTTTCCAAGGCACCCCCATACTTCAGGGGGTAAATCTGAGTGCACAGGGTGGGCACACGATCGGCATCGTGGGACCAAACGGGAGTGGAAAAACCACCCTGTTGCGCGCCCTTTACAAGTCCTTATCGCCTCAGAGCGGGCGAATAGAAATAGATACTGAAGATTTGTCTTCACTCACCCCGCGCCGGATCGCGCAAAAGGTTGCGGTGGTAGCGCAGGAACGCGATTCTTCCCTACCTCTACGCGTTTCCGATTGCGTGGGCTTGGGGCGGTTGGCGCAAAGCACGTTATTGTCCTACTCCAACGCACACAATCACATGATTGTGGCGTCGGCGTTGGAACAAGTAGGGCTCTCTGGATTTGGTAGCCGGTTGATCTCAGAGCTTTCCGGCGGCGAGAGACAGCGTGTGCTCATAGCTCGCGCCATCGCGCAACAAGCTGACCATGTGCTTCTCGACGAACCCACCAATCATCTCGACCTCGCGCATCAATTTGCCATCATGGAACTTGTCACCACCCTCAGATCAACGTCTGTGGTTGTACTCCATGATCTCAACCTCGCAGCACGTTTTTGCACCGAGGTCATCGTTCTTAACCATGGCATGGTCGTAGCTCAAGGCAAGCCTGATCACGTTTTTAACGCAGAGATGTTCGCTGAGGTCTTCGGACTTCACGCGCAGATCCTTCAGCACAGAGGGTCTCCCCAATTTCTTTTTTCACCACTATCTTCTCGTACTTCCTAG
>Cp48_362
ATGAAGAAGACGACTGCTCAATATTTAGCTCTAGTGTCCGTTGCGGCCTTAGCACTCACTGCCTGCGGCGAAAGCGCGGCGGATAAACAGGCCGCTCACGATAAGACCGCTGCATCGGAAGCCAAAATACAAGTGGCTAGTTGTGATGAAACACTGAGCTTTAACAAGGCCCCCGAGAAAGTCCTGGTCATGTCAGAAACAGACATTTCGATCCTCCACGACCTTGACGTAATAGACAAAGTCGTGGCAAAAGCTGGCGCCAAGCGGGTAGAAGGCATTAGTCCGAGTCTAGAGAAGGCAATAGCAAACATTCCCACTATCGCAGCCGGCGAATTAGACACCGGCGGCGCAAAGGTTTCCACGGAAGCCATTCTTGAGCTCAAGCCTGACCTTGTTATCGGCTTTGACACAGGGGCAGACCGACAAGCATTAAAGGACGCTGGAATCCCCTTATATTCTCCAGACGCATTCTGTCCCAATGCCTCCGCTAAAAAAGCCGATTGGGGCTTAGTGAACAATGAGATAGACAAGCTTGCCACGATCTTTGATGTGAAAGGCAAAGGGGAAGAGCTTAAGAAGTCCATCCAGGAAAAGCTCAAGCAGCAAGGCAGCACCCAAGGGGATACGTCTGCCGTCATGCTCTATATCACCCCCGGTTCGGATGAGTTTTATGCCTATGGCAACACTTCGATGGTGCAACCTATTTTGGAGGCCAATGGTCTCAAGAACGTCTACGCAGACAACCCAGAGCGAGTCTTTGATTCCTCTATGGAAGAGATACTGGCTAAGAACCCTGATCGGATTGTCCTGCTCTCTGAATCCTCAGACTCCGACGCTGCCATGAAGACTTTCTTAAATTTCCCGGGAGCGAAAGATCTCAAGGCTGTCCAGAATAATCACGTTGCGCACATGCCTTTCATCCTGACAGATCCTCCCACCACGCTGTCTGTAGAAGGCGCATCCTACCTGCACAATCTAATCAAATAG
>Cp48_363
GTGCAATACACAGGGCAGCGCACCACAATAACCACGCTGGTGCTCAGTATCATGGTGCTTTTTATCCCGGCGTTAAGCGTATGCATCGGAGCTGCGGGAGTCGCGCCTTCCCATGTGTTTGGCGTCATTTTAAGCCACATCCCGCATGTACCCGTCGATATCAGCTGGGATAGAGCCACCGATGCGATTATCTGGCACAACCGTTTTCCGCGAGTGCTACTGGGACTTGCAGTCGGCGCAATATTGGGCGTCTCTGGAGTGGTTTTCCAGGCCGTAATCCGGAATTCTTTAGCGGAGCCTTACGTCCTGGGAGTAAGCTCTGGGGCTTCTACCGGCGCGGCGTTTTCCTTGATTATCCTCGGTTTAAGCTCCGCGTGGGCCATGGGATTCTTTGCCTTTGCCGGTTCTGCCATTGCTACGTGTGCTGTTCTCATCATTGCAGGTCGCAGCTCATCCCCACTCAAGCTCATACTTTCTGGATTAGCAATCGGATTTGGCGCACAAGCTTTTACCAACTTCATCATCTTTACCAACGGCTCTCCGGAGACAAACCAAGCAGTGATGTTCTGGATGTTGGGTTCCCTAGGCCGAGCGCGCTGGCAAGCGGTGGTTGCAACAATTATTGTCGCCATCCTTTTGACTCTGCTTATGGCCATAATCGGACCACTCTTGGACGCTCTGGCCAGTGGCGATGAGACCGCACGGGCTGTAGGCGTGCCCCCTGAAATTACTCGGTTACTCGTTCTCATCGTGGTATCTGCCGCCGTGGCGATAGCCGTGAGTAGCTCCGGCGGTATCGGTTTTGTTGGTCTTATTGTCCCCCACATAATGCGCATAGTCTCCGGTTATAGTCACCGCATGTTGGTAATCAATACCGCTTTGGCCTCTGCGTTATTTCTTGTCCTTGCAGATGCCTTGGCGCGGGTGCTGATTAACCCGCAAGAGCTTCCTATCGGAGTGCTCACCGGCCTGATTGGCGCACCGGTTCTAGCAATCCTTATTCGACGAACTACAAACGTATAG
>Cp48_364
ATGAACGTCAACCCGAATCTTGCGTCGCTATCCGATATGGCATTTGCGTCGAGCTTCGTCATCTATTTTATTGCTCTTGTACTCTCGATTGTCTTTTATATGAAAACGAGAACACTCATTGACCTGGAGCGTGAAAGGGTCAATGAACGGGCGCTCGTGACCGTGGGGAGCGAATCCGATAGTGCCGAGGGGATGGGCGCCGAGCTGGATTCTGCGGATGATCAAATCTCTAAGGTGGGAGCATCTGCAGAAAAGTTTGCTGGTATGACCCAGATGATCGTGTGGTTGGGCGTTGTTGTTCACGCCGCCTCTGTGATCTTGCGCGGTCTATCCGCTTCGCGGTTCCCCTTTGGCAATCTTTATGAATATATCTTGGTGATCAGCTGTTTCGCGGTAGCGATTGCGGCGTTCTTCTTGCAACGGCGAGAAATGCGCGTGCTGTGGCCATGGGTTCTCACCCCTATCTTGGCTCTGCTCTTTTTTGGTGGGACCAAGCTCTATGCTGATTCCGCTCCGGTAGTACCTGCTTTGCAGTCGTTCTGGTTCCCAATCCATGTATCTACAGTGTCTATAGGCGCTTCTATCGGCATGATCTCTGGCGTTGCTTCCGTGCTTTATCTGCTGCGTTTATACCAGGAGCAAGGCAAAGAAAAGGGCGTGCTAGGGGCACTGGCCAAGCCGTTGCCCTCTGCAAAGCTTCTCGACGCCATCGCGTATCGCACAGCGATTATCACTGTGCCGGTCTTTGGTCTAGGCATTATTTTAGGAGCAATTTGGGCAGAAAGTGCGTGGGGGCGCTTCTGGGGATGGGATCCTAAAGAGACCGTGGCTTTTGCTACCTGGATCCTTTATGCGGCTTATCTGCACGCACGTGCTACCTCAGGATGGCGGGACTCCCGGGCTGCGTGGATCAATATCGTAGCGCTTTGCACCATGGTATTTAATCTCTTTTTTATTAATATGGTGGTCTCCGGTTTGCACTCATATGCGGGTCTGAACTAA
>Cp48_365
GTGGGCCGTCTTATTCTTCTTCTCCTGCTTATCGCAGCCATCGTGTTGGTGTGGAAGGCGTTTGGCCCTAAAACTTGGCAGAAAAGCGCCATCCCCGAGCCTCCTCGCATCAAAGGCCCAGATGACGATGAAGAATTCTTGTGGCGTTTGGAAAGAGATCAATTTAAAAAGCGTCGCGCCGCGGAGGAAGCCAAGCGCAAAGCAGCTGAGCAAAAGAAGCGCGAAGCCACAGAAGATACTTCCCATGGTGATCGGGAGAAGTCGCAAGACGATGAGACCCCAAGCGCCTAA
>Cp48_366
GTGAGCGAAACTGCAATGTCAGAGAATTCTCGTCCGATCGTCGATCCGCAGGTAAGAACTGCTGCCCGGAAAGCCGTCATCGTGTACGGTATCGCACGATGCGCACTTTTTATCGTGCTGACCGCCATCATTCAGGGGATTGCGGTAGCCATCGGCGCCCCAGTGCCAATCCTTATTTCAGCCACGCTGGCATTAATCCTGGCCATGCCTCTATCCATGTTTGTGTTTAAAGGGATCAGGGTGCAAGCTACTCAGGCCGTAGCGTTATGGAGCGCACAACGCAAGGCCGAGAAGGATTGGGTTAAAAGCGAATTATCCAACCGCTAA
>Cp48_367
ATGTCAAAAGCTACTTTTGCCGATTGGAAAGAAGGCGCCCGTCCCCACACATGGGCCAATGCCTTTGCCCCTGTCATCATCGGTTCTGGCGCCGCAGCCCAAGCCCATGGTTTTAGCTGGTGGCGGGCCCTGTTGGCGCTCGTTGTCGCATGGGCACTCATCGTAGGAGTGAACTACGCAAACGATTATTCAGATGGAATCCGCGGTACAGATGATGACCGCACTGGCCCACTACGGCTAACGGGATCTGGATTGGCGCAACCGGAGGATGTTAAACGAGCTGCTTTTCTAGCTTTCGGAGTAGCAGCGATCGCCGGCATCGCCTTGTGTTTAGCAAGCGCATGGTGGCTTATTGCCGTGGGCGCTCTTTGTATCCTCGGCGCCTGGTTTTATACCGGCGGGAAAAATCCCTATGGGTACCGTGGACTCGGCGAAGTCTCAGTCTTTGTATTCTTTGGCCTTGTTGCAGTACTAGGAACTCAGTTCACTCAGCTCGGCAGAGTCACGTGGGTTGGTTTCGGTTGTGCCGTAGCAGTAGGAGCAATGTCCGCCGGGGTAAACCTTGTAAATAACCTCCGCGATATTCCCACCGATTCTGCCGCAGGGAAAACTACCCTTGCGGTTATTCTTGGCGATACCGCAACCCGCCGCTTGTATTGCGTCCTCGTAGCCATACCGTTTGCGGTTTCCCTTGCGTTCTTTGCAGTTTCACCCTGGGCCGGCATCGGCATTATCGCCCTTCCGCTTGTGATAAAAGCAGCACAACCTGTGGTGAAAGGACGCCACGCTCAGGACCTTATCCCGGTACTTGGCGCTACTGGAAAGTCCATGACGGTATGGGCCGTGACAACTGCCATAGCATTAGCGGTTGGATAA
>Cp48_368
GTGCATGTACTTGAGCCCCTCGTTGTCCCCACGCATAATCCTGCCAGCATCCTCGACCGCTTGGAACAGGCCATCGTGGGGCAGCGTAGCTTCCTCCCCCTTCCGTCCGACGATAAAGATCGGGCCGAACTACTGCGCAGAACCCAACGCGTGGGTCACCCCATCGATCCAGATATTGCTCTGGTCATGAGTACTTCCGGCTCCACCGGGATCCCCAAAGGCGCTATGCTCACCGCGGGCAACCTTGTGTCTTCTGCAGACGCTACGCACCAGTTTCTCGGTGGCGAGGCCCAGTGGCTGCTGGCTATGCCGGCTCATCACATCGCGGGAATGCAGATACTGGTTCGCTCGATCATTGCTGGTTACGATCCCATTGTTGTCGATGTTTCACGCGGCTTTAACGTGGCTGTTTTTGCCACTGCCGCAGCAAGCGTCGAAGGCGAACGGGTTTACACATCATTGACGCCCCTGCAATTGCTTAAAGCAATGGATACTTTGGTGGGCATCGAGGCTCTTCGAGTCTTCACGGCGATCCTGGTGGGCGGCGCACCTTTGCGTGCCGACGACCGCCGCGCGGCCAAAGAACTCGGCATCAACGTGGTGACCACTTACGGCGCCTCAGAGACATCCGGAGGCTGCGTATATAACGGCCGCCCAGTGCCGGGCGCGACGGTACGCGTTATCGACGAGCGCATTCACCTTGGCGGCCCTATGATAGCGCAGGGATACCGTAATATCCCCGATCACCATGCGTTTTCTCAACCCGGCTGGTTTAGCACCTCCGACGCGGGCATCCTCAATGACGGAATACTTGAAGTTGTAGGCAGGCTCGATAACGTTATCGACTCTGGTGGGTTAAAGATTCACCCCGAAGTTTTGGAGCGCAAACTTTGCGATGTCCCTGGAGTCACGGCGGCTTGCGTAGTGGGGCTACCCGACAGGCGATTCGGCCACATTATTGTCGCAGCTTATGAGGGCAATGCACATCCTACAACTATCATTTCCGCGCTTGATGATCTCCCTCGTTGGCAGTTGCCCAAGGACATCCGTCGAGTGGAATCTCTGCCACTTATCGGCCCCGGAAAAGTTGATCGTAGGGGTGTCACCGCCCTTTTCACACAACAGTGA
>Cp48_369
ATGGATGAGCAGAAAACATACAGTACCGATAACCCTTTTGATGCTTCCCAGTGGGAGACCGTCGCGGGGTTCCAGGATCTTACTGATATCACCTACCACCGCCACGTAGGCGAAGGACGAGAAAACGGAATTGTGCGCATAGCTTTTGACCGCCCTGAAGTCCGTAATGCTTTCCGACCCCACACTGTCGACGAGCTCTACCGCGCACTCGACCACGCTCGCCGCACACCCGATGTGGGCACCGTACTGCTTACCGGAAATGGGCCGAGCGAAAAAGATGGTGGCTGGGCCTTCTGTTCCGGCGGCGATCAACGTATCCGCGGACGTTCCGGATATAGGTACGCCACTGAGCACGCTCACGACGACGCCACCGCAGACGAATCAACAGTGGACACTGCCAGGGAAAAGGTCGAAGGTGGCAGGCTGCACATTCTTGAGGTACAACGACTCATCCGCACCATGCCCAAAGTGGTTATAGCGGTAGTCAACGGCTGGGCCGCAGGTGGCGGGCACTCTTTACACGTTGTGTGTGACATGACAATCGCTTCCCGCCAGGAGGCTCGATTCAAGCAGACCGATGCCGATGTGGGATCCTTTGATGCCGGCTATGGTTCCGCATATCTAGCAAAAATGGTAGGACAGAAGTTTGCTCGTGAAATCTTTTTCCTTGGGCGTACATACGACGCCGAGACGATGCAACGCATGGGTGCTGTAAATATCGTTGCAGATCACAAGAATCTAGAGGACGAGGCCATTCAGATGGCTCGCGAAATCAACGGCAAGTCCCCTACCGCCCAACGCATGCTCAAGTTTGCTTTTAACCTCACCGACGACGGCCTCATGGGGCAGCAAGTTTTTGCCGGTGAAGCCACTCGCCTGGCATATATGACGGATGAAGCGGTGGAAGGCAAAGAAGCCTTCCTGCAAAAACGCGCTCCTGATTGGAATGACTTTCCTTATTACTACTAA
>Cp48_370
ATGCTTTACATCCTCATCGCCCTTCTGGCTGTCGCCGCAGTGGTTTATCTCATAGTCAAAAAGGTCCACGCTGCCGCAGCCATTTTCTTTGTAGGCGTTCTGCTCCTCATGATTGCCGCCCTCACAGGCCGGGCAGAATTCCGTTCCACGGACATCACTTCTTCCGGGAACGCGCTCTATGACCAACTACTCGTGGTAGAAGCTCTTTTTAAGAGTCGTTTCTCTGGAATCGGCATGGCCATTATGGTGCTTTTTGGTTTTGTTTCCTATATGCGCCATATTGGTGCCGATGCCAAAACCGTGGTGATACTTTCCACGCCATTACGCCGTTTTAAGGGATCATATTGGCTCGTTCCAGTGGGATTTTTAATAGGAAACCTTTTGTCACTGGTTATTCCCTCAGCTTCCGCGCTCTCACTACTCCTCGTGGCAACGCTCCTACCCGCACTCATAGCCGCCGGTCTCACCCCTTTGACAGTAGGAGCCATCGTGGTCACGTCTTCCACGATCATCCCTACCCCGCTAGAGGCGGGGCTCATTCAAGGTGCTGACCTTACCGGCATGACCGTCACAGAATTTGTCTACGGCCATGTCGCATGGGCAACCGTGCCGGCGTTGATAATCACCGCTTTTGTACACATGTGGTGGCAACGCCATTGCGATATCGTCGATACGCGTCATGCCCACGAGGGAACGCAGCACAACGCAGAAAACCGAGAAATAAGCGACTCCGATGCAGCTACCAGAGACGCCCTTGAGCGCGCGTCTGGGCTACCCGGCTATTACGCGATCCTCCCGCTCATGCCCCTTCTTTTGATCGTCGTTTCAGCCCTTTTAAAGCGCCTCAGTGTGCTCCCCTTTGAAGCCGGAATCCTACCTGTTACCGTGGTATCTCTTTTTGTTGCGCTCATCATCGAATCCTTGCGTAAACGCACAATCACGGGCGCCATCGACTCGGTAGCAAGTTTTTTCAAAGGCATGGGTGAAGGCGCAGCAGGCGTAGTCTCCCTACTCGTAGCCGCTGCCGTTTTAGTCGAAGGCATTACCCAGATGGGCGTGATCGACATGCTCATCCAAGCAGCCGAAGGTTCTTCCGGCGCAGCCATACTCATCGTTCTTATTTTTGTGGTCGCTACCGCCGCCATGGCCACTCTCACCGGCTCCGGAACTGCCCCCTATTTTGCGTTCTCCGAGGTAGTCCCCTCTTTAGCAGCACAGTCTTCCATCCACGCACCGCAAATGCTCACTGCAATCTGGGGCACGTCTAATCTGATGCGCCAGATCTCTCCAGTCAACGCGGCAGTGCTTATCGTCGCCGGCGCCATCAAAGTCAACCCGATTCGACTGGTCAAACGCACCCTTGTTCCCATGGCTGTTGCAACAGTCCTCAACACACTGTTTGCATTCTTATTTATCGGCTAA
>Cp48_371
ATGACACAAGCGAAACCCCTATCAGCGTGGGGCGCCACAATAGATGAGGTACTTGAGCGCGCCCACGTGGTTGCACTTCCTATGAGGGTGCCTTTCCGTGGCGTGACCACGCGTGAAGCCCTTCTGTTCCGAGGTCCGGTCGGCTGGGGAGAGTTTGCACCCTTTTCGGACTATAGCCCTGAAGAATCCGCCTATTGGCTTTCTTCGGGTCTGGAAATGGCTTATCAGGGCCCACTGAAGGCTATGCGCGACTGCGTAGAGGTCAACGGCACCATCCCGGCAGTGATTCCAGAGCAGGTGCCTGAAGTGATGGCGCATTTTGATGGATGCCGGACTTTCAAAGTAAAAGTTGCGGAGAAAGGGCATTCACTTTCGGATGATGTTGCTCGTGTGAATGCTGTTCGGGAGGCCATGCCCTCGGCGATAATACGCGTTGACGCGAACCGTGGTTGGTCTGTCGAACAAGCCTTTTGCGCCGCCAAGCAGTTGAGCCCTCTGGACTATATGGAGCAGCCTTGCGCAACGGTTGCGGAACTTATTGAGCTGCGCCAGCGTCTTATACGAGCCGGTTTGTTTGTTCGAGTTGCCGCGGATGAGGCGATACGCAGAGCAGAAGATCCTTATGAGGTAGCGCGTGCACAAGCGGCAGACGTCGCAGTGGTAAAAGCGGCCCCCCTAGGGGGACCACGAAAATTGTTGCAGATCGCCGAGTTTATGCGTGCGCGTGGTCTAGACATAACAGTGGCCAGTGCTCTAGACACAGGCGTGGGGATGAACGCCGGGCTGGCAGCAGTCGCGGCTTTGCCTAAACACACTGATGATGAAGACTTTGACGTGCCCCCGGCAGCGGCGGGGCTGGCCACACAGCGGCTTTTTGTGGAGGACATCACTGCACCACGTCAGATTGTTGATGGGCAGCTGGCTGTAGAAATGCTCTCCCCGGACCCCGATCGGCTCTCGGAATTTAGTGTTAAAGATAGTCGCCGCGATGCGTGGTTACAGCGGCTACGGGAGGCGTGGGAATTCCTAGAGCGTTAA
>Cp48_372
ATGATTTCATCGCCCCAGCTTGCCCGCGCCGTCGCTGCTAAACTCGCCCACTATCTCACTGATGTGGTGATCTGCCCTGGCTCGCGTAATTCTCCGCTCTCCTTGGAGCTGCTTGCTCGGGATGATATTCGAGTGCATACGCGTATCGACGAGCGCAGCGCAGCATTTTTAGCGTTAGGCATGGGGCGGGCATCTGGAAGACACGTGGGAGTTGTTACGACCTCTGGAACAGCGGTGGCTAACTGCCTGCCCGCGATGGTGGAGGCCTATCACTCTCACTCACCATTAGCCATGATTTCGGCGGATCGTCCAGCACACTTGCATGGGACGGGGGCAAATCAGACGATCAACCAGACGGGAATCTTTGGAGTGGTTCCTACCACTTCTGTGGCTGCGTTTGCAGACGTAGAGCTGATCGATGCGGCCTTTAATAGGGGACAGGTTCACATCAATGTGGAGCTGGATACGCCTTTGGTAGAAGATTGCCTACCGGCACCAACTACTAAGGGAGCGAAAAAAGCACCGATAAAAGGTGATTTCACAGATCATGGGGAGGTTGAAATAGATCTCAACCGTCCTACCCTTGTGATCGCCGGTGATGAGGCATGGGATGTTCCTGGGCTGGAAGACGTTCCTACGATTGCAGAGCCGAGTGCCCCAGCCCCGTACCATCCCGTGCACCCCTTGGCGACCAGCATATTTGCGCATGAACAGGTCTCAGCCGAAGGCTATGTGGTAAATACCAAACCGGAGCAGGTAATTGTGGTGGGGCATCCAACGCTGCATCGTAGCGTTTTTGACCTGATCGCCGATCCAGCAATCGAGGTAACCGTATTAACGCGCACCGATACAATTACCGACCCCACCCACAGCGCGCAAAAAGTTGCAACCCGGATAAAAACTACAGGGCGCCCCTCAGAACAATGGCTCAAAATCTGTGAAGCCGCCTCCGAACTGGCTGCAGAGGCCGTTCGCGACGTACTCGCTCAGGACTTTCGATTCAGCGGTCTGCATGTTGCCGCAGCAGTGGCGGACACGCTTGCTACCGGTGACACCTTAGTACTTGGTGCATCTAATCCGGTTCGGGATGCCTCCTTTGTAGGCTTGCCTTTTTCCGCAGTGGATACCTACACACCTCGTGGCACAGCGGGCATCGACGGTACCGTCTCTCAAGCCATCGGCGTGGCTTTGACCGTTCAAGCTCGAAACCCTGAAGAAATTCGCGCTGCTCGTACCGTGGCGCTCATGGGAGACGTCACATTCCTTCATGACGTAGGCGGGCTCTTTACCGGCCCAGATTCACCGCAACCGGAAAACCTAACAATCGTAGTGGCCAATGATTCCGGCGGCGGAATATTTGAGACTCTGGAAGTGGGAAGCCCTCAGTTGCGGGGCAGTTTTGAACGCGCCTTTGGCACTCCCCATGAGATAGATATTGAAAGTATTGCCGCCGCGTATGGTGTGGAATACCAGCTTGCAACTGACATACAAGGACTAATTGAAAAGCTTATCGACGCCACCGACACCGCAGGATTTACCCTCATTGAGGCTCGGACTACACGCGCTGACCGCCGAGCCATGCACGAGGCGCTGGTTAAGAAGGTGAACATGTGA
>Cp48_373
TTGCACCAAGCCATACTGGCACTTTTTGTCGCGGCCACGGTCGGTTGCATCAGCATGGTGATAGGTCCTGCTCTTAATGACCGCGAGATATCAAAGGCGCCGGGTCGCACGCTGGCTAAAGTCATTGATGTGGGTACCTTCCGCTCCACAGTGGAATACCAGGATGAGGAAGGGGTCTATCATTCTCCACGCGGAGGCTTGCTTTATCCCACCGGGTTGGGCAAAGGACAGCGCGTCTGGGTCACCTATGCCAAAAGTAATCCAGACCTGGTAAAGGTGCAGGGGAGAGGATGGACGCTCGCACTTATCCCGGCGCTGAGCACCTGGGTGGTGTCCTTTATGATAACGATGGCCCTGTGGTGGGCTGTCACCCTGTGGTACAGAAAACATGCGAATAGCGATAATCACTGA
>Cp48_374
ATGCGAATAGCGATAATCACTGAATCCTTTCTCCCCGCTGTCAATGGGGTAACTAACTCAGTGCTGCGCGTACTCGAGCACGCGCAGCGATGTGGGCATGAAGCCATGGTGATCGCGCCGGGTGCACGAGATGGCGAAGAAGAAATACGTTCCTATTGTGGAGCGAGTATTTATCGAGTGCCGACTGTGATGGCGCCGCTCATCAATTCCCTCCCCATCGGAATTCCTTTAGGTCTTCGGGAACTGTTGCAAGCTTTTAGGCCCGATGTAGTGCATCTCGCATCACCTTATGCATTGGCTGCCCGCGGCGCCTTTGTTGCGAGAAATCTAGGACTGCCCTGTGTAGCGGTCTTTCAGACAGACATTGCGGGCTTTAGCCACAGGTACCACCTGCGGTGCTTGGAACGCACTAGTTGGGCTTGGACACGGGCTTTTCACAATGCAGCTACCCTTACCCTCGCCCCTTCCCGGTCGGCGGCGGCAGCCTTGAATGCGCATGGCATAGAACGGGTTAAGCCCTGGGGGCGTGGAGTAGACCTGGAGTTGTTTCATCCAGATCGTAGAGACGAAGAGCTTGCGCGCAACTGGGGCGCGGATAATCGCATTGTGGTGGGATATGTGGGCAGACTAGCTGCGGAAAAAGGTGTGCATAGACTCGTCGATCTAGCGTGCGACAACAACATTCAACTGGTGATCGTAGGCGATGGGCCAGAGCGTAAGAACTTAGAAAAACAGCTTCCATGCGCGATTTTTACTGGAGGGCTCACGGGCCTTGACTTGGCTAGGGCCTATGCCAGCTTCGACGTGTTTGTGCATCCTGGCGAGTTTGAGACTTTTTGCCAGACAATTCAGGAGGCCAAAGCCTCTGGCATCCCGGTTATTTCTGTGGCGGAAGGCGGTCCGAGAGATTTGATAGATAACAGATCGGGTGTGTTGTTACCGCTTATCCATGACTCACTGGTGGGACTATCGCAATCCGTCTATGAGGTCTTTGAGAATCGCGAAGATTTGAGCAAAACTGCACGCCAGAGCGTGGAAGATAAGTCGTGGGCTCGAGTTTGTGATCAACTTTTCCGCTATTACCAAGAAGCGATGATTACACTGGATAACCGTGGCTAA
>Cp48_375
GTGGCTAAGGCATCTTTGGAAAAGAACCCCTTCGACGTGGCAAAAATGTTCGATGGTGTGGGAAAGAATTATGACATCACGAACACCGTGCTGAGCTTTGGGCAAGATCGCAAGTGGCGTGAGAAGACCCGCGAACGCTTAAACCTTCAGCCCGGTGAAAGGGTTCTGGATCTAGCAGCCGGTACCGCAGTATCTACGGTAGAACTAGGAAAATCCGGGGCATGGGTTGTGGCCTGCGATTTTTCTCAGGGGATGCTCGCCGCGGGGAAAGAACGAGACGTTCCTAAGGTAGTGGGGGACGGGATGCAGCTGCCTTTTGCTGATAATTCCTTTGACGCGGTCACTATCTCCTATGGCCTGCGTAACGTCCATGATTTCCAGGCGGCTCTCCGCGAGATGGCGCGGGTGACCAAACCTGGTGGCCGGCTTACTATAGCGGAGTTCTCCACTCCTAACGTCCCCGGCTTTAAAACTATCTACAAAGAGTATTTGACCAGGCTCTTACCGCTGATAGCTAAAGCGGTGGGGACAAACCCAGAGGCTTATGAATACCTCGCTGAGTCGATCCGCGCTTGGCCAGAACGAGAAGAGCTGGCTCGTGCTATTAACAACAACGGCTGGTCTGATGCCGGTTGGCAGAATCTCTCTCTTGGGATTGTTGCGCTGCATTCTGCTGTGAAGCCTGAACATAACGGCTAA
>Cp48_376
ATGCATACCTCGAAATTAGTTGTTGTTGGCGTGGGACATGTTGGCTCCTACGTTCTTAGCTACGCAATGGATTCAGGGCTCTACTCAGAGATAGCCACGATTGATATCAAACCGGGTGTGTCCAAGGGTGAGGCCATAGATCAAGCTCAGTCCACAGGTGTCCCCGGCACTGCATACACATACTGCCACCCAGGCGACTATTCCGATTGCGCCGATGCTGACGTGATCATTGTCGCCGCAGGTGGCTCGATCCTTCCGGACCCAGACGATCCCGAGCGCATGCCAGACCGGGCAGAACTCGCGGAGATCAGCGGTGCGGTGATTCGCGATGTCATGGGGAATATCGCAGCACATACTAAGAATGCCGTGGTTATCTTTATCACCAATCCGCTCGATGCTATGGTGCACATCGCCTCCACAGAATTTGATTATCCCACTGAAAAAATCTTTGGGACTGGAACAATGCTAGATTCTGCACGCATGCGTTGGATCATAGGCACTGAACTTGGCATTGACCCCAAATCGGTCACTGGCTACATGATGGGCGAGCATGGCTCCACATCTGTGCCGATCCTCTCTCGGGTCAACGTTCAAGGACTCAGCTGGGATGAGCTTTCTGCATGGCGAGGCAGTCCTCTTCCCACTGCGCCGGAGATCCAAGAACGCGTGATCAAGGCAGCCTATGATGTTCTCTTGGCTAAGGGCTGGACCAATGCGGGAGTGGCTCGATCGGCTAATGAGTTGGCTAAATGCGTGCTGCTTAACGAGCACGCCGTCCATCCCATCTGTACCCCACTCGACGGCGAATATGGGCTTCACGACGTATCCATGTCCGTGCCTACCCTCATTGGTAATGCTGGAGCGCTCCGCAAGATGCCCCCAACGCTCAACGACTGGGAGCTAGAGCAAATACACAAATCTGCCGAGTTTATCCGTGAGACAGTGAGCCGAGCTAGCTCATAA
>Cp48_377
GTGCGCGTGAATAATTCCGTTTTTTCTGTAGACGTGCTCGTGGTGGGCGCTGGCCCTGCCGGCTCCACGGCAGCCATTAATGCCGCACAGCGCGGTTCAACGGTTTTGCTTATCGACGCCGCCACTTTCCCCCGCGACAAAACCTGCGGCGATGGTCTCACACCCCGCGCGGTGCACCAATTAGAAAAAATTGGGATTGATGTCACCTCTCGCTATGCCTCCAAAGGCCTTAAATTGCATGGCTTCGGGGGTTCAGTCACTGCCCCATGGCCGCAGTCTCCCTTTGGGACAATCAGTTCTGCCATGCCGCGCTCAGAGTTTGATGAGCTGCTTTTAAACACGGCTCAACAGCACAGTAACGTGCAGGTATGGCAAGGAGTCACTGCGGTTTCCGTAGAAGCCTCCCCCGCTGGCTCCCAGCCCACGAGCGAGTTTCCCAAGGCCGGACGCATCCGCACTGTCACTTTGGACGACGGGCGCGTGGTTGCTCCCGCTTTTGTCATCGTTGCAGACGGTGTGCGTTCCACTTTTGGAAAACTCTTGGGCAGACAGTGGCACCGCGGCGAAGTGTACGGGATTGCGGCACGATCTTATTGCGAGACCCCCAGGGCTGATGACCCATGGATGCATTCCCACCTGGAACTTCGCGACGATACCGGCACCGCGCAACCCGGATACGGGTGGATATTTCCGTTAGGAAACGGCACCGCGAATGTCGGATGCGGCGCCCTATCCACGGACGCACGACCAGCAAAGGTTAACACCAAAAAACTTCTTCAAAGCTACGCCCAACAGCAAAGCGAGGAATGGGGTTTTGGGGTTCCGCAGCGCGTCACCTCCGCTTTGTTGCCCATGGGAGGCGCCGTAAGCAATGTTGCTGGCCCCAACTGGATGCTTATTGGAGACGCAGCAGCCTGCGTGAACCCTCTCAACGGCGAGGGGATTGATTATGGCATGGAGACTGCGGCGCTGGCAGTTAGCCTTATGGGCACTGATGCGGATCTCTCTCATGCATGGCCTGAGCTGTTGCGCTCCACATATGGGGAGGCATTCTTGCTCGCCCGTACTGCCGCAAGATTACTCACCTACCCACGGCTGCTGCCCATCGCAGGTCCGCTTGCTCTGCGCAAGCCGCTAGGCACCGTCATTATGCCAGCGGCCGCACGGCTCATGGGCAACCTTGTCTCGGACTCCGATCGAGACCTTGTTGCGCGGCTCTGGCGCTTTGCAGGAACCGGCGTGAGCCGCTGGCGCCGCGATAGCCCCTTGTGGTCATAA
>Cp48_378
ATGAGCAACGGTGCCGAAGGATTAAGCACGTCCACCGGTACGCGAGTTGACCTCGGTAACCCCGCCCTCAACGAGGATATTTCCGCCGGCATGACTCGTGTCGAGGAACTACTCCAAAAGGAGCTCTGCGTCGGCGAAGACTTTATCGTGGAGAAGGTCAAGCACCTCGCGAACGCCGGTGGAAAACGTTTCCGGCCCATGTTCGCCCTTTTGGCATCTCAATACGGGGATCATCCCGTGTCTGAGGACGTGATCAAAGCTGCCGTAGTCGTTGAAATGACGCACTTGGCCACCCTCTACCACGATGACGTGATGGATGAAGCTGCTAAACGACGCGGCGTGGAAAGCGCCAACGCGCGTTGGAACAATTCCGTAGCCATTCTGGCCGGCGATATTCTACTGGCCCACGTCTCTCGACTCATGGCTGATTTGGGCACTGATACGGTACGTCACTTCTCCGAAACCTTCGGCGATTTGGTTACTGGCCAAATGCGAGAAACCATCGGTGTGGGGGAAGGCGACCCGATCGAGCATTATATGGCTGTGATCCGGGAAAAGACGGGGGTGCTGATCGCTTCCGCTGGCTACCTAGGCGCGCTGCATTCCGGGGCGACTGCCGATCATATTGAGGCACTCCGGGCATACGGTGCAGCAATCGGTATGGTCTTCCAGATAGTCGACGACATCATAGATATTTTCTCGGATTCTGAAGACTCGGGTAAGACCCCAGGGACCGATCTGCGTGAGGGCGTGTTCACGCTTCCGGTTCTTTATGCACTGCGTGAGCAGACACCAATAGGCGAGGAGCTTCGTGCAACGCTTACAGGGCCAGTGACGGATGACACGACCGTTGCTCGGGTGCTTGACTTGTTGACCCAATCCACGGGGCGAGACCGAGCGCTTGCAGATGTTCACCACTACCTCAACGAGGCAGAGGCTCAGCTGGAGCTCTTGCCCCAGAACGCAACAACGGAAGCACTGCGCAACCTTGCTCGTTTTACCGTGCAGCGCGTGGGGTAA
>Cp48_379
GTGACTGAACAACAGCCTGAGAAGGTGGGCGCTGCATCGCGTCCTACCGGTAAACGCCAGCTCGCTGGTGTGAACACCACCTCCACTTCTTCTTATGAGGCTAAGAAGGTCGCACCTGCGGGAGACAGCGAGGGCAAGAAGAACAACAAGGTTGTTGCCTTTGTGCCTGAAGTTGCCTCGGAGATGAAGAAGGTCATTTGGCCTACTGCTAAGCAGATGATCAACTACACACTTATCGTCTTCGCATTCCTTATTCTCATGACTGCACTTGTTGCAGGCGTAGATTTTGTTGCGGGGCTGGGAGTTGAGAAGGTCCTTACCCGCTAG
>Cp48_380
ATGAGCGACGAGAACAATAGCGGTTCATTTGCCGAGGCTTTTGATGACGCCGTAGAGGCGACCATCGCCGCGGAGGCGGAAGCAGCAGAGGCTGGGGTCGAGTTGGATGAGGCAGTCGAGCAGCCTGTCCAGGAAGTAGACGCGGAGGCAGCACTTGCCGGAGCTGTTGAAGATGGCGATGCCGAATATAAGGCGCGTCTGCGTAAGTACACGCGTGAGCTGAAGAAGTTGCCGGGTTCTTGGTATATCATCCAGTGCTATTCCGGCTATGAGAACAAAGTGAAGACCAACCTGGACATGCGTGCGCAGACTCTTGAGGTTGAGGATTCTATCTTTGATGTTGTGGTCCCGATCGAGCAGGCTGTTGAGCTTCGCGACGGCAAACGTAAGCTGGTTAAGCGCAAGCTTCTTCCTGGCTATGTCCTTGTTCGTATGGATATTAATGACCGCTCTTGGTCGGTTGTTCGCGATACCCCTGGTGTGACCAGCTTTGTGGGTAACGAGGGCAACGCAACCCCGGTGAAGCATCGCGATGTGGCTAAGTTCCTCATGCCGCAGGAATCTGTGGCTGGTGACGGCGGCGAGAGCAATGCTGTTAACGCTGAGGGCGAGAAGGTCGTGGCTATGCCGGGCGCATCCAGCAAGCCTAAGGTTGAGGTTGATTTCCAGGTTGGCGAGGCCGTTACGATTCTTTCCGGCGCGCTTGCTTCAGTTTCCGCCACGATCTCTGCTATTGACACCGAGAACAATAAGCTGCAGGCACTGGTGTCTATCTTTGGCCGTGAAACTCCGGTTGAGCTCAACTTTGATCAGGTGGAAAAAGTTAGCTAA
>Cp48_381
ATGGCTCCGAAGAAGAAGGTCACCGGCCTTATTAAGCTGCAGATCCAGGCTGGCCAGGCTAACCCGGCTCCGCCAGTTGGTCCGGCTCTTGGTGCTCATGGCGTGAACATCATGGAGTTCTGCAAGGCTTACAATGCTGCAACGGAGAACCAGCGCGGCAGCGTTGTTCCTGTTGAGATCACCGTTTATGAAGATCGCTCTTTCGAGTTCAAGCTGAAGACCCCGCCAGCAGCTAAGTTGCTGCTCAAGGCTGCTGGTCTGCAGAAGGGCTCCGGCGTCCCGCACACCCAGAAGGTGGGCAAGGTCACCATGGAGCAGGTCCGCGAGATCGCTCAGACCAAGCTGGAAGACCTCAACGCTAACGACATCGATAACGCTGCTCGCATCATCGCTGGTACTGCCCGTTCCATGGGCATCGTTGTTGAGGACTAA
>Cp48_382
ATGGGCAACAAAAAATCTAAGGCATACCGCGCCGCCGCTGAGAAGATCGACAAGGGGCGTCTCTACACCCCGCTGAAGGCTGCTGAGCTAGTTAAGGAGACTTCCTCCAAGAACTACGACGCAACCATCGACGTTGCTATCCGTCTCGGCGTTGATCCTCGCAAGGCTGATCAGCTGGTTCGCGGCACCGTTTCCCTTCCTAACGGAACCGGCAAGACTGTTCGTGTTGCTGTTTTCGCTGAGGGCGAGAAGGCTACCGAGGCTGAGGCAGCAGGCGCAGACATCGTGGGTACCACCGAGCTGATCGAGCAGATCACCGCTGGCACCATCAACTTCGATGTTGCGATCGCAACCCCAGACCAGATGGCTAAAGTAGGGCGCGTTGCTCGCGTTCTCGGCCCCCGTGGTCTGATGCCTAACCCTAAGACCGGTACCGTTACCACCGACGTTGCCAAGGCAATCGCCGATGTCAAGGGCGGAAAGATCTCCTTCCGTGTGGATAAGGCTGCTAACCTGCACGCTGTTATTGGTAAGGCTTCCTTTGACGCTAAAGCTCTCGCTGAGAACTATGGCGCACTGCTCGATGAGATCAACCGCATCAAGCCTTCCTCTTCTAAGGGCATTTACGTTAAGAAGGTCACCCTTGCATCGACCTCCGGCCCTGGTGTTCCTGTTGACACCTCCATCCAGAAGAACTACACCGCTGAGTAA
>Cp48_383
ATGAATTCCTTTGTCCCGCTTAACCAAGAAACCCTTGCGCATTTGCGCTCGCAGCTGCTTGATGATCCCGCTGCTACCCGAGCTCGCAATGCGGTTACCTCCGTGGGGATTGATGACGCCGCACTTAATAGAGAGGCTGTGGTCAAGCTCGATCACACTGTAGAACACAAGCTTGACTCACTGGCGGTGACCGACCAAAAGCGCTCGGGACGGTGCTGGTTATTTGCTGCATTGAATGTGCATCGCCATGCAATAGCAAAAAAGCTTAATCTGGAAAATTTTAATTTTTCGCACTCGTATGTGCAGTACTTTGACAAGCTGGAACGGTCTCGGTTCTTTTTAACGGAAATACGAGCACGAAGAGACCAGGATATTGATCACAGGGTGATTGCACAGCTGCTACGTTTCGCGGCTGAAGATGGGGGATGGTACGGCTATGTTGGAAATCTGGTGCATAAATATGGTGTGGTTCCGGATTACGCCATGCCAGAAGTCGAGTCTGCGGGAAATACCAGGGAACTGAATCGGGCATTGTCACATGTCTTGCGTCGCGGGGCATGCCGAATACGGGATGCCGAGAATGACACGGAAGCTGACGCCATCGTGGATGCCACGCTTAGGGATGCTCAGCGTGTGATCACTGTGCATTTGGGGGCGCCGCCGACTGAGTTTATGTGGCAATACCGCACTAAAGACGACACTTTTGTCAGGGAAGGTATGTTTGCGCCACGTGAGTTTGCAGAAAAGTATTTGCCAGATTTTAACAACATGGTAGTGCTTGCTGAGGACCCACGGAGTGACAAGCCAAAGAACACCCGTTTCCTGGTGGAATTGTGCACCAACGTTGTTGGCGCACAAGAGCATAACTACGTCAATGTGGATATGAGCGTGCTTAAAGATGCCGTGGCCGCAAGCATTGAAGCGGGGGAGCCTGTGTGGTTTGCATGTGACGTGAACCGGCAGTTTAACCGCAAACTAGGAGTATGGGATCCTCAGGTCCTTGACCTGGCCGGAGTGTATGGCGTGGCGCTCGATTCTACAAAAGAGGAGCGTTTCATTTCTGGAGAATCTCAGCCGACTCATGCGATGGTACTCAGTGGCTTTGACCGTAATAGTGACGGTTCCATACGTGCTTGGCGGGTGGAAAATTCCTGGGGTTCCCAACTGAATGACCAAAAAACAGAGCTCGTGGGCGCAGGCTACGCCACCATGTCGGACGAGTGGTTTGAGGATAACGTTTTCTATGTTGCTATAAAACGTGATTTTGTCCCGGAGAAACTACATAAAGTTTTGGACACGGAGCCTGTCCGACTTCCGGCTTATGACCTGATGTTTTAG
>Cp48_384
ATGACTGAACTAACTATGAACTCGGTGTCTGCGATAAACGCCGAATTGCTCAAAGACCCGACTCTGCGATTAGCCCGCAATGCCGTTGCAGTGAGCTCAGCTACTAAGGTTGCGCTTAACCGTGAGGCGGTGCGCTCTCTAGACACTTCTGTGTCCACCAAAGTGGATTCCTGGACCGTAGCTAATCAAAAGAAATCCGGTCGCTGCTGGATCTTCGCGGGGTTGAATTCTTTGCGTGGTGCGATCATGAAGGAAACCGCCATCAAAGACTTTGAGTTATCCCAGACATATATCCATTTTTGGGACAAAGTAGAAAAAGCAAACTACTTTCTCTGCGCGATGGATGAGCTGCGGGACCGGGATCTGACGGATAGGACCGTAGAAAAGTTATTGCACGACCCGATTGATGATGGTGGTCAGTGGAATATGTTTGTTGCCTTGGTTCAAAAATATGGTGTGGTTCCGCAATACGCTATGCCCGAGACGTTCTCCAGCAGTAATACCTACGCCATGAACCGAGATTTAGCTTCTGTTTTGCGTCGAGGAGCCCTCCGCATAAGAGACGGCGTTCCGGGTGCCCGCGAAGAAGCATTAGAAAGCGCTTTTAAGGTAATTACTACGCATCTTGGTGTCCCCCCTGAGACATTCCAATGGCAGTACCGCACCAAAGACGATGATTTTGTACGTGAGGGGACATTGACTCCCCTGGACTTTGCACAACGTTATCTTCCTGATGATCTCGGCGATTATGTTTGTGTGGTCAACGACCCACGTAATGCGTTCGGCGAACTCTATACGGTGGAGTACCTAGGTAATGTTGTCGGGGCCCCTCCGGTGACGTACGTCAATGCCCCAATAGAGGTATTGCGAGATGCTGTCCGAGATTCGCTTATCGACGCCACCCCGGTGTGGTTTGGTTGCGATACCGAGGTGCAAGCATATTCAGATGCTGGGCTGTGGGACGCCCACCTGTTTGATTATGAGGGTCTATATGGCGTGAATTTTGATATGTCGAAGACCCAAAGACTCTTGACCGGTGATTCTTTGATGACTCACGCGATGGTGTTTACTGGTATGGACCTTGCAGAAGACGGCACAACCGTGAATCGTTGGCGGGTAGAGAACTCTTGGGGAACAGAAAAGGCCGATAAAGGTTTCTGGACAATGAGTGACTCCTGGTTTGAAGAGTATGTTTTTGAAGTCGCGGTGCCGGCCTCGCGGCTTCCAGAGGAATACCGCCAGGCATTAACTAAGACCCCTCACGTGCTCCCGGCGTGGGATCCGATGGGTGCCCTGGCATAA
>Cp48_385
ATGACTTCACTTTTTACTTCTGCTCAAGCGGGAGCTTTAAACCTCCGCAACCGGATCACGATGGCGGCATTAACGAGGCTCCGCGCGGGTGAAGACGGTGTCCCTGGCGCGCTGCACGCTGAATACTATGCGCAGAGGGCGTCGGCAGGCTTGATTGTTACGGAGGGAACGTATCCGACACTTCGTGGCCGTGGTTTTAGCGGACAGCCGGGCATTGCCAATAGTGCGCAGCAGGAGGGATGGCGCAAGGTCGCTGAGGCGGTGCATGCGGCAGGCGGGAGCGTAGTTATGCAAGTGATGCATGCTGGGCGTATGAGCCATGAGTCGATGAATGGCGGCGTGTTGCCCGAGGCCCCCAGCGCAGTTGCCTCGGGAACGCAGATGCGTACTCCTGCTGGAAAAATTGATCTTCCCGTTCCTCATGCCCTTGAGGTAGAGGAACTTGAACGAGTGAAGCAGGAGTTCGTGGCAGCTAGCCGTCGTGCCGTCGACGCTGGTCTTGATGGCGTGGAACTGCATGGCGCAAACGGTTATCTGTTGCACGAATTTTTAAGTCCTTCCTCTAATGTGCGTACGGACGAGTTTGGCGGCACGCCGGAAAACCGGGCCAAGTTTGTGATTCAGGTTGTTCAAGCAGTAGCTGAGGAAATCGGTGCGCACCGGGTAGGCCTGCGTATTTCACCGGAGCACAATATTCAAGGCGTGTTGGAGACTGATCGTGAGGAGACCTTGGCCACGTATCGGGTGCTTCTCAATGAAATCCGCAGCTTAGAACTCGCGTATCTCTCCATACTCCACGCGGATTACCGCAGTGACTTTGTTCATCAGCTTGCGGAGGCCTTTGGTGGATTTGTGATACTTAATTCCGGATTCGGTACTTATACCGAGTACGCAGAAGCCGTGGACATCGTTGAGTCGGGATACGCCGACGCAGTGGCCGTGGGGCGTGAGCTCATTGCTAATCCTGACCTAGTGCGCAGGTGGCAAGAAGGCATAGAGCTTAATGTTCCTGATCCCGATACCTTTTATGTAGGAGGACCTAAAGGCTATACGGATTACTCTTTTGCAGAGTAA
>Cp48_386
ATGGCAAACCCGAAGAACGTATCGTCGCTTGCAGAGCTCAAAGAGCGCTTTGCAGATACCGACTCCATCGTTATCACCGAATACCGCGGACTGACCGTTGCTCAGATTACTGAGCTGCGTCGTTCGCTCGGTGCGGATGTCCAGTACTCCGTCGCCAAGAACACCCTGCTGAAGCTGGCTGCTAAAGAAGCTGGCGTCGAGGGCCTTGATGATCTCCTCTCCGGCCCAACCGCTATCGCCTTTATTAAGGGCGAGGCTGTTGATGCCGCTAAGGCGATGAAGAAGTTCGCTTCTAACAACAAGGCATTCGTAGTCAAGGGTGGCTACATGGATGGCGATGCCCTGAACGCTGATCAGGTCAACGCTATCGCCGAGCTGGACAACCGCGAGACCACTCTTGCGAAGCTGGCAGGCGCCATGAAGGGCAACTTGGCAAAGGCCGCTGGCCTGTTCAACGCTCCTGCTTCTCAGGTCGCACGCCTCGGCGCTGCGCTTCAGGAGAAGAAGGAAGCTTAG
>Cp48_387
ATGGCTAAGCTCACCAAGGACGAGCTCATTGAGGCTTTCAAAGAGATGACCCTGATCGAGCTCTCTGAGTTCGTCAAGGAATTCGAAGAGGTCTTCGAAGTTACCGCTGCTGCTCCTGTTGCAGTTGCTGCTCCGGGCGCTGCTGGCGCTGAGGCTGCTGCTGAAGAGAAGACCGAGTTCGACGTTGTTCTCGAGGACGCTGGCGCTAAGAAGATCGGCGTGATCAAGGCTGTTCGCGAGATCGTTTCCGGCCTGGGTCTGAAGGAAGCTAAGGAGCTCGTTGAGTCTGCTCCTAAGGCAATCATCGAGGCTGCATCCAAGGATGACGCTGAGGCTGCTAAGGCTAAGCTCGAAGAGGCTGGCGCAAAGGTTACCCTCAAGTAA
>Cp48_388
GTGTTCACTCGCCCTCTTCGCTCCTCACGTACTTCACGGATCGCGGCTGCTAGTGCGGTTGTTCTTGTTGGGTTGTCTGCCAGCTTTGTGCCGACGGCGTGGGCGGAGGATCTAGAGCTGGATTCCGGGCATATAGACGCTTTTAACGTAACAGCCGATGGGGGAAACCTTAAACTTGATCTTAAGGAAGACGTAACAGGTTCTCATGTGTTGCGTGATCCTGATTCTGTAACGCTGCGGGTAAAAGAAGAAGCATGGACGGATAAGACGGCACAGGTCCCTGAGGTCGGAACTTCAGGCTATTATCTTCCGCAGACTCAAGACCCAAATCTTATCTGGCCGGGCTGGGATACCAATGGTGTCCGCTCAGGTGGTTTCGGCGAGGTAGACATTAATTTTGTTAAAATCTCTGGACCCGGGCAGATCTATGCTTTCCAAACAGGTTCTTTTGGCGGCAATACTCCGATCTTGGCTAATAACGGCTTTGAAGTTAGAAGCGGTGAGATGATCACCCAGCAGGAACCCGCGCATGTGCATACCAACTGGGTTTTTACCGCACCCGGTACCTATACCATGTGCGTACAAGCAACTGCAGATGGTGCATCGAGTAATGTGGCGCGTTATGTGTGGAGCGTGGGCAACGGAGGTCCCAACACGGTAGCAAGCTGCGATGGTGAAGGAGAAGCTGTAGCGGTGGCTGCCCGTAGCGGTAACGATGATAGGAAGAACCGATCATCCAGCACTTCTTCGAGCCGTTCCACCTTTAGAGCCACCACATCCTCAAAGCCTACTTCTTCTAAACCTGCGCCGGCGGCTGCTCCAGCAAAGCGTAATTCTTTGCCGGAGACAGGTCCTTCCTATATGACTGCTGCTTTCTTAGTCTTGGGCGTTGGTTTGGCGGTATTCGGCGCCGGAACAGTTCGTTTGGTTAAGGCGATAACCCGCAATAAATAG
>Cp48_389
ATGTATTCAAAGACAATACTCAGCGCCTATCAAAGGTCGGTGGGTGCTGGAGCATTGGTTGCTTGCGCTTTCCTCGTCGCTGCATGTGGAACAGACACCAGGGATCTTCCTAGCCGTGTCGACGGCATTACGGACGTCGTTGCATCTACGCAGATCGTTGCAGATATTGCGCGCAATGTGGCAGGAGACCGCGCTCGTGTAACAGCCCTCATGCCACGAGGCGCAGACCCTCACACCTATGAGCCTTCTCTGAGAGACGTCCGCAACGTAGCTAACGCGGATGTTATCTTTACCAACGGGCTGCTTCTTGAACAACAATCTGTACTACGAGCCATCGACAATGCTGTGGTGGCACCTGCTAAGGTGGTTGCGCTTGGAGAACAGTCCACCAAACATGGTGCACATTTACTGCAGTTAGTAGAAGACGTCACCTTGGATTCTGTATGGCTGGGCATGCGTGTAGAGGGCACCGGAGCACAGCTAGGAGCAAACTCTCATAGTGAGATAAACATTCACGTCACGGGCGTGCGCGGGATAGACGGCTCGGAGGCCCCGGGGGACGCTGCTGCGTATCTGACCACGGCTTTTGGCAAGCCGGAAGTGTACTTTAATTCGCGCGATGGCTTCCACCCTGAGCGTGGATATGACGGCGATACCATTACGTTGCCCGCTGCTGCGCATACCCATGTGAGTTGGGCCTTTAGTAAACCCGGTGTGTATGTCATTGATATTGAGGCGGAATTAGTTACTGAACGTGGCGCTCGACCTATTCCGGTAGGTGCAAGCTCAATCACCATGGCAGTAGGAGTACGCGGTGAAAGTGCGCTCCCTGGTACCTCGGCCACAGTGATCAACCAAGGCCATCAGGATGTCTCGATTAACCTAAATAGCAAAAAAATCGAGATTCAGGGAGATTCTGCCAACGGCAAGGACATAGCAACCGTCTACGATTCTGCTTCAACAGTTATAGAAGTCCCCAATAATACGCTGCAGAAAATCCCCGCAGGATCTCAGTTCCGTTTCCTAGGAACGCCGGGGGACGAGGTATATGTACTGCCTCAAGCTGTGCTGGGCAAACACGTGCATGGGGAAGTTGACCCACACTTGTGGCACGATGTGGATAACGTTATTGCGTTTGTAAAAACGATAAGGGACGAGCTTATTTCAGCGGATCCGCAAGGTGCCCGGGAATACACAACAAATGCAGATGCGTATATTGACCAGCTAGGTAAGGTGCACCAGGAAGTAAGAGATGCGATTGCCGCCATCCCGGAGGAGCATCGCCACTTGGTGACCACCCATGATGGATACTCCTACTTAGCGCATGCCTATGGGATAGACGTAGCGGGATTTGTTACTCCCAATCCGGGAGTGGAGCCTTCTGCCTGCGACCTCATAGCCTTGACCAATACCCTGAAAAATCTTCATGTGCCAGCGGTCTTCTTAGAGCCGCAGTTGGCTGTTGCCTCCACGGATTTATTGGAAACTGCTAAGCGCCTCAATATCCGGGTCTGTCCCATCCGAGGAGATTCTTTTGATGAAGACGTGACTACCTATGTGGATCTCATGCGGGCAAATGCGGCAAGTTTGCAGCAATGCCTGGGGGATCGTCGAGATACGTCTTAA
>Cp48_390
GTGCTTGCAACAAGTATGGTGATTGCATCGAGCATTGCGGTGCCGGCTGCTCATATTGCATTCCCGGCCGCTGCTTTGGCTCAGACGCAGGATGACCCATCCTTAGAACAGACAGTGACGGATTCCGAGGATGTAGTGCCGCTTGGCACCCAAAAAGTGTTCGATCATGGGCACGCCGATCTAGGACCTGTAGTGGATTCAGACTCCGGAGAAACTCGATTTCTGGTGCGAGATGACTCAGAGTTTCCACCAAAATGGCGTCATTTATCAGACACCATTTTTCTTGTGGATGACAGCGCCAAGCAGACTTTGCCCGAGGAAGCGCAATCCTTTGACTTTACAGGTGCACAACCTGGCTCTCAGGTGTGGGTAATTCCACAAAGCGAGGTACATGGGGTCCCTTGGCTGGGATGGAATACCCAAAATCCCACGCTGACCAAGAACGCTGACCGTGGTATCACGTTGGAATTTGCCGGACACGAGGGGGATGGACAATTCTCTTTGTTCCTGCAAAATGGTGGTTTTGCGGAGCCCCAGGTGCTGTGGACCTCAGCAAAAAAGGAGTCTCAGCCGATGTGGGTGGATTTGAATACCCACACGCACGCTAACTGGGTGTTTACACAACCAGGCGTGCACAAGGTGGCAGTACGAGCGCTCATTCCGCTTCTCGACGGCACCACCAAAGAGTTCACCGAGGTGCTCACCTTTGCAGTAGGTAAGGACGCCTTGGAAGAAGCGAAGTCTGCACAGTGGGAAGGTGAGTACCTCCCGAGCTCAACAAAGGGCGAGGAGAAGGGGGCGTCGGCAAGCTCTACGGCGAAGGACGCGCCTGCCTCGGAAAAATCAAGTTCCGTGGCCGTATGGATCTTTGTTGCGATGATTCTTATAGCTCTGGGATTCGTGGTAGCTGGGCTCCGTATGCGGGCGTCAGCAAAGAAGCGTAAAGAAACAGCTGCGCAGAATGGGCAACGATGA
>Cp48_391
ATGAGTAAATCCACATCCGTCATTGAAGTGCGTGGTCTAGGCGTGAGCCTGGGAGGCCGCACAGTAATGAAGGACATAAATTTTGATGTGCGAGCCGGCGAGTTTATAGGGCTGATTGGCCCTAACGGTGCCGGAAAGACCACCATGATGCGTGCGATCTTGGGGCTTATCCCCACAGATTCTGGACGCGTAACCATATCGGGTGTCCAGGGGCGCGGCGTGCGTAACCATGCGGGTTATGTTCCGCAGCGTCATGAGTTTGCTTGGGACTATCCCATTGATGTGCACGGTCTGGTAATGAATGGTCGTACCGGATTGATCGGTTGGTTTAAACGTGCTGGTCAAAAGGACTTTGATGCTGTGCACCGTGCGTTGGACATGGTGGGAATGGCGCATTTGTCAGACAGGCCGATAGGAGAGCTCTCTGGGGGCCAGAAACAGCGGGTTCTTATCGCTCGCGCGCTTTCTATCGCCCCCAAGGTTCTTTTCCTTGACGAGCCCTTTACTGGTTTGGACATGCCCTCTGCAGAGTCTCTATTAGAGCTATTCCATCGTCTGGCCCAGGAAGGCACCGCCATTGTGATGAGCACTCACAACTTGGTTGAAGCGATAAGTTCCTGTGATCGCATTCTCCTTTTCAACGGCCAGATCGTGGCGGACGCAGCCCCGGAGGATTTGGAACGGCCGCAACCCTGGATTGAGACGTTTAGCGTGAGCGAACACTCGCCTTTGCTCGTATCTGTTGGCGCTTTACGTCGCGAGGATGCGCGTAGCGCCCAGAAAGGAGTGCCCGCACCATGA
>Cp48_392
ATGATTTCGCTCGTGGAGTTCTTTTCTGACTTAAGCAATCCCGCCCTGGCCTTCTTGCCTAAGGCCTTGTTGATCTCAGTGATCAGTTCCATCGTGTGCGGAGTAGTGGGCACTCATGTGGTTTTACGGGGCATGGCCTTTGTGGGAGACGCCGTGGCTCATGCGGTCTTTCCGGGCATCGCAATCGCCTTTGTTTTGCAGGGCTCGGTGCTGCTGGGCGGCGCAGTCGCCGGAGCCGTAGTAGCCCTACTCATCGCGATGTTCTCCCAGCGGCGACGCGTAAAAGAAGACACGGTTATTGGTATCTTCTTTGCCGCGGCTTTTGCCTCGGGTGTGGTTTTTATTTCTCAAGTTGATGGCTACACGGCATCACTAACCAGTTTTCTCTTCGGTTCTATAACTGGCGTGTCCACGGAGGACATTATTCTTACCGCAGTCGCTGGGCTGGTTGTAATAGTGCTGTTAGCCCTTCTTGCACCGCAGCTCACCGCAGTCACTTTGGACCGAGAGACCGCACGCGCAATGAATCTTCCCACAATGCTTCTCGACGTTCTCTTGTACGTGGCGGTCACCGCTGCTGTGGTTATTTCGGTCCAGACTATTGGAAATATCTTGGTGCTTGCGCTGCTGGTCACTCCCGCAGCGACAGCTCGAATGCTGACAGATAAATTTAGTGTCATGTCTGCGATTGCAGCAGGGGTGGGCACGTGTTCGTCCCTGGTTGGCGTCTATCTTTCCTGGGCCTTAGACCTTCCTACAGGGGCAACCATCGTGCTTGTGGCCACAGCCTTTTTCCTTCTCTCGTGGTGTCTTTCACCCCGCCACGGATTATTCAAACGCCGCATCTCGGCAGACAACTCACAAGGAGCCGTTTTCTCATGA
>Cp48_393
ATGAGGAAACAACGTATCACTACTCGTATTGGACGTCCATTGGTTGGTGTCGGCCTAGCTGCGGCTCTGTGCGGCCTGCAAAATCCTTTGGGCTTGGCGCAAGAAGCAACAGATCCGGAACCTACCGCGGCGTTGGAAAGCAACTCAGAGACAGACAAAAACATTGCTCATGACTTTGAATCCATAAGGAAAAAAATCAATAGCTTTACGCTACCCATTGGTAGCGTTGCGCCTTCTGATAAAGAGTCCACGCTAAAGCCATCTGAAAGCACTGAAGATCTACCCGAAGAACCTGAAACTTTAGAGGGCGGTTCGGAGGAAGAATCTGAGCTTCTCCCTGAGACGTTGGAGAAAAAACTTATAAAAGAGGGGAAAAAGCTTGAGGCGTCAGACAGAGATAACAGCAAGCTGAATGATCAAGAGGTTCGTTCCCTGTGGGAAAAACTTATCCAGAAGACCAAAGCTCCGCAGAAGGTTCTTCGTAAAGGCGACATGAGCATTACGATTCCAGGGCAAAAGACTGGAGAGAAACACGACGCTCAAAACGTGGTTTCCTTGGTAGTAACAAAGGAAGAGAAGGACGTTTTAACTGCAAATACTGAGGCCCCTCAAACATATGCCTCGGGTGAAGCTTTGCTCGCCATTGGTGATGCAGCGCGAGTTCCAGGTGCTTTGCTGGGGTTGAAGGAAAAGAAAGACTTAGCCCCTGTTTGGTATCTGCCACAGGAAAAAGACGCTAATCCAGATGCGCCTTCCGTGGCATTTAACTTTGAACAAGTTTCGGCTACTAAGAAAATTACGGTATCTCTCGCGGATTATCACGGACCAGGGCGCATGGTGACTGCAGAAATGGGCGAGGAGAAAGCGGAGACCGCTTTTGACTCTCAAGATCTTGAACAAGCATGGGAATATGAAGGCGGGGCTTCTTACCGTCAAGCATTCGCCTTTACAGAGCCAGGTGCGTACACAGCAACGTTTAAATTTTTGGTGGAAGACCAGGAATCTCAAGGTAAAACTGCATCCCAGGAGTATAGTTTTAACACCACATTCTTGGTAGGTCCCGTTAAAGAAGAAAAAGTAACTCCGCTCAAGGAGATCGTAGAAAAGTCTGTTAATAAAAAGCCTTTGAAAGAAAAAACTAAGGAAACAGACGCTACAGAAACTGAGCGGAAAACTAACAAAGACAATAAAAAGGAACAGCCTAAGGCGCCGGGTTCTCAAGAACCGCAGACTTCTGTTCCAAAAACGCCGGAGACGGATGTTCCCCAGAAAACTCCGGAGAAAGACCCAGAGAACGTAGAACCGGAAACCAAGCAACTCGAGTCCAAAGAGCCACGCGCGGAAGAGCATGCGCCGTCTGTACCTTCCCCGATCGTTCCGGTTGACCTAAAGGGTTTGGCTAAAGAAATCCGTGAGCTCGATCGAGAACTAAATGCTATGTCTCGACAGACTGACTCGCTCTTCAAAGCGATTAACGCTAATGAGCCAGAGCGGAAACAAGAGCAGCGCAGACCGGCCTCCAACGCCTCAGGGCGCACTGAAACCGGAGGCAGTGAGCAGGGATCAGGAAACCAGAATGCTCCTGCGCCAGTCCGTTCTTCTAGCGGTGGGAGCTCCGGTCGCGGTAGTAATGCAGCAAAGCCAAATAAACCGCGTAACAGTGCAGCTTCAGGCAGCTCTTCAGCTAAATCCTCGGATAAAAACAAAGAATCTTCTAAAGATAAGAAGAAATCTGCTAAAAAATCCACGGAAAAGAAAGCATCAGCAAAGTCTGCAAAGAAAACAACAGAGGGCAAAACGGATGAGGCTCAAGGGGCCAGCAATGAGAAGATTGCTGCAACAGGGGAGTCTATGAGAAAACGTGGTTGGTGGACTGGTTTTCTCTTTGGCCTAGGCGCTATGGCTATGCTCGGTGGAGTGGTGTTCTTTACTCAAGCCAGGAACATAGCAAAGCGGAAATAG
>Cp48_394
ATGCTTCCTCGGTCACGGATCCTCGCAGTGTTGGGCCTAGGGCTTGGGCTTGCCTTTATCATGTGGGGGGTGCTGGCTCCTCGCTTCTTAATAAGCGACGCCCGATTGCCTCTTAATCTCTCTCACACCACGCTTACTTTGCGGGATGAAAAAGCTACTACTCGCGTTGTCGGCAAGGATCTTGTGGTGCAAGCTCCGGTGACACGTCAATTTCACATGGAGATATTGCCTCCGAGCGATAATGTGAACGCCACGGTTCGAATCGGTGTGACCGATATGCGGGAAAGTTTGCAAAAAGATCTTGACCGTCTTATTAACGCCACCATATGGTCCTATTCAATTGACCGGCTCAGTGGCGCCGCAACATCTCAGGCCACAGTGGCGGATCAGCTAGCTAGCCCTACGCGCAGCGTAGACATTGACGGGCAGTGGCTAAAATTTCCCACCAACGCAGAAAAAACCACCTATGAGGTTTTTGATGTCACCCTGCGTAAGACCCTCCCCGCGGTTTTTGCAGAGGAAGCTACTAAAGAAGGGCGTACGCTATACCGTTACCGCCAGGAGATTCAGCCTACCAATGTTGCACAGCTCTATCAGTCGGTGTTCAACACTACAACCTTAGGCAATGGGGAAGATGCCGCTCCCGGTTATCTCTTTCACTCTGGCACTAGAGACTGGTGGGTGGATCAAAAAACCGGCCTGATAGTTGACGTGGAAGAAAAAATCGATGATTATTTCGGTGACGCAGAAGGCGTGAAGCACGAGGATGTTCTTACCTTTAATGGAAAAATAAGTGAAGAACAGGTGTCTGAACTTTTGCATCAGGCATCTAGCGTGTCGGACGGCAAGATTGTTCGAGTTATTAATTATGTTGTGCTTGCGGTCGGAGTGATTCTGACTATTGTTGGAGCCGTTGGCGCTTTTTGGCCTCGTAAGCGATGA
>Cp48_395
ATGGTGGTCAATATTGCGGGGCCACCGCCGCGTGAGGTGCTGGAAGGACCCATCTTGGCAGTCTCCCGCCAGACCAAGTCAGTGGCCGACATCCCCGGGGCTCCCGAACGTTTTTCGTTCGCCAAAATTACGGAACCTATTGAGGTCCCGGGACTTCTTGATATTCAGCTAGATTCCTTCGCATGGCTCATTGGTACGCCCGAGTGGCGTGCTCGTCAGCAGGAGGAGCTAGGTGAAAGCGTCCGCATAACCAGCGGACTGGAAGAAATCTTGGAGGAGCTATCTCCGATTCAGGATTATTCCGGAAACATGTCATTGTCTCTCTCGGAGCCCCGCTTCGAGGACATGAAGAACACTATCGATGAGTGTAAAGACAAAGACATTAACTATTCTGCGCCGCTTTATGTGACTGCAGAATTTATCAATAATGAAACTCAGGAGATCAAGTCCCAGACTGTCTTCATCGGCGATTTCCCGATGATGACCGACAAGGGAACCTTCATCGTTAACGGCACTGAGCGTGTCGTGGTCTCCCAGCTTGTTCGTTCGCCTGGCGTTTACTTCGACCAGACGATTGATAAGTCCACCGAGCGTCCGCTGCACTCTGTGAAGGTGATCCCTTCTCGCGGTGCGTGGTTGGAATTTGACGTGGATAAGCGCGACACCGTTGGTGTCCGTATTGACCGCAAACGTCGCCAGCCGGTGACCGTTCTGCTCAAGGCTCTTGGTTGGACCACTGAGCAGATCACGGAGCGCTTTGGTTTCTCCGAAATTATGATGTCCACGCTTGAGTCGGACGGTGTGGCTAACACCGATGAGGCTCTGCTGGAGATCTACCGCAAACAGCGTCCGGGTGAGCAGCCGACTCGTGACCTCGCGCAGTCGCTGCTGGATAACGCCTTCTTCCGCGCGAAGCGTTACGACCTTGCCAAGGTTGGACGCTACAAAGTGAACCGCAAACTCGGTCTCGGTGGGGACAACGAGGGTCTGATGACTCTCACTGAGCAGGACATCGCAACCACTCTCGAGTACCTCGTGCGTCTCCACGCTGGTGAGAGCACTATGGTTGCACCCAATGGTGATGTTATCCCTGTGGATACGGATGACATTGACCACTTTGGTAACCGTCGTCTCCGTACAGTCGGAGAACTGATTCAGAACCAAGTCCGCGTGGGTCTGTCCCGCATGGAGCGCGTGGTTCGTGAGCGCATGACTACCCAGGACGCAGAGTCTATTACTCCTACCTCCTTGATCAACGTGCGCCCGGTTTCTGCTGCCATCCGCGAGTTCTTTGGTACCTCCCAGCTCTCGCAGTTCATGGATCAGAACAACTCCTTGTCTGGCCTCACACACAAGCGCCGTCTCTCTGCTCTGGGCCCAGGCGGCCTGTCGCGTGAGCGCGCTGGCATTGAGGTTCGAGACGTTCACGCTTCTCACTATGGTCGTATGTGCCCGATTGAGACTCCCGAAGGTCCGAACATTGGTTTGATCGGTTCCTTGGCTTCCTATGCTCGGGTAAACTCTTTCGGCTTCATCGAGACCCCCTACCGCAAGGTGGAAAACGGTGTTCTCACCGATCAGATCGATTACCTCACCGCAGATGAGGAAGATCGTTTTGTGGTTGGTCAGGCTCACGTCGAGGTAGACGCACAGGGCAAGATCACCGCAGATAGCGTTACTGTTCGTGTGAAAAATGGTGACATCCAGGTCGTGGCACCGGAAAGCGTTGATTACCTAGACGTTTCCCCACGCCAGATGGTCTCTGTGGCTACTGCCATGATTCCGTTCCTTGAGCACGACGACGCTAACCGTGCCCTCATGGGCGCGAACATGCAGCGTCAGGCTGTGCCGCTGGTTCGTTCAGAAGCCCCGTTTGTGGGAACTGGCATGGAGCGTTGTGCTGCTTATGACGCCGGCGACCTCATTATCAACAAAAAGGCTGGCGCTGTAGAGAACGTCTCCGCTGATTTCATCACCGTGATGGCTGATGACGGCACCCGTGAGACCTACATGCTGCGCAAGTTTGAGCGCACCAACCAGGGCACCTGCTATAACCAGATCCCATTGGTGAACTTGGGCGACCGCGTTGAGGCCGGACAGGTTCTCGCAGATGGCCCCGGTACTCACAACGGTGAGATGTCGCTCGGCCGCAACCTTCTTGTTGCGTTCATGCCATGGGAAGGCCACAACTACGAGGACGCTATCATCCTCAACCAGCGTGTTGTGGAAGAGGACATTCTTACTTCGATCCACATCGAGGAACACGAGATTGATGCCCGAGACACCAAACTTGGTGCGGAGGAGATCACTCGTGAGATTCCCAATGTGTCCGAGGATGTGCTCAAGGATCTCGATGAGCGCGGCATCGTTCGCATCGGTGCTGATGTCCGCGACGGCGATATCTTGGTGGGTAAGGTCACTCCTAAGGGTGAGACCGAGCTGACCCCTGAAGAGCGCCTGCTGCGTGCAATCTTTGGTGAGAAGGCACGTGAGGTTCGCGATACCTCTATGAAGGTGCCTCACGGCGAGACCGGTAAGGTCATCGGCGTTCGTCGTTTCTCCCGTGAAGACGATGATGATCTCGCGCCTGGCGTTAATGAGATGATTCGTGTCTATGTTGCCCAGAAGCGCAAGATCCAGGACGGCGATAAGCTTGCTGGTCGCCACGGTAACAAGGGTGTCGTTGGCAAGATCCTTCCGCAGGAAGACATGCCATTCATGCCCGACGGTACCCCGGTTGACATCATCCTGAACACGCACGGTGTGCCTCGTCGTATGAACATCGGCCAGGTGCTGGAAGTCCACCTTGGTTGGTTGGCTGCTGCCGGTTGGAAGATCGACCCCGAGGACCCCGCTAACGCCGAGCTGCTTAAGACGCTTCCTGAGGATCTGTACGACGTTCCTGCTGGTTCGCTTACCGCAACACCAGTGTTCGACGGTGCTACCAACGAGGAAGTTGCAGGCCTCCTAGCCAATTCTCGTCCAAACCGCGACGGCGATGTCATGGTGGATGCAAACGGCAAGGCACAGCTTTTCGACGGTCGTTCCGGCGAGCCTTTCCCATACCCAGTGTCTGTCGGCTACATGTACATGCTGAAGCTGCACCACTTGGTTGATGAGAAGATCCACGCACGTTCTACCGGCCCTTACTCCATGATTACTCAGCAGCCGTTGGGTGGTAAGGCTCAGTTCGGTGGACAGCGCTTCGGCGAAATGGAGGTGTGGGCAATGCAGGCTTATGGCGCTGCCTACACGCTTCAGGAGCTTCTGACCATCAAGTCTGATGACGTAGTCGGACGTGTGAAGGTCTACGAGGCAATCGTTAAGGGCGAGAACATTCCAGATCCGGGTATCCCTGAGTCCTTCAAGGTGCTCCTCAAGGAGCTTCAATCGCTGTGCTTGAACGTGGAAGTTCTTTCTGCAGACGGCACTCCGATGGAGCTGTCCGGTTCGGATGACGACGAGTTCGACCAGGCCGGTGCCTCACTGGGCATCAACCTGTCTCGCGACGAGCGTTCCGACGCCGACATCGCCTAA
>Cp48_396
GTGATCGACGTCAACTTCTTCGACGAGCTCCGCATCGGCCTGGCTACTGCCGACGACATTCGTCGTTGGTCCAAAGGCGAGGTCAAAAAGCCGGAGACCATCAACTACCGCACCCTGAAGCCGGAGAAGGACGGCCTCTTCTGCGAGCGAATTTTCGGCCCGACCCGCGACTGGGAGTGCGCTTGCGGTAAGTACAAGCGTGTCCGTTACAAGGGCATCATCTGTGAGCGCTGTGGCGTTGAGGTGACCAAGTCCAAGGTTCGCCGTGAACGCATGGGCCACATCGAACTGGCTGCGCCCGTCACCCACATTTGGTACTTCAAGGGTGTCCCGTCTCGTCTCGGTTACCTTTTGGACCTGGCTCCAAAGGATCTCGAGCGCATCATTTACTTCGCAGCCAACATCATCACTGGTGTTGACGAGGAAGCTCGCCACAGCGACCAGACCACTCTTGAGGCAGAAATGCTTTTGGAGAAGAAAGACGTTGAGGCTGACGCAGAGTCTGAGATCGCAGAGCGCGCTCAGAAGCTGGAAGAGGATCTTGCCGAGCTGGAAGCCGCAGGAGCTAAGGCCGACGCCCGCAACAAGGTGCAAAAGGCTGCAGATAAAGAGATGCAGCACATCCGCGAGCGGGCTGAGCGCGAGATCGATCGTCTTGAGGAGATCTGGCAGACCTTTATCAAGCTTGCTCCTAAGCAGATGATCATTGATGAGACCATCTATGAAGAACTCGTGGATCGTTACGAGGATTACTTCACCGGTGGTATGGGCGCGGAGGCCATCCAAACCCTTATCCGCAACTTTGACCTCGATGCTGAGGCAGAGGAACTGCGCGAGATCATCAACAATGGCAAAGGCCAGAAGAAGATGCGCGCCCTCAAGCGACTCAAGGTTGTTGCTGCATTCCAGCGCTCGGGCAATGACCCAGCTGGTATGGTGCTCGACTGCATCCCGGTGATCCCACCCGAGCTGCGTCCGATGGTTCAGCTTGATGGTGGCCGTTTTGCTACCTCCGACCTGAACGATCTCTACCGTCGCGTGATTAACCGCAACAACCGCCTCAAGCGCATGATCGACCTTGGTGCTCCCGAGATCATCGTGAACAACGAGAAGCGTATGTTGCAGGAGTCCGTCGACGCGCTCTTTGATAATGGTCGCCGTGGTCGTCCGGTCACCGGTCCTGGCAACCGTCCGCTGAAGTCCTTGAGCGATTTGCTTAAGGGCAAGCAGGGTCGTTTCCGTCAGAACTTGCTGGGTAAGCGTGTCGACTACTCTGGTCGTTCCGTTATTATCGTCGGTCCACAGCTGAAGCTGCATGAGTGCGGTCTTCCTAAGCTCATGGCTCTTGAGCTCTTCAAGCCGTTTGTTATGAAGCGCCTCGTGGAAAACGATTACGCGCAGAACATCAAGTCGGCTAAGCGCATGGTTGAGCGTCAGCGCCCTGAGGTGTGGGACGTTCTAGAAGAGGCAATTTCTGAGCATCCTGTGATGCTTAACCGTGCACCTACCCTGCACCGCCTAGGCATCCAGGCCTTCGAGCCTAAGCTCGTTGAGGGTAAAGCTATCCAGCTGCACCCACTCGCGTGTGAGGCCTTCAACGCTGACTTCGACGGTGACCAGATGGCTGTGCACTTGCCGCTATCTGCTGAAGCACAGGCTGAGGCGCGCATCCTCATGCTTGCCTCCAACAACATTCTCTCCCCGGCATCCGGTAAGCCACTTGCCATGCCGCGTCTGGACATGGTGACTGGTCTTTATTACCTCACCATGGACAAGACTGAGGGTGAGATTGGTGGTCAGGGTGCATACCAGCCTGCTACTGAGGATGGTCCAGCAACGGGTGTGTACTCCTCCTACGCTGAGGCACTTATGGCTCGCGACCGTGGCGTTCTTGGCCTGCAGGCCAAGATCCGGGTACGCATTAGCCATCTGCGTCCGCCGGTAGAGGTTGAGGCAGAGCAGTTCCCAGAGGGTTGGGAACAGGGACAAACCTGGTTGGCTGATACCACTCTTGGCCGCATCATGTTCAACGAGCTCTTGCCGTGGAACTACCCGTACCTTGAGGGCGTTATGGTCCGTAAGGGTGGAGGATCGAACAAGATTCTCTTGGGCGACGTGATTAATGATCTCGCTGCGACCTATCCGATGATTACTGTTGCTCAGACGATGGACAAGATGAAGGATGCCGGTTTCTACTGGGCAACCCGAAGCGGCGTGACCATCACTATGTCTGACGTGCTCGTTCTTCCTAATAAGGAAGAAATTCTTGACCGCTATGAGGCCGAGGCTGCAAAGATCGAGCGGAAGTACTGGGAGCAGGGTGCTCTGACAGAGCGCGAGCGCTACGACCGTCTGGTCGAGCTTTGGAAGGAGGCTACCGACGAGGTCGGTAATGCCGTCGAGAAGCTCTATCCGGATGACAACCCGATTCCTATGATCGTGAAGTCCGGTGCTGCCGGTAACATGCGTCAGATCTGGACGCTGGCCGGCATGAAGGGCATGGTTGTGAACTCAAAGGGTGATTACATCACCCGACCGATTAAGACTTCCTTCCGTGAAGGCCTGTCGGTTCTTGAGTACTTCAACAACTCTCACGGTTCGCGTAAGGGCCTCGCCGATACCGCTCTGCGTACCGCCGACTCGGGTTACCTCACTCGTCGTCTGGTGGACGTTGCGCAGGATGTTATCGTCCGCGAGGATGACTGCGGCACCAAGCAGGGCATTCGTGTCCCAGTGGCCGTTGAGGTTAAGGATGCTCAGGGCAACGTCACCGGTTACACCGGGCACAGCCTCATCGAGACCTCTGTTGCTGGCCGCGTGGCTTCCGTTGACATCAAGGATTCTGAGGGCAACGTCCTGGTACCAGCTGGTGAAAACCTCACCGATCAGCTCATCGAGAAGCTCATCGCCGCAGGCGTTGCCGAGGTCAAGGTTCGCTCCGTGCTTACCTGCCAGACCCCGACCGGTGTGTGCGCTAAGTGCTATGGCAAGTCCATGGCTACCGGCAAGCTCGTTGATATCGGAGAGGCAGTGGGCATCGTCGCTGCTCAGTCCATTGGTGAGCCCGGTACCCAGCTGACAATGCGTACGTTCCACCAGGGTGGTGTCGGTGGTGACATCACCGGTGGTCTTCCTCGTGTCCAGGAGCTCTTCGAGGCTCGTGTTCCTAAGAATCGCGCTCCGATTGCTTCTGTGGCAGGTACCGTACACCTTGAGGATGAAGGTAACTTCTACACCCTCACCATCAACCCAGACGATGGGTCAGATGTTGTGGTCTACGAGAAGCTCTCCAAGCGTCAGGGTCTTGCTACCGTGCGGGTTCCTATGGAATCCAACCCGGGTGCCATGATCGAGCGCACCTTGTCAGAGGGCGACCACGTGAACGTGGGCGATCGTCTGCTACGCGGACCTGCTGATCCGCACGACGTACTTGAGGTTCTTGGCCGCCGTGGTGTTGAGCAGCACCTCGTGGACGAGGTTCAGGACGTGTACCGCGCACAGGGTGTGGCTATCCACGATAAGCACATCGAGATCATCATTCGTCAGATGCTGCGCCGCGGCACCGTCATCGAGTCCGGCTCGACAGAGTTCCTTCCGGGTACTCTCGTTGACCTTTCGGAGGCCAAGGCCGCTAACGCTGAGGCTATTGCTGCTGGTGGACATCCCGCTGAGCTCCGTTCGGAGATCATGGGTATCACCAAGGCATCGTTGGCTACCGAGTCGTGGCTGTCCGCTGCGTCCTTCCAGGAGACCACGCGTGTGCTTACCGACGCCGCCATTAACAAGCGGTCCGATAAGCTGATCGGCCTCAAGGAGAACGTGATCATCGGTAAGCTGATCCCGGCGGGTACCGGTATTTCCCGTTACCGCAACATCTCCGTCAAACCGACTGAGGCAGCTCGCAATGCGGCTTACTCAATCCCAACGTATGGAGATTCCATCTATGGCGATGACAGCTACGGTGAGTTCACCGGCGCTTCCGTGCCACTGGATGAGGCCTACGACCTCTAA
>Cp48_397
ATGAAATATTTTTCTGCACTCACACGGCGCATAGGTGCGCACGGATGGATCTGGGATCATGGATTCTGGCTGGAGCTCATAACTCAGATTCTTGTAGGAGGGTTCCTCTTCCTCATGGCTGTGCAGAACATGATGAGACCAGAGGGCCCTCATAGCGCGCTGGTCTATCACTCAGTAGTTTTTATTTTATTGTGGATTGGCGGGGGTGCGCTTTTCCTAGGACTGCTTGTTCAGCGAGCTCGCAAGATCCTGGGCCTGGGGATTGTGATAGCCGCATTGCTACTTCTTGCCTTGGGTCCTCCGTTGGTGGCCCCTTTGGGCTATGTGGTCGTCTGCTATCAGTCTTGGTTTATTTCTGCCTATATTCAGCGGCATAGATGGGCGTGGGGAATAGCGCTTGTCTTTGGCAGCGCTATAGGCCTGACTTTGATTCCTCTGAGCAACGCGCTGCGGGGGAAAGCATTTCTTACCAGTCACGCGGTGAAAGAACCGAATTTTTGGGTTGGGGGAGCCGGGGTTCTAATTATTATCATCATCTCTATTTCTCTGTGGTGGCAGATAGGACTTAACACCAAGCGCAAGAATCAGGCGCTGGAGGAGCTGCGAGCTAAAGCTGAGCTGGCGGCGTTAGCAGAAAGAAATCGCATTGCCCGCGAGATGCACGACATTGTGGCACATTCTTTGACCGTAGTAATCGCGCAGGCAGACGGTGGGCGATACGCGGGGAAGAAAGACCCCATGATTGCTATTGAGGCACTAGAAACTATTTCCTCGGTAGGGCGCGACGCGCTATCACAAATGCGGGGTTTGCTTACTGTGTTGAGAGAGGCCACGGGTGAGAAAGACGAAAGAGAAATCAATGCGACGCCTGGTTTTGCTGAAATAGGCAGGCTTATAGATGAGGCCCGCTCCGCCGGTTTGCAAGTAAATTTTTCAGTGCATGGCGAGCCAGTAGCAGTAGATGAGTCACGTGGGCTGACGGTTTTCCGCGTTATCCAAGAGTCTCTGACCAATGTACTCAAACACGCAGGAAAAACGGTGGTTGATGTTACTTTGGATTGGGGAGTACCCAAAGACAAAACTTTGCATATTTCAGTGGATAATGCGCACGGCGAGGCCTTGGTGAACTACAAGTCCGATTCTGTTGGACGCGGTTTAGCAGGTATCAAAGAGCGTGCTTTGTTGCATGGCGGGAAGGCAACGTGGGGTGCGTCGTTAAGCAATGCCGGCGGCTGGCGCGTGAATGTTGAAATTCCGTTGTAG
>Cp48_398
ATGATTAACGTAGGGCTTGTCGACGACCAGCAGCTGGTGCGAGCCGGATTTAATATGGTGCTTAGCTCGCAAGATGATATTCAGATTGCATGGGAAGCAACCAACGGGGCAGAAGCGTTGGAACGCATAGAAGTAGAACCTGTTGACGTTGTGTTAATGGATGTGCAGATGCCTATCATGGACGGCATATCTGCCACTAAAGAGCTGGTAACACGAGGCCTCATGGGGCCTAACGACGAGCCGCTTCGAGTGATTATCCTGACCACCTTTGATAGCGAAAATTACGTGATGGAAGCTGTGGAAAATGGAGCGTCAGGTTTCTTGCTTAAGGATACCGCACCGGAAGAGCTCATTGAGGCGGTCAGATCGGTGGGCGAACAAAGTGCGGTGATTAGCCCGGCGGCTACCGCCAAATTATTTCGGCGAATACGATCTGGGCAGACGGATAAGAAGCCCGATGGTCTTAAACATATAAATGAGGACCTCATTGAGCCGCTGACACCGCGTGAGTTAGAAATTCTTGAGTTGATTGCGATGGGTAAATCCAATGCAGAGATTGCCGCGGAACTCTTTATCTCTTTGCCAACAGTAAAGACGCACGTGGGAAGGGTTCTTACCAAAACTGGTTCGCGTGATCGAGTCCACGCGGTGTTGTTTGCTTTTAAACGCGGAGTGGTTACCCAAGATGCGCTTTTAGATAATTGA
>Cp48_399
ATGATTACAGTTCGACACCTGAGTAAGAAATACGGGTCCAAGACGGCTATTGCTGATTTGAGTTTCACGGTTCCTGATGGGACCGTGACTGGATTCTTAGGACCGAATGGCTCCGGTAAATCAACAACGATGCGGTGCATACTTGGCTTGGATAGGCCTACGCACGGCGATGTTGAGTTTTCCACTGATACGTATACGGGAACGTTTGACAACGTAAAAGACAAGCCAAAAATGGCTGGTGCAATTCTTGATTCTAGTTGGTTTAATCCAGCTAGATCAGGCCGTAATCACCTCCGGGTGCTCGCGCGAGGCGCGGGTATCTCCGATAACAGAGTGGAAGAATGCCTGGACATCGTGGGGTTGCAAGAAGCAGCTAAAGGGAAAATCGGTGGTTATTCCTTAGGGATGAAACAGCGTATTGGTGTTGCCGCTGCCCTGTTGGGGGACCCACAGCACCTTATCCTCGATGAGCCTGTCAACGGTCTTGACCCGGAGGGCGTGAGCTGGATGCGGAATACTATCCGCAGTCTGGCGCGTGAGGGGAGAAGCGTCTTGGTCTCTTCCCACTTACTTTCGGAGATGCAGCTGACGGCGGATCGATTGGTTGTGATCGGTCGAGGACACATGATCGGTGAGTATTCTCTGGAAGAATTCCTGGCGGATGGCACCCGGGTGCAGGTAGAAACGCCGCATGCTGTTGAGCTTGCCGCGAAACTGCAGAGCCAGGGGTTTGAGATTGTAGATCTACAAGAAGCTGCGGGATTTAGCGTCAACGTAGATAAAGATGCAGACGAGCAGGCGGTGCGCACGACGGTAGCCATGACTGCTTTGACAGCTCAGCTTCCGGTTCTTGGTCTAAGCACCATTCAGGACAACCTAGAGCAAAGGTTCCTCGCAGCTACCGCAGAGGTACAGGAATATCGCACCAAACAGGCCGTGGATAGTGCTGTGGGAGACACAGCTTTGAGCGCTACCCAGTAA
>Cp48_400
ATGATAAATGCTTTGCGCTCAGAAATAACCAAATTATTAACGTTACGCAGCACCGGGGTATGGGCGATTCTCCTTACCGGCTCACTCTACGGCCCCGTCGTGCTCATAGGCCTGTTTAGCGGCGAGGCTTCAGACTATGACTGGGGATTTGCCCTTCCCGGCGCGATGATCTTTGTAATGCTGGCTGTATCTTTTAGCGCTTCAGCCATGGCTGGGGAGTTCAATGATCGGATGCACGCCCAAGCCTTTTTAACTCAACCACGGCGCAGCCTGTGGTTTAATGCACGAACACTCGTGATATCAGGCTTTCTTCTGATCAACTACCTAGTGGGAGTGGGACTTATCTACCTGGTTTTCTTGTCTTTCCTAAGATCACATTGGTAA
>Cp48_401
GTGTTGATCCTGGTGGATGGCGTGTTATTCCTGGTATTTAGCTTTATCGCGATAGGCGTAGCTGCCCTGACTCGTAACCGAGTTGCTGCCATGGCAGTACCACTTGCCTGGTTCTTAGCCATCGAGCGCCTGATCACCGTAGCTGCATCACAGATCGCTGCATTTATGCCATTATGGCTAGTAACTGCTGGAGAGCGCGTCAGTCAGCTAGCCAAGTATAGAAAACACAACGCTGAGTTTTCCTCCATTGGGTGGGACTTTATGGATGTACAACCGTTGGGCTACAACATAGGCATTATCGTGGCCTGGACCGTTGTGTCACTACTCCTAGGGCTATGGATCAACGCGAAAAGAGACGTCCGCTAG
>Cp48_402
ATGAATATTGGGCAGTCACACACGGGACCAGCCAAGGGCACTGCCGTTGGCGCTTTTGTGATTGCAGCTCTTGGGGTGCTGCTGCTTACGGAGTCAATAACCGGGGGCATTAACAACTACCTTCAACCGGCCTTTCGCCCTTGGACCTTATTGAGCGGTGTGCTCTTGGTAGGACTTGGCTGCTGGAGCATATATAGCGCACGCCGGTATCCGTGTTCGCATTCTCCCATGCGCACTACTTCCTGGCTGCTGTTGATCCCAGTGATACTCGTAGCGCTTTGCGCACCGACTGCGCTGGGGGCGGCGTCGTTACGCTATACCGCGGAAAGTACCAGTGCGACAGTACGGAGAAACTCTTTAGATGATCTAGCAATGGAACCATTGCGTGGCTATGGCACAAACGAGATCACTCTAGAGGAGCTCACGGCGCGGTTTTTGCGTTCAGATAATACGTCGATGCTTGCTAAGACTGTGTCTGTGGCGGGGTTTGCTTCGCGCTCGATAGACGGCACATGGCGGCTTAGCCGATATAAGATTTTTTGTTGTGCCGCAGATGCGATGGCTTATACCGCATCATTGGCGGGGGTAACAGAACTCGTAGAAGACGAGTGGTATGAGATCACCGCCGAGGTCATAGCTCCGCCAGAAGGCTTTAACCCCCAGTTCCCTGTACTTAAAGTGGACCGCGCTAAACAAATCCCGCAGCCGGAGCAGCCTTACTTATGA
>Cp48_403
ATGAGGAAGGGACTTGGCCAGTACGGAGCGGTTGCAGCTCTTTTGATTCTTATCGCATTGTTCATCTTTGGGCCGTTGATTCAACTGCATGGCATAGCAGAGGCATGGGCGCAGATAAGTATCGCGATCATATTGCAAGCGATTCCTTTTCTTATCCTCGGGGTGATCATTTCAGGATTCATCGAGGTATTTGTTCCTGAGGCAGCTTTTCGACGCCTACCACGATCCCAACACCTCGCCGTTCCCACAGCGGCCGCCTCCGGGATGCTGCTCCCAGCCTGTGAATGCGCATCAGTGCCGATCACCCAGTCTCTTATCCGCAGAGGAGTACCCCCTGCTGCGGCTCTCGCCTTCCTCCTTGCCAGTCCCGCGATTAATCCGGTAGTGCTGGTATCCACTGCGGTTGCTTTTGGCGGAGACACTCGTATGATGCTTGCCAGATTTGTGGCTTCCCTTAGCGCAGCAGTGTTAGTGGGGTGGATATGGATTAGCGGGCGTGCGGAGCTATCTGCTGGAGAATCCCGCTCACACGAGCATCAGCATCATGCGCCCTCCGCATGGGAACGATTGAGAGAATCTTTTCTCCACGACCTCCTCAACGCTGGAGGCTACCTTGTCCTGGGAGCCTTGCTCGCAGGGATGCTTAAGCTCTTTATCCCCAGGGATTGGTTTCTCGTTCTTGGTGATAAGCCCGTGCTTGCCTGTCTAGCTATGGCGGTATTGGCTGTGCTCCTTGCCTTATGTTCCGAGGCGGATGCGTTTATCGCGGCTTCTTTCACCATGATGCCACCCACAGCCCAGCTCGTATTTTTAGTAGTTGGGCCGATGGTGGACGTCAAACTTATGGCGATGCAACGCGGCGCATGGGGTAATGGTTTTATCGCGCGTTTTGTCCCGCTTACCTTTGCGGTCGCGTTACTTACAGCAATAGGCGTCGGCGCGCTGTTCTTTGGTGATATTTAA
>Cp48_404
GTGTATTGCCATAATTCGCAGTTACAGGCCTTCACACCCGGCGCGCACTCGCTTGCGGAGTTTCTCTCCCTCTTGAGCTCTAGGCATGGGCTTATCGACGCCGCCGTCATCTCAGGCGGCGAGCCCACCGCAGTCCGTGGCCTAGGAGATGCTATTGCGGCTATTCATAACATCGGATTTCCCGTGGGGATACACACCTGTGGTTATGCTCCAAGCCGCATTGCGGAACTGCTACGAGACCCTGATACAACTCCGGACTGGGTTGGCCTAGATATCAAGGCGCTACCCAGGCATATGCGTGAGGTCACGGGCTGCTCTCCTCGAGTAGCAACCGCTGTCTGGGAGTCTCTGCGGATTCTGCAAGAATCCGAGGTCGCTGTAACACTCCGAACCACTCTGTGGGAAGGCTCTGTCATTGAGCAAAACATCGACGAGCTGCGTTCTATGGTTAAGAATCACAGCATGGATTCATCCGCAGAGCTCGTCATTCAACATGCACGGGCTGCTGATGGAAGTCCGTGGACACCTGATTGTTGCTTTTAA
>Cp48_405
ATGTTATTTCCTATGACCGAATCCCACGTTAACTCCCGCTCTACTATTGAGGAATACCTCGACCGATCGGATTGGCGCGTCAACGCCAACGCCAACCAGGATTATTCCCTAGGCGGAATGATCCTCAATTCTGCGGGAAAGATCACCGCCAACTACTGGCTGGATAACGTTTTCAGCCCAGAGGCCGGACAAGCCCATCGCGATGGCACCATCCATATTCACGATCTGGATATGCTTTCCGGATATTGCGCAGGGTGGTCTTTGCGCCAACTCCTAGAACAAGGTTTCAACGGAGTCTCAGGCACAATCTCTTCCCATCCCCCAAAGCACTTCTCCTCCGCGTGCGGGCAAATAGTCAATTTTCTTGGGACCTTGCAAAACGAATGGGCCGGGGCCCAAGCATTCAGTTCTTTTGACACATACATGGCGCCCTTTGTTCGACTAGATAACCTCAGCTATAACGACGTTGTCCAGCAGATGCAAGAGTTCATTTTCAACCTCAATGTACCCTCACGCTGGGGAACGCAGACACCGTTTACCAATCTCACTTTCGACTGGACCTGCCCCGAGGATCTGCAAGATCAGGTTCCTTTTATCGGCGAGGAGCCACAGCCTTTTACCTATGGCGATCTGCAGTCAGAGATGGACATCATCAACCGCGCATTCATTGAGGTCATGAGCGCAGGAGATGCGGACGGCCGCCCCTTCACCTTCCCGATCCCCACGTATAACATCACCAAGGACTTCGACTGGGATTCGTCGAATTCTAAGGCTCTTTTCACCATGACTGCGAAGTATGGGCTGCCCTATTTCCAGAACTTTATTAACTCCGACCTTGATCCCGGCATGATCCGTTCCATGTGCTGCCGCCTGCAGCTCGATCTCCGCGAGTTACTCAAGCGAGGCAATGGGCTATTTGGTTCAGCAGAGCTGACCGGTTCCATTGGCGTGGTCACCCTCAACTGCGCTCGCTTAGGATACCTCCATGCCGATGATGAGGAAGGCCTTCTGGCGAGCGTGGATAAGCTCGTTCAGCTGGGCATAGAAACCCTCGAGCGCCGTCGGGCTTTTGTGGCAAAACAAATGGATGCAGGTCTCTATCCCTACAGCTCGCGATGGCTCCCCAGCCTGGACAATCATTTCTCCACCATCGGCGTTAATGGTTGCAATGAGATGATTCGTAATTTCACCCATGATGCCTACGATCTCACCGACCCCCAGGGCCACGCACAGGTAGCTCGCCTACTTGATCACATCAACGATTTATTGGTTAAAGCCCAAGAACGCACAGGCCACCTGTTCAACCTTGAAGCCACTCCCGCCGAGGGCGCCACTTACCGACTGGCTAAGGAGGATATTAAGCGCTATCCCGGAATCCTTCACGCAGGCACGGAGGAAGAGCCTTATTACACCAATTCCTCCCAGCTACCAGTGTCTCATACCCCAGACCCCTTTGAGGCCCTTGCGCTCCAGGAAGATCTGCAATCTAAATACACCGGTGGAACCGTGCTCCACCTTTATATGGGTGCGGCGATGAGCGACGGTGAGGCGTGTGCAAAACTCGTCCGGCGCTCCTTGGAAAACTTCCGGCTTCCATACGTCACTATCACTCCGACATTTTCTATCTGCCCCACTCACGGCTATATCTCTGGTGAGCATCCAGAATGCCCCGACTGCGGCGAACACACTGAGATGTGGACCCGAGTAATGGGCTACTTCCGCCCGGTTCAGAGTTTTAATACTGGAAAGAAGGGCGAGTTCCATGAGCGCACCTACTTTGCAGAAACGCTTGCTTAA
>Cp48_406
ATGTCTTACAACTCTTATGTGGCAGTCGAGGACTGGATTCTTGACGACCTTCGTATCAAAGACGATGACCTGGTAGAGGCTCTATATATGGGAGACCATGGAGAGCTTTTCGACGTGGCTGCTGCTTGGATGGATGTGCAAGAGTTTCTGCATTCGGAGGGGCTGAGCACTGCGGCGGTTGATGGAGAAGAAATTATTGTGGGGGACCCGATGGTGGGGATTGTTGCCCCTCAGCGAGTAGAAAAAGTGCTTTCGGACCTCTCTTCGGTGGATGATGCTGCGGTGCGGGAAGCCGGCCTGGGGGAGGCTATCCGTTCCTTCACTGATTTTTACGAGGGTGCTCGTTCTTCCGGGTTGGGGGTTGTGGTTTTAGCGGGAGAGTAG
>Cp48_407
ATGCCTACTATTCAGCAGCTGGTCCGCAAGGGCCGCCACGATAAGACTGCAAAGGTTTCCACTGCAGCCCTCAAGGGCTCCCCGCAGCGTCGTGGCGTGTGCACTCGTGTGTACACCACCACTCCTAAGAAGCCGAACTCCGCTTTGCGTAAGGTTGCTCGTGTGCGCCTTACCTCGGGTATTGAGGTTTCCGCTTACATCCCAGGTGAGGGCCACAACCTCCAGGAGCACTCCATGGTGCTCGTGCGTGGTGGTCGTGTGAAGGACCTTCCTGGTGTTCGTTACAAGATCATCCGTGGCGCACTGGATACCCAGGGCGTGAAGGATCGTAAGCAGGCTCGCTCCCGTTACGGCGCAAAGAAGGAGAAGTAA
>Cp48_408
ATGCGTAAGAATGCAGCTCCCAAGCGTCCTATCGTTAAAGACCCAGTTTTCGGCTCTGAGGTTGTTACTCAGCTGGTAAACAAGGTTCTGTTGGACGGTAAAAAGTCCACCGCTGAGCGTATCGTTTACGGCGCACTAGACATCTGCAAGGAAAAGACCGGTACTGATCCGGTTCTTACCCTCGAGAAGGCTCTTGGCAACATCAAGCCTGATCTTGAGGTTCGCTCCCGCCGCGTCGGTGGCGCTACCTACCAGGTTCCTGTTGAGGTTCGCCCGGGCCGTGCAAACACCCTGGCTCTGCGTTGGTTGGTTACCTTCACCCGCCAGCGTCGCGAGAACACCATGATCGAGCGCCTGGCTAATGAGATTCTCGATGCAGCGAACGGCCTCGGTGCTTCCGTGAAGCGTCGCGAGGACACCCACAAGATGGCTGAGGCCAACCGCGCCTTCGCTCACTACCGCTGGTAA
>Cp48_409
GTGGCACAAGAAGTGCTTAAGGACTTGAACAAGGTCCGCAACATCGGCATCATGGCCCACATTGACGCCGGTAAGACCACCACCACCGAGCGCATCCTCTTCTACACCGGCATTAACCGTAAGGTCGGCGAGACCCACGACGGTGCTTCCACCACCGACTGGATGGAGCAGGAGAAGGAACGCGGCATCACCATTACCTCGGCTGCTGTTACCTGTTTCTGGAACGGCAACCAGGTCAACATCATTGACACCCCAGGCCACGTGGACTTCACCGTTGAGGTTGAGCGCTCCCTTCGCGTTCTTGACGGCGCAGTTGCAGTGTTCGACGGTAAAGAAGGCGTTGAGCCGCAGTCCGAGCAGGTGTGGCGTCAGGCTGCTAAGTATGACGTTCCCCGTATCTGCTTTGTGAACAAGATGGACAAGCTCGGTGCGGACTTCTACTTCACCGTTCAGACCATCATCGACCGTCTCGGTGCTAAGCCATTGGTCATGCAGCTGCCTATCGGCGCTGAGGATGACTTTGATGGTGTTGTTGACCTTCTTGAGATGAAGGCCATCACGTGGCGCGGCAAGGTCGAGACCGGCGCTGAGCCAGTCATCGAGGAAATTCCAGCTGACTTGGCTGATAAAGCTGCTGAGTACCGTGAGAAGCTCGTTGAGACCGTTGCTGAGTCCGATGAGGCTCTCATGGAGAAGTACTTCGGTGGCGAGGAGCTCACCATCGAGGAGCTTAAGGCTGGTATTCGTAAGCTGACCGTTAACTCTGAGGTTTACCCAGTTCTTTGCGGTACCGCTTACCGTAACAAGGGCGTTCAGCCACTGCTCGACGCTGTTATTGATTACCTCCCAACCCCATTGGACATCGGAGAAGTTCACGGCCACAAGGTCGGCGACGAGTCTGTGGACTTGGTTCGTAAGCCTTCCGTTGACGAGCCTTTCTCTGCTCTTGCGTTCAAGATTGCAGCTCACCCATTCTTTGGCAAGCTCACCTTCGTCCGCGTTTACTCCGGCATCGTTGAGCCTGGCGCTCAGGTTGCAAACTCCACCAAGGGTAAGAACGAGCGCATCGGTAAGCTGTTCCAGATGCACGCCAACAAGGAGAACCCTGTTGAGGAGGCACGCGCTGGTAACATCTACGCGTTCATCGGTCTGAAGGACACCACTACTGGTGACACCCTCTGCGATAAGAACAACCAGATCATCCTCGAGTCCATGGACTTCCCGGATCCGGTGATCAAGGTTTCCATCGAGCCAAAGACCAAGTCTGACCAGGAGAAGCTCGGTACCGCTATTCAGAAGCTTTCTGAAGAAGACCCGACCTTCACCGTTGAGCTCGATGAAGAGTCCGGCCAGACCGTTATCGGCGGCATGGGCGAGCTTCACCTCGACGTTCTCGTTGACCGTATGAAGCGCGAATTCAAGGTCGAAGCTAACGTTGGTAACCCGCAGGTTGCATACCGCGAGACCATCCGCAAGCCCGTCGAGAAGCTTGAATACACCCACAAGAAGCAGACTGGTGGTTCTGGTCAGTTTGCTAAGGTCATCATCGGTATTGAGCCTTACGCTCCTGAGCAGGAGACCTTGGAAGAGGGCGAGTCCGCAATCTACAAGTTCGAGAACGCTGTTACCGGTGGTCGTATCCCGAAGGAATACATTCCTTCCGTGGACGCAGGTATCCAGGATGCAATGCAGTATGGTTACCTCGCTGGCTTCCCGCTGGTAAATATCAAGGCAACGCTTATCGACGGCGCATACCACGAGGTTGACTCCTCTGAAATGGCCTTCAAGCTTGCTGGTTCTCAGGCTCTGAAAGAGGCTGTGGCAAAGGCAAAGCCAGTTCTCCTTGAGCCTTTGATGGCTGTTGAGGTTATTACTCCTGAGGAGTACATGGGCGACGTTATCGGCGATATCAACTCTCGCCGTGGCCAGGTCTCCGCTATGGACGACCGCGCTGGCGCCAAGGTAGTCAAGGCAAAGGTTCCGCTGTCTGAGATGTTCGGTTACGTCGGTGACCTGCGTTCTCGTACTCAGGGCCGTGCTAACTACACCATGATCTTCGATTCCTACGCAGAGGTTCCGACCAACGTAGCAACCGAGATCGTTGCTGAGCGCAACGGCACTGCCTAA
>Cp48_410
GTGGCAAAGGCTAAGTTCGAGCGTACTAAGCCGCACGTTAACATCGGTACCATCGGTCACGTCGACCACGGCAAGACCACCACTACCGCTGCTATCACCAAGGTTCTGGCTGACGCATACCCGGATCTCAACGAGGCTTTCGCCTTCGACGCCATTGACAAGGCACCGGAGGAGAAAGAGCGTGGCATCACGATCAACATCTCCCACGTTGAGTACCAGACCGAGAAGCGCCACTACGCACACGTGGATGCTCCGGGTCACGCCGACTACATCAAGAACATGATCACCGGCGCTGCTCAGATGGACGGCGCAATCCTCGTGGTTGCTGCTACCGACGGCCCAATGCCTCAGACCCGTGAGCACGTTCTGCTCGCTCGCCAGGTTGGCGTTCCTTACATCCTTGTTGCTCTTAACAAGTGCGACATGGTTGACGATGAGGAAATCATCGAGCTCGTCGAGATGGAGATCCGTGAGCTGCTCGCTGAGCAGGATTACGATGAAGAGGCTCCTATCATCCACATCTCCGCTCTGAAGGCTCTTGAGGGCGACGAGGAGTGGACCAAGTCCATCCTCGAGCTCATGCAGGCTTGCGATGATTCCATCCCGGATCCAGAGCGCGAGACCGACAAGCCATTCCTCATGCCTATCGAGGACATCTTCACCATCACCGGTCGTGGCACCGTTGTTACCGGCCGTGTTGAGCGTGGCCAGCTGAACGTCAACGAGGACGTTGAGATCATCGGTATCAAGGAAAAGTCCACCCAGACCACCGTTACCGGTATCGAGATGTTCCGTAAGCTTCTCGACTACACCGAGGCTGGCGACAACTGTGGTCTCCTCCTCCGTGGTATCAAGCGCGAAGACGTTGAGCGCGGTCAGGTTGTTGTTAAGCCAGGCGCTTACACTCCTCACACCGAGTTCGAGGGCTCTGTCTACGTCCTTTCCAAGGACGAGGGCGGCCGCCACACCCCGTTCTTCGACAACTACCGTCCTCAGTTCTACTTCCGCACCACCGACGTTACCGGTGTTGTGAAGCTTCCTGAGGGCACCGAGATGGTTATGCCTGGCGACAACGTCGACATGTCCGTCACCCTGATCCAGCCTGTCGCTATGGACGAGGGCCTGCGCTTCGCTATCCGCGAGGGCTCCCGCACCGTTGGCGCTGGCCGCGTCACCAAGATCATCAAGTAA
>Cp48_411
ATGGATAGAATGCTTGATGCCGTCCGAGAAGTGTGGGAAGGGCAGCCGGATTTGGATTTTGCTGCGCTCATGGGCATGTTGAACGCCCATGGTCTCACCTGGGGAATTTCAGATAGTGATGCCCTGGATATATGTATGATGATTTCCACTACCTATCCGGGAGCGCTCTCCAAAGTCGCCGGGCAACACAGTGTGCTGCTTGCCAACGGCACCACCGCGGTGCTTACCTCCGAGCAGGTTGTGCTGCTTCGCGGTTGGCAGCAACCTATCTGGTGGAACTATGAGTCCCTTGTCCAGGCACAGGTGGGGTTACCTCTAGTGCTAAAGGACCGTGAAGGCATCGAACACCGGCTGGATATGATTCATCGTATTGAGAAGACCATGGTGGTGGAAGGCATGGATACCCGAGTGATTGAGCTTGCCGACGCCTCCGTGATCCTACAAAGGGGACACCATGCTCGCCATTTTGTGCGCAGGCGCCGTGATCTGGTGACTAAGGACTATCAGGTTCCGCGGGCTTGGGTACCGGAGGAAGGAAAACCAGCAAGGTTACTCGCTAGGGAACAAAACATAGTGGAGTTTCCTGCTATAGCAACGATTATTCTTGGCTGA
>Cp48_412
TTGGCTGAGGAAGTCGGTGCTTCTACTTATGCTCTGAGTACTCGAGGCATGATCCTTGAGCCCACTGTAGAGTTCTTTGTTCTCAGGGAAAGAACTCCAGTGACTCTTGATCTTTTGCGGGGACTCGTTGGCGTAAACCGACTCTGTTCTTAG
>Cp48_413
ATGAAACGCTCTACAGCCAGTTTTGACCGTCTCCTCTGCATCCTCGTCGGTGTTCTTCTCGGTGCTCTAGCGGTATGGACTATTGCCCTAAAATTTGATCTTCCGTGGGCGCAACAGCTCGCTGATCTCGCCGAATTTCCTCAATGGCACCAAGCTTCTCAGCAACGTTGGTTCGATGTCGCTTTGTTTTTCGCTGCGATTTTTTTCCTAATCAGCGGCATATGGATAGTAGTTGCCAATCTGCGCCGCAATCATATTTCTCGCGTCACTCAAAACAATGGGAAAATTAGCGTCAATATAGATCACATAGCAGAACTAGCAGCCGAGGACTTAGAAGAGCTCGAACCCGTCATTTCCGCCCACGGACATGTGGAAAGCCGTGGGCAGGAAACAGTCATTATCCTCGATATCTTATTGGAGTCAGTGCCATATGCGCTGAGCATTCAACAGTCCCTTCAACAGCTAGACCAGGACGTTGCAGTAGCCTTACCAGAAACTCCCATTCGTACGGAATATCGCGTACATATGTCTAAAGTTGAGGACTAA
>Cp48_414
ATGGATAGCCCCAGCCCCACTGCTATCAAAGGGCGTCCTGCCGCCCGCCTTGCCGCGATTCTCATTGGGTTGGTGGCTATAGGCATCGGTTTTGTCGCCGCACGGGAACTCTGGTGGGTACGCACTGAAGGTAACCATCGTCATGCCTGGGTAGATCCAATACTGCGTTTCATTTCTGCAGTCACCTACCAACCCTGGATGTTAGCTGCTGGCGTAGCAACGGCGATCCTCGCTCTAATTTTGATAGCTATTGCTTTCAAGCCTAGGCCTCGGACCCACGTGGCTTTTATCGACGGTGTCACTTGTTATATGCGCCCCCTTGATATCGCTCGCCTAGCCACGCTGAACGCTAAACAAATCCCTGGAGTTACCCAGGCACGCACCACAGTGAATAGTTCCGCCCGCTCTATTAGGGTGGTGGCATCCATTGATTCTCAACACCTCGACGAGGTCAAAAAGTATGAAGAACGCATTCGTTCTGTCGTTGAGTCCATCGCCCTCAAACTGCAAACACATCCTAAGCTCAAAGTTGTAGTAAGAGGTGAAGGTTAA
>Cp48_415
ATGGCATCCCCTCCGGTGACTATTACGGATCGGGCGCTCACCAAACTGGCTAAAGCAGCGGTTCATTCAGTCCCTGGCACAGTCCGCGTTTCCCGTCGTGCCGGTCGCTCGCTTCCGCGTATCGACGTCCGCCGCGATGACCTCCACTCACCGCCCACAGTAGAAGCCTTTATAGCAGTAACGTGGCCCAGCCCAGTAACGGGTGTGGCGGAAAATGTGGCTGCTGCGATTTCCACATGGTTTTCCGCTTACGCAGGTATTCACGATGTTCCCGTGAATGTTGTGGTCACGGCCCTTAATCACGGCACACGCCTCGCGGCTACTCATGAGATACAGCCACCAGAGGTAACGCATCCCCAGGTTCCCGATCACCAAGTGCTTATGCCGATTGTCACCGCGCCTCCGCGACCGCTTAAGCCAATAGCTATCCGAAGAATCGAGCCAAGGAGGAGTCATGGATAG
>Cp48_416
ATGTTTCAGAATAAAACCCTTCTCGGCGCAATCCTCGGTGTTCTGGTGGCCTTTGCGATCTTGTCCGGCCATATACTCCTGCTCCTCATATTGGCGGTTGCTGGAGGTATAGGTGCTCTTATTGGCGCGCATTGTGACGGAAAAATAAATCTTTACAAGATCTTTCACGACCTCATTGAGAACGTCCGGCGCGGAGGTCGCGGATAA
>Cp48_417
GTGTCAACCCCGCGACCATCGGGGCTTCCCAATCTCCCCTCATATGAATCTGCGCAAGCCTTAGCAGAAAAAATTCTTGGGATTGATGGTGTTGCGGAACTCCGCGGCGGACGTTTTGGTGAAGTCGCACTGCTCTATCCACGGCACAAAGTCATCGGACTCCGATTAGACGATGCCCAAGGCCATCAGACCCTTGAGGTTAATGTTGCCGCTTATTACGGATATAGTCTCACCGATCTTGCTCAATCAATCGTCGCTGCCGTAACGGATTCTGGGCTCTGCGACGCCGCTTCGATTGATGTGGTCGTCAGCGACGTCGTAAAGCTAACCCAGTTATAA
>Cp48_418
ATGCCCGATGCACAGAATACTCCAGCAGCAGATACCTCAACTGCTGGGGCTCCTACAACGTTGGAGACCACTCATGGCAAAACCGTTATTGAAAACACCGTGGTGGCAAAGATTGCCGGTTTAGCCACCAGAGAGGTATCAGGAGTCCACGCCGTCGGAGGCAATACCGCACGCGTAGTCGGAGCACTTCGCGATTCCATTCCTGGGTCCCGCACTAATCTTCAGCAGGGCGTTGAGGTGGAAGTTGGAGAGCGGCAAGCGGCCGTAGACGTGGCTATCGTTGCTGAATACGGGGTCGCTATCCATCAGCTAGCCCAAGCAATTCGGCAAAACATTATCAACGCCATTGAAAGAATGACCGGTCTTGAGGTCACCGAAGTCAATGTCACCGTTCATGATGTCCACCTGGATTTCGATGAAGACGAAGGCGAAACCAACGATTCGCCTACCCATACCCGCGTCCACTAA
>Cp48_419
GTGCATTGCACTCAAATCTCTCAAGGATCCTTCCGATTCCCTCATTCGCGTTTCCGCTCAGAGGTTCACCCTGAAGGTGTCATGTTTGCCTCACCAGCAGTAATCCAAAACTTCTACATTTATTAA
>Cp48_420
GTGGCGGGACAAAAGATCCGCATTCGGCTGAAGGCCTACGATCACGAGGCGATTGATGCGTCTGCACGCAAAATCGTCGAGACCGTGACCCGTACGGGTGCACGCGTCGTCGGCCCGGTGCCGTTGCCCACCGAAAAGAACGTATACGCCGTTATTCGTTCTCCCCATAAGTACAAGGATTCTCGCGAGCACTTCGAGATGCGCACTCACAAGCGCCTGATCGACATCCTCGACCCGACGCCGAAGACGGTTGACGCTCTTATGCGCATCGACCTTCCGGCCAGCGTCGACGTGAATATTCAGTGA
>Cp48_421
ATGAGTGAAACTGAGATCAAGGGCATTCTGGGCACCAAGCTCGGCATGACCCAGATCTTTGACGAGGACAACCGAGTAATCCCGGTTACCGTCGTTGAAGCTGGGCCATGTGTGGTCACCCAGATTCGCACCATCGAAACCGATGGCTACAACGCCATCCAGATCGCCTACGGCGACATCGACCCTCGCAAGGCAAACAAGCCTGCAACTGGTCATTTCAAGAAAGCTGGTGTTACCCCCCGCCGTCACGTTGCAGAGATCCGTATGAACGACGTTTCTGCATACGAGCTCGGCCAGGACGTTACCGTTGAAATCTTCGAAGGCATCACCTTTGTTGACGTCACCGGAACGACCAAGGGTAAGGGCTACGCAGGTGCTATGAAGCGCCACGGCTTTGCAGGTCAGGGCGCTGCCCACGGTAACCAGGCTGCACACCGCCGCGTCGGTGGCATCGGCGCCTGCGCTACCCCAGGTCGCGTTTTCAAGGGCACCCGCATGGCAGGCCGCATGGGTAATGATCGCGTCACCACCCAGAACCTGAAGGTTCAGAAGATTGATGCAGATGCCAACCTGATTCTGATCAAGGGCGCTATCCCTGGCAACCGTGGTGGCATCGTTACCGTTAAGACTGCAGTGAAGGGCGGTGCACACGCATGA
>Cp48_422
ATGACCAACCTAAAGTTGGACGTCCTCACCGCTGAGGGCAAGACCGACGGTCAAGTCGAGCTGCCAGCAGAGATCTTCGATCGTGAAGCTTCTGTGGCACTTATGCACCAGGTTGTCAACGCACAGCTTGCTGCAAAGCGTCAGGGTACTCACTCGACCAAGACCCGCGCTGAGGTCTCCGGTGGCGGACGCAAGCCGTTCCGTCAGAAGGGTACCGGCCGCGCTCGTCAGGGCTCGATCCGTGCTCCTCACTTCACCGGTGGCGGCATCTCGCACGGCCCTAAGCCGCGCGATTACAGCCAGCGCACCCCGAAGAAGATGATCAAGGCTGCTCTCTACGGTGCACTGTCGGATCGCGCTCGTCACGAGCGTATCCACGTGATCACTGAGCTGGTTCCTGGTCAGACTCCTTCCACCAAGTCCGCACGCGCTTTCGTAGAGCGCATCACTGATCGTCGCAACGTTCTTCTCGTTGTCGGTCGTGAGGACACCACCGCACAGAAGAGTGCTCGTAACCTGCCCGGCGTTCACATCTTGTTCGCTGATCAGCTGAACACCTATGACGTCCTCAAGTCTGATGACGTTGTGTTCTCTGTCGAGGCTTTGAACACCTTCATCAACCGCGTCACCGGCGCGGCTCAGGAGGAGAAGTAA
>Cp48_423
ATGGCTAAGATCGCAGACCCCCGTGACATCATTCTCGCCCCGGTCGTCTCCGAGAAGTCTTATGGCTTGATGGAACAGAACACCTATGTGTTCTTCGTTTCTCCTAGCGCCAACAAGACCGAGATCAAGATCGCAATCGAGCAGATCTTCGGCGTCAAGGTTGCTTCCGTTAACACCGCTAACCGTGAGGGCAAGCGCAAGCGCACTCGCTCCGGCTACGGCGTACGCAAGGCAACCAAGCGCGCTTACGTGACGCTTCGAGAGGGCAGCGACGCAATCGACATCTTCGGCGGCTCCGCCGCTTAA
>Cp48_424
ATGGCTATTCGTAAGTACAAGCCGACAACCCCGGGTCGCCGCCAGAGCTCTGTTTCCATGTTCGAGGAGATCACTCGTTCAACTCCGGAAAAATCTCTGGTTCGCCCGCTCCCTAAGAAGGGCGGCCGTAACGTTCACGGCCACATCACCGTTCGCCACAAGGGCGGTGGACACAAGCGCCAGTACCGCGTCATCGACTTCCGTCGTAATGACAAAGACGGCATTCCCGCAAAGGTCGCTCACATTGAGTACGACCCGAACCGTACCGCTAACATCGCACTTCTGCACTACGTAGATGGCGAGAAGCGCTACATCATCGCTCCTAAGGGCATGAAGCAGGGCCAGATGATCGAGTCTGGTGCTGCTGCAGACATCAAGGTTGGTAACAACCTTCCGCTGCGTAACATCCCTGCTGGTACCACCATTCACTGCGTCGAGTTGAAGCCGGGCGCAGGCGCTAAGCTGGCTCGTTCCGCTGGTGCCTCCATCCAGCTCCTCGGTAAAGCTGGTAAGTACGCAGTTCTGCGTATGCCGTCTTCGGAAATCCGCCGCGTGGATATCCGTTGCCGTGCAACTGTGGGCGAGGTCGGCAACGCTGACCAAATCAACATCCGCTGGGGTAAAGCCGGCCGTATGCGCTGGAAGGGCGTTCGCCCGACCGTCCGTGGTGTCGTTATGAACCCGGTCGATCACCCACACGGTGGTGGTGAGGGTAAGACCTCCGGTGGTCGTCACCCTGTTTCCCCATGGGGAAAGAAAGAGGGACGCACCCGCAACCCCAACCGTTACAGCAACAACATGATCGTGTCGCGTCGTCGCACGAACAAGAGCAAGAAGCGCTAA
>Cp48_425
ATGCCACGCAGCCTTAAGAAGGGCCCGTTCGTCGATGAGCACCTCCTCGCAAAGGTCGATGCTCAGAACGAAAAGGGCACCAAGCAGGTCATCAAGACCTGGTCCCGCCGTTCCACCATTCTCCCGGACTTCATTGGTCACACTTTCGCCGTCCACGACGGCCGCAAGCACGTGCCAGTGTTCGTGGACGACTCTATGGTCGGCCACAAGCTCGGTGAGTTTGCACCCACCAAGACCTTCAAGGGTCACATCAAGGACGATAAGAAGGGACGTCGATAA
>Cp48_426
ATGAGTGAATCTGTCACCTCCGCACGCGCTACCGCGCGCTTCGTCCGTGTTTCTCCTATGAAGGCACGTCGTGTGATCGATCTGGTCCGCGGCAAGTCCATCGAGGAAGCACTCGCAATCCTGAAGTACGCTCCACAGGCTGCTTCTGAGCCGGTTGCAAAGGTCGTTGCTTCTGCAGCCGCTAACGCTGAGAACAACTTCGGTCTAGATCGTCGCTCCCTGGTCATCTCTGAGGCTTTTGCCGACGAGGGTCCGACCATGCGTCGTTTCAGCCCCCGCGCTCAGGGTCGTGCTTTCCAGATCCGCAAGCGCACCAGCCACATCACCGTGGTTGTTGAGAGCCAGAAGGAAGGGGCCAAGTAG
>Cp48_427
GTGGGCCAGAAAATCCATCCTCACGGCCTACGTTTGGGCATCACTTCCGAGTGGAAGTCCCACTGGTACGCCGACAAGAACTACTCCGAGTATGTCGCTGAGGACATCCGTGTCCGCGAGTACTTGGTTAAGACCTTGGACCGTGCAGGTATCGCCGATATCGTTATCGAGCGCACCCGCGATCGCGTCCGCGTCGATATTCACACCGCTCGTCCGGGCATCGTGATTGGTCGTCGTGGTTCTGAGGCAGACCGTCTGCGCAAAGAGCTGGAGAAGCTCACTGGCAAGCAGGTCGCCCTCAACATCCTTGAGGTCAAGAACATTGATGCAAACGCTCAGTTGGTGGCTCAGTCCATCGCAGAGCAGCTGACCAACCGCGTGGCATTCCGTCGCGCAATGCGCAAGGCTATCCAGTCTGCAATGCGCCAGCCACAGGTCAAGGGCATCAAGGTTGTTTGTTCCGGTCGTCTCGGCGGTGCCGAGATGTCCCGCACCGAGCGCTACCATGAGGGTCGCGTTCCGCTGCACACCCTCCGCGCCGAGATCGATTACGGCACCTACGAGGCACACACCACTTTCGGCCGCATTGGCGTGAAGGTGTGGATCTACAAGGGTGATGTTGTCGGTGGTCGTCGTGAGAGCGAGATCAATGCACCCGCAGAGCGTCGCCGCCGTGGTGACCGCAACGCACGCCCGCGTCGCGGTGGCCAGCGTCGTAACCGCGCTGAGCAGAAGCAGGAGGGCTAA
>Cp48_428
ATGCTTATCCCTAAGCGCGTCAAATACCGTCGCCAGCACCGTCCGACTCGTAGTGGCGTGTCCAAGGGCGGTAACCGCATCACTTTCGGTGACTACGGCATCCAGGCTCTTGAGCCGGCCTACATCACCAACCGTCAGATCGAGTCTGCACGTATCGCCATTAACCGCCACGTCAAGCGTGGTGGCAAGGTGTGGATCAACATCTTCCCGGATCGTCCTCTGACCCAGAAGCCGCTCGGCGTTCGTATGGGTTCCGGTAAGGGCCCCGTGGAGAAGTGGACCGCTAACGTCAAGCCGGGTCGTATCCTCTTCGAGATGAGCTTCCCGAATGAAGAGGTAGCTCTTGAGGCTCTGCGCCGTGCAGGCCAGAAGCTTCCTTGCAAAGTTCGTATCGTTAAGAAGGAGGACCAGTTCTAA
>Cp48_429
ATGGCTAACGGTACCCCCGCACACGAGCTTCGCGAGCTGAACGCCGAGGAGCTGAAGACCCGTCTGACCGAGGCTAAGGAAGAGCTGTTCAACCTGCGCTTCCAGGCTGCTACCGGCCAGTTGACCAACAACCGCCGCCTTCGCACGGTAAAGCGCGACATCGCCCGCATCTACACCGTTATTCGCGAGCGTGAGCTGGGCCTGTCCGAGGTTCCGGGAGCTGAGGCTTAA
>Cp48_430
ATGAGTGAGGCAAACGTGAACAAGAAGGAAAAGGGCGCACGCAAGGTTCGCACCGGCTACGTGGTTTCTGACAAGATGCAGAAGACCATCGTCGTTGAGCTTGAGGACCGCAAGCAGCACACCAAGTACGGCAAGACCATTCGTACTAACTCGAAGGTCAAGGCACACGATGAGGACAGCATCGCCGGCGTCGGCGACCTCGTCCGCATCGAGGAGACTCGTCCGCTGTCCAAGGACAAGCACTTCCGTCTCGTTGAGATCATCGAGAAGGCTAAGTAG
>Cp48_431
ATGTCCATGAAACTAAGAAGCCCCAGCGGGAAATTAGCCGCTGTGTTTGCTGCAAGTGCATTGTTGCTTGCAGGATGCGGTGGCGATTCCTCCACCTCTAAGAATGCGCAGAATGCCGATAGCATCAGCGTCGCTGATTACAACCCTTTGGATCGCGACAAGGTTAAGCAGGGAGGCACTTTTACCACTGCTATTGGTGAAATCTCCGAGCAGCAAAATCGCCACCATGCAGACTCCACGCGTTACACCACCATGCTGTGGGAGTGGTACAACCCATCAATTATCGAGTCCACTGCCGAGGGCGAGTCATCCTTTAACAAGAACTATGTGACAGACGCCAAGGAAGAGTCTTCGGGTTCCAAAACCAAGATTGTCTATACCATCAATGACAAAGCTGTATTCAATGATGGAACACCCATAGACTGGCATGCCTTTGAGACCACCTGGAAGATCAATAACGGCAAGAATCCCGCTTTTTCCCCTTCTTCTACCGACGGGTATGAAAACATCGCCTCGGTGACTAAGGGAGCTAATGATAAACAAGCTGTCGTAGAATTCGAGAGCACCTACCCTTGGTGGCAGGGACTCTTTGGCATCATCGCTCACCCAGCGTTGAATGACCCTCATAATTACAATGACTATGTAAAGAAAGTGCATCCTGAATGGGGCGCGGGTCCCTATAAAGTGGAATCCATTGATTTCAACCGGGGCGAAGCCACATTTGTTCCTAACGAAAAATGGTGGGGCGATACGCCAAAACTAGATAAGCGTATCTTCCGTCAGATGGACACCGCTGCTGCTGTCAACGCCTTTAAAAACGGCGAGATTGACGCCACAGCCGTCCCGTCGAAAGACCGCTACGCTGCTGTCAAGGATATGCAGGGTATCGAGCTTCGCACTGGTCGCTTGCCTAAGAACGCACTGTTGGTGCTCAACGCCAAGTCCGATATTTTGCAAGATATCAAGGTGCGCGAGGCAGTATCACGCGGCCTAGACCGTAAGCTTTTGTCCTCAATATGGTTCCAAGGTGTTCCTTATACCGAGGATCCCCCCGGATCTTTGATCAACTTCCCCTTCCAGAAGAACTATCAAGACAACTTCTCCAAGGTAGCTACCTTTGACGCTGACAAGGCTAAGGCTCTTCTTGATGAGTCCGGTTGGGCTGAGGGCCCTGACGGCATCCGGGAGAAGGACGGCAAGCCGCTATCGCTTCGATATGTTTTAGTTGGTGAAGACGAGCAGACCACGTCTATTGCTAAGGCAAGCCAGAAGATGCTCAAAGACATCGGTATTGACCTGAAGATCGAGACCCATCCGTCTTCTGACTTCTCCAAACTCGTATCTAGTGATGACTACGACATCTTCCCCATCGGTTTCACCGCAAGCGATCCCTTTGGTGTTACATACTTCGGCCAGACGTATCTCTCTGATTCTCAGCTCAATCGTTCTCACGCTGGAACCCCTGAACTCGATGCTAAGATTCGTGAGCTCCAGGCACTTCCTACTCGTGATGAGCAAAACAAACGTGCAAACGAATTAGAAGTAGAGGCTCTCGCCCGATACGGAGTAATTCCCCAATTCAACGGCGTTAACATCGTAGCGGTGAAGAAGGGGCTTGCTAACTACGGCGCCTATGCTTTTGCAAACGTGCCTGTAGAAAACATCGGTTGGGCTTCCGAATAA
>Cp48_432
ATGACTAACCCTGTCCTTAGCGTCCAGAGCCTCAACGTCACTTTCCCCTCAGAAGCTGGAAACGTCAACGCAGTTCGCGGTGTCTCTTTTAATCTTTATCCCGGTCAGACACTTGGCATAGTAGGGGAATCGGGCTCTGGAAAATCCGTGGCCTCTATGGCGGTCATGGGATTACTTCCTGATTACGCCACAATCACGGGTTCCGTTCAACTGCATAACCGTGAGCTTATCGGGCTTTCCGACGACGCCATGTCCAAAATACGCGGCAAAGAAATAGGAATGATCTTCCAGGACCCGCTCTCGGCGTTGACCCCCGTGTTCAACGTGGGATCTCAGATCGTCGAAGCTCTCCGATGCCACCAAAAAATCACCAAGGCCAAAGCCTGGGATACGGCTATCGAGCTTCTAGACCTCGTCGGCATACCAGATCCCAAGCGTCGTGCTCTTGCTTTTCCCCACGAATTTTCCGGTGGCATGCGCCAACGTGTGGTGATAGCCATAGCTATTGCCAACAATCCGTCAGTGCTTATCGCCGATGAGCCCACCACTGCTCTCGATGTGACAATCCAGGCCCAGATCCTCGATCTGATCAAAATGGCGCAAAAGGAAACTAACGCCGCGACCATCATGATTACTCATGACATGGGTGTTGTCGCTGGTACCGCAGACAACGTCATGGTTATGTATGCAGGACGCCCTGTAGAATACGCCGGCGTTCATGAGCTCTTCAGTGAGCCCAAAATGCCTTATACCGTCGGCTTGCTTGGTTCTATTCCCTCCGTGCGCAAACGTGAGAAAGTCTCCCTCACCACTATTGAGGGCAGCCCTCCTATCGTGGTTAATCTTCCCGACGAATGCTCCTTCGCTCCCCGCTGCCCTATAGCTACAGCCGAATGTCTTAAAACTGAGCCCGGGCTCTTATCCATCAATGATAAGCACCAGGCGGCATGCATCCGTTCTACTGAGATCAGCCATGGAGAACTTAACGGCGCTCCGATTTTCCCCACGCCGCCCGTTCATGAGGGTGCTCTCATGCGAATTCCTCGGGAGAAGCGCTCCTGCGTTCTCAGCGTCTCTGATCTGACTAAAACATTTCCTTTGGTCAAAGGCGCCCTGCTTAAACGGACTGTGGGAGAAGTGCGGGCCGTTAACGGTTTAACTTTTGATATCAAAGAAGGCGAGTGCTTTGCTATCGTCGGCGAATCCGGATGCGGGAAAACCACCACCTTGCTGGAGATCATGGATCTAGCCCCGCAAGCGCCGACTCAAATCCAATTAGGTGAGAAAGACGTCGCAGGCATCTCCAAGCGTCAACGGCGTCTTCTAAGAAAAGACATTCAAATTGTTTTCCAAGACCCCATGGGGGCTCTTGATCCGCGCCTCACCGTCGCAGAGATTCTCCGGGAGCCTCTGGATTCCTTGGGCTGGGATGGCGATAAAAATGAGCGTATCCGCGAGCTCATCCAGTTAGTCGGGCTAAATCCTGCTCATATTGATAGGTTCCCTGGCCATTTTTCCGGTGGACAACGCCAGCGTATATCTCTTGCCCGTGCGCTTGCGGCCAATCCCAAGTTGATTGTTCTGGATGAGCCTGTTTCTGCCCTGGACGTCTCTGTCCAGGCCGGAATGCTGAATCTCCTTGATGAGCTCAAAGCGCGCCTGGGTATCAGCTATCTTTTTGTGGCTCACGATCTCTCCGTTATTCGGCATATCTCAGACCGTGCCGCCGTGATGTACCTGGGGCGTTTTGTAGAGCAAGGCGATACAGATTCCCTCTTTGATAACCCCCAGCACCCATATACAAAGGCGTTGCTCTCGGCGATTCCCCTCGCAGATCCCATCGCCGAGCGTAATCGAAGACGGATCATCCTTACCGACTCACAGCCTTCCCCCACAGAGGAAATCACGGGTTGTGTGTTTCGGGGACGTTGCCCGCTCTACGTCACGCTTGGCGACGCCCACCAGCGACGATGCCGCACCGAAAAACCGGAGGTACGCAGCCTAGACAACTCAGACAATCCAGATCATCTCCACGCTTGCCACTTTGCGGGTACCCCTCTCAATTAA
>Cp48_433
ATGGCAGTAATAGGGTCAATAATCCTGTTTCTGCTTTTCCTACTTGCAGTTTTCGGTTCTTTGGTAGCTCAGTGGAGCTTTGATGATCCAGACTTTTTAGCACTGAGCAGCCCGCCTTCTCCCGAGCATTGGTTTGGCACGAGCTCTTCCGGGAATGACCTTTTTGCCATGGTGGTTCACGGTCTGGGGCGTTCGCTCACCATTGCTATCACCGTCTCCTTGGCAACCACCCTCATCTCCGCATTTGTCGGTTCCACTGCAGCATTACTCGGCGGCCGCCCTGAGCGTGCGATCTTAGGGATTATTCACTTCCTCCTAGTGATCCCTTCCTTCCTTATCATTGCCCTCATCGTCTCCGGATCTGGTGGCGACTGGAAACTGCTCATCGTGGTTTTGATTGCATTCGGATGGATGTACTACGCCCGAGTGATCTGGTCTATGGCGCTCTCTTTAAGAGAACGGGAATATATCAAAGCGGCTCGTTACATGGGGGTTTCCAACTTCACTATCATTCGCCGCCACCTTATCCCCAACATTGGTTCGCTTCTTGTTATTAATGCCACGCTGGGAGTGGTAAGCGCGGTCATGAGCGAGACCGGTTTGTCCTTCCTGGGACTTGGCGTCAAGATCCCCGACGTTTCCCTTGGCACCTTGCTGTCTACCGGCGCAAATTCATTATTGTCCTCACCCTGGGAATTCTATTTCCCTGCTGCCGTGCTCACTCTCCTTACCGTCTCCATGGCTTTTATCGCCGACGGTCTCCGCGACGCGCTCGATCCCAATTCCGCAGCAGTTGGAAAGGCTTAA
>Cp48_434
ATGCGCAAGGAATATCGCAACAACGGTGAGGATCGACACGAAGACCTCTCCCCCAACGTTCTACCTACCGCAGACCTTACGGTTTCCAGCTCTCCGCTGGCGCAAACCAATACCTCTAGCGTCACAGAATCGGAAATACTCAATGCTCAGCAGGGTATTGAGACAGCGCATGTCACCGGAAAAAACCCGATGAGGAAATACCGCCTCTATCTGCGCGTTTCCTACGCAACAAGATGGCAGTAA
>Cp48_435
ATGATCAAGTTTTTAGTTAAGAAAACGCTTGGCTGGTTGGCCATGATTTTTCTCGCGGTGAACCTTACGTACTTCCTCGCGTCTTTTTTCCTCGATCCACGTTCAAACTATGCAGGTCGACGGCCCCCTGTTCCGGAATCACGTATCGACGCAATACTGACTCCGCTCAATCTCAATGACAAAGAATCGATCTTTGAGCGCTGGTGGCACTGGCTTTCCAATGTGGTCTTGCACTGGGACTGGGGATCTTCACCGCTAGGCGACCCCATAAACTCTCAGATCTCCTACCGAATTTGGGTTTCTGCCCAGCTGCTACTCCTCGCCACAATCATTTCCGTGCTGCTCGGCGTGGGAATCGGTGTGTTCACGGCCTCCCGCCAATACAAAGCAGGCGATCGAGTATTCCAGTTCATCTCCATTTTGGCCATGAACATTCACGTTGTAGTGGCATCGATAGTGGTTGTATGGATTGCTATTAAAACTAACCAAGCCCTAGGCACCAACCTCTTCTTTGTCACAGGTTCATCGTCCGTAGGGGTTGAGGGTTTTATTCCTAAACTCATCGACTACGCGCAGCACCTCATCCTGCCTACCGTCTCGCTCATAATCATCTCTTACGCGAGCTACCATTTCCTCCAACGCTCAATATTGCTCGACAATATCGATGCCGATTATGTGCGTACCGCCCGCGCAAAGGGGCTAACCAGGGCACAGGCTGTGCGTCGACACGCTCTGCGTACGTCCATCATTCCTGTAGCTACCACCGTTGCGTTCTCTATACCCGGAATTTTTACCGGTGCGATTATGACCGAAACGATCTTCGGTTGGCAGGGCATGGGGCAATATTTTGTCTCCACCATTAATAAGAATGACATCCACGGAGTTGTCGCAGTCGCTGCCTTTGGTGCTCTTATGACAGCCATAGGTGCAGTGCTCGCAGATATCTTTGTTGTCATTCTCGATCCACGAGTCCGGGTGAGCTAA
>Cp48_436
ATGCAAATGGAGGAATTTTTCCAGACTGAAAATCCCTATCTTTTTAAAGTGTTTACCAAGGCTAAAGAACAAAGAAGAAAAGAAGCGGGAAAGAGGGTCATGGAAATAATTAATTTCAGCTTTCTTGAAAAAATCACACAAAAACACGCTCAACTCTGCTAA
>Cp48_437
ATGAAAAGTGTCCACATTTTCCCCATTTGGGGGTGGTTTATGGGGTCTGGAGTGACCCAAGTTGCTGGCGTGTGGGCGGGTGGGGATGTGGTGTGGGAGAGCTCTTTTGGAATGTTGTGA
>Cp48_438
GTGATTCAGCAGGAATCGCGTCTGCGGGTTGCCGATAACACTGGTGCACGAGAGATTCTGTGCATCCGCGTTCTTGGCGGCTCCACCCGACGCTTTGCTGGCATTGGCGACGTTATTGTCGCAACTGTCAAAGAGGCAACCCCCGGCGGCAACGTTAAGGCTGGCGAGGTTGTTAAGGCTGTTATCGTTCGCGCAAAGAAGGAGACTCGTCGTGCAGACGGCTCTTACATTCGCTTTGACGAGAACGCTGCCGTTTTGATCAAGAATGACAACGAGCCCAAGGGCACCCGTATCTTCGGCCCCGTTGCTCGTGAGCTGCGCGACAAGCGCTTCATGAAGATCGTTTCTCTTGCTCCGGAGGTGATCTAA
>Cp48_439
ATGAAGGTCCATAAGGGCGATATGGTTCTGGTGATCTCCGGTCCCGATAAGGGTGCTAAGGGCAAGGTCATTCAGGCTTTCCCGAAGACCGAAAAGGTCCTCGTTGAGGGTGTTAACCGTGTGAAGAAGCACGTTGCTAACTCTGCTCCAGAGCGCGGCGCTGAGTCTGGCGGAATTGTCACCCAGGAAGCTCCGATCCACGTCTCTAACGTCATGGTTCTGGACTCCGACGGTAACCCGACTCGCATCGGCTACCGCTTCGATGAGAACGGCAAGAAGGTCCGTATCTCGCGTCGTAACGGGAAGGACATCTAA
>Cp48_440
ATGAGCGAGAACTACACCCCGCGTCTGAAGACCCGCTACCGCGAAGAAATCCGCACCGCGCTGAATGAAGAGTTCTCCTACGAGAACGTCATGCAGATCCCTGGTGTGACCAAGGTTGTTGTCAACATGGGTGTTGGCGACGCTGCGCGTGATTCTAAGCTGATCAACGGTGCGCTTGAGGATCTGACCCTTATCACTGGTCAGAAGCCTGAACTGCGTCGTGCAAAGAAGTCCATTGCTAACTTCAAGCTCCGTGAGGGCATGCCTATTGGTGCACGCGTTACCCTTCGTGGTGACCGCATGTGGGAGTTCCTGGATCGTCTGCTGACTGTCGCACTGCCTCGTATTCGCGACTTCCGTGGTCTTTCTGACCAGCAGTTCGACGGACACGGTAACTACACCTTCGGCCTCGCAGAGCAGACCATGTTCTACGAAATCGACGTGGACAAGGTTGACCGTCCTCGTGGTATGGACATTACCATTGTTACCACTGCAACCAACAATGAGGAAGGCCGTGCGCTTTTGCGTGAACTCGGCTTCCCTTTCAAGAAGGCTGAGAACTAA
>Cp48_441
GTGGGTGACTTTGTTTTTGTGTCTTTTGGCGCTTTTAGGCCTCTCTTTTTGGGATTTATTGGCAGGAAATTTCTTAAAAATTGTCTGCTTAGGGGGTGGGGAGGAAACGAAAAGTAG
>Cp48_442
ATGTCGCAGACAATTTCCGTGTCAGCAAACTCAGGCTCGGCCGATTCATCATCGTCAGACTCGTCGCCGTCTCACTCGACATCGGCACCGAAGTGGCGTAAAAGTGACACCGTTTGGGCCCTGAGCCTTTTCGGAACCGCCATCGGTGCCGGTGTCCTTTTTCTACCTATCAATGCGGGTATTGGCGGTATCATCCCGCTGATCGTCATGACGATCGTTGCCTTCCCTATGACGTACTGGGCTCACCGTGGCTTGACGCGCTTCGTTCTTTCTTCTTCTAGAGAAGGCGGAGACCTCACGGACGCAGTCGAGGAGCATTTTGGTCGGAAGGCAGGCGCCTTTATGACCATTCTTTACTTCCTCTCCGTATACCCGATTCTCCTTGTGTACTCGGTGACCATCACCAACACTGTTAACTCATTCCTGGAGCATCAGCTCGGAGTGACTCCCTGGCCGCGCTGGCTCATGTCCCTCATCCTTGTCGGCGGTTTGATCTTTGTGGTGAGCCTTGGGCGTGACGTGATCGTCAAGGCTATGAGCGTGCTGGTCTTCCCATTCATCGGCATTTTGGTTTTGTTGTCCCTGTATCTGGTGCCTAAGTGGAACACCTCGCTGTTTGAGACTTTCTCCTTGGAGTCCGCTTCTGCTGCTACCGGCCACAGCATCTGGGTTACCTTGCTGCTTTTGGTCCCTGTTATGGTGTTCTCCTTTAACCACTCGCCGATTATTTCCTCCTTTGCCGTGGAAAAGCGCGAAGAGTATGGCATTTATGCTGATGAGAAGACCGGTAAGGTCCTCAAGGTTGCTCAGATTCTCATGGTCTGCGTGGTTATGTTCTTTGTCTTTTCCTGTGCACTGAGCCTTTCTCCGCAGAACCTAGCCGAGGCAAAGTCCCAGAACATCACCATCCTGTCTTACTTGGCCAACCACTTTGATAACCCCGTCATCCAGTGGGCTGCTCCTGTGATCGCCATGATCGCTGTGGCTAAGTCCTTCTTGGGCCATTACCTTGGCGCTGCAGAAGGCTTCCAGGGCCTGATCTCTAAGAAAGGCGCAGAGGCCCCAGCCGGCGCTAAGGGGGATCGCAAGCTCGCCTTGATCACGCTGTCCTTCATGCTGGTTACCGCATGGCTCGTCGGTTGGCTAAACCCATCCATTCTCGGAATGATTGAGACTCTCTGTGGTCCTACTATCGCCATCCTTCTCTTCCTGATGCCGATGTATGCCATCCACAAGGTGCCTGCTCTGCAGAAGTACCGTGGGCGTCTCTCGAACTACTTCATCTTCTTCATGGGTCTTGTTGCCTTTGGCACGATCTTCTACAACATCGTTCAAGCAATCTAA
>Cp48_443
ATGTTTATCAGTAGTTTCGATATGTTCAAGATCGGCATCGGTCCTTCGAGCTCACACACGCTCGGCCCGATGAAGGCAGGAAAGGCCTTTGCCGATGAACTCGAGACACGAGGGCTTCTCGACGCCACCGTCCGCGTACAAGCAGACGTTTATGGTTCTTTGTCCCTCACCGGTGTCGGACACGCAACCGATAAAGCCATCATCATGGGTCTTGCTGGTTTTGAACCAGAATCCGTGGACATTGATGCAATGCCAAGTTTCTTGGAGGAAGTAGCTTCTCTTCAGCGCCTGCCGTTGTCCGGTGGGAAGAAACTGGTGAATTTCCCGCGTGGAAAGGACATCGTTTTCCATAACACCTGCCTACAGCTGCATGAGAATGGCATGACCATTACTGCGTTTTCAGAAGAAGAAGTGCTTCTGCATAAGACGTATTTCTCTATCGGCGGTGGATTCATCGTAGATGAGGAGCACTTCGGGGTAGCCGATGAGGATACTTCTTCTGTTCCGTTTGCTTACCGCAGCGCAGAAGAGTTTCTCACGATGTGTGATATCGAGGGACTTAGTATTCCGGAGTTAGAGTGGCGCAATGAAACAGCTGCGGCTTCAGAAGAAGAGGTGCGTGCTCACCTAGCCAAGGTCTGGAATGTCATGCGTACTGGCATCGAACGCGGATCGAGCGCCGAGGGGATCCTCCCCGGTGAGCTACGAGTGCCGCGTCGTGCGAAGGCCTTGCGGACTCGCTTGGAAAACACAAGCGAGAACGAACCATTGCGCATGATGAGCTGGCTTAACATGTTCGCCCTGGCGGTAAACGAGGAAAATGCTGCCGGTGGTCGCGTAGTTACGTCCCCCACAAATGGTGCTTGTGGCGTGCTCCCCGCTGTCCTGTCTTATTGGGATAAGTTGGTAAAACCGGTGGATGAGAAGATGTACACCGATTATTTCCTTACCTGCAAGGTAGTGGGAGCCCTCTATAAGATGAACGCGTCTATTTCTGGTGCCGAGGTCGGTTGCCAGGGAGAAGTAGGCGTCGCTTGTTCGATGGCTGCAGCTGGTATTGCACAACTTATGGGCGGAACGCCTCAGCAAGTCTTTATCGCGGCTGAGATTGCGATGGAACACAACTTAGGTCTTACCTGTGACCCAGTATGCGGACAGGTACAGGTTCCCTGCATCGAGCGCAATGCTGTGGCCGCCGTGGAAGCTGTCAATGCTGCAAACATGGCTTTACAGAGGGAATCAAATCCGACGGTGTCTCTAGACCAGATCATCGCAACGATGTATCAGACTGGCAAAGACATGGACTCCAAGTACCGCGAGACCTCCCTTGGCGGTCTGGCTAAAGTTGTGCTTCCTAAATTGATGCCGTGTAGCTAA
>Cp48_444
TTGCGTGGGAAAATTATTGTGACGCTAGTTTTTCTCACTCGTACCTACGCAAAGGTGCTTTTTGTATTCGCATATTTCACTTTTAAAACAGCGCGGCAGCTGGAAAAGAACTGTCGCACTGGTTAG
>Cp48_445
ATGACCCACATTTTCTCTCGGCGTCGCTTTCTCGGGGCTACGGCTCTAGCTGCAACTGGTGGCATCGGCGTGCTTACTGCGTGTGCGCAGGAAGAGGCTAAACCTAAGTTGGGTAAGGAGGAAGCCACCAAAGACGTAGACTATTCAGCAATTTCTGGGCACTTAGTTGTCTTGTCAACAGGCGGCACCATCGCCAGCACCAATGTTGACGGTGCCTTGGTCCCCACGGTAAGCGGCGAGGATCTTGTAGCCCCTGTTTATAAGAAGTTTTCTAAAGATAAACTCACAATTGAAGTACGCCAGGTGAGCCAGCTGGATTCTTCTGCCATGACGCTGAAGGACACGGATAATATTATCCGCGAGGTACTCAAGACCGTGAAGGAAGACAAGGTCACAGGCGTGATAGTCACTCACGGTACTGATTCGATGGAAGAGTCGGCTATCGCAGTGGATACCTTCCTGAGCGGCGACAAACCTGTGGTCTTTACCGGTTCCATGCTGCCTTTCGACGACCCCCACACAGACGGGCCGGACAATCTGACTCTGGCTGTCACTGCAGCAACAGACGCTAAGAACCAAGGGAAAGGCGCTTTTATTGCTTTTGGCGGAACTCTGATCCGGGCACGGGGCGCATACAAATCTCATACTTCTGAAAACGATGGCTTCCGTACTAACGCCAGCGAGGATTTGGTTCGGCCTAAGGCTCTAGATTTTAAGCCCCTAGAGTCGCATAGAGTGGATATTATTGCGGCCTATCCAGGTGCGCCCCGGGAGCTTATCGACGCCGCCATCTCTACAGGTGCAGAAGCACTAGTCATTGAGGGCATGGGTGCAGGAAACGTCGGCGGCGATATTGCAGAAGGAATCGTGGCTGCCGCAGAGAAAAATATCCCCGTAGTCATGACTACGCGTGTGGACGCTGGGCTTGTTGAAGGAACCTATGGTGGCGCAGGCGGCGGAGCTACTCTTGCCCAAAAAGGCGTGATTGGATCGAATTATTTGCGGGCAGGGCAATCTCGGATTGTGCTTGCAGCGGCTTTGGCCACAGGCACTGATCCCAAAACGTTATTCTAA
>Cp48_446
ATGAGCATCGACCACACACGCTATGCTCGGCAGATTGCTCTTAACGGCTTTGGTATAGAAGGACAAACCGCTCTATCCAACGCGCATGTGGTTTGTATTGGCGCTGGTGGTCTTGGTTCACCCGCAGCCTTATATCTTGCAGCGGCTGGTGTAGGAAAGATCACGATTATCGATGATGACGTTGTGGATCGTTCCAATTTACAGCGGCAAATCCTGCACTCTGATGCTGACGTCGGCCGACCAAAAGTTGAGTCAGCTGCCCAACGTCTACACACTTTAAATCCCGATTGCGAGATTCTCACCGTCAATGATCGCTTTGTTTGGCCTAATTGTATGGATTTGTGCAGTGACAGCGATGTGATTATCGATGGCTCCGATAACTTTGATACCCGCTACACTGCTAGCACCACCGCGGCACGGCTAGGAATTCCTCACGTATGGGGCGCGATTTTAGGTTTCCAGGCTCAACTCAGCGTATTCGATAGCATCAACGGTCCTGTATATGAGGATGTTTTTCCTCATCCGCCTATGCCCGGAGACGTTCCTAACTGCGCAGAGGGTGGGGTCCTTGGTCCGCTTGTTGGCGTTGTCGGTTCTGCCATGGCATTGGAAGCCATCAAAGTGATCACAGGTATTGGAAAACCACTCAAAGGAAACATCGGCTATTTCGACGGAATAACTGGCCTGTGGGAATACATTCCCATAATCGCTAGCGCGAATACTCGAGATATCCTTCAATCACAGACTCCCCGACATACTCCAAGAGTCAGTGAAGTCACAAAGATAGATCCAGAGCTATACTCTGCCATCATTGACGTGCGAGAACCTGAAGAAACCCGCCATGGGGTAATTCCCGGGGCACGGCTAGTTCCGTTATCGCTTATTGAGGCAGCTCCCCAAGAGACACTCAGGCTCATTCCGCATGGATCGCTTCTCTACTGCGCCGCAGGCGTACGGTCTATGCGCGCGTGTCTTATCTTAGAAAAAGCTGGGGCGCACGGCCTAAAGAGTTTAGCTGGGGGCATCGCCGCGGTTCCATCGAGCTATATCACCGCCCCCGATTCCGGAAAATAG
>Cp48_447
ATGGTCCTACACACCCCCTCACAGCAACGTCGCGCACTAGTGATAGTGGCCTCGACACGCGCTGCCGCAGGACTGTACACGGATACTTCCGGCCCTATCCTGGTCGAATGGCTTCGACACCACAGTTTTGATACTCCAGAGCCGCTGATCGTTGCCGATTCCGACATAGATAGCACGCTGAAGGCTATTTTCGCCGATGTTAACTCACTGCCTGATGTTGTACTCACTACTGGTGGCACTGGAATTACTTCCGACGATTACACTGTCGATGCCATCACCCCGTTAATTGATAAGCCGCTTCCCGGTATCTCACAAGCTTTTTGGCACCGTGGATTACGCAATTCCGACACCGCTATCCTTAGCCGTTGCATCGCCGGCATTCACCAAAACTCTACTTTTATTATGGCGCTGCCTGGTTCCAATGGTGGATGCAAAGACGGCATCGCTGTTCTCGATACTGTTATTGACCACATAACCGAACTTCTTAACCGAAAAACCTCCCCCGCTCCGCACTCACACCAGTGTTGCTCGCACTCGGCCCCTGACCCAGATTATGTTAAAGCGCAGGTAGGTAAGGTTATTGACGCGTTTATCACCGAGGAGGCCATAGAGCCATTAGCGGCCCAGGCTCGTGAGATCGTACGGACTAACGCTATGGGTGCTGTGGTGAGTTTCGACGGAATCGTGCGTGATCACGATGGCGGCGAACGCGTAGATAATCTCACCTATTCCGCGCATCCCACTTCTGATTCCGTGCTCAAAGATGTAGTAGCTCAGACCAGTACCCAGCATCCCGATGCTAGAGTATGGGCAGCTCACCGGGTAGGTCAGCTAGACGTAGGTGAAGCCGCCTTCATCGTTATAGCGGCTGCAGCACACCGGCAGGCAGCTTTCCGCGCAGCAAGTGCAGTAGCCGATGAGGTAAAAGCACGTGTTCCGTTATGGAAAGAACAAAAAATGGCAGACGGTTCTACTCAGTGGGTTGGGATCTAA
>Cp48_448
ATGATGGATGTGCATTATTTTGCTGCTGCGCGAGCTGCTCGCGGAGAAACTCTAGACCATCTCGATATATCTGAACACCCTAGTGTGCTCACCTTAGGATCCTTGGTGCAGCTGCTTACGCGCTTGTATGGTGCTAATAACGCTGCGGGAATGAGTTTTGCTCAGGTATTGGATCGTTCAACGTTTTTGGTTGATGGCAAAGCTGCAGACGCAAACACACTAGTCGTCGATGCTCAAAGAGTAGACGTGCTCCCGCCTTTTGCAGGCGGATAA
>Cp48_449
ATGAGAATGAAGAATATCTCTGATCCTCGACCGGTGATGCCAAAGATGCCTCCAGCGGTGGTCTTTCTAGCCGCTTTAGGGATAAGCATTATTATCTTTCCACTCGGAGCCTTGTGGTATCGCATTAACGTGACGTCAATCCCTGAGGTATGGCAGCAGCCTGCAACTCGCGAGCTTCTTACAGTTACAGTGGGATCAGCACTATGGGCAACGATAATATGCGTCCTGCTAGGTGTTCCTATTGCGCTTCTTACCTCCAGTATGAAGCACAGCGGAACAATAGTTCGATTACTTGTTTTTTTACCGCTAGCCTTACCGCCAGTAGTGGCTGGTCTCGCGTTATCTGCAGCCATCGGCAGACGCGGAGTGGCAGCTCCTCTCCTTGAACTAGCAGGAATCCACTTTGCTTTTACCTATCTTGGTGTTATCGCTGCTCACGTTTTTATTGCTTTACCGTTTATCGTCGTCACTGTCGATGCAGCCTTCCGGCAGTTGGATAAAGAAGTAATGTATTCCGCGGCGAGTATTGGAATGTCTCGTTCTAAGATCCTGCGGCATATCGTGCTCCCAGCCATAAGACCAGCTATTTCGACGGGAGCCGGGTTGGTATGCGCCCGTTCACTCGGCGAGTTTGGAGCAACTATTACCTTTGCAGGTTCTCTTCCTGGGGTCACTAGAACCATGCCGGTTGGCATTTATTTGGAACGAGAGATAAATCCTGCCACCGCGGATGTGTTAGCCGCCATATTGATGTTATTGGCGCTGGGAGTACTGATTATTTCCAATGCCGGCTCAGTAATAACCTGGTTGACAAGGCCTCGGGAAAGACCCACAGTGACTGGGAGTATCGACGTCGCCACGCTACGTGCGCTAACTCGTCCTGATGAGCAACTACGTGGTGAACTAAAAGTAACCACAAATCGCGGCACGATTATTTTTAGACCTAATGTTTCTACGGCAATCATTGGCCCTAATGGTTCCGGGAAATCTACACTTTTAGAACTCATTTCTGGCCGCTTGCGTGGTGCCGAGGTCTTTGTTGGTGATACCGCGTTATCCGCTCTGCCGTCGCACTGCCGCTCAGTGGTGGCGCTCACTCAATCACCAGGCCTGCCTCCCCAAGCTACAGTTACGCAAGCAATTATGATGGTGGTTAATAATCGCAAACGTGTCACTGCACTATTAGAAGCTGCTGGTCTTACCGATCTTGCACCCATGCGGTGCCGTCATCTTTCAGGTGGCCAGGCAGCACAGGTCGCTCTGCTTCGGGCATTGTCAGTGCGACCACAAGTGGTGCTTCTCGACGAGCCACTTGCCGAGGTGGACGTAGCACAAGCAGCTATGTGGAGAGCTTTTTTCCATATGAGTTCGGGCGATCACACTCGGCTCTTCGTCTCTCATGATCCGTTTGATGTTTCGGCTATGGCCCATGACCTTGTTGTCCTCGATCAAGGCGCACCCGTGGCACGAGGAAGCGTAGATAAAGTGCTTACGCAACCGGTGAACTCTTTTGTCTCTGAGTTTGCAGGGCTCAATGTTCTTCAGGGAACAGTGACAGCAAGTGTTGATGGAATAACAACACTAAATGTCTCAGGACATAGCCTTGTCGGTCTGTCAGATTCCACTATCGCAATCGGTGCTTCCGCAAAAGCAATTTTCCCGCCAGATGCCGTGACACTAGCATTAAGTACAACCGATTTATCCGATACATCCGCACGTAATCATTGCGATGCCACTGTGAAAAGTGTTACCGCTTATGGTGCTGCTACAACGGTGGTCTTGGACATCGGCAACGGCGCAGTGATGAGCGTGCCTATCACGACTGCTTCCGCTCGGAAACTCGGCATACAACCACATAGCGTTGTTCGTTATAGTATAAAAACAATGTCAATAAGAATAGTTGCGCTGGCTCCCGGCTAG
>Cp48_450
ATGAAGTTAGCTCGAACCGTTGGCGCCGCCGCTAGTGTTCTGTTCCTAGCTGGATGCTCTGGCATCGGCGATAATGCCGACGTCAACGGTGAGGCGAGTTCGATTCCGACGACTCTTACTGTGTTCGCTGCTGCTTCTACTCGTGTTATTAACAATGAGCTCAGTGCTTTAGCTTCTCCCCTCGCGCTAAGGTATAACAATGGTGGTTCTGCCGCCCTCGTTCAGCAGATGCGTGAGGGGGCACCTGCTGATGTTTTTATTTCAGCAGACAAGAAAAACATGGATAAAGCCATCTCTGATGGAACTATCCACTCTTCTATCAAAGTCGCTACCAACACGATGGTCATGGTGGTACCTAAGGGCAATCCAGCAAAGATAGCTTCATTGGCTGATCTTCCGGGGAAAACTGTAGTTTTATGTGACGTCCAGGTCCCATGTGGCACTATCAGTAAAAAATTGCAGGATGCCAACGGTATCGATGTACAGGTTGCGTCTTTAGAATCGTCAGTTTCTGATGTATTAGGCAAAGTGGTGTCTGGCGAGGCAGATGCTGGTTGGGTATACCGTACTGACGCCGCAGCGGCTCATGACGCCATAGAAACTCTAGATATTCCACATTCACAGGAGTTTGAGAATTCGATTTATGCCGGTGTTTCCAGTAATTCCGCATCACGCGAGGAAGCAAATAAGCTCCTTGACCTCATTGCATCTCCAGAGATGGCAAAGGTATGGAAAGCACACGGTTTCTCCCCAGCGACGTAA
>Cp48_451
ATGCATAGCTATGACATGTTTCTGTGGGTTGCCTTCCCCTGGCTTGCCATCGCGGCTTTCGCGGTTGGTGTGTCTTGGCGCTGGCGGACCGATCAATTTGGGTGGACTACCCATTCATCTCAGATCTACGAATCAACACTGTTGCGGCTTTCTTCACCACTATTCCATTACGGAATGATGTTCGTTATTCTCGGTCACGTTATGGGCCTAGCTTTTCCTAAGTCATGGACCCGCGCAGTTGGCATTAATGATCATGCTTATCACTTAATCGCGACGATTCCTGGCACGATTGCCGGAATCGCTGCGGTGGTTGGTCTTTGCGGTTTGATTTACCGGAGGGTGAGCAACAAAGCAGTATTTTTGTCCACCTCAAAGTCCGACAAGGTGATGTACATTCTGCTGACGCTAGCGATTCTTTCTGGCTTTATAGCAACTGTATCCACACAGGTGTTCGGGGGACCGCACGGATATGACTATCGCGAAACTATTTCCCCATGGTTGCGTCAGCTGTTTGTTTTCAATCCGGTTCCCGAACTGATGATGGATGTTCCGTGGCAGTTTAAAGTCCACGTTGTTGCTGGGTTTACTATGCTCGCTGTATGGCCTTTCACGCGTCTCGTCCATGCGTTCTCAGCGCCTGTAGGATACGTCAATAGGCCATACGTGGTGTACCGCTCGCGCGACATTACTACGCAACCATCCCAGCAGCACGTTGCGTGGGCACCTGTTCAGCACGATAAGAATCAGTCCAAGGATGAGGCTGGTTGGGCTGGCGCCTAA
>Cp48_452
ATGCGTACTCACACTGGAGTTGTTCCGAGCCCTACCGCTCGGATAGCGATGTCTGATGAACAGCGCAGAGTTGTATTCATGGCGGCGTCATTGTTGTTGGATTACCCGGATGAACGATGGCAAAGTATCGTCGATGCGGTATCTTTGCAGGTCAATGCGCTACCGAAAAAAACAAAGCAGCACTTTGTGCGTTTTTTAACCGCCGCCCGAGTCATGGGGCGGCGAGGAATGGAACAGCACTATGTAGAGTGCTTTGATCAACGGCGCAGATGCTCCTTATTTCTCTCATACTATGCCGTGGGCGATACAAGGCAACGTGGAGCCGCGATTTTGGCATTCCAAGAGTCTTTAGAGACCTTAGGATTCTTTCTTGATAGAGAAGAACTTCCAGACCACCTGTGTGTGGTTCTTGAGGTAGCGGCTAAAGCAGAGAGCTCGGCGCATCATGTTGCCACCGATATGTTGGCTGCACATCGTGATGGTATAGAGGTGCTGCGTGTAGCGCTAGAGCATCTAGATTCACCATATAGCGGGCTGGTCGCTGCGGTGTGCTCGGCCCTACCAGACATTGATGAGGACACTCGTCACAACTTTGTCGATTTGATTCGTTCTGGCCCTCCAGCAGAACTGATCGGCATCGAGTCTCCTCTCCCCTTCCCTACTGCTTCCAACGTTTAA
>Cp48_453
ATGAAGGTCATGGCCCAGATCGCAATGATCATGAACCTCGATAAATGTATTGGTTGCCACACGTGTTCCGTGACTTGTAAACAAGCATGGACCAACCGTGAAGGTACTGAATACATCTGGTTCAACAATGTGGAAACACGCCCTGGAGTCGGCTATCCCTATGGTTGGGAGAACCAAGATAAATGGGAAGGAGGCTGGGTTTTAGATAAAAAAGGCAAGCTCAAACCTCGCTCCGGCGGTCGCCTGAAAAAGCTCAGCACGCTATTCCACAACCCTAAGTTGCCCACGATTCAGGACTACTATGAGCCGTGGACCTATGAGTATGAAAAGCTGCTGTCTACTCCTGCAGGTCAGAAAACCCAGCCTACTGCCCGACCAATTTCGCAGATTGACGGTCGCCTCATGGATACGATTTCATGGTCTTCCAACTGGGACGATAACCTCGGAGGATCTCAGGAAACCCTCGACGATGATCCTGTGCTCAAGCAAATGAATCTTGAGGTAAAGAAGGAAATCGAAGATGCCTTCATGTTTTACCTCCCCCGCATTTGCGAGCATTGTCTGAACCCCACGTGTGTGTCCTCTTGTCCTTCCGGCGCCATGTACAAGCGTGCAGAAGATGGCATCGTGCTCGTCGACCAAGATCGCTGCCGGGGTTGGCGTATGTGCGTTTCCGGTTGCCCGTACAAGAAGGTTTACTTTAACCACAAGACTGGCAAAGCCGAGAAATGTACACTGTGCTATCCGCGCATCGAGGTCGGACAGCCAACCGTCTGTTCTGAAACATGCGTTGGGCGCATGCGTTACCTCGGTGTGCTGCTATACGACGCTGACAAGGTCGCTAGCGCAGCAAGCACCCCCGATGTTAAAGACCTGTACAAAGCACAAAAAGACCTATTACTTGATCCTCACGATCCGCAGGTCATTGAAGCAGCCATGCAAGAGAATATTCCTCATGCGTGGATAGAGGCAGCCCAGAAGTCTCCTATCTGGGATCTCATAGCACGCTATGAGGTAGCTCTTCCGCTCCATCCTGAGTACCGAACGCTGCCTATGGTGTGGTACATCCCGCCGCTGAGTCCTGTGGTTGATCGCGTAACCGCAACTGGTAATGATGGTGAGGACCACAAGATTCTACTGACCGCCATCTCGACCATGCGTATTCCGCTGGATTATCTAGCCGGTATCTTTACTGCTGGAGATACTGTTCCCGTGGAAAAAGTTCTACGCAAACTAGCGGCCATGCGTTCATATATGCGTGATGTCTCGTTGGGCAAGCAAACTGATGAAAGTATTCCTGCTGCGGTAGGCATGACAGGTACTGATATTAAGAACATGTACCACCTACTCGGGGTTTCCAAGTATGACGATCGTTACGTCATCCCTACTGCGTCTCCGGAAACACCTCGTGGCATCGCCTCACTACCGGAATATGCTGGTATCAACCCAGCTCAATCCATTGAAGAGTTTCATGGTTTAGGCCCCGGCGCGCCGGAGGCTTGTCACCAGGAAGCATCACATTCTCGTGGTGAGAAGGTGTCGCTGGCATCGTGGAGCGTCGGAAGTACGCCGAGCAGCATGTTCCCTTCTAGAAAGAATTAG
>Cp48_454
[truncated: 1,748,562 more chars]
