# Supplementary material for: Rapidly evolving changes and gene loss associated with host switching in Corynebacterium pseudotuberculosis
Source: PLoS One. 2018 Nov 12;13(11):e0207304. doi: 10.1371/journal.pone.0207304 (PMC6231662; doi:10.1371/journal.pone.0207304)
Supplement: S2 File — (ZIP) [file pone.0207304.s008.zip › Cp_fna/Cp48252.fna]

>Cp48252_1
ATGTCGAATGCTTCCTCCCCTGTGGTTCGAGTCACCTGGCCGTTGTATCTTGCTTTTTTAGCTGTTGCGGGTTTGGTGGGAACGCTAATCTCCTGGGGCTTTCTTAGTGAGTCTCTGGCTGCATTGGGGATCCCTGACCCCGGCCCACTGACTACTGCGGGATTGCCATTCTTCCGCGCGGCTGGGTGGATGCTTGCGGCTCTTGGCGTGGGGTCGTTTATGTTCTCAGCCTTTTTTGTTTCTCCCCGCGCAAGCGCCTCATTGGATCGTGCGGAGCTGAGCGTCGATGGGCATATTGCGGCACGAACCGGCTCGGTTGCAGTGCTTTGTTTCGGTGCTATTGCGATCCTCATGATTCCGCTTGTGCTTTCCGACGTCTCCGGCCAGCCGTTTTCCCAAACAGTACAGCTGCATAATTGGCCGGTTGCTATTGCGAAGGTTCCGGCGGCACTTGCCTGGCTATGGACAGCGATTATCTCTGGAGTTGTCGGGGGATTGTCGTTGCTGAGTAAGCGCTGGAAATCTCAACCCGTATGGTTTGTCGGCGCAATCGCCACGATCATTCCACTAGGTCTGGAAGGACATTCGGCGGCCGGCGGAGACCACGACTATGGGACGAACTCCCTTTTATGGCATTTACTCTTCATGCTGTTGTGGGTCGGCGGCCTCATGGCGTTGATCGCACACGGCAGGCGCCTGGGTCCGGATCTTGGCATTGCTGTATCGCGTTATTCTCACGTTGCCTTATGGTCGCTTGTAGCA
>Cp48252_2
ATGAGCAATCCAGTTCCCACAATCCAAGCGCCCCCCAAAGGCGTAGAATACCTCCACGGTGACACGGCGCCGCTACCCGTGGGCGTAAAAGACTCGCGCCCACTATCCCTCAAATCGCGCGTCATACTCATCATCATCGCTCTTATCGCCGCCGCAGGCTGGGGTGTTATTGCTTTCGCCCGAGGCGAAACGATCAACGCTGTGTGGCTTGTCTTCGCCGCAGTCGGGTCATACTTCATCGCCTACGCATTCTGGGCGCGACTTATTGAATACAAGGTGGTTCGGCCGCGTGATGATCGCGCGACTCCAGCTGAATACATTAACGACGGGAAGGACTTTGTTCCTACAGATCGTCGCGTGCTCTTCGGCCATCATTTTGCCGCTATTGCCGGCGCCGGCCCGCTGGTGGGCCCTGTCATGGCAGCTCAGATGGGCTATCTTCCAGGAACCCTCTGGATCGTTCTCGGTGTAATTTTCGCCGGTGCTGTACAGGACTATCTTGTCCTTTGGGTTTCTACACGTCGTCGCGGCCGTTCACTCGGCCAAATGATCCGCGACGAGATGGGAACCGTAGGCGGCGCTGCGGGCATCTTGACCGTTATTACCATCATGGTCATCATCATCGCGGTTCTCGCTCTTGTTGTGGTTAACGCACTTGCAGACTCCCCATGGGGCGTGTTCTCCATTTCCATGACTGTCCCAATCGCAATCTTCATGGGCATTTACATGCGCTATATCCGGCCAGGGCGAGTGACCGAGGTTTCGGTTATCGGTGTGGTTCTACTACTCCTTGCCATCATTTCTGGCGGCTGGGTAGCTTCCACCGAGTGGGGCACAGACTGGTTCACATGGTCCAAGGTCACTCTGGCCTGGGTTCTCATCGGCTACGGCATCGTGGCGGCTATCTTGCCCGTGTGGTTGCTCCTTGCTCCACGCGACTACCTGTCTACCTTTATGAAGGTCGGCGTGATCGCGCTCCTAGCTATAGCCATCGTGATTAACCGGCCAGAGGTCCATATGCCTGCGATCACCGATTTCGCGCGCAACGGCAACGGCCCGGTCTTTGCCGGTAACCTCTTCCCCTTCCTCTTCATCACTATCGCCTGTGGTGCGCTATCTGGCTTCCACTCGTTGATTTCGGCAGGAACAACGCCGAAATTGATTGAAAAGGAATCACAAATGCGTGTGATTGGCTATGGCTCGATGCTCATGGAGTCCTTCGTAGCAATCATGGCCCTCATCACGGCAGTGGTTATCGATCGCCACCTCTACTTTATTATGAACTCCCCGGCTACCCTTACCGGGCTTGATCCGACGCAGGCAGCAGCCTTTGTAAACGGGCTCGGGCTTCCAGGCGCCGGCGTCACCGCCGATGCGCTTACCCAAGCCGCAGAGGCCGTAGGCGAAAGCACCATTATCTCTCGTACCGGTGGCGCACCAACTCTAGCTTTCGGAATGTCGCAAATTCTTACGGACATCACCGGCAATGCTGGAATGCAATCTTTCTGGTATCACTTTGCCATCATGTTCGAGGCGCTCTTCATTCTCACCACTGTCGACGCCGGCACCCGCGTAGCCCGCTTTATGATGACAGATACGCTAGCCAACATCCCCGGACTCAAAAAATTTGCAGATCCAAACTGGACCGTAGGTCATTGGCTTTCTACAGTCATCGTATGTGCGCTCTGGGGTTCCATCCTCCTCATGGGAGTCACCGATCCCTTAGGCGGTATTAACGTCCTCTTCCCGCTCTTTGGTATTGCAAACCAGCTTCTTGCTGCTGTCGCGCTCTCGCTCGTTGTCGTGGTAACCGTTAAGAAGGGCCTTCTCAAATGGGTCTGGATCCCTGGCCTACCACTGCTCTGGGATGTTGCAGTCACCATGACCGCTTCTTATCAGAAGATTTTCTCTGACAATCCCGCCATTGGATACTGGGCTCAGCACACTCGTTATAAGAATGCACTCGCAGAAGGAAAGACCTCCTTTGGCACTGCAAAATCGGTAGAGGCCATGGAGGCTGTTGTTAGGAACACCGCAGTTCAGGGCTTCCTCTCCGTACTTTTCGCAGTACTCGTGATCATCGTTCTCATCGCCGCTACTGTAGTCTGTATTCGTGCCGTGGGAAAGATTAAACGTGGTGAGGAAGTCCATACTTCTGAAGAACCATTCCATCAGTCCAATATCTTTGCACCAACGTCACTTGGCACTTCTGACGTAGAAAAAGTACTGGTCAAGGCTTGGAATGAATACGATCCACCTAAAGCACACGCCCATAGCCACCACTAG
>Cp48252_3
GTGAAAATTCATCCCTCAAGAACCGTATTCTCACGCAGCGGTGGCGTATCTGTAGCATGCGCTGCCATAACTTGTGTATCCCTCGTTGCTGCTGCCGCCCCTGCTTTGTCCGTTGAAGAGCCTGATGATTCCCTCGCTGTTGTCCAGCGCCAAAGTGCTGCTCCCGCTGGTGAGGCTCCCGCTACTCGATTCATCGTTACGTTTAACCGAATGACGACGTTAGACCAAGCTAAACGGATGAAAATTCTAGATAAGATTGTTAAAGAATTTTCCTCTGATGCGTCTTTTGTTCGCCAGATGTTCGATGGCTCCTACGTTGTGGAGCTAGACCCGCCTGTTCCCGCAGAAAGAATCCCTTCCCTGCGTGGCGCCCTCGAGTCTAAAGCGGAAATTGCGTATGCAGATATTGACCGCGTTCAGTATTCCGCTTCTCTTGCCGAGCCCAATGATGAACACTATAAGTTCCAATGGCACCTTTTTGACCAGTTTGGTGCCAACGTAGATAAGGCGTGGGCAACGGGCGCAGACGGTGCTGAGACAGTCATCGCTGTGGTCGACTCGGGGATTACACGCCATGCTGATCTTAATTCCAAGGTCCTTCCTGGCTATGACATGATCTCTGACCCCAAGATCTCCCAAGACCACGATGGTCGCGATAACGACCCAACTGATATGGGGGACTGGACTTATCAAGGCGCCTGTGGACGTAACTCTCGGGCCACAAATTCTTCCTGGCACGGCACTCACGTGGCAGGTATTGCAGCGGCAGTCACAGACAATCATGAGGGTGTTGCTGGTGTTGCTCCTAATGCAAAAATTCTCCCCGTTCGTGCCCTAGGGCGATGCGGCGGTTATACCTCCGACATCGCAGATGCGATCGTCTGGGCTTCCGGAGAAGAAGTCCCCGGGGTTCCGCGAAACGATAATCCCGCTGACGTAATCAATTTGTCACTTGGCGGGCAGTCTCGTTGTATGCCTATCTACCAAAATGCCATCGATCGTGCATTATCTCGCGGTGCAACAATCGCTGTGGCTGCCGGCAACGAGGATCAGTCGACCGAAAATGTCCAGCCGGCATCATGCAGCGGTGTGATTACTGTGGGTGCTACGGGCCCGGAAGGCCACCGGGCTGTCTACTCTAACTTTGGGCGCAACGTTGTTATCGGCGCGCCGGGAGGGAATATGCACCCGGCCTTTGGCAATCACAACCCGGGCGGTGGCATCCTTTCCACCGTTAACCGCGGTCTGCGTGGGGCTGAGGCTAGCGGATATTCCTATATGGAGGGCACCTCTATGGCTACGCCTGTGGTTTCCGGCGTTATTGCTTTGATGAAGGCCACCGATCCCACGATTAGCCCAGAAGAGATTGAGCGCATCCTCCGTGACACGGCACGTCGCTACACCGCAGAGCCCGGCGCGGGACAGCGAAAGACTGCCCACGGAATGGGAGCAGGGCTTATCGACGCCCACGCTGCGGTTTGTGCCGTTGCAGCCCGCAGTGGCCGCAACTGTGACGATGTACGTCGCAGCCCTAAGCCAAGCAAAACTACGGAGCCTGTGGCTACAGAGCCTGTTGTAGAAAAGACGCCTGAGCCTATTTCTGCTGACCCCGTGCCAGTTGAGTTGAATCCTAGTGATTCCCTCTCTCCGGAAGAAGACCTGCCTATTCTAGAAACAGAACCAGCACCTGTGATTCCAGAGGAACCACTGCCTATTGTGAGGCAACCAAAGGAGCGCTCTGGTCGAGAGCGCACAGGAAAAGAACAATCAAAGCAACAACAATGCACTCGTTTTGAGCGGCTTCTTCCGTGGAAGAAGTGCTCTTAA
>Cp48252_4
ATGAAAGAAAATCAATTCGAAACTTTTCCTAGGGAAAATTCTTCCGCAGCAATCACACACCAAACCCCACCGTCGCTTGACAAGACTCATTTGATTCTTAGCTTTTATCTATGCAAACTTCCCCTATTAGGGTGA
>Cp48252_5
ATGACTACTCAATCGCGTTCTATCGTGGTCCAATCCTCCGACGCTGGAGAAATAACCACTCATATCCTTCCAACCGCCGAGGAACACATAGCTGATGGTGACGTGCTCATTCACGTTGCTTATTCCTCCCTCAATTTCAAAGACGGCATGGCACTTCGCGGAGATCGCGGCGTAGCCCGCACTTTCCCTTTAGTCCCCGGCATCGATGCCGTTGGGACAGTACTGGAATCTGATTCCGAACGGTTCCAACCAGGCGATAAAGTCATTGCCAATGGCGCAGGAATCGGGGAATTCCGACACGGTGGATACACCAATCGGCAACGTATTCATGCCATATCCACAGTGCATCTCCCCGCTAATTTTTCTATGCACCAAGCCGCGGCCATTGGAACAGCGGGATACACAGCAGCTCTCTCCGTGAACGCACTTATACAACACGGGATTCTCCCCGATCATGGCCCCATCTTGGTCACCGGAGCCACCGGTGGCGTGGGATCAATCGCCATCCTGTTATTACACAAACTTGGATATAACGTTGTCGCAGCGACTGGCCGAGTAGAGGAATACTCAGAGTATCTTCTAGGCTTGGGCGCAGATTCCATCGTGGATCGAAAAGAACTGAGCGAAAAGGGCAAGCCACTGCAGCGCGCCATATATGCGGGTGTTGTCGACTGCGTGGGATCCCACACCCTGGTCAACGCTTGCGCTCAAACCAAGTGGGGCGGAGTAGTTACGGCGTGCGGTTTGGCCCAAGGGGCGGATTTACCGGGCACGGTTCTTCCTTTTATTCTTCGTGGAATATCACTCGTTGGAATCAATTCCGTTGATGCACCTCTGGAGCATCGCGAAAAGGCTTGGGAATTACTATCCCAGACACTAGACACAGAAGCCCTGGATGCCATGACAACCACTATCGGGCTAGACGATGTCATTGATGCCGGTAAAGCCCTGATGAATAATCAGCTTCACGGCAGAACGGTAGTCGAGATCGACTAA
>Cp48252_6
GTGGCATTACCTTCCCCCTCTATTCATGCACGAGCCGTAGTTACTGGCGCCAGCCAAGGAATCGGACGTGCAATAGCCAAGGATCTCGCCCGCATGGGACACAACCTCGTCGTGGTGGCCCGCCGCCGCGATGTTCTGGAACAGCTAGCGGAAGAGCTGGAGCACGACCACAGCGTTAAAGTGGATGTTATGGCCTGCGACCTTGCCAACCCTCAGGAGCGAGCAACACTCATCAGCGAACTCCAGGGCCTAGAAGTTAACATCATTATCAACTCCGCTGGAATCGCAAGCTTTGGGCCTTTCATCGACCAGGATTGGTCGTATGAAGACAAGCAGTTTGAGCTCAACGCTCGGGCAGTCTTTGAGCTCACTCACGCAGTACTTCCCGGCATGATCGAGCGCGGCACTGGAGCTATCTGCAACGTTGGCTCGGCTGCCGGAAATGTTCCCATCCCTAACAACGCCACCTACGTGTTCACTAAAGCAGGGGTCAACGCCTTTACCGAGGCGCTCCACTACGAGCTCCGCGGCACGGGCGTAGCATGCACACTGCTAGCACCCGGCCCCGTACGCGATGCAGTCATCGACGACGCCGAAAAATCCATCGTGGATAAGGTCGTACCCGATTTCCTATGGACCACCTACGAGTCCTGCTCACGAGAAACTCTCGCAGCACTTGCCGCAAACTCACGCCGAGTGGTCCCGGGGCCTTTATCAAAAACTATGAATGCAATTTCCGCAATTGCCCCGACTGCAGTGCTTTCACCATTGATGGGCTGGTTCTATAAAAAACTAGGATCATAA
>Cp48252_7
ATGTCTGATACTCCTGCTAAAAATGATCGTCTCGTTTGGATAGACCTTGAGATGACAGGTCTTGATACGCATCGCCACGTGATCGTCGAAGTTGCCGCGCTCATCACAGATGCAGATCTGAATATTCTTGGCGAGGGAGTGGACCTTGTTGTGCATGCCACTGACGCTCAGCTTGCAGAAATGGATGACTACGTTACCGCAATGCACGAAAACTCCGGCCTGACGCAGGAGATTCGATCCTCTACCGTTTCCATCGAGGAAGCCGAGGACGCTGTCCTTGAGCTCATAGCCAAGCACTGCGACCCGCAACATCCAGCACCCCTGGCAGGCAATTCCATTGCGACCGACAGGAGCTTTATCAACGCCTATATGCCGAGACTGGACAACGCTCTGCATTATCGCATGGTCGATGTTTCCTCCGTGAAAGAGCTTGCCCGACGTTGGGCGCCACGCGTGTATTTCAACCAACCGCAAAAGGGCATGGCACACCGCGCACTAGCAGATATCATCGAGTCTATTCGGGAGCTTGCATACTACCGTCGAGCACTCTTTAAAGAGGATCTCACTACTTCCGAATGCAACGATGCTTCTACCCAAGCAACACAGTCCTACCAGCAGTTTTTGCAATAA
>Cp48252_8
ATGCTTAACGCTCGGATCCATATTGCCGTGCCCACGGCCTTCCATCACGATGAGTCCCTCAACATCGAGTCCACTTTGGCCCACGCAGATTGGCTTATCAGCCAAGGTATTACATCAATCCTCTTCGGAGGTTCCACTGGCGAGCAGCACAGCATGGATGCTTCTGAAAAACATGCCTTATACGATGCGGTGAACCAGCATTCTTGGGCCCCTGAGATTGAGATACTTGTTGGCGTTGCTGCCATCCGTCAGCGTCACGCTGTAGACCTGGCCGCCTACGTAGCGTCGCTAAGCCGGATTGATGGCATTTTATTGGGATTCCCGCCCTATGTGCGGCCCACCCAAGAACAGGCGCGCCGCTATGCAGCAGCCGTAATCGACGCCGTCCGTAAGCCCACAATTATCTACAACCACCCAGAGCGCACCGGTTTCGACGCAAGCGCCTCCACGCTTGCCCAGCTATGCATGCTGGCACACGTTATCGGCATCAAGGATCCGGGAGGAACACGCAAAATCGATGAGGTAGCGCAAGAGCTCACGCCCTTTAAAACCCGTTATTACGCCGGCGGCGAAGTCAACATCAATTCCCGTGTAACAACCGGTTTTACCTATCTTTCCTCCATCGCGGGCAATATGGCACCAAAGGAGACCGTTGAATGGTTTGAGGCTTTAAGAAGAGGCCTTGAGCCCCCTCATGATGATCTGCTGTCCGAGTTGGTGTCCAAGATCAAAGGGGAAGCACCGATTCAGACGCTTAAGGATTACATCACCGACCACGAGGGCATTGATATGGGAGTGTGCCGGGCGCCGCTTGGCGGCGTGGATTAG
>Cp48252_9
GTGGCCAAAAGGGTATCCAAGCGATCCTATATCGGGGTAGCGGCGACGGTATTGGGGTTTTCGTTGTTGATGGCTGGGTGCACGATATCTACTAAGGGGGATGGGGCAGGACCGGGGCACGGTGAGCAGTCTTCGCGGCAGGAAGAAAAGAAGCTTGCGCCTATAGCCAGCGTGAATAATGGGGAAACAGGGGTGAACCCTTCCATATTTGTCACGGTTAAATCGTTGGGCGAAGGCCTGAAAAACGTGACCATGACTAATGAGAACGGCAAAGAGGTCCAGGGTAAGATTTCTGCCGACGGACGTTCATGGCTTACCACTGAGGTTTTGGGCTTTAATCGTTCCTACACCATTGTGGCCAAAGACAAGAACGGGGAATCTTCCACTACGGAGTTTCAAACGGTTTCGCCCGCGGCGCAGGCATTTGGTTCCTTAGCTCCCCTTAATGGATCGGTCGTGGGGGTCGCGCAGGTCATCGCGATGCGTTTTGATGCAGTTGTGAATGATCGAAAAGCCGTGGAGGATTCGATCAAAGTGATCACTGAGCCTGCTGTTGAAGGAGCATTCTTCTGGATTAGCCCCTACGAGGTCCGATGGCGGCCGGAGAGCTTCTGGGCCCCAGGTACTAAGGTCACTGTAGACGCCAAGCTTTATGGCAAGGACCTGGGCAAGGGCGTTTACGGAGATAACGACAATTCTGCGACTTTTACCATAGGCGACAGGGTTGAGGCGGTAGCCGATGATGCGACAAAGACCATGACCGTTTATCACAACGGTGCGGCTGTGCGCTCGATGCCTATATCGATGGGCGCACATAAGTGGCCGACCCCGAATGGGATTTACACCATTGGGGATAAGAATCCCTCTTTGGTGATGGACTCAGAATCCTATGGGCTTTCTCATAAAGAAGGCGGTTACCGTGTGGACGTGAAATTTGCCACGCAGATGTCCTATTCCGGTATTTACGTGCACGCGGCGCCGTGGTCTGTCTCTGCTCAGGGTAATTCCAATACGTCGCATGGTTGCATCAACGTGAACACGGAAAACGCGCAATGGTTCCAGAACTTTGTTAAGCGAGGGGACATCGTCACCGTGCGCAACACAGTCGGGGGTTACCTCAGCGGCTATGACGGGCTGGGGGATTGGAATATCGACTGGCCAACATGGAAAGCCGGAAACTCGAATATCTAA
>Cp48252_10
ATGACCACTACCACCCAATGGGTTCTCGCGTCTCGACCTCAAGGTATGCCTACATTGGAGAACTTCCGCAAGGAGACCGTCGAGCTTCCAGAGCTTCAAGCAGGCCAGGTGTTAGTCCGCAATGAGGTAGCAACAGTCGACCCGTATATGCGAGGCCGCATGAACGATACCCAATCGTATGTGCCACCATTCCAGATTGATCAGCCGCTGTCTGGTGGCGCCGTCGGTGTAGTCGTGGAATCAAAGTCTGAGAAGATTCAGGTTGGACAGAGTGTGCGTCACTTCCAAGGCTGGCAAACAATGGCCATAGTCGATGACGCCGAAGCTTTAGTGGTAGATACACACGCTGTTCCAGCTCATGCATACCTAGGCATACTAGGTTTGACTGGCTTGACCGCTTATATCGGATTGAAAAGAATCGCGGAGATAAAGGAGGGGGATACCGTCTTTATCTCTGGAGCGGCCGGTGCCGTCGGTTCAGCTGCAGGACAAATTGCAAAGCACCTCGGAGCTTCCTTTGTGGTGGGCTCTGCCGGCACGGATGCCAAGGTTGAGCGTTTGAAAGAGCTAGGTTTCGACGCCGCCTTTAATTATTGCGACGGCAATATTTCCGCAGCGCTCGCTAAAGCTGCCCCCAACGGCATCGATGTCTATTTTGATAATGTCGGCGGTGACCATCTGGAAGCAGCAATCGAGCACCTCAATGTGTTTGGCCGAGCAGCACTGTGTGGGGCGATCTCCCAATATAACTCCGAAGAAGAGACCTTTGGGCCGCGCAACATGCAACTAATCATTGGTAAATCCCTTACCTTACGCGGCTTTGTGGTTCCCAAATACATGGATATGCTTGAGGAATTTCAACGAGTTATACCCCCGCTTGTAGCCACTAAGCAGATAAAGTTCGATGTCACTATCCGTCACGGCGTCGGATCACTCCCCTCTGCTTTCCTTGAGCTCTTTCAAGGCGGCAACACGGGCAAGATGATCGTGGAATTTTAA
>Cp48252_11
ATGCAGCGTGTATTCTCATATGCATTTTGTACTATCCTTGTGCCCTCTCAGAAAGAAAATATGCGAGCCCTCATCATTGTTGACGTCCAAAATGACTTTTGTCCGGGAGGGGCGTTAGAAACGGTCAAGGGCGCAATCCAAGCACAATCCATTGCAGAATACACGGCGTCTCATAGGGGAAAATACGACTGCATCGCAGCCACCAAAGATTGGCACATTGACCCCGGCGATCATTTTTCTCAGACACCAGACTTTATTGACTCCTGGCCTGTACATTGCATAGCCAACACGGAAGGCGCCGATTTTCACCCATTGCTCTCAAACATGCACTTTGATGAGGTTTTTTATAAGGGGCACTATAGTGCGGCTTACTCGGGGTTCGAGGGGTCCACAGCATCTGGAGAGTTATTAGGTGAATGGTTAAAGAATCGCGGGATACGCGAGATTGATATCGCGGGAATCGCTACGGATTATTGCGTTCAGGCTACGGCTCTTGACGGTTTAAGAGAAGGCTTCCGTGTGACGGTGCTCTCGCACCTTTGCGCCGCAGTCAACGAGGACAACACCCACACAGTTTTGCATCAGCTTAAAGAGCATGGATGTGTCCTTGTTTAG
>Cp48252_12
GTGTCTATGAGCATTATTAAAATTAACGCATTGTCCGTTCCTGAAGGTCGCGGTGAGGAAATAGAGAAACGATTCGCAGCACGTAAGCATGCGGTAGATTCCGCGCCGGGCTTTGAAGGTTTCCAATTACTACGCCCCACAGCTGGTGAGGATCGCTATTTTGTAGTGACCCAGTGGGCTGATGAAGAATCATATGCGCAATGGCGCGATGGGGAAGCACAGAGCCTACACAGGCATGGACGAGGCGAGAATCATGAGACTGATTCGGCTCCTCACTCGGGTGCTACAGCACCCGTGGCACACAAATCTGAGCTTTTAGAATTCGACGTGGTGCTGGACTCTACAAAGTAG
>Cp48252_13
GTGGCACGCGATATTAATGACATTCAGCGCGACATTGAGCGCACCCGTCGTCAGCTCGCAAGCACCCTCGACGAGATTGTGGATCGTTCTAAGCCACAGAACTTTGTCGACGATGCTAAGAAGCAAGCAACCACCAAGCTCCAGGACCCCCAGATCCAGAAGATTTTTGTGGGTATCGGAGTAGCTGTGGCTGGCCTAGTGGTCCTCGGTATTGCGCGTGGACGTAAGAAAAACAAAGAACTCAAAGAAATCCAGCGTCTTCTCGCGCAGCGTTAG
>Cp48252_14
ATGACTGAACAAGCGCGACTTTCTCTCGGCGATATGGCCCCCGACTTTGATCTTCCTAATGACAAAGGCGGCACAACAGCCCTTAGGGATTTCCGCGGGTCGCGAGTGCTGGTCTATTTTTATCCCCGCGCTAATACCCCTGGGTGCACTAAGGAGGCGTGTGATTTCCGGGATAGCCTTAGCCAGCTCGAAAGCCTAGGGATTAATGTTGTAGGTATCTCCCCCGATAAGGTGAGCAAGCTTAGTGACTTCCGCAACGATCATGAGCTTAATTTCCCTTTGCTTTCCGACGAATCAAAGGAAGTGATGAAAGCCTACGGCGCCTTTGGAGAGAAAAAGAACTACGGCAAAGTGGTTCAAGGGGTTATTCGTTCAACGTTTCTTGTAGAACCAGACGGAACGCTTGGCTTAGCTTTATACAACGTCCGTGCCACGGGACATGTTGCACGAGTCCTCCGCGATCTGCTCGCAAGCGAATAA
>Cp48252_15
ATGGGTAAACCCGAAGTAATCAGGACCAGCGGGGAAATACTTCTCCCCCGCCGCAGGCCTGCACAGCAACGTAGCCGCGAAAGATTCAACAGGATCCTCGCCGCTGCTCGTTCTGTGCTTGTCGACGTAGGCTTTGAGTCCTTTACCTTCGATGAAGTCGCCCGCCGTGCCGAGGTGCCCATCGGAACCATTTATCAATTCTTTGCCAATAAATATGTGATGATCTGCGAACTTGATCGCCAAGATACTGCGGCATCCTTATCTGAGATACAAAAATTCTCCGAGCAAGTTCCGGCGCTTCAGTGGCCGGACTTTCTCGACGAGTTCATTGATCATCTGGCCGATATGTGGCGCGCTGATCCCTCCCGTAGGAGCGTCTGGCATGCAATCCAGTCCACCCCCGCGACGAGAGCAACGGCGGCGGCAACAGAAAAGCCCATGCTAGAAATCGTGGGAGAAGCGCTACGTCCACTCGCTCCGCAAACATCTGAAGAGGGGCGGGCAGAAATCTCTCGTATGCTGGTGCATACGGTCTCATCTCTCTTAAATTACGCGGTGTACGACCGCACCTCCACAGACGAAATGTTCCACGCACGGGTCACAGAGATCAAGAGAATGCTTGTGGCATATCTCTTCGCTGTGGCTACCGGTTAG
>Cp48252_16
ATGTTTATTGGGACGGATCTTGTCCACGTACCTAGCTTTGCAGAGCAATTGCACACGCCGGGTTCCGCTTTTGCCACCAAGGTCTTCAGCGCGCTTGAATTACGCGTGGCTGCCACAAAGCCAGATAGAGACGCTCACCTTGCGGGGCGATGGGCTGCCAAAGAGGCCTTTATCAAGGCATGGAGCCAAACGCTCTATGGCAGTGCTCCCGTGATAAGCGCGGATAAGGTTGATTGGAGAGAAATTGAAATAGTTCCGGATGCTTGGGGGAGAGTGGCGGTGACTCTCCGTGGGGAAATTCAAAGACTTGCGCAGCTAGGACAGGCACACATCAGTATCAGTCACGATCGCGATTATGCCATCGCACAATGCCTCATCCCAGGATGCTGA
>Cp48252_17
GTGACTGAACACAGCATCTTTAAAGGGCAGCAGTCCGGATCTTCGCGTCTCGTTGAACGCTTTGATTCCGAGCCTTTTGCGCTCGTATTTGCCGGGCAGGGGTTTGATTGGTTAAAGACCCTCCGCGCTTCAGTAGCCCAGGGTGCAGGGAAAACCTTGGAGCCAATCGTTGCGGAGGCAGCGCAGCGGCTTATTCCTATCTCGGATGTACTGGCAGTAGCTAGGCCATTTGGGTTTAAGCCACTGGAATGGGCCGAGCAGGATGAAAACGCAGGTGTGGATACGTCCCAAGCAGCTATCAGCGTTCCAGGCATCCTCACTTCCCAATTGGCCACACTGGATCTGCTGGAAAGCCAGGGGCTAGATGTGGATAAGGCCGCTGCAGTTATTGGCCATTCGCAGGGCGTTTTGGGTGTTCATAGTGTGCGCGACCTTACCCGGGCAGCAGAGATTCTTGCGATCGCAGAAATCATCGGTGCAGTCATCGGACACCAAGCTCGCGTCACGGGATTGGTGGCGCGCGGAGGCGCCGCGCCCATGGTCTCAATCGACGGCATTACTTGCGAGCAACTAGAAGGCGCTATTGCCGCTGCGTGCTCTAAGACTGATAAAGAAATTCGTCCTGTAGTTGGGCTTAAAAATTCACGCACTAATTTTGTCCTCGTTGGACGCCCTAAAGACAACGAGTCGGTACTAAATATTTTGCGTTCTCAAGCAGCAGCAGATGCCCGTGAGGTAGAAGCCAAGAAGCGCGGTGGATCTGCTTTTGATCCAAAGATAGCGCCGTTGAATGTTCAGGTGGCATTCCATCACCCCGCTATGCTTCCTGCTGTTGATCGAGTAGTTGAACTCGCGGAACGCGCTGGGCTCGATGCAGAGATGGCGCGTCAGATCGCCCTAGACGTGATGGTCACTCCGGTTGACTGGAGCTCTGATGTGCAGGCAGCACTCGATCAGGGCGCACGTTGGTTCCTCGATGTGGGGCCAGACGGGGGCGTAGTGTCGCTTACCGAGCAAGCACTTATGGGACGCGGAGCAGCGTCCTTCGCGGTGTGCGGTGCAGAGGGGCAGGCACAGCTTTTCGACGCCGGCCGCGCGTCCGCCCTACCGCAGTCTTTTGAAGCCTTCTCGCCGACCCTGATAAAAACTCCCCAGGGAGTGCGCGTAAAGACCAAGTTTACCGAGCTCACAGGCCGTAGCCCCATGCTACTTGCTGGCATGACTCCCACCACTGTTGATCCTGAGATCGTAGCGGCGGCAGCTAACGCAGGACACTGGGCTGAATTAGCGGGCGGTGGTCAGGTCACGCCTGAGATCCTGGAAAACAACATAGCCAAGCTCACTGATTTGTTACAGCCGGGAGTGAATGCACAGTTCAACTCCATGTTCCTAGACCTCTATCTGTGGAAGATGCAGATTGGAGGTAAACGCCTGGTGCCTAAGGCACGGGAAAATGGTGCTCCTATCGATGGCATCGTGATCACGGCAGGTATTCCAGAGCATGAAGAGGCTGTAGCGCTAGTTCATGAGCTGCGCTCTGGCGGATTCCCCTGGGTTGCTTTTAAGCCCGGCGCGGTAAAGCACATTATTAAGATTTTGGCCATTGCTAAAGATGTGCCAGAGGTCCCTATCATCATGCAGATTGAGGGCGGAAAAGCTGGCGGCCATCACTCCTGGGAAGACCTGGACGAGCTGCTCATCAGCACGTATGCCAAAATCCGCGAACACGACAATGTGGTGATCTGCGTTGGCGGAGGCATTGGAACCCCGGAGCGCGCTGCAGACTATCTGACAGGTTCGTGGGCTCGTGGTTATGGTCTTCCTGATATGCCTGTCGACGGCATCCTTGTGGGAACTGCCGCTATGGCTACTAAGGAAGCAAAGACTTCTGAGGCAGTCAAGCAGCTGTTGGTTGAGACCAAGGGCACTCAGGAATGGGTCGCAGCGGGTAGCTCAAACCAGGGTATGGCTTCTGGGCTATCACAGTTAGGCGCGGATATTCATGAGATTGATAATTCCTTTGCCAAGGCTGGGCGTTTGTTGGATTCGGTGGCCGGAGACGCGGAGGCCGTAGCAGCTAAGCGCGAAGAAATTATTGCGGCGATTGCTAAAACTGCGAAGCCATACTTTGGCGATGTGGAAGACATGACGTACCAACAGTGGCTTGAGCGCTATCTTGAGCTCTCTGGTCCCATGAACGGGAAATGGATTGATTCCAGCTGGTACCGCAGGTTTGTAGAGATGCTGCATCGCGCAGAGGCTCGTTTGATTGCTCAGGACCATGGCTCTTTTGCTTCGGTTATCTCGCTAGAAGAGACGGAAGCTCCGCAGCTGGGCGTCGATAAGCTCTGTGCGCATTATCCGGCTTCAGATACCCTGGTACACCCGGCGGACGCGGCGTGGTTCTTAGAGGCATTGGCAACGCCGGGCAAGCCAGCTAACTTTGTGCCGGTCATTGATAAAGACGTGCGGCGTCGCTGGCGCTCGGATTCCTTGTGGCAGGCTCACGATGAGCGTTATACAGCTGACCAAGTCGCTATTATTCCTGGTACAGCTGCTGTTTCTGGAATCACTATGGCTAATGAGCCGGTTGCTGATCTACTGGCGCGTTTTAATGCAGCTACGGTTGATCGTTTGGATGCCGCGGAGGCAGAAGAGCCTCAGGCCGGCGTGGTCGAGCGCGTATTGAGCGCTTCTGGCACTTCCTGGGCGGGACGTCAGGTTGATTCTCTCACGGCTCGACTAGGGGATGCTTCAGAATGGGCTGTGGATGCGACGGCTGCCACCCATGCACTAAGCGGGGCACGCCTTATAGAACTAGATTCTGAGCATGCCGAGTTGCAGGTGCCCTTGTTCGGTTCTACGGCTCCGGGGACAGAAGCCAATATTGCTATCCGCTTTACTTTGCCCCAGGACGCTCCGGCCGGTTGCGTACCACTGGTTACTCGGGAAGACGCCGAGACCGCGATGGAAGGGCTTACTCAGATAGCTGCTGGCGGAGTACTGGGATCTTTGGGCGAGGACGAACTGACTGCCATCTGGTACAGCACTCTTAGCCGCGGCGACGCAGCTACCTATGAGACCGTGACTGCAGGGTATCTTCCTGCGGATATTGAGCCGGCGGGGATTGCCCCGGACATTCTGGTAGGCAAAGCCTGGCCCGCTATCTTTACCGCAGTGCGCAATGCCGTAATTCCGGATTCTGATGGCGCAAAAGTCGTCGAGGGCATGCTTTCTTTGGTTCATCTTGAACACCATGTCACCGTGGTTGATCAGGACTTGTTCTCTCGCTGCATCGCCGCTGAGACTGATTCGCCGGTAGCAATCGAAGTGAGCGCACGCGCGGAAGAGATCGTAGACACCACCATTGGGCGCATTGTGGTTGTCCGCGCGGAATTGCGTGTCGACAGCACCTTGTTAGCGCGCCTCAGCGAGCGTATGGCTATCCGCGGACGCCGGGGGAATGCCGTAGCCCGGACGAACACGTCTGCTCTTCCTAGCGTTATTGATGCGCCGCGGTCATTCCGCGCATTTGCTAAGGTTACGGCCCCGCATTCTATGCATCCTTTTGCCGTGGCGACGGGGGATCGGAACCCTATCCACGTGTCCGAGACCGCCGCTAAGCTGGCCGGATTGCGGTACGGCGTGATCGTTCATGGCATGTGGACCTCTGCAATGGCCGAGCTTATTGCCGCTGGTGGATACTCCGATGAGTCTGTGTCTACTCGCCCAAATACGGTCGTAGAATATACCGCGACGATGCTCGCCCCTGTACTGCCGGGCCAAGAAGTAGAGTTCTTGGTTGAGCGCTCGGGTATAGATTCCCGAGAGGGGCATGGTGAAGTTCGTGAGATAACTGCAACCGTTAATGGCTCTATAGTCCTTACCGCTACTGCGGTGATGGCTGCGCCGACAACGTTCTATGCTTTCCCCGGACAAGGCATCCAGTCACAGGGCATGGGCATGGAATCGCGTGCGCGTTCGGGTGCCGCCCGTGATGTATGGGCGCGTGCAGACCACCACACTCGCACCGCTCTGGGATTCTCTGTTTTGGATATCGTTCAAAACAATCCAACAGAAGTTCGCGTTGCTGGTGAAACATTCTCACACCCCAAGGGTGTTCTCTTCCTCACCCAGTTCACACAGGTGGCCATGGCGACCCTTGGTGTGGCTCAAATAGCTGAGATGAGGGAAGCCGGTGCGCTTGATAATAAAGCGTGGTTTGCCGGACACTCTGTAGGCGAATACAACGCGCTAGCTGCTTATGCAGGTGTGTTATCTCTTGAGAGCGTGGTAGAGATCGTCTATCAGCGTGGACTTACCATGCATAGGCTAGTGGAGCGGGATCAAGACGGAAATTCCAACTACGGTCTTGCGGCTTTGCGCCCGCACAAGATGGGGCTTACTGAGCCTCAGGTCTTTGACTATGTCGCTGGAATATCCCAAGAGTCTGGTGAGTTCCTTGAGATCGTCAATTACAACCTCGCAGGCATGCAATACGCTGTGGCGGGAACAAGCAAGGGCCTCCAAGCCTTGGGCGCTGATGCTGAACGCCGCGCGCCGGGCAAGCGTGCCTTTATCATGATCCCCGGCATCGATGTGCCATTCCACTCCTCGCACCTTCTCGACGGCGTTGACGCATTCCGAGAGCATCTAGATTCCTTGATCCCGGCGGACGTAGATCTGTCTATGCTCGTTGACCGCTATGTTCCCAACCTAGTAGCCCGCCCATTCGAGCTGACCCGGGACTTTGTCTCGGCCATGCTTGATGTAGCTCCAGCTCCGATTCTTAAAGACGTTCTTGAACGTTTTGATGAGCTGTCCAAGACACCGGTCACGCTTGCGCGCACCCTGCTGGTGGAATTGCTGGCATGGCAGTTTGCCTCACCAGTGCGCTGGATCGAGACGCAAGATTTGATCCTGCGTTCAAACGCGGAAGGTGGCCTTGGCGTAGAGCGCTTTGTCGAGGTAGGCGTGGGCTCTGCACCGACTATCGCGAATATGATGGGGCAGACCCTGAGGCTTCCGCAGTATGACGGGGCAGAGGTAGAAGTACTCAATATTGAGCGCGATCGCTCTGTAGTGTTTGCCACCGATGAATTGACTCGTACCGTGTCTGCACAGGATGCAGAAACGGAGACTGCATCTGAAGACACAGCACAAGACGTTGCAACGGTTCAGATTGCCGCAGCAGTGACACCGACTGAAGCTCCAGCCGCCTCTGGTGGAGCTCGCCCAGACGACATTACCTTTACTCCAGCTGATGCGACGATGATGTTGATCGCCCTGTGGACTAAGGTCCGCCCAGATCAGATGGGTGACGCAGACTCCATTGAGTCCCTGGTTGAGGGCGTATCGTCGCGTCGTAACCAGCTGTTGCTAGACCTTGGCGTGGAATTCGGGCTCGGCGCAATCGACGGTGCTGCTGATGCAGAGCTAGTGGAGCTAAAGAAGACTGTTTCTCGGATGGCTAAGGGGTACAGTGCCTTTGGCCCAGTGCTTTCCGACGCCGCCAATGATGCTCTCCGCAGAATTACTGGTCCTACGGGCAAACGCCCCAACTATATTTCGGAGCGCGTAGGGTCCACATGGCAGCTTGGCGCTGGTTGGGTGGACCATGTCACAGCGGCTGTGGTTATCGGAGCTCGCGAGGGATCTTCTCTGCGCGGTGGAGACCTGGCAACCCTGGCGCCCTCGGCACCGTCTAACGCAGCAGAACTGGATCAGCTTATCGACGCCGCTGTGCAGGAAGTTGCTGCTGGCCAAGGGGTATCCGTTGCCCTCCCCGGCGGATCAGCGGCTGCTGGCGGAGTTGTAGATTCGGCTGCTCTAGGTGAATTTGCGGAGCACGTGACAGGTAAAGAAGGCGTTCTTGCAGCTACGGCTCGCACAATTTTGTCCTCGCTAGGGCTGCATGAGACCGCAGAAACTCAGTTCCTAGAGGACTCTGATGCAGACACGGCGCTGTATGAACTCGTGTCTCAAGAGCTAGGCGCTGATTGGCCTCGACAAGTTGCACCGAGCTTTGATGCCAACCAAGCAGTCCTTCTCGATGACCGCTGGGCCTCGGCGCGTGAGGATCTTTCCCGTGCCGCACTCGGCCAGGTATCGGTGGATTCTCTTGACCTCACCGGTGCCGGCGAGATAGTCGCGCAACAAGCCGAATTCTTCGGTTTTGAGGAGCTCGCCGCGCAGGCGCGTTCTCAGGAATCACTCGCCTTTGCGGACGACGTTGCCGTGGTCACAGGTGCCTCACCAAACTCCATTGCAGCTGCGGTCACCGCCGAATTACTCTCCGGTGGGGCCACCGTGGTGGTCACGACCTCCTCTTTGAGCCATTCACGCCTGCAGTTCTATAAGGAGCTGTATCGAGAAAGCGCTCGCGGCAGAGCTGGACTATGGATTGTTCCTGCGAATCTTTCGTCCTTTGCAGATATCGATGCCATCATCAAGTGGGTGGGCGAGGAACAAACCGCGACGGTCAATGCTCAAAAGCAAGTGATCAAACCAGCACTCGTTCCTACGCTGTTGTTCCCCTTCGCCGCACCGCGTGTCCAAGGCTCGCTTTCCGATGCCGGTCCTCAAGCAGAGATGCAGATGCGTCTCTTGCTGTGGTCCGTTGAACGCCTCATCGCAGGGCTGTCTCAACTGGGAACCAACACTCATGTGGGAGAGCGGCTGCATGTTGTTCTTCCAGGTTCTCCCAACCGCGGTCGTTTTGGCGGCGATGGTGCCTATGGTGAGTCTAAGGCGGCTCTCGACGCGCTGGTTACGCGCTGGAACGTAGAAAAGTCGTGGAAGCCACATACCTCGCTCGTACATGTCCTTATTGGCTGGGTGCGCGGTACCGGACTCATGGGTGGGAACGATCCCCTCGTAGAGGCCGTTGAGGCAGCTGGTGTTACCACCTACTCCACACAGGAGATCGCAGAGATTCTGATCGGCCAGGTAAGCGCAGAGGTGCGTCGTCAAGCTGCAGAATCTCCGATAACCGTTGATTACACGGGTGGCCTAGCGGAGTGTGACCTTAACTTGGCAGAACTTGCAAGCAGCATTCACTCACAGGCTTCAGAAGAACCAACAGAGCCTGAAGATAACGCGCCTGCTCTTAAAGCGCTGCCTACTATTGCTTCTGACTCCCAAGAAACACATCCTGACTTCCGTGGGCAGGTCCACCAAAATCTAGAAGACATGGTGGTCATCGTAGGTGCTGGAGAACTTGGCCCATACGGATCTGCACGTACCCGCTTTGAAGCAGAACTCACCGGCGACCTTGGCGCTGCAGGCGTTCTGGAATTGGCGTGGACTATGGGGCTGGTGCACTGGGATGAAGACCCCAAGCCGGGTTGGTATGACGCCGACGATGAGCTCGTGGATGAGGCAGACATTTATGACCGCTTCCACGATGAGGTTCTTGCTCGTGTTGGCGTGCGTCGTTATCACGACGATTTCCATATGGTGGACAACCTTGCACCAGAACTGACTACGGTCTATCTGGATCGGGATCTCAGCTTTAGCGTGAGCGATAAGGATACGGCTCGTTCCTTTGTTGAATCAGAGCCAGATCTTACTTCAGCTGTTTTCAATGAAGAGACCGGTGAGTGGGTAGTAACGCGGAAGGCCGGGTCTGCTGTGCGCGTTCCGCGCAGGATGGCTATGAGCCGGTTTGTCGGCGGTCAAATCCCAGAAGGGTTTGATCCTGGCGTGTACGGCATTCCTGCAGACATGGTGGATAACCTGGATCGCACCGCGCTGTGGAATCTGGTATGTACTGTAGACGCCTTCCTTTCCTCGGGGTTCAGCCCTGCGGAGCTACTACGGGAGCTACACCCGGCACGGGTTTCCTCCACACAGGGCACTGGTCTAGGCGGAATGCAGTCCATGAGAGCGCTGTACATCGATGGTTTGCTGTCAGAACCGCGTCAAAATGACATCTTGCAAGAGGCGCTTCCCAACGTTATGGCTGCTCACGTTATGCAGTCTTATGTAGGCGGATACGGTCAGATGATTCATCCGGTGGCTGCCTGTGCGACTGCCGCTGTATCCGTGGAAGAAGCAGTAGACAAGATCAAGCTGGGTAAGTCTGACTTTGTGGTTGCCGGTGGCTTCGACGATCTCTCCATCGAGGGGATCACAGGATTCGGCGATATGGCAGCGACTGCAGATTCGCAAGAGATGAGGTCCAAGGGCATAGAAGATCGTTACTTCTCCCGAGCCAACGATCGACGCCGGGGTGGGTTTGTTGAATCTGCCGGTGGCGGCACCGTGCTCCTGGCGCGAGGAACCTTGGTCGCTGAGCTGGGACTTCCAGTCCTAGGAGTGGTGGGATTCGCAGAATCCTTTGCAGACGGCGCACACTTGTCCATTCCAGCTCCAGGTTTGGGCGCTCTTGGCGCTGCACGTGGCGGAAAAGACTCCCGTCTTCTCTCAGATCTGAAATACCTAGGAGTCTCCGCAGACGATATCCGGGTGGTGTCTAAGCACGACACGTCTACAAATGCGAATGACCCCAATGAGTCTGATCTGCATGAGCGCATTGCGCGTGCGATTGGCAGGACGGAAGGAAACCCGTTGTATGTGGTTTCTCAGAAGAGCCTCACGGGACACGCGAAGGGCGGCGCCGCAGCGTTCCAGCTGATTGGTCTTACCCAAGTTCTCCGTACCGGTATTGTCCCAGCTAATTACAGCTTGGACTGTGTCGACCCTGTGCTAGCAAAGCATTCCCACCTGGTGTGGTTGCGTCAGCCGCTCAACATTAGGCAGCTGGCTCCTAAGGCTGGAATCGTGACCTCCCTTGGCTTTGGTCATGTCTCTGCACTCGTAGCCATCGTGCACCCAGAGGCCTTTGCAGAAGCTGTTCGCAGCGAACGCGGAGAGGAAGCTCTTGCAACATGGCGTAAGTCTGCTGCCGATCGTGAACGCGCTGGCAAGCGTCGTTTGCTCCACGGCATGATGGGACGGACCGCGTTGTACGAGCGTCCAGTGGAAAGAAACCTGGGCAGCAGTGGGGACGCTGGCAAGGAACGCGAGGCTGCAGTCCTCTTGAATGACTCGGCACGACTCGTGGACGGGATTCTCGTTCTTTCACCCAATAAGTAA
>Cp48252_18
GTGAGCATTTCACGGAATTTTGATCAATATCTGGCGGATCGCGGTCTAGTACAACTGGCGGAAGTGATCCCCGAGAGCGAGTGCCAGGAATTCTGTCCGGCAGACTCCTGGTATGAAGGCCAGATTGGGGAACGAGGGACATCAGAAGTGACCGAAGACGGCACGCCCGCAGAAAATTTTTCCGACAAAAGTTCTGGCGACGAGCTGGCTCGTGCAAAAAGGATGATTGAGGGAGTTTTAGGCAGCTAG
>Cp48252_19
GTGCCCTACAAAAGCCTTACTTGCCCCGTTTTCTTTGTAGGCCGCATCTCACGGCACGTAGATACCACTATTATTAATCACGTGCTTTTCCTTCGACGCCACCTCACGGGATTTCAGCTCGCTTTGCTCCTACTCCCTTTACCGCTGGCAGCGGCAATTGAGTTTACATCGACAGGAAACTTTGCCCTCATGCTAGCTGCGCTGTTTGCTGGATTGTGTGCAGCACTCGGCATTAAGAATCATCGTTGGCAACTGGCGCTGTGGGGAAGCCTCTTTGCCACCATCGTCGGCTATGCGCTGGGCAGCTATTGGACAAGCTCATCCAACTGGGCATTAGTCATCTTGGCAGGCGTACTCGCAGCCAATACGTCGCCCCGCTGGATGTCTATCACTGCAGCGGTTACCGCAATACTTATCCCACTGCGGCTGGTATTTTTTGACGTGTCCATGATTATCATATGGTTGCTCGTTATTATCGCGACCATAGTGAGCTTTGCAATTGGCGCTATTGTCCACTCTGAACGAGCGCGCTTGAAAGACCATGAAGCCGCAATTACAGCACAGGTAAAAAATGATATTGCGGATGATCTCCACGACATCGTGGCCCATGAAATCGCCGGTATCGTTGTCCTAGCGCAGGCTGGACGAGCACAAAAAAATTCCGGCTCAAGCCAACTTTTGGAACAGATTGAATCATCTGGAAAGCGCGCCCTGGAGGCAATCCGGGACACAGTGTCTCAAACCCGCACCGCGCCAGTGAGCGCCACAATCGCGGACATCGAACGCCTAGTCAACGATTTCGCAGGAGAGACTACTTTTACCGCGCGCACTCAAGCAAGCACCAAAACTCTTATCACGGCGGAACGTGTGATCTCCGAGTCGCTCACCAACGTGCTAAGACACGCCCATGGCGCAGCAATATCCGTAAGATTAGAGGACGTAGCACAAGGACTAAAGATAATAGTTGAAGATTCGGGTGGCCTTCCTACTCCCGGGCTAAATAATGGCTCCGGAAGCGGGTTATATAGCTTAGAAAAACGCATACGTGCGATGGGAGGGCTTTTTCAGGCTGGCCCGCATGAAAAAGGTTGGAAAGTGGAGGCTGTAATACCATGA
>Cp48252_20
ATGATTCGTATCGTGCTTGCCGACGACCAAGCCATGGTGCGTACCGGATTCCATATGATCCTTGAAGCCCAACCCGACATGGAGGTGGTCTATGAAGCATCTGACGGCGTGGAGGCTCTCGAGGCCATCAGCAGACTCCGACCAGACGTAGCTTTGCTAGATATCCGAATGCCGAGAATGAACGGGCTGCAAGTTGCTGAACAAGTTGCTCCCCAGTTGGCCACGGTGATGGTCACAACCTTTAACGATGACGCCTACGTGGACACAACCTTAGAGTACGGAGCGCGTGGATATCTGCTCAAAGATGCTGGGCCAGAACTACTCGTAGAAGCTATCCGTTCTGCGTATCGTGGCGATGTACTCATCTCCCCCGAAGTACTCTCGCTATTGCTCGACCGCCGTTCTAAGCCTAATACTAGTTCTTCCGATCTTCCGCTGACCTGTCGAGAACTCGAAGTCGCACGACTTATTGCTTATGGACGCACAAATCAAGAAATCGCCACAGAACTCTTCATTTCACTTTCAACGGTAAAAACCCACGTCGCACGGATTCAAGAACGCCTAGATGTCCGGAATAGAGTCGAAATTGCGGCCGCATTATGGCGATCGGGAGAAATGTCCGCGTAA
>Cp48252_21
TTGCGGCCGCATTATGGCGATCGGGAGAAATGTCCGCGTAATACTTTCGGCCGATGTATCGGCACATCATTTTCATCTCCTGGATTGATTACAACACACGCATTATTGGCAAAGATAGATCGTGTGAAAAATCGTATTGAGTGGCTCGACGTTGTTCGAGGAATAGCATTGTGTGGAATCGCATTTGCCAACATTGGCACTTTGTGGAAGATTGCTGCGCCCAGGAGCTTCTCCTACGACCTTATGCAGTTGCTAGTTCAGCAACGTTTCTTTCCGGTCTTTTCTTTCCTCTTTGGCCTTGGATTCGGTTTAATGTGGGCTAAGGGGTACGGGCGTATCCCCTTGCTGCGCCGTTTCTTGTTCATTGGTGCCTTGGGGGCGCTTCATCAATTGATACATCCGGGCGAGGCGCTCTTATTTTATGCCGCAGCCGCCTTATTCATTCTGCTCCCCTCTACCTACATGCCCCGAGCATGGACTCTGGTTTTTGGCATCGTAGCAACGGTCCTTGCAGCGCCTTTCGGCGGACCACTCCTGATTCCAGGCTTGTTCCTCCTAGGCAGCAGTATCTCCCAATTCGGAATCCCTTATCTCTTAGCAGAAAAACATCGAGGTCCTGCCTATGCGCTGACAATTTTTATCCCCATTGCTGTCATCGCTAGTTGGTTACAGTGGCAGAACAAAATCAACGCTGGTTTTAGTTCTGAATCGGCAATCGCCGGACTGGCAATTGCAGCCACGTGGCTCTGCGTCGCTATCCTGGCAATGCACACACCGGCCCGCTCCTTTTTACAAGCAGCTTTTGCGCCGATGGGCCGTCTTGCGCTTAGCAACTACATTGGCGCCACACTCATCATGCTAGCTAGCAGAAAAATGTTCGACATTCCGGAAACCTCAGAAGCTTGGGATATCGCGTTTTTCTTTGTCGCCGGCATGCTCGTTGTACAGATTCTATGCAGTTGGATATGGGACCGGGCTTTTGGCCAAGGACCGTTAGAGAGGCTTTGGCGGATGGTCACATGGTGGAGCTTTACCCCCAAGCGCTCAAATAATTATGTACGCACTACTCCATCGGAAACCGTTAATAACGTACGGCAACCCGTTCTGGAGAGCTAA
>Cp48252_22
GTGCCGGAAGTATATGCTCCTCTTCTGGGCAACTCTAAACTGATTGGAGTACGCGATCGCGGCGCGCCAATTGTAGATTCTCAGCCTGCAAATACCATTATTGATCCCGTAGACTGGTCGACCGTTGCATTGCAGGATGACGTCAAACTGACGCGAGTAGCGGATTCCGTTGATCACCAAGGCCGTCGGCATGGAAAGCCCGTGGTTCTGACCAGCGTTAAAGATCACCGTGATTTGCGTGAAGGGGAAGTTTCTTTTGACAACTTCGGTCAGCCGATTTGTAAAGACGGACAAACCAGCGGCCGTACTTGTGGCGTTCAGTTTATGAGGACGCAAAACGGTGTGTGGTTTGCAGGGCTGGTTCTATCTGGCGACTCTGGCGGAATTAATTTCAACCCGGTTACAGGCGAAGCCATCGGCGTGACTTCACTCGGCTTCCTAGGCCTTCTTGCTCGAGCTCAACCTATTGATACTGCTCTTGAAGCTGCATATGGTATTCCGGACGGCAAAGTCAATGAGCGTTTCTCTTTGCCGGAGTCTACTGAGCCACATACCCCGATGCGTACTTTGTCAGGCGAGGCCAAGGATGTGGACCAATGGGTTCAAGCTAACCGCGCACATATACCTTGGGTACAGGAGAAGTTCCCGGAGAATGTTGCACCTGAGCCGATTGATATGGAAGCCGCAAATTCTCAGGCTGCCATGAATTTTGAAGCAGGTCTGGGAGAAATTACCGCACAGGTGCAGGATACGGTCAACCTTATTCATGACAATCCAGCCGACATCGCTTCCCTTCCTGGAAATTATCAAAAAGGCGGAGAGTTCCTGAATAAGCTGGTACAGAATACCGTTGAAGGGTATGTCCAAGCTTTTGAAAATCAAAAATAA
>Cp48252_23
GTGCGCATTGGAGCTCCAGGAGCTACTTCTGCGGCCATAGCCGATGAAGCAAATGTTACGGCACTTGCGATACTCGCTGCTGAGGCCAAAGCCGCAATAGCTGCCCTGCTTTTCATAAAAAGACTCCCCTATCCAGGATTAGTAGTTAATTTTAGACTTCTAAAAGCACACGCTAAAAGTGCATGCTGA
>Cp48252_24
ATGATTAAAATAGCTGCGATGCGAAATCTTTTGAGAGACTACAGGATTGTAATAAGTCTCTTATTTATTATTGTGTATTTTGCACTGACTGTTGGCTTACCATCCATTGTTGGCGATGCATGGGCTGAAAACTCTATTCAATTTGGCATTGTTTTGTCCGCTGTAATCGGCATATTCGTTTTTAATGGGCCGATTATTCAGGGCTTTCATAACCTTAAGGGCAAGTATCGCAAGCTTGCGTTGGTTATTGTGGGCTTTCTGTTTTTTCAGACAATTGCGATCACAATTTCAACGCAGTTTATTGATGGCATTGGGGGATCGGAGAATCAGGCTGCGGTTGAAGGGTCTTTAAAAGGGGCGGGAGGAGTTCTTGCCACGCTGGTTCTTGCTCTGTTCGCTCCTATTGTTGAGGAGCTGGTCTTCCGTGAAGCGCTTATAGGCTGGGCGAAGAGCAAGGTAATAGTGGCTGTGATGGCGGTTATATCCGGAGTCACTTTCTTGTACTTCCACGCGCCTTTTGATCCGGCAGGAATCGCCTTCTACCTACCGGGCACCATTTCTCTCATCGCGATTTATCTTATTTTTAGGAAAAATATCGCGGCTTCCATGGTTGCGCATATCGTATTTAATACTGTGGCGGCCATTAGTACATTCGCAGCTTAA
>Cp48252_25
GTGAATAACTCCGACCAGACTTCCCTTGAGCCTCCCACGGCCCCTGAACCACGGCGCTTCCGAGTCCGGTTATGGCATATTGTTTTTCTTGTACTCGTCATCGTGGCCACGCTTTCACTGGCGTGGTGGCAATGGACCCGTTTTAGGTCTGGAAGTGGTTCATTCCAAAATTTAGGTTACGCGTTACAGTGGCCGTTTTTCGGCGGATTCTTCGTCTATGCGTATCGCAAGCTCATGGAGTATGAGAACCAACGCTATCTCAGCGATTCTGAATTCTATGGCAATACCACGGAGACTAAAGACCACACACAAGAAAAACTTCCTTTTACAACTCTTACGCAAGAAGAGAAAAGTTCCACTGAGATCGATGAGTCCTTCCTGCCTCAACGTAAAACCTTGACGGTGGAAGAGTTTAATCAACTTAACCAGCAAAAACGGCGTCGTTAA
>Cp48252_26
ATGACTACCTCTACTCCGATTCACCCAGAACGCAAGCGTCGTGTGCGGCAGGCGCTTCGTTATTTTTCTATTTCCGCTTGGGCAACCGGCGTTATGCTGCTGGTTCTTGTCGTACGGATGATTTGTCAGTATGGGCTCGGGCTGGAAATCCCCGAATGGGGTAAATACATTGCCCAGGTTCACGGATTACTCTACATCGTATATCTCGTGGCCTCCTTGAATTTGGGAACCAAAGCCCGTTGGGAGCCGCTCAAGTGGCTCATCACTGCCCTCGGTGGTGTGGTGCCCTTCCTCTCCTTCTTTGTCGAGTCATGGCGACGCAAGGATGTTGAGAAAACTTTCCAGCTCAACGAGTCCTAA
>Cp48252_27
ATGAGAATCCTTATAGCATCTAACAACGCTAAAAAGCTCAAAGAATTAGAAGTAATCCTGGAAGCGTCAGGCGTATCGGGTGCGGAGATTGTGCCGCTCAGAGCCGTGGAACCCTATCCAGAGCCCCAAGAAGATGGTCGCAGCTTTGCCGATAACGCACTGATTAAAGCACGCGCTGGGGTAAAAAATACTGGATTAGTTACCATCGCGGATGATTCCGGCTTAATGGTAGAAGAGCTCAATGGGATGCCCGGCGTCTTATCTGCTCGGTGGTCTGGTAGCCATGGTGACGATGCCGCTAACAACAATCTGCTTTTGAAACAGATGAGTGATGTTCCAGAGGAGCGTCGACAAGCAGCATTCGTTTCCGTGTGTGCCTTGGTCACTCCTGATGGAACGGAACATCTTGTCGAGGGGCGTTGGGAGGGACGCTTGCTCACTGCTCCTCAAGGCGACAACGGTTTTGGTTATGACCCATTGTTTGTCCCCGGCGAAGAAGACTCTGCGGGAACATACCGCAGCTCAGCGGAGCTCTCTGCGGAGGAAAAGAATGCGATTTCGCATCGAGGGAAAGCATTAAAACAATTGGTTCCCATTATCTCGCGGATTATTCAAGACAGCTAG
>Cp48252_28
ATGACTACTTCGAACTTTAAGCGCGCCGATGGCCGCGCAGTTGACCAAATGCGTACCGTGAAAATCACCCGTGGTTTTACCACTAACCCCGCGGGCAGCGTGCTGGTCGAGTTCGGTAATACCCGAGTTATGTGTACTGCATCTGCAGAAATCGGAGTGCCCCGCTTCAAGAGAGATTCCGGAGAAGGCTGGCTAACAGCCGAGTACGCTATGCTGCCAGCAGCAACGCTAGACCGTAATCCGCGGGAATCTATGCGGGGGAAAGTTAAGGGACGTACTCATGAGATCTCACGATTGATCGGCCGTTCACTGCGTGCTGCCGTAGACCTCTCTGAGCTGGGAGAGAATACTATTAACATCGACTGCGACGTTTTGCAGGCCGACGGTGGAACACGCACAGCATCGATTACAGGTGCGTATGTGGCGCTTGCCGACGCCATCTCACACCTGCAAAAACAAGGCGTGGTACCAGGAAATCCGTTGAAGGATCCTGTGGCTGCCGTCTCTGTGGGCGTTATTGACGGTGCTGTTTGTCTTGACTTGCCCTATGAGGAAGACTCCCGTGCCGATGTAGACATGAACGTGATTATGCAGAACGGTCGCTTTGTAGAGATCCAGGGAACCGGCGAACACAATACATTTGATCGCGATGAGCTCGCCCGTATTCTCGACTTTGCTGAGAAAGGATGCACCGAGTTAGTAGCAGCACAAAAAGCGGCCTTGGGGATTGCATGA
>Cp48252_29
ATGAAGCTGACCATCCTCGGAAGTTCCGGAAGCCTGGGCGCCCCCGACAACGCTGCCTCCGGGTACCTCATTCAGATGGATAATGCCCCCAGCATTCTCATGGACATGGGACCAGGAGTTTTAGCGCAGCTTGAACGCGCCCAGAATCCCTCCGACGCCCATGTTGTTTTTTCACACTTGCATGCTGACCACTGTGTGGATTTTCCTTCCCTCTTAGTGTGGCGTCGTTACCACCCAACGGCGGCGGCAAAGGGGCGGAACCTGTGTTTTGGGCCAACGGATACCCCCGTTCGATTGGGGAGGCTGAGTGCTGATTCCGTGGATAATATCGATGACATGTCCGATACCTTTGCGTTTACTCCGTGGCAAAACGCAAAGGAAGAGCTCGTCGGAGCCGTGTCCATTACTCCTTACTCTGTTGTGCATCCTATCGAGTCATTTGCGCTGCGAGTTGAACATAAACGCTCAGGCAAGGTTGTTGCGTATTCCGGTGATAGCTCCTATACAGAGAATCTGATCGAATGTGCGCGGGACGCTGATGTTTTTCTTTGCGAGGCTACCTGGGGGGAAACCAGTGAGGGCAAAGTTCCCAACATGCATATGAGTGGGGAAGAAGCTGGTCGTATCGCGCGCATTGCGGGAGCAAAGAGGCTCATTCTTGTGCATATACCTCCGTGGGGAAATGCAAAGGCCGCTCTTGAAAAGGCACGTTCTGAGTTTGATGGCCCCGTTGATATCTCCTACCAAGGTATGGAAATCCACATCTAA
>Cp48252_30
ATGGCTTATGTGAAAAAAGACCTAGGGGCGGATTCCTTACATCCAGAAGCACCGAGTGTGAAACCGTCGGTTGTGTATGAAGGCACAATCGACGCTTCCTCGCCGATAGGAATTTTTGATTCCGGAGTGGGCGGGTTAACAGTAGCCCGTGCGATCATGGAGCAGCTCCCCCAAGAATCCGTGATATATATCGGAGATACGGCGAACAGCCCATATGGTTCAAAACCGATTGCTCAGGTCCGAGAGCTTTCTATGCGGATCGGTGATGAGCTGGTGGCCCGCGGCTGCAAAATGATTGTGATCGCGTGTAACACCGCTACATCAGCCGCATTACGCGATCTACGCGAGCGTTATAGCGTTCCAGTAGTAGGCGTGATTCTTCCCGCTGTGCGACGAGCTGTTGCTGCCACTCGCAACGGAAAAATTGGCGTGTTGGGCACCCAAGGAACGATTGCCTCTGGTGCTTATCAAGAATTATTTGCAGCAAGCCCAGGAGTAGAAGTCTATGCGCAAGCCTGCCCAAGCTTTGTGAGTTTTGTAGAACGGGGCATCACGTCGGGGCGCCAAATCTTGGGAGTGGCCCAAGGCTATACGGAAGGGCTGCAATCCGCGGGGGTAGATACTCTGGTTCTTGGGTGTACTCATTACCCATTGTTGACGGGTGTGATTCAGTTGGCCGTGGGGGATAACGTGACCCTTATTTCTTCTTCAGAGGAATGCGTAAAAGACGTGCTCAAGGTACTTAGCCGCAACGATATGCTTGCCGAAGCAACCGCGGATAAGCCGCCTAGTCGTTCTTTTGAGTCAACAGGAGACCCAGCCCTATTTGAGCAGCTTGCCATGCGTTTTCTCGGTCCGCATGTGACGTACGTCGAAAAGTTACGGGAGGTGTAA
>Cp48252_31
ATGACGAACCGATTTAATCCCTATGCTCAATCAGATAAGAAAACCTACGGTGGTGTGTCAACTAGCGGTGGGTACCTTCCTCATGAGTACGGAACACAGTATCTTCCAACGTCGGATTATCCTGTGAATAGGGCGGTACAGCGAGGTGTGAAGAGGACTTCATTGTGCTCTATGGGGCGCAAACGCTTAGCCGACGCTACAGTATTAGCCTTAGGTTATGTAGTGGTCATCTGGGCAGTTCACATTGTGAACACTGTGTTTTTTGGCGGCACCCTTGCCCAAGAACTTGGCGTGCACCCCCTTGATGGTTCCTCGATCTGGCATATCTTTACCTCGCCACTCGTGCACGGGAGCTACATGCATATCTCTGCAAACACTCTTCCGGGATTAATTTTTGTGTTCCTCATAGGGCTATCGGGTCGCCGACCTTTTTGGGAAGTCACGATGATTACTGCGGTGGTCGGCGGCATGGGGACCTGGATCTTTGGCGGTATTGGCACCACCCATATCGGCGCCTCCGGGTTGATTTATGGGTGGCTCGCATATTTAGTAGTCCGGGGAATTTTTAATAAGAGCTTCTCCCAAGTAGTACTCGGTGTGGTTTTAGCGTTTATGTATGGCGGTCTGATCTGGGGTGTTTTACCTGGCGACGTTGGCGTCTCATGGCAGGCACACTTATTTGGTGCTATAGGCGGGCTTATCGCAGGCGCCACCATCACCTCCGATGATCCGCCAGCACTGAAGGCGCGCCGGGAGCAACAGGCTCTTCATCGCGTTTAA
>Cp48252_32
ATGCAGCCATGGAAGAAAAAGAAAGGCCTCATGCGTGGGGTTCACTTTGCGTGTGTATTTGAGCCAATGGAACGAGAAGTCCTTGGCAACCTTGCATCTACTGTCAGCGAGGCACTCATCCACCGCGCGCAATCTGCGCCCAAAGACGAGTTGGCAGAGCTAACCGGTATGCCTAGTGGGCATAAAGAAGCCCCTAAAGATCCTGCGCTGGCGCGTTTGCTTCCAGATTTTGAAAAGGAAGGCGATGAGGAATTTGAGGGGGATAATTCTTTATTGCGCTGCCTGCACGAGACAGATATTACGCGCGCAAAAATCGAGCACTTGTACGTCCTTGGTCAGGCACTTGGCCCCGACGGTGGTGTTCACGTGGATATTACGGAAACAGAAGCGCACGCTTGGGTTGCGGCTCTCAACGATATTCGTCTTTATGTGGCATCTGGAGAGGTCTTTGGAGAAGATGCCGAACAAGACCGAGAGAGCTTGGTCGAGTGGTTGGCTTATAACCAAGAATCATTGCTTAATGCAATGATGGGATAA
>Cp48252_33
ATGCAAGTCAAACAAGAAGATGTGACTCATTCCCTTAACGAGCTACCTTCTGTCGTTTTAGCACCCACCATGGATGTTGTGGTGTCTTCTCCGATGGCTACCCCAGAGCTTGACGAGGCCCTATCAGTAGACGTGGCTTCCAGCGAAAATCTACCCTGGATGTGCATCGTGTGGGATGATCCAGTCAACCTGATGAGCTACGTAACGTATGTGTTCCAAACGATTCTCGGATACAGCAAGCGTCGTGCTATCGAGTTGATGATGCAGGTTCATACAGAAGGCAAAGCTGTAGTTTCCTCCGGGGAGCGCGACAAGGTTGAAGGCGATGTGAAAAAGCTTCACACCGCTGGCCTGTGGGCCACGATGCAGCAGGGCGGCTAG
>Cp48252_34
ATGTCTTGTGCTTCAGCTCTCAGCGTTTTCAAGGCTAAGCTTGTGTGCGTGACTGAATTCGAATCGACGGCATTGCTCACCGATATGTACGAGTTAACAATGTTGCAATCGGCGCTTGCCGACGGCACAGCGTCCCGCAGCTGTACATTCGAGGTTTTCTCCAGGCGGCTTCCCAATGAACGCCGCTATGGTGTTGTCGCAGGAACAGCCCGAGTGCTGGAGGCTATCAAGCATTACCGTTTCACCGAAGAACAACTTGCCAGTCTGACGTTCTTGGACGCCACCACCATCGATTTTTTGCGTTCCTATAAATTCCAAGGGCAAATCGATGGGTACCGGGAAGGCGAGCTCTATTTTCCCAGTTCACCAATTCTTACCATTCGCGGCACGTTCGCTGAGTGCGTCATTCTTGAGACCCTCATTCTTTCCATAATGAATGCGGACTCGGCGGTGGCTTCAGCGGCAGCCCGCATGGTTACGGCAGCGGATGGCCGCCCTATTTTTGAGATGGGTTCCCGTCGCACTCATGAGTACGCGGCCGTGACAGCCGCGCGTGCCGCATACCTTGCAGGTTTTGTGGGGACCTCCAACCTTGAGGCAGTACACCGTTATGGCATTCCGGGTTCCGGCACCGCAGCACACGCGTGGACACTGTTGCACGTTAACGATGACGGCACTCCCAATGAGTCGGCAGCTTTCCAATCGCAGATCAACGTCCTGGGAGTAGGCACCACTCTCTTGGTGGATACCTATGACATCGCCAAAGGCGTTAAAACCGCCATCGAAGTAGCGGGACCACAATTGGGCGCTGTACGCATCGACTCTGGCGATCTGGGTGTGATGACCCGAAAGGTGCGTCAGGAGCTTGATTCCTTAGGGGCTCATAATACCGGCATCGTGGTGAGCTCCGACTTAGATGAGTACGCTATCGCTGGTCTGCGCGGCAACCCCGTCGACGCCTTCGGCGTGGGCACCTCTGTGGTCACCGGTTCTGGGGCGCCTACAGCCGGAATGGTTTATAAGCTCGTGGAAGTAGACGGTCACCCCGTGGCCAAACGCTCCCGAGGCAAAGCCATGGTTGGCGGGACTAAACGGGCTATCCGCACCCACCGTGCCACAGGAACGGCAGTCGAGGAAATCGTGTTCCCTTATGATCACGACACCCCTCAGATCGGACAGCTTAATTCTTATGAGCTCGCCATCCCCCTGATGCGCAATGGGATAGCTGTTGATAATCTGCCAACGCTCGAAGAATCTCGCGCTTATCTAGCAGAACAACTCATAACGCTCCCGTGGGAAGGGCTCGCCCTCAGCAAAGATGAGCCTGTTCTGTCTACTCGATTCATCGGTTTTAAGTAG
>Cp48252_35
ATGTTGGATGCAACCTCTACACTGTGTCCTATGTCAGATTCGCCCCTTGCTTTGTCTACCGATGAATTATTGGATGCGGCGGTAGCTGCCCTCGGCGGCAGCCGTCGTAACGGCCAAGTATCTATGGCCAACGCGGTGACCAAAGCACTCGAATCAGAGCGGCACCTTGCGGTTCAAGCGGGAACCGGCACCGGTAAATCCTTGGCTTATCTCGTACCAGCACTACGTCACGCTCAGGCTACTGATTCCACGATCATTGTTTCTACTGCCACCATCGCGTTACAACGGCAGCTAGTGGAGCGTGATCTCCCTCGTCTTGCTGATGCCCTCGAACCACACATGAGCAGGCGTCCCACTTTTGCGATAATGAAAGGCCGCGCAAATTACGTCTGCATGAACAAAATTGCTGCGGCCGAAGAACCAGAAGATGCGCTGATCGACGAGGAAGATCTCTCTTGGCTGGGCAAGCACGTAGCACGGATTTATGAATGGGCCAACGAGACCGAAGTCGGCGATCGCGATAGCCTTGATCCCGGTGTTCCGGACTTGGCTTGGCGGCAAGTCAGCGTCAACGCACAGGAATGCATTGGGGCGAGCAGATGCCCACATGGGGAGGAGTGTTTTGCGGAACTAGCGCGCAAAAAAGCCCATGATGTAGACGTCATCGTCACCAATCATGCGTTATTAGCCATCGATGCATTATCCGATGTCAACGTGTTACCCGAGCACGAGGTAGTGATCGTCGACGAGGCTCACGAACTCGATGGCAGGATCACGGCCGTAGCCACAAATGAAATTGGTGTTACTGCATTAACTATGTCTTCGCGCCGGGCGGGAAAACTGGGCGCGGGTGAGAAGGACCAAAAGCTTATTGATATCGCCAAGGAATGGGAAGACGCGATGCTCGCCATAGAGCCGGGCAGACTCACCTCCCTTCCGGACTACCTTAAACAGCAAACAGTAGCGCTTCGTGATGCCATCTGGTCTCTCCGGGAACATATATCCCGAGTTCCAGAAGGAGAAGCAGCAAATGATCCAGAACGGCATGCTGAACGGATGTCTCTCTCCAATCACTTAAATGATCAGCATGATTCGGTGATTCGGGTCCTTTCTGTCTTTGAAGAGGAAGACGCGGCCAGTCAAGAAGACGTGGTGTGGGTGCTTCACGACGAACGCCGCGGCGTCATGATCAAGGTCGCCCCTCTGTCCATCGCGGGGTTGCTTCATACTCGTCTCTTTAGCGAAAACACAGTGGTGTTAGCATCTGCCACATTAAATATCGGCGGAAACTTTAATGCTATGGCTGCCAGCTGGGGACTGCCCAAAGGGTCATGGGACAGCCTCGACGCGGGAACGCCTTTCAATCCCGCCACATCGGGAATCCTCTACACGCCCAATTCACTCCCCGACCCTGGGCGTGATGGCTTAAGCCCCGAGGTTCTCGATGAAATATATGAACTCATCATGGCTGCCGGCGGTCGCACCCTCGGATTATTTTCATCGCGCCGCGCCGCGCAACAAGCCACAGATGCAATGCGCACACGACTCCCCTTCGACGTCCTCTGCCAGGGCGATGACACGACCGGTGCGCTCGTCGAAAAGTTTTCTAAGCAAGAAAACACCTGTCTGTTTGGCACGCTCAGCCTCTGGCAAGGCGTAGACGTTCCGGGAAGATCGTGTTCATTGGTCATCATCGATAGAATCCCATTCCCCCGCCCCGACGATCCGCTGTTGCAAGCCCGTAAAGACGCCGCCGACGCGGATGGTAGAAATGGTTTTATGGAAGTCGCGGCCACCCACGCAGCACTGCTTATTGCTCAGGGGGCCGGCCGATTGCTCAGGTCAGTGACGGACCGCGGTGTGGTGGCCATCCTTGACCGTAGGATTGTGACCAAGCGCTATGGAGCGTTCTTTATCAGATCGCTGCCGGCTTTCTGGCGAACTAACGATCCACAAGTGGTACGCGGTGCTCTGTCGCGTCTCGTGGCTAGGTAA
>Cp48252_36
ATGACAGCTCACGTTCCAACCCTGAGCAACGACTCCGTTAAACTACGGCCTTTGCTGCTTTCCGACGCTCATGACCTCACTGCCACCTGTAGAGATCCGCTGACTCAGAAGTACACGACAGTTCCTGCGAACTACACCTTTGCTATGGCAGAAGAATTTATCAAAACTGAGCACGATAATCTGCGATGGGTGATTACAGTTCCCACAAGCGATCGCTTCTGCGGGCAAATTGAGCTACGCTCGCTTGCCATAGAGCATAACGCCATGAATGTGGGGTACATGACTGCCCCATGGGCACGTGGACAAGGACTAATGACCTCAGCACTTCTACTCGCCGTGGATTATGCGTTCTCGCGCTCAGTTCGTCGTATCGAGCTACAAGCAGATTCCCAGAACAAAGCCAGCCAACGTGTCACAGAAAAAGCGGGGTTCATTCTCATAGACTCGAGCCAGGACACCATGGTCTACTCCTTACTCGCCGATGAATACCACTCTTAA
>Cp48252_37
GTGATTGAACTGGACCAGCCTCAAGTAACTGTTAGTCTTCGCCCAGAGTTAACCCCGGCTGTTATTACGATCTCCGGCCAGGATCGGCAAGGGGTGTCGGCAGCAGCTTTTCGTGTTTTGGCCGCTAATGGTGTGCAAATTCTTGATGTTGAGCAGTCTCAGTTTCGAGGTTTTCTAGGGTTAGCGGTTTTCGCAGGGGTCGAGGCTTCAAAGGTAGAAATTTTTGAGATCGGGCTCAAGGAGACTCTGAAGACGTATGGGCAGAATGTGAAGATCGAGTTGCAAGAAGTTGCTCAGTCTTCACGTCCACGTTCTACTCATGAGGTGGTCATTCTGGGGAACCCTGTGGAAGCTCATGATTTGTCGCGCGTAGCGCAGACTTTGGCCAACTTTGACGCGAATATCGATACGATCCGTGGCATTTCTGATTATCCAGTCACTGGCCTTGAACTGAAAATTACTGTTGCCAAGCGTGAACCAGGTGCGGCTATGCCTCTGCGAAAAGCCTTGGCTGAGCTCACGGCGGAGCTGGGTGTAGATATCGCGATTGAGCGAGCAGGGCTTTTACGACGCTCTAAGCGTCTCATTTGTTTTGATTGTGATTCCACGCTTATCACTGGCGAGGTGATCGAGATGCTTGCAGCACATGCCGGTCGGGAAAAAGAGGTGGCCGAAGTCACAGAGCGAGCGATGAGCGGTGAGCTGGATTTTGAAGAATCGCTGAGGGAACGGGTCAAAGCCTTAGCAGGTCTCGATGCTAGCGTCATCGGTGAGGTTGCTGATTCCATAGAGCTGACCCCGGGGGCCAGGACAACCATTCGAACCCTGAAACGGCTGGGGTACAAGACTGCGGTGGTATCAGGCGGTTTTATCCAGGTTCTGGAAGAGCTCGCTGAAGACCTTGGGCTGGATTATGTCCGTGCCAACACCTTGGAGGTCGTAGACGGGAAGCTTACTGGCCGTGTGATCGGGAAGATCGTCGATAGGGCTGCTAAGGCAGAATTTTTGGAGGAGTTCGCCCGGGAATCAGGCATAGAAATGCATCAGACCGTTGCAGTGGGCGATGGCGCAAATGATATTGACATGATCTCTGCTGCCGGTTTGGGCATTGCTTTCAACGCTAAGCCGGCATTGCGGGAGATCGCTGACACCTCTGTCAACTCCCCATTTTTGGATGAGGTGCTTCATATGCTCGGAATTACTAGAGCCGATATTGATGCCGCAGATGACTCAGAGGGAAAGATTCGTAGAGTTCCGCTGCCTCAACAGAAAAATGAGTATTAA
>Cp48252_38
ATGGCGAAGAAGCACACCTTCAACAAAGTCATCATCGACACCATCCACGCAACCGGAATAACCCACACCCAAGCGGCCGAGATGTTCGGGGTCAGCACAAGATGGATCAGAGAGCTCCTTCATCGATACAACACCGGCGGGTACCAAGCCCTCGAGCCACAATCTCGCTGCCCACACACCAGCCCACGCGCTATCACCGACGACATCATAGATTCAGCGGGAAAAGTAAGCCTGCGATGGGCAGGAGAATCCAAAAAGCTCTACATCGGAACCCGCTACGCCGGAATGCCCATCATTCTCGTCTGTCTCAACAACAAGATCACCGCAGTGAACCCCGAAACAACAGAAATCCTCGGAAGATATCTACTCGAAAAAGGACGCAGTTACCACCGCAACCTACTGAAAGATCCGCACCAACCGAACCCTGACAAAAAGAAAAGTCTCGAGACATCAAATAGGAACGATGTCTCGAGACTTCACAGAAAAGCGCCATCAGGGACTTGA
>Cp48252_39
ATGGAACCAGACACCAGTGAGGGCACCAGCGCACAACAAGAAAACCCCACTACTTACCCTGCTCGAAACACTCCACCAACTGCTCGCGCTGATACTCGCTCAACGAACTTCGTGCTCTCAAAGAAAACTACTCCCCACTAG
>Cp48252_40
ATGGATCGAGCAGAAAACACTACCGAGCAGGTCACACCAACACTTGACCATGCGGCTGCAAATGCTTCATCACAAGATAAGGAACCAGATACTCCCCCTGAAACCTTTGACCGCAAATACGTTGAAACTTTGACGCGGGGCAGCTAG
>Cp48252_41
ATGAAAAAATCGAAACTTTTTCTCTGCATGGCATTAACCACTTCATTGGCCACTGCCTCAATACCTGCAACAGCTCAAGAAAGCGACCCCATTACAAAACCGTGGCTGTTCAAAAAATGTGAAGGCTTCTCCGTAGCCATCCAGTCTGTTCATCTAAAAGACAAAGATCAGAGCCGCGTCCCTCGGTGGCTACGCGCTAAACCAAACCTGGGCGACACAGTCAAAGTCCAGTTCAAAGTCACCAACAACAGCTATAGCAATAATGCTGATGCTACTTACCCAAAGGAGGAAGGAAACGCTTACCTTGTTGATGACCCGTTATCGGTGAGAAATGGAGTAGGCGTTACCATTAAGCCCAACCCTATTTACGCATGGTCAAACACCGATCAAAAGAGGAATTTCATTCTCGGACGGGGAGACTCTGTAACGGTTACCTACAATCACACTATTACAGAACAAGATCTGACTAATCGAGGCATCCCAGATGGCCCGAACTATCCAATAAGCAATTCAGGTACGGCAACCCCCGTATGTACCATTTCCCCAGGAATTACGTATAGCTGGTCTCCCCTGTCGCATTTCTTCCCTTGGCTAGCTGGCTTTCTTCGGTCTATTACTTCATTTTTCAGCCGGTAG
>Cp48252_42
ATGACCGCTGTGGCGCCGAGGCTCGAGGATTACTCTGAGCCAACAAGGCCCGCGCCGACCGGCGGTGCCCGCAAGGGCACTCTGGCCTGGAAAATGCTAACCACCACCGATCACAAGCAATTGGGCATCATGTACATCATCATGTCCTTTGTGTTCTTCTTCCTTGGTGGACTTATGGCACTGCTTATCCGTGCGGAGCTTTTCTCGCCGGGGCTGCAGTATCTTTCAAACGAGCAGTTCAACCAGCTATTCACTATGCACGGCACAGTGATGCTGCTTCTGTTTGGTACTCCCATCGTGTGGGGCTTTGCTAACTACATCCTGCCACTGCAGATCGGCGCGCCGGATGTTGCATTCCCTCGCCTCAATGCTTTTGGTTTCTGGGTCACCATGATTGGCGCAGCTGCTATGCTCTCGGGCTTCCTCACCCCTGGCGGCGCTGCGGACTTCGGTTGGACAATGTACCTACCGCTGGCAGACTCTATTCACTCCCCGGGTATCGGCTCGGATATGTGGATCGTTGGCGTTGGTGCAACTGGTGTGGGCACGATTTCCTCCGCTATCAACATGATCACCACGATCCTTTGCATGCGCGCTCCTGGCATGACCATGTTCCGCATGCCAATTTTCTGCTGGAACATCTTTGTTGCTTCGGTTCTGGTCCTTATGATCTTCCCGCTCTTGACTGCTGCAGCCCTGGGCGTGTTGTATGACCGTAAACTCGGCGGGCATCTCTTTGATCCGGGTAACGGTGGCGCCATCATGTGGCAGCACCTGTTCTGGTTCTTCGGGCACCCTGAGGTATATGTTCTCGCGCTTCCGTTCTTTGGAATCGTCTCTGAAATCGTTCCAGTGTTTGCGCGTAAGCCAATGTTCGGCTACATCGGCCTGGTATTTGCAACGCTATCCATCGGATCGCTCTCCATGGCAGTGTGGGCACACCACATGTTTGTTACCGGTGCCATCCTGCTTCCATTCTTCTCCTTTATGACCTTCTTGATCTCGGTTCCTACCGGCGTGAAGTTCTTCAACTGGCTTGGAACAATGTGGAAGGGTCACGTCTCTTGGGAAACCCCGATGACCTGGACTATGGGCTTTCTGGTCACCTTCCTCTTCGGCGGGCTTACCGGCATCATGCTGGCTTCCCCTCCGCTAGATTTCCACATCTCTGATACATACTTTGTGGTTGCGCACTTCCACTACACCTTGTTCGGTACCGTAGTGTTTGCTTCCTTCGCTGGTGTGTATTTCTGGTTCCCCAAGATGACCGGACGCATGCTTGACGAGCGCCTGGGCAAGATTCACTTCTGGATTACCTTTGTAGGCTTCCATGGAACCTTCTTGGTGCAGCACTGGTTGGGCAATGAGGGCATGCCACGCCGTTATGCTGACTACCTTGATTCCGACGGTTTTACCACGCTGAACCAGATCTCTACGATCTTCTCGTTCCTACTCGGAATGTCTGTTCTGCCGTTTATCTGGAACGTTATCAAGTCTTGGCGTTACGGAGAGGTAGTTACTGTAGATGACCCATGGGGCTACGGAAACTCCTTGGAGTGGGCGACCTCCTGCCCGCCGCCGCGCCACAACTTTACTTCGCTGCCACGTATTCGTTCTGAGCGTCCTGCATTTGAGCTTCATTATCCGCATATGGTTGAGCGGATGCGTCGTGAAGCACACGTAGGGCATCACGTGGAGCCGGTCACTGTAAAGGCCAAATAA
>Cp48252_43
ATGCTCTGGGGCGGAAAGGGTGAACTGACACTCTATTCATCCTTTGGATTGATAACCGCTGGGGGTGAGGTAGGGGAGCTTGTGGGGGTGATGTATAAATACGTACCTACTTTGCTATGTGGTGCGTATCACTGGAACTATCTGGAAAATGCCGTATTTTTAGCAGAATTGATTGTTTAG
>Cp48252_44
ATGGGTGATGAATCCCCAAGTAGGAAAGGTGAAACGGTGGAGTCTTACGATTCTTATCTCGAATCACATAAAAAACCGGTCTCTGCGATTAACTGGAATAGCATTCCTGATGAAAAGGATCTTGAGGTATGGGACCGGTTGACCGGTAACTTCTGGCTTCCTGAAAAAGTTCCGGTCTCTAATGATCTGAAGAGCTGGGGAACTCTCAATGACCTGGAGAAGACCACGACCATGCGGGTCTTTACCGGTTTGACCATGCTGGACACTATCCAGGGGACGGTGGGTGCCGTTTCCATGATCCCGGATGCTATTACTCCGCATGAGGAGGCTGTGTATACCAATATTGCCTTCATGGAAAGCGTTCATGCTAAGTCTTATTCCAATATCTTTATGACGCTCGCCTCCACTAAAGAGATTAATGAGGCATTCCGTTGGTCTGAAGAGAATGAGAACCTTCAGAAAAAAGCCAAAATTGTTCTTTCCTACTATGAGGGTGCTGACCCGCTGAAGCGGAAGGTAGCCTCGACGCTTCTGGAGTCATTCCTATTCTATTCAGGCTTTTATCTGCCCATGTACTGGTCGAGCCATGCCAAGCTGACTAATACGGCGGATATTATTCGACTGATTATCCGTGACGAGGCTGTGCATGGCTACTACATCGGATACAAGTATCAGCAGGCGGTCAGGGAGCAAACGCCGGAGCGTCAGGAAGAATTAAAGGAGTATACGTTCGACCTCCTCTATGATCTCTATGATAACGAGATTCAATACACTGAAGATCTTTACGACGATCTAGGCTGGACGGAAGACGTAAAGCGCTTCTTGCGGTATAACGCAAACAAGGCGCTTAATAACTTGGGCTATGAGGGGTTGTTCCCTGCCGACGAGTGCAAAGTTTCGCCAGCAATTCTTTCGGCTCTGTCGCCTAATGCCGATGAGAATCATGATTTCTTCTCTGGATCTGGTTCCTCCTATGTAATTGGCAAGGCTGAAAACACTACAGACGACGACTGGGACTTCTAA
>Cp48252_45
ATGAGTATCAACGAAAAACTAGCAGCAGCACTAAACAACCAGATCACCGCTGAACTTGAAGCTTCCATGGTTTATCTTCAGCTTTCCTACATCCTGGATGATCTTTCCCTCACCGGAATGCGCAACTGGATGCAGGCTCAGCACAAGGAAGAACTGGACCACGCAGCTCAGTTCTCCAAGCACCTTCTTGACCGCGACTACCGCCCTCAGATCGGCGACATCGCACCGCCAAAGCTCGATGCTAATTCCGCAGTCGAAGCTTTTGAGGCTTCCCTCGCACATGAGCAGAAGGTCACCGCCATGATCCGCGAGCTCGCAGAGATTGCAGACTCCGTGAAGGATTACGACTCACGCCCCCTCATCGACCGCTTCCTGGAAGAGCAGATTGAAGAGGAAGCAAACGTCAAGGAGATCCTGGACCGCCTGCGCATCGCCGATACCGGCTCCGGAATCTTGCGTATCGACGCCGAGCTCGCCGAGCGCTAA
>Cp48252_46
GTGTCGCAATCTTTGGGAAAACACGTTGCTGAGCCGGTGTCTCGCACCGAACAACTCGACTACCATGCGCTTAATGCGCTACTCAATCTTTATAACGCGGATGGAAAGATCCAGTTTGATAAGGATCGTGAAGCTGCCAATCAGTTCTTCCTGCAGCATGTTAACCAAAACACCGTCTTTTTCCACGATCTTGAGGAAAAGATTGAGTATTTGGTTGAGAACAACTACTACGAGCCCGGAATTATTGAGAAGTACGAGTTCGCGTTTATCAAGGACCTCTTTAAGCAGGCGTATGCCCACAAGTTCCGTTTTAAGTCATTCCTTGGCGCATATAAGTACTACACCTCCTACACGCTAAAGACTTTCGACGGCCGCCGTTATCTTGAGCGCTTTGAGGACCGCGTATGCATGGTGGCGCTTACGCTTGCCGACGGCGACCAGAACCTTGCTCGTAACCTCGTCGATGAGATCATGACTGGTCGATTCCAGCCTGCTACCCCTACCTTCCTTAACTCCGGCAAAGCACAGCGCGGTGAGCCCGTATCCTGCTTCCTGCTGCGTATCGAGGACAACATGGAGTCCATCGGGCGTTCCATTAACTCTGCACTGCAGCTGTCCAAGCGAGGCGGCGGCGTTGCCCTGCTCCTAAGCAATCTGCGCGAGGCGGGCGCGCCAATTAAAAAGATTGAGAATCAATCTTCCGGCGTTATCCCAGTGATGAAATTGCTTGAAGACTCTTTCTCCTACGCAAATCAGCTTGGTGCGCGCCAGGGTGCAGGTGCTGTGTATCTCAACGCACACCACCCAGACATCCTTAATTTCCTGGACACTAAGCGCGAAAATGCAGATGAAAAAATCCGTATCAAGACGCTTTCACTAGGCGTAGTGATTCCGGATATCACTTTTGAGCTGGCTAAGCGTAACGACGACATGTACCTGTTCAGTCCCTATGACGTTGAGCGGGTCTACGGTAAAGCTTTTGCAGATATCTCTGTTAGCGAGCACTATGCGGAGATGGTTGAGGATCCTAGGATTCGCAAGAGCAAGATCAATGCGCGTGAGTTCTTCCAGACCATCGCAGAGATTCAATTTGAATCTGGTTATCCGTACATCATGTTCGAGGACACAGTGAATAAGGCAAACCCCATCGAGGGGCGAGTGAACATGTCTAATCTCTGTTCCGAGATCCTTCAGGTTAATACGCCATCTCTGTTTAACGATGATCTTACGTATGAGGAAGTCGGCGAAGACATTTCTTGTAACTTGGGTTCATTGAACATTGCGATGACAATGGACTCGCCGGACTTTGCCAAGACCATTGAGACAGCGATCCGCGGGCTCACTGCCGTCTCCGAACAGACCGCTATTAACTCGGTTCCGTCGATCCGTAAAGGTAACGACGCCGCGCATGCTATCGGGCTTGGTCAGATGAATCTCCACGGCTATCTTGGCCGCGAGCACATTTATTATGGCTCTGAAGAGGGGCTCGACTTTACCAACGCTTACTTTGCCGCTGTTCTCTACCAATGCTTGGTAGCCTCCAACAAACTGGCTCGCGAGCGTGGACGTACTTTTGTTGGCTTTGAGACCTCCAAGTACGCGACTGGCGAGTACTTTGATGGTTTTGACCCTGCGGATTTTGCGCCGAAGACCGAAAAGGTAGCAAAGATTTTTGCTGATTCTTCGATCTATACGCCTACGGCCGCCGATTGGGCAGATCTTAAAGACTCTGTGGCTGCTCATGGTCTCTATAACCGTTATCTTCAGGCGGTACCACCGACGGGATCGATTTCTTATATCAATCACTCAACCTCTTCTATCCACCCAATCGCATCCAAGATTGAGATTAGGAAAGAAGGCAAGATCGGTCGCGTTTATTATCCAGCGCCCCATATGGATAATGAGAACCTTGATTACTTTGCGGACGCCTATGAGATTGGCTTTGAAAAAGTCATTGATACGTATGCCGTAGCGACGAAGTATGTTGATCAGGGGTTGTCATTGACATTGTTCTTTAAAGACAGTGCGACTACTCGGGATATTAACCGTGCACAGATTTATGCTTGGAGAAAAGGCATCAAGACCTTGTACTACATCCGTTTGCGGCAGGTAGCGCTGATGGGAACTGAAGTAGAAGGCTGCGTAAGCTGCATGCTCTAA
>Cp48252_47
ATGCTCGTCGTCTATTTTTCTTCTGCAACGGAGAACACAAAGAGGTTTGTGCAGAAACTAGGTTTTCCTGCCAAACGAATCCCATTGCATAAGTCTTCCCCTGAGTTGGTTGTGGATGAACCCTACGTATTGGTGTGTCCCACGTATGGCGGGGGAGCGTCGATAAGCGGTGGTAATACACGGCCAGTTCCAGCCCAAGTGATCCGCTTCCTTAACAATGAGCACAATAGAAGTCTGCTGCGTGCGGTTATCGCGGGAGGCAACTCTAACTTCGGCCTTGATTTTGGCAAAGCTGGGGACACGATCGCAGCTAAATGTAAGGTGCCCTATGTCTATCGCTTTGAGCTTTTGGGTACGGATGAAGACGTTCGTCTGGTGCGCGATGGCTTGCTTGGTAACGCGGCTGCGCTAGGCCTCCTCCCCGAACCGGTGGCTTAA
>Cp48252_48
ATGTCGATCACCGTCTACACCAAGCCAGCTTGCGTTCAATGCAATGCCACCAAAAAAGCTCTCGATCGTGCAGGACTTGATTACACGCTCGTAGATATCAGCATCGACGATGAGGCCCGCGACTATGTGATGGCTCTTGGTTACCTCCAGGCCCCGGTCGTTGAAGTGAATGGCGAGCACTGGTCAGGCTTCCGTCCTGAGCGCATCAGCTCGCTGGTGGCGCAGGTCGCCTAA
>Cp48252_49
ATGAAGGTCCGCAAATCCCTTCGGTCGCTGAAGAACAAGCCGGGCGCTCAGGTTGTCCGTCGCCGCGGCAAAGTTTACGTGATCAACAAGAAGGATCCTCGTTTCAAGGCTCGCCAGGGCTAG
>Cp48252_50
ATGGACACACTACGCGACACCATCAAGAACCGACTCCGCACCCGATCAGCCATCGATCCGGCTGAAGAAATTACGGCGCGCGTGGATTTCCTAGCGCAATATCTTTCCGCATCCGGCGCGCGAGGTTTTGCCCTCGGCATCTCTGGAGGACAGGACTCGACCCTGGCGGGACGCTTAGCCCAATTAGCCGTAGAGAAACTACGAAAAGAAGGGTACCCCGCAGAGTTCTGGGCGATCAGACTACCGTACGGCGTCCAGGCAGACGAGGAGGACGCCCGCATCGCTCTCGCATTCATCCGACCAGATCACAGCGTCACCATTAACATCAAACCCGCCACAGATGCTTGCGCAGCAGATGTTGCACAAGCCCTGGGGTTAGAAACGCTCAATGACTTTAATAAAGGAAATGTAAAAGCACGCCAAAGAATGATCGCGCAGTACGCTTTGGCCGGCGAAAAGGGGCTCCTAGTTATTGGCACCGATCATGCCGCCGAAAATGTCACGGGATTTTTTACCAAATTTGGCGATGGCGCAGCCGATATCCTCCCACTCGCGGGATTATCTAAGCGTCAAGGGGCGCAGCTTTTACAAGCCCTTAACGCCCCCGATTCCACATGGCTCAAAGTCCCCACCGCAGACCTGGAGGAAGAGCGCCCCGCGCTTCCCGACGAGGTCGCCCTCGGAGTAACTTACTCCGACATTGATACATACATCGAAGGCTCCGGCGAAGTATCCGAGAAAGCCGCCGCCCGCATCGAACACTTATGGAAAATCGGCGAGCATAAGCGCCATCTACCGGTAGAACCAGGCGATACGTGGTGGCGCCGATAA
>Cp48252_51
ATGGATAACAATTCTGAGGCGATAAGGGTATTAGGGCAGGACGAAATCATAGAAAGGCTCCGCGGCGAGCCTGTTGGCCGGATCGTAGTTCGGCGTAAAGACGATATGGATATCTTTCCGGTGAATTACGTCGTAGATACTTCGCAGGGAGGGCCGCGTATTTATTTACGTACGGCGGAGGGCACAAAACTGTTTACCGTGAACCTAAACCCCCAGGTGCTCTTTGAGGTTGATCATTTTAATGAAGAATCTGGTTGGTCTGTGGTTGTTCGCGGCACTGCGTATGTGGTGAAAGACACTGCTGAAATTCACCATGCAGAGTCTCTTGATCTGCGCCCATGGCTGCCGACATTAAAATACAATTTTATTTGTATTCCCTGCATAGAGTTATCGGGACGCGCATTTACTTTTGGTGAAGAGCCGGAACGCTACTAG
>Cp48252_52
ATGGCGGGGGTCGGCAACCCTTGTGTGTCTGTGTTCTGGATTTATAGGTATGCGACAATAAACCGCATGTACGGTGAGAGAGCCATATCGCGGGAGAATGTTGAAAGACTGACGCAGCTGCTGATTTCCGGCGAGGCGTTACATTGGATACGCGAGTTTGAGACCTACCGCTCCGGGCTGGCAAACGTTGATGAACACGAGCGGCCGGATAAAAGGACGACCATTTTTGTAGACGCCGCGGATCTCGTGTGGGCGTGGATTTCAGAGCCAGGGGAGAAGGGGTTCCGTAGCTACGCGCAAGAGCTGATTGCTCGCGAGTTGGAGCAGGAAACCACAAAAACCGCAGATTGTGCCGAGTTGGCAGCCCTGTGGTCGGAATCGCAGATGGCTGTTTTGTCTCAGGTCGTGGACCAATGGGAGTTTAATAACCCGCCATTCGTCGGGATGGTTGATGGAGACGGCGGAGTTGTTCGCTGTTTCTAA
>Cp48252_53
ATGAGTGAAGATACTAAGAAATGCACATTCAATCAGGAAAGCCACTACGCAAACTTTGCCGCTGAGGTATTCACGTTGCTCTCGGACGCCACACGCGTGCGGATCATTCTGGCGTTGAGGGATGCAGAAAAATCCGTCAACGAGCTAGCTGAAGAAATCGGTAAATCCCCCACGACCACCTCACAACACCTGGCAAAACTACGCTGGGGCAAGATCGTCGAGGCTCGTCAAGATGGCAATCGAGTGTTTTATCGGCTTATCGACGCCCACGCGCGCGAACTTGTGACGCTCGCCGTATTCCACGCTCAGCGATGCGTAGTAAATACCGCCCCAGCTCATCATCGAAACTCTGACGGCTCTATTACTGCTGATGCCACGCCCCCTGGTGCTCTGCGATGA
>Cp48252_54
ATGAGTACCACCTCAACAGAAATGCGTAGCTTATGGCAACGCATTGATCATAAAGACCTCGCTCGGGTCATATTCGTCGCGCTCTGCGCCGTAGCTCTTATCCTAGGGTTAACCTGGCCACGGCCGATGCTCCCAGCCATCGCTTTTCTTGGCCTGATAGTAGGCTGCTGGCCGATCGCACTCGAGGCGTTCAAGGATCTGCTCCAGCGAAAAATGAGCATGGAGCTATCCATGTTTATCGCAATTGTCGCATCGGCCGCTATTGGCGAGTGGATAACAGCATTGGTTATCACTGTATTCGCCCTGGCAGCAGAGATACTGGAGGATCTCTCCCTGGATCGCGGCCGTGAGGCCTTGACGGACCTTATGACGTTCCTCCCCGAGACCGTGCAAGTCCGACGTGGCGATGAGGGCGACGAGGTCACCTTAGTGCCTTTGCATGAGGTAGTTGCAGGGGACACTGTGGTCGTGTCACCAGGCGGGCGCATACCAGTTGACGGAACCGTTGTTTCCGGCAAATCAAGTGCTGACCAATCGCGTATCACCGGAGAACCCCTTCCCGTAGATATTACGGTCGGCGATTCGGTATTCGCCGGTTCAGTCAACCAGGTCGGCGTGGTCGAGATCCGTGCGCAAAAAGTAGGAACAGAGTCCTCCTATGGACGAATCATCGCAGCAGTAGAACAGGCCCAATCGACCGAGCCGCCAGCGCAAAGACTCGCCGACAAACTAGCAGCATGGCTAGTGTATTTTGCCTTATTCAGTGCTGTGCTTACATACCTTAATTACCCACGATCTCAAGGCCACGATTGCAGTGGTAGTGGTCGCTGGCGCTTGCGGCATTGCCGCCGGTACACCTCTCGCAGTCTTAGCCGCCATCGCCCGCATCGCCAGAAATGGAGCGTTTATCAAAGACGGCGCCCATCTTGA
>Cp48252_55
GTGCCGTCGACAAGCATTGACCGCGAAGAGCTGCTTACGCTGGCTGGAACAGCTGAATCTTATTCCGAGCATCCGCTGGGGCAGGCCGTGGTCGCATATGTTCGCGCGCAGGCAACCGTTCCCTGGTATCAGGTGCGCCGGATACGATTGATGCCCACGGTTCCGCTACTGCCGTTCACATCAGCATCGACGGACACTATGCAGGCACGATTCTCTTAG
>Cp48252_56
ATGATGCTCACCGGCGACCAGGAGATCGCGGCACGGGCCGTCGCAACCGAGCTAGGTATCGACGAAGTCCACGCAGGGTTGCTCCCCGACGACAAACTCGCTATTATCGACGCCCAACGCGCTGCCGGACGCACGATTGCAATGATCGGCGACGGAGTCAACGACGCACCCGCTCTAGCGCATGCCACCGTGGGGATCGCCATAGGATCAGGCACCGATATCGCTCAAGAGAGCTCAGACGTGGTCCTCATTAGCTCTGATCTCAACGACCTTGCGCACACTGTCCACGTGGCCAAACGTGCCCGAAAAATCATCATGTTCAACTTCATCGGCACTCTTGCCGTTGACATTCTTGGAATGATCCTTGCCGCGTATGGACTGCTCTCCCCCGTATTTGCAGCATTCATCCATGTTGGTTCAGAAACTGCTTTTATCCTCAACTCAGCTCGGCTCATCCCGCGGCGGCGCTAG
>Cp48252_57
GTGGGGGGTTGTCGGTCTGGCACTCCGGCAAAACCTACGGGACGCTCATCTACAATCTCAGAGGCTGGAGCCGGAAGCGCAGCCTCTTTTGTAGTCGTAGATGAAGGCTCTGTCGATGTAGATGAGGCGGTGGATACGGAGCTAGTGGATGAGGTAGTGCTCCTCGTAGATGAGGTAGTGGCTTTGGTAGTAGGAGCTGTTGTTGATGTTGAAGGTGAAGGCAAAGCGGGCTCTTGCTTTGCTTGTGTCGGAATTATGGAACCACCTACAAAGAAAAGGACAATACTGGTGGTAGCAATTTTCCCCCAATGGTGTTTTAGGGGGGGAGCGCCGTGA
>Cp48252_58
ATGGCCGCGCAGCAAAACAAAAAGACAACACCAAGTAGCACAAAATTTATCGTGGAGGGTGTTTACTTTTCAGAAAACCCAAACCATCCCTGCTACCTGCGCCGAGGTCTTTTCGTGCATGTTCTTTCACGCTTCAACTAA
>Cp48252_59
ATGGCATACAGCACTATGAAGCTGCAAAAGCTTCTGCACTTCGTCGCAAGCAGGTATCAAAAGATCGCTAAGCAACCGCTGTTGGGAAAAGTAACTTCCACATGGGATTATGGGGAGGTTGTGTACTCGGCCTGGGGTGAATTTTGTAGTTTTAGTAAGGGCAACATCAAACGTTATGCACGTGACGACGCACGCGGTGGTGTGTTTGTTATTGGTGAACACTCAGGATATTGA
>Cp48252_60
ATGATCCTCTCACGTAGGAAAACCGCAGCAGTCAAAGGACTATTTCATCATCCTTTACTCGCGCTGCTTTTTGTCTTACTCCTTATAGCAACAGCTGTCCCCCTCTTAATCCACAACTCCCCTAGAGCCGCAGCAGAAGCAACCTGTACAGGCGGCAAATGGGAAAACGTGCGGTGGAAAAACGGCAGTCCCAATGTCAACAGCAACACATATGTAGGGCCCAGTAACTTCGCACAAGTTGAATTCGACTGGACGGCCGATAAAAACGCTACGGCCGGCAGCAGCTTCGAATTTAAACTACCCAGCCAATTAAAAGCCGTAAACACCGGAACCGTCGTCCTGACAGACAATAAGGGCGAGGCCGTTGCCACCGGCACATGGAAGGGCGATAAATTCATCATCACGCTCACTGATTTCCAGGATCGTCATTTTGACGTCCACGGCACCGCTTACGTCGCTGTCGCATGGAACATAAACAGTAAATTTGATGGCCAGTTGGATTTTACTGGTTGTGGCACCGGTCAACTGAACGGAAAATTTGAGCAGCGTGAGAGCGGTTTATTCCATGACGATGGAAAAATCGGAGAATACCGTGGATTTGATGAGAAAAACAAGGTTCATATAATCCACTGGTCTGTCGGTATCGACCCGAAAAAGCACAAAAACGAAGGACATGGCGGCCAAGTCCTAGTAACGGATGATGCCCCTGACGGATGGAAATTCGCCTGTGACGGCAAATACACCAACGGCTACGCCCCTGTCTACGTTTCCTCTTTCATTGCAGGATCCAACGGGCCGATCCGCCACGCAATTTATCCAGCCAACGGATATCCGCCAGCCGCCGGTACCCTCAATGGGGTAACGGGCATCACATCTGAAACTATACCTCCGGGGCATAATTACACGTTGAATTGTACTGAACAACACGTGTACGTTCAGTTCCCCTATGGTCTGTCCGATCAGTCCGGCCCCGTCTTAACACTGACAGCTTTCACCGAAACCAAACCTAAGCCCGGTAGTACCGTCACCAACAAAGCCAAGATTGACAATGTTGACGTTGAGGGTCATGTTGTGTTCCCTGATGCTGGCGGACAAGGCCGCGGCAGCAAAGGCGGCTTCACCCTAGAAAAACTCGTCGTAGGAACCGAAGCAGACAAAACCAAAGAATTCACCTTCGAATACGAATGCACCGGTTCGGCCGCCAAAGACATGAAAAAAGGCACGATTACCCTCAAACACGAGGACTTTACGCATGTGAGCGGCTTGAACAAAGGCCTCAAATGCAAGGTAAAAGAGAACACCTCTGAGAACAAAGACGGCCGAAAGCTCACCACATCTTGGATCATCACGGATAAAGATGAAAAAGTCAGAAGTATTGGTTCAGCCTCTGAAGTCGACTTCACCGTGGATTCCCCAGAAGAGGAAGCTATCCACGTTGTTGTTACGAACAAGTACGAGCAAAACGGTGAATTCTCCCTCAAAAAGAAAGTAGAGGGTGTGAAGACCGACAAGAAGTTCAAGTTCGAGTGGGTATGTACCACCGATAAAGGTGCCCAATACCGCGGTGAAAACACTCTCGCGGATGGTGAAGAGACAACAATTACAGGTCTACCTCTTGACTCAACCTGTAAGGTCACGGAAACCCCTGTGAGTATCAAGGGTCATACGCACATGCTGCGCTGGTTGAGCAATGGTGAAGAAAGCGGTTCTAAGAATCCGTTTACGCTTACCCCTCGAGATAGGGCAAACCAGGCCAAGCTGGTTGTTACTGCGGTAAATAAGTACACTCCGGCGGACTCCACAACAGGTGGCTTCACCTTAGAGAAAAAGGTTGAAGGCCTCGATGCCGACCAGAAAGATAAAGAGTTTAAGTTCACCTGGCAATGCCGTGTCGACGAAAAAACAGACCCTGTTATAGGAAGCACAAAGCTTAAGGCCAACCAAACCTTCAAGGTTGACAATTTGCCGGTTGACTCGACCTGTACGATTGCTGAAACCGAGGCTGAGGTGGATGGTTATAAGCACGCTATCCAGTGGTTCACCAACGATGAAGAAAGAAATGTCAATCCTGTTACTGTGACCCCGCGGTCAGAGGATGACCAAACCCCATTGGTTGTAAAAGCTGTGAACTCTTATACCCCTGTAGTTCCTCCTGTACCAACCACGGTGCCGACCACGTCTTCGTCCACGTCTTCAAAGACGACGGAACCAACCACCACGTCATCCACATACACAAAGACCACGGAGCCAACCACATCTTCATCCACGTCAACTAAGACGACCGAACCAACTACGTCTTCGTCCACAACGACAAAGACCACAGAGCCGACCACCACATCATCCACAACAACAAATAGGATTCCCCCAATCATCCCTATTCCTATCCCTATTCCGATTCCACCAGCACCACAGCCACCGGCACCAACACCAGCACCACAGCCACCGGCACCAACACCAGCACCACAGCCACCGGCGCCGACACAACACGCAACTCCCTCAGTACCAACCCTGCACTCCTCAGCGGCACCACAACCTGGTACACACAAAAACACTGGTACGCACAAAGGCAAAGGAGTCTTAGCAAAAACAGGTGCATCCGTAATCTGGATTCTTATAGCAGCTATCCTGTTCGCTGGTATCGGTGGACTTATCCTCTACCGGGCGATAAGTAAAAACAGCCGTTAA
>Cp48252_61
TTGTTACATACCTACGGGGCCTGGGATATTGTCGCAGTGCCACGCGGTGGCTTTGATGTGCGTATTTTTGATGGAGGCCCTTGCTCTGTGGATGTGGCCCCTACCTTGTGTGATTAA
>Cp48252_62
ATGTGTGCGGTTGAGCGTGAACTAATCCCCACAAACCCCGTTCAGATAAAGGCAGTATCGGCCAGTTGGAAGCCGAAGGAGAAGTGCCTTCTGTCTGATGCTGTGCTTGAGGCGATTATGGACGTTTAA
>Cp48252_63
ATGCAGAATTTCCCGGCGGGTGAGGGAAACCGGATTACTGACCTTATCCTGCCTGGTAACAAGGATGCAGACGTGTGTGTATTGCGTGATTTTTGTCTTGTGGACTTAGCAAAGGCAGATGTTTACCGGTGGTGGGTTCAAGCAATGTGGATTATTTGA
>Cp48252_64
GTGGTCATTGCTGTGGTCGCTTTTATCGTGATCCAAGGTCGGGGCGCCCAAGCAGAGAAATTTGCGGATCGCGAACGTGAAACAATCTCTTTTACAGGTGAGGTAACGGACAACGCAATCCAGCTGAAGGCAGCAAACGTAAAGTCTGATGCCAAGAAGATTGATCTATACGAGGATTACTCTTGCTCCCACTGCGCCGAGCTAGGCAAAGCAACGGACAATCCGATGAAGGAAGCCATTGAAAAAGGCGAGATCGTGGTTAATCTACGATTCCTTAACTTCCTTGATCGCGGAAACGAAGACGGAAGTTCCAGCAAAGGTGGAGCAGCGGCACTAGCTATTGCTAACGCTGGTGAATGGGATGCCTATTGGAACTACCGCACTCTGCTCATGGAAGAACAGAACAGCATCTATGGGAAGTGGAGCAACGAGGACTTTGCTAATGCAGCGAAGAATGTCGGCGCATCTGATGGTGTAGTACAGAAGATTCGTGATGGTGCTGAAAAGCAGCACTTCCTTGACGCTGCTAAAGCTAATACTGACAAGCTAGAGAAAGACAGCGGAAAAGTTTCCTCACCGCGCGTCTTTATCGACGGCAAGGAAGTCACCGAGAAGATCAATACCTGGGTCACCCAGGCTACTTCCTAA
>Cp48252_65
TTGGACTTCTCAGTAGGGTTTTTAACCTTTTTAACGGAGGATGCACTACTCACTATTTTTACAACCTTGTTTCTTGTCGTTGTTCTCACCCACGAGCCCGTGCGCTCAGGCAAGGAAGAAGCATGGGTGATGTGA
>Cp48252_66
ATGAAGCGTTCCAAAAAGACTATGGCCTTAGACGCCATGAGCTTCTTCGCACGTTTCTTTATGGCTTATATCTGGATCTCAGCGGGTATCTCTAAAGTTGGGTCGCATCTAGAGACAGCCCAATCGGTAAAAGCCTATGAGATTTTTAGCGATACGTGGGCTAACTGGATCTCCATGATTATCGGCCCCTTGGAGATCGCTGGTGGTGTGGTATTGCTGCTGGGAATATTCCTACGCAAAGCAAGCTGGGTTTCCACCTTTGTCATGCTTTTGTTCATCGTTGGGCTTGCACAGGCCTGGGCCCGAGGTCTGAGCATCGACTGTGGTTGTTTTGGGCCACAAGGTATTACAGAAAACACCGCTGCTGATTATGCAAAAGTGATAGCCAGGGACATTATCTTTGTAATTCTGTCTCTATGGACGGTTTACCGTCCTTTTAAAAAGTGGGCTTTATACGCATAA
>Cp48252_67
ATGGCGCATGAGCGTGCAGGTCAATTGGCCCAACCCCAAGATCTTATTGACATTGCGGAAGTAGTGACTGCGTACTATACGCGTCATCCCGATGTAGATAACCCTGACCAGCAGGTATCTTTTGGAACGTCTGGGCATCGGGGGTCCTCTTTAGACACCGCTTTTAATGAGCAGCATATCCTCGCGATTACGCAGGCCATCGTGGAATATCGGCGGAGTAAAAATATTGATGGCCCGCTCTTTATCGGGCGCGACCCTCATGCGCTCAGCGAGCCTGCGATGGTTTCTGCCCTTGAAGTATTGCTGGCTAACGATGTAACTGTGCTTGTCGACGACCGCGGCCGCTACACACCAACACCCGCAGTATCTCACGCGATTCTTACGCACAATGCAGGCACCACGACAAAGCGTGCCGACGGAATCGTGATCACGCCTTCTCATAATCCACCACGCGACGGCGGTTTTAAATATAATCCTCCTCACGGCGGGCCAGCGGACACGGATGCCACAGACTGGATCGCGAATCGGGCAAATCAGCTGCTCCGCGAGGGGCTGCGCGGAGTTCACCGCGTTCCTGTGCAAGGTGTCCTCGACCCGCGGGCGCGCACATACAATTTCCTAGAGTCTTATGTTGCAGATCTGCCAAACGTGGTTAACATCGCAGCCATAAGAGACTCCGGGCTACATATCGGTGCGGACCCCATGGGTGGAGCATCAGTGGATTATTGGGGAGCGATCGCTGAGCATCACAAGCTTAATGTGACGGTTACTAATCCTCTTGTAGACGCCACCTGGCGTTTTATGACCTTAGACACTGACGGAAAAATCCGGATGGACTGCTCTTCACCCAATTCGATGGCATCGTTGGTAAACAACCGAGATCAGTTCGATATATCTACCGGTAACGATGCCGATGCGGATAGGCACGGAATAGTTACTCCAGATGCTGGTCTTATGAACCCAAATCATTATCTGGCGGTTGCCATTGATTATTTGTTTACTCACCGTCCCCAGTGGCCCACGGATATTGCCGTGGGCAAGACCCTTGTCTCATCGTCGATGATTGATCGGGTGGTGAATAACCTGGGGCGCAAGCTTATCGAGGTTCCCGTGGGCTTCAAATGGTTTGTACCCGGGCTCGTAGACGGTTCCGTGGGATTTGGCGGTGAAGAATCCGCAGGAGCATCGTTCTTACGCCAGGACGCAACTGTGTGGTCTACGGACAAAGACGGACTTATTCTCAATCTACTAGCAGCGGAAATGACCGCGGTGACTGGGAAGAGCCCGTCGCAACGCTATAGGGAACTAACGCAAGACTACGGTGCGCCTATCTACGCGCGTATCGACGCCCCCGCCAGCCGCGAACAAAAAGCAATATTGAAAGGGCTTTCTCCCGAGGACATCTCGGCCACCGAGCTCGCAGGCGAAAGTATTACCGCGAAGCTCACTCATGCGCCGGGCAACGGTGCGGCACTTGGTGGGCTTAAAGTGACTACGGACAACGCCTGGTTTGCTGCGCGGCCCTCAGGGACGGAACAGAAGTACAAAATATATGCCGAATCCTTCCTTGGAGAATCCCATCTACAGCAGGTGCAAAAGGAGGCGCAGGCGCTTGTAGATGAGATACTACAAGCTTAA
>Cp48252_68
ATGGATAGAGTCCCTCTCTCGGTGGTTGTTGGTAGCGGAGCAGCTTTAGGAGCCGCTGCGCGCTTCCTCATTACCAGTCAGGTGTCGCTTATCGACGCCCCCTCCACCATCATGCTCATCAATATCGTGGGAGCAACACTTATGGGTTATTTCCGTCCGAGTCCATTCTGGGGAACCGGATTTCTCGGCGGTTTTACTAGTTTTTCTGCCTTCGCCCTCTATTTGGCAGCTCCGCAACTCAGCTGGTTTTCCGCAACCATCCTCTTCCTTTCCACTGTCTTCGGATGCATTGCCGGATGGATCCTAGGCAACGCCCTCGCTCACAGAAAAACAACCGCCCCATGA
>Cp48252_69
ATGACCCTCTACGCTCTCGGAGCTGTGCTACTTGGCGGGTTTTGCGGAGGAGTCTGCCGTTTATGGTTAGGTGCCTTGGGTCCCTATCGAGGAACTTTGGTGGCCAACGTTGCTGCTTGTATTGCCCTCGCCTGGGTATGGAAGAACGACCCATCCCAAGAAATTATCTTGTATACGGGCACGGGGCTTGCTGGGGCTTTATCCACCTGGTCGACTCTTGCCAAAGAGTTAGGAACAGATATTATCCAAGGTCGCTGGTTAGCTGCTCTTGGTTATCTGGCAATAACATGCGCGCTCGGTATCGGCAGCGCTCTCCTCATCCTGCACGTATAA
>Cp48252_70
ATGGGACAGCATTCTGTTAAAGGCAGAGAGCCTTCATCTCCGGCGAGTTCCCCTAGTAAGGACAGCTCCACAGCGATGCTTCGCGTGAGCATACGGTCGGTCTTGGCCCATAAAGTCCGTTTGGCTCTGACGCTGTTAGCCGTTGTTCTAGGAACAGCTTTTGTCTCTGGCTCTTTGATGTTCACTGCATCCTTGAGCGAATCCTTCGATGCGGTAGTGGACGATAACCTCGCGGGTATAGATGCTGTTGTTTCGGGTAAAGAGAAACCAATCACCGTTGCGGAGATTGAAGCACTGAGATCAGACAAGAATGTTCAAGCCGTAGACATCAATGGTTCCACCAACGTCGTTGTAGCAACGTCTGACCGTAAGGCTATTCAGACGGGTGCTGGGCGCGCCAGCGTCTCCATTTTTCATGGAGAAGGCAGTGCAAGTAACCGACCGATGAAAATCGCGGAAGGAACGGCACCCAAAGAAGACGCTGATGTAGTGATTGCAACAACAACAGCCTCTGCGCACAACATTAAGATTGGCGATTCCCTTTTGGTTATTGATCCGATGGGGCAACGCGAAGTCAAAGTTGTTGGCACTTATGTGCCTGCTTCATCCAATGCGCCTGGGTTGACCCTGTTAACCTCTGAGAACGGCTATCTTGCTAATTACACCCAAGGGGTCGTTGGATCGGTGATCGTTAAAAGCGCGGGCATGTCTTCTGACGACTTAGTGAAGTACCTGTCCGACACCTACCCGCAGTACAAGGTAGACACCGGAAGCGCCATAGCGGAGCAAATCACTGGATCCATTAAAAAGGCCCTGAGCTTTGTCAACTACTTCTTGGTGGCCTTTGGTCTTATTGCCCTTCTCGTAGGCACTTTTATCATCGCTAATACATTTTCTATGATCGTTGCCCAGCGGCTAAAGGAATTTGCGCTTCTTCGGGCTTTGGGCGTGTCCAAAAAGCAACTTACCCGTTCGGTTGTTTTTGAAGCCATCATCATTGGTCTCGTTGGTTCCATAATAGGAATCTTCGGAGGCATAGGGCTGGTTAGGCTCATTCAGTTTGTGATGGCTAAGTTTGGCATGGAAATTCCAGCAGCTGGTTTGGGCCTTACCGTTACCTCGGTCCTTCTCCCATTGGCATTAGGAACAATTGTTACTGTGGTGAGCGCCTGGGCTCCTGCTCGCCGCGCTGGTGCTGTGCGTCCTGTGGAAGCCATACGCTCTACGGAGACCGCATCAGAGAGTTCTTTGAAGCTCCGCACTATCGTGGGAGTGATTGGGATCGGGCTAGGTATCGCTGCTGCCTTAGTAGGAATTTTTGCAGAGGACGCAGCTACTAAAACTCGGGCGATTTCCGTGGGCGTAGGTGCTTTGTTCGTGATCGTTGGCGTATTTGCCGCCTCGCCCGCAATGAGTATTCCCCTCGTCGGAGCCCTGGGACGGGTGCTGGGCGCGCCGTTTGGGGCCGTCGGCAAGCTATCGGCTACTAACTCTCGACGTAACCCTAGGCGGACTGCAACTACTGCGTTTGCGCTCACTTTGGGCGTTGCTCTTGTGACGACGATCGGTATGTTGTCAGCGACCATGAAGAGCAGCATCAGCGACCTTGTGACTAGCGAGGTCAAGGCAGAGTTTATTCTGTCTGGTCCACAGGGCGGTCACTTCCCCGTGCCAGCTGAGGCAGAAGAGAAAGTCCGTGAGACAGAAGGCGTGGGCTCTGTGACATCAATGGGCTTTGCACCAGTCACCTTGGGTTCAGAAGAATTGGACGTAGTCTCGCACCCGCGCGGCACCGCATTGGTGAATGGAAAAATTGACGATGTTGTCAACGCTAAAGGCGTTGAAGGAAGCCTCGACCTTACCGCTGCCGATCGCGTGGTAGCCAAAAAGAGCTACTTGGAGGCACATAACTTAAAGATTGGCGATCAAGTACCGCTGCGTCTGGAAGACGGGACAGAGATTGCTCATGCCACGATCGTCGGTAGTTTCTCTGAGAGCAAGATTTTGGGTGATGTTATTGCATCGAGCAAAACTATCGAGGGGAAAAACGTCCTTTCGACCATCTCAGTGTTGTTTGTGAATGGCGATGGAACCAAAACGACCGATGAGCTCCGCGATGGGCTTAATAAGGCCGTTGAGGATTTCCTTGTGGTACGTGTCCAAACCTCAAAAGAATATGCAGGCGAGCAAGCTTCAGTGGTCACTCAGATGATGAATATTCTGTATGCCCTCCTTGGCCTTGCCGTGGTCATTGCGATTATCGGAATCATCAATACTCTTGCGCTGAACGTGATTGAGCGACGCCAAGAGATAGGCATGTTGCGTGCCGTGGGCACACAGCGTAGACAGATCCGAACGATGATTTCTATTGAATCGGTGCAGATTGCACTTTATGGTGCTGTGCTGGGTATCGTGATCGGTCTTGGTCTGGGATGGGCGTTCCTCAAAGTCCTTTCTTCCCAAGGATTAGGCACAATCAGCGTTCCTGTCGCAGAGATTGTGTGGCTACTCGTAGGCTCGGCGGTAGTGGGGGTTGTTGCCGCTCTGTGGCCAGCGCGCCGCGCGGCTAAGACGCCGCCGTTGGATGCGATAGCGGACTAA
>Cp48252_71
ATGTCTATCACCGACTCTAAGAGGCCAGCAGCTCGTGCAGTTGCTCTGCACAAAAGCTATGGGCAGGGCGAAACCATGGTCCGAGCCCTTGATGGCATCGACGTGGAATTCGCCACTAATGAATTTACTGCGATTATGGGGCCTTCTGGTTCCGGTAAATCTACGTTGATGCATTGCATGGCAGGTCTGGATTCCATTACTTCGGGGTCGACGTTCATCGGGGAGACTGATCTTTCGAAGTTAAAAGACAAACAGATGACGGCCCTGAGACGTGATCGACTTGGATTTATTTTCCAATCTTTCAACCTAGTTCCTACGCTCACTGCAGCGGAAAACATTACACTTCCTCGGGACATAGCAGGGCGCAAGGTCGACCAAAAGTGGTTTGAAGAGGTAACACAGCGTCTTGGATTAAGTCAGCGTCTAAAACACCGTCCAGCCGAGTTATCGGGTGGACAACAACAACGAGTTGCGTGCGCTCGTGCTCTGGTATCGCAGCCTGAGATCATCTTTGGTGATGAGCCGACAGGAAACTTGGATTCTAATTCTTCGGCGGAGGTTCTATCGATTCTACGAACCGCCGTAGACCAAGATGGACAGACAGTAGTCATAGTTACCCACGATCCACGTGCTGCCTCTTATGCAGATCGGGTAGTTTTTCTTGCTGATGGTCGGATTGTTCAAGATCTGCGTGCTCCTTCTACCGAGGAGATCCTACAAACTATGGCCTCCATTGAGGAGTTGACATAG
>Cp48252_72
TTGTGCTGTGATGCTCTGGGTGTTGTGCTTGGGGTGTTGTGGTGTGGGTGTTGGGTGATTGTTGTGTTGTCTCGTCAAGGCATCGATGGTCACTGTTTTGTTGTACTTTTTTCATTGTTTTTTGTTGAATGA
>Cp48252_73
GTGGCAGCAATATGTTTTGTTACATGGTTGTGTGATGATCACGATGGTGCAGTATCGACCGGCAAGTGTGGCTTGCTTGTAAAAGATTGTGCTGTTTGTGGAAAAAATGTTGTTGACATGAGGCGTTGTTATGGTGCTGATGCGTGCATGATGTTGTGTTGTGTGGGTGTTGGTGGCTGTGGAAACGTGTGA
>Cp48252_74
GTGAAAGAAAGATTTTTAGTGACGGGTGGGGCCCGACTCGAAGGCTCCGTACGAGTAAGCGGCGCAAAAAATAGCGTTCTCAAACTTATGGCGGCAGCTCTGCTTGCAGAGGGGACAACCACGCTAACTAACTGTCCGCAGATCTTGGATGTTCCTTATATGATCCGAGTGCTCGAAGGGCTGGGGTGTTCGGTGGAATCCGATAACGGAACAGTGCGTATCAGCACCCCCGCTGAGATCTCTAGCGACGCAGATTTTGACGCCGTACGCCAATTCCGTGCATCAGTTTGCGTGCTCGGCCCCCTTACGGCGCGCTGCGGTCGAGCGGTTGTGGCCTTACCGGGCGGAGACGCCATTGGAAGTCGGCCTCTGGATATGCATCAGAGCGGCCTGGAAAAGCTCGGGGCTAAGACTCGTATTCAGCATGGGGCTGTTGTTGCGGAGGCGGAACAGCTGAGGGGAGCGAAAATTACGCTTGATTTCCCTTCCGTAGGAGCAACGGAGAACATTCTCACCGCGGCAGTGCTTGCCGACGGCACCACCATCCTTGATAACGCAGCGCGAGAGCCCGAGATTTTTGACCTGTGCACCATGCTCAAAGAGATGGGGGCCGATATCTCTGGTGAGGGAACCTCAACAATCACGATCACGGGCGTGGATAAGCTGTATCCCACTGAGCATGAAGTAATCGGCGACCGCATTGTCGCTGGAACCTGGGCTTATGCGTCAGCCATGACTCAAGGTGACATTACTGTGGGCGGTATTGCGCCACGGAACCTTCACCTGCCGTTGGAAAAACTCAAAGTAGCTGGTGCGGAGGTAGAGACATATGAACACGGATTCCGTGTACGTATGAACCGCCGTCCTCAGGCTGTGGACTATCAAACATTGCCCTTCCCCGGCTTTCCTACCGATCTTCAGCCAATGGCCATAGGAATTGCGACTGTGGCCCAAGGAACGTCTGTAATCACAGAAAACATCTTTGAAGCGCGTTTCCGCTTTGTCGACGAGCTGATGCGGCTTGGCGCAGACGCCACAGTTGATGGGCACCACGTTGTTTTACGCGGGGTAGAACAGTTGTCTTCTACTCCAGTGTGGAGTTCGGACATTAGAGCTGGTGCCGGGTTAGTCCTGGCCGGCTTGTGTGCTGAAGGCGTAACTGAGGTCCATGACGTCTTCCACATCGATCGCGGATACCCCAATTTTGTTGAAGATTTACGACGTCTAGGTGCCACCATCGAGCGAGTCTCTGACTAA
>Cp48252_75
ATGGCTGTTCATTTGACAAAGATTTACACGCGTACCGGTGATGATGGCACCACCGGACTGTCCGATTTCTCCCGAGTTTCCAAAAATGACCCCAGGCTCATTGCCTACGCAGATTGCGATGAACTCAACGCATCGCTTGGCTTAGTTCTGGCGTTATCCGAGGTTCCCGACACAGTTCGTTCCTGCCTAAGCCGCATCCAAAATGAGCTTTTCGACGCCGGCGCCGACCTAGCCACCCCCATCGCAGAGGATCCTGAATATCCACCGCTGCGCATCGAGCAATCTTATATAGATCATCTTGAAAAAGACTGTGACTTTTTCAACGAGAACCTGGAAAAACTCAATTCCTTTATTCTCCCAGGTGGCACCCCAGCCGCCGCATTATTACATTCCTCGCGAACTATAGCCCGACGCGCGGAGCGTGCCGCATGGGGAGCTATAGAGGCACATCCAGACACCACGTCAGTATTACCAGCTAAATACCTCAACAGACTCAGTGATTTATTGTTCATTTTGAGCCGCGTAGCAAACGATAGTGATGACGTGAAGTGGGTCCCCGGAGGAAGCCGCTAA
>Cp48252_76
GTGGAATCTCAACGCGTCAAAGATGATGACGATGCGATCCGCTCTGCGCTGGCATCACTAAAAAATGCCACTGGTATCCCAGTGACCATGTATGCGACCGTTCAGTCGGATAATCGCCTACTAATTAATCAGTGGGTAGGATTGCGTACTCCCGCGCTTCAGAATCTGACGATTGAAAACGGCGTAGGCGTAGGCGGGCGAGTGGTCAAGACTCGTCGTCCAGTAGGCGTGAGTGATTACATGCGTGCCAACGTGATTTCGCATGATCTGGATCCTGTCATTCAGGACGAAGGCTTGCATTCGATTGTGGCAGTCCCCGTCATTGTGCATCGCGAGGTTCGCGGAGTCCTATATGTCGGCGTTCATTCCCCAGTTCGCCTTGGCGACAAAGTGATTGAAGAGGTCACTATGACTGCCCGGGTTCTAGAACAAGATCTCGCTATTATTGCTGCTTCTCGACGCTCCGAGGGGTTGCGTGGCGCGGCAAAGCAGGGGCGCATGATGAACGGCGCCGAGTGGGAACAGATTAGGGCCACTCACTCCAAGCTGCGTATGCTGGCTAACCGCATTGATCATGAAGAACTGCGTCAAGAACTTGAAGAGCTCTGCGATCAAATGGTCGCCCCTGTTCACGTCAAGCAGACGACTAAGCTTTCCGCTCGTGAACTCGATGTTCTTTCTTGTGTAGCTCTTGGGCATACCAACGTTGAGGCTGCCGAGGAAATGGGGATTGGTGCAGAAACGGTGAAGAGTTACTTGCGTTCTGTTATGCGTAAGTTGGGTGCTCACACCCGCTATGAAGCCGTGAATGCAGCCCGCCGCATTGGTGCGCTGCCCTGA
>Cp48252_77
GTGGCGAGCTGTGTAGCTCTCATAATATTCGCGTTTTGCGTGAGTGTGCAGGGATATTTAGGTAATTTATCTGAGATGATGAGATTTTTGATCCTTAAATATGTGGGACGTGTTCCACTTATTGAAAATGATTCCATGATGGAAGGGCACCCCCTGTATTCCGACAAAACGGACATATTAAAAACAATGCGTCGGAACGGGGCGCTTTTGACTACCCCCGTAAAGTAG
>Cp48252_78
ATGGCTAAGGTCTATGACAACATTTTGGACACCATTGGCAATACACCAATCGTTCGTATTAACCGTCTGGCACAAGATCTTCCAGGCAACGTTCTGGTAAAAATAGAGTCTTTTAATCCAGCCAACTCGGTTAAAGACCGCATTGGTAAAGCCATCGTGGACGCAGCGGAAGCATCTGGTGCTCTTAAACCTGGCGGAACTATAGTCGAAGCAACATCTGGAAACACAGGCATTGCACTTGCGTTAGTAGGCGCAGCCCGTGGTTACAACGTTGTCCTTACGATGCCGGAAACAATGTCTCTGGAACGCCGCGTTATGCTCCGTGCCTATGGGGCAGAAATTATCTTGACACCCGGTGCCGCAGGCATGCAGGGGGCCGTGGATAAGGCAAATGAGATCGTCCGTGAGCGAGGCAATGCTATTCTGGCCAGCCAATTTGCCAACGCCGCAAATCCTGAGGTCCACCGCAACACCACAGGTGAAGAAATCTGGAAGGACACCGAGGGCCAGGTTGATATTTTTGTAGCCGGCATCGGCACCGGCGGAACAATCACGGGGGCGGGCGAGACATTAAAGAAGCACAATCCCGATATTAAAATTTACGCCGTTGAGCCGGCAGCTTCTCCCCTGCTTACCACCGGTAAAGCCGGCCCTCACAAGATCCAAGGACTGGGAGCCAACTTCATTCCAGAGGTCCTCAATCAAAAGATCTACGAGGAAGTTCTCACAGTTACTAATGAAGACGCCATTGCGGTTTCCCGTCAGCTAGCAGCACAGGAAGGCATCCTTGGGGGTATCTCTGCAGGAGCTAACCTCAAAGCAGCCCTTGAAATAGCTGCCCGTCCAGAGAATGAAGGCAAGACCATAGTCACTGTCGTCCCGGATTACGGTGAGCGCTACGTCTCCACTGCTCTATTCGAGGATATTCGCGACTAA
>Cp48252_79
ATGTACAACATCGTCAAGATGATTCGCGAGGACCTAGCAAATGCGCGGGATCATGATCCTGCCGCACGCGGCGACGTGGAAAATGCCATTGTTTATTCTGGGTTGCACGCCATATGGTCACACCGAGTGGCGCACAAACTCTGGGGCCGGGGGTATAAAGGGCCAGCACGCGTTCTATCCCAAATCACGCGTTTTCTCACAGGTATTGAGATCCACCCTGGCGCAACCATTGGCCGTCGATTCTTTATCGATCATGGCATGGGCATAGTTATCGGAGAGACCGCGGAGATTGGGGAAGGCGTGATGTTGTACCACGGCGTAACCCTCGGCGGGCAGGTTCTTACACAAACAAAGCGCCATCCAACTGTGGAAGATAACGTGACTATTGGCGCAGGCGCTAAGGTCTTAGGGCCCATCACTATCGGTGAAGGAAGCGCTATCGGCGCGAATGCAGTGGTAACAAAAGATGTTCCGGCCAACCACATAGCGGTGGGCATTCCCGCGAAAAACCGTCCACGTGGAGCTGGTGAAAAGATAAAGCTTGTGGACCCGGATTATTACATTTAG
>Cp48252_80
ATGACACAGAACTCTCATGACAATATTGCAGTGGAACACGAGCCGGAGCAGAGCCGTTTTGCTCTTTACAAAGATGGAGAGCTTGGCGGATTTGCCAGTTACGTTGAGCGGGGCCAGTCTCGCGAATTCAATCACACAGTCGTAGAATCTGCTTTCCGTGGGCAGGGCCTATCAAAACCACTAATTAAGCACGCTCTTGATGCTAGCCACGCAGATGGTTTTTCTATCCTTCCAACGTGCTCTGCAATCAAGGATTTTATTGCCAAGAATCCTGAGTACCAAGAGGTTGTTATATAA
>Cp48252_81
ATGTCTTACTCGCTTCAACTTCCTGGCTATAGCATCGGCAAAGATGCGTATGGGAAAATTGATGAGGTCATTGCTTCTTATGGATACCGTGCAGTGGTTATCGGGGGCAAAACTGCCATAGAGAAAACCCGTGAGGCTTTTGAAGCTGCGCAAGAAGAACAAGATTTTGTTATCGAAGACTGGGTTGTTTATGGGCATAATTCCACTTATGGCAACGTCGATAAGCTATGCAGCCTTGAATCGGTGCGTAATGCAGAGGTGATCTTTGGTGTCGGGGGCGGCCGGGCGATTGACACGGTAAAGGTCGTTGCAGCGCGGTTGGAGAAGCCTCTCTTTAACTTTCCCACGGTGGGTTCTAACTGTGCAGCGGCAACAAACCTCTCTGTGATGTACAAGGACGACGATTCCCTGGAAGGTTACGATTATCAGCCGGGGCCTTGTCAGCATGTGTTTATTAATACTGCTGTGATCGCGAATTCTCCGGTGGACCTCTTCTGGGCGGGTATTGCTGACGGGATGTCAAAGGAATGCGAAGTCAAATTGCAATCTCGGGGCAAAGAGTTGACTAACGCTCCGCTGATGGGACGTCACCTGAGTTCTTCTGTGACTCCTGCGCTCATGGAGTATGGCTTCCGGGCGCTTCAGGACTGCAAGAATGCTCGCCCCTCAAGAGCCATCGAAGAAGTGGTCCTGGCAATCGTTATGACTTGTGGATATGTATCCAATATGACGGTCGATCCAGGGCAAACCTATTATTACAACTCTGCATTGGCGCATGCTTTTTATAACTCGACTACTGCGATACCCCGTTGTGTCGGCGTGCATCTCCACGGGGAGATCGTTTCCTATGGTGTGTTGGCGCTGCTGCAATACGACCAGGATTTCGAGCGCAAAGATCGTTACGTGGAATTTTATAAAACTATGGGCTTCCCGTTAACTCTCGCGGATTTGGACCTTAGCGAATCTGACGTGCCGGCGATTATGGAAAGAGTCCCGACCACCACCGAGTGGAAGGTTGGGGAATATGACTTTGGTCGGTTCGCCCGCGCGATCATTGACGCTCAAGTTTTTAACTAG
>Cp48252_82
ATGGATCTGGTTGATATTTCACGGTGGCAGTTTGGAATCACCACTGTTTACCACTTTATTTTTGTACCACTCACAATCGGGCTAGCACCGATAGTCGCAGGCTTTCAAACTGCGTGGGTACTGACCAACAAAGACAAGTGGCTGCGCGCCACAAAGTTTTTTGGCACTCTCTTCCTGGTCAATTTTGCCATGGGCGTGGTCACTGGCATTGTGCAGGAGTTCCAATTCGGAATGGCTTGGAGTGAGTACTCCAGGTTTGTCGGTGATGTCTTTGGCGCGCCTCTCGCGTTAGAAGGTCTTGTCGCGTTCTTTGTCGAGTCCACATTCCTAGGCCTGTGGATCTTTGGCTGGGGGCGTTTACCTCGGTGGATCCATCTAGCCTCCATTTGGCTTGTTGCCGTAGCCGTAAACGTTTCCGCATATTTCATCATCGTGGCCAATTCCTTTATGCAGCACCCGGTGGGAGCCATCTTTAACCCAGAGACGGGGCGGGCTGAGCTTGTCTCCCTCACCGCGTTACTGACCAACCCCACTGCACTCGCTGCATGGCCTCATGCGGTAACCGGGTCGTTGCTTACCGCAGGCACCTTTGTCGCAGGAATTGCCGGTTGGTGGATGATTAAGGAATCTCGCAAGGATTCCGCAGAAAAGCGCGAAGAAGCTGCTTCTTTATGGCGTCCGCTATTCCGCATCGGATCGTGGGTAACGATCCTAAGCGCCGTAGGGTTGGGGGTTACTGGAGATATTCAAGGAAAGCTGATGTTTGTTCAGCAGCCAATGAAGATGGCTGCTGCGGAGTCTTTGTGCCAAACCGCCACAGACCCCTATTTCTCAGTTTTATCCATAGGAACCCACAACGATTGTGGCGCGGTACAGCATCTCATCGAGCTGCCTGGTGTCCTGAGTTTCCTCGCCGCAAATAAATTCAGTGGCGTGACGCTACAAGGCGTAGAGCACTTGCAAAAGCAGTATGAGCAGCTATACGGCCCCGGCAACTACACCCCCAATCTGTTTGTCACATATTGGTCATTCCGCGCGATGATTGGGTTGATGTTGGCGTCGATAGTGCTCGCTGTTGTGGGGCTTTGGTACACCCGACGCGGCGCAGTTCCCCGTGCTCGCTGGATGGGGATTGGTGCGTTAATCGCTCTGCCTTTCCCTTTCCTTGCTAACTCAGCGGGATGGGTCTTCACCGAAATGGGTCGGCAGCCATGGGTTGTGGCTCCCAACCCAGACGCAGCTCCCGGATCTCCTGGTAATGCGGACCGCATCCATCTCATCGTTGACTTTGGCGTATCCAACAACGCGGTGTGGGTAGTTTTTACCTCCCTCATTGGTTTCACCCTTGTTTATGGAGCCCTGGCTTGTGTCTGGTTCTGGCTGATGAAGAAGAAGGTTGTAGAGGGGATGCCCACCAATGTGGACTCTGCACCATTGGTCACTCCGCAAGATGAGGACTCATCCGTGCGCATCCTGCAATTTGGTAAAGACAAATCCTCAACCGACCGTGAAATTAGGAGCTAA
>Cp48252_83
ATGGACCTGCACATCATTTGGTTTATCCTCGTAGGAATCCTGTTTACCGGCTATTTCATCCTTGAGGGATTCGACTTTGGTGTAGGCATGTTGTTGCCTTTTCTTAAACACCGCGAACGCGATGCCGCTGTCAAGGCCATCGGGCCTGTGTGGGATGGCAACGAGGTGTGGCTGATTACCGCAGGAGGCGCGCTCTTCGCGGCTTTCCCCGAATGGTACGCCACTATGTTTTCAGGCTTTTACTTGCCGTTATTCCTTATCCTCATCAGCTTGATCTTGCGGGGAGTCGCTTTGGAATGGCGTTCTAAAGTTGATACTGCCGCATGGCGCCGCTGGTGCGACCGTGGCATTGGTATTGGCAGTTGGGTCCCAGCGTTGTTGTGGGGCGTTGCTTTTGCCAACATCGTGCGCGGTGTCGCAGTAGACGCTAATCGACAGATTGATTCCGGTTTGCACGGATTATTGTCCCTTTTAAATCCTTTTGCTCTGCTAGGCGGTGCCGCTTTTGTTGCGGTATTCCTCCTACACGGGGCCACTTTCTTGGCGCTAAAAACAAATATCCAGCCTGTCCACCGGGTGGCGCGCGTCATGATCGGACCAACTATTGTCGTTGGCGCAGCCTTTGCATTGTGGACACAACTTTCTTTTGGCAAAACCTGGACATGGGCAGTAGTCGCGGTGATTGTGCTCGCGTGCGCAGCTACGGTGGCGTCGTTAAGCTTCCGACGCGATGGCTGGGCCTTTAGCGCAACGGCTGTTCTCATTTGTGCAGTGTCAGTGTTGCTTTTTGGTGCACTATTCCCGTCATTACTTCCAACCACACTCGCAGATGGAGTTGGACTCGATATTTACAACGCCGCAAGCTCTGCCTACACATTAAAGGTCATGACATGGGCCGCAGTTCTTATTACTCCGTTGGTTTTGCTTTATCAAGGCTGGACCTACTGGGTATTCCGCGCTAGAGTCATCGTCCGCCACGACTAG
>Cp48252_84
ATGAATGGGCCGATCAATATCGACCTCGTGCGTATTACTCCTGCCACGCAAAAGTTTCTCGTCGGCGCTGGCGTGGCAGAAGGATTACGCAGTTGCCTAGTGCTCGCACGTGGTTTCCTTATCGGAACTCTCGTGGCACGCACCATTACTGCTTTTAGTAACAACGCCGCCCCGCATATTTCTTTCTGGTATTGGCTAAGCACGTTGCTAGTTATGGTTGCGCTTGCGCTAATAACAGGCGCGGCGCGCCACTGGGCGCATGTCAGCTGTGGCAACGCCATAGATCAATTACGGTCTCAAGCACTTACTGCCTTGCGTCGAAAAGATCCACGCGAGGTACAAGAAGAAGCCGGACGCTGGCGCGCGCTCCTGGGAGAAGGCTTGGGCAGTTTGCGCGGCTACTTCAGCGATTACCTTCCCGCCCTGCTCGCGATGTGCATTGCTACCCCCTCCGCGATCCTGGTTATTAGTTTTCTCGATCTTCCTTCAGGTCTTCTCGCTGCAGGCACCATTCCGCTCATTCCCCTTTTTATGGTGCTTATTGGCACTCTTACTCGCACCACCACCCAACGGCGCTTGCAGGAGACGGGGACGCTCAACGGACAACTCGTCGATTTATTATCGGGAGCACTCACCCTCAAAGCTTTGGGGAATACATCGGGACCAGCGGAAGAAATACGGCGCAGCGGTGCACGCCACGCGCTCACCACTATGTCTGTTCTCCGGCTAGCCTTCTTATCCTCCTTCGCGCTGGAATTTATTGCGACGCTATCTGTCGCACTAGTAGCGGTGGGCATCGGCCTGCGTCTAGTCCACGGAGAAATATCCTTGGAAGCTGGGTTAATAATCCTTATTGTGGTGCCTGAGGTCTATGCGCCTCTGCGTAGGGTAGGCGCCGCTTTCCATGCTTCTGCCGATGGCCTCACGGCAGCAAACCAGGTGTTTCAACTCATCAAAAACACTCCCCCAGCGGATGCCACACCGGTAAAAGAATTCTCTGAAGAACTTTGTATCCAAGGACTCAGCGTGGCCGGACGCGACGGAATCTTGCCGCAAAACCTCAGCTTTACAGCACCGCATGGCCAAATCACTATTTTGTTGGGTGGCAACGGTTCCGGTAAGTCCACAACGTTTCTTGCTGTTCTCGGCGTTCTACCCTATTCCGGGAGTATCACTGCCCCGCCGCTAGAAGCTATTTCTTATCTCGCCGCCCAGCCCTATTGCATGGAAGGAACGGTAGATGACAACCTCCATGTTTTTGGCCAACGTGATCCCGCGACCGTGAAGGCGTTAATGACGGAACTAGATGTGCAGCTGCCGCCAGACCGACATATTAGCCCTGGCTCGGGTATCTCCACAGGACAAGCACAGCGATTGGCCCTCACGCGCTCGCTCTCCCAGCCTGCCAGCCTCTATCTTCTCGATGAACCTAGTGCACATCTCAGCCCCGAGTTGATCGATCCATTGATTCAAGCGGTTCAACAGCGAGCAGCAGCGGGTGCGGCTGTTGTAATAGCAACTCACGATGAACGGCTTGTTAAGGCAGCTCACCGGGTGATAAAGCTATGA
>Cp48252_85
ATGAGTGACACTAGAAATTTTCTACGTCAAAGCGGCGTGCGAAACCGAGATCTGGTTGGCGCTATCCTCGCAGCAAGCATCACTCTTATAAGCGCGCTCGGTTTATCTGTTTTATCCGGCTGGCTTATCACTCGGGCATGGCAGATGCCTCCAATTTTGGACTTGGCAATAGCCATCACCGCAGTTAGAGCCCTGGGTATTTCCCGGGCAGTGTTCAGATATATTGACCGCTTGATCTCCCATCGGCTGGCTCTCCGCGCACTACGCAATCTCCGCAGCACTGTTTTTCAGAGTATCGCCGAGACCACGACCCCCCATTCCGATGCGATCCTCACACAAGGCGATCAACTCACCCGTCTTTCCAAAGACACTGAACGGGTGACTGATTTTATTGTCCGATCGCTCGTTCCATCTGGTACCGCACTGGTGGTATCCATTATCGCGGTAACTTTTACTTTTCTTTTGCTGCCCAGCGCTGGCTTGGTACTCCTCGTTGGTTTTTGTGTCACCGGCTTGTTCATTCCTTGGCTTTCTCAACGCTCATCCAACAAACTGCTGCAGCGCACTGCCGTTGAATCAGAAGACGCGTGGGAACAAAAATTGCAAGAGGTGCTTTCTCATCGCGTAGAGTTTCACGCCGCAGGCATCGCGCAACAACGAGCCGACTCGGCGATCGATGCTTCTCGACGCGCCTCCGATGATCAAATCCGTGCGACTCGAAACGATTCTGTACAGGCCTTCTTGCTGTCACTCTCCTGCGACCTCACGGTCCTGGCAATAGCCTGGCTGGGACTTCAGAACTATAGCGGCTCACCGATGTGGCTAGGGATGCTAGTTATCTTGTCTTTGGCGGCCTTTGAATCTCATGCCGAGCTAGCAAAAGCCTCTATCCACGCGGACGTTGTTTCCACTGCGTCACAAGCCCTAGCGGAGGTCACCGGTAAGGCGCTACCGAGTCCCCCCGAGGCCTCGCTTTTCACGGATACAACGTTAAAAGTTTCCCATCTGCAGTGCCTGCATACAGACAAAACATGGGATTTCACGCTCGCACCCAACGAGCGGCGCCTTATCACTGGTCCCAGCGGAGTCGGAAAAACCACGCTGCTCTACACCCTAGCTGGGTTATTGGAGCCTCGGTCCGGAAGCGCCTCAATTGGAGGAGACTCCAGTGCGGCGGCTCGAAGATCACTCATCCGCATGCATCCTGAAAACGAATGGCTTTTTTCTACCAATATCCGGGAAAACATCCGTGTTGCTAACCCTGATGCCCCCGATGCCCTCATCGAGGCCACGCTTAGGGCGTTGGGGATGGGCCAGTGGCTAGATACAAATCAGGGCCTGGACACGGTGCTTGTCGACGGCGCCAGCTCACTTTCTAGCGGCCAGCGGCGCCGATTACTGCTGGCTCGGGCGTTGTGCTCTACTGCGCCAATCTTGCTTCTCGACGAACCCACCGCCCACATCTCCCATACAGATGCCTCTCGTTTCCTCGATATCTTGCTGCATAAACCACTGCCCGGCGCGCTGCCCCAGCGTAGCCTCATAATTGTCAGCCACAGCCAGTAG
>Cp48252_86
ATGTCTGATCGCATTGCTAACGCACAGTTGCGGGGCAAAATTATGTCGGCACAAGAGGCCGCTCAGCTCGTAGATAACGGTGACAAAGTCGGTGTCTCGGGCTTCACGGGTGCCGGCTACCCAAAGGTTATGCCTGCTGCGATCGCCGAGCGAGCAAAGGAAGCACAGGCTAAAGGGGAAAGCTACACCATTGACCTCTTTACCGGCGCTTCCACCGCACCGGACTGCGACGGCGTGTTAGCAGAAGCCGGAGCTTTGCGTTTCCGAATGCCATATCAGTCAGACCCCAGCATGCGTAAGGCCATTAACTCGGGCAACATGCTGTACTCCGATATCCACCTGTCTCATTCGGGCGCGATGGTAGCGGAAGGCTTCTTTGGTCAGCTGAACGTGGCTATTGTTGAGGCCGTTCGTATTAAAGAAGACGGATCGATTGTGCCGTCTTCCTCCGTAGGAAATTCCGTGGAATACCTTGATGCGGCAGAGAAGATCATCATCGAGGTCAACTCGTGGCAGTCCGAGGAACTTGAGGGAATGCACGACATTTGGAGGATGCCGCGTACCCCCAACCGGATTGCTATCCCTATTAAGAACACCGGTGATCGCATCGGTGATACCTCGATTTCTATTGACATCAACAAGGTAGTAGCAGTCGTTGAGACTGATGCTCCTGACCGCAACGCTCCTTTTAAGCCTCTCGACGACGTCTCCCGCGAGATAGCCTCGAACTTCTTGGGCTTCCTCGAAGGGGAAGTTAAAGCTGGTCGACTCGACTATGATCGCTACATCATGCAGTCCGGCGTAGGTAACGTTCCCAACGCCGTGATGGCAGGCCTATTGGACTCCAAGTTTGAAAATATCCAGGCCTACACCGAGGTCATCCAAGACGGCATGGTCGACCTGATCGATGCCGGCAAGATGACCGTTGCTTCTGCCACCTCATTTTCGCTGTCCCCGGAGTATGCGGACAAGATGAATGAGCACGCAGAGTTCTACCGCAAGCACATCGTTCTGCGTCCTCAACAGATCTCCAACCATCCTGAGGTGATCCGTCGCACCGGGTTGATCGCTTCCAACGGCATGATCGAGGCTGACATTTACGGCAACGTGAACTCCACACACGTTAATGGTGTGCGCATGATGAACGGCATCGGAGGATCCGGTGACTTTACCCGTAACGCTTTGATCTCCACCTTCATATCTCCATCGGTGGCTAAGGATGGCGCTATCTCCGCTATCGTTCCATTCGCATCTCATATCGACCACACGGAGCACGACGTCATGGTGCTCATTACGGAATACGGTGTTGCAGACTTGCGCGGGCTTGCACCACGAGAGCGTGTGCAGAAGGCCATCTCCGTTGCCCACCCGGATTACCGTCCTTTGCTGGAGGAATACTTTGAGGCGGCAAAGAAGGCAACGCCTTTCATGCAGACCCCGCATGACCTCACTCAGGCTTTCTCATTCCACCACCGCATGAATGAGACCGGAACAATGGCTAAGTAA
>Cp48252_87
ATGACAGGGGTGACTTTGAAGATTGGTGCGCTCAGCCTAGATTCTGCCGTAGCCCTTGCTCCGATGGCAGGTGTAACAAACATAGCTTTCCGCACCCTTTGCAGAGAGCAAGAACTCGAAAGAACGGGAACGGTCTCCGGGTTATACATCTGCGAGATGATCACCGCCCGGGCTCTGGTGCATCGCAATGAGAAGACTCTTCATATGACCACCTTTGGGCCTCAAGAAGATGTTCGTTCGCTTCAGCTGTATACCGTCGATCCCGAATACACCTTCAAAGCAGCAAAAATGATCGCGGACGAGGGAATCGCAGATCATATAGACATGAATTTTGGCTGTCCGGTTCCTAAAGTGACTAAGCGCGGTGGCGGCTCCGCCTTACCCTATAAGCGTCGCCTTTTTGGCAACATTATCGCCGCAGCGGTCAAGGGGGTTGAAGGCACTAATATCCCGGTAACAGTCAAATTCCGCATGGGCATCGACCATGACCATCTGACGCATCTCGACGCTGGAAGAATTGCGGCAGAAGAAGGCGCCGCAGCCGTCACTCTCCACGCACGCACCGCTGCCGAAAGATATTCCGGGGATGCGCATTGGGATGAAATAGGAAAGCTGAAAGAGCATCTCGCTCACACTGGCATCCCGGTCCTTGGCAATGGCGATATTTTCAAACCCACAGATGCCATCGACATGATCAAGGCCTCCGGCTGTGACGGCGTAGTAGTGGGCAGAGGCTGCCTGGGAAGGCCATGGCTTTTTGCCGGACTCTCTGCCGCCATGAGAGGCAAAGAGATCCCTCCGGAGCCCACCCTGGGAAAAGTAACTCGCATTATCTATCGCCACGCAGAGCTTCTCGTCGAACATGAAGGAGAAACCAAAGGTTGTCGCGATATGCGCAAGCACATGGGGTGGTATCTACGCGGTTTTCCTGTGGGAGGAGACTTCCGCGGAGCGCTAGCTCGTATCAGCACACTGCGCGAGCTCAAAGAGGCGCTGGCTCCATGGGAGGATTCTGAAGCTTTGGCGGAAGATTCGGATAGCGCACGCGGTAGACAGGGGTCGCCGGCCAAGGTGTCGATTCCTGAAGGCTGGCTCGACGATCCTCAGGATGCGACCGTTCCGGAAGGTGCGGAAATCATGCACTCGGGGGGATAG
>Cp48252_88
ATGCGGACAGCCTACAGAGAACATCTTGATGCCTTTTCACATGACCTGATCGTCATGTGCGATACGGTGACAAAGATCCTTCGTAATGCCTCCAAAGGCCTGATGGAACAGTCGCTGCAAGCAACCCAGGCCGCGTTATCGCTTTCCGACGAAATGGAAGAAATCAAAACGCGTTCAAGCAAGCGCGCTGTTCAGCTTTTGGCGCTTGAGGCCCCCGTTGCTCGCGATCTCAGGCAAATCGTCTCTTCCATCTACATCGTGGAAGACCTGGATCGTATGGCCAAACTAGCAATGCACATCGCAAGTATTGCAAGGCGACGCTATCCCGAATCGGCTATACCTGAGCCGATTACAGGTTATTTTCAAGAAATGTGCCGGCTTAGCCTGGAAATGTCAGAAAAGATCCGCAGCGTGCTCATTGACCCCGACGCAGACGTGGCGCTAGTACTCTCTGCAGACGACGATGCCGTGGACGATCTCCACGATCACCTCATGGGGGTGCTCACTAAGCGCGACTGGCCGCACAGCACCAGGGAAGCAGTGGACGTCACATTGCTCGCACGCTATTTTGAGCGTTTTGCTGATCATACGGTCAACGTTGCTGCTCAGATCGTCTACCTCACCTCAGGCCTCATGCCAGAGGAATACCAAAAAAAGCGTAATGATGGCTACGCCCAAGACGAGATGGAACGCCGCTTTTCTGAGTTGGAAAAACAATTTAGCAACTTCGATTGGCCTAAGCCCAAGGAGTAA
>Cp48252_89
ATGGCCGGCACCATCACCGCACTTAAGCTCGATCTTCCTACTGCAGATCAGTTGATAAACGCGGCAGATGCAGCTTTTAGCAACATGTATGCAGCACAAGAGCGAGACAACTCCAGTGTCGCTGACTTCCTCGTCGGAGCTTTCCGCCGTATTCAAGAAAATCTAGGCGAGTCTTTTCGTTCTGTAGGTCCTCTCCGCGCCTAG
>Cp48252_90
ATGTCTAAGCTAAAAATTGATGGGCTGAATATTTTTTACGGCGATTTTCACGCTGTACAAGACATCAATCTTGAGGTCCCGGAACGTTCGGTGACTGCTTTTATCGGCCCATCAGGTTGCGGAAAATCCACGGTATTGCGGTCTCTTAACCGCATGCATGAGGTGACACCGGGGGCCCGGGTAACGGGTACAGTGCTTCTCGACGGTCAGGACATCTACGCGCCGCATGTAGATCCCGTTACGGTCCGCACGACTATCGGAATGGTCTTTCAAAAGGCCAACCCGTTTCCCACCATGTCTATCGAGGACAACGTTGTGGCGGGCTTGAAGCTTGCTGGGGCCAAAGACAAAAAGAAGTTGAGAGAAGTCGCGGAAAAGTCGTTGCGCGGTGCAAATTTGTGGGAAGAGGTTAAAGATCGGCTCAACAAACCTGGCGGAGGGTTGTCCGGCGGGCAGCAGCAGCGTTTGTGCATTGCAAGGGCAATCGCGGTAGAACCCGAAGTGCTGTTAATGGATGAGCCGTGTTCTGCGCTTGACCCCATCTCCACGCTGGCGGTGGAGGAATTGATACATGAGCTAAAACAGGACTACACCATTGTCATAGTTACCCATAACATGCAGCAAGCCTCCAGGGTGTCTGACCAGACGGCGTTTTTCTCTTTGGAGGCCACCGGAAAACCTGGGCAACTGGTGGAAGTGGGGAAGACCAAGAAAATCTTCTCCAATCCAACAAATAAAGAGACGGAAGATTACATTTCCGGTCGGTTTGGGTAA
>Cp48252_91
ATGTATAAGGCGGGCACAGCGGATGCAGTATTAGACAAGCTCTGGGGCGCCGCGCTCACGCTTGTTCTCATTATTACCGTGCTCAACGTTCTTGCACGGTTTATTTCATCAAAGTTTTCCGTTCGCTCCGCGTAA
>Cp48252_92
ATGATCTACATGCAGACCGCCACTAGGCGTCGAAAGCTCACGGATAAAACAGCTACGCTTCTCGTCTATGCGTGCATGATTCTTGCTTTAATCCCACTGCTGTGGGTTCTCTCCACTTTGATAACAAAGGGTCTGGGAACATTAATTGACCCCTCGTGGTGGACTAGCTCCCAACGGGGTGTTTTGTACTCCCGTCCAGGCGGTGGTGCTCTGCACGCGATGGTCGGAACGCTGGTTCAGACCGCGATCTGTTCCCTTATCTCTATTCCGATCGGGGTGCTTACTGCGGTTTACCTTGTGGAATATGCAAATGGTAATCGCTTGGGGCGCATAACCACCTTTATGGTGGACATTCTGACTGGCGTTCCTTCTATCGTAGCTGCGCTGTTTGTGTACTCCATGTGGATTGTTATGTTTGGCTTCGGTCGTTCCGGGTTCGCTGTTGCGTTAGCACTAGTCATTCTTATGATTCCTGTGATTATCCGGAACACGGAAGAGATGCTGAGGGTTGTCCCCATGGATCTGCGAGAGGCCGCCTATGCTCTCGGAATTCCGCGATGGAAGACGATCACCAGGGTCGTTTTTGCCCACTGCTTTGTCCGGGATAGTCACGGGGGTGATGCTGGCTATCGCCCGAGTGATGGGGGAGTCTGCACCCGTGCTTATTTTGGTGGGGTCTACCCAGGTGATCAATTGGAATTTAACCGCGGGACCACAATCTTCCTTACCACTGATGATGCTGGATATGTATAA
>Cp48252_93
GTGGAACGCATCGCGGAACGCATAATAATTGAGGACTTGGACCTCCCCGAGTCCTTTACAGAAGAACCACAAAACAACCCGAAGCAGAAACCGGTTCGGGTTCGCCGTCCAGGAGACAAGGTCTTTAGTCTTCTAACTGCCTCATCGACGGTAACCATAAGCGTGATCATCGCGGCTATTGGGCTGTTCTTGGTGTGGCGTGCCATACCGGCTCTACGGAATAACTCGGAGGGCATTGTTGGGTTCTTTACCTATACGGGAGCGTGGAGTCTACAGAACACGGCACAGATGCTCTTCGGCATTCCCAACCTTTTGGCAGCGACTGTCCTGGTTTCTGTGATTGCACTTGTGATCGCGATGCCCATTGCGCTGGGGATTGGCATCTTTCTTTCCCACTATGCGCGTCCGCGTGCGGTAAAACCCTTGGGATTCCTGGTAGACATGTTGGCGGCGGTCCCATCGATTGTTTATGGATTATGGGGCTGGCAGGTCTTAGGGCCGACGTTGTCAGGCTTCTACGAGTGGGTGAGCAGCTGGGGCGGAGGCTTCTTCCTCTTCAGCACCTATAGCAACTCGCCGGCCTTTGCCACAGGACGCAATATCTTCACCGGTGGTGTGGTTTTGGCGGTGATGATTCTCCCAATCATTGCCGCAACCACTCGTGAGGTCTTTGTGCAAACACCGCGCGGGCACATTGAGGCCGCATTGGCCTTGGGCGCTACCAAATGGGAAGTGGTGCGTATGACGGTGCTCCCTTTTGGCAAATCGGGTTTTATCTCCGGTTCGATGCTGGGACTTGGCCGTGCTTTGGGAGAAACAATGGCGCTGTACCTTGTTATTTCACCTTCCTCGGAGTTCCGATTTTCGCTTTTCGACGGCGGCACGACCTTTGCCACCGCCATCGCCAATGCCGCTCCGGAATTCAACGATGACCTGCGCGCCGGGGCGTATATCGCCGCCGGACTGGTCTTATTCCTGCTGACTTTTGCAGTTAATTCCATTGCCAGGTCAATAGTGAATTCTAAGGCCTGA
>Cp48252_94
GTGAACCTGAATCTCAAGCGCTCAACTACCGCCCTCAGTATCGTATGTATGGGCGCTGTCGCACTCTCTGCCTGCTCTGAAACCAGCAGCTCCTCCGGGGCAGGAGCCTCCACCAGCGAGGTCTCCGGTCTGAACAAAGTAGGCGGGGAACTCGTGGGAGAGGGAGCCTCCTCACAACAAAACGCGATGGACTATTTCAACATAAAATACCAAGAGGCGGTATCGGGGGCCTCGCTAGCCTATACGGCCTCGGGTTCTGGTTCTGGACGCAAAAACTTCATCGCTGGTCAAGTAGCTTTTGGAGGTTCAGACTCCCCGCTGAGCGCAGAACAAGTGGAAAAAGCAAAGGGCCGATGCCAGGGCAACGACGCATGGCATCTTCCTTTTGTCATCGGACCAGTGGCGGTGGCCTATCACCTCAACGGCGTGGACCATCTCAACCTTTCCGCTGCTACCGTGGCCAAGATTTTTAAAGGCGAGATCAAAAAATGGAATGATGCGGCAATCGCCCAGGAGAACACAGGCGTGCAGCTTCCAGACTCAGACATCAAAGTGGTCTATCGCTCCGACGAGTCTGGAACTTCCGATAATTTCCAAAAATTCCTCAAAGCGGCAAGCCCAGAGAATTGGTCTACAGAGGGTCAGGCTTTCCCCACAGCTGTCGGCTCAGGAGCAAATGGTTCCAATGGCGTAGCCACCGAAGTATCCAACATTGATGGCGCCATTACGTATGTTGAGGCAGGGTTTGCTAAGCAACAGAAGCTAGGAATAGCCGCAATTGATTTTGGCCACGGGCCAGTCCAACTCAATCCCGACTCTGTCGGAGTGGCTCTGGATCACCTGACTTTTAAAACTCAGGGAAACGATATGGTTGTCGATTCCTCAGCGCTGTTTGCCATGAAAGAAAAAGATGCCTATCCGTTGGTTCTAACAACTTACGAGATCGTTTGTTCCGCAGGTTATGACCAGACTACTCGTGACAGGGTCAAGGACTTCCTGAGTGTGGCTTTGAACTCCCAAGATCAAGAACTCGCCGACCTGGGTTATATTCCGGTCAAAGGAACTCACCGCGATCGCCTAGAAAAAGCAGTCAAAGCCATCTCCTAA
>Cp48252_95
ATGATTTTCACATCCACTCAGATTCCCGCAGATAAACAGCTCTCTCAAGCTGCCATAGATCTTGTTAATACTGCCCAAGCTGCTGATGGGGTTGCCCCATTGGCAGAACACCTGGTTGCTGGTTTGAAAAATCCTGAGTTGGAACATCAACACATCGTGGTGCGCGACGCCTCTGGGCAGCTTAGCGGTTTAGGCGCCTATCACGGTGAATACGCAGAGTTTGTTGTGGCGCCTGAACACCGCAATAAGGGGATCGGGCGAGCGCTCGCGCAAAAGCTTCTCGACGCCGGCATCATCCACTTTTGGTCCCATGGCTACCTTCCCGCTGCACAACGAATAGCGGCAGGACTCGATTTGTCTGTTTCCCGTGAGCTGCTGGTCATGGCGGCAAAGAGGCAGCAGCTTGCTCCGGAGTCTTTCGCACCTACCCCTGAGGGATATCGCGTGATTAATCTGCGAGAGGCACGAGAGTCTTTTCCGGATATAGACGCCCAATGGCTGCGTATCAACAACGAGGCGTTTTGGTGGCATCCCGAACAAGGAGGATGGGACGCTGAACGATTAGCTCGTGCCCAGCAGACTCCGTGGTTTGATCCCGAGGGGGTCCTCTTCCTGATCACCGTAGATTCCGAGGAACCTAAGATCGCGGGATTTCATTGGACTAAAAAACATGGCGACCTGGAAGCGGGGGCAGACGGGGAAGTCTACGTGGTAGGACTTGCAGATTCCTTCCGAGGCAAAAAGCTCGGCGGTACTTTGGTTTCCGCAGGGCTGCAATATCTAGTGCAGTCGGGTGCTCAGCGCATCATCTTGTACGTAGAAGCGGATAACAAGCCGGCGCTGGCTGCCTATAAGCGCCTCGGCTTTAGCACTTTAGAGAAACACGTGGTGTTTTCTGCTGCTGAGCAAAAGTGA
>Cp48252_96
ATGTCCCTTATCGTTGCGCTGTGGGGCGTAGATTCTGCAATCGCCGCGCGTGCAGAACACCGAATTTCTCATGACGTTCGCAACAACGCCCATCTAGATCAAAATCCCAGCGTCTATCTTGGAGGGTTTCCTTACGTCGGTGCCTTGCTTTCTGGGAAAGTCCCGGGCCTAGGTGTGAGTGTCTCCGACGTAGAAGTAAACGATTTTGGGCTTCTTACCACTACTGCTCAAGTCACCGACATCGAGCTCAACCGCTCCCAGCTCTTTAGTGGTGACGTAGAAGGAACCCATGCGCAACTGCTAACCCGCACCGTGGGATTTGACGCAGTAGCAGTGGGAAAACAACTCGATATTTTAGATTTAGACCTTTCCAACCCTTACGATGTGTCCCCTGCTGGCACCAACTCCAGCGAGGTACAACTGCGCGGGACGCCAGACGGCTTTAGCAAACCCGTCACCGTAATCGCGACTATGAGGCTTGAGGGTCCAACCTTTAAACTCACGCCTACCACGGTGGTTGACCGAGGAGAGTCCGACTTAGACGATCCCGCTATTTTCCGCGCCTTCACCTGGACTCTTAACACCAAAACACTCCCCATCAACGCGCAGGCCAGTTACGTCTATCTGGCGGGCGGAAGCATCCGCTTTGAGGCACAAGAACGCAACGTTACTTTGCGCCTGGAGGATCTTGCACCTGTCCGTTCTGCGTCTAACAAAGTAGTAGTAGATTAA
>Cp48252_97
GTGCGAGCTCTTCTCATAGCTAACCCGAATTCCACCACTCAAGACTCAGCCTTGTTTGGAGCGGTGATTCCCTTGCTGCGCTCTGTGGAAGGTTTGGTGTTGCACGCAAAGTTCACTCACTATCAGGGGCACGCCACGCAAATCTGTGCGGGGCTAAGTACCGATGACGTCGATGTGGTCATCGCTGTTGGCGGTGATGGAACGGTGAATGAGATTATCAATGGGCTGCTAGGACCGGCGGAAAGTAACCCCAGAGAGAACCTTCCCACTCTCGCTGTGATCCCTACAGGCTCAGCCAATGTGTTTGCCCGGGCGCTCGGGTTTCCCCCAGACCCCATTCAGGCTACTGAAGTACTGGTTGATGCGTTGGAGCACAAGAAAATCCGAAACATCGATTTAGGAACATGGGGCAAGTCTTGGTTTGCCGTCAACGCAGGCTTTGGCATTGACGCGGATGTAATCGTGGGCGTCGAGCGCGTGCGCAAGCGAGGTGCCGCAGCCACACCGCTGCGCTACCTCCACGCGGCACTAGTAGCATGGCGACGCATACATCGGCATCCCCCTCGGATGCGCGTCCGGGCGAAAAGTCGCGGAGGCGAGCTTTTTGAGCACTCTGATCTGCCGCTTCTTATTGCTTCTAACACCAACCCCTGGACCTTTCTAGGACCCGTCCCCGTGGTGACCAACCCCAGGAATTCTTTTGACCTAGGGCTGGGGTTATTTGGGTTGACCGATTTATCGGGGCCAGGTGGTGTGGCCGCCATGGCGCATCTTGTGGGTTTTGGGCATAACCGTGCGATGAAACGCTGGTTTAATCGCCGTATCGTGCGTTTTGATGACGCCATAGACGTGGAAATCACATGTGCAGAGGATCAAAGTTTTCAGGCAGACGGGGAGTTTGTAGGAAAATTCGATGGTGTTCGCCTAGGCGCTGTGGCTGACGCTCTCAAAGTTTATGCGCCGACTCATCCGGTAAAAGCCAACTCGATGTCTAAGCTTCGGCTTGCTTTTAGCTTCTTTGATCCTCGTATGTAG
>Cp48252_98
ATGAGCGACGATCAAAACAACGTAGATGCTCCTGCGCTAAGCGGGAATGATGCTGTCAACCGCGCTGCGGAACAATGGAAAGAATCCGCCCTGCGCAATATCCCGGCGTTCGGCGATCTTCCCATCCCAGACGACACCGCAAATCTGCGCGAAGGCCCCAACCTCCACGACGGGCTTCTCGCGTTGCTTCCGCTGGTAGGAGTGTGGCGCGGCACAGGCCGAGCAGACACCGCAGAAGGCGGCCAGTATTCTTTTGGGCAACAAATTACCTTTGCCCACGATGGCGAAAACTATCTCACCTATGAGTCCCGCATTTGGAAGCTTGATCAGGACGGCAACCACGTTGGTCTAGACCAACGCGAGTCCGGTTTCTGGCGCATCAGCCTCAAAGATGAGATCGAGGTTGTGCTTACTCACTCCACCGGCGTTGTCGAGGTACTCTATGGCGAGCCCATGAACGAACGCGCCTGGCAAATCGAGTCTGCCTCGACGATGGTTACTGCCACTGGGCCGGCCTCCTTGGGTCCCGGCAAGCGTTTATACGGCCTCATGCCCAACAATAACCTCGGTTGGGTAGACGAGCGCATGGTTGATGGCGAACTCCGTCCTCGGATGTCTGCGGAACTATCCCGCGTCATTGGCTAG
>Cp48252_99
ATGGCTTCCAGCTCATCAGATCAAGATCATCGGCGCGATCGACACGAACCGAGGAAATCTGAACCTATAATCCTTGCGGTAGAACCCTATGGCGGGTCAGTGCGCACGCATAGCCCGTTGCTGCCCTTGGTCTATTGGGACGATGCCGTGGTCACCCGTGGGGATGGCGTCTTTGAAACTCTTCTCTTGCGCGAGGGGAAGGCCTGCAATGTTGAAAGACACGCGCAACGCTTTATGGCTTCCGCAAAGCTGCTGGATCTGCCGGAGCCCAACATTGAGGATTGGCTGCACGCCACCACCATGGCGATTGAACAGTGGTTTGCACAGAACTCGTGCGACGCTAAATGCGTGTGGACGTACACCCGTGGGCGTGCGTCCACAGGCCATCCCTCTGCGTGGCTAACGATTACCGAGGTCGATGAGAACGTAGTACAACAACGTGCCGAAGGCGTGCGTGTGATGACGAGCCCTCGGGGATATCACGTGGACTCCACCTCGGTCCCCTGGCTGATTCTTGGGGCTAAGACCCTCAATTATGCGTCCACCATGGCGGCCTTGCGGTGGGCACGCGCAAACGGATTTGATGACGTCATTTTCACCGAGGGGGACCGCATCTTGGAAGGTGCGACGTCGACCGTGATCACGGTTCGGGATAAGAAGATACGCACGCCCTATCCCGGTGGAGATATCCTGCCAGGAACAACTCAAGCAGCGCTTTTTGAACAAGCTCGCGCAGCCGGGTGGAACTGTAAAACCAAGGATCTGGACCTGGAGTATCTCACTGAGAAAGCCGATAGCGTATGGCTCCTGAGCTCAGTGCGCGTTGCCACCCGGGTGCGTCGCATTAATGATGTAAAGCTGGCGCGTCCGGATAATGAGGATGAAATCCGCGAGCTTATCTATTCAGCTTTGGGCTAG
>Cp48252_100
GTGACAAATTTTGAGAACTCTAACCCCCACGATCCCGCATATGTGTCTCCGCTTGCCACTTGGCCGGGTGCGGCGCTCCCCCAAGGCGACGACGATCTCCCCGAATATTCAGGTGTTGCCTGGCATTATGGCGCGCCGCTTACTGAACAACGCATCTTTGACACCGGCGTGGGGCTTATTGATCTTTCCCACCGCCGTGTTATCAAAGTCCACGGCCCGGAGGCCGGTGCCTTCCTGCATAATCTTCTTTCCCAGAAGCTTTCCGACGTCCCCCAGCGCCTAGCAGAAAAAAATACTGCAACCTCGGCTCTGGATCTGGACGCCCAAGGCCGCATCCTCCATCAAGTAGATATCCTCGCGGCACAGGACGCTGAGGACGCGCTCTATCTTCATCTTCCGCGGGCTCAGTACGAGACTTTTTTTGCTTTCCTCACCCGCATGATCTTTTGGTCTCAGGTCAAAGTAGAGCCCGCTGACCTTGCGGTTTTAACTCTCATGGGGGCTGGAGTCCCCCATTTTCCGTTACCAAGCTCAGACGCGGTTGTAGCTGCTGCACAGGTTCCAGGCTTTACCACCCACCGTTTAGATATTCTTGTGCATCGCTCAGAGATCATGAACACCGCTAAAGATCTCACCCTCGCTGGCGCTATCCCCACTGGGCTTATGGCTTTTACAGCAGAGCGAGTTCGAAGCCAACAGCCTGTTGTGTCCCTTGATCTGGATCATAAATCTATTCCCCACGAGGCTCCCCAGCTCATCGCAAACGCCGTACACCTGAACAAAGGGTGTTATCGCGGGCAGGAAACGGTAGCCAGGGTGGAAAATCTTGGACGCCCACCTCGCGCGTTAGTGATCGCGCTTCTCGACGGCTCCGCCCCGACCACCCCCAAGCCGGGAGATCCGATTGTCTCTGGAGGCAGGAGCGTCGGCAAGCTTGGCACGGTAGTCCAGGACTATGAGCTAGGCCCGATAGCCCTAGCAATGATCAAGCAGAGCGCACTGAAAGCCACCAATCTAGTGGTCGCGGATAACGTGGCCCTTGCCATAGATCCAGATTCGCTTCCCCAAGAGGATGATGAAAAACCTGGGAGAAAAGCTATCAATAGATTAAAGGGACTTTCTACCGATTAA
>Cp48252_101
ATGGGTCGCGGTCGCGCGAAGGCAAAACAGACCAAGGTTGCACGCCAGCTAAAGTACAACACTCCGAATATGGATCTGGATTCGCTTCAACGAGAGTTAGCTGGGAAGTCCCCTAATTCTAGCGATAACTATGAGAACAACTATTCGGATGAGTATGCAGAGGACGATCAGTACGGGGATTACTCCGACTGGGAGAAAAAGTAG
>Cp48252_102
ATGGATAAGCACGACACTATCGGCATTGACTTGGTAGCAATGTGTGTTGATGACTTAGTGGTCTGCGGTGCAGAGCCGCTGTTCCTACAGGACTATATCGCTATTGGGAAGGTAATTCCTGAGCACGTTGCGCAAATAGTTGCCGGCATCGCTGAAGGCTGTATCCAAGCGGGATGTGCCTTGCTGGGTGGCGAGACCGCTGAGCATCCAGGCGTCATGGAGCCGGGTCATTACGATGTATCTGCTACCGCCGTGGGCGTTGTGGAAGCAGACGAACTTCTGGGGCCTGACCGGGTGCGTAATGGGGACATCGTTATCGCGATGGCCTCCTCCGGCCTCCACTCCAATGGTTACTCGTTGGCGCGCCACGTGTTGTTGGAAAAGGCGGGACTGCCTCTTGAGGGATACGTGGAAGAGCTAGATCGCACATTAGGTGAGGAACTGCTTGAGCCAACCCGGATTTACACAAAGGACTGCTTAGCGTTAGCTGACGAGTGCGAGGTGCACACCTTCTGTCACGTCACCGGTGGCGGCCTGGCTGGGAACCTTGCGCGTGTTATCCCCGAGGGGCTCACCGCAGAACTTACTCGCGCTTACTGGTCTCCAGCGCCGATCTTCCGCCTCATAGAGACGGTAGGGCAGGTTCCCCAGGAGGAAATGGAGAAGACCTTCAACATGGGTGTGGGCATGGTCGCAGTTGTCGCGCCACGCGATCGCGATCGTGCGCTGGCTATGTTGACCGCTCGGCATATCGACGCATGGGAATTGGGCACCGTACGCGTGAGCGCTGAGGGCGAAGAATCCGTAGTCCTCAACGGAAACCATCCGAGTTAA
>Cp48252_103
ATGACGGATCCCAAAGAACGAGTCTCTTACGCTGCGGCTGGCGTGGACATTGAAGCCGGCGATAAAGCTGTCGAGCTCTTTGCCCCCTTGGCAAAGAAAGCAACCCGTCCGGAGGTGCGCGGGGGCTTGGTGGATTTGCCGGACTCTTTGCCCTTGGCAAATATCGCGAGCCTCTGCTTGCTGCTGGTTCGGATGGCGTAG
>Cp48252_104
GTGGCACAATTTGACCGTCATTGTAACGATTACTTTCCACACTCAACTACTAGCCCGACGCAACCTGATCAAGGGCGTCGAATTTTAGACCTCAACGATCACGGCGAGCAGTCCCCCCGCGAAGAATGCGGCGTATTTGGTGTCTGGGCGCCCGGCGAGGAAGTTTCTAAACTCACTTACTTTGGCCTTTTTGCACTTCAGCACCGAGGGCAAGAAGCTGCCGGTATTGCCGTAGGCAATGGTGACCAAGTGGTGGTATTCAAAGATTTGGGCCTGGTGTCGCAAGTTTTTGATGAGCAAACGCTGGAATCCCTCAGTGGTGACATAGCTATTGGGCATACGCGTTATTCCACTGCTGGTGGAGTGATGTGGGAGAACTCTCAACCCATGTTCCGCGTTGCCCCTGATGGAACAGACGTAGCTCTGTGCCATAACGGTAACCTTGTGAATTATCTTGAGCTCATGGCGGAAGCAGGAGAGCTCGGTTTGGTAAAACCGGAGAGCGCTCCTTCTGATTCCGATGTTATGACTGCTCTTCTGGCTTATGGCATTGCTCAGGGGCGCGATCTGATGGACTCGGCGCGTGAGCTTTTGCCCAGGATGCGTGGGGCGTTTTGCTTGACGTTTACCGATGGAAAAACCATGTATGCCGCCCGAGACCCGTGGGGAGTTCGTCCCTTGGCGCTTGGGAGGTTAAACAATGGGTGGGTTGTGGCTTCTGAGACATGCGCCCTAGACATTGTTGGCGCCTCCTTTGTCCGAGAGATAGAGCCAGGTGAGTTGGTTGCCATCGATGGTTCCGGGGTGCACAGTGAGCGTTTTGCTCAGCCGCAGCGCAAGACGTGTGTATTTGAGTACGTTTATCTAGCTAGACCGGATTCCACGATTCACTCGCGTAACGTCAACGCCACGCGCCTGGAGATTGGGCGCAGGCTTGCTCGTGAGTCTCCCACTGAGGGGGATTTGGTGATCCCAGTGCCAGAATCTGGAAACCCCGCTGCGGTGGGCTATGCGCAAGAATCTGGGATTCCTTTTGGGCAGGGGCTAGTGAAGAACGCCTATGTAGGTCGAACCTTCATCCAGCCCTCGCAAACCCTGCGTCAACTGGGTATCCGGTTAAAGCTCAACCCGTTGCGTGAGGTTATCCAGGGCAAGCGATTGATCGTCGTCGATGATTCGATCGTGCGCGGTAATACCCAGCGGGCCCTTATCCGAATGCTGCGTGAAGCAGGCGCGGCTGAGGTACACGTCCGTATTGCCTCGCCACCGGTGAAGTGGCCTTGCTTCTATGGCATTGACTTTGCTAGTCCCGGTGAGCTTATTGCTAACGCCGTTACTGGCGATAATGAATCGGAAATTGTTCAATCCGTGTGCTCTGCGCTTGGTGCGGATTCGCTGGGGTATGTTTCTGCGGAGCAAATGGTGGGTGCGACTAAGCAACCGCGAAATGAGCTGTGCTGTGCATGCTTTGACGGCAATTATCCCATCGGCATGCCTGAGGGAAATAAGAACGCTGAATTGGTCTCTGCCATGAAGCGAAGCTCCTGCGCTAGCATTGATTAG
>Cp48252_105
ATGCTTAAACTCATGGCACCACGCAGTATCGATCCCGCAGAAACCCGCGCGGCAGTCCTGGCAGTCGCGCAGTGGATAGTGGACCCCCAACTTGCCCCCGAGCCTTCGCGGGCGTCCTTAGCTAAGGCCGTAAGGCTTAGCGTCCGCACCCTGGGGCAGATCGCGCCGGGCAACTCGGTGGAGGTGCGGGTGCCGCCGTTTGCTGCAGTGCAATGTGTGGAAGGGCCTAGGCATACGAGAGGGACGCCGCCGAACGTCGTGGAGATGTCTCCGCGCACATGGTTGAGGGTGGCGGTGGGGCTGGAACCGCTATCTGGGAACCCCGCTGTCGACGCTTCAGGGACCCGGGTGGGCGAGATGGAAAAATGGTTGCCGCTTGTGACCCTGCCAACATCGTTAGGATAA
>Cp48252_106
ATGTCCCCTGAGGGACCCGCCGTGATCTATTTTTCCTCAGTCTCGGAAAACACAAAGCGGTTTGTTGAGAAAACAAAGTTACCTGCACAGCGCATCGGCCTAAGAGTCAAAGATGATCCCATCCACGCCTCCGCCCCCTTTGTCCTCATCACCCCGACATACGGTGGTGGCGACTTAGCCAAGGCCGTGCCCAAACAAGTAATCAAGTTTCTCAATATCCCAGAAAATCGGGAGCTGTTAAGAGGTGTTATCACCTCCGGAAACCGCAATTTTGGTCCAGCATTCTGCTTTGCCGGAACCACCATTGCCCATAAATGCGATGTGCCCGAGCTCTATCGATTTGAGCTGTTAGGAACAGCAGTCGACGCAGAATATGTGCGCACTGCGGTCCTGCGTGCGCTAGAAAAAGCGCCCGCACACGCATAA
>Cp48252_107
ATGAGTTATATCGAGCGATCCATTACCCCACCAGAATGGCGCACTTCCCCCCAAACCCCCATGCGCCCCGTGAACTGGAACCACACAGAAGACCCCAAGGATATGGAGGTGTGGCAGCGGCTCACCTCTAATTTCTGGCTACCAGAAAAAGTTCCGCTTTCCAATGACATCCCAACGTGGCGTGGGATGGGAGAAAATTACCGCACCCTAGTCACCCGGACTTTTACTGGCCTCACGCTCCTTGACACCGTCCAAGCAACAGTCGGAGAGATAAGCCAGATCCCAGACGCTCGCACAGAACACGAGCAGGCCGTGTACACCAATATCGCTTTCATGCAGGCCGTCCACGCACGCAGCTATAGCTCCGTCTTTAGCACCCTCTGCTCCTCCGCAGAAATTGATGAGGCCTACTCCTGGGCAGTGTCTAATCCGCTACTCCAGCAGCGAGCGTCCTCCGTTATGAGCCACTACTACGGCGATGATCCTTTGAAGCGAAAAGTTGCCTCGACGCTGCTTTCCTCGCTTCTCCTCTACGCCGGCTTCTACCTTCCCCTGTGGCTTTCCACTCGCGGTCAGTTGATGAACACGGCAGACATGATCCGGTTAATTCTGCGCGATAAGGCAGTACACGGATACTATTCCGGCTATAAATATCAACGCGGCCTGGATGCAAAACCTCAGCGCAAAGACGAAATGGAAGACTTCACCTACAGCTTTTGCGACGAGCTCCTCGCCCTAGAAAAAGACTATTCCGCCGACCTCTACGCCAGCGTAGATACTCTCGAAGAACCTCGTCCCACCATTGATGGCGTTATGGCCTTTGTCTACTACAACGCAGACAAGGCCCTTATGAACCTCGGATACGCCCCCGCCTATGAGCTCCAGGCCGCTCATGTGAGTCCCGAGATAATCGCTGCACTCACTCCTGAGTCTAATGAGACCCATGACTTCTTCTCCGGCTCTGGATCCAGCTACATCATCGGTCGCGCCGAAAACACCACCGAGTCTGACTGGGACTTCTAG
>Cp48252_108
ATGACAGTGACCATGAAAAAGGCTGTGGTGGTTGACCGTGGCCAGAGGCCACAGACTAGAGGATGGTTTCATGCTGTGGCTTCTTTGTTTGCGCTGGTATCGGGCGCTATTCTTGCTACTTTTGCGTGGCTCATGCTTGCATGGTGGCAAGCGTTAGGAGTGACGATTTACGTCTTAGGGACAATAGCCCTCTTTGGAGTATCTGCCTCTTATCACCTAGGGCGCTGGCGCAGTATAAATACGGTCAACCGTTGGCGCCGCGCTGATCATGCCACCATCGCAGTTTTTATCGCTGCCACTTACACTCCGCTCTGTCTCGTGGCCTTGCCGCCATCCACAGCCGCATGGGTGCTTATAGTGGCCTGGACGGGCGCTGTCTTAGGCGTGGTACTCGCACTCGTGTGGGTAGATCACCCACGATGGCTTGCCGTGTCCGTTTATCTGGTCCTCGGGTGGTTGGTGATACCGGTGATTCCCAGCCTTTGGGCTAATGCCGGACCGGCCATCGTTTGGCTTCTAGCTGCGGGGGGAGTGGTCTATTCCCTGGGCGCCGTTGTTTATGCACTGCGCTGGCCGGGTCGCAGTGCACGTATCTACGGCTATCACGAACATTTTCATACAGCCACTATCGTGGCCGCTATTGCACACCATGTGGCTATCTGGTTGTTGGTGACGTAG
>Cp48252_109
ATGACTGAACGCACAACTTTTAATGACACGGTCGAGGCCGCAACCGCTGAGCCAAACCTTGACCAACCGTATGCGAGCCTGGGGCTCAAGGACGACGAATACGCTCGGATTAAAGATATCCTTGGTCGTCGCCCTACAGATGCTGAGCTGGCTATGTACTCCGTTATGTGGTCAGAGCACTGCTCTTATAAGTCTTCTAAAGTGCACCTTCGCTATTTCGGTGAGACCACCACGCCTGAGATGGGCGAGAAGATTCTCGCGGGTATCGGCGAGAACGCAGGTGTTGTGGACATCGGAGACGGTAACGCGGTCACCTTCCGGGTAGAGTCGCACAACCATCCTTCCTATGTTGAGCCTCATCAGGGTGCCGCAACTGGTGTGGGCGGCATTGTCCGCGACATTATGGCCATGGGTGCTCGTCCTATCGCCGTTATGGATCAGCTGCGTTTTGGTCCCGCTGATGCCCCGGATACTGCCCGAGTATTGCCGGGCGTAGTCGACGGAATCTCCCATTATGGAAATTGCCTGGGACTTCCCAATATTGGTGGCGAGACCGTCTTTGATGAGTCCTATTCCGGAAATCCTTTGGTCAACGCGCTATGTGTGGGCACGCTGAAGGTAGAGGATCTTAAGCTAGCGTTCGCCTCGGGCCTGGGCAACAAGGTGATGCTGTTTGGCTCTCGTACCGGTCTTGATGGCATCGGTGGAGTGTCTGTGCTGGCTTCCGACACTTTTGTGGAAGGCGCAGAGCGCAAACTTCCGGCCGTACAGGTGGGAGATCCTTTTGCAGAGAAAGTACTCATTGAATGCTGCCTTGACCTGTATAAAGCAGGCGTGGTTGTAGGAATTCAGGACCTCGGCGGCGCCGGCTTGGCTTGTGCTACGTCTGAGCTTGCTGCGTCTGGTGACGGCGGGATGGAGGTCAACCTAGACGCAGTTCCGCTACGGGCAGAAAACATGACTGCAGCGGAAATCCTGTCCTCCGAATCTCAGGAGCGTATGTGCGCGGTAGTGCGCCCTGAGGATGTGGAGCGTTTCCGGGAAATTTGTGCGCATTGGGATGTTGCGTGCGCGGAGATCGGCGAGGTCACAGACGGTAAGCATCTGATTATTCGCCATCGCGGGGAGCTCGTGGTGGATGCCCCGGCGCACACCATTGCTAACGAGGGGCCCGTGTACGATCGTCCGCTGGCTCGCCCAGAGTGGCAGGACACCTTGCAAGAATTCTCGGGCGTGCATAAGCCCACGGATGCGGCGGAGATTAAGCAGGCTCTCTTTGAGATGGTTGCGTCTCCTGCACTGTGTTCTCGTGCGTTTATCACGGAACAGTATGACCGCTATGTGCGCGGCAATACTGTTCAGGCTAAAAATGCGGACGCGGGAGTTTTGCGTATCGACGAAACCACAAACCGTGGTGTCGCTGTCTCCGCGGATGCGTCGGGTCGCTACACCAAGTTGGATCCTAATACTGGTGCGCGCCTTGCACTGGCTGAGGCGTATCGCAATGTTGCGGTTACGGGGGCTCGTCCGGTTGCTGTGACCAACTGTTTGAACTTTGGATCCCCAGAGGACCCCGGTGTGATGTGGCAGTTCAAGGAAGCTGTGCATGGCCTGGCGGATGGCTCCAAGGAGCTAGGGATCCCAGTTTCTGGAGGTAACGTCTCTTTCTACAACCAGACTGGCGACGAGGCTATTTTGCCCACTCCCGTCGTTGGCGTTTTGGGAGTGATCGATGATGTGCATCAAGCTATCGGCGCGAAATTGGGGACCGTTGATGGGGCAGAGGAGCTATATCTCCTAGGCGAGACCTTTGATGAGTTTGGCGGCTCCATCTGGCAGCAGGTCTCCGGTGCGGGACTCTCAGGTATGCCTCCACGCGTGGATTTGGCCAATGAGGAAAAGCTTGTGCGGTTCTTTGCAGAACCAGGCATTGTAACTGCAGCTCATGATGTCTCAGAGGGCGGACTGGCTCAAACTCTGGCAGAGCTAGCAATACAGGCTGGTAAGGGCATGGACGTTGACGTAACCGAGGTAAATGCGGATATGTTTACGGCTTTGTTCTCGGAGTCTGCATCCCGTGTGGTCGTGGCCACGCAAGCGGGGGACGCCGTAGAAGCACGGGCTCGGGAATTGGGCATTCCGGTTTTCAAGTTGGGTGTCACGCGCGATGACCTCACTCTGAACGTTCAGGGATCCAACACTGGCTTTGCCGTTGGGGTGCAGGAACTCTGTGAAGCATGGGAGAACACTCTTCCGGAGTTGTTTGGGCATGCTGTGGGAGCCAATTCCGTAGTGGAATAA
>Cp48252_110
ATGACTGCGAAGATTGGCGTAATTACGTTCCCCGGCACTCTCGACGATGTCGATGCGACACGTGCTGCTCGTATCGCCGGTGCAGATGTTGTAAGTCTGTGGCATGCCGATGCGGATTTGCATGGAGTAGACGCTGTGGTTGTTCCCGGAGGTTTTTCCTACGGTGATTACCTGCGCACTGGTGCGATTTCTGCCTTGGCTCCTGTGATGCGTTCCGTCGTGGATGCCGCTAACAAGGGTATGCCCGTACTGGGGATTTGCAATGGATTCCAGATCCTTACTGAGGCAAAACTACTCCCTGGTGCGCTGACGCGTAACCAGGGTCTCCATTTCCATTGCGTGGACACCCATTTGGTTGTGGACAATAACCGCACCGCGTGGACTAACACTCTAGAGGCTGGACAGAAGATCCTGGTTCCTGCCAAACATGGTGAGGGACGCTTCCAGGCTTCTCAAGAGACTGTGGACATGCTTGAGGGGGAAGGCCGTGTGGTATTCCGCTACACGGATAATTTCAACGGCTCGGTAAATGGGATTGCTGGTATTACCAATGAGACAGGCCGCGTAGTGGGATTGATGCCCCACCCAGAGCATGCCGTGGAAAAGCTCACTGGTCCATCTGTGGATGGTTTGCAGCTGTTCCTTTCCGCCATTGGCACGATCGCAGCGTAG
>Cp48252_111
GTGGCCCGTGTAGTTGTAAACGTGATGCCAAAGGCAGAAATTCTGGACCCGCAAGGTCAGGCCGTTGTTCGTGCGCTGGGACGCATAGGGGTTACGGGTGTTGCTGACGTCCGGCAGGGCAAGCGCTTTGAGATTGAGACTGATGGTTCGGTTTCTCGTGAAGACCTGGAAAAAGTGGCGGAGACTTTACTGGCTAACACGGTCATTGAGGACTTCGACGTAATCATTGAAGGTGCCTAG
>Cp48252_112
ATGACAAACTTCTTTGATATTCCGGTGACGCTTAATGACGCCACCGAGACAACCATGAATGATTGGGCAGGGCATTGCCTCATGATCGTGAATACCGCATCTCGGTGTGGTCTGACTCCTCAATATGAAGCCCTGGAGGAGTTGTATCGGGATTATGCGCCACGCGGATTTTTTGTGATTGCGATGCCATGCAACCAGTTTGCTGAGGAAGAGCCTGGAACCAATAAACAGATAGCAGAGTTCTGCAAGCGGGAATATGGCGTGACTTTCCCGATTCTTGAAAAGGCAGACGTTAACGGGGAGAACACACATCCGCTGTACCAATTCTTAAAAGGAGATGGCCCCGATATCGAGTGGAACTTTGAAAAGTTTGTGGTCTCGACTGAAGGAAAGGTCGTGGGGCGGTTCGCTCCGAATATGGAGCCGGATGATTTGAAGATCATCGAGTGCTTGGAAGACAACGTGGTGCTTTAG
>Cp48252_113
ATGTCTGAAACAACGCGCATCCAACCACCGGTAGCCCCGATCCATCCACATACCAGAACGACGCATGGCATCACGTTTGTTGATGAATACGAGTGGCTAAGGGATAAAGAATCCTCTGAGACCATTGCATACTTGGAGGCAGAGAATGCCTTCACCGATCAAGAGACTGCCCAGTTGTCTCAGCTGCAAGACAATATTTATCAAGAGATAAAGTCGCGGGTAAAAGAGACCGACATGTCTGTACCACAGCGGTCCGGCAAGTTTTGGTATTACGGGCGTTCAGAGGAGGGCAAGAGCTACGGGTATTCCTGCCGTATCCCGGTTGTTGAGGGACAAGACGCATGGGTACCACCGGTGATACCGGAAGGGGAACCGGTTGCTCAAGAACAAATCATTCTTGATTTGAACGAGTTGGCGGAAGGCCACGAGTTTTTCTCCTTAGGCGCTTCATCGATCACAACCTCGGGCCGTTACCTGGCATTTTCTGTAGACACAACGGGGGATGAGCGTTTTACGCTCAGAATTAAAGACCTGGAGACAGGGGAGCTGCTAGACGACGTCCTAGAGGGCCTCTTTTATGGCGCGACATGGGCTGGGGAAGACTATCTGTTCTATCAGCGCGTCGACGATGCATGGCGTCCTGACTCCGTGTGGCGGCATAAAATCGGCACCGATCCGAGCGAAGATGTTCGCGTTTTCCACGAGGAAGATGAGCGTTTTAATACCGGCATCGGTGCGACGCGCTCAGAGAAATACTTGATGATTGCGTCGGCGTCCAAGGTGACGTCTGAAGTATGGGTCCTGGACATGGAAAACCCAGAGGGAGATTTCCGCTGCGTTATCCCTAGGGAGCCGGGGGTGGAATATGACGTAGACCATGGCGTTATTGCAGGTGAAGACGTATGGATAATCACGCATAACGCTACGGGACCGAATTTTGAAATAGGTTGGGCACCTGCGACGGAACCTCTTGAACTATCCGAGTTGACTACGCTCATGCCGCATCGTGAAGATGTGCGGATTGATGGCGTAGATACTTATCGGGACCAGATCGTGGTGGGGTACCGCGCAGGGGCTATCGGCCGTGCAGCAATAATGCAGCTCACTGAGCAGGGATTTGGGACTTTTAAAGAGCTCCAGTTTGATGAGGAATTATACACCGTAGGGGTGTCTGGAAATCCCGAGTGGGATGCGCCGGTGCTACGTGTTGGGTACACCTCTTTTACCACCCCAAGCCAGGTGTTTGACTATACGGTAGCGGACGGTTCTAAACGCTTGCTTAAGCAACAAGAGGTCGTTGGGGGCTATAACCGTGATGATTATGTGGCAACCAGATTGTGGGCCACAGCAGAGGATGGCACCCAGATTCCAGTCTCCTTGGTACACCGCGCGGACCTGGATATGACCACTCCCAATCCGACACTGCTATACGGCTATGGTTCCTATGAAATGTCTATAGACCCAGAATTTTCCATTGCGCGTCTATCCCTCATGGACCGTGGGATGATCTTTGCCGTCGCGCATGTTCGAGGCGGCGGCGAGATGGGCCGAGGGTGGTATGACAACGGCAAGATTCTGTGCAAAAAGAATACGTTTACGGATTTCATCGCAGTAGCGGATTTTCTTATCGGCCAAGGCGTGACTGCACCAGATCAGATGGTGGCTGAGGGGGGATCTGCCGGTGGAATGCTGATGGGTGCAATTGCCAACCTTGCAGGCGACCGATTCAAAGCGATTGAGGCAGTGGTTCCCTTTGTAGATCCGCTGACTTCTATGCTTATGCCGGAGTTGCCGCTTACGGTTACGGAATGGGATGAATGGGGAGATCCGCTGCATAACAAAGAGGTGTATGACTATATGGCCTCGTATGCGCCCTATGAGAACGTGGAACCCAAACCTTATCCCAATATTCTGGCTGTGACCTCGCTCAATGACACCCGTGTTCTGTATGTAGAGCCTGCGAAGTGGATTGCTCGGTTACGGGCCACGGCACAGAGCGGTGACTTTTTGCTCAAAACCGAGATGGCAGCCGGCCATGGCGGAGTTTCAGGGCGATATGAAAAATGGAAGCAGACGGCGTTTGAATACGCATGGCTTATCAACCAAGCGACGGGAGTGCTTAAATGA
>Cp48252_114
ATGCACAACTTCACCGAGGTACTTAGCCAGCTCTCTTCTATTAAAGGTCTTAACCTGCTTACAGAAATGGTCAGCTTTGTCAGCAAGATCATTAGCGTGATGGAGAAGATCAACAAGCTCGGCTCATAA
>Cp48252_115
ATGCGTCCTGAACTCTCCCAGTACACTCACGTGTCCGCAGGCAAAGTGCGCGAGATCTATGAGATCGACGATGAACGCCTGCTCATGGTGGTCTCTGACCGCATCTCCGCATACGATCACATCTTGGACCCGGAGATCCCCGATAAAGGCAGAGTGCTCACTGCGATGAGCATGTACTTCTTTGACCACATTGATTTTCCTAATCACCTTGCCGGTTCTATTGATGATCCTGCGATTCCAGAAGAGGTTCTGGGGCGCGCGTTGGTGTGTAAAAAGCTGAAAATGCTTCCCTTTGAGTGCGTAGCACGCGGCTACCTTACTGGCTCTGGTCTTAAGGAATATCAACAGACCGGCAAGGTATGTGGCATTGAACTGCCTGAAGGCCTGGTGGAGGCATCCAAATTGCCCAGCCCAATCTTTACTCCCGCCACTAAAGCGGATTTTGGCGATCATGATGAGAACGTGTCGTTTGACGCGGTCGTCGATAAGCTAGGCGAGGCACGAGCTAACGAGCTGCGCGCAGTGACCCTGAAAATTTATTCAGAGGCAGCAGCAATTGCAGAGTCCCGAGGAATTATCCTGGCGGACACAAAGTTTGAGTTTGGACTCGACGAAGACGGCAATTTAGTGCTTGCCGACGAAGCCCTCACCCCAGATTCCTCTCGTTACTGGCCAGCTGACGGCTATGAGGAAGGCAAGGCGCAACCGAGCTTTGACAAACAGTATGTGCGCAATTGGCTCACTGGGCCCAAATCTGGTTGGTCCACTGATTCTCTTAGCCCTCCGCCGTCTCTCCCCGGATCTGTTGTGGAAGCAACGCGGGAACGCTATGTAGAGGCATTTGAGAGTATCACTGGGAAAAAGTTCAGTGATTGGATTGGAAGCTGCGTTTAA
>Cp48252_116
ATGAGCGACGTGGCAGATAAGAAGAAGATCACCAATGTCCTTTCCAACCGATACGCTTCCGCCGAACTCACTGAGTTGTGGAGCCCTGAGGCCAAAATTCTGCTGGAGCGTCAGCTCTGGATCGCTGTGATGAAGGCGCAAAAAGCCTTGGGGGTTGAGATCCCTTCGGAAGCTATTGCTGCCTATGAGCGGGTTATAGATCAGGTTGATCTTGAGAGCATTGCAGACCGGGAGAAGGTCACCCGGCATGATGTAAAAGCTCGAATCGAGGAGTTTAACGCTCTTGCAGGGTTCGAGCATACTCACAAAGGCATGACTTCACGTGATCTCACTGAAAACGTAGAGCAGTTGCAGATATACCGTTCGTTGGAGCTGATACGCAACAAATCCGTGGCAGTTGTTGCTCGAGTAGCGCACCATGCGGCACAGTATCAATCCCTGGTTATGGCCGGACGTTCCCATAACGTGGCGGCTCAAGCTACCACTTTGGGCAAGCGTTTTGCCTCTGCGGCTGAGGAAATCTTGGTAGCCATTGACCGCGTTGAGGAACTCATTGATCGGTACCCTCTCAGAGGTATTAAAGGTCCGATGGGTACTGCACAAGACATGCTGGATTTGATGGGCGGAGACCAAAAGAAGCTTTCCTCTTTGGAGACACAGGTCGCCGACCACCTTGGTATTTCTAGGGTCTTTGATTCCGTTGGGCAGGTGTATCCACGGTCCCTAGACTTTGACGCAGTATCGGCTCTGGTTCAGCTGGGGGCGGGTCCTTCGAGCCTAGCAACCACCATCCGGCTCATGGCTGGTAATGAGACGGTGACTGAGGGGTTCAAGGAAGGGCAAGTAGGTTCTTCCGCGATGCCGCATAAGATGAATGCACGCTCGTGTGAGCGAGTGGGCGGACTCCAAGTTATCCTGCGCGGATATCTCACCATGCTTGCAGATCTTGCTGGTCAACAGTGGAATGAAGGAGACGTATTCTGCTCTGTGATCCGTCGTGTTGCGCTACCAGATGCGTTTTTCGCTCTCGACGGAATGTATGAGACCTTCTTAACTGTTCTTGATGAGTTTGGCGCGTTCCCTGCGATGATTGACCGAGAACTTGAGCGCTATCTCCCGTTCCTTGCTACCACGCGTATCTTGATGGCAGCGGTCCGGGCCGGCGTCGGACGCGAAACGGCTCACGAGGTAATCAAGGAAAACGCCGTTGCGGTGGCGTTGAATATGCGGGAAAACGGTGGCGGCCAAGACCTGATTCAGCGGCTGGCGGCGGACGAAAGACTACCGATGACGCAGGAGCAGCTGGACGAGGCCCTTGAAGATCGCCATGCCTTTATCGGCGCTGCGGAATCACAGGTTTCTCGAGTGCTCAACCGGGTTGAAGACCTGACTAATCGTTATCCCAACGCTGCCTCATACACTCCTGGCGAGATTCTTTAG
>Cp48252_117
TTGGTTAGTTTTCGTTCTCGTTCTAAAGCCCCTGTGGTGATCCTTGGATTAGGCCGATTTGGAATGGCCCTGGGTGAAGAGCTGGTGCATTCTGGAGTTGAGGTTTTAGGAGTTGACTCTTCTGAGACCGTGGTTAACGCAGCCGCTAAAGTTCTCACCTATGCCGCTGTGGCGGATACCACCAATGAGGAGGCGCTGCGTCAGCTCTCTGTAGATGAGGCCTCTCGGGTTGTCATCGGTATTGGCTCGGACATGGGTGCGTCGTTGCTCACGGCCTCTACCGTGATCGATCTGGACGTGCCAAGTATTTGGGCGAAGGCCCTGAATAACTCTCATGCCAAGATCCTGAGCCAAATCGGGGTGCACCACATTATTCGCCCCGAGCAAGATACCGGTCGACGGGTAGCACATTTGATGAATGGTCGGGTGCAGGAATACGCAGAGTTTGATCGCGATTATGCCATTGTGAAAGTGGCGCCACCTGTCTCAATTCTGGGTAAGAGAGTGTGCGAGGTTGACCGAGTACAGATCATTGCCGTCCGGCCGAGCAACGGCATGTTTAGACCTGCAAAACCCGAGATGATTCTGCAAGCAGGGGATTTGGTTTTGGCGGCTGGTCACCCGGATGAGCTAGAAAGGTTTGGGATGACCGACTAG
>Cp48252_118
ATGCGTAAAACCCCTGCTCGGCTTGTCGCCGGTAGTTTTGCAACGCTCGTTATCATTGGAACGCTTATCCTTCTCCTCCCCATATCTAGAGAGGGAGATGCACATGCGGACGTCATCACGGCTTTGTTTACCGCCACCTCGGCGGTGTGTTTGACCGGGCTGACCGTTGTAGACACTGCTACTTATTGGTCGCATTTTGGTCAATTAGTGATTCTTCTTTTGATCCAACTCGGTGGTTTGGGAATCATGACCTTAACGTCTTTTGCCGCGTGGGTGCTGGTCGGCCGGATTGGCGTTCGGGAGAGGCTCAATGCTGCTGCCGAGGGGCGCGGGAGAGAATTAGGCGAGGTCAAGGGGCTACTCGTGGCCACCCTTGCCTTTACCGTTGTAGTGGAATCTGCCGTGGCGTTGGTGTTGACCTTACGCTTTAAGGGGTTGGGCTATTCTTGGCCGGCAAGTTTATGGGAAGGGATCTTCCACTCTGTTTCCGCCTTTAATAATGCCGGTTTTGGGTTGCGATCAGACAATCTCGTGGCATACGTGGGGGATTTCGGGATTATCCTCCCAATTTCCGGAGCTATCATTCTCGGGGGCTTAGGATTCCCTCTTCTTTTGGAGCTGCACCGTAGACATGAGCATAGGGCGGCGGGGATCGCAGAACGACGTTTTTCTTTGACCGCGGTGTTCACGATCAGCGGGACCCTTATCCTGTTATTCATAGGAACTGTGGGTATTGCTGCATTTGAGTGGCGAGGAGTGCTGTCTGAATTGAATATGCCAACAAAGCTCCTTGCCTCATTTTTCCAATCAGTAACCAGCAGAACTGCCGGATTTAATTCGATCAACATAGGGGAGATGCATCCCTCCAGCCTGTTGCTCACTGACTTTCTTATGTTTATTGGCGGCGGTTCTGGGGGTACAGCTGGCGGCATCAAGATCACTACGGTGGCGGTCCTACTCACCGTCATGGTGGCGGAGATTCGGGGTGATGACAACATCTTGATTCGTGGTCGCAGAATCCCCACGCGTACAGTACGCCAGGCTTTGGCCGTGACCATGTTGGCAGCTCTCTTGGTCTCTGTGTCCCTCATGATCATGCTGCTTATAGCCCCAGAATTTGATTTTTTGGATCTTTCCTTCGAAGTAGTTAGTGCTTTTGCCACAGTAGGTTTGAGCACGGGGATTACGCCGGATTTGCCTAGCATTGGCAAGCTACTTCTGGTTCTTTTGATGTATGCAGGACGCGTTGGTCCGGTCTCTTTTGTGGCTGCTCTTGCCGCTCGTAGTAATAAGCGTTTGTACTCCTATCCAGTAGAAAGGCCGATCATTGGTTAG
>Cp48252_119
ATGATTTGGATCATGCACATTCTTGTTATCGGTTCGGGCGCCCGTGAGCACGCCCTTGCACTCGGCTTGTCCAAGGATCCTGCGGTCACCGAAATCCATGTGGCACCAGGAAACGTTGGTATGGAGTCGATCGCTACCGTCCACGCGGAGGCAACACAGGTAGATGATCCAGATGCGATGCTGAAGATCGCGCAGGAAACACATGCGGATCTTGTGGTTGTAGGACCTGAAATTCCTCTGGTTGCGGGGGTCGCCGATACTTTGCGCGCGCATGGTTTTGCAGTTTTTGGCCCCAATAAGGATGCTGCGCAGATTGAAGGATCCAAGGCCTTTGCCAAGGACGTGATGGCCAAAGCTGGTGTAAAGACAGCTCGCGCGGAGCAGATCGTGCCGGGAGCCTCAGACGCCGAGCGGGAAGCCGCCCTGGATAATTTTGGGCCTCATTATGTGGTAAAAGATGACGGCCTAGCTGGCGGCAAAGGCGTTGTGGTGACTAAAGACCGGGCTCAGGCGCGTGCTCATGTCGATGCCGTTCTGGCTGCCGGGAATCCAGTGCTCCTGGAGAGCTTCCTTGATGGCCCTGAAGTCTCACTTTTTTGTCTCGTCGATGGAGAGACGGTTGTGCCTTTGCTTCCGGCACAGGATCACAAACGCGCGCATGATAACGATGAGGGGCCGAATACCGGCGGTATGGGAGCGTACACGCCGTTGCCGTGGCTGCCGGAAGACGGCGTTCAGCGAATAGTGGATGAGGTCTGTGTACCCGTCGCTCGTGAGATGGTTGCTCGCGGCTGTGCATATTCCGGGTTGCTTTATGCAGGCATAGCCTGGGGCGAAGATGGCCCCGCAGTGGTGGAGTTCAATTGCCGCTTTGGCGATCCAGAAACTCAAGCGGTCTTGGCTCTGCTTAAAACTCCCCTGGCTGGTGCGTTACATGCGGTAGCCACTGAAAAACTAGCTGAGTTGCCGCCGTTGGAGTGGGAAGACGGGTATGCGTTAACAGTGGTTCTGGCTGCTGAAGGGTATCCGCAGAACCCACGCAAGGGCGGGGAGATTGTTGGTGCAGAAGATCCCGCAGTGTTGCATGCAGGCACGGCACGTGACGCTGATGGAAAGCTCGTTGCAGCGGGTGGACGTGTTCTAAACGTGATAGGAACAGGGGCTTCGCTTATAGAGGCACGTGATAAGGCCTATAGTGTTTTAAACAACATTACGCTGGCCGGCTCCCATTATAGGTCTGACATCGCACTTCCTGCGGTGGAAGGAAAGATCACGATTTAA
>Cp48252_120
ATGAGCAGCGTATTTACAAAGATTATTTCAGGTGATTTGCCCGGTCGTTTTGTCTACCGCGATAAAGAAGTGGTCGCTTTTCTAACTATCGAGCCTTTAGCGTATGGCCACGTACTGGTGGTACCGGTGGCAGAGGTAGATAAATGGACCGATCTGGAGCCCGCCACATGGGTCAAGCTCAATGAGGTAGCACAAAAAATCGGTCAAGCAGTCATCGAAGTATTTAATGCGCCACGTGCGGGCTACGTGATCGCAGGTTTCGACGTCCCCCATACCCATATTCATGTTTTCCCGGCAACAAAGATGTCCGATTACGATTTCTCTCAGGCAATCCCCATGGACAAAACTGATGCGACTCAGATGGATGCTGCTGCAGAAAAGTTAAGAAAGGCCCTGGGGACTGATGAGAAGGGTTTAGTGAAATAA
>Cp48252_121
ATGGCGTTATTAAGGTGGGTGCCCACGAGAGGCCGGCTACCAGCCTCTCCACGTTTCACTGAAGACTCCCCTATCCCCGTGTTATTTGTACACGGAACGCTAGGATCCCCGGGGAACTTTGAGAGGCCGGCTCAACGGCTAGTGGAACAAGGACGCCCATTTTTTGCACCGGCATATGGGCAGCACGGAACAGCAAGCCTTGATTCCTCCTTGCAAGAACTACTGGTATATGTAGACGCACTCATTAGCCGGGGAGTACGCCAAGTAGATATCGTCGGGCATTCAGCCGGGGGACTTTTGGCCCTACGGCTTGCCCATGCGCGTCCCGGTTTTGTGAGGAAGTTAGTGGGTTTAGGGGCGGCCTTCCACGGAGTTCCTAAAAATTTGCGATTTAAGCCCGTGGTCAAATGGATTGGTGGGCAAGCGCTTTTGCAACTCACCCAAAAGATTCCAGCTGAGCTTCCCAAAGACGTGGAATTGATTTCGGTATTTTCCACTTCGGATTTTGTAGTGCCAGCACAATCGAGCAAGTTAGGTGAACTGGTAGAAATTCACGGAGTCCGCCATGAGGACTTACCACGACAAGCTGACATTGTCCTCGATGCACTAGGAACTTAG
>Cp48252_122
ATGAGCACCCAGAACCCATATTCCACCGCGGTGGTACGCGGTACCCCTGTCTACAGCGGAAAACAGCGCTGGGGATACCGAGGGGCCCGAAAAACGGGTAAAAACTTGGTCGCGAGAGTCTGCGACATACACTTTTTATCTGGGTTGCCATTGCGCTTTGGACTGTTAGTAATCGTGGTTGCAGTCTCCGCCGTGGGGTTGATCGGCAGTGCCGTTGCCGTTAACCGAACAATGCGAGAACTCACGTATTCTCGCATTGACAAGGAGCTAGAACTGGGGCTCAATGGGTGGGCCAAGCAGGACTCGCTTTTCAAAACTAACCCTGGAGCCACTAGCGCTCGGCCGCCGACAGAATTTTACGTGGTCAAGATCTACCAGGACGGAACAACAAACGTATACAACGAGGACGTTTCTGAACCGGATCTGAGTAAGGTTTACGCAGGCCAGGGCCCTCACACTGTGGGTTCTAGTCCACAGAGCCGCAAAGACGCCATGTGGCGAGTAACTGCTGAGACTCGTAACGGCGTGACCATGGTTGTGGCGAAGGATATCACCCAAGAGGCCAACATGCTGCGGCGGCTTGCCGTGGGACAGGTCATCATTGAAATTGCAGTGCTGCTCCTCATGGCTCTCATTGCGTTTTTCTTGATTCGTAGGGCACTGCGTCCTTTGCATGAGGTCGAATGCACGGCCAAAGCAATCGCTCAAGGCGACCTGGACAGGCGAGTGCCGGAAGCTTCAGAGAACACTGAGGTCGGCGCGCTATCTAGCTCATTGAACTCGATGATCTCCAGACTGCAGTCTCTTATCGTAGAGCTGCAGGATAAAGAAGCGCAGATGCGTAGATTCGTCGGGGATGCCTCCCATGAGCTGCGGACGCCGTTGACGTCGGTTCGCGGTTACTCGGAGTTGTACCGCTCTGGAGCAACAAAAGACGCGGATTTGGTAATCGACAAAATTGAGGGAGAGGCCTCCCGCATGAGCCTGTTGGTGGAGGATCTCCTTGCGCTGACTCGCGCTGAAGGGGCACGGCATGAGACTGCGCCAGTTGATCTTTTAGAGGTCTCCTTGTCAGTTGTCTCCTCGTTGCAGGCCGCATACCCCAATCGCAGCATCGAGGTGCGCTCTGAATGCGCTGAGGTGCCTATAACTGTGGGCGATGCCGCTCGTTTACACCAAGTGCTGACTAACCTCACCACTAATGCTTTGAAGCACGGCGGCGAAGACGCAAAGGTGCAGATTAAGCTTTACGACGATCCCACCAGCAGCAATATTGCCATCGATATTATCGATGACGGCGTGGGAATGTCCGAAAAAGACGCTGAGCACATTTTTGAGCGTTTCTATCGAGCAGATACGTCGCGTGCTCGTTCTACAGGAGGCAGCGGCCTCGGATTGGCTATCGTGAAGTCGCTGGTAGCCGCTCACAATGGAAACATAAGTGTAAGTAGCACTCTCGGCGCCGGGACCACCTTCCATCTGACGCTTCCCCGACTAGAAGATTGA
>Cp48252_123
ATGGAAGGCGTGAACGAGAAAACCAAGCGAATACTGGTCGTCGATGATGAGCCGAACATCGTTGAGCTTTTGAATGTCAGTTTAAAATTCCAAGGATTTGATGTCGCCACCGCCAATTCCGGCGTGGAAGCACTGGAAATAGCAAAAGAATTTAAGCCTGATGCATTCATTCTTGATGTCATGATGCCAGGCATGGATGGCTATGAGCTTTTGCCCAAACTTCGGGCGGAAGGCCTTGACGGTCCCGTTCTCTACCTGACGGCAAAAGACGCTGTGGAGCACCGGATTCATGGATTGACCATTGGCGCCGACGACTATGTGACCAAGCCCTTCTCCCTGGAAGAAGTGATTACTCGGCTGCGAGTTATTTTACGTCGCGGCAGCAGCGTGGAGATGGTAGAGGATGACTCCACGTTGGTGTACGCCGATCTTACGCTTAACGACGACACCCACGAGGTAACAAAAGCCGGAAAAGTTGTAGATCTCTCGCCTACTGAGTTCAACCTGCTGCGTTGTTTAATGCTTAACGCCGAGGTAGTGATGTCTAAAGCAAAGATTTTGGACCATGTGTGGCATTACGACTTCGGCGGTGACGGAAACGTTGTCGAGTCCTACATTTCTTATTTGCGCCGCAAGATAGATACCCATGATCCTCAACTGATTCAAACTGTGCGTGGCGTGGGATACGTACTGCGTAAGCCTCGGAATACGTAA
>Cp48252_124
ATGATCGGTGCAGATAATTCCATTCTCTATACCGCCCTACCAGTATTAAGAAGTCAACTGCATACCACAGAGGTTGAGGGGCTCTGGATTATTAACTCCTATTCCCTGGTTCTTGCTGGCCTCCTCCTAGGGACAGGCACCCTAGGAGATAAGATCGGTCACCGGCGAATGTTTGAGATTGGCATCTCCATCTTTGGATTAGCCTCCTTAGCATGCTCTTTCGCGCACACCCCGCTTGCTCTTATCGCTGCGCGCGCAGCTCTGGGCGTAGGAGCAGCTACGATGATGCCCGCCACACTAGCCCTGCTGCGCATCACGTTCCCTAGCGTTAGAGAGCGCAACATAGCGATCGGCATCTGGGGCTCCGTCGCCACGCTAGGGGCAGCTCTCGGCCCCGTCATCGGAGGATTTCTTATCCAGCATTACTACTGGGGTTCTGTTTTCCTCATCAATATTTCCAGTAACAATCATCGCATTCATAGGCACTTTATTTATCGCACCACCAAATGCGGCAGATCCTTCCCGCCACTGGGATTTCATTTCTTCTTTCTGGGCAATGGTGTCCATGATGGGATTAGTTTTAGCGATCAAGGAAGTTGCGCATAG
>Cp48252_125
ATGGGATTAGTTTTAGCGATCAAGGAAGTTGCGCATAGAGACCTTCCAGTACTTATCGGAGCCCTGGCGGCTATTGCCCTCGGCGCCCTGTTGTTTAATCAACGCCAACGCACACTCGCCGACCCACTTCTCACCTTTGACGTATTTAGAAATCGAGTTTTTACGGCCGGAGTCTTAGCTGCGGTGCTGGCGATGTTCATTCTCGCCGGCACAGAGCTTATGACCACACAGCGCTTTCAGTTAGCTGAAGGCTTTACCCCTTTTCAAGCAGGGCTACTTACAGGCGCAGTCGCTTTAGCCGCTTTTCCCAGCTCTATCCTGGGAGGAGCATTTTTACACGCAATTGGATTCCTTCCGCTCATTTCCGGCGGTTTTCTCCTGATGACGCTTGGCACATCTATTGCAGTTGGCTCCGCACGCGCCGATACCTTCCCTCTCTTTATAATCGGGCTCCTCCTCATAGGGTTCGGCGCAGGTTTAACCATGTCCGTCTCCTCGACGGCGATCATCGGCTCAGCCCCCACGCGGCGCTCCGGTATGGCTTCCGCAATGGAAGAGGTCTCTTATGAGGTTGGAACGCTACTCTCCGTGGCAATAGTGGGATCGCTGTTTTCATTCTTCTACACGCGTTCCGCGCCCAAGGCCATCGGCCAGAATTTTGAGCAGGGACTCTCTCACCCCACGCTTGCCGACGCCGCCCGCAACGCCATAGACACCTCCTATCTATCCTCCCTGATCATCATCGCCGTGATCGCCGGCGCCGCATGCGCCACCACCGCCTATCTATTGCGAGATAACCCCAAGGAGACTCAATTTGCGCACGAATAA
>Cp48252_126
ATGGGAGAAAGCTTTGGCCCCTGGGTTGTGTCTCACAATCCTCACGCGCTCCTCGTGCAGCTTATTGCGGATGGTCTTTGGGTATATGACCACGTCAATGCCCGACCGCTCACCCCAAAACAACGGCAAGCAGCTGTGGATGCGGCTCAATTATTGTTACGAAAACTGCCTAATGAAATAACTCAGTAA
>Cp48252_127
ATGACCTTGTCCCGTTCTCTTGGCGTTGCTGCCCTCTGCACAGCGCTCGTCGTAACGCAGAGCCCTGCGCACGCATCTGCTTCTTCCGCGCCGGCTTCTAGCTCGGCAAGTTCCATCGTGGCATCGATTACCGCCGCCCTTGCTAATTCGCCCGGCTCCAGCGATGCCAACATCAACAAGGCCGCCCACGTGGCTCAGTCGATCGGCTTCCCGGGGTGGCGTTTGCCCTCAGGTGTAGGCAGCTCCGATTCTGAGTATCCACTGCCCACCAACCCAAATATCACCGAGTCCAAGGTGCTGAGCCGTACGGTCGACCCTACGATTCCTAACTTGGAGCGCTGGGTGGTAGCTTCTCCCGCGATGAAGCGAAACGTCGAGGTTGTTGTCCGCCTCCCCAAAGACACCTCAACGCCTTCCCCCGCGCTTTATCTCCTCGACGGAATTGGCGGCATGCGCAACCCCGGGTGGATCCGCGAAGGAGGGCTACAACCCGCGCTTGGCGATCAGAACGTAACTGTGGTTATGCCTACTCAGGCGCTTTCCTCCCTCTACTCCGATTGGGTAGCAGACGATCCGGCCCTTGGGCACTTAAAGTGGGAAACCTTTATTACAAAGGAGCTGACAAAGCTCATCGAAGACCCGGCGCAAAAGCTTAATTTCAATGGTAAACGCGCCATCGGCGGTCTTTCCATGGGCGCAATCGGAGCTGTCAACATTGCTAACCAGAATCCAGATATGTTCAAGGGTGTATTCGGTATCTCGGGATGCTATGCCACGCAAGAACCGGTAGGACGAATCACCACAAAGCTCATTGTGGAGTCCCGCGGCGGCAATGTGCAGAACATGTGGGGTCCGGATGGCTCTGAGCTATGGAAGCGTCACGACGTCCCCTCAAATCCCGAGGGACTGCGAAACATGGCGGTGTATCTTTCTAGCGCCGACGGTGGAGTTCTCCCCTCCGACATCGAGCGTGCTGCCGGCCGACCCTTCTATGAGCTTCCGGCAGGCGTAGCCCTAGAGCAAGGGACTCTGCACTGCACTAAGCTTCTCGACTCCGCTATGCGCGCCCGTGGGATGAATCACCAAGTAGTTGATTTGGTCAAAGGTGGCGTCCACGATTGGCCGCTCTTTAACCGTCAGCTGCGCCCCGCCTGGGACGCCATCAAAGGTGCTCTTTACTAA
>Cp48252_128
GTGACCTCAGTGACCCACCCCGTGGATGCACTCCCCTCGTCTCCTAAACTCATCGCGCTGGGCATCCAGCATGTTTTAGCTTTTTATGCTGGCGCGGTGATTGTGCCACTGCTCATTGCGGGTTCCCTCCACCTTAACGCGGCCACCACCATTCACCTTATTAACGCCGACCTTCTCACCTGTGGTTTAGCAACGCTGATCCAATCAGTCGGCGTAGGGAAATACGTAGGCGTACGCCTACCCATCATCCAGGGAGTCACAACAACCGCGGTGGCTCCCATTATTGCGATTGGCCTCAGCGTTTCCGATGGACAGGGCGGCGTTGAATCTCTCCCCACGGTGTACGGCGCAGTCATCGTAGCGGGACTTTTTACATTTTTTGCCACACCGATCTTCGCGCGCTTTCTTAAATTCTTTCCCCCGGTAGTCACCGGTTCTGTTTTGCTGGTGATGGGTACCTCCCTCCTCGCGGTGTCTGCAAATGACTTTATTAACTACGCCGAGGCCACGCCTTCCAGCCGTGATCTGTGGTATGCCCTTGGCACCCTTGTAGTAATAATTATTTTGGCTCAGCGGTTTTTCCGCGGTTTCCTAGGCACTCTCGCTGTACTCATAGGCTTGGTCAGCGGTACTCTCGTAGCGCTTTTCCTAGGACACGCGGATCTCTCTGAGGTCTCCAAAGCAGCAGGCATCGGGATCACAACGCCCTTCTACTTTGGAACACCCGTTTTTAACGCTAGCGCTTGCTTCTCCATGATCATCGTCATGATTATCACCATGGTGGAGACCACCGGCGATGTGTTTGCCACCGGCGAGATTGTGAAAAAACGCATTCGACGCGACGATATTCAACGCGCTCTCCGCGCAGACGGACTATCCACTTTCCTCGGCGGTGTAATGAACTCCTTCCCTTACACCTGCTTTGCCCAAAACGTGGGACTCGTTCGTATCACTGGGGTGAAATCCCGCTGGGTCGCGGCTTCCGCTGCCGGTTTTATGATCATTCTCGGTCTCCTACCCAAGGCCGGGGCAGTCGTAGCATCTATCCCCTCACCAGTATTGGGAGCAGCATCGCTAGCGTTGTTTGCCAACGTAGCGTGGGTAGGCCTACAGACCATCGCAAAAACCGATCTCACGGATAACCGCAACGCCGCTATCGTGACTACGGCCCTGGGACCAGCCATGCTGGTTACTTTCAAGCCTTCCGTCGCAGAAGCCTTCCCCGAATGGGCCCGCATCTTCGTCTCCTCCGGCATGTCCATCGGAGCTATTGCTGCAATCCTCCTCAACATCTTGTTCTTCCACGTGGGCAAACAAACCGGTTCTGACGTGGCCCGAGACGCCAGCGGTGAGGGTGTGTCTCTAGATGAAATCAATGCCATGAGCCGTGAAGATTTTGTCACCGCGTTGCGCCCGCTGTTTAACCAGGAGACCTGGCCGCTGGAGGAAGCATGGGAATCACGTCCCTTTGCAGACGTCAGCGAACTGCGCGCGGCTATCCAGGTGGGAGTACTCACGGCTTCTGGGGAGCGTCGAGAAGCTTTGATCCACGATTATCCCGACACTTCTGACATATTATTAGCCACCGATGCAGAGGCCCCCAGCATTAGCGCCGAGCGCGGTTCTCTAGGCTTTGATGACCTCGATGACGTGGAAACTGCACAGCTTCTAGAAGTCAGCGCTGCTTATCGCGAGCGTTTTAACATGCCATTCGTCTACTGCCTGGGAACCAATGACAGCATTCGAAGCATCGTCGACACCGCGATACGCCGTCTAGCTAACTCCGACGAGCAGGAGCATAGAGTAGCGCTCTCCGAAATCATCGAGATCGCTAACAACCGTTTTGATATCCTTCTCGCCGATGCCAACCCCGTCCGGTCTGCTTGGGACCGAAAATTCACCGAGGTGGAATAG
>Cp48252_129
ATGGGCAACCGCATTTTTACTACCCAAGAGCTGCATCAATTAGGTCTTTCCCGCAGCGCAATCGCAACCAAAATAAAACATGGGGCCCTCTACCGCGTAGAGCGCGGAATTTACACTGAAGAAAAACCAGAGGGAATTCTTCTGCTTAAGGCATTGCAAAGATCTCGACCCGGGCTTATTTTTAGCGGGCGCACGGCGATGCAGGTGCATATGTCTGCAGAAATCGAGACTCCGGTGGAGGCCGTAATTATAAAGAGCAGATCTGCCTGCTCAAATGATGTAATCCGCATCAAACATGTGAGGTCTGTAGCGTCAGAGCTCAGGCAAGGGGTCCGCGTAGCGTCGCCGCTTAATGTTCTCAATAATGCGGAGGCTATGCCTATTGCGGAATGCGTCGATTTTATTGAGAAAACATATTGGGGGAAGAGCGGATCAGCACGTTTAATCCGCGATATTTCTAGGACCCGGCTGAGTAAGCATGCCCATAGAGTAATCGAGCTTGCCGCTGTAGGAGCAGAAAGCCCCGCAGAGATTCGTTTGTTCAGAAAACTCCGCTCTATGGGCTATCCGTTTGAACAAAATCTGAAGATCGGCGCTTATCGATGGGACGGCGTGCATACAAAGAGCAAGGTCATAGTTGAGGTAGACGGATACACCTACCACGGAAACCGTCATGCTTTTGTCTATGACCGATGGAAAGGCAATGAGGCCGTGCGTCGAGGCTATACCTTGGTTCGCTACTCTGCATGGTGCATCTTCGAATGCCTCGACCAAGTAGCAGGGCAAATAGTTGCCTTGGTGGGTGCCAGGCTGCGCGGTGGACAAACTCCTTTATTGGCGTTTGAGAAGACACCGGTGTGGGACTGGCACCCTTTGCTGGGATGA
>Cp48252_130
ATGGCGAAGTCTTTTGCAGAACAAATTGTGGAGACCCTGGAAGCCCAAGGCGTAAAACGCATCTTTGGATTGGTCGGCGATAGCCTTAATCCCATTGTTAACGCCGTGCGAAAGTCCAACATAGAGTGGGTGCATGTGCGCAATGAGGAGGCGGCAGCATTTGCCGCCGGGGCGGAGTCGCTGATTACCGGTGAACTGGCCGTTTGTGCGGCATCTTGTGGTCCCGGAAATACCCACCTTATACAGGGGCTTTACGACTCTCACCGGAATGGCGCAAAAGTCCTAGCGCTTGCCTCTCACATTCCCTCCAAACAAATTGGTTCCCATTTTTTCCAGGAGACTCACCCGGAAGCGCTGTTCGCAGAGTGCTCAGGCTACTGCGAAATGGCCAACTCGGCTGATCAAGGGCAAGCGATTTTGCATCATGCCATCCAATCGACAATGGCGGGTAAGGGAGTATCCGTCTTGGTGATTCCTGGTGACGTCACCATGCAACGCGTGGAGGATGATAGCTTTGCCAGCTCGGTTATAGCTAAGGGACGTCCGATTCTCTATCCGGATCCTGCGGAAGCGGCAGACCTGGTGCGGGCGATTAATGAGGCCTCTACCGTCACACTTTTCTGTGGGTCAGGAGCCCGAAATGCTCGTGCACAGGTGCTTGCTTTAGCTGAAAAAATCAAGGCTCCCGTGGGACATGCGCTCGGCGGGAAGATGTATATCCAGTATGACAACCCCTATGACGTGGGGATGTCCGGACTGCTCGGATACGGCGCCTGCCATGATGCTTCTTATGAAGCCGACCTTTTTATCCTGCTTGGGACGGACTTCCCGTATAGCGAATTTCTCCCCAAGAAGAATGTTGCGCAAATAGACATCGATGCTTCCCATATTGGTAAGCGCACCCGGATAACCTATCCGGTAGTAGGCGATGTGGCTGCGACAATTGAGAATATTTTGCCGCATGTAGAAGAAAAAACTGACCGCAAGTTCCTTGATCGGATGCTTGACCTGCACCATCGAAAGCTCACTGAGATCATCGAGGCGTACACCTCCAATGTGGAAAAGCACACGCCTATTCATCCCGAGTACATAGCCAACATTATCGATGAGATAGCCGATGACAACGCTATCTTCTCCATCGACACAGGGATGTGCAACGTATGGGCTGCTCGTTACGTAACTCCCAATGGCAAGCGCGAGATGCTTGGGTCCTTCCGCCATGGAACCATGGCTAATGCTCTGCCTCATGCAATCGGTGCGCAATCGAGTGATCGAGATAGGCAGGTTGTTTGCTTCTCCGGCGACGGCGGACTCAGCATGCTCATGGGCGAATTACTCACGGTCAAGCTGCATCGTCTTCCCATTAAGATCGTTGTTTTTAACAACTCCTCCTTGGGCATGGTCAAGCTTGAGATGCTGGTGGAAGGAATACCTGAGTACGAGACAGACCATGAGCACGTTGATTTTGCGGCGCTTGCAGCGGCAGCGGGTCTGGCTCATGTCTCGATTACAGATCCGAAGACCGCAAGGGAACAGCTTGAAGCTGCTTTTGCACAGCCTGGACCTGTGCTTATAGACGTCACCACCGACCCGAATGCCCTCTCCATTCCACCCAATATCACTATGGAGATGCTTATGGGGTTCTCTAAGGCTGCCACCCGCACGGTCCTGGGTGGTGGGGTAGGCCACATGGTAGATATGGCGCGATCTAATTTGCGGAACATTCCGCGTCCCTGA
>Cp48252_131
ATGCTGAAGCTTTTCGACGCCACCATCTTCCGAATCCTGCGACGTAGGCAAGCAGCATCAACGGGCACCGCCACCATCGACGTTGCAGCCACACCTCCCCTAGCACCCCTTGCCCCGGTAGACCTAAGCGATCGTGGCCAGGTCACTGGTGTGTTGGAAATCGCTGCACGCATTGGGGAAATTCTCATCTCAGCTGGCTCGACCAACTCCGATGCCAGCGAACAAGTCAAAGCCGTCACAGAGTCATTCGGGCTGTGGTTTGTTCACGTGGATCTCACTTCCAATCGCATACGGCTTTTTGCCAATGTTTCTGAAGACCGGCGCAACCCAGTGACAGTTGTGCGTGTAGTAACACCGGCCCCGCAGAATTTTCGCAAGCTCATACAAGTAGACCGTTTAATCCGCGATATCCACTCAGGCCATGCTTCTCCGCTGGATGCGGAGACCCGTCTCGACGCCATCCACCGTGCCCCCGACCCCATTGGACTCCCCGGAGTTGTCGCGTCTTTCGCTGTGATGAGTGGATCCGTGGCCCTCCTCCTCGGCGGCAATATGCCCGTCGCGCTAATTTCCACCGTCGCCGGTGCCCTCATTATTTGGATGAGTGCTTGGTTAGACAAACATGGCTTGCCCATCTTCTTCCAGAACACCGTAGGAGGCATTTTTGTCGCTTTCCTCGCCGCCATCACCTACGACTGGGGCCAGTATTTAGGGCTGTCCATCCGTCCCAGCATGGTAATTGCTACGTCGATCATCGTCATGGTCGCGGGATTAACGTTGGTGCAAGCGATCCAAAACGGAGTCACATCTGCGCCGATCACTGGAACGGCACGGCTTTTCGACGCCCTCATCACAACCGCTGGCATCGTCGCAGGCATAGCCATAGGCGTATCCCTTGCTGGGTCATTAGGATTCTCGCTTCCTCCGGTAGAGACCGTGCCCGTTCCCAATTTTGCGTCCAATACTGTCCGCGTCTTAGGCAGTATTTTTGCTACTTCCGGTTTTGCGCGTGCCTGTTATGCAGACTGGCCTTCCGTGTTTATCTCCGCGCTAACAGCAGCCTGCGGTTCGAGTTTGTTTTATTTTGTGCTCATCCCTCAAGGTATTGGAGACATCACAAGTTCTGCACTCACGTCCGTTCTCATCGGGCTCATAGGCGGCTTTTTAGGCCGACGCTATCTCATCCCACCACTAATTATCTCCATTGCTGGTATCACGCCATTGCTGCCTGGATCTGCAATTTATCGTGGTCTCTATGGGCTGCTCCATGATCAAATTTTGGTCGGCTTTTCCAACCTTTCTTATGCCATAGCCATTGCCACGGCGCTTTCCTCCGGAGTGGTCCTTGGAGAGTGGATCGCCCGGCGCGCCCGCAGACCACCAACGCTCAATCATTATCGACGCTTCACCCGCAAGCTCGTTCACAACCGCCGCAAAAAGATCTATAAACAAATCGCTGCAGGAAACTAG
>Cp48252_132
GTGAGTTTGCTGGATAAGCTTCGGAGCTGGAATAGCAGTTCCGGCCGCTTGGCCACGATCGACACGGTCAAAGCCGCACCGCCCCCCTCGCCCCTTGCACCGATTGACCTCACTGACCCGGCTCAGGTAGCTGCGGTTATGGATCTCGCGGCACGGATCGGGGATATTCTGCTATCTGCGGGCACATCCAATCGTGATACGCGTGCCCAGGTTCACGCGGTCACCGCCGCTTATGGATTGCTCTTCTGCCATGTTGACATCACGCTGAACACAATCACGGTGTTCACCACGATCGGCACGACAAAAAAGACTCCGGTCAGTGTTTTCCGCGTTGTTCGCTCCCTCACCACAGATTTTTCCAAGCTAACTGAGGTAGACCGTTTGATTCGGTCGATCCAGGCGGGCGCTACACCACCGGATGTAGCGGAAAAAATCCTCAACGAGCTCTCTCAGACGCGGGCCAAGTACCGCTTCCGTACTGCAGTTTTTGGTTGGGGCTTCTTGGGAGCCGCCGTATCGATGCTACTTGGCGGTACTTTTTTGGTCGCAGCCATATCCTTCGTGGTGGCGCTAGTCATTATTGGGGGAAGCGTATGGCTTGACCGCAACTCCTTGCCACTATTCTTCCAATACATATTTGGCGGTTTCATGGCTACGGTTCCAGCCGCTGTCGCTTATTCGGTTGCCAGCCATTATGAAATACACATATCACCGAGCCATATTGTCGCGGCGGGAATCGTCGTTATGATGTCCAACCTTGCTATGGTCCAGTCACTGCAGGATGGCATCACGGGTGCCCCAGTCACTGCAAGTGCACGTTTCTTTGAAACATTACTGCTCACGGGCGCAATTGTCGCTGGTGTGGGTGCAGGCATTCAGGTTGTCCAGTTCATGGGTATTACGCTTCCCCCACTAGAAGCGGCAGTCTCTTTGGCGGCTAAGCCTTCCGTTTCTAAGGTCATTGCCGGAGCGGTGGCGTCGGCAGCTTTTGCCGTGGGGTGTTTTGCCGAACTCTCTGCAGTGACGGTTTCTGGTCTTACTGCCGCAGCGGGCTCCTTTGTGTTCTACTACGTGCTTATTCCTTTGGGCATTGGCCCTGTGGTATCAATCGCTGCCGCCGCAACTTTTATTGGCCTTGCGGGTGGTCTACTCGCCCGCAGGTTTTTAATTCCTCCCCTTATTACAGCGGTTGCCGGCATTACCCCTATGCTTCCCGGCCTTTCTATTTACCGAGGAATGTACGCAGCCCTCAATGAGCAGGTTTTGCTAGGGTTCACCAACGTCGCCCTTGCACTTTCCATTTGTTGTAGTTTGGCAGCCGGAGTGGTGCTGGGTGAATGGATCGCACGTCGAGTACGTCGACCTCAGCATTTCAATCCGTACAAAGCTTTTCGACGCACACGCCGTTATTCCTTCCGCCAAGCCCAAGCCGCCGCAGAGAGGCGGGCAGAGCAAGAAGAGCAAGAAAAACTGGCTCTACGTAGGCGCATATCTAAAGGACATACACCTAAGTACACGGCCACCAAGCGGCGCCGAGGTTTATAG
>Cp48252_133
TTGCCACCCAAGGTCACTGACACCCGTACTAACTCGGCCGAGTCGCTCCACGCTGTCGAAGCAGAGACAGCCGCTGCGGCACGCCGCATCATAGCTGGTTATGCCAAAGATTTCTTTGATGGCGTGACTTTGATGTGCATGCTGGGTGTGGAACCAGAGGGCTTGTCTTATCGCAAGGTTGCCGCCGAGTACGAGGAAGCTAACGCACCAAAGAAGACTCGCGCTAAGAAGACCACCAAAAAAGCCGCGAAAAAGACAACTAAGAAGACCACTAAAAAGGCTGCAAAAAAGACAACTAAAAAGGCTACTAAGAAAGCCACCAAGAAGACGACAAAGAAAACCACTAAGAAAGCCTGA
>Cp48252_134
GTGAGTGATGAGTTCGGCGACAACGACTTTGTTGTAGTTGCTAATCGCCTACCTGTTGATTTAACCGTTAATCCTGATGGTTCCTCCCAATGGGTGGCTAGCCCCGGCGGACTTGTCACAGCACTCAGCCCTATTTTGTCTCAGCACAGTGGATGCTGGGTGGGGTGGCCCGGCACTACCGACGGACACGCGCCTGAACCTTTTAAAACTGAAGACGGCATCCTTCTCCACCCCGTGGCCCTCACCGATTATGACTTTGAAGGTTTCTACGAGGGTTTTTCCAATGCCACTTTGTGGCCCCTCTATCACGACCTCATTGTGCACCCTATCTATAACCGCGAATGGTGGTCGGCGTATAGGGAAGTAAACCTGAAATTTGCTAACGCCGTGGCAGAGGTAGCCGCAAAAGACGCCATAGTGTGGGTGCAGGATTATCAGCTGCAGCTGGTGCCGGGCATTTTGCGGCAGACACGACCAGACTTAACCATTGGGTTCTTTCTCCATATCCCGTTCCCCAGCCCAGATCTCTTCCGTCAGCTTCCCTGGCGAGAAGAAGTAGTGCGTGGGCTTCTAGGGGCGGACCTCATCGGTTTTCACCTGCCGGCCAGCGCAAACAACTTCCTGGAATTAGCTCGGCAAGTAACCGGCACAACCGGCTCTCACACCGGACAACCTGACACCTTAGCCGTGCAGGGAACCGCCGCTGTGCGGTCAGTGGAGGCCTCATTGCGGGCAAGCGATGGCCGAAAAGTTGGTGTAGCTGCCTACCCCATCTCTATCGATGTCACTCAGCTGACGGATATGGAGACAAACGCCGAGGCCACCCGCGCCGAGTTTGGGGATCCCACAACCATTATCTTGGGCGTCGATAGGCTTGATTACACAAAGGGGATCCTTCAGCGGCTACTGGCGTTTGAGGAGCTGCTGGAAAGCGGCGCTTTGGACGCCAATGACACTGTTCTGGTTCAAGTTGCCACCCCTTCCCGCGAACGCATCGAGCACTATAAGCAAACTCGTTCCGAGGTTGAGGAGGCCGTGGGACGCATCAATGGCCATTTTGGTTCCATTGGGCATTCAGTGGTCCATTACCATCACCGCTCTTTGTCCAAAAACAAGCTTGCTTCTCTCTATGCCGCAGCCGACATCATGCTAGTCACTCCTTTTAAAGACGGAATGAACCTGGTGGCCAAAGAATACGTAGCGTGCCATGGGGACGGCACAGGTGCCTTGGTGCTCAGCGAATTTGCAGGAGCCGCCTATGAGCTTGAACAGGCCTTCCTGTGCAACCCCTTTGACCTGGAGTCGATCAAGAAGCAGGTCATTGCGGCAGTTACGTCGTTAAAGCTCACTCCAGATGCTGCCAAGGAGCGAATGATGGCGCTGCATCGACAGGTTGTAGAGCATGACGTAAACCTCTGGGCGGCGTCTTTCCTTGAAGATCTCCACCGGCTTCATAAAAACGGGGTGGAAGGATGA
>Cp48252_135
ATGAAGGCCAAGGCCATCGCAGTAGTATGCCTTCTTGCTATCGGATTGACCGGGTGTGGAGAGAAAAAACAGCAAGTCGCAGGCTCTCAGTGGCAAGTAACCAACGTCTACACCACACCGGAGTTTCCTAATGAGGTCCCCGATGCCATAGCAGGATCCGTGATGATGAGCTTCGGCGACTCTTCCATGACCGGCTTTACCGGTTGCGCCCCGTTTCAAGGCAAGGTCTCCTTTAGCGCAGAGGGAAAGCAGGACGTCGCGCCCCAAGATGCCGATCGCCTTACTGTGCAAGCAGTGAAGTTCCAGCCTATCGACGACGCAACGTGCGAAGGACGCACGCGTTATATTCATGATTCTCTGGTCAACATAATCGTTGATGCTTCCTTTAACGTACGACATGATAGCCCCGACGTTATGACGCTCCTGCGCAGTGGAGATTCAGTCGATGCCCCCGCGATAAGACTCGTAGTAAAGCATTAA
>Cp48252_136
ATGACACCGGAGTTGTCCCGCCTCGCTCGCGCACCGCGTCTTCTTGTAGTCTCCGACTTCGACGGCACTCTCGCCGGTTTTAGCACCGATGCGCAAGCCGTCCCCATTGAGCACCGATCCTTGGAGGCGCTGCGTCGTCTAGCTGCATGCCCTCACACCGAAGTCGCAGTTCTCTCTGGTCGCGGACTTGCGGAACTCCGCCAGGTCAGCGGTCTCGCCGATCCCATCGTGCTCATCGGATCTCATGGAGCAGAATCCTCTACCGGAGCCCCACCGCTCACGGAACAACAGCACACTGCGCTGACGGCTGTCACCACCGCGTACGAGGCCATCGCACAGCGTGTCGAGGGCGCTTTTGTGGAATACAAGCCTTTCCACCGCGTACTGCACGTCATCCGAGTAGCCGATCATGATATCGCTCGCAGCGCCCTTGACCAGGCCCTCGCTGTGGATATACCTGGGGTAACTCCTAAAGAGGGTAAATGGATCGTTGAAGCCGGAGTGATCGAGACTAATAAGGGAACCTGGATCGCTCAACAGCGCAAGCGTGCCGACGCCACCGTCTTCCTCGGCGACGACACCACGGACGAGGACGCTTTCCGCGTTCTAGGGCCCACTGATCTAGGCGTGAAAGTCGGCCCTGGGATAACTGCAGCCACGCATCGTGTGGATGATCTTCAAGGTGTCGCAGACTTGCTCACACAGCTTGCCGATCTTCGCTCCTAG
>Cp48252_137
ATGGTTTCCCGTCAGAAGCAGCGAACGAGTTTGGCCTCCTTGGCGCAGGAGGTAGGTGTTTCCCGGACCACGGTGTCCAACGCCTACAATCACCCGGAGCAGCTGTCCACGCAATTGCGCGAACAAATTCTGGCTACAGCAGAGCGCCTAGGCTATCCGGGGCCAGATCCAACGGCGAGGTCGCTGCGCACTCGACGGGTGGGGTCTGTGGGGGTGCTGTTCACCGACCATCTGAGCTATGCCTTTGAAGACTTAGCGTCTGTGGATTTTTTGGCGGGAATGGCTGAGGCATCGGCAGGCTCGCAGACCTCAATGACTTTGGTTCCGGTAGGGCCGCATTCTTTAGACCCGGTTGCTGCGCGGCAGTTGGTTAACTCCGCCGTGGTGGATGGGTTTGTGGTGTATTCGGTGGCGCAAGGCGATCCGTTCTTGGAAGCCGTGCATACCCGTGGTCTCCCCACGGTAGTGTGCGATCAGCCTGCCGATGATAATCGCATGTCCTTTGTTGGCATAGATGACCACGCTGCGATTGCTCCGGCCGCGCAAGCCTTGATCAATGCTGGGCATCGTCGTATCGGAATACTGTGCATCCGCTTGGATTCTGTTCCAAACAACGGTCCTGTAACCGCGGAGAGGCTCGCTTCTGCGCGGCATCACGTGCAAAGGGCGCGTGTTCAGGGGGCCTTAGAAGTATTCGACGCTGCCGGGATTCCGCAAGGTGCAGTTCCCATCGTGGAACGGCACATTAATGACCCCGCCAACAACATCGATGCAGCGCGTGAGCTGCTCACAGAGCACCCAGAGCTCACCGCGGTGCTCTGCACTACAGATACGATGGCCTTTGGGGTTATCGAATATGCCAAGAGCGTAGGGCTCGTTGTGCCTGAAGACATATCGGTGACCGGGTTTGATGGCATCGCACCGGCGCTTAACAGTGAGCTAACTACAATCCTGCAACCTAACAAAATCAAAGGCGAATGCGCAGGGCGGATGTTGTACAAACTCATTGAACAAGATCGCGCGGGAACAGAACGTGAGATCCTTATGACCTCCCTGCACCCAGGGAAAACAGTTGTGACGCCCCGGAGCTAG
>Cp48252_138
ATGTCAGGAAAAGAGAGCAATCGCCCCGGCGTTCGCAAAACCAATAAAAAGGGCGCAACCAAAGGATCCGGCGCCGTTCGGCGACGCGGGCTAAAAGGCAAAGGTCCTACGCCAAAGGCAGAGGATCGCGTGTACCATGCAGCGCACAAGCGCAAGCTAGAAAAACAACGCCGTGATCAGGGACGCCACAAGAAAGAGGAGACGGCTGAGCTGGTCGTTGGCCGTAATCCCGTAGTGGAGTGCTTGCACTCCAAGGTGCCTGCCACAAGTTTGTATATTGCCGAAGGCACAAAAAACGATGCCCGACTCAGTGAAGCCGTACAGATGGCGCATAGACGCGGCATCCCATTGATTGAGGTTGCCAGGCATGAGCTTGATCGCATGACGGGCAACGGTATGCATCAGGGCATTGGGCTGCAGATTCCACCATACAAGTACGTTGAGGTGTATGACCTGATTACTCAGGCCAAGGACTCCGGGGAACCCGGAATGATTGTGGTGCTGGATAACATCACTGATCCTCGCAACTTGGGGGCCGTTATTCGTTCAGTAGCCGCCTTTGGGGGACACGGCGTGGTGATCCCAGAGCGTCGTTCTGCTTCGGTGACTGCTGTGGCTTGGCGTACTTCGGCCGGCACTGCAGCACGGCTCCCCGTGGCTAAGGCAACAAATATCACGCGTGCTCTCAAAGAGTTCCAGCAGAATGGCTACCAGGTTGTTGGCCTTGATGCCGGCGGCGATGCCACGCTCGATACTTATGATGGCAAAGGCCCTGTAGTTATTGTTGTGGGATCTGAGGGGAAGGGCATTTCTCGTTTGGTGCGAGAGACGTGTGACTCCATCATGTCTATCCCCATGGCCAGGTGGGTTGAGTCCCTTAACGCCTCGGTGGCTGCTGGCGTAGTGCTGAGTGAGTTCGCTCGCCAGCGTAGAACTCAGTAG
>Cp48252_139
GTGACTCTACGCATCTTTGACACAGGAACACGCTCGCTTCGAGATTTCACGCCTTTGCGTGAAGGACACGCATCGATCTACCTGTGTGGGGCAACCCCTCAAGCGCAACCTCACATTGGGCATGTTCGCTCGGGAGTCGCTTTTGATATCCTGCGTCGATGGCTGCTAGCCAAAGGCTTTGACGTTGCGTTTGTACGTAATGTCACGGATATTGATGACAAGATTCTCCGCAAAGCGGAAGAGCATGGTCGTCCCTGGTGGGAATGGGTATCCACCTATGAACGAGAATTTACGTGGGCATATGATCAGCTTGGGGTTCTTCCGCCTTCCGTTGAGCCTCGCGCTACCGGACACGTCACCCAGATGGTCGATTATATGCAGCGCCTCATAGACAACGGCTATGCCTATGATGCTGAAGGCTCCGTCTACTTTGATGTTTCTGCATGGACTGCAGCGACGGGCTCCGATTATGGCAGCCTCTCAGGCAACAAAGTGGAGGAAATGGAACAGGGCGAGACTGACAACCACGGCAAGCGTGGAAGCCACGATTTTGCGCTCTGGAAAGCGGCTAAACCAGGTGAGCCTTCCTGGCCTACCCCGTGGGGAGAGGGCCGCCCTGGTTGGCATCTTGAATGCTCCGCGATGGCCACATGGTACCTCGGCGGTGAGTTTGATATTCACTGCGGTGGTCTTGATCTGCAGTTCCCACATCATGAGAATGAGATCGCACAATCGCATGCTGCCGGGGATGGGTTCGCTCAGTATTGGATGCACAATCACTGGGTGACCATGAGCGGAGAAAAGATGTCCAAATCACTGGGTAACGTTCTTTCCGTCCCCAATATTTTGGAGAAAGTTCGCCCGGTAGAGCTCCGCTATTATCTTGGCTCAGCTCACTATCGTTCCATGCTCGAATACTCCGATAATGCCCTTTTGGAAGCGGCCGCGGGCTATCGGCGTATCGAGGCTTTCTTGGCAAAAGTCGGGCCGGTGGAGATTGGGGAGTGGACACCAGAATTTGCGAAGGCATTGGATGATGACCTTGCTGTTCCCAAAGCTCTCGCAGAGATTCATGGCCTAGTTCGCGCCGGTAATACAGCATTATCCTCGGGAGACACCACAGAAGCTCAGCGTATTGCTTCCTCAATACGTGCTATGACCTCGGTGCTAGGGGTCGATCCGCAGTCGGAACATTGGGCTACGGAGTCCGATACTTCTGAGGATGCGATGGCCGCCCTCGACATCCTTGTGCGTGCAGAGCTTGAACGACGCACAGCAGCACGAGAAGCCAAAGACTGGGCAACAGCGGATCAAGTTCGTGACAGACTCGCCGCTGCCGGGATTACAGTCACAGACACCGCCGATGGCCCCACCTGGGCGCTCAACGACAACCAATAA
>Cp48252_140
GTGACTAATCCGATCATCCCGCGCGTGGGGATTGCCACCGACGCTCACCAAATCGAACCCGGCAAACCTTGTTGGATCGCTTGCTTGCTCTTCCCCGACCAAGATGGCTGTGAGGGGCATTCCGACGGAGACGTTGTTGCGCATTCGCTTGTCGACGCCCTCCTGTCCGCAGCAAACCTTGGCGACCTAGGCTCCTTCGTGGGGGTGGGAAGAAAAGAATACGATGGAGTTTCCGGAACCCGCTTGCTGCAGGAATGCCGAGTTTTATTGGAAGAACAAGGGTTTACTATTGGCAACGCAGCAGTACAACTAGTAGGGCAAAGTCCCAAAATGGGGCCGCGTAGGCAAGAAGCGGAACGAGTAATGAGTGAGATCCTTGGCGCACCCGTGTCTGTGTCTGCTACCACAACTGACCATCTAGGCTTTACCGGGCGCAGCGAAGGACGGGCGGCGGTGGCCACGGCTGTGGTTTGGAAGTAA
>Cp48252_141
ATGCTTAGGCGCGTCGTAGGCATTGTTGCTGCCGCAGGCAAGGGCAAACGCCTTGGCGCGGAATTACCCAAAGCCTATGTGCCGCTTCGGGGCACAGCGCTCTTGGTCAGATCTGTTCAAGCGATGATCACCTCGGGCATTGTTGATGAGGTGCTCGTCATCATTAGCCCAGAGATGCAGGGGTACGCTGAGCACATTTTGGGCCAAGCGGGCCTGTTACCTTCCCAAGAGATTCCCGTGAGGCTCGTTCATGGCGGGGCGGAAAGGGCTGATTCGGTCTGGTGCGGCTTACAGTCTTTACCTGATAAAGACGCAGTAGTGCTGATCCATGATTCGGCTCGTGCGTTGACCCCGCCGGGGATGATTGCGCGGGTCGCTCGTGCCGTTCTGGAAGGTGCGGAAGCCGTAGTCCCGGTTCTGCCAGTAGCCGATACGATTAAGGAAGTTGACGGCACGGAAGTGCTGCGTACCCCTGCGCGCTCGTCGTTACGCGCGGTGCAGACTCCGCAGGGCTTTGACTTAGCTCAACTGCGTGCCGCAAACCTTGCCTATTTTGAGCAACAACCTGAGTTTATTGCCACTGATGATGCCAGCCTTATGGAATGGTTTGGCGTAAGCGTCCAGTGTGTGCAGGGTGACCCCATGGCCTTTAAAGTAACCACTCCGTTGGATTATGCGCTGGCCAAGGCAGTTACCGATGAAGCAGAACCGACAATCTTTGAGGTGCCCAGTGACTAA
>Cp48252_142
ATGGAATTCAAGGTCGGCGATACCGTCGTTTATCCGCATCATGGTGCCGCAGTGATCGAGGCGATCGAACAGCGTGAAATGAACGGTGAGACCTTGGAATTCTTGGTCCTCCATATCAATCAGTCCGATCTCGTGGTTCGTGTCCCCTCCAAAAACGCTGAGTTGGTGGGCGTGCGTGACGTTGTAGACGATGAGGGCCTGCAAAAAGTCTTTGGATTCTTGCGGGAAATCGACGTTGAGGAAGCCGGCAACTGGTCGCGTCGTTTCAAAGCGAATCAGGAGCGTCTTGCTTCCGGTGACGTGAACAAGGTCGCTGAGGTGGTGCGTGACCTGTGGCGTCGTGATCAAGGTCGGGGCCTTTCTGCGGGAGAAAAGCGCATGCTTGCTAAGGCTCGCCAGGTGCTTGTTGGCGAGCTAGCTCTGGCAGAAAATATTGATGAAAATAAAGCAGATGAGCTACTTGCACAGGTAGACGCGACCGTTGAGCGTCATCGGGCTGCCGGCGTTGACCTCGTTGAGGTCAACAAAGTTGAGGAATCAGACATCGATCTGGATGACCTCAGCTTTGACGACGAAGACTAG
>Cp48252_143
GTGAAGTCCATGAAGTCTGTCGCCCGTCGTGGCGCTTTGATCTCCGTCGCTGCTGTTTCCACAATCGCCCTGGCAGCCTGCAGCGCAGGACAGATCACTCAGACCTCTTCACAGGTCGCAGCCGTGGACGGAACTCAAGCCGATACTGAGAACGGCACCATCGCAGTCCGCGACGTCACTGTTCACTTCACCGACAAGGGCGAAGCTGGCGTGAAGTTCACCGCCATCAACCAAGACAACAGCAGCGCACGCCACACCCTGAAGTCCATCACCGTTGGCGGAGAAAAAGCAGTAATCACCGGCGATACCACAATCAACTCGGACTGTTCGCTGGTTGGAGATGTTCCCTCTGAGGTGGCTAAGCTCACCAAGCCAAAGAACATCTGCATCGAGCATGTTTCCACGTCGATTGCTAACACCGGCCTGGCCGCCGGCGGCAACAAGGAGGTTGTATTCTCCTTTGATTCCGGCACCATCACCACCACCGCAACGATCTCCACTCCGGTTGTTGAATCCGGCACCCAGGATCGCGAGGTCGGTGGCCACGCCGCCGCTCATTAA
>Cp48252_144
TTGCTTGACCTGCTGGGGGAAGAAGACGCGAAGGAAACTCGCACGGAGCGTGGAGTCGCGCCGACTGTGCCTGAGGTGCGCAAGCCTGAGGGGCATCGCGTTCAACATCCGGAATCGCATGTGCATCGAGATGCTCCTAAACAAGAGCTTCCTGCTGCCCCTGCTCCCCAACGGAAAACGGCTCGAGGAGAACGACCAGGCCACAGTGACGTGAGCGTTCAGGTGAATGCCGGCAGAGATAAGAGCGGGAAGCCAACTAAAGAGGTCAAAGTTGTGGATAAAGAGCCACAGCATACCGCTATGGCTGAGCCGCACCCACACCCACAGCAACTTGCCGATGGCCCATGGGTATTCCCCGGTGAGATGCATGGTATGCATGAAGCAGAAGGAGAGTTTATGGGAGGAATGCTTCCCACAGCCTTGGCTTTTAATGCCATTGGGTTCTTAGCTATAGCTGGCGGTATCGCAGTGCTGCGAAAGGTTAAGTAG
>Cp48252_145
ATGGGTGCGAGAAGAGTGCGAGATGCTGTAAGGGCGAGTTTTGCCTGCTCGTTTACTTGCATGGCGGTCGCGTTCTCTGCCCCGGCTATGGCACATAGTGCTCCTGAAGTTATAAGTGTTTCCTCCTCCCAGGCGGGATCTTCCTCCATGCTAGGGCTCCCTGCGCGAGTTGCCCCGCGGGATTTGAGTGCTTCCATTATTGACGTGAAAGTTTCTCCGACGGATGGGCAATCCAGCCGGGAGTTTCACATAGGGGAGGGGCAGCGTGTCAGCGTTGCTATCGCATGGAAGGACGCTGTGGGGGTCGCTGAAGGGGACGCGATCCACTACCAGTTGCCCAAGCAATTAGATATTGGGGACCCGCTTACTTTTGAGATCCCCGATCGTGCGTTGAATAGAGTGATCGCGCAAGGCGTTATTGACGCAAACAACCACCTAAGCATCACCTTTAACAAGGAAATAGCGGGCCAGACTTCCTCCGGTAGCGTTACGGTGAATGCCGCTGTGCTACAGCCGGATTCGGGCCCGGTCACCTTTGACTTGGGGCGATTTGGTCAGGTGCTGATACACGTGGATCCTAAGTCTCAAGAAATGTCTGATTTAGCGTTTCAGAGGTCTTATTTCTCAGGCCTAGAGGAGAGCTGGCTTCCTGATGCTGAGAAAACCGGCACTGAAAAGCCCGGTGATGATCTTCCTATAACTGATACTTTTTCAGAGGATCCTTTTAAGGATGTGACCGGCCCTAATGAAGGGCAAACAGAAACGCCGCAAGATCCCGAAGATACTCCCCTGAAGCCTGTCGGCGACCCTCCGGAAGACGAAGATGATGAGGAATATCTTCTCCCTATTTTTACCGAGGGCAAACCATTCCCCCTAGCCCCGCAAAAAAAGGAGCCGCAGGCGCCTGCGGAGGTAAAGGTTGAAAAAAGCCTACAGTATCTGACCTGGACGTATCGGGGCTGA
>Cp48252_146
ATGGAGGTGCCCTATGGTGTTCTCATGGCTAAAAAAGCGCGCAGCATTCACGCATGCAAAGAATGCGGGTACTCCTCCCCCAAATGGTTAGGACGCTGCCCCGAATGTGGGTCCTGGGGAACCATGGAGGAACAGCGCTTGAGCACTCCCACAAGCGCCCCAAGTGTCTCATTGAGGCCCATGGGTCTCACGCCAACTTCACCCGCCGTGTCAATCACTAGCATTAATGCGCATACATCAATTACTCGCTCAACTGGCATCAGCGAACTTGACCGAGTATTAGGAACCGGCATTGTTCCAGGGTCAGTGGTGCTGCTGGCAGGCGAACCCGGCGTGGGTAAATCAACGCTTTTATTAGAAGTCGCAAGTAAGTGGGCCCAACAACCCGACGGTGACTCCACCCGAATCGCACTCTATGTCACAGCAGAAGAATCTGCCGGACAAGTGAGAATGCGAGCGGAACGCACTGGAGCGCTGCAGAAAACCCTCTATCTTGCTGCGGAGTCCCACCTTGATATCGTTTTTGGCCATGTAGAACAGCTAAAACCGAGCCTACTTATCGTAGACTCTGTACAGACCATGCAAGCCGCAGGCGTGGAAGGCGTCGCTGGCGGTGTCGCGCAGTCGCGCGCGGTAACTGCTGCTTTAACAAGCCTTGCAAAGACCACAGGAATTCCTATCCTCCTGGTGGGGCACGTTACTAAAGATGGAAATGTGGCGGGTCCCCGTGTCTTAGAGCATCTTGTAGACGTAGTGCTGAATTTTGAAGGCGATAGGCATTCCAGCCTCCGCATGCTGCGTGGAATCAAAAACCGCTTTGGAGCCACCGATGAAGTCGGCTGCTTTGAGCAACAATCTGATGGGATCCATGAGGTACCCGACCCCTCCGGGCTATTCCTTTCACATCACGGCACCACACCCGACGGCACAGCCGTCACAGTGGCCATGGACGGGGTGCGCCCTATAGTTGCTGAGGTACAGTCCCTTGTGGTCCCCACTGAAGCTAAAATCCTCGTCGCGCGGTCACCGGACTCGACCCTACGAGAGTCCCCATGGTTCTTGCGGTTCTTGCCGCCAGGGCGGGCAAGAAAACACATAATAATGAGGTCTATGTGGCCACCGTCGGAGGCATGA
>Cp48252_147
ATGAAGGTTGGAGAACCCGCCACGGACCTGGCCATTGCGCTTGCCACTGCTAGCGCACTCATGCGCACCCCCTTGCCTCCTAAAACAATTGTTTTAGGGGAAGTAGGGCTGGCCGGGGAAATCAGACCGGTCCCTAATATTGATCGTCGTCTTGCAGAGGCAAAACGGCTCGGATACACCTCCGCCATAATCCCGGCCGGCACCGTCAAGACAACAGGAATAGCCATTAAAAAAGTTCGCGACATCCAAGAAGCCCTGGATGCCGCGTTTTAA
>Cp48252_148
GTGGTGGCACTTGTGGTTGTGGTTCTCCTCATTGTGTGGGTTCTTTCAACCATCGGTGGAGGAGACACCGAGAACACCAATGTAGCCGAATCCGGGGCCTCATCCTCAGCGACGGCAACCAGCTCTGCACGAGCCTCTGAGACATCCGGCCGCAGCTCAGAAAAGAGCACAGAGTCAAAGAGCACGGAGTCGCAAAAGCCGTCTGCTGAACCCACTAGCAGCGTTGCCGCTGACGCGAAGACAACGTGTGCAGTAGAGGACCTTGTTGTTTCCGCGGCCAGCGATCAGGCGAATTATGATGCTAAGGCACAGCCAAAGTTCTTTATGACGGTAAAAAACCCGACTAAAGCAGACTGTGGGATTAACGCAGACGAAAATCCGCTGCGGTTTGAGGTTTATAACCTTGCAACAAACCAGCGAATCTGGTCAGACATTGACTGCAATCAGCCTGTAGCTAAAGGAAAGACCACCTTCAAAGCCGGCGAAGAACGCTACTTTGAGGCGATCTGGTCTAGGACAGGTAGTGCGCCAAAGCAATGTTCGGGCCGGCAACCAGTGCCTGCCGGAAGCTATTATCTCCACACTGTTATTGGCGGTAACCCCTCCCCGGCCTATACCTTTAACCTTCAGTAG
>Cp48252_149
ATGTCGTACGGATATAACCCTCATTCCCCTCGCGATCCTGAACAAGCGTGGGCTCTGCTTCTTGAGGGCAATGCGCGATTTGCCTCGGGGAATCCTCAGCGTCCTAACCAGGACGTGGCGCGTCGAGATGAAATAAAAAAAGGCCAGGCCCCGAGGACGTGTGTTTTTACGTGCTGTGACTCGCGTGTCCCCGTGGAAATGCTTTTCGACGCCGGCTTTGGAGACATCTTTGTTATCCGAACAGCGGGTGAGGTGATTGACACCGGAGTATTAGCCTCGCTTGAATTTGCCGTTGCCGGACTGGGCGTGGAAGTAGTTGTGGTTTTGGGGCATGAATCGTGTGGCGCCGTGGCGGCTACCGCAAAAGTTATCGAGGGCGATGGGGCACCGGCTGGTTTTCAACGTGCGTTGGTTGGACAGATCGCACCAAGCATTTTAGAGTCTAAAAACGCAGGTAGTAGCGATCATGCGGATTTTGAGCGCCACCATGCTACAGCTACGGTCACGCGAATTCTCCAGACTTCCCCGGCCATCTGCAAAGCGGTGGAAGAGCATCGCACGGCTTTGGTTTCCGCGCGGTATCGGCTATCCGACGGCAAGGTGGAAACCCTGCATACGATCGGATTTTAA
>Cp48252_150
ATGAATGCATCAGAGAAAAACAACATCATCACAGCACTTTTGCGCTGGTATCGTGCTAACGCCCGTGCAATTATTTGGCGTACCCCCGAAACCTCTCCGTGGGGAATTCTTCTCAGTGAAGTCATGAGCCAGCAAACTCCCGTGGCGCGCGTTGAACCCATATGGGCGCAGTGGATGGAAAAATGGCCCACTCCTCGGGACTTTGCGCAAGCCCCCAAGGACGAGGTTCTTCGAGCATGGGGCAGCCTTGGTTATCCACGCCGGGCGTTGCGACTACATCAATGTGCTCAACAGATAGTCGCAGTTCATGACGGAGAAGTCCCAGCAGATGTGGAAAAACTTCTTGCGCTGCCAGGTATTGGCGATTACACCGCTCGCGCAGTGGCAGCTTTTTCCTTTGGACAGCGAGTAGCTGTGGTGGACACCAACGTCAGACGGGTTTACCACCGCCTTTATCTTGGTCGCTATCTTGCGGGAAATCCCTCCAAAAAAGAAATCGCAGAGGTACAAGCCTTATTGCCAGAGCACAATGCTCCTGAGTTTTCTGTGGCGCTCATGGAACTCGGTGCGCTTATCTGCACTCCCACGCCCGCCTGCGAGGTCTGCCCAGTGCGCTCACAATGTGCATGGATAGCCGCGGGCGCTCCCCGGCCCAGTGAAGAAGAGCTGGCAGCTAAAAAGAAGCGCGTACAAAAGTTTGTGGGCACCGACCGCCAGGTTCGCGGCCTCATCATGGCACTCTTGCGATCTGCTGAATCGCCTGTCCCCCGCAGCAGTATCGACGTAGTATGGCCGGATGCTGCGCAACGATCCCGCGCACTTTTTTCTTTGTTGGAAGATGGCCTCGCTGAACAAAACTCAGACGGTTTTTTCCATCTGCCCAGGTAG
>Cp48252_151
TTGGGCTGGCGCTACTATCGTTTTATGAACGATCGCAATCAGTACCGAATGGAAATGGAAGCGGACGCTGTGATCCGTTTGGGCATATTACTGATGAGCGCAGGGACTAGCGGCTATCGGGTAACCCGGGCGATGAAGCAAGCCGCACGGGCTCTGGGATTTGATCGAATTGACGCGGTGGTGGGGATTACACAAATTACCTCGACTTTTCATCGAGGCGATAATTTTCGGACAATAGTGGCACGTGCTCAGAGCCCGGCTGTGGATGCCTCACGGATCGAGGCACTAGAGTCTTTGTCCAATAGTTTGTACCGTCAAATCACTGCGGAAGATCTCAATTCCGCTCTGGATAAAATCGTTAATAATGTGGGCAGTCGTTGGAGCATACCGGTAGTTTCTTTAGCCTCTGCATTGGCCTGCGCCAGTTTTGCGATATTGAACCATTTTGCGGTTGTGGAGGCCCTCCTGGTGGCTGTCTCTGCAGGCCTAGGGCAGGCGGTTCGAACAATACTCCTTCAAAAGCGCATACATCAGCTTGGATGCGTAGTCGCAGCGGGGGTCGTTGCATGCCTAACATTCTTTGCCATCGCGCGTATCCTCGCTCATACCGATGTGGGGGAAACTCCGAATTTTACCGCCGGTTATGTGGCTGCGGTGCTCTTTTTAGTACCAGGTTTTCCGCTGTTCTCCGCGATGATTGACCTTGGCCGTTTTGACTTTGATGCTGGTGTCTCCCGGTTAGTCTATGCGGTAACGGTTACCTTAACGGCAACTTTTTCAGTAGCGATGATCAGCAGGGCTACCGGCCTTGACCCAGTCCCAGTGATGGTTGAGCCGGGTGATAGTTGGTTGATTGCGCTTTTTGCCAGTTTTATCGGTATCGGGGGCTTTGCTCTCCTTTTTAATAGTTCACGACGCATGGCTTTGGTAGCAGCCGCGGTGGGAACGACGGCGAACATGATAAAGCTATTGTTGGAGGCGAATAACGCTACTGACTATGTCTCAGTGTTCATTGCGGGATTGATTGTTGGTTTGTTGGGAGCGTTGGCGTCGAAAAGCGTGGGCCTGCCCAGGATCACAACGATCGTGCCGGCAGCCGTGATCTTGATACCCGGTACCGCGATGTTTAGGGCTGTGTACTACCTGAACAAAGGCGATATGGATCAAGCCCTGGTCAACACTGCCACCGCGATGATGGTGGTTCTATCCATTTCGGCGGGGCTGGGGTTGGCACGATTGCTCACGGATAAAACATGGGCGTACGGAAAACTCGCGGAGTTTGACAAGCTAAGCCATAATTAA
>Cp48252_152
ATGGGTATTACGTATCGTAAGCGCAAAAAGATCGGTAAAAACAGTTGGCTGAATCTTTCAGGTTCGGGAGCATCGGCCAGCACCAAGATAGGTCCGGTAACGCTGAATAGCCGTGGCGGCGTGTACGTAAAGCTGCCGGGTGGGCTTAGCTTTAGAGGCCGTTGGAAGTAA
>Cp48252_153
ATGTTCGAGAGGTTTACTGATCGTGCACGTCGCGTGATCGTCCTGGCGCAGGAAGAAGCGCGCGGCCTTAACCACAATTACATCGGCACTGAGCACATCCTGCTCGGACTTATCCATGAGGGTGAGGGCGTTGCTGCAAAGGCCCTCGAGTCCATGGGCATCTCCTTGGAAGCGGTTCGCCAAGAAGTAGAAGAAATCATCGGGCATGGTTCCGAGCCTCCAGTTGGGCACATCCCTTTTACCCCCCGTGCAAAGAAAGTCCTTGAACTTTCCTTACGTGAGGGACTACAGATGGGACATAAGTACATCGGTACTGAGTTCCTGCTGTTGGGCTTGATCCGAGAAGGCGAAGGCGTCGCGGCTCAGGTATTGGTAAAACTTGGTGCAGATCTACCGCGGGTGCGCCAGCAAGTTATTCAGCTGCTTTCGGGCTATGAGGGCAGGGAGAGCCCCGAGAACAATGAGTCTGGCGGAGAGGCTGTTGGTGCTGGTACCGGTGCAGCCCGTGCCGGCCGCGGATCCGGCGCTGGCGATCGTTCCAATTCTTTGGTCTTGGATCAATTTGGTCGGAACCTCACTCAGGCTGCCAAGGACGGCAAGCTGGACCCGGTTATAGGCCGCGAGAAAGAAATCGAGCGCATCATGCAGGTTCTTTCGCGCCGCACCAAAAACAATCCCGTTTTGATCGGTGAGCCCGGTGTGGGAAAGACCGCCGTGGTCGAGGGACTGGCGCTAGATATTGTCAACGGCAAGGTGCCCGAGACTCTGAAGGATAAGCAGCTGTATTCCTTAGACCTAGGCTCCTTGGTCGCGGGGTCTCGTTATCGCGGTGACTTTGAGGAACGCCTGAAGAAGGTCCTCAAAGAGATTAATCAGCGCGGCGACATCATTTTGTTTATCGACGAGATCCACACCCTGGTGGGCGCCGGTGCGGCTGAAGGCGCTATCGACGCTGCTAGCCTGCTTAAGCCAAAGCTTGCTCGCGGAGAGCTGCAGACCATCGGAGCGACGACTCTCGACGAGTACCGTAAGCACATTGAGAAGGACGCTGCCCTTGAGCGTCGTTTCCAGCCAGTCAACGTGCCGGAACCAAGCGTGGAAATGACCATTGAGATTCTCAAGGGCCTGCGCGACCGCTACGAGGCACACCACCGCGTGTCCATCACAGACGGTGCGCTCGCTGCCGCGGCACAGTTGTCAGATCGCTATATCAATGACCGCTTTTTGCCTGATAAAGCAGTTGACCTTATAGATGAAGCCGGAGCGCGTATGCGCATCCAGCGCATGACCGCCCCTGAGTCGATCCGCAAGGTCGATGACCGCATCGCGGAGGTACGTCGGGAAAAAGAAGCTGCTATTGATGCGCAGGACTTTGAAAAAGCCGCTGGCTTGCGTGACACCGAGCGGAAGCTGAACGAGGAACGCGCGGAGAAAGAAAAGCAATGGCGTTCTGGCGATCTGGAAGAAATCGCTGAAGTCGGCGAGGAGCAGATCGCGGAGGTTCTGGGCAACTGGACCGGAATTCCAGTGTTTAAGCTGACGGAAGAAGAGTCTTCTCGTCTGCTGCGCATGGAGGATGAGCTGCACAAGCGCATTATTGGGCAGGAGGACGCAGTTAAGGCTGTATCCCGTGCTATCCGCCGTACGCGCGCCGGACTGAAAGATCCGCGCCGTCCTTCGGGCTCCTTCATCTTTGCTGGCCCATCCGGTGTGGGTAAGACCGAGCTCTCTAAAGCATTGGCTAATTTCCTCTTTGGTGATGACGATGCGCTGATTCAGATCGATATGGGCGAGTTCCATGATCGTTTCACCGCCTCGCGCCTGTTCGGTGCGCCTCCCGGATACGTTGGTTATGAGGAAGGCGGCCAGCTTACAGAGAAGGTACGTCGCAAGCCTTTCAGCGTTGTGCTTTTCGACGAGATCGAGAAGGCCCACAAGGAGATCTACAACACGCTGCTGCAGGTGCTTGAAGACGGACGGCTTACCGACGGCCAAGGGCGCGTGGTGGACTTCAAGAACACCGTTCTGATCTTCACATCAAACCTGGGTACGCAGGATATCTCCAAGGCCGTGGGCATGGGCTTTAGCTCAGTCGGCGAGCATGATGCGGATGGCCAGTACTCCCGAATGAAGCAGAAGGTTAATGATGAGCTGAAGAAGCACTTCCGCCCTGAATTCCTTAACCGCATCGATGAGGTCGTGGTCTTCCATCAGCTAACTCAAGACCAGATCGTCCAGATGGTGGACCTATTGGTTAGCCGCGTGGCAAAGGCCTTGGCTCAGAAAGACATGGGTATCGAGCTCACCGAGAAGGCAAAGAGCCTCTTGGCACGTAGAGGATTCGATCCGGTACTGGGCGCGCGTCCATTGCGTCGCACGATTCAGCGTGAGATCGAGGATGCGCTCTCTGAAAAGATTCTCTTTGGAGAGGTCGGCGCCGGCGAGATTGTCACGGTAGATGTTGAAGGCTGGGATGGAGAATCCAAGGATACGGACAAAGCTGTTTTCACATTCGTGCCGCGTCCTAAGCCACTGCCGGATTTTGCTACGGAATCTCCTGAGGTAGTGGAGGCTCAGCAAGCTGTGGTCGACGCTGCAGATGACCCAGAGATGGTTCCTGAAGCTGATTTTGACGTAGAGGAAGCCAAGGAATCCTAA
>Cp48252_154
ATGTGTTCACTTGAATTAGCTCTTACAAGGCGTATAGTTTTGCCGGTGAATACACTCGGACGTCTTCTCGGTCTTGTTGGCCTTATTGGCATCGTGATTGCGGGTTACCAGACTGCAACGGAGCCTTTTACTGATTGGCCCGCTTTTGATACCCCAGCCAAAGCCCTCATCGCTGAGTTCTCCTTTTTCACAATGTGGTCCAATATCGTTGGCACCTTCTATCTCTTGCGCGCGGGCCGAACTCCCCGCTGGCTGACTGTCGACGCCGTATCCATGCTGGTGGTCACCGGGGTGGTTTATAACACGCTTCTTGGCGGAGAATTGCACGGACTCTGGGCAATTAGCAGCCCCATCCAGCACACCTTTATGCCTATAGCAGTCCCCCTTTACTGGCTGCTCACCATCCGCGGACGCCCCACGTTCCAGCTCAGTTCCATCATCGGCGCGCTGGGGATACCAGTGATCTGGTCGATTCTGACTTTCTATCGCGGTGCTACCACCGGCTGGTATCCGTACTTCTTTATTGATGCCACCAATCTTGGGCTTCCCATAGCCCTGCGCAATATGGCCGGCGTTTACCTAGGATTCTTTATCCTGGCCATAGTCTTGGCGTTCCTTGAGCGTTTGATTTTATGGCTAAGGCGCCGCACCAAAACTGCCGCAGCGATCGCCGCGTCCTCGCTCTAG
>Cp48252_155
ATGACTCTCCAAGACCCAGTAGATACCCGCAAGGGCGGTATCGCCCTTCTTATGACGGTTCTGCTTACAGCAGCAATCGCCTTTCAACTTAATGCCTCAATGCTATCCCCGGTGCTCGCCACCATGGCAAGGGAACTCGGGACCGATGAGGCAACTGTTGGCCTCACCCAAACGGCCTTCTTTACCGGCGGGGCTATGTGCGGTCTCTTCCTTCCCCGGCTGTCCGACATCGTGGGGCGCCGCAAAATTCTTGTGATCATGCTTGCCGTTATGGCTATCGGTGGCCTTATGGCGGCTCTTGCTCCCAACATCACGGTGTTGGCTATCGCTCGTGCCCTGCAGGGTATTTCTGGACCAACTATCCCTATGACCCTGATTATTCTGCGGAGTCAAGTGCGTGACCAGGTGCGGCTGGGAACCCTCATGGGAATCATTGCAGCTGTCAACGGCGGCATCGCAGGCATTGACGTTATTGCCTCGGGATGGATGGCGGAGCACCTCGGATTCCGCTCGGTATTTTGGCTTATTGCCATCGTCGGCCTTATTGCCACCGTTGTTGTTGCTCTTTGGGCACCAGAATCTAAGCCATCCGACAACGTGAAAATGGATTGGGTGGGCGCCGCAATTCTGGTGGTTTCTGTCCTCAGCATTACTTTGGCAGCCAACGAGGCCGGTAAAGCTGCGGCCGCTAACTGGATGCTCGTTGTTGGCCTAATTCTTTTCGGGCTCGCAGTATTTGCAGTGTTCTGGAAATGGGAGAACAAACACGACCAACCTATGGTTGCTCCCAAGTATCTGGCGCGTCGGCAAACTTGGGGTTTGCTACTAACCACCGTTCTCACCATGACGGGTGTCTTTGCTGCGGTGAACGGTGTAGCTATTTCACTTGCACAGAACCCTGACGCCGGCTTTGGTCTTCCGGCTGACCTAGCCAGCCTGATGTTGCTTACGCCTTATGCCCTCATCGGCTGGCTCGTGGGGCCTTTTGCAGGACGTTGGGCGCCGCGCATAGGCTACAGCCGACTTCTCTGGATTGGTAATGCTTCCTCCGCAGTTCTCCTGCTTGTCTTGGCCCTGGCTGGAAGCACATCCAAGGTGGTACTTATCGCGTCAGTGGTCCTGTTAGGTATTACGTACGCCGGAATTGGCAATATTGTGTTGAATAACCTGGGCGTGGTGAACTCGCCTGCGGATAATGAGGGATTCCTCCCCGGTATGAACTCTGCGGCCTTTAACCTAGGCGCTGGAATTTCCTTCGCGGTGCTTCCGGTATTCATGGTTGCGGGCTCGCCAGCAGGGTCGGACTCTACCGCCGGATACACTACGGCGTTTATCGTGGGTGCGATAATTCTTGGTTTGTCTGTGGCTACGAGCTTCTTTATCCCTAAGCGTGTCGACGCTTAA
>Cp48252_156
TTGAAAAAGATCATCCTCGACTGCGACCCGGGGCATGATGATGCCATTGCAATCCTGCTTGCTTGGGGAAGTCCCGATATTGACCTCCTTGCGGTTACCACCGTGGCTGGGAACCAGACACTGGAAAAAGTAACTACAAATGCTCGCGCGATGGCGCGGGTAGCGGGGATTACGGGGGTGCCTTTTGCCGCTGGTGCAGATCATCCTTTGCTTGGGCCACAGCTCATTCCTGAGGAAATTCATGGTGATTCTGGCCTAGACGGCCCTCAACTCCCAGCCCCGGGAGTGGAACTTGATCCACGCCACGCTGTGAACCTGATCGCGGATGTGGTTAAAGAACATGAGCCAGGAAGCATCACTTTGGTTCCCACGGGAGCGCTGACCAACATTGCTTTGTTTGCACGGATGTATCCGGAGCTGGTTGAGCGCGTGGCTGGAGTAACCCTCATGGGCGGGGGACACCATACCGGGAACATGACTCCTGCGGCTGAGTTTAATATCCTTGCAGACCCTGAGGCGGCACGGATTGTTTTTGAAGCCGGGTGGAATATAACCATGGTGGGTCTGGATGTTACGCACAAAGTACTGGCGGTTCCCGAACGCCTTCAGCAGCTTGTCGACGTCAACACCGACGTTTCTGCTTTTGTTGCGGAACTTATCGACTTTTTTGGTGCTTCCTATAAACGTGAGCGTCGCTACCCCGGGCCACCGATGCATGACCCTCTCGCCGTTGCGGCGGTGGCCAATCCCTCAGTTATCCGTACTGTTGCAGCCCCAATTTATGTGGAAACCCAAGGCGACTATGCCCGTGGGCAAACGATTGTGGACTTGCGTAGAACATGGACACACTCAGATCCATCGACGCTGGCCCAGCTCGACGATTTTGAGGAAACCCCACGGCATCATGTTGCAGTCGACGCTGACTGTGACCTGTTCTGGTCGATGTTGACGCAGGCGCTTGCCAACGTCGGAAATACAAATTTTGCGGATTAA
>Cp48252_157
GTGAAGGTTGCCACTCTCTTACCCCCTTTGACGTGGAGGAAATCGTTTGCATTTTTGCGCAAGCCAGATCGCGCGCACATTCCTGTGCGCATAAGCTGCCATACTTTACGTATGGATATCCGCTATCACCACACGCCACTTTCGCCCCGGATGACAGTCCTGATTACTCACGGATACGCGGAACATTCCGGCAGGTATCAACCGCTTATCAAGGCCTTTCTTGACGCCGGCTACGACGTCGCTTCCTACGATCTACGGCAACATGGCACTGCATACGACACAGCGCGGCCACAAGCATGCGTTGACGTTGCCCAGCTTATCGACGACCACCTCGCCGTCCGCGCAGCAGTCTCCCAGAACATGCGCACCCATAGCCTCGCCCTTTTAGGCCATTCGATGGGTGGGGTAATCACAGCAGCCTCTGCGCAAAAGGATCCTTCTGGAATTTCTGCAGTCATGCTCTCTGCTCCGGCGTTACGTCAATTCCCAGCTGTTCCCTTACCTTTGGCAAAGGCACTGCGACTACTGGCCACAGCCATCCCCAATCTCCCCACAGTCAAACTTTCCAGTGCCGACATCTCCCACGACCCCGCCATTGTCTCCGACTATGATTCCGATCCGCTCAATTATCGTGGCCCTGTTCCTTTGCTTACTGCTGCCTCCCTAGCGATCACAGGAACACAAGTACTCCACCACTCCTGGCCCGCACACGTGCCACTTTTTATTGCGCATGGCACAGCCGACAAACTCGCAGACATTCGAGGCTCAGAAACCCTGGCAAACCTAGCGCATACCCAGCTCATCACAGTCGACGGGGCTTTCCATGAAATATTCAACGAGCCCGAGGCACCAGAGCTCAGGAAGACAATGCTTAATTGGCTGGAGCAGCAGGTTTAA
>Cp48252_158
GTGGCCAAAATGACTTCTGATCAAAAGTTATCGTTCAATCGCCAGATCATAGTACGCGTTTTATACATCATTGCATATTTCTTCCTGGTAGCGGGCCTACCTATGATCGTGGGAGACGATTGGGGCGAACTGGCCGTCTACATTGGTACAGGCGTAGCAGCTGTTCTCGGATTATTTCTCTTTAGGGATCGGGTAATCGCCGGTTTGAAAAGTCTGAAAGAAAAGCGCCTAAAACTCGTGCTTTCTGTTATAGGTTTCATTGTCTTTCAGGCTGTTGTAGTTGCTATCGCGACAAAGGTTGTTCCTGGTTTTGGAGATAGTGCAAACCAGTCGGCCGCTAAAGATACCATCAATGGCTCTCTCATGGTAGCCACGATTCTGACTCTGGCAGTGTTTGCACCGATTGCTGAAGAGCTAGTATTCCGCGAGGCTATGATGGGCTGGGCTCCGGGTAAAGTCTCCTTAACTATTGCAACGCTCGTATCGGGTCTCCTCTTTGTGTATCTCCACGCATCGTTCACCCTCACAGGGTTCATTTATTATCTCCCGGGCACGGCCTCGCTTATTGCTATATACCTTCTTTTTAAGAGGAACATAGCAGCATCAATGATCGCCCACATCGCGTTCAACTCATTGTCGGCCATCGGCGTGGTCACTGCTGGAATGGGCTAA
>Cp48252_159
GTGAGCGAGCAAAAAAAATCCCCAAACGTACCAGAACAGCTACGTATTCGTCGCGATAAGCGCCAGAAGCTTATCGACGCCGGCGTGGACGCCTACCCGGTGATTGTTGATCGGACTACCTTGATTACCGACCTACGGAAGAAATATCAGGTCCTTGGGGAAGATGAAGCTGGCAAGGAGGGGGGAGTTACCTACCTCGCTGCTGGTGATGAAACCCACGATGAGGTCGCTATTGCAGGCCGAGTCCTTTTTGTTCGTAATACTGGCAAACTGTGCTTTGCGGCTCTCCAAGAAGGTAACGGTGAGCATATTCAGGCAATGCTCTCTCTAGCGGAGGTCGGTGCCGATGCCTTGGCTGATTGGAAAGCCCACGTGGATCTCGGCGACATCGTCTCTGTTCGTGGACGAGTTATTGCCTCTAAGCGGGGTGAGCTCTCTGTAATGGTTCAATCATGGCAGATGGCATCTAAGTCTCTCAGACCACTGCCCGTTGCCTTTGCGGATATGAGCGAGGATACCCGTATCCGTCACCGCTATACCGACCTGATCATGCGAGAAGAAGCCCGTAACAACGCTCTAACTCGCATCAAGGTGATGCGTTCTCTACGCAATTTCCTGGAGTCGCGTGGCTTCCTGGAGGTGGAGACACCGATGCTCCAGACCCTTCATGGCGGCGCAGCGGCGCGTCCCTTTGAAACCCACTCGAATGCTCTGGATATTGACCTCTATCTGCGTATTGCCCCTGAGCTCTACCTCAAGCGTTGCGTGGTGGGCGGCATTGAGCGGGTCTTCGAGGTAAACCGGAATTTCCGCAATGAAGGCGTGGATTCTTCCCATAGCCCGGAGTTCTCCATGCTGGAGACCTATCAGGCGTACGGAACTTACGATGACGGCGCAAAGCTGCATCAAGACATGATCCAGTACATTGCTAAGGACGTGTTTGGCTCGACCACGGTCACGTTGGCGGACGGCACGGAATATGACCTTGGTGGTGAATGGCCTTCTATTGAGATGTATCCGTCCCTTAATGAGGCGCTTGCCCGTAAGTTCCCGGGGCAGCCAGAGGTTACAATCCACTCTACTGTGGAGGAACTGGGCGGTATTGCCAAGGCCATTGGGCTAGAACCGGGCAAAGGCTGGGGCCACGGTAAGTTTGTAGAGGAAATTTGGGAGTTTCTGTGTGAGGATCAGCTGACTGGTCCAATTTTTGTGCGTGACTTCCCCGTGGAAACCTCTCCGCTCACTCGCGATCATCGCTCTAAAGAGGGCGTGACTGAAAAGTGGGATCTTTACGTCCGTGGTTTTGAGCTAGCTACCGGTTACTCTGAGCTGGTTGATCCAGTGATTCAGCGTGAACGTTTTGAGGATCAGGCTCGTCTTGCCGCTGGCGGTGATGATGAGGCTATGGTGTTGGATGAAGACTTCCTTACCGCGATGGAACAGGGTATGCCCCCGACCTCTGGTACGGGAATGGGAATTGACCGGCTTTTGATGGCTCTTACGGGTCTGGGTATTCGTGAGACCGTGCTTTTCCCGATGGTAAAGCCGGAAAACTAA
>Cp48252_160
ATGACAACAGTCACCGATCGCCCAGTAGGCCATGAAGGTGCCCAAGTTGATATCACCGAAAAAACTCCTTGGGTGGAAGGCAGCAACATCGCGGCCATCGCCGCAGTCGCCGCTGTCATCGGATTTCCCGGATCAATGGCGCTTGTAGCACTTGGCATTCACCACCTCAACCAAGGAAACAGTGGTGGCGCATTCCTGCTGATATGCGGCATCGTGCTCCTTGTCCTGTTCTCCATCCTTGCCGGAATGATCAAGGTCATCTCCCCCGGCCACACCCTGGTCGTGCAGTTCTTTGGACGATACCTAGGCACAAACCGAGCAACCGGCCTCTCCCTCAACCCGCCGCTCAGCAACTCCGCCAAGGTCTCAGTCCGAGTGCGCAACTTTGAGACCAATGAAATCAAGGTCAATGACCTCAACGGCAATCCCGTTAACATTGGCGCAATCATCGTCTGGCAGGTTGCCGATACCGCCAAGGCGACCTTTGCTGTGGAGGACATGGATGAATTCATCCACTCACAGGCAGAGTCCGCGCTACGCCACGTAGCCACCACTCACCCCTACGACGGCGGAACAACAAACCTCCCCTCACTATCAGGATCTACCGAGCTCGTCTCCAAAGAGCTTGCCGACGAAGTCGCCGCCCGGGTTGCGGTTGCAGGATTAGAAATCGTTGAGGCGCGAATTTCCAACCTGTCCTACGCTCCAGAAATTGCCCAGGCCATGCTTCAACGCCAACAAGCAAACGCGATTGTCGACGCCCGCGAGACCATCGTGGAAGGTGCTGTCTCCATGGTGGAGAGCGCACTTGCTCAGCTAGAATCACGCGATATTGTGGAACTCGATCCAGAACGCCGCGCGGCCATGGTCTCCAATCTGCTCGTAGTTCTATGCTCCGACAACAACGCCCAACCCATGATTAATACAGGCAGCTTATACACCTAA
>Cp48252_161
ATGCCCAGAAAAAGCATTCCGCTCCGCATTGACCCGGCAGTGGCCGAGGCAATCGCCCGCTGGGCTCATGACGAGGCGCGCAGCGTCAATGCGCAGATCGAGGTGATGCTGCGCGACCAGCTCCGCAAAGCGGGACGGCTTCCCAAAAATGTCGGAGAAATCCCCAAGCCCGGCAGGCCACAAAAATCAACCCCGAGCTAG
>Cp48252_162
ATGAAGTGGACTAGCTTTGGAGCACAGGTGATCTACGGCCTTATCGCCGGGGTCATCCTCGGCCTTATAGCCAGCTCAATGCCAGAGGGAAACTGGCTCACCACCGCACTCACCACCGTGGGCGGCGATTATGTCACTCTCTTAAAGGTCTTAATCCCGCCGCTAGTTATGACGGCCGTTATCACCTCCATTGCTAACCTGCGCCAGGTGACCAATGCCGCGCGTTTAGCAGTAAAAACCCTCGTCTGGTTTGCCATCACCGCGTTTTTCTCCGTCCTTGCGGGCATAGGCGTTGGTTTGATCTTTAAACCCGGCGAGACTTCCGGTTTACAAGACACTTCAGCAGCTCCCTCTTCCGTCGGATCTTGGTGGTCATTCCTCGAAGGAATTGTTCCCACCAACCTCGTGGGATTAGAAGCCCACACCAAAGTGGTAGATGGGGTGGCTTCCACCAGCCTAAGCTTCAATGTGCTGCAGCTTCTGGTAGTAGCCATCGCCCTAGGGATTGCGGCAGTAAAGGTCGGCGAGAAGGCCGAGCCATTTATTAATTTCAACCGCTCCCTGCTGGAGATCATCCAGAAAGTGCTGTGGTGGATTATTAGACTTGCACCCATCGGCACCGCTGCGTTGATTGGAAAGGCTGTGGCCACCTATGGTTTCGGCGCCATGGGAGCCCTGGGCAAATTTGTTCTCACCGTCTATGTCGGCCTAGCTATCGTCTTGCTCGTAATCTATCCAGTGACCTTAAAGCTCCACGGCCTTAACGTCGCCCAGTTCTATCGTCGTGTCTGGCCAGTGACCTCCCTAGGCCTTGTCACTCGCTCCTCCATGGGAGTCATGCCAGTCACCGAGCAGACCGCAGAGGCCATCGGCGTTCCCAAGCACTATGCTTCCTTTGCCGTGCCGCTGGGAGCAACCACCAAGATGGATGGATGCGCCGCTGTATACCCTGCCGTAGCCGCAATATTTGTTTCTCAGTTCTACGGCGTTCCACTTAACTTCACCGATTACGTTTTAATCGCCGTCGTTTCCGTCCTCGGCTCAGCAGCCACCGCCGGCACCACGGGCGCTACCGTAATGCTGACGCTGACGCTGTCTACCCTGGGACTTCCCCTGGAAGGCGTTGGTCTCTTGCTCGCCATCGAGCCGATTGTTGATATGGGTCGCACCGCAGTGAACGTGACGGGCCAGGTACTTGTCCCGGCTATCGTCGCAAAGCAAGAAAAGCTTCTCGACGCCGTCCAGTTCAACGCAAAACGCACCGTCGCTGAAGAAAAGGTCTCCGTCTAA
>Cp48252_163
ATGCTTTTTGATCCAACCACATCCTCCCTGCTCAAAGACGCTTATGCTAACGGGATCGCGACACTTTTTATTGATGGCCAGTGGGTTCCAGCACTGGATGGTGAGACCCGTGTGATTACCAATCCTGCTGACCGCAGCGTGGTAGGGACTGTTTCTGAGGCATCTGAGGTGGATACAGAGAAGGCGATTAGCGCCGCGCGCCGGGCTTTTGACACTGGCGAATGGGCGCCCGCAGCGGAACGCGGCAAGATCCTTTTAAAAGTGGCAGATGCGATCAGGGAGAACAAAGATCAGCTGGCGCGCGCAGAGTCTGCGGATACTGGCAAGCGGCTCGTGGAATCTGAATTAGACATGGATGATATTGCCAATGCCTTTGATTACTTTGGCACCCTGGCTCAGCATTCTGCAGGACGAGTAGTGGATCCAGGAGATCCAAACGTGCGCTCGCGTATCGACGCCGAACCTATAGGCGTGTGCGGTCTTATCACCCCGTGGAATTATCCACTGCTTCAAGTCGCATGGAAGGTTGCTCCGGCATTGGCTGCCGGTAACACTTTTGTGTTAAAACAAGCCGAGCTCACCCCGCACACCGCCATGATGCTTATGACCATCCTGACACAGGCGGGCGTTCCGGCGGGCGTGGCCAACCTGATCACTGGGGCCGGGGCACGCTGTGGAAACCCACTATCTGTGAGCCCAGACGTAGATATGGTTTCTTTTACCGGCGGGCTTGAGACCGGAAAAATTATTGCGCGCAATGCTGCTGAGACCGTCAAACGCGTGGCCTTGGAGCTGGGCGGTAAAAACCCCAATGTGATCTTTGCCGATGCCGATTTTGATGCCGCAGTGGATAACGCTCTTAACGCTGCCTTTGTGCACTCAGGGCAAGTATGCTCGGCAGGCTCACGGCTTATCGTGGAGGAATCGATCCACGATAAATTTGTTGCAGAGCTGGTCAATCGTGCGGAAAAAATTCGCCTGGGTGGGCCGCTGGATAAGGACGCAGAGACCGGGCCACTCATCTCGGCGGAGCATCGTGAAAAAGTGCATGCATACGTTGAACACGCTAAAGAGCAAGGAGCGCGGGTTCTCACCGGAGGGCTCCCCGAGGAGATGGGTGGCGAGTTTTATCTGCCCACAGTCATCGACGGCTGCACCCGCGAGATGGATTGCGTGCACGATGAGGCATTCGGGCCTACCGTGACCGTGGAGACCTTCCAAACGGAAGAAGAAGCCGTAGAGATTGCCAATGATACAAACTACGGATTAGCCGGAGCCGTGTGGACGCGTGATGCCGGCAAGGCAGAGCGCATGGCTCGTGCGATGCGCCACGGGACTATCTGGATAAACGATTTCCACCCCTACCTGCCGCAAGCGGAGTGGGGTGGAATGAAACAATCAGGGAACGGTCGGGAGCTTGGTCCTACGGGCCTGGCCGAGTACCAAGAACTTAAACACGTGTACCACAATATCGCGCCGGGTGTTACCGGCTGGTTTGCTGGTTAG
>Cp48252_164
ATGCCAAACGCAGCATTGGGGGATGAGAATGGAAAAGACTCTCCACCCATAAATGGGGGTAAAGTTCTTGTTGGCTCCTACAACGTAGGAACTAGCGGGGTCCCTCCCGCGCGGACTAATTGGCCCGTCTTCCTCGCCTCAGCGGCGGGCATCCTTGCCGTTACGTTGTGGGCGTTTATTGGTAGAGAATCCGCGGAAAAAGCACTTGGGAGCATTACTACGTGGATTGCCGATAATTTTGGATGGTTTTACATCCTGACCGCCACGGTAGTGATCGTGTTTATTCTGGGGGTAGCTTTCTCGGGTGCGGGAAAGATCCGACTAGGCCCGGATCACTCTCGCCCGCAGTTCAAACTATTCTCATGGTCGGCGATGCTCTTTGCCGCTGGCATTGGCGTGGACCTCATGTTTTTCTCCGTTGCAGAGCCAGTAGCTCAGTACTACGGGCCGCCCGTGGGCAGCGGTGAAAACCGCGAGGCGGCAAAAGAAGCGGTTGTCTGGGCGCTATTCCACTACGGATTTACCGGGTGGGCCATGTACTCGCTGATGGGGATGGCATTTGGCTATTACGCGTACCGGTTGAATATGCCGCTTGCTATTCGCTCGGCATTGTATCCGCTCGTCGGCAAGCGTATCCATGGCCCGATCGGTGATTCTGTAGACGTGGCGGCCATGCTGGGAACAGTGTTTGGCATCGCGGCATCGCTGGGTATCGGCGTGGTGCAGCTCAATTACGGCATCAAAGTGCTCTTTGGGGTGGAAGAGGGTGCTACGTGGCAGATTATCCTAGTTGTTGTTTCCGTGGCTATCGCGACGCTGTCTGCCGTATCCGGCGTGGATAAAGGCATCAAAATGCTCAGCGAAATCAATGTGGTTTTGGCGATTGCTCTGATGGTCTATGTTGTTGTTGCTGGCAAGATGGCCTTTCTTCTCGACGCTCTGGTGATGAACATCGGGGACTACGTGGCCTCTTTGCCCGGCATGACTATGGATACCTACGCCTTTACCGATGACCCTGAGCATACAAAAGCCTGGTTGGGGTCCTGGACGCTGTTCTTCTGGGCATGGTGGGTAGCCTGGGCTCCTTTTGTTGGCTTATTCCTTGCTCGTATCTCTCGGGGACGCACCTTGCGTCAGTTTGTCTTTGGAACGTTGAGCGTGCCTTTTCTCTTTATCCTGTTGTGGATGAGCTTCTTTGGTAATTCTGCGCTCGACATCGTAAGAGGCGGCAATGATGAGTTCGGACATGCTGCGGCAGAGGAACCGCAGCGCGGATTCTATGATTTGCTGGCTACATATCCTGGAGCTACTGCCATTATCGCCCTGGCCACCTTGATTGGTCTGCTGCTTTATATCACTTCTGCCGACTCGGGTGCATTAGTGATGAGTAATTTCACCTCCACCACTACGCATTCGAGTCAGGACGGGCCCGTATGGTCGCGCATCTTCTGGGCGGTGCTGGTTGGTGCCCTTACCGTGGTTTTGCTGCAAATCGACGGCGTGAGCACCGTGCAGTCTGCGACAGTGGTTATGGGACTGCCGTTTACCGTGGTGATGTATCTGATTATGTTGGGGCTAGTGAGGTCTTTTAGATTAGAGCGCGCCCAAGTAGATGCGCGGACGATCTCCATGCATGGGGCTATGTCCGGGCGCAGTTCTGATGGCAGCACGTGGCGCCGGAGGCTCAGCCGCGCCAACACCTGGCCTAATGCGGCAAAGGCGCAACGGTTCCTGGAAGAGGTAGCCACCCCGGCGCTCAAGCAGGTGGCTCAGGAGCTATGCGATCGCGGCCTAGACGCCGCGTTGGTTGCCACCGATGTTCCAGAATCCCCGGTAGGAAGCCTTGACCTCACGGTTAACCTGGGCGACGAGCAAAACTTCCGCTATCAGCTCTTTGCTGTTTCTAACCCCGTGCCGTCCTTTACCAAGAACCCCGGAAAAGAACACTATTACCGTATCGAGGTCTTCGATCTCACAGGATCCCTCGGCTATGACGTCTTTGGGTACACGGGTGAGCAGCTGATTGATAACGTGCTCGATTTGTACGAGCGACATTTGGAATTTCTACACATGCAAAAAGACCTGCCAGGAAGCTCTGATCTCAGCGACGGCGCACAGCCGGTACGCTTCTGGCGCGAAGACCAATAA
>Cp48252_165
TTGTTTTCGCATGATACGGCTGGAGAAACGGTTGAGGATCGGCATCGTGATGTGGTGATCGTGGGTGGCGGCTCCGCGGGTTCTGTCCTAGCTAACCGACTCAGCGAAGATGGCTCCTCGGTGATGGTGCTAGAAGCCGGGCGTTCTGATTCCCTCTGGGATCTTTTTATTCATATGCCCGCGGCATTCTCTTTCCCGATCGGCAACAAGTACTACGACTGGGCCTATGAGTCCAAACCAGAACCGGAAATGAACGGGCGCCGCATCTACCACGCACGCGGCAAAGTTCTCGGCGGCTCCAGCTCTATCAATGGCATGATTTTCCAGCGCGGAAATCCCATGGACTATGAGAAATGGGGAAAGCTCCCAGGCATGCAAAACTGGGACTATGCGCACGTACTGCCCTACTTTAACAAGATGGAAACCGCGCTAGCAGCCGATCCAAAGGACCCACGCCGCGGCCATGATGGGCCGCTGAAGCTTACCCGTGGTCCCGCCACAAATCCGCTTTTCCAGGCCTTCTTCCGTTCCGTACAGGAAGCCGGATACACGCTGACTAATGATGTCAATGGTTACCGCCAAGAGGGCTTTGCCCCCTTTGATCGCAACATTTTCAAGGGCAAGAGGTTCTCCGCAGCTCGCGCTTATTTGCATCCGATCAAGTCTCGCAAGAACCTCGATGTGCGCACCCGGGCTTTCACCACTCGCATCCTTTTCACCGGCGACCAAGCCACCGGAGTGGAATATGAGTGGAAGGGAAAGACACGCCGAGTCCACGCGGATAAGGTGATTCTTTGCGGCGGCGCCTTCAATACACCCCAGTTATTGCAGGTAAGCGGCATTGGTGACCGTAAAGTCCTGGAGAAAGCCGGAGTAAAAGTTCTCAAGCATCTTCCCGGCGTCGGCGCTAATCTTCAAGACCATCTTGAGGTGTATGTGCAGTACAACTGCACCCAGCCGGTGAGCTCACAACCGTATTACAAGATGATCAACCGACCCAAGATTGGTCTCCAGTGGCTGCTTACTAAGAAGGGCCCTGTGGCATCCTCCCACTTTGAGGCCGGTGGTTTTGCCCGTTCCAATGATGACGAGGCCTATCCCAACCTCATGTTCCACTTCCTGCCGATGGCAATTCGCTACGACGGCACCCAGCCGGAGGGCGAGCACGGCTTCCAATTCCATGTCGGGCCGATGTACTCCGATACCCTCGGTCACGTTCACATCACCTCACCGGATCCCAAGGAAAAGCCAGAAATTATCTTTAATTACTTGGCCACTGACCAGGACCGCCGTGAGTGGGTAGAAGCCGTCCGAACTTCCCGCAAGTTGCTAGATACCCCGGCAATGAAGGAATTTACAGACGGAGAAATTTCCCCCGGCCCAGAAGTGCAGACCGATGAAGAGATCCTGGAATGGGTGCGTAACGACGCCGAAACCGCACTACACCCGTCCTGTACTGCGAAAATGGGTTCTGCTGACGATGAATACGCGGTTGTGGATCCGGACACTATGCAGGTTCACGGAATAAAAGGACTCTATGTCTGTGACGCTTCCGTCATGCCAATCATCACTAATGGAAATATCTACGCGCCTGTCATCATGATGGCGGAAAAGGCCGCCGACCTTATCAAGGGCGTGGAACCTCTCGCGCCGATCAACGAGCCTTTCTACCAGGCCAAGAAGGACATGCCGCTCTACGTGGAAGAGCCTCGCGATCACACGACTGTTATTCCTGGTTCAGATCACTAG
>Cp48252_166
ATGTTTCAATTTGGCCAGGCGCAGGTTTTTGATGATATCGCGATGCTGAGTCGTGCTTTTAAAAAGCAAGGAAAGCCCGTTGTGATGGTCTCTATCGGCACCCAGGTGCATGCCGGCCATGTAGCGCTACTCCGCACGGCAAGACGAATCCCGGGAGCAGTGGTGGTGGTTGTGGCGCGAGAAAACCAGCCAACGTTCGCAGCAGAGCGCGTCGATGCCGTCTACATTGATCGTGACGAGCCAGCGCGCACGCTTATCGACGCCAATCCTCGGCTGACGCGTCGGATAGCGTTGCTTAATCTGGTAGGCCCTACGGATGTTATTTACGGCGAGGATGATTATGCATTCTTGTTGCACACGCAGCGCGCAATCACCGATCTACGCATACCGGTAAAGGTCCACTCAGTCCCCACGGTGCGGATGCCAGATGGGATAGCTATTTCTTCCCGTAACTCCCTTATCCCCACCGAGGACCGACAGAAAGCATTAGCGCTTTCTGCTGCGGTCACCGCGGGGGCGTTACGGGGCGTCGAGGCTGCAAAGCAGGTGCTTGCTGCAGCGGGAGTGGAGCCAGATTATGTCCGCTGTGAAGATAACCGCGTGTATGTGGCGGCTACCTTTGGCGGAGTTCAGCTGATCGATAGTGCTAGTGATCTGAACCAGGAATAA
>Cp48252_167
GTGAGGCCGGTTCTTTCGATCAGCGGAAACAATGAGCTTGTTACCCAGCTGGTCGCGGTAGGGCATCGTCGGGTACACGAAGACGCAGAATTAGCTTTTGATGAGCCCGCTTGGGACGGCATCGTGGGGCGACTCCCCGGCATGTCCTTTGTTATTAAGGAACTAAAGCCGGAGATTTATGCTGTTTCCGCTACACATGAGGTTGCTGCGACCGTCGCGGAGCTATTACTTGCAGAGCTTGGTATTCAGGCTATCCATGTGGCACAGGATAAGTGGCCCGAGTTTCTTGCTGGTCTTGTACAAATACAGCAGTTAGAACAGATGCGTGATTCAGCGCGCGCGTTGCTTCAGCCCATGTTGGGCGATATTACTGAGGAATTGTTGTAA
>Cp48252_168
ATGAAGGACAACGGGCAGAAGTTACTCATTGCGCTTGTCGTGCTGTCTTTGGTGGCAAGCATAATTATGCTGTTCACTGGTAACCAGGGAGTGCTCAAGCTCGCATTACTTGCGGCGCTCTGGGCAGCTGTCCTCGGATTCTTTTTGGTGGGCCGGTACCGTGCGCAGGCAGAAGCTCTGGAGCAACGGGTCAAGGAGCAGGAAACCTTGGCTCAGATTAGGGAGCAGGTGGAACAAGTCCGGGCTCAACTGGAAAACCTCACCGGACAAGTATTTGTTGAGCCGACGATGATTCAAGCGCAGGCTACCCGGATTCCAGAGATTGAGCAGGCTAGTGATCAGGAAAAGGCTGAGGAACTGCGTGCTGCCGCGTTTAGGAATGCCGTGGCTTCTGAGACCAATAGCTTTGCCAAGGTAGATTGGGTCCCCACACAGCCTGAACCGCATGGCCGGCGCCGACGAGAAGAACGATCAGATTCGGTCTCCGTCGCTGACTTGTTAAAGCGCAACCGGTGA
>Cp48252_169
ATGAAACAGACCTCCATTCTGGGACTAGTAGGGGTTTTTCTCTTCTGTGTTATCGCATCCTTTATCTTGGTGATGCGATTCTATGGCGTGATGTCTTCGGTTCCTTTTGGAGTTGCTCTCTGCCTGTGGGGGATGACAGCGCTGTGTGTGTTATTGGCAGTGCGAGTGCGGTCGCGCATCAAAAATGACCAAATTGGGCAAGACCGCTCGCAGCTTAACCCGGTGACAGCTGCGCAATTTTTGGTAATAGGCAAAGCCTCTGCATGGACAGGCGCCATCTTTGGAGGAGGCTACGTGGGGCTAGGGATTTTTGTTCTGACGTCGCGTATTTCCGCACAGGATTTGCCCATAGTGATCGCCTCTGCGCTAGGTGGAGTAGCAATGTCCGCGGCAGGATATTGGCTAGAACGATCGTGTACGGTGCCGCCCACGGATGCAGTGCGGTAG
>Cp48252_170
ATGAAGGCAGTTTTATCCATCGGGTCTAATATGGATGACCGCTATGCTTTGCTGAGGTCAGCGTATGAGGAATTCCTGCCTGATCTGGTTGCCGCATCCAGCATCTATGCCACCCCACCGTGGGGCGTAGAAGACCAGGATGAGTTCCTTAACGCGGTGCTCATCGTAGACGTGGATGAGACCCCGATGGAGCTGCTTAAACGCGGTCAAGCCCTAGAACAGGCCGCGGAGCGCAAGCGGATTCGACGCTGGGGGCCCCGGACACTCGACGTAGATATTGTGTGCATCGAGGGCGTTACATCGGATGATCCCGTGCTCACATTGCCGCACCCTTATGCCCACGAGCGTAATTTTGTGCTGGTGCCGTGGCTTGAGGCGGACCCTGATGCGACGCTCGATGGACGCCCATTATCGGAGCTGATCACGGGAACTTTTCCGATTGTGGGGACCTTATGA
>Cp48252_171
ATGGATCGCATTGAACTTAAAGGTTTGAAGGGTTATGCCTACCACGGCGTCTTTGAGCATGAGAAACGTGAGGGGCAGGAGTTCCTCGTAGATATCACGTGCTGGCTTACCTTCCCTACCCAGGACGATCTCACCCAGACGGTTCATTATGGTGAGCTTGCGCAACTGGCGTATGGGATTCTTACTGGAGAGCCACGCGACTTGATCGAGACAGTCGCATCGGAAATCGCAGATACCGCGATGGAGACTTTCCCGATTTCACATATTGAAGTGACAGTCCATAAACCGCACGCGCCCATCCCACTGGAATTTGCTGATGTTGCTGTAGTCGCAAGGAGATAA
>Cp48252_172
ATGACGGAAGTAATGGGAATCGTCAACGTAACCACCGATTCCTTTTCTGATGGTGGGAAATACCTTGACGTAGATTCCGCCGTGGCCCATGCCAAAAAACTTGTGGCAGAGGGCGCAGATATCATCGACGTGGGTGGGGAATCCACCCGACCAGGTGCTACTCGAGTGAGCGAAGAAGTAGAGCTCGCTCGAGTTATTCCTGTCATTACAGCTCTGCACGCTGAAGGAATTAAAACATCGGTGGACACCATGCGAGCCTCAGTTGCGGCTGCCGCCGCTGAGGCCGGGGCGGGCTTGCTTAATGACGTCTCCGGTGGCCTTGCAGACAAAAATATGTATTCAGTTATGGCTGATACCGAGCTTCCGGTGTGCCTGATGCATTGGAAGACAACAACCTTTGGAGATGCCTCAGGAGCGCACCATACCGATGTGGTGCGCGATGTCCGTGAAGGCTTGAACGTGCTCGTTGACAATGCCCTTGCCGCTGGTGTTGACGCGCAAGCTATTGCTATTGACCCAGGTCTCGGTTTTGCTAAAACTGCAGAGGACAATTGGGCCTTGCTCAATGCCCTTCCAGAATTTATGAGCAACTATCCGGTGTTGCTGGGGGCGTCGAGAAAGCGCTTTTTAGCTAGCCTAGGCGTAGACACAGACGCTGCTACTGCCGCAGTCACCGCAATCGCTGCTCATCATGGAGTGTGGTGCGTCCGGGTGCACAATGTGGCGCTATCCCGTGCTGCCGTAGATGTTGCGGCGAAATGGAGGAATCATGGATCGCATTGA
>Cp48252_173
GTGTTTGATCGCGTTCGCGCGGAAGCAGCAGTCCGGGAACTCCTCATTGCGGTGGGCGAGGACCCGGAGCGTGAAGGACTAAAAGAAACACCGGCACGCGTGGCCAAGGCCTACGCAGAGGTCTTTGCTGGTCTGCACACGGATCCTACGGAGGTCTTAAACAAGACCTTCAGCGAGGATCACCGTGAGCTAGTGCTGGTCCGAGACATTCCGATCTACTCAACGTGCGAGCACCACCTGGTGCCCTTCTTTGGCATCGCGCACATCGGATATATTCCGGGGGAGTCTGGCAAAGTGACGGGTCTTTCTAAATTGGCCCGTTTGGTGGACCTCTACGCCAAGCGCCCCCAGGTGCAGGAGCGGTTAACCTCCCAGGTGGCCGATGCGCTGGTGGAAAAGCTGGAAGCCCAGGCCGTGATCGTGGTGCTCGAATGCGAGCACCTATGCATGGCAATGCGCGGCATACGCAAACCAGGAGCCACTACCACAACGTCTGCGGTTCGAGGCGGTTTCCAAACTAATGCGGCCTCCCGTGCGGAGGTTCTGAGCCTTATTCGGAGCTGA
>Cp48252_174
GTGAACAAAAAAATCCTGAAGTATTCGGTGATTGCCGCCATCATCTTGATGGCCATCTATGTTTTTACATTGCTAGGCAATGACTCTCGTGGCTATAAGCAGGTAGACACGTCAGTTGCTATCACCCAGTTGGACAAGAAAAACGTTAAAGAAGTCCAAATTGATGACCGCGAACAGCGAATCCGCATCAAGCTTAAGAATGCCATCGACTACGAGGGCAACGAGGTTTCAGAGATCCTGGCTCGTTACCCTGCCCGTACGTCCCCTGAGATCTTTAGCAAGGTAGAAAAGTCCGAGGCGGAGAAGTACTCCACCAACGTGAACAAGGAGAACTTCCTTGTCTCCATACTCGGATACATCCTGCCGATGCTGATCGTTTTTGGCCTGATCATGTGGATGTTCTCCCGTATGCAGGGAAACAACATGTTCGGCTTTGGTGGCTCCCGGGCTAAGGAGCTCAACAAGGACATGCCCACCAACACGTTTGCAGATGTGGCGGGCGCAGAAGAAGCCGTGGATGAGCTCCATGAGATCAAGGACTTCTTGGAGGACCCATCCAGGTATGAGCAGTTGGGCGCAAAAATCCCACGTGGTGTTCTGCTCTACGGGCCTCCCGGTACCGGTAAGACCCTCTTGGCCAGGGCTGTTGCTGGAGAAGCCGGCGTGCCGTTCTACTCAATTTCTGGTTCTGACTTTGTAGAGATGTTTGTTGGCGTGGGCGCCTCCCGCGTGCGTGACCTCTTCAGGCAAGCCCGTGAGAACAGTCCCTGCATCATCTTCATTGATGAGATCGATGCCGTGGGCCGGCAGCGTGGGTCCGGCATGGGTGGCGGACACGACGAGCGTGAGCAGACGCTCAACCAGATGCTGGTAGAGATGGATGGTTTTGGTGACCGCGAGGGCGTGATCATCATGGCCGCTACTAACCGACCAGACATTTTGGATCCGGCTTTGCTGCGCCCTGGTCGTTTTGATCGCCAGATCCCTGTGAGCAACCCCGATCTCAAGGGACGCGAACAGATCCTTCGGGTTCACGCCAAGGGCAAGCCTTTTGCACCAGACGCAGACATAGAGTCGCTGGCTCGTCGTACCGCTGGTATGTCCGGTGCAGACCTGGCTAACGTGCTTAACGAGGCCGCTCTGCTCACAGCGCGCATTGGCAAGACCGTGATCACTGCCGACGCTCTGGAAGAAGCCACAGACCGAGTAGTGGGCGGTCCGCGCCGGTCCAAGGTCATTTCTGAAAAAGAAAAGAAAGTCACTGCTTACCACGAGGGCGGGCATACTCTCGCCGCATGGGCACTGAAGAACATTGAGCGGGTATACAAGGTCACTATTCTGGCGCGCGGTCGCACCGGCGGACACGCCATGACCGCACAAGAAGACGACAAAGGCATGTACAACCGTGATGAGCTATATGCGCGCCTCGTCTTTGCCATGGGTGGACGTGCCGCTGAAGAACTTGTGTTTGGCGAGCCCACTACTGGAGCATCCGCCGATATCGAGCAGGCAACCAAGATTGCTAAGGCCATGATCACCGAGTACGGCATGTCGCCGACCCTTGGAATGGTCAAATACGGTGAGGAACAAGGCGATCCCTTTGCCCGCGGTGGCGGCGGGGTGCTGGAGTACTCGCCAGAGATTGCGGCGCAGATTGACCGTGAGATGCAGTATCTACTCGATCGCGCGCATACCCAGGCGTACATGATCCTCGCGGAGTATCGCGACTATCTAGATCGTTTGGCAGAAAAATTGTTGGAGAAGGAAACTCTCCGCCGCCCAGATTTGGAAGACCTCTTCCACGGTATCGTCCCCCGCGAGGTAGGGGATGTCTTCCCAGATGAAGACGCCCGCTTCCCGCGTCAGGCAGGACGTGAGCCGGTAAAGACTCCCACGGAGTTGGCCATCGAGCGTGGCGAAGAACCTCCGAAGCCGTTCACGCTTCTCGACGCCTCCAAGGCTGAGCGGGCGCGTCGTCAAAGCGAAAGGGTCGATCGTGTTTGA
>Cp48252_175
ATGCACGACAAGAAGGATTATCAAGTGCCCGTCAACTCCTACGGAGATGATGTTGAAGCCATCCTTGTGAGCGAAGAAGAGCTCCAGACCCGCATCAAGGAGATGGCGGCGCTGGTGTCTGATAAGTACCGCGAGGAAGAGGACGATCTGGTCTTGATCTGTGTGCTCAAGGGCGCGGTATTCTTCCTTACAGACTTTGCCCGGGCCCTTGACATCCCCTGCCAGATGGAATTTATGGCAGTTAGCTCCTACGGCAACTCCGCCACGTCTTCTGGCATGGTGCGGATTCTGAAAGATCTAGACCGCAACATTCAGGGCTGCAACGTAGTAATTATTGAGGACATCATTGATTCCGGCCTTACTCTGAAGTGGCTGATTCGCAATCTCAATGGGCGTAAACCAAAGTCCTTGGAGATCGTCGCGCTACTACGCAAACCCGAGGCAGTGAAGACGGATATAGACTGCCTTGATATCGGTTTTGATATTCCCAATGAATTTGTGATCGGTTACGGTCTAGACTTCGCAGAAAAGTACCGCGACTTACCGTTTGTTGCTTCGCTGCATCCTAAGGTTTACAAGTGA
>Cp48252_176
ATGGCCTGCCGTGTCGCGGTGCGGGCAGTAACCGACCGAGACGTTGTAGTAGGCCTTTCAGGTGGCCCGGATTCTCTGGCGCTGGTAGCCGCGTTGGTTGCGGAGAAATACCAGGTACTAGCGGTGTGCGTGGATCATGATTTACAGCCGGGGTCGAATCGCGTGGCGGAACACGCCGCGGATACCGTACGCAGGTTGGGCGCGCAGGCCACTGTGGTTCGGGTGGACGTAGATAGAAATGGCAGCCTGGAGGCAAACGCGCGCCGGGCACGATACGAGGCGCTGCGGAAGTTTGGAAAGCCAGTAGTAGTGGGGCACACCGCGGATGACCACGCTGAGACACTCTTGTTGGGAGCGTTGCGCGGTAAAGCCGCAGGCATGCTAGTCCAAGGAACCGTATGGCGTCCTTTCTTGACCGTGCGGCGCGCAGATACGGTGGGCGCGTGCGAGGAATTAGGGTTAGAACCGTGGAACGATCCGCATAATAACCAAAAGGAATTTCGACGCGTGGCTATCCGGCAACAGGTGCTTCCGTTGCTCGCTGACATCATTGGTGGGGATCCGGTTCCCGCCTTGGCACGGGCCGCCACCAATATTGCGCACGATGATGAGGCCCTGCACGTTAGCGACGCAACGCTAGAAGAACTAGAAGCAGCGCATCCAGCTTTTCGACGCCGCTACCTCACTGCTTTTCTCCACAAAAACGGTGCCCCTGTCACAGGCGCTAATATCGACGCAATAGAACGCCTGGTCACTGATTGGCATGGCCAAGGTGGCATAGCGGTTGGTAACGGGTTGGAAGTAATCCGCAAAGATGGCAAACTTTTGTCGAAAGAAAGGTGA
>Cp48252_177
ATGAAGAAGTGGTGGATGTCAACAGTGGTAGTAACTGTCGCAGTTATAGCGACGGTGGTGTTCGCTGTTGCAAATGTGCTAGTCCATGATCCGGTGCAAGTGGACAAACCGGAACGCGGTATCACGGCTCTTGAAGCTCGAAATGTGGACAATACTGGCTTGAAGGCCACCTTGGACGCAATGGCGCACGACAGGCGTTTGGGCAATTTTGGAGCGATGATCACTGACATCACCACAGGTGAAGTGGTCCTTTCTCAGAACGCGGAGGTCGCCCTGACTCCGGCCTCGTCAACAAAATTACTAACGGCAGCAGCCGCACTCTATGAGCTAGGCCCACAGGACCGGATAGTCACAGAAGTACGGAAGAAAGACCGGACGGTAATAATCAAGGGATCTGGAGACGTGTGGATGACGCACGAGCAGATTGATTCCTTGGCTGCACAAATTGGCACGGGGGTAGACACCGTGCTGGTCAATGCCACCGCTTGGAAAGACAAGCTTCTTCCCGGATGGGATCCCGCTGACGTAGATGCTGGTTTTGTGGCCCCACTGGAGCCGGTGATGCTCTATGGCGGACGGTTAGGAGGAACCTCCGGCGATGTGCCTAGAAGCCACCGCCCGGCCTTTGACGTAGCAGAGGCCCTGGCGCAACGCCTAGGCGCTGGAACCGTCGGTTACACGGATTCCAATGACGGCGATGTGGTAGCCCACACTGAGTCGCCAACACTGCAAAAACGTATCTCTATGATGATGGAAGACTCCGACAACGTGATGGCTGAGGCCATTGGGCGAGAGCTATCTGCGGAACATCCCGTGGAAGCAACGCTGGATGTGCTGCGGAAAAATGGCATAGATGTGAGCGGATCAACGGTGGTGGACAACTCTGGATTGAGCCTGGGCAACCAGATCACTCCAAAGCTGCTTAATCAGGTGGCCGCTTCTTCAGTGCTTGCGCTACCAGTGGCCGGGGGCACCGGAACATTAGAAAATCGGTTTAATAACACACCAGGAGCCGGGTGGGTTCGTGCTAAAACCGGCACGCTCACTGGAGTTTCTGCCCTGGCCGGAGTTGTGCCGTCGAAAAGCGGGCATGTGTATAGCTTTGCCATGATTTCTAACGGCTCGGAGATTAGGCAGGCTCGCGCGGCTCTCGATGCTATAGCGAATGCGGTGCGTGAGTCCTAG
>Cp48252_178
ATGACCATGGAAGTCACCATCGAGATCCCTAAGGGTTCCCGTAACAAGTACGAGGTCGACCATGAGACTGGCAAGGTTTATCTCGACCGCTACCTGTTCACCCCCATGGCGTATCCGCTGGACTACGGCTTCATCGATCACACTCTTGGCGAGGACGGCGACCCCTTGGATGCTCTAGTCATCCTTCCTGAGCCAGTATTTCCTGGTGTGATTGTTAAGGCACGCCCGGTTGGCGTGTTCAAGATGACTGATGAGGCAGGCGGCGACGATAAGCTGCTCTGCGTCATCGATGACGTTCGCTGGGATCATATTCAAGACATCACCGATGTTTCTGAGTTCCTGCGCAATGAGATCGAGCACTTCTTTGTTCACTACAAGGATCTCGAGCCAAACAAGGAAGTCACAGGCTCCGGCTGGGGCGATAAGGCTGAGGCAGAAAAGATCCACGCCGAGGCTATCGAGCGGTTTAAAGCTTAA
>Cp48252_179
GTGGAAGTCTCTGTACGCGACATCCCCGAAGGCGCCCAGCTTATCGACGTCCGCGAGGCCGACGAATACGCCGAGGTTCATGCGCTAGGTGCCGTCAACATTCCGATGAGCGAATTTACTGTGCGTCTCGATGAGGTAGACACCGAACAAGACGTGTATGTGATTTGTAAGTCTGGTGGGCGTAGCGCCCGCGTGGTGGAATATCTCACCGCCCGTGATATCAAAGCCATCAACGTTGCCGAGGGCACCGATGGTTGGGTCGGCGCAGGACTTCCCACAGAATAA
>Cp48252_180
GTGGCTGAACCACACTTGGGAGAAAATCGCCCCCTCCTGCCAGCGAGGGAGCCACAAATTGCCGAGTCGAAGACGCCGAAAGACCGAACTCACTGGCTTTATATAGCAGTGATTATCGCGGTTATCGCAGGTATCGCTTTCGGCCTTATCGCTCCAGACCTTGCCAAAAACTTTAAAGTTATTGGCACGATGTTCGTGTCCTTGATCAAGATGATGATCTCCCCGGTGATCTTCTGCACGATTGTTTTGGGCATTGGTTCTGTGCGCGCTGCCGCCTCGGTGGGCAAAGCTGGCGGATTGGCTTTGACGTACTTCATCGTCATGTCTACGTTTGCTCTTGCCGTGGGACTACTGGTGGGCAATCTCATCGAACCGGGTAGTGGCTTGGACATTGAGGCCACCGCGGGCGAGGGGGCGGCTTTTGCTGATAAAGCCGAGCATGGAACGGGTCTGGTCGGCTTTGTTCAGTCGATCATCCCGGAGACAGTCATTTCTTCTCTCACCTCAGGCTCGGTGCTGCAGACGCTCTTTGTGGCGCTCCTTGCAGGCTTTGCCGTCCAGGGGATGGGCAAGGCCGGCGAGCCTATTTTGCGGGGCATTGCGCATCTGCAAAAACTGGTGTTCAAGATGCTCACCATGATTTTGTGGGTAGCGCCCATTGGCGCATTTGGCGCCATCGCAGGCGTAGTGGGAGCAACGGGATTTGAAGCCGTTAAACAGCTTGCAATCTTGATGCTGGCCTTCTACATCACATGTTTGCTGTTCATCTTTGTAGTGCTGGGAGCTATCCTGCGCATTGGGGCAGGCTTTAACATATGGAAGCTCTTGAAATACCTGGGGCGCGAATTGCTGCTCATCGTGGCCACCTCCTCTTCCGAGTCTGCGCTGCCAAACCTGATGCGCAAGATGGAGCACGTGGGAGTGGATAAATCCACAGTGGGAATTGTTGTCCCTACCGGTTATTCCTTTAACCTCGACGGCACGGCTATCTACCTCACCATGTCAGCCATCTTTATCTCAGATGCAATGAACAAGCCGCTTACCCTGAGCGAGCAGATAGGCCTCTTGGTCTTCATGATTATCGCGTCTAAAGGCGCGGCAGGAGTGTCTGGGGCTGGCATTGCGACGCTTGCAGCAGGGTTGCACGCACACCGCCCAGAGCTTCTCGACGGCGTTGGCGTGATCGTAGGCATCGACCGCTTCATGTCTGAGGCCCGCGCCCTCACTAACTTCAGCGGTAACGCTGTGGCTACGATCCTGGTGGGACGCTGGACCAACACTCTCGACGTACAGCGGGCGCATGACGTACTTGACGGAAAACTCCCTTATATAGAGTCCACCGACGATAGCGATGTGCACTTTAGTAATCCCACAGTGAGCAACCCGGCGCACGCCACGCTGCAACCTACCCCGCAGGTAGACTTGACGCATTACTCTAAATAA
>Cp48252_181
ATGCTTTTTCCCTCTCGCTTTCAAGGAACGTTCCTTAAACCCCTCATTACAGCAGCCCTCGCGGTCTTCTGCGTGGGATTCACTCCAGCTACAGCACAGGTCATTCCCTATACCGACCCAGACGGTTTTTATACTTCTATCCCCTCTGCGGAGAACACCACCCCGGGCACGGTCTTAAGCCAGCGCGACGTCCCGATGCCAGTCCTCGACGTACTGGTAAAGATGAAGCGCATCGCCTACACGTCCACCCACCCTAATGGTTTTTCCACCCCCGTCACCGGCGCCGTGCTCCTGCCAACTGCCCCGTGGCGCGGCCCAGGTCCACGCCCCGTAGCGCTCCTAGCTCCAGGAACACAAGGCGCCGGGGATTCCTGTGCCCCCTCAAAGCTGCTCACGATGGGCGGGGAATATGAAATGTTTTCCGCCGCTGCCCTGCTTAATCGCGGCTGGACCGTAGCGGTAACCGATTATCAAGGTCTGGGAACCCCCGGCAATCACACGTATATGAACAGGAAAGCCCAAGGAGCAGCCCTGCTGGACCTAGGTCGCGCTATCACCACGCTGAATCTGCCGGACGTAAACAATCACACCCCCATCATCCCCTGGGGGTATTCCCAGGGCGGCGGTGCATCCGCAGCGGCAGCAGAAATGCACCGCGCTTATGCTCCCGACGTGAACGTGGTACTAGCGTATGCCGGCGGCGTACCCGCTAACCTGCTCTCCGTGTCTAGTTCTTTGGAAGGCACCGCCCTCACCGGAGCACTGGGGTACGTTATCACCGGGATGTATGAGATTTACCCTGAGATTCGCGAGCCCATTCACAATTTCCTCAACACACGAGGGCAAGTATGGCTTGATCAAACAAGCCGCGATTGCCTCCCCGAAAGCTTGCTTACCATGCCACTTCCGGATACCAGTATCCTCACTGTATCCGGACAACGCTTGACCAGCCTCATATCCGATGACGTCTTCCAACGCGCCATTTCCGAGCAACAAATCGGCCTCACAGCCCCCGACATTCCCGTGTTTGTGGCACAGGGGCTTAATGACGGCATCATTCCCGCGGAACAAGCCCGCATTATGGTTAACGGCTGGCTTTCCCAGGGCGCGGACGTCACGTATTGGGAGGATCCATCGCCCGCATTGGATAAGCTTTCCGGCCACATACACGTACTGGCCTCATCCTTCCTTCCGGCAGTTGAGTGGGCCGAACAACGTTTAGCCGCATTAGGGCAGCCAACTCCCTAA
>Cp48252_182
ATGGTTGCTGATATTCCCGCTGCTCTTCTCCAATCACCCTCTTTCCAACTAGAGCATCTACGCCGCCGCACCCGTGACTGTGTAGAAGAAGCGCTGTCGCATGAAGGCGTAACGCTGCGGGAGTATTGGGTGCTCACGTGTCTTGTTTCTGGCGATGTTCCCACCCAGGCCACCTTGTGCGATGCCCTAGGGATAGACGCCTCCGACATGGTTCGGCTTATCGACTCCCTAGAGGCAAAATCTTGGACTACCAGGGAACGCGACCCTCATGACCGGCGGCGCCAGATTGTCAAGGCTACTAAGAAGGGAAAAACCGTTCATCCCCACCTCGCGGAAGTAGTCACTCAGGCAGAGGATGCCGCACTCGATGATTCAACGGCAAAACAGCTCAAGCACTTGCGTAAACTAGCGGCGGCAATCATCACGGCAAATGAGGATTAG
>Cp48252_183
ATGGCATCAGGTCACAGCGAGCTCTATATCGCTATTTTGTCTATCCTCGCAGCCGGAGCGGCCTATGTTCCGGTAGACGCCGACGACCCGGATGAACGCGCAGAGCTTGTTTTTGGTGAGGCTGAAATTCAGGGCTTTTATAATGACCACGGCTTCCACTCCCTCCGGGAGGCCGACCCCATCACAGCAGCTGTCCCCGCGTTGGAGGACACCGCATGGATTATCTTCACCTCTGGCTCTACCGGAAAGCCCAAGGGTGTGGCTGTCTCGCACCGCAGCGCCGCCGCTTTTGTCGACGCAGAGTCCCAGCTTTTTCTACAGGACGCGCCTCTTGGCCCCGACGACCGAGTATTGGCAGGTCTTTCTGTCGCCTTCGATGCCTCGTGCGAGGAGATGTGGCTGGCGTGGGCACACGGCGCCTGCCTAGTACCGGCCCCGCGTTCCCTGGTGCGTTCCGGAATGGATCTGGGCCCTTGGCTTATCCGACGAGACATCACTGTGGTCTCTACCGTGCCCACTTTGGCCGGACTATGGCCCACCGAGGCCCTAGAGAGCGTCAGACTCCTTATCTTGGGAGGAGAAGCGTGCTCTACAGAACTTGTAGAGAAATTATCTGCATCGGAGCGGGAGGTCTGGAATACCTACGGCCCCACTGAGACCACGGTGGTTGCATGCGCAGCGCTACTGAGCCCTCACCGCCCCGTGTCTATCGGCTTTCCGCTCGCGGGCTGGGACCTCGCGGTAGTAGATGCGCAGGGTGTCCCGGTAAAAAACGGTGAGATAGGTGAACTTGTTATCGGCGGAGTGGGGCTAGCGCGTTATCTGGATCCCCAAAAAGATGCAGAAAAATACACCGCAGAACTTGGCTGGTCGCGTGCTTACCGTTCCGGCGACCATGTAAAGCTCACTGAAGAGGGCTTGCTTTTTGTTGGCCGGGTAGATGACCAGGTAAAGATCGGCGGACGACGCATCGAGCTCGGCGAGGTCGACGCGCATCTAGCCGCGTTACCTAACGTGCGCCAATCCACGGTGGTTGTGCAAAAAACTGGTGCCGGAGACAGCGTTTTGGTCGGTTATCTTTCGCTCACCGATGAAACCCTAGAATTCGATCACCACCACGCCCGCAGCGTTCTCAGTAATGCTATGCCGGCGGCTCTTGTTCCTCGTCTCTGCGTACTTGAGGAGCTCCCCACTACAGCATCCGGGAAGGTAGATAAGCGCGCATTGCCCTGGCCTATCCATTCGGACGTCACAGCAGTGGGACTTACTGATACCGAGCAATGGCTAGCAAAGATATGGGTAGATGTGCTGGGAATGGACGTCTCTGACGCCAACGCAGACTTTTTCTCCCTTGGCGGATCCTCTTTAGCGGCCGCTACGTTGATAGGGCGCATCCGCGAGCGAGTACCCACCATCGCCGTACGCGATCTTTATGATCATCCACGCCTTGGCGCACTTGCCCAGCGGGTAGAAAGCATCCATGCCGCCCCTGCCCTCCAAGAGACTCCCGTTCAGCTAGTATCAGCGCGAGCCCGCGCAGTGCAAGGGTTGGTTCAGCTAGCTGCGGTAACGCTCATATCCCTGCAGTGGGTAGCTTGCTTATTGCTCATCAATAATATTGCCGCCGGTGCGGGGATCAGTTGGGCGCGACATGCTCCATGGCCTCTAGTCTTTGTATTCCTCGCCTTTGTTACCCCGGCTGGCAGATTATTGGTTGGCGGTTACGCCGCACGGCTGCTCACTCATGGCATCATGCCAGGTTCCTACCCTCGCGCAGGGCGAACACACCTCCGGGTCTGGGCAGCAGAACGCATTGCCAATGCTTCCGGGTCTCGATCCATCGCGGGTGCCACGTGGGTAAATTACTACGCTCGCATACTTGGTGCGCGAGTAGGCAACGGCGTGAACCTGCATGCAATTCCACCGGTTACGGGGCTTCTGACGCTAGAGGATAACTGCTCCATAGAACCTGAAGTGGATTTATCTGGCTATTGGGTCGATGCCCAACATATCCATATCGGTGCAATCCATGTGGGTAAAAACGCCCGCATCGGTGCCCGCTCGGTGCTCATGCCGGGAGCCCTCATAGGAAACAACGCCCACGTAGAAGCTGGTTCTACGGTCACCGGAGACAAACCCGTAAAAGCCAACGCCCGATGGTCTGGTTCACCCGCGCACAAGGTGGGGCGATCCAAGCATCGCTTCCCCGACACGCCTCCGCCGCGCCGCCCCCACTGGGTTCTTATCTACGGCGCATCCTCGCTCTTCCTCGCAGCGCTTCCCTTATGTGCGGTCGGCCTAGGAGGATCGGCAATGATCGCTGCTGTTCAGGGCAGCGGCGCCAACCCTTTTCTAGGTTTATTAAGCGCCGCCCCTGCAGGAACACTTATAGCCTTCGCCTTTTATGGGCTTTGCATCTGGATACTCGTCCGGCTTTTAAGTCTGCGGCTCACTCCCGGCGTTGCACCAGTCCGTTCCGCTACCGGTTGGCGAGTGTGGTTTATTCAAAGGCTCATGGATGACGCTCGCACCTACCTTTTCCCTCTCTACGCAGCACAGCTCACGCCTTTGTGGTTCCGCAGCCTCGGGGCGACGGTAGGCAAAGACGTAGAAATCTCCACCTCTGTGATGGTGCCCGCTTTTGTGGATATTCGCGACGGATCCTTCCTTGCAGACGACACCCTCATCGGCGGCTACGAGCTCGGCGGCGGCTGGATGCTCGCCGGAGCAACCAAAATAGGTAAGCGCTCTTTTGTGGGCAATTCTGGTATCGCTGGGCCGCAACGGAAATTGGCCAAAAATTCCCTGGTAGCGGTACTTTCTTCCACCCCCAAAAAATCCAAGGCGGGATCCAACTGGTGGGGATCCCCACCAGAACGCATGCGCCGAGTCACCATCACCACAGATGCCTCAGAAAACAGCACATATAAGCCGCTTCTCCGGCTGCGGATTCTCCGCGGTGTTATAGAGACTCTCCGATTGCTCGCCCCTATCACCAGCGGCGTCCTTGCCACCATCGTGCTAGCCACCCTACAGATTGTGCTGATCAGACTAGGCATTGGAGCAGCAATCCTGCTCGGCGGCGTGGTCCTTATAGTCGCTGGAATCACCGCGCTACTGATCACCGCTGGGATGAAGTGGCTGTGCGTTGGCCGCCATCGTTCAGGCGACCATCCCCTCTGGAGTTGGTTTGTATGGCTCAATGAGCTTCAAGATACTTTTGTGGAGGTAGTTGCAGCCCCCTGGTTCTTTAACCACACGCTAGGAACGGGATCCCTGAATATTGGGTTACGCGTGCTCGGAGCAAAAATAGGCAAGGGCGCCTGGATTGAGACGTATTGGCTCCCCGAGACAGACCTATGCCGGATCGGCGCTGGCGCTACCATCGGCCCCGGTGTTGTCGCGCAGACTCACCTCTTCCAAGACCGTGTGATGAGCCTAGACTCCCTCATTCTCCAGCCTGGAGCTACTCTAGCCGCACATTCTGTGGCACTCCCCGCTTCCAAGCTTGCTAACGGCGCCACTATCGGTCCAGGTTCGCTCGTCATGCGCGGTGACCAAGTGCCTGCCCACACTCGCTGGCAAGGAAATCCTATCGAGCCATGGAACCCCAGCTGA
>Cp48252_184
ATGTTCACTGCCATTCACGATTTCCTCCTCAGCGTCCTCGATCTTGACCTCCTCTCTTCCGAGCCAAAGGATTACTTCTCCGTGGGCTGGGATTCCTTCAAGGATATTTTCGTCAACATTGGAAACTTTTTCTCCTTCGCCAAGGATAGGCTTTCTGCTGAGTAA
>Cp48252_185
ATGAATATGAGCGCATCTGATAAAGAGTTACCGATCATAGACCTTGCGGCAATCGAGGGCTATATAGTTGATGACTCGGATGAAGATGATCCTGTCCTCCTAGCCCCAGATGGAAATCCAGTGGACACATGGAAAGAGTCTTACCCTTATCCCGAGCGTATGTCTAGAGAAGAGTACGAGCACACCAAGCGTGCTCTGCAGATTGAGCTATTAAAGTGGCAGAACTGGACAAAAGATACCGGGCAGCGGCATATCATCCTATTTGAGGGACGCGATGCTGCCGGTAAGGGGGGTACTATCAAGCGTTTTAATGAGCACCTCAACCCCCGTGGTGCTCGTACTGTAGCTCTAGAAAAGCCCTCGCCACGGGAATCTACGTCATGGTATTTCCAACGCTATATCGAGCATTTTCCGTGCGCTGGTGAAATCGTCTTCTTTGATCGCTCGTGGTACAACCGCTCGGGTGTGGAACGCGTGATGGGCTTTTGTACGGAATCGCAGCACGCAGAATTCCTGAGAGAGGTGCCGATGTTAGAGAACATGATTTTGGGCTCCGGCATCTCGCTTACTAAATTTTGGTTTTCCGTGACTCAGAAGGAGCAGCGGACGCGGTTTGCTATTAGGCAGGTTGATCCTGTGCGGCAATGGAAGCTTTCGCCCATGGATCTTGCGTCCTTGGATAAATGGGACAGCTATACCCGGGCAAAAGAAGAACAGTTCCGCTACACGGACACGGATGAGTCTCCTTGGATTACGATTCGCTCCAATGATAAGAAGCGGGCTCGTATTAACGCGATGAGGTACATCCTGAGCAAGTTTGAGTACACAAATAAGGATTATGACGTTGTGGGCATTCCCGATCCCAATATTGTGATGCGGGGGCGGGACAGGATAGGGGATTAA
>Cp48252_186
ATGAATATTGTTCAGATGGCTAATGATCTAGTGCTCGGCCTGCAGCGTCTTGGTAACTTCTTCGAGGGTTATGACGCACTCGTGAAGCTCGGTAGGTTTGTCTTGAGCGGTGGCCTTGCTGAGCGCCTTGATGACTGGAGCTCTCAGCTTTCTAGCACTCTCTTCTCTTCGCGCTTGAGCTAA
>Cp48252_187
GTGCAGCCACGTCTCGGTGGGAAAGTTTTCCACCCCGGAACCCCTCCGGGATTACTTCTAGGAGTACATATGTCTTCTGAATTGGTTTCTCTCTCTTCGGACATTCTCGGCACTTTTGCTGATTTTAAGTTCGACAAGATCGCTAAGGCTGTGCAGGCTGTTGTAGAGACCGCTCTTGAGTGGGCTCGTCTGAACCCAATCGACAAAGTTTTCAAGTAA
>Cp48252_188
ATGGCAAAGATTATTGCCTTTGATGAGGAAGCACGCCGGGGCCTTGAAAAGGGCCTGAACACCTTGGCTGATGCAGTTAAGGTCACTCTTGGGCCTAAGGGCCGTAACGTTGTTCTAGAAAAGAGCTGGGGCGCCCCGACTATCACCAACGACGGTGTCTCTATCGCTCGCGAAATTGAGCTCGAGGACCCGTATGAGAAGATCGGCGCTGAGCTGGTTAAAGAAGTAGCTAAGAAGACTGATGACGTTGCTGGCGACGGCACCACCACCGCTACTGTTCTGGCTCAGGCGCTTGTCCGCGAGGGTCTACGCAACGTTGCTGCAGGCTCTAACCCAATGGGAATCAAGCGCGGTATCGAGCAGGCCGTGGCTAAGGTGACCGAGAGCCTTCTGCAGAACGCTAAGGAAGTGGAAACTGAAGAGCAGATCGCTGCGACAGCTGGTATTTCTGCCGCCGATCCAGCAATTGGCGCTCAGATTGCCAAGGCTATGTACGCAGTGGGCAACGGAACCCTGAACAAGGAATCCGTAATCACAGTCGAAGAATCCAATACCTTTGGTGTTGATCTTGAGGTTACCGAGGGCATGCGCTTTGATAAGGGCTACATCTCTGGTTACTTTGCTACTGACATGGAGCGCCTTGAGGCAGTGCTAGAGGATCCATACATCCTTTTGGTCTCTGGCAAGATCTCCAACATCAAGGACCTTTTGCCATTGCTGGAAAAGGTTATGCAGGCTGGCAAACCGCTGCTGATTATCGCTGAGGACGTTGAGGGAGAGGCTCTCTCCACTCTGGTTGTGAACAAGATCCGCGGTACCTTCAAGTCTGTTGCTGTGAAGGCACCTGGCTTTGGTGATCGTCGTAAAGCACAGCTGCAGGATATGGCTATCCTCACCGGCGGACAGGTTATCTCTGAAGAGGTTGGCCTTTCCCTGGAGACCGCTGATATTCCGCTGCTTGGTCGCGCACGCAAGGTTGTTGTGACCAAGGATGAGACCACCATCGTTGAGGGTGCAGGATCCCCCGAACAGATCGAGGGACGCGTCAACCAGATCCGCGCTGAGATTGAAAACTCGGATTCTGAGTACGACCGTGAGAAGCTGCAAGAGCGCCTGGCCAAGCTAGCTGGCGGCGTTGCAGTGATCAAGGTTGGCGCAGCTACTGAGGTGGAGCTCACCGAGCGTAAGCACCGCATTGAAGACGCAGTACGTAATGCTAAGGCAGCCGTTGAAGAGGGCATTGTTGCCGGCGGCGGTGTTGCTTTGCTGCAGGCAGCACATGTTCTTGATGGCGATCTTGGCCTCACTGGTGATGAGGCTACTGGTGTGAAGATCGTCCGCGAGGCACTTTCTGCACCGCTGAAGCAGATTGCTCTTAACGCTGGCCTGGAGCCTGGCGTTGTGGCTAACAACGTTTCTAATCTCCCTGCGGGTGAAGGCCTGAATGCTGCTACCGGTGAATACGTTGACCTAATGGCTGCAGGCATCAATGATCCGGTGAAGGTTACTCGCTCTGCACTGCAGAACGCTGCATCCATCGCAGCTTTGTTCCTTACCACTGAGGCAGTAGTTGCCGACAAACCGGAGCCTGCTGCTCCTGCTATGCCTGGCGCCGATGAGATGGGCGGAATGGGCTTCTAA
>Cp48252_189
ATGATTACAGACATCGTGAACAAGGTGCGTCCGCTCGTCGAGAAGCAAAGGGACGCCATCTTTAAGGACCTCAGCGAGATTACGTCCTACAATTCTGTGCACTCCACCCCAGAATGCGCCGAAGACCACGCTGCCGCATGCGCGTGGGTTGTAGATGCGCTCACCAAAGTTGGGTTAGAGGTAACCGAATACCCCTATGAGGGCGGAGCCACCACTGTATTGGGCACCAAGGAGGCTGTCGGGGATGCTCCGACGGTTCTGCTGTACTCGCATTATGACGTAGTCCCGGCCGGAAATCCCGCCGACTGGACTAGCGACGCTTTTACGCTCACCGAACGCAACGGACGCTGGTACGCTCGCGGCGCCGCCGATTGCAAAGGCAACCTGGTCATGCATCTTGCCGTGCTCCGCGCCGTGCAGGAGCTCGGAGGCACCGATCTAGGCATCAAATTCCTAGTAGAAGGATCCGAAGAACAGGGAGGCGCTGAGCTCAGCTCGCTTATTCACTCCCAACCTGAGCTCTTCAAATCGGACGTTATCCTGATCGCAGATTCCGGTAACCAGGCAGTGGGCGTTCCCACTCTCACCACCACTCTTCGCGGCGGCGCACAAATCACAGTAACGCTTAAAACTTTGAATGCCGCAGTTCATTCCGGTTCCTTCGGTGGCGCCGCCCCCGATGCAGCTGCCGCCCTTATCCGCCTGCTTGATTCCCTCAAAGACGAGTACGGACGCACCGTCATAGACGGCGTCGACTGCTCTGCAAAGTGGCCGGGAGGAAACTACGACCGCGAGAGCTTCCGTTCAGACTCCACCATGCTCGACGGCACGCACATCATGGGAACAGAGGACGATGATCCTGCAGACATGGTCTGGGCGCGTCCAGCAATTTCCATCACAGGTTTTACATCCACACCCGTAGAAAAGGCAGTCAACGCTGTTCCTCCCGTAGCTAGCGCACGGCTCAATCTCCGCGTTCCACCGGGACTAAAAGCCACCGAGGTTGCAGAAGCGCTTATTGCACATCTCAAAGCTCATGTTCCGTGGGGAGCACATATTGAGGCCAGCTACGACGACGCAAATGAGCCGTTTGAGGCCATTACCGACGGCCCCGCAATGTCCCTTTTCAATGCTTGCCTGGCCAACGCTTACGGTAAAGATGACACTGTGCACATCGGTTCCGGCGGTTCCATCCCGCTATGTTCTGAGCTATTAGGGATCATGCCGCATGCAGAACTAGCACTTTTTGGAGTGGAAGAGCCGCAATCAACGATCCACTCCCCCAACGAGTCTGTAGATCCTAATGAAATCCGCGATATTGCAGTCGCCGAAGCTTCTTTCCTATTAACGTACGGAAAATAG
>Cp48252_190
TTGCGCCCTGCTCTCATCCCCGTTAGCATCGCAGGTGTGATCCACATCATTATTATCCCCCAGAGCGCACGGCTAGTGCTGGCAACAGCCACAGCCGTGTGCCCGTCTGTGGGATAA
>Cp48252_191
ATGCCTACTTTTACCTCATCGCAGACTCTCCATACCCGCAGATCGCTTTCGACGCCATCCCGCCCCTTCCCCAGCTCAACACGAGTATTTGCTGATGACCCTTTCCAGGCGCGCTTTGGGCATAAATTACCCAAAGGATTAAGGGAAGAAGCACGCGGTATGCAGTGGCGAACATTCATTGCTACCTATGCACCGGCTTCACAAGTCCGCGTTCACATCACCAGTGCACATAAGCTACCCGGCAACCACATCTCCTATACCGTTGAGCTCCAACGGCATACAGCTAGCGGAAGAGTCACGGAAGTTCGTCCAATCATGGCATCCGGCCCCATCGCCGCCTGCACCCAAATCTTGGCCGATGCAGGGCGCCGCGTAGAAATTCTTTCTTTCCACCAGTTTGAAATATTCGAGTCCACTGTGACTTTTTTGCTGACCGCTCACAACCATCGCCAGCACTGGGCCTTAGGTTTTGGCGGCAGCCCTGAACACTCTGCGGCTGCCGCACTAAGCTCTGCATCTGAGCTTCTTTTCGGATAG
>Cp48252_192
GTGGGACGGGTGTGGGTCGGCAGTATAACCAACAATGGTGAATTCACTGTTGAAGGCGAAAAGACGGTTCAAGTAACTGCAACTAATACTTTTGATTACAGCGAAGGCGGTTTTGCCATCAGCAAGACCGTAGGCGGAGACGCGAAGGACCTTGCTGAGCTGGCAAAGCTTCCTTTTGAGTTCACCTATTCCTGCAAGCCACCTACTGGCGGAGCCGCAATCACGGGTTCGGTTTCAGTTCTCAATGGGCAGACTAAGCATGTTCAGGAAATACCAGTGGGCTCTGAATGTGAAGTGACAGAATCAGAGGTTCACCATGCTGGATCTGAATGGTCGGTTGAGCTTTCTGGTGAAGATATTTCTGTCACCGGCGCAACTGCAAAGTTCACAGTCCCATCTGAGAATGAGCCTGCAATCCTGATTAAGGCGCGTAATACGTTTACCCAGGAAAAAGGTATTTTTGGGATCAGCAAGGTCGTTGAGGCTGAAGAGGGACTAGCTGTTCCTAAAGACTTCAAATTTGCTTGGACATGCGGAAATCTGAGTGGAGAAAGCACTGTTTCCGTTGTCAACGGCCGGGGCTCGGTTGTGATACCTAAAGACATAGCTGTAGGCACGGAATGCGTTGTATCTGAAAAAGATGCATCCATACCGGGCGCGTCTCTTATTACAACCTGGGAGAACCAACGATTTACTATTGATAAGAAAGACCAGGTAGTAATCGTAACGGCTACCAATACCTACAAAGCGAATACAGGTGGGTTTATTATTCGCAAGCAGCTGGTGGGCAGCGCAGCGGATAAGGCAAAAGATAAAGTTTTTATGTTCGATTACGTCTGCACAAAGCAGGACAAAGAAACTGCCAGGGGAACACTCAACATTAAAGGCGAGGGCTCTTCTGATCCTGTAACTGGTCTTGCTGATGGATCAGAATGCGCAATAACGGAACGAGACGCGCGTATCGACGGCACGAATTGGAAGCACACTATTTCCAACGACGGAAAAATTAGTATTGTTGGCGGGAACCCAGAGGTGACTGTCTTTGCGGTTAATGGCTATGAAAAGCCACCGTTCTCTCCGCTGGTTCCACTCATTCCTTTAATACCGCTGATCCCGCTTCTGCCATTGGTGATTACCCCGATAGCGCCGCCTAGCTCATCTGTTGCTCCACCGCAAGCAGAGCCGAAAGCTCCTGAGGTGCAACAGCCCGAGCAGAAGCAGGCTAATAAACCGCGGACTCCTTTGGCTAAGACCGGTGCGAGCGTTATGGGCCTTGCGTTTGCGAGTGCCTTGCTTATCGCTGGTGGCGTGTTTGTTTTACGCAGAGGAAAGAAGAAAAGCTGA
>Cp48252_193
ATGAAAAATCCCTCAAAGGGGCAGACTAAGAGTTTGCTCCAGAGCATTGTGGCAATTGTGCTAACTGCCCTGCTCATAATGTCAGTCTCGGTGTATGCCGGGAAGGTCCCTCAATCTTTAGCTCAGCCAACTTGTGTTGGAAATTGGGAGAACCTTCATTGGGTTGAAGGCGGGGGCGTCCGCTCTAATAGCTATACAAATGCTGGAGAGACTGCTCTTGCTGAATTTGACTGGAAAGTTCCCAACACCGCTAAAAAGGGTGATCAAATCACTTTTACGCTTCCTCCCCAGCTGAAAATGGCTACGGGGGCAGAGCGGAGTTTCACGCTGCGTGATGCCTCTGGTCGTGAGGTGGGAACCGACGACTGGTCGGGTAAGAATCTGACCATCACACTTTCTGGTTTTGCTGGGACGCACTTTGACGTGCATGGCAAAGTGAAAGTGTCACTTCAATGGGACAGATCGCAGATCGATACTGCGACGGGATATGACTCTTCTGTTCACGGAGCGCTTCGGTTTTCTGGGTGTGGTAACGGGGAATTGGAGGGTGTCTACCCGAAAGACGGGCCAAGTGGAAACACTCATGAAACTCAAAAAGCTGGACATTATCAAGGAAAGAAAACTGTAGGCGGAGTAGATATTTATCTGACCGATTGGACCGTTTGGATTAGTGGGAAGACTAAAGGAAATGAAACTTATGAAGGTGGTTTTCGCGTAACAGATAAAGCACCTGCCGGCCATAAGTTTGCCTGTGATTCTGCAAAGACATCCCCTAGTGCTGCTGTAGAAGTAGGGGTGTGGTCTAATAACTTTTTCTATTCAGGAAAGATCATTAACGCCAATCACTATCCTGATGGTGGGCGCTATGTCGGCTTCCAAGGTCTCCAGAATAATTCTATTGGGCATAACTTTATTGTTACCTGCTCAGAGCAAGAGATAACTTTTGAGTTCCCTTATGGGGTGTCTCCGCAAACCGGGCCGCTAGTTCGCTTCAGTACTTATACAGAGGTTAAGCCAGAGGCTTTTAGTACGCAGTCCAATACTGCCAATGTAAATGGAAAAGACTACACCGGTCACGCAGTGATCCCCGGATCTGGTGGATTTGGTACTGGTAAACTAGGTGGCTTCACAGTACGGAAAGTTGTTATCGGTAGCGGGGTAAATATACCGAAAGAATTTACTTTTGAGTACAAGTGCGAGCAGCCGGATGGTTCTAGAACCTTGGCAGGGGAATTTAAAGTTAAGGGGAACGGGACGGACTACCAGCATTTTAATTCTCTAGAGAAGGGTATGGTCTGTGAAGTTAAAGAAAAGAATGATCAGGTAGGTTCTCCAAGGCCGGAATTGTCATGGATTATCGATGGTCACTCGGCATCCGCAGCTATTTTTACGGTTCGTGACCCTAAAGAAAGCTCAGTAGACCTTATCGCCACAAACACCTACCCCAAGGACCCAGAAGCAGAATTCGGAGTTTTTGGCATTGAAAAGCAATTGGTAGGTGAGCGGAGTGTTATTGATGGGCTAAAAGACCGGGAATTCAATTTCAGCTATTCCTGCGGTGATGAGCCTTCTCAGAGTGTAAAAGTTTCTGCGCACAAGCCGTTCGTCTCTGACAAAAAGTACCCAGTGGGTACCAAGTGCGTTGTTAAAGAGCTTGAAGAGGGCGCAGAGGTAGCGCAACACGTTTGGTCTCATACGCTAACGCCTCGTGATGGGGTTGTAACCATTACACAAGGCCAAACCGCTAAGGTCGTCGCAACTAATATTTACACTCCTGTGCCAAAGGGGGCCTTCACCGTTAAGAAGCTCCTAGAAGGCGACGCTAAGATAATGGCCGATCCTCAATATCAGCGCAAAGAATTCTCGGGTGCATACAAATGCGGAGGGTCTGGTTGGAGGCCGTTTAAGGTATCCGCGGAGAAGACTTTTGTCTCACCAACGTTCCCAGAAAACACCGAGTGCGAGGTTAAAGAGCTGGCTGAAGACACTGCTATTCCTGGATATGACTGGACCTCTTCTGTAGAAAACAGCAAGTTCACAATCGGCAAGGATAAAAAGCAGAGTATTGATGTAAAGATCATTAATACTTACAAGTCAAAGCTTGGTGGATTTGCGCTGACTAAGACTGTTGAGGGACCTGCGGCTGATGTAGTTAAAGATATTGATTACACATTTAACTATGTATGTGGAGAAAAGACAGGAGTACTTTCTCTCCGCGCAGGCAGCACGGTGGAAAGTCCCAAAGACATCCCGGTAGGAACGCACTGCAAGATCTTTGAGGCTTCTTTCGACTTCCCTCGTGGGACGGGTGTGGGTCGGCAGTATAACCAACAATGGTGA
>Cp48252_194
ATGACGCAAAACTACACTTCGATACGACTTTTCAATCCGGCTGCGTTTATACATTGCACGCGCTTCTACCTCGCCTTGTACATCCACCACATCAAAGGATCGTTTCGTCCTGTGCTCGTATTGCTGCTAGCTCTCGCGGTGACTGCCATTGTCGCCCCCATTGCGGTTAAGTTTTTTGGAAGACCGGCTTTCGGTCTTCTTTCCATTACGCCCTTCGTCGGGTTCGCGTGGGTCCTGGGCAAGCTGCTCAACGGTGATTTTTCTTCCGGAAAAGCTCTCACAGCGCATTACGGGTGGATGAGCAGTACACATTTAGATCTGACGTTCCGGCTCGACTCCCTTTCCGCCTTGTTCAGCCTGATCATCTTGGGCATCGGCGGCTTGGTCTTGTTGTATTGCTGGCATTACTTTGATTCAGTACCCCGCCGGTTACAGCCTTTTGCTGCACAACTATCTAGTTTTGCCATGGCCATGTATGGGCTTGTGATCTCAGATAATATGCTGCTGCTCTACGTTTTCTGGGAGATTACGTCTGTCCTCAGCTTCTTATTGGTGGGCTACTACGGAGAGCGAGCGTCTTCACGCCACGCTGCTATACAAGCACTGATGATCACCACTTTGGGCGGGTTATCAATGCTGGTGGGCATCATTTTATTAGGTCGCCAGACGGGTATCTGGGAGTTGTCGGGGCTTGCCAACGCCAATCTGGAAGGGACCCACCACATCTCTTATGCCCTGGTGCTTATCCTCGCGGGCGCGTTATCTAAATCCGCCATCGCACCAACCCACTTTTGGCTACCCGGGGCTATGGCTGCGCCAACGCCGGTATCTGCTTATTTGCATTCCGCGGCGATGGTGAAAGCGGGGATCTATCTCATTGCTCGGTTAGCTCCCGATTTTGCCTTCTCGCGAGTCTGGTACCTGGTGGTGATTTCTCTAGGGATTTTCACCATGCTCTTGGGCGGCTGGATATCCTTACGCCAGACAGATCTTAAGCTGATTTTGGCGTATGGCACCGTCAGTCAGCTGGGCTTTATCACCATACTCATAGGCATTGGCTCACACGCAGCCATGGTAGCTGGCCTTACGCTAACCTTTGCTCATGCCATGTTTAAGGCAACGCTCTTTATGGTCGTGGGGGCCATCGACCATACGACGGGCACCCGCGATATCCGCAAGCTCTCCGGGTTGGGGCGCAAACAACCAGTTTTAATGGGGATAGCCACGCTGGCCGCCGCGTCGATGGCGGGCATCCCTCCGTTGTTCGGTTTTGTAGCTAAAGAAGCCGCCCTTGAGGCGGTTCTTCATGAACACGCTATCGTAGGATTGCCAGGTCAGATAACCCTCGTGGGGATAGTGGCGGGCTCAATTCTCACCATGGCATATAGCTTTCGCTTTCTCTTCGGGGCGTTTGCCACCAAAGACGGGATCGTTTCCCAACCAGTACTCAAGATGCACCGCATCGAGCTATTCTTGTGGCTTCCTCCCGCGATATTAATGGTGATCACGGCTCTCCTCGGGGTGTTCCCTCAACCGTTAGGCACTCTTCTCAGCGCCCACACAACCTCAATTTTCGCTGCCCAAGCGCACCTGGCGTTGTGGCATGGGTTTAGCCTTCCGCTCGCGTTGAGTGCGGCGATCGTGGGGATCGGGGCGGTCATGTACTGGCAACGAGAAACCGTTGCCAAGCTGCACTTCGCCGAGCCGGCTCTCGGAAACGCTAGCGCGGCGTATGACCGCGTCTTAGATATTCTTCGGACCTCCTCGTTGCGCTTAACCGCATCCACTCAAAGAGGCTCGCTCGTTATTAACTCAGGCTCTATCTTCGCGGTCTTTGTTCTTGTCCCACTCGTCGCATTACTCAGCGGAGAGCGCAACGACGTCCACATGATCTTGTGGGATACTCCGCTGCAAGCAATCGTCGCCGGCATCATGATCGTGATGGCCATCGGTGCTACCGTCCAATCCAACCGACTTTCCGCTCTCATTATGGTGGGAATGACTGGATACGGCGCCACCATAATTTTTGCGCTGCATGGCGCCCCAGACCTCGCGCTTACTCAGATGCTGGTGGAAACCATCACCGTGGTGGTATTCATGCTGGTGCTTCGTCGTCTCCCGGCGCGTACTCAGTGGCAGCCTTCGCACCGCGCTAATCGGTTGCGCGCATGGCTCGCAGCAGCTGTAGGTTTTACCGCCGTCGTCCTTACTGTATTTGCCATAAATGCCAGGACAGAGGCTCCCGTAAGCTCGGTTATCCCTGATTTGGCTCAAGACATTGGTCATGGGGCAAACGCCGTTAACGTGTTATTGGTGGATATCCGCGCGTGGGATACCTTTGGTGAAAGTACTGTTCTTATCATCGCCGCCATTGGTGTTTCTTCCCTGATTTATCGCACTAAGAGCTTCCAGAGGGATTCCCACCGCCCCACTTTGCACGATTCCGGCGGATGGCTTTCTTCTGAGGCCGCACGTAACCGCTCGCTCATGGTGGACGTATCCACTCGTCTGTTGTTCCCTGTCATGATGGTTCTTTCCGCCTATTTCTTCTTTGCGGGCCACAATGCTCCCGGTGGCGGATTTGCAGGCGGACTTGTCGCAGCTCTCGCGCTTGCACTGCGTTATCTTGCTGGCGGCCGTGAAGAGCTGGAGCAGACTTTCCCCGTCGATCCTTCCCGAGTCCTAGGCATCGGCGCATTGCTCACTGCTGCCGCCGTTATCTGGCCGGTTTTTATCGGCGATCCGCCCCTTACCTCTTATACCTGGGATCTGCATATCCCGGGAATAGGAGACATACATGTGGTCAGCGCTTTGCTTTTCGACGCCGGCGTCTACCTGATAGTTATCGGATTGGTGTTGCACATTCTCACATCCTTGGGAGGCCAACTCGATTTGGATGAGGAACTGCGTAAACAGCGCGCACGGGAACGTGTAAAAAAGCTCAAAGCTCGTGTAGGAAAGGAGAATTAA
>Cp48252_195
ATGCTGGTCAACCTCTCATTACTCCTTACCGCGGGCGTGCTTGTGTCAGCCGGTGCTTACCTTGTGTTGGACAGGGCTATGACCAAGATGATGCTAGGTCTGTTGCTTATGGGCAACGGCGTAAACATCCTTGTGCTCATGGCTGGTGGTGCGCCAGGCTCGCCGCCAATCAAGGGGCGAGAATCTGCCCTTTACGGAGATACGGTTGCAGATCCGTTAGCTCAGGCCATGATCCTTACCGCGATTGTGATTTCCATGGCGCTTACTGCGTTCATCCTCGCCCTTGCGTATAGGCAGTATCGTTATCGCACTCAAGATGTGGTGGAAGATGACGTTGAGGATGCTGCAGTTGCGGCTCGTCCGCCGTTGCCTTCAGCAGCCCCCGATCATGATCTTTCTGATGACCCAGCCACGGGACGCGTCACAGAGCTTGGCGATGCATTCGGCCCTCGTTGTTTCGAAGCCCCTCTGGAGGACCAATGA
>Cp48252_196
ATGATTACCTTTCAAAGCCTCCTTGGCGCAATACCAGTCCTTATACCGCTCCCCATTGTGCTCCCCGCCGTGGGAGCGGGCATAGCATTAGCAGCAACAAGGCACCTACGCATCCAACGCATAGTCACAGCGCTTACCCTCTTTGCGCTCATTGTCTTGGCCGTAATCATGCTTTTTGTCGTGGATCAAGAAGGAATTCAGACTCTTCAAATCGGCGGATGGGACGCCCCCGTGGGCATTAGCCTGGTGGCGGATCGGCTTTCCACCCTGATGCTGATGGTTTCTTCCATGGTCCTATTCTGCGTGATGTGGTACGCGATTGGTCAGGGGATTCGCGATGGCGAGAAGGATGAGCCGGTGGCGGTCTTCTTACCCACGTATCTGCTGCTCAGCATGGGTGTCAACATGTCTTTTCTGGCAGGTGACCTCTTTAATCTCTATGTCGGATTCGAGGTTTTCCTCGTCGCGTCTTACGTACTTTTAACGCTGGGCGCCTCTCCAGCACGCGTGCGCGCCGGCGTGGGATACGTCATGGTGTCCATGCTCAGCTCGTTCGTCTTTCTCATCGGACTTGCGCTGGTTTATGCGTCCGTCGGCACGCTTAATATGGCGCATGTTTCGGAGCGCATGGAGTCCGTGCCCAGCGGCACCCAGACAGCGATCTTTGCGGTGCTCCTTATCGCCTTTGGAATCAAAGCAGCTGTTTTCCCCCTTGATTCCTGGTTGCCGGATTCCTATCCCACCGCGCCGTCTTTGGTCACCGCTGTCTTCGCGGGCCTACTGACTAAGGTCGGCGTGTACTCGATCATCCGAATGCGCTCTACAGTTTTCACCTCAGGGTCTTTGGACACCTTGTTGATGTGGGTCGGATTAGCCACCATGCTGGTGGGGATCTTGGGCGCAATGGCTCAGAATGACATCAAACGACTCCTCAGCTTTACTCTGGTTAGCCATATTGGGTACATGATCATGGGCGTGGGACTAGGCACAGAACAAGGTCTTTCCGGCGCGATCTTTTATGCAGTGCACCATATTTTGGTTCAGACAGCCCTCTTCTTGGTAGTTGGACTCATCGAGCGCCAAGCCGGCTCCTCCTCGTTGCGCCAACTGGGTTCTCTGGCAAAAGCAACCCCGATACTTGCCGTTTTCTACATCATTCCAGCCCTTAATCTAGGCGGAATACCGCCATTTTCTGGGTTCTTGGGCAAGGTGATTCTTGTTCAGGCCGGTGCGCAGGAGGGCGGCCTGCTTCCCTGGCTGCTCATCGGCGGCGCGATTGTTACCAGTCTGCTTACCCTGTACACCATGGTTTTGGTCTGGTCCAAGGCGTTTTGGCGCGATCGCAAAGACGCCCCCGAGGGGGAGACTGCATACGCCCGACCAGCCCTGTTATCGGACGTCACAGACAAGATTGATTTTTCTGAGCGATCTGACGTCGGCCGTATCCCCGCAGGAATGCTCATGTCTACTGCTTCATTAGTGGTTGTGTCTCTTGGGCTTAGCCTTGTTGCAGGCCCGGTGAGCAATGTGACATCCCGCGCCGCCGAGTCTGCACAAGATACCAGCATCTATCGCACAGCGGTGTTGGGTACCGCGCGGAAAGACCCTGGAAGAACCCTGGAACAAGAGCGTCTCGACGAAGGCAAGGATACAAGAGGAGCACAGAAATGA
>Cp48252_197
ATGATTGCAGGCGCCCGCCGTCGTTTTCGGCCCCTCTTTGTCTTGTTAGCCACCGTGATGTGGGTGATGCTCATGGGAGAACTATCCGTGGGCAACCTCGTCGCGGGTCTCCTCGTCGGCCTCATAGTGAGCATCGCATTGCCCCTCCCCTCGGTTCCCACAGAGGGTTTTACTATCAATGCCCTTCCTTTTCTGGAACTGACCTCACGCTGGTTTTTGTATCTTTTTACCGGGTCGATTCGGGTAGCCTGGCTTTCCATTCGGAGGGCCGAGCCTCCATGTTCTGTCATTGCTACGGTTCCGATGCGCGTGGATAGCGAGCTCGTCCTGAGTCTTGCCACCACCTTGTATAACCTGCAGCCAGGGGGAACCGTCACAGATATTGATGTGGCAAACCGCATGTGGACTGTTCATATTTTGGATGCAAGTTCCACGGACAAAATCGATGCGGAAATCGCAGCCATCGCACAATATGAGCAGCGTTTAAAACGTGCGTTTGAAAGGAACAATGCATGA
>Cp48252_198
ATGAACCAAGACACCTACAACCTCGTGCTGTTCTTTATAGCGTGCATTTTCGCATTGTCCTTCATCCTCACGTCTTATCGAATCATCGCCGGCCCCAACTCCATGGATAGGTTATTGGGGCTCGACGGTGTGGTCGCCATGATGCAGTGCGCCCTAGCTGCCTATATCTGCTGGAGCTTAGACACGACGGTGTCTAATGCAATGCTCGTCATCGCCCTTTTAGGGTTTATCTCCACGGTGGCCATCACCCGTTTTAGAAAGAAAGATGACTAA
>Cp48252_199
ATGGTTCCCAATATCATCACAGACGTAGTGTCCCTGGTCTTTCTCTTCGCGGGCGCTTTCTTTGCTCTCTCCGCTTCTATTGGGCTTATTAGGTTCCGTTCTCCTCTAGCGCGGGTACACGCAATTACTAAGCCACAGACTGTGGGGCTGATTCTCACTATTGTTGGCGCGATAATTCGAGTGTTGGGAACTGATTCTTCCACTGGTGACCTCGGTGTTTTGGTGCTTCTTGTGTTCTTCGCCCTCGTCACTTCCCCAGTTACGGGGCAAAGGGTAGGCCGTATCGCACGCAGAGAAGGTCTTTATACCGACACCAACACTGTATTTGTGGATCATCGTGATAAAGTTCGCGATGAAAAGTAG
>Cp48252_200
ATGCTTGGCGTTGAACTCATTGATCGCATCATCAACGGCAAGGTAGATGCAGACCACTACCGGTACCATCCAGATCCAGTGGTGGTACCAGCTAAAGGGGGATACCAGACAAGCTGTGATTCCGCCCATTGCCATAGCCATGGGCATGTTATCGCGCTTGATCGCCAGTCTGATTGA
>Cp48252_201
ATGGCCGAAAACTTCAATGCCTCACCCCGCCCGACCCTTGGAGTTGAGTGGGAACTGGCTCTTGCGGATCCCCAAACGCGAGACCTGGTACCTCGCGCCGCCGAGGTAATCGACCTTGTGGCTTCCAGATTTCCCGATATACATCTGGAAAAGGAGTTCTTGGCCAACACGATTGAGCTAGTCACCTCCGTATGTGACACCACTCCGCAGGCAGTGGAAGAACTGAGCGTCGCGCTTTCCGCTGTGCGTGAGGCCGCAGAGGAATTGGGGCTCAAAGTATGGGGCTCCGGCTCCCACCCTTTCTCCGATTTCCGCCAACAGCCGGTGAGTGAAAAAGGCCATTACAACGAGATCATCGCGCGTACTCAGTATTGGGGAAACCAGATGTTGATCTGGGGAGTCCATGTTCATGTGGGGATATCGAGCAAAGATCGTGTCTGGCCGATCATTAACGCGATGCTCACCATGTATCCGCACCTGCTGGCGTTAACGGCTTCTTCCCCCGGCTGGGATGGATTAGACACCGGTTATGCCTCTAACCGGACGATGCTCTACCAGCAGCTACCCACGGCCGGGCTGCCTTACCAATTCCGCGACTGGGCGGAATGGGAATCCTATATGGAAGACCAGAGTAAATCTGGAGTAATCAACCACACCGGCTCCATGCACTTTGACATTAGACCGGCTGGTAAGTGGGGCACCATTGAAGTACGCGTGTGCGATGCCACTAGTAACCTCATGGAGCTTTCCGCCGCCGTAGCGCTTACCCATTGCCTGGTGGTCTATTTTGATCGGATGCTCACTCAAGGGGAGGAACTGCCAACCTTGCAGGATTGGCACATAGCAGAGAACAAGTGGCGCGCTGCCCGCTATGGCATGGACGCGATCATTATTACGTCGCGGGACACAGAAGAACGACTTGTTACTGATGAGCTGCGCCGGTGGGTCGGAGTGCTCACCCCGATAGCGCAAGAGCTAGGGTGCGAGAAAGAACTGCACCGTGTTTTAAGCGTGTGTAATCGTGGCGCAGGCTATCAGCGGCAACGTGCAGTCTATGAGGCTACTGGCTCGTGGGAAGCTGTGGTGGATTCCACCATCGCGGAATTGGATTCTTTCTGA
>Cp48252_202
GTGACTACAGAACCTTCCCCAAACAATGAACAACGCCTTCCGCTTCGCGGTATGGCCATGATCCTCATCGCCGTGGCTTTACTCCTAGCGGCGTGGGGTGTGTATTCGATGACTCGTGAAGAGGCATCAGACACCACCGTCACCGCTGAGAGCACCACCACTCAGGCGCAGCAACGACCAACCGCAGCCGCAAAACCGACTCAGGCAGCACCGGCAGCACCGCAAACAACGGTGGCTCCAGCGCCCCCTGCGCATGCTGAGGTAAAGAAGGTTCACGTTCTTAACAATTCCACCATTCAAGGCCTTGCCGCCGGGGTAGCGGACAAGCTGAAGCAGGATAGTTGGGAATTAGGCGAGGTTGGTAACTTCCCAGACGGAGTAGTTCCTCAAAATACTGTTTATTACACCCCTGGAAACGCCGCGGCGGAGCAAGCTGCGCGTAAACTAGCAGAACGCGTAGGCGGAGTAGCAGCGCCGCGGGCGGATAACCTGCCTAGTGGTACTGAGGACCCCAATAGCGTGGTTCTCGTGCTGGCTCAAGAAGTCAACTAG
>Cp48252_203
ATGTCTGATGCCAATAACCTCACTCGACTGGAAAAACAGTTGGCATTGCTGGCTTTTGAGGAACGCGCGCCACACAGCTTGGGGGCCAAGGAAGAAGCAATCAGGGAAGAGCTTGGGATATCTCCAGTGCGGTACTTTCAATCCCTCAACCGGGCCATTGACGTGCCTGAAGTGATGTCTGAGTATCCGGTGCTCACGGCGCGTCTACGCAGGATTAGGGATCAAAGAGCCGATCGCCGGGCACAAGCACAAAAACGATAG
>Cp48252_204
ATGACAGTTCGACCCATCGTGATCCACGGCGATCCCGTTCTACATAATCCTACGGCCGAGGTCACCGAGCCGATTGATTCCCCCGAGCTACAAGAGCTCATCGCAGATATGTATGAGACCATGGCTGTTGCCCATGGCGTCGGCTTAGCAGCAAATCAGATCGGCGTGGGCAAGCGTCTTTTTGTCTTCAATTGCCCCGACGATCAGGGCCATATGCATCGCGGATGCGTGATCAATCCGATTCTGGAAACTACGGAGATTCCGCAGACTATGCCTTCCGACGACGGCAGCGATGATGAGGGCTGCCTGTCTGTCCCCGGCGAGGGTTTCCCCACAGGCCGCGCAACATGGGCCAAGGTCACGGGCCTGGACGAGCACGGAAACCCCGTCTCCTATGAGGGAACCGGATTCCTTGCCCGGTGTTTCCAACACGAGGTAGGGCACCTGGATGGCTTCCTTTATACGGATACCTTGGTCGGCCGCTATAAGCGCCAGGCTAAAAAGGCCATTAAGCGCAACGGCTGGACTGAAGCCGGACTTACGTGGATGCCGGGTGAAGATGAAGATCCCTTCGGCTGGGATGCTGAGGAATAA
>Cp48252_205
ATGTCACGGATCTTCCGTTCGGACGAAGTAGCCCCAAACGATCGCATCGTGGTGCGTCGTAAAGCTAATGACATCATTGGGCATGTCCTGAGCATCGATGAGGAAACCCTGGTGGTCCGGCCGCAGAAAGTAGGTGGTTTCCCGTCTGAGGTTCCGGCGTTATCTATCCCTCGCGCTGACATCATCATCATGAAAAAGCTAAGCCCGCGCACTGTTCGTAATTCGGATATCCGTGCGATCGAGAATGCCACGGCCAAGGCCTTCCCGGGCATCGAGCACACCTGGTGCGATCAATGGCTTATACGATCCGGCGACGGCATCACAGAGCGATCTAACAGCGCGGCCCCCCTGGGAAACACCGCCATGTTTACCCCTATTCCGATAGCGGCGATCCATGCGTTTTATAGGCGGCATAATCTGCCCACCCGTATCCTTATCCCTGAGCGCATCGGTGCAATGGCGGAAAAACTCGTGGCGCAGCCAGGGTGGTCCTTGGGCCCCGAGATCATTGTGATGACGCGCAACCTGGATGATCTTCCCGCCACCACGTCCGACTGGGAGTTTCGCATCGATGACCAGCCAGATCAGGATTGGTTGTCTCTTTATAACTTCCGCGGCGAGCCGCTTCCTGAGCACGCGCTCGATCTGCTCCGCGAGGAGATCGATGGGAAAATGGGGTTTGGCAGGCTGCTTACCGCAGAAGGAGAAACCGTAGCTATTACGCGTGGCACCGTCACCGATAATTATCTCGGTTACTCAGCCGTTGAGGTCGCGCAAGCTTATCGACGCCGCGGTCTAGGCACCGAGCTGGGAAGACATATGCTGCACTGGGGTGCTCGGGAGGGCGCCACGCGAGCGTATCTTCAAGTTATTGCCACCAACGCTGCCGGCATTGGGCTCTATGAGAAACTCGGCTTTGTTGAGCATCACCGGCATCGATATGCGGAAGCGACTAATCTTTAA
>Cp48252_206
ATGCGCATTGTCAACTGGAACGTGAATTCCGCTCGTACCCGAGTAGACCGGATGGTCGATTTCTTACAGCGCCATAACGTGGACGTCCTCGCGGTTCAGGAGACCAAGTGCAAGGATGATCAATTCCCCTATGAGCGTTTCCAGGCCATCGGTTACCAGGTTGCGCACTTTGGTTTAAACCAATGGAACGGCGTTGCCATTATCTCCCGAGTGGGTCTTGAGGATGTTCAGAAGCATTTCCCAGGCCAACCCGGGTTTAATAAAGACCCACAGAAGGAACAAGCCGTGGAGGCCCGAGCGATCGGGGCACTCTGTGGCGGCGTCCGCGTGTGGAGCCTGTACGTGCCCAATGGCCGCGAGATTGCGGACCCTCATTATGACTACAAGCTACGGTGGCTCTTTGCGCTGCAGTTGCATGCCCAGGATGTAACAGAACCCACGGTGTTCCTAGGCGACTTCAATATCGCACCCCGAGACCAAGATGTTTGGGATATGTCTTTCTTTGAGGGAAAAACACACGTAACTGAGCCAGAGCGCCAAGCATTTGAGGCTTTGACCACGTCCGGGCTGCACATCGCCTCCCCTTTGGAGGGCTATAGCTATTGGGATTATCAGGCGGGAAGATTCCTCAAAAACCAGGGGATGCTTATCGACTTTCAACTCGCTACGACAGATCTAACCGTAGAGAACAGCTTTATCGACGTCGATGAGCGCTCAGGCAAGGCAGCTTCCGATCATGCCCCGGTTATCGTAGATTACATACTATGA
>Cp48252_207
ATGAGTTGGAGCATCGACCTGAGCACATGGCAAACAATAGGCCTGATTATTGATTATTCCATCAAGATCATCGCCATTGGTTTTGTCCCTGAAGGCCGCCGGCCGAGCTCCTCTACTGCGTGGCTACTCGCAATCCTGCTTATCCCTGTTTTGGGCCTTCCCCTATTCCTAACCATGGGCAGCCCCTATATCAATAAAAGACGGCACGAGCTGCAGTTTAAGGCCAACAGGGACATTGAGAATGTGCAAGCCAAGGTCCCGGATTATCCGGAGGGTGCCGTAATCGGCGAAGAGCTCATCTCTATGATCAAGATGAATAGGCGACTCACCTTGTTGCCTGCCACCACCGGCCACAACCTTGGCATGCATGCCGACTATACGGAGTCGATCCGTGCCATGGCCCGCGCCGTAGATAACGCACAAAAATACGTTCACGTGCAGATTTACATCACGGCATGGGACGACACCACTGATGTTTTCTTCCAAGCGCTTGCCCGCGCGGTGCAGCGCGGAGTAACAGTGCGCCTCCTCCTAGACCAGGTGGGAAGCTGGAAATATCCAGGCTATTTAAAGCTAGGCAAGCGACTAACCGAGATAGGTGTGCAGTGGCGACTCATGCTGCCTTTGCAGCCTTTCCGTTGGCGCTTCAGCCGTCCGGATCTGCGCAATCACCGCAAGATGCTGATTATCGACGGCGAACACGGCTTCATCGGCTCACAAAACATGATCGAGGCCGCGTACCTCAATAAGAAAAACCACGCCAGCGGACGCCACTGGGTCGATGTTATGGTCGAGCTTTCTGGGCCTGTAGTGGCATCCATGAACATGGTCTTTGCTGTGGACTGGTTCCAGGAATCAGACGATCTCCCGCCCATCGACGATCACATGGTCAACCCGGAGATCCCTGAAGAAGATGAAACCGACGTTAACGTTCTCCAGCTAGTTCCTTCTGGTCCCGGATATAGCACCGAGCCTAACCTGCGCCTTTTCAACCAGATCATTCACCACGCAAAGCATCGTTTGGTCATGTGCAGCCCCTACTTCATCCCCGACGAGTCAATGCTCGAGGCAGTCACGTCGGCATGCTACCGCGGGGTGCGGGTCGAACTCTTGGTCAGCGAGCAAGCCGACCAATTTATGGTCGACCATGCGCAGTCCAGCTATTACCAAGCGCTGCTGGAGGCCGGGGTACACATCTACCGTTACCGCAAGCCGGCAGTCCTGCATTCCAAGTTTATGATTGCGGATCCGCAGCTCGATGATTCCCTCTCCGTGGGAGTCATCGGCTCCTCCAACATGGATATGCGCAGCTTTGGCTTGAATTATGAGGTCTCTTTGATGACGGCCCGTGGAAATATGATTCGCCAGCTAGATCAGCTGGCGAATGATTACAAAGAAAACTCTATAGAGCTCACAATTGAGGAGTGGAACAAGCGCGGACTTGTTCGCCGATATGTGGATAACATCATGCGCTTAACCTCCGCGCTGCAGTAA
>Cp48252_208
ATGTTCCTCAACTCAATTCGCGCTGAGTGGACCAAACTGCGCACCACCAAGGCTTTCTGGTGGACTACAGCCCTCTTTATTATCTTTGCTGTGGGCTTTGCGGCCCTGCAATCAAAAGATATACCACCAGGACCGCTGGGGATTCCCATTATTAACCCAACGAGCATTGTGATTGGGATACAGGGACTCGGCATTCTCATCATTGCGATTCAGGCAATCATGGTGGTCACCTCAGAGTACCGGCACAATTATCAATCAGTTACGTTCCTTGGCACCCCAAATCGCACTCTAGTGGCGATAAGCAAATGGCTTATGTATGCCGTTTTTTCTGCACTTCTTACTTTTATAGTGGTTGTGTTGTGCTTCTACACTTCTAAATTGGTTGCGGGCGGGGATGCGAGCAAGACCCTCCAGGTCTGGAACAACGAGAGTGCCCTGCGAGTGATGTGGGTCTTCCCCTTGATCGCTGCGTTACTGGTTACCTTTTCTCAAGGCATGGCGTATCTGCTTAGGCAAACTGCCGGTGTGACCACACTGATGATGATCTGGATACTCGCGCTTGAGCCGCTCCTGGGGTTCCTTCCCAAGATCGGAACGTGGATTGCTAAGTATGGCCCGATGAACAACATGAACGCTTTCCTGGGTAAAACAGCGATCCAAGACATCCCGTGGGGATATGAGGGGAGCGGTGCATACTTTGCCGCGTGGTCCTTTGCGATTCTGATTCTGGGCATCATTGTGCTGAATAAGCGCGATGCCTAG
>Cp48252_209
ATGATTGAAGTATGCGGTTTAACCAAACAGTACGGGCAGGTGCGGGCGGTCGATGACCTAACCTTTACCGTCAAACCCGGAATCATTACTGGATTCCTCGGACCTAATGGTGCGGGAAAATCCACGACCATGCGCATGATTCTCGGTCTGGATCGCCCTACCTCGGGGACTGCGACGATCGATGGCGTGCCCTATGCCAAGCTCAAAAATCCTTTGACCAAGGTCGGCGCGCTTCTCGACGCCAAGGCCATACACCCCAATAGGTCTGCTGCGAACCATTTAAAGTGGGTGGCACAGTCCAACGGCATCTCCACTAAGCGTGTCGACGAAGTCCTGGGGGTCGTTGGACTCAGCGACGTGGCGTCGAAAAAAGCCGGCAGCTTCTCCTTGGGAATGAGCCAACGCCTAGGGCTCGCAGGTGCTTTGCTGGGAGACCCCGAGATTCTCATTCTTGATGAGCCAGTCAACGGGCTTGATCCCGAGGGCATCCGGTGGGTCCGTGAATTTTTGCGTGCGCTGGCGGATCAAGGCCGCACCGTTTTAGTTAGTTCGCATCTGCTCTCTGAGATGTCCCAGACTGCCGATCACCTTGTGGTCATTGGTAGAGGGAAACTGGTTGCGGATACTTCCACGTATGAGTTTATTCGCGATAACTCCGCATCCAACGTGATAGTTAGGTCACCGTATCTCAAGGAGCTGGCTGAGCTGCTAAAGGAATACGAAATTACTCCTGAGTGGGGCAAGGATGAGGAAGATAGGGAATACCTCAGCATCACTGGGCATAGCACGGATGAGGTCGGGGCAATGGCTCACTCCGGTGGAGTTCCGTTGTCTCAACTTTCCCTCAAGCGGGCATCTCTTGAGGATGCCTTTATGGAAATGACCAATGATGCTGTTCAGTATCACGCGCAGGTAAAGGAGAATCACTAA
>Cp48252_210
ATGTCTCCCACGGTAAACCTCATCTCCGTTACAGACGATACAGATGTTGCAGATGTTGTAATCTACCCTAGAATTATACCGGCAGCTAGAGTAGAACACATGCCTACAACATCCGGAGACGGTTGGGTCGAGGGACCCAACGGTACGCAGCTGTGGGGGAAATACGGCGCCGCAGGCCTTCTTCTTACTGCTGCACGCACTCAGTCAGTATTGATGCAACATAGGGCGTCGTGGACTAACTATGGTGGCACCTGGGCCTTGCCGGGTGGGGCGCGTGAGCTCGTGGAAACCGCAGAGGAAGCCGCAGCGCGTGAGGCCTATGAGGAAACCGGAATCTCTCTTGAACGCTATGTTTTTGTTCAATCGCTAGTGACTGCCGGTCCGTATCATTCGGGTTGGACGTACACTACCGTCTTGGCTTTGACCCAAGAAGAGCTGGATACAGTGCCCAATGCGGAATCGGAAGAGCTGCGCTGGGTGCCAATATCTGAGGTGCATAAGCTTGATTTACTGCCTGCTTTTGCCGCTACATGGGACAACTTAAAAACTCGCGTTGAAAAAATGATAGGAGAGATGTGA
>Cp48252_211
GTGGGAGACATCGCGCATACCTCGCTGTCGCCCGACGTTGAAGATTCTTGGCTCGACCGGATCAGCGAACATCGTGAGCGACAGCGCTCCCGTTTTCACGCCTTCTGGCATGAATCGATCACCTACCCCATCCTTTGGACCAAGAAACTATTGCAGTTTCTCTCCACCACGCCGGGGCGTATGACCACGCTCATCGTTGTACTCAGCATCACCATCTTGTCTGCTGGCGTCTCCATGTCGCAGACATCCGCGGACAGGCGCGCCGATTTAAAAACACTGATAGATAACACCGAGCCGGTCTCCTACCTTGCGCAAAACCTTTATTCTTCCCTGTCCCTAGCCAACACGACGGCGTCGGTAAGCTTTGTGCGCGCCGGGGTAGACACCAGCGAAAATCGACAGAGATATGAGCAGGCAATCCAAAACGCATCGCGCGCTGTCGCGCAAACAGCCGGCGGGCTCAGCGAGAACTCTGGCCACCAGCTAGAGCTGCTTACGCATATCTCTGAACAGATCCCCATTTACACCGGACTCGTGGAAACCGCGTGGGCTAACAACAGACAAGGCAACCCCGTAGGCGTGGCCTATATGTCTCAGGCCTCTACGCTCATGCGTGAACAGATCCTCCCCGCAGCCGCTGAGCTCTACACCCTCACCAGTAATAATGTGACCAATGAGCAGCAGCAGCTCGCCCGCCCGCTCTGGGTTCCGCTCGGTGGTCTTTTTATTGCGCTTATCATGTTGCTGCTCGGCCAGCTCTGGATCGCTCACGTTACCCGCCGCCGATTCAATGGATGGTTTGTACTGGCTACGCTGTTGATGGTGATCGCCACAACGTGGGTATCCACCGCCAGCTTCCTCACCTGGAGCGCTAGCTCTACCGCCTACCAAACGGTCTCGTCACCGTTGCAGTCGCTCACTGACGCCCGCATCCGTGCGCAACAGGCCCGGAGCAGCGAGACGCTCGCTTTGGTATGGCGCCAGTCCCTAGAAAACTCCAACACCAACTTTAACGCCGCCCTGGATACCATGGATAAAGCGTTAAATAACTATGAAAATTCTCAATTGGTGGATAATGCCAACAATCGCGAGCACCTCAATCAGGCGGTCAAAGCAACAAAGTCCTGGAGAAGCTCCCACGAAAAACTCGCAGCCGCCCTCAACTCCGGCGATTATGAAGAAGCCCTGGCATTGACTCTCTACAATGACACGTCCGCCGCAACGCCTTCTGCCTTCAACGTTCTAGATTCTTCCCTGGCAAAGCTTATCGACGACGCCCGCCAAACCGCCCGCGGCTACATCACTCGTGGCGCTAACGCCTCCGACGTGGTGAGCACCATGGTCCTTGTGTTTACTCTGGTTTCTGTGCTCTCCCTCTGGTTAGGTATCCGACCTCGGCTCCAGGAGTACCTCTGA
>Cp48252_212
ATGTTGCGCCGCACTGTCCTCGCCCTTCTAACCACGTCTGTGTTGCTCACCACGGCCTGCGCAACACCTGAGCCTACGGTGACTGTGTCCCCCAGCCGGCCTCCAACCACCTCCCCAAAGCCTCAGGAAGACTCCGCGTTACCTGATGTAGATACCACCAACTTATTAGGATCACTCCGCCCTGACACCGGTTCTGATGCCGACCCCGAGAACATCCGGAAAATCCGCGAGCGTGGCCGATTAATGGTGGGCATCGACCAATCGCAAAACCTCCTTAGCTTCCGCAACACCGCCACCGGCGAGCTGCAAGGCTTTGAGGTTGACCTGGCTAGGGAAATATCTCGCGATATTTTTGGCGACCCCACAAAAATTGACTTCCGATACATCGACGCAGACACATGGGTGAAGGCCTTAGAAAACAACGACGTTGACCTAGCTATCCGGTCAATCTCCATCACCCGTGGCCGGCAAGATCAGGTCTTCTTTTCCACCCCCTATTTCTCGGGCAAGACAAAACTTCTTGTGCACAAGAACTCCGGTATTAGTTCCGTGGATGACCTCCCCGGAAAAACTGTATGCGCTACCGCAGAGTCCACCGGTGCCCAAAGAACCAGGTATGTAGCGCCTCGCGCCAAGCTGCTCATAGTGAGTAGCTCAGCGGATTGTTTGCTTGCGTTGCAGCAGGGGCACACAGATGCTGTGATCTCGGACGATACGATCCTCTCGGGGATGCTCGCGCAGGATCCTTTCACAGAAATAGTGGGCAATGCCCTCGCTGAGGAGCACTACGGTATCGCTTTTGCTAAGCCCGGTCCCCGCCATGATTCTGAGGGGATTATCCGTCATGTGAACGCTACTATCGAGCGTATTTTTAGAGGCGGAACGTGGCAAAGGTCCTACGCCAAATGGTTCGGCGATTACCTTCCGTCTCAGAATCCCCCTGCGTTGAATTATCGTGAGGAGCAACGATGA
>Cp48252_213
ATGAATGACCCTCTAAGTCGTGGAACCGAGGCCATCCCCTTTGATCCTTTCGCAGACGATGAGGAGGATGACCTCTCGGGGCTTCTTAATGATCTCAGCAGTATCCAAAAAGACACGGATACAGATGCTCGTTCACGGGAAAAGTCGATCTCCACATTTCGCTCCCGGCGCGGCGCTAACCGCGATGACCGCACCGTGGCTAACGGCATGGTCACCCTGCCTTTTATCCCAGTTTCTACAGCGGAAGAAATGCTCAAGGACGATGCCTATATTGAGCAGAAAGGCCTAGAAAAGCCGCTTCTTCACCCCGGCGATATCCTGGCCAATCAGTATGAGGTCCGGGGCGTGATCGCTCATGGTGGTATGGGTTGGATCTATGTGGCTAGCGACCGTAATGTTTCTGGGCGCGTCGTGGTGCTCAAAGGCATGCGCGATAAAGCCAATGCCAATCCTCACGACTACGGCGCGGCCGTGGCGGAACGGGAATTTCTAGCGGATATTACGCACCCGGGAATCGTAAAATCTTATAACTTCATTGATGATCACCGCGTTGAAGGCGGCTTTATTGTCATGGAGTACGTCCCGGGGCCGTCGCTGGCAGATCGGCGCAAAGAGCAGCCGGGAGGGTTCTTCTCCATCGATATTGCCATCGCATATATTTTGGAGATTCTTCCTGCTCTCGACTACCTACACTCGCGCGGCGTGGTCTATAACGACCTTAAGCCGGATAACATCATTGTTGCCGAGGACCAGGTAAAATTGATTGACCTAGGCGCGGTCTCTGGCATTGGAGCTTTTGGATATATCTACAGCACAAAGGGATTTCAAGCTCCGGAGGTAGCCACCGATGGCCCCTCGATCGCGAGTGATATCTATACGATTGGCCGGACTCTTGCCGCCCTGACGGTGGATCTTCCTTCTGCCGATGGAGTTTATTTACCCGGCATCCCCTCCCCTGATGAGGAAAAGCTCTTTGCCCAGAATCTTTCCTTTTACCGCCTACTGCGCCGCTGCATGAGCAGCGATCCGGCTAAGCGTTTTGCCTCTATACGTGAGCTGGAGACTCAGCTTTTTGGGATTTTGCGGGAGTATCTCGCGCTGGCGGAGCACCGGCAGTTCCCCGCCCAGCACTCGCTTTATTCGCCCCAGCGTTCCACCTTTGGTACCAAGCACATGGTGTTTCGCACAGATCAGCTTATCGACGGCATCGAGCGCAACGTTCGCATCACCTCAGAGGAGGTCAACGCAGCGCTGCCAGTCCCCCTCTTAGATCGCACCGACCCTGGCGCGATTCTGATTTCCGGGGCCTCTTATGCGGAGCCTTCGCAAACATTGCAGACGCTACGCGACGCTATGGCTCAGGAAGAATTTGCAAACTCCAAAGAGATTCCCCTGGGCGTAGTGCGCACGCTGTTAGATCTGGGATTTATTGATGAAGCACGCTCTTGGCTGGACACATTAGACGCCACGTTGAGTGATGATTGGCGCCATCAGTGGTACTCAGGCGTAACATCGCTGTTTCTCGACGATTACGTGATGGCTCAGCGCCACTTTAACGAGGTCTATAATATTCTTCCTGGCGAGGCCGCCCCAAAGCTCGCTCGCGCTGCTGTCTGCGAGATGTTGCTCCAGGGCATGGGCATGGATTCAACGCCGTTGTTATCTCCAGATACCGCGGTCTCCGCCGCGGAGCTCAAGGGCAACACCATTGGTATGTGGAGTGAATTGACTAAGGACCCTGAAACTCTGCGTTTCAAGGCCCTCTATCTTTATGCGTTGGTATGGCGGACAAATCCCACCACAGTATCCTCGGCTTTTGGGTTGGCTCGGCAGTTGGTAGCGGAGAACCAGGTCGATCTAGCGGTATCTACGCTAGATCAGGTTCCGCAAAACTCTACGCACAGGCGTATGGCCGAGCTCACTGCCATTTTGCACCTGATCAGCGGCGACCTCAGCGAGTCACGTATCAGGCGAGCAGCTCGTAGGCTTGAAAGCATTCCGACCAACGAGCCGCGCTTCTTGCAGATCAAGATAGCGATCATGAACGCCGCTTTGACGTGGTTACGCCAATCTCGCCTAGAGGCTGCAGCAGCGGACAATGATCTCTTTGACTATCGCTTTACGCAGGTGGGCCTGCGCACCGGGCTTTATGATTCTCTCCGGCTTTTAGCGCGCAGTGCCCCCAATGTCCACCATCGGTATACGTTGGTGGACATGGCCAATCAGGTCCGGCCGATGACCTGGTTTTAG
>Cp48252_214
ATGGCGTTGGTCCTAGTTCTCAATTCGGGCTCTTCATCGATCAAGTTCCAGCTTGTCGATCCCACCCAGCACGCAACCGATGCTCCCTTTGCATCCGGTCTTGTCGAGCAGATCGGTGAGCCTAAGGGCAAAATCACGTTGAAGCATGGTGGCGAGAAGTACGTTGTGGAAGCCCCAATTGCCGACCACACCGCAGGCCTGGATCTGGCATTCAAGCTCATGGGTGAGCACGGCTGTGGCCCCAAAGACGTTGAGCTTGAAGCCGTTGGACACCGAGTAGTTCACGGCGGCCAGGTTTTCTCCCAGCCTGAACTGATTACTGACGAGGTCGTGGAAGCAATCCGCGGTCTCATCCCGCTGGCTCCTCTGCACAACCCAGCGAATATCTCTGGTATTGAGGTTGCACGCACACTCTTGCCTGAGCTCCCACACGTTGCCGTGTTTGATACCGGTTTCTTCTACTCGATGCCTCCAGCCTCGGCGCTGTATGCGATTGAGAGCGAGACCGCCACAAAGAATGGTGTGCGTCGGTACGGCTTCCACGGCACCAGCCACGAGTACATCTCGCAGCAGGTTCCTAAGCTCTTGGGTAAGGATCCAGAGGACGTTAACCAGATCACCCTACACTTGGGCAACGGCGCTTCTGCTGCGGCGATCCGCCAGGGTAATCCGATTGATACCTCCATGGGTATGACCCCATTGGCTGGTCTGGCAATGGGCACTCGCTCCGGTGACATCGATCCAGGCATCATCTTCCACCTGTACCGCACGGCAGGCATGAGCATTGATGAGATCGATGATCTGCTTAACAAGCGTTCCGGTGTGAAGGGCATCTCGGGTGTTAATGACTTCCGCGAGCTGCATCAGCTGATTGCAGAGGGCAACGAGGACGCTCGCCTTGCTTACAAGGTCTACATCCAGCAGCTGCGCCGCTTCATCGGCTCCTACATGATATCTCTGGGCCGTATCGACGCCATCACCTTTACCGCAGGCGTAGGCGAAAACGATGATGCGGTGCGTGCAGACGCTCTTGCAGACCTAGAGAACTTTGGTATCAAGATTGATTTGGAGGCCAACGCAGTGCGTGCCGACGGCGCCCGCGAAATCTCCACCCCAGATTCCACAATCAAGGTCTTCGTGGTTCCTACAAACGAGGAACTCGCTATTGCTCGTTACGCAAAGACCATCGCGGAATCTGTCTAA
>Cp48252_215
GTGACTGAAATTCAGCACGCATCAGTCCTGCTCACCCGGGCAGGACGCAACTTTGACGGGTTTGCCGTCGACGCTTTTGCGGATCGTCTTGGACTTCCGGTGCAGCAGCTCGTTGAAAAGCATGCTGACCTCGCAGAGATTCTGGCGTCTAAGCCGCTAGAAAACCGCCCCGGATTGTTCATGGGCACCGGAAACGTCAACTTCGATGCTCGGGCAGCTTCTGCTTTGGGTGTCCCACTCCTGTTGCTTATCGACGCCCCCGGTATGCACGTGGATCTCGCCGCAGAGGAATGCGCCGAACTGGGCGTTGTTCTAGCTGCTGCTTTTACTGCTGAAGAAGCGGAGACGGAAGCCGGCATGGAGAAGATTCGTGCAGGTTTGAACGTTGAGACTCCCGTTGTTATGAGCGCTCCTGTTTTTGAATCATGGCTGCTCGACCAAGCTAAGGCACAGCACTCTCACATCGTCCTGCCTGAGGGTGATGATGATCGTATTCTTGAGGCTGCGCATCAACTGCTCGCTCAAGACATTTGTGAGCTGACCATTCTGGGCAACCCAGAGGCCATCACTGCTCGGGCAGCGGAGCTCGGTTTTGACCTTTCCAAGGCTCATCTCCAGGATCCAGCTACTGACCCGAACGCGGAAAAGTTTGCCGTTGACTTCGCTGAGCTGCGTAAAAAGAAGGGCGTGACCCTTGAAGAGGCTCGGGAGACAATGAAGGACATCTCCTACTACGCCACCATGATGATTCATGAGGGACTGGCAGACGGCATGGTGTCCGGAGCAGCACACACAACTGCTCATACCATCAAGCCAAGCTTCCAGATTATCAAGACTGCGCCGGGCACCTCTGTTGTCTCGTCGATCTTCCTGATGGTCATGCGAGGCCGTCTCTGGGCATTTGGCGACTGCGCCGTGAACCCCAACCCCACCGCTGAGCAGCTGGCGGAAATCGCAGTGGTTTCTGCCCGTACTGCAGCGCAGTTTGGTATCGATCCCCGCGTTGCTCTGCTGTCTTACTCCACCGGCAGCTCCGGAGCCGGCCCCGACGTGGACCGTTCCGTAGCGGCAGTGGCCAAGGCTCATGAGCTAGACCCCGAGCTCAAGCTCGATGGTCCTCTGCAGTTCGACGCTGCTTGTGATCCAGGTGTTGCGGCTAAGAAGATGCCTAACTCTGAGGTTGCGGGGCACGCAAACGTCTTTATCTTCCCGGACCTTGAGGCCGGAAACATCGGATACAAGACAGCTCAGCGCACCGGCCATGCGCTGGCCGTAGGACCTATCCTACAGGGCCTAAATAAGCCGGTTAATGATTTATCTCGCGGTGCGACGGTTGCAGATATTGTGAACACCGTTGCTATCACCGCTATTCAAGCAGGAGGAAAATAG
>Cp48252_216
ATGACTGAACCAATGCGTGTAGCCATAATAGGTGCGGGCCCAGCCGGGATTTACGCTTCTGACCTGCTAGTAAAATCAGAGGTAGACGTAAAGATCGATCTCTTTGAGCGCATGCCCGCCCCCTTCGGATTAATCCGTTATGGTGTGGCACCTGACCATCCGCGCATCAAGGGCATCATCAAATCCCTTCACAATGTCCTAGATAAACCTGAGATCCGCCTTCTAGGAAATATCGACGTGGGCAAGGACATTACCATAGATGAGCTGCGTCAGTATTATGACGCCATCATCTTCTCCACAGGTGCCGTGGCCGACCGTTACCTTGAAATCCCCGGATCAGACCTCAAGAGCTCTTATGGCGCGGGAGAGTTTGTGGGATTCTATGACGGCAACCCGGACTTTGAACGCAACTGGGATCTTTCCGCTAAACAGGTCGCAGTTATCGGCGTAGGCAACGTGGGCCTCGACGTATCGCGCATCCTAGCCAAAACCGGCGACGAGCTCCTAGTCACCGAAATCCCCGACAATGTCTACGCAGCTCTCAAAAACAACCAAGCTGAGGAAGTCCATGTTTTTGGACGCCGAGGACCAGCTCAAGTCAAGTTCTCCCCCATGGAGCTCAAAGAGCTCGACCACTCCCCGACCATCGAGGTCGTAGTCAGCCCCGAGGACATCGATTATGATGAGGCCTCCATCGAGGCCCGCCACGCTTCCAAGTCCCAGGACCTGGTCTGCCAGACCCTGGAAAACTATGCAATGCGCGATCTCAAGGGCGCCCCCCACAAGCTCTTCATCCACCTCTTTGAATCCCCCGTAGAGATTCTCGGCGAGGACGGCCAGGTTGTAGGCCTGCGCACCGAGCGCACCGAATACGACGGCCAAGGCGGAGTGCGCAACACTGGTAAATTCACCGATTGGCCAGTTCAAGCCGTCTACCGCGCCGTGGGCTACCGATCAGAGGCCATCAACGACGTTCCTTTTGACCCCACCAATCACGTTATCCCCAACGACGGCGGACACGTCCTCCACGAGGGCGCCATCGTTCCCGGCCTTTACACCACCGGCTGGATCAAACGCGGTCCCGTGGGGCTCATTGGCAACACCAAGTCCGACGCCAAAGAAACCACGGAGATGTTGGTAGCAGACTGGACGGACGGCAAACTCACCGCAGCCACAGAGCGTGACGACGCCGCCATCATCGCATTCCTCAAAGACCGCGGCATCGCCGTCACCACCTGGGACGGCTGGCACATTCTCGACGCCGCAGAGCGCGCACTCGGAGAGGCCGAAGGCCGCGAGCGTAAGAAGATCGTGGAATGGGATGAGATGGTCTCTCATGCAGCACCAGAATGA
>Cp48252_217
ATGCAGCACCAGAATGAGATGAACACAATCTTTGCGGTGTCGCCCCTTCAGGATCTTTCACCCCTTGAGGTTCACAAGATCTATAAGCTCCGGGTAGATGTCTTTGTTCATGAGCAACAGGCAGCCTACAAAGAGATTGATGAGGTCGACGCCCAAGACACCACGCTGCACATCCAGGCTTGGTCACCGCATAAAGAGCTTCTGGGCGTGGCACGCATCTTCCCCGAGGGGCCAGTGGTCCGATTGGGAAGGTTTGTTGTGGACAAGGAGCAGCGCGGAACCGGATTGGCGCGCGAACTGATGTTCCAGGCGCTTCGCCTTATTTATGAGCAATACCCCGGGCGAGACACCTTTATACATGCACAATCAGCCCTGGAAGATTACTACGCGACCTATGGGTTTGTGCGGTCAGGAGCACCATTTGAGGAAGATGGAATACCGCATCTTCCCATGGCTTTAAGTTCAGAAAAGCTCGCTAACATGTTCTAG
>Cp48252_218
ATGTTTATCCCCGAGTACATTGTTTCACCTGACCCAACCCGAGTTCTGGTTCTTGGCGACACCGACCTGGGGAAGAGGCTCGCCTTGGCTTTTGCAGATCTTGGTGTGGAAGTCACTGTGCTGGCAGATGCAACACTCGAGGATATTGAACAGCTCCAACCGCACTATGTGGTTCCTGTGACCAAAAACATTCCTGCTGGCATCGGCGATGCTCTGGTGCCCTCGCCACGTGCTTATGACCGGGAAGAGATTCGCCGGATTGCCACCGAGGAACTTGGTCTGCCCATGAGTAAATTCCAGTTTGCTTCCTCTGCGCAGGAGCTTCTCGACGCCGCCAATGATCTCGGATACCCCTGCGTGGCTAAATCCTCCAATTCGATCCACCTCCTGGTCTCTGCCGATGATTGCGAGAGGGCATGGGAAGGCGAGCGCATGGTGGTCGAGCGATACGTCGAGTTTGATTATGAAATCACTTTATTGGCTGTGCGCTCGGTAGATCCAGAGACGGAGAAGCTTGCCACCTGGTTCTGTGAGCCGATCGTCCACATACGCCAAGACGGAATTCTTATCGGGGCAGCGCAGCCAGTCGCGTTGAACTCAATCGCCTTGGATAATGCCCGCAGCGTGGCTGCTCGTATTACTAACGCTGTAGGCGGCCGCGGGGTCTTTGGCGTGAAGCTTTTTGTGATCGGCGAGGATATCTATTTCTCTGAGCTCTCACCTTATCCATTCCGCAGTGGCGCAGTCACCTGTGCTACGCAGCGCTTTGATCAATTTACTCTCCATGCCCGCGCTGTGCTTGGCCTCCCCGTCGACGTCACACTGGTCACCCCAGGCGCGATTGCCTTCTCCAATGACGTCCGCCCGATTACGCGGGAGTCTGTAATCCAGGCGCTGAACATGCCGGAGATCCATGTGGCCATCACCCAGCGTGGGGCTGTGGCGTTATCCACAGCGGATACCGCGGTGGAAGCTGTCGATCGAGCGATGCTGGCTATTTCTAGAATGGCGGGGCATCAGCCGCATAATCACGATCAGCCTTTCTCATTTGACGGCGCTTCTTAA
>Cp48252_219
ATGGCATACCACGCAGACTCAGCAGATCTTGAGAAGAAGGAAGTCCTGACTTGGGAAGGGTTCGGAAACGCTAATCGCGAGCTCGCCCAGCAGATTGTCAATGACGGCTACGACCCAGAAATTATTGTGGCTGTAGCACGTGGCGGACTTATTCCCGCGGGCGCACTGTCTTACTCCATGGGAGTAAAGCTTTCCGACGCCATCAACGTCGAGTTTTATACCGACGTCAACGAGACGCTCCCGGACCCAGTGCTCCTCGAGCCCCTCTTGGACACCAACTCGATTAAGGGCCGCAGGATTCTTGTAGTAGATGATGTTGCTGATTCTGGACGTACGCTCCAGCTCGTACTCCAGCTGCTCGAGTCTCATGGGGCTGAAGTTCGCTCCGCAGTGATCTACGCAAAGAGCCGTTCGGTGGTCTCCCCCACCTATAATATGGAAGCACACCGACGAGTGGATCGTCTTCCCCTGGTCAGCTGA
>Cp48252_220
GTGCGTACCATTCGTGCCCGCATGGCTTACACGCTGACGGTGGCGTCGGAAAGCAAAGCCGATACCTTTGTTACCCTCAGCGTTCCTCATAAGCGCTCCAAGCAGGTTGTTATTTCTGAGTTCTCCAAGGAAGACAACAAGCTTGTTCGCGAGGGCGTGCTCGATGCCGAGGGCGTGTACCCGGTCGGCGCGGATCTTCATGACGGCACCCTGTACGTCCTGTCAAAGGAGCACAACAGCCTGTTGCGCATCGATATGAAGGACTTCAGCGTCAAGGAGACTCATAACCTCCCAGAGCTTAACGACGTCCGCGATATTGCCGTTGCTGGAAAGAGCGCCTTTGTGCTCGCCCACGACGGTGACCGTGACATAGTCCACGAGCTCAAACTCTCTTAA
>Cp48252_221
ATGTTTAACGCAAAAGTTTTCCGCTTTGTCCTGGCGGCAGCAGTCTTTATCATCATGGCGTTCCCCGTGGGCGTGGCCAACATCTACCTCGGGTTTATTAACGGTGAATCTCCGTGCATTCTCTGTGGTAACGAGCGTTTTGGCATGGTCCTGATCGGCGCCCTAGGCGTTTTCATCCTGCGTTATGGCGCCCGCATGCGCTATGTAGTTACGCTTCTTTTGGTCGCGTTCTACTATCTCTACACAACGGTGCGTCACTGGGGTGGGCGCGCGAATGCTGACCTGGGTCAGGGCTTTGGCGATGCCGTGCTCGGTGTGCACACATACACCTGGGGCATCCTGGTGTACTGGGTGGTTATCGGTGTCCTTGCCATTGGTTTGATCTTTATTGGCAAAGACAAAATGCTCCAGAAGGAGTTCACTTCTTCCGAATTGGAAGTGAAGAAATTCTCACCTGCTACCAAGTTTGTGGCCATCGTAGCCATCGTTATTACCTGCGCCAACTGCGTTCAGTTCCTTATTGGTAACGGAATCCCTCCTTACGCAGGCGCCGGCGATCCAGCTCGCTTCACCTTTAACATTGCTCAGACGGCTAAATACTGGGATAAAGAGCACCAGTATGAGTCCCTCAGCGACATTCGCCTGCACAAGTTCAATGCCCCCGATCCTTACAAGGGAGTAGAGTTTGACGCTACCCCGCTGGCAGGGAAGAAGGCCCTTGAGCTTGTTGGTACTCATGAGATCGGCTTTGGCGTCACCGGATTCCGTGAAAAGGGCCGTGCTGCAGGTATTGCTTATGATTCCGAGAGCCAGAAGTTTGGTTTGGTCTCTTCCAAGGGCGGTTTCTACTACACCGATAAGAATTTCAAGGAGCACTCCTCCTTCGCGCGTGTCGACGTCCCCAATGGTTCCGATATCCATAACACCGTGGATGCAGCCTTTTTCAAGCCGGGCGGGCTGGTAGCTATCGCCCAGAACAAGACCGTCTATGGTGCTGTGATCCAGGACGATGTTGATGAGAAGATCGCTTGGAAAGATTTCACCGAGACCTCCGGTAACATCATGCCGATCTTTGATTCCAAGGGTCGTCCTGAGTGCGTACCATTCGTGCCCGCATGGCTTACACGCTGA
>Cp48252_222
GTGGAGTTTGTTTTCTACAGCTTGTGTGCTGCGGCACTCATTCTGGTCCTCCTCAAACCAGAAAAAGAAAAGCTGGCATTTGGATTATTGGTCGGATCATTCGCATTCTCTGTGCTGATGTTCTTCATGGCTTCCGCCACCTCAATCGTTCCGGCGGTGAATCCCTAA
>Cp48252_223
TTGGGCTCTATCGAATTTTTATTGCAGCAAGCCGGTTGGTACGAGAAGACCATTGAGCAGCCAGGTAGCAACTGGATCAATTGGTTCTACGAAACCTCGAAGCATTCCCTGATTGACATTCTCACGGGGAAGACTGGTGGAATCATCGGCGGTGGACGCGATCTTGCTATTGGCACCCACATCCCCAAGTTCTTCCAGGCGCTACTGAACCTCGATGGAGCTTCCGCTGAGGGCCTAGGCTCTTCCAACCCCGATTGGGCATCCTCCGGATCTTCCACCAGCGCTGCTACCCCAGCCAAGGAGGCAAAATAA
>Cp48252_224
ATGGGTTCTATTGAAAGCTTCTTGACCAACGTCGGGGTCAGCCAGACCCTTGTTGATTACCTCCACGATCGTAACGGCGGAGCTTTTGCCAGCTTCCTAAAGTTTCTCACTCCTCTCTTCGGCGAGAGCTTTGAGTCTGTAAAGAAGGTCTTAGGAGCGATCCTCAACCTAGATTCCGCCTCCACCGAGGGCCTGGGCTCTAGCGGATTGAATCTTTCCTCCGATAAAAGCCAAACCGCTCCAGCAAAAAACTAA
>Cp48252_225
ATGCACGACGCCATCCTCGCAGCAGCAGAGACAGCAGCCCAGAACGACGGAAAGGGCTTGTACAAGTTCTTTGAGATCGTCTTCAAAAACCTTGCAACCATCAACGACTTTATCGCCCGCGGCCTGGGTTCCTCCATCTCCGGTGACACCGGCGTAGAAGAAGGCAAGGGCTTCAAGTCCGTCTTCCACTTCTTCCACCAGTGGCTGACCACCGGCTCTTCCGCTCCGGCTACTGCACCGGCAGAAAAGGCCGCGTAA
>Cp48252_226
GTGACTAATAAAAAACGAGTGATAATTCTGCTTGCGGCTATTGTCGTGGTCTTGGGGGCCATCTATATGGTGCAGAAACCCCAAGAAGACACAGTGACTGTAGACAACACCTCTGGAAAGACGATTCGTCTGGGGGAAGAAGCCCCTAACTTTAAGTCGCTAGATATCAAGGGGCATCCCTTCGATCTTGCTGCTCTTAAAGGAAAACCCATATGGATAGTTTTCAACGCCACGTGGTGTTCAAATTGTCGTGCGGAAATTCCAGAGATTCAAGAATTGGCAAAGGAAGACAGCATTGCGGTGGTTTCCATCTATCTCAATGAAAATTCCACGCAGGTGCGCCAATACGCAGAAAAGCTTGGTCTGACGTATACCCAAATACCGGATGCGCGCGGGACCATTTCTGCCTCCTACGGTGTTTCTGCGGTGCCCTCGCATGTGGTGATCGACGAGCACTTTAAAGTTAAGTGGATCAAAGCAGGAACGATTACTGGCCAGGACATCAAGAAGGCCTTAGAAGGATAA
>Cp48252_227
ATGCTTGAGATATCCCAATACGCTCTTAACGGAGCGATCGCTTTTACAATTCTGGGTCTGCTTGCAGAGGTCCTCTTTATCACGGGAAAGTGGAACAAGCAGAGCGAAAATCCGTGGTACACGATGGCTTTTACTCTTGTTGCCTTAGCGCTGACTCTGTTCTACCTGGGGGTCCGCATGGTCAATACTGGACACGGGCCTTTTGCCAACCAACATGAGTTTTCTGTGGCCTTTAGCGCGGGAATCCTTGGCGCTTTGGCGCTCTTTGTCTGGCGATATAAATTCCACATTTTGTCTGTGGTTGTTCTGCCGGTGGTTACAGTCATGTTGATTTACGCAACCCAATTGGACACGGAACTGAAGCCATTGGTGCCTGCTCTGCAGAATAGCGTGTTGCTAACATTCCATGTGGGGTTTGCTGTGTTTTCCTATGGCGCGGCGTGCGTATCCTTTGGCGCTGCCGTGCTGTATCTGATCACCCCGTACGTTCGGAGCAAGTATTTCCCTAGTGCGGAGCTATGCGACGAAGTAGGGTATCGCGCAGCAGCCCTTGCCTTCCCCCTGCTCACCATCATGATTATCCTGGGGTCAGTATGGGCAAACGTTGCATGGGGGCGCTACTGGGGTTGGGATCCTAAAGAAACAGCCGCATTTGTTACCTGGCTTTTCTATGGAGCTTTCCTGCACGCCAGAGTGGTGCGCAACTGGCGCGGAACTAAATCTGCGTGGCTGCTCATCATTGGTTTTATCGCCGTATTGTTTGCGTATTTTGGCAACCACTTCTTCGGTGGCCTCCACTCGTATGCCTAG
>Cp48252_228
ATGACTGAGAAGAATCACTATGGGCAGGTCACGGTAAGTGCGATCTTTAAAAGGGTCTATAGAATCCTGCATTCCAAACTGGTAGGCGTACTCATCATCCTGGCCATGGCTGTGTTATCGCTTATTGGCACGTTGGTGATGCAAGCACCTGTTTCTCGGCGGACTGACCCTGAAGGTTATGCTCGCTGGCTGCCTAACGCGCAGGAAAAACTGGGCGGTTGGGCGACCGTGTTTGACTACTTGGGATTTTTTAATATGTGGTCATCCCCGTTATTCCTGGGGATAACGGTGCTACTCGCGCTTTCCATCATTGCGTGTACCACGCATCGCCTTCCTGAACTACTCAAAAAGACGCTGCACCCTCGGATTCATGTTTCCGATAGGTTCTTTAGCAACGCGCAATATCGTGCGACTATTCCTACCAAGCTCACTACGGAAGACTCTCTGGAATCAGTGCGGGAGGCGCTAAAATCTCGACGTTTTCGCATTGTTGTAGACGAGCAAGATCCTTCGCGCCTTTATGCCGATAGATTCCGTTATGGACCGTTTGGCACGGTTATCGCACATGCAGCATTTGTGGTTATTCTTGCGGCCTTTGGCGTCTCTGCTTTTACCGGGTTTGAAACGAACCTTGATATTGCCATAGGCGAGAAGGCGGATGCGGGGAATAACACAGATTTTTCAGTGGAAGCAGTGTCTTTTGATGACGTCTACGATGCTCAGGGGCGTCCCACAGATTATGTTTCTCATCTGATCGTGCGAAAAGGATCAGAAAAAGTTGCTGAGCAGGACGTTCGGGTAAATACTCCGATTGTTGTGGATGGCGTCAGATTCCACCAAGCCTCTTTCGGTGTTGCTGCAGCGATTAAGGTGACCGATGACAAAGGCACTGAAATTGCAAAGAAGGCTGTGCCGTTAAAGTGGAAGTCTGGGGACGGCATGAACGTCGTCGGCAGGCTAGATCTGCTGGACCGCGGGTTAGAGATTATCGTCGCAACGCCTGCGTCTGGGCAGCGAACCTCCAACGTGGGTACTGCCACCATTGAGGTTTATCAGATGAGCAGCGACAAGAAATTGGGAGCTGAAACTGTAAATCAAGGCTCTCAAGCACACGTAGGGCCAGTAAACGTGACCTTTGAAAGGGAACAACGTTTTACCACCATTACTGTGCGCAATGATCCAGGAACCATATGGATGTGGATTGGCTCGGCGCTGCTCATTATCGGAATGGTAATGACCTTTGGTTTTAAGCATCGACGCATATGGGTACGGGTCACCGACGACGCCATTTATGTTGCATCCGTAGAGCAACAAGACACACTGTTAGACCGAGAATTTCGCCAGCTCATCCAGCACATTAGCCAGAGCTCCAGCGTAAATAAGGAAGGCACTTATGCTTGA
>Cp48252_229
GTGGACACTGACGCGAAACGCGAGGAGCTTATCCTCGATTTCTTGGATACTGCTCCTACGGAAATCTCTGCATGGGCGGCAGCCCGTGCAGAGGCTATCCGTGAAGGAAGAGACCGTTATGTGGATTTGGTGGAAATAAAAAGTAACCAACCAGATCCTGAACTAGCTGCTGCGGAGTTGGGAGAAAATTCTGATCTCTTTGTCTCAACTCCGGCCAACCGAGCACGGCGGCAGCCGGCGAAAGAGAAGCATGTTCCTAAAACACTGTTGTTGGTCTTAGTTACTGTTCTTATCGCCGCAGCAGGAGTGGGCATTTATACCTGGGGAAAGCCCGAGCCTGCCCAGGATCCGCATGGCGGTATGTCTATGGGCGGGGAGGATCCCGCTGCGATCCAAGCCCGCATGAAAGAACTCCAGGAAATAACGGATAAAGAGCCTAAGAATATTGATGCGCACCTTGAGTATGGTTTGCTGCTCTTTAATTTTGGTGACTTTGAAACCGCTGAATCCCAGTGGAACAAAGTTATTGAGATAGACCCAAATAATGTGCAGGCCTGGTACAACATCGGGTTCTGTGCAGTGGCTAAAGAGCCGATCGATCAGGCCAAGGCGCATCGAGCTTGGAGCAAAGTGATAGAGATCGACCCCGACTCACCGCTGGCTAAGACAGCTCAAAACCATATGTCGGCTGTGAAGCCCGCAACCGAGACTCCTCAGAAGAAGTAA
>Cp48252_230
ATGAGCACGCACGCGTCTAAAACTAGACGCCGATATCTCATCCTCACCGGTGCGATTGTTGTTACTGCACTGATAACGATGAGCATTACGGCGCTCCTCATCAATATTATGGAGCGTAAATCAGAGGTCACCGACCACTTTGCCAAGGTGGCCAACATAGATGAAAACGTTGTAGATCCCGCGGAGTGGGGAAAGAACTTTCCCCTCCAGTATGAGTCTTATCTAAAGACTTCAGAGATGGGCGCAACTACTCATGGCGGATCCGCGAAAGAAAGCCGTCAGCCGGATGACAAAGATCCACGGACTGAAGTAGCTAAGAGCCGCATCGAAGAAGACCCGCGACTTAAAGAAATGTGGGCGGGGTATGCGTTTGCCGTGGACTACAGGGAAGCACGTGGACACCAGTACATGCTGGATGATCAACGAAAGACCAAGCGCGTTACTGAGTTTAAACAGCCAGGTACATGCTTAAACTGCCATGCTTCTACCGTAAAGCTGATGAATGATCTGGGCAACGGAAACGTAGATGAAGGCTTTAAAAAGATGAACAAGATGAGTTACAAGGAAGTCACTCAGCTTGCTGAACATCCAGTAGCCTGCATCGATTGCCATGATCCTAAGACCATGGAGCTACGCGTTACTCGACCAGCCTTTATTAACGGAATTAGAGACCTCAAGGCATCACAAGGCGTTAAAGACTTTAACGTGAATCGTGATGCAACGCATGAGGAGATGCGCTCTTACGTCTGCGGACAATGCCACGTGGAGTATTACTTTGAAGGCGAAGACAAGACTCTTACATTCCCATGGGCTAAAGGCATTGAGATCGACCAGATTTGGGATTATTACAAGGAAAACGGCCACGTTGACTTTGTCAATGCAAAAACCGGTGCAGACATTGTGAAAGCACAGCATCCGGAATTTGATGTGTGGAGCAACTCGATCCACGCCCAGAATGGCGTCTCTTGCTCTGACTGCCATATGCCTTATGAGAGGCATGGGGCTAAGAAGGTGTCTTCGCATCATCTGCAAAGTCCGCTGCTCAACATAAATAATTCCTGCATGACCTGCCATAATTCTTCAGATGAAGAGATGAAGCAACGCGTAGAGCAAATCCAAGATCGCTTTATCCATTCGCGCGATCAAGCATTTGACTCGCTGACTGCGCTGATTAAGGATCTGGAAAAGGCAAAGGATGATCCGGCTACCCCGCAAGATCGCCTCAAACTAGCACGTGAATATCAAAATAAAGCCAGCTTCTACCTGGATTACGTGTATTCCGAGAACTCCAATGGCTTCCACGCCCCTGATTACACCCAAAGGATCATCAGCGACTCCTTGGATGCTTCTAGGAAGGGACAGTTAGTTCTCCAAGGTGTTGACCCGAAAACGCTAGAGCCTTCGGGCGTGACTCAGAAGAATAAGGAAGCTGCAAAAACTCGTGGACACTGA
>Cp48252_231
ATGAGCGCAGGGATGCGGAAGCATCGTGTTCTCACTTCGGCACTCGTCGTGCAGGTTCTTGCGATTTTTGTAATTGGCTCATTCGTGGGCGTGGGGTTGTACACATTCATTTATGCAAAGGGTTATTCCTATCTGGGAAACGATCCCAAAGCATGCGTGAACTGTCACGTTATGGAGCCGCAATACAATGCATGGCTAGCGGGATCTCATTCGGCAGTTGCAACATGCAATGACTGCCATGTTCCGCACGACAACATTGTGCACAAGTATCTAGTTAAAGCTGAGCATGGTGTAAACCACGGCTTTAAATTCACTACGGGATGGTTTCCAGACAATATCCAAATCCGTGATGCGAGCCGAAAAGTAACCAATGAAGCCTGTTTGAGCTGCCACGGCGAATTCACATCAGACATTCACGGAACTTATGGCGAAAACCAAATCCAATGCACACATTGCCATGCAACCGTTGGACACAAGACTAGATGA
>Cp48252_232
ATGGCAGCAATCGTGATCGTCGGTGCCCAATGGGGCGACGAAGGCAAAGGCAAAGCAACCGACATCCTGGGCAGCCAGGTTGACTACGTGGTCAAGCCTAATGGCGGCAACAACGCAGGCCACACCGTAGTAGTCGGCGGAGAAAAGTACGAGCTTAAGCTCCTGCCTGCTGGTGTTCTCTCGGAAAACGCTACCCCCATTCTAGGAAATGGCGTAGTGATCAATCTTGAAGCGCTTTTTGAGGAGATCGACGGGCTTGAAGCACGGGGTGCTAATGCATCACGGCTCAAAGTTTCCGCTAACGCTCACCTTGTGGCCCCTTATCACCAGATCCTTGACCGGGTGCAAGAGCGGTTCCTGGGCAAGCGGGCTATCGGCACCACCGGTCGCGGAATTGGCCCAGCCTATGCGGACAAGGTTTCTCGCATAGGTCTACGCGTGCAAGACATCTTTGATGAGTCCATTTTGCGTCAGAAGATCGAATCCGCGCTCGACGTAAAAAACCAGACTCTGGTCAAGATGTATAACCGCAAGGCCATTGTTGCGGAAGAAATTGTTCAGTACTTCTTGGGATACGCAGAAAGGCTGCGTCCCATGGTGATTGAGTCTGAACTCGTGCTCAATGAGGCACTGGATGCCGGCAAACACGTCCTGATGGAGGGCGGCCAAGCTACCATGCTGGACGTTGATCACGGCACGTATCCTTTTGTTACGTCCTCCAACCCAACTGCTGGTGGCGCATGCGTAGGCGCAGGCATTGGGCCCACAAAGATCACCAGCTCCCTGGGTATTATCAAGGCGTACACCACGCGTGTGGGTGCCGGACCATTCCCCACAGAGCTCTTTGATAAGTGGGGCGAATTCCTGCAGACCACGGGCGGTGAGGTAGGAGTAAACACCGGACGGAAACGTCGTTGTGGCTGGTACGACTCCGTGATTGCTCGTTATGCGTCGCGCGTGAACGGCTTTACCGATCTCTTCTTGACCAAGCTGGACGTGCTGACCGGCATCGGGGAAATTCCTATCTGCGTTGCTTATGACGTAGACGGGGAGCGCCATGATGAAATGCCGATGACACAATCAAAGTTCCATCACGCTGTCCCTATTTATGAGACCATGCCGGCATGGGATGAGGACATCACTGGATGCACCACGTTTGAAGAGCTACCAGAAAAGGCCCAGGCGTATGTGCGCAGGCTGGAGGAGCTTTCTGGCTGTAGAATTTCCTATATTGGTGTCGGGCCAGGGCGCGACCAGACGATTATCTGCCATGATGTAATGGCTTAG
>Cp48252_233
ATGACAGATCACACACTTCCCAGAATTATTATTGCCTGCTGCGGCACCCCACCCCCCGAGATTTCTGCCGACCGGGTGGAACAGCTTTCCGCTATCCCTACACGCAAGGAGCTGCGGTTTCTCGATGAAGAAGCCGCCGCAATTCTCCCCGAAGATCCGACTCCGTCTCTGGAAGAGATAGCCTCCATGCCCAATGTCCCTCATTTGGGCTCCCCGCAGTATGCGCCGCAGCAGGTCAGCCGCCCGCTCCGAGTGGTGGTCATTGGTTCTGACGCTGCCCTCTCTGCCGTGATCACGCGCTTAATGCGCGCCGACGCGTTGTGGGTTGAGGTTGCCTTTGTGCCCACTCAGCGCGACTCACACGTTGCACGTCTATGGCAGCTCCCCTCTGACCCCCTATCCTTTGCGATTTCGGGCTCGGTTCGACCCAAGCCACTTATGCGTGATGACGCCGGTGTTGCCGTCGCAGGAATCGCCACGATCACAGCCTGGGACGCAGGAGAAATCACCGGCGAGATTATTGTGGATGACCACGTGCTCATTCACCATCAAGGCAAAAAGAAAGCTCCTCGACGCGGCATCTTTGGGGCACAGCTCACCTCCACGTTGGATGCTCCCGGCGCGCAAGGAAATGTGATCGCAACTCCGCTACGGGAGCCTGAGACGCGCGGTCTCGTCGCAAAGCTAAGGGGGCTCACGTTGGGGCTAATCGACGAAGACGCCTGGCTTGGGCGCGCGTTACAGGGAGGGGGCATCGACTTCCGAGTTGAGGTCGATGGGGTTTCACGGAAACGACCGGTGGAGCGAGTGACGTTTTATCGGCATCTACGAGATCTGCAATCAGTGCGCCCCTGA
>Cp48252_234
ATGCTGGATATCAAGGAGCGAGTGCTACGGCTAAGGCGAAGCTTCCTATCTATTGTTCAGATGTCTCTGGCAGCAGGAATCGCCTTTTGGGTTGCACGCAATCTTATTGGGCATGAGAAGCCCTTTTTTGCGCCGATGGCTGCCATCATTATCCTTGGTCTGACCAGCGGAAACCGTATTAAAAAGGCGATAGAGTTATCCATCGGCTGCGCTATTGGGGTGGGGCTTGGAGATCTCCTGATCATAGGAATAGGCGTGGGGCACTGGCAGATGCCGCTCGCCATCTTTGTTTCATTGCTCGTTGCTACTTTTCTTTCCAAGAGCCAGCTGCTTATTAATCAGGTGGCCATTGGCTCGATATTGATCGCTACGATCATGCCGCCCGGAACTTCCGCAGGGCCGGATCGGATGATCGATGCTCTTCTCGGCTGCTTCACGGGCATCGTAGTTATGGCGCTGCTGCCGCATTCTCCTCTCGCGGAGGGGCGTCGTGAAGTCTCAACGGTGCTCCGGTTGGCCAGTACGGTCTTGGAACACGTTGCTATAGGCCTGAAGACGGCCGACCCTGACGTGATCAGGGAAGAATTAGAACGAGTGCGGGGATCGCAAGCCGCCATCAATGCGATGCTCGAAGCCGCCAAGTCGGGTCAAGAGGAAAGCACGGTGTCCCCGCTGCTCTGGGCCTCGCGCCATCGCGTCAGATCCTTTGTCCGGATTCTTGCGCCAGTGGATAACGCCATCCGCAATACGCGAGTCCTTGCTCGCCGTGCGCAGGTTTTGGTGGAAGATCATGACACCGTCACTGCCGAGCAACTCGCGATCATCGAAGAGCTTGCAGACATCACAGAAGGCATTGCCGGTTCCAGCAACAACCCAGCTGTGGTCCCAGAGCTCGTTCGACGCCTACGCTATCTTGGGGGCCGCTGCACCCCTGACATAGCAGATTCCGGGGTGCTTTCAGCTCAGGTGGTCCTAGCCCAATCGCGCTCGATCATCGTAGACCTTTTGCAAGTATGCGGACTGTCTAGGGAATCCGCAGTTGCCGTCCTCGCCCCGACGTCTTCCACACCCGCATTTCCACCCGAGCTATGGGAAGAATAA
>Cp48252_235
ATGCACCTCAAACGCAAATTAGCGACGGTGCTTGCAGTCGCAGCCCTCTTGCCCCTGCCCGTGGCAAGCGCCCAAGACGCTCCCTCAGTTCCCGCAGCTGTTGATCAGGGAGACCGGCTACTGATTCAAAAGACCGCCAACCTGCTTGGCGTGTGCACTGTGGGCTACGTAGACACCGAGAATAATCGTGTGTGGACCGATGCCCACTGCGGCAAAGATGGTGCCGAGGTATATGACGAATACCAGCAGACCATCGGAACTCTCCGCCATGTTTACCCAGACGAGTGGGCACGCCTGAGTGACACTACAGAGATGCAGTGGAGTGTGAATAACCGCGCAGCCGATCTGGCTTATGTGGAGATTTCCGATCCCAATGTCCTGGGAAAGAACTACTTCTCTCAGAACTCGGTTGCTGAGCCAGAGGTCGGCGACGTCCTGTGCGCATACGGTAGCCGCACCCAGCGCATTGCGTGCTCCCCTATCACCAATATCAGTGGCCCAGTGGTACTCACCGGTGACATTGGATCTGACCACGGCGATTCAGGCGGACCTGCATGGGTAGAGGGCAAAGGTTACATCGGTCAGCTTCTTGGAGCAGACCGCGTCTGGCGTTCAGACAAGGGCGAAGTATCCACCACAGTTTTCCGCAAGATTGGCACCAATGACCTGCGCAACCCCCTCAACCTGCGCGAGCCACTGCCGTACCATGACCTAGACTTTGACCGCCTCCGCCACCCAGAGGTAACCACCACTGAAAATAGCGATCAGATTCTCCGGGAGAAGGCAGAGCGCGACCGCGTTGCTCGCGCAATGGCAGGCGACCTGGACACTCAGCTAGGCCGCGCGCGTCAAGACGAGCGTACGCTCGAGGATCGCGCTAACCAGCTGGAAAATGAAGTAAACGGTGAGTCCAACCCTGAGCGCCGCCAGGAGCTAGAGCGCGATCTGGAGAATGCCAAGGCTACCCGCGACGTGGTGAAGGAGCAGAAGGAGACGCTAGAGCGTACCGAGCATGATCGCACCACTACTAAAGCTGACTCTCAGGGGTCTTCCGGCGGATGGCTCAAGTTCTTCCGTTTCTAG
>Cp48252_236
GTGGTGGCTGTTGTCCAGCGCAAGGTAGCTGACGCGCTGCGTACTGGAGACGCTGATTCCATTGTGGAGGCCCTAGTCCTAGCTCGCGGAAGCCAAGGCCACATTAACCAGATGATCGCCGCTACCAATATGGGAAAGGAAACGATTCAGGCGTCGCCACTGCTCTGGGCGCAACGCCGGCGTATCCGCTCAATGATCAGGATCCTTAACCCCGTGGATAACGCAATGCGCAATACTCGGGTGCTGGCGCGTCGGGCATTAGTGATTTGTGAAGACCAAGATGAGGTATCTGAAGAGCAGATCGAGCTGATAGCAACCTTGGCCTGTGTCTCTGAACGACTCTCCAACCTTTACTACGGCAATACGGATGTCGCGGAAAATGCAGAAGTGCCCGAGCTGGTCGGCATCCTCAAGGACATCGGCGCACGCTCGGGCTTAGAAGTAGCAGAGGGAAGAGTGCTTTCCGCTCATGCTGTGTTGGCGCAGACCCGATCATCGATCGTGGATCTGCTCCAAATATGTGGCCAGTCGAGGAGCTCCGCGGCAGAGGTGCTAGCCCCTACCTCGGAACATCCAGCCACGGTAAGAAAAATTTGGAACGATGGTGAATGA
>Cp48252_237
ATGCGGCTGCATTCTAATTGGATTTATGTGATCCAAGCGGGTCTGGCAGCTGGATTATCGTATTGGGTTGGCCTGCATCTTTTTGGCCATGAGCAGCCCTTTTTTGCTCCAATGTCCACAGTGATTGTGTTGAGCACCACCGGCGGAGAACGATTCCGCCGTTCCTTTGAGCTCGTCCTTGGAGTGAGCATCGGCGTAGGGCTTGGCGACGTCCTCATCGCCCTTGTCGGCTCAGGGGTCTGGCAAATCTCGATCGCCGTGGCCCTTTCTATTATATTGGGCACTATTGCGGATAAGGGCGTGCTCGTGGCTAATCAGGCCTCGTTTGCCGCAGTGCTGATTGCAACGATTCTTCCCCCAGGAACTTCTGGAGGCACCGACCGCATGCTTGACGCGCTGGTTGGCGGCCTGGTGGGAATCTTGGTCATAGCCCTCATCCCCGACTCGCCTTTGCGCTCGGGGAGACGCGAAATTGCAAATATCCTCTTGGTGTGGTGGCTGTTGTCCAGCGCAAGGTAG
>Cp48252_238
ATGAACAGCAATAGAGTCCTGTGGGCTTATGAGCTCCGAAGAATAGCGTCGACTACTAGTAGCCACATCGTGTTAGGCCTAGGGGTGGCTCTTGCTGTAGCTTCCCCTCTCACCGCATGGTTTATGCCTGACATAATCCATAACCTGGCCAGCGGTCTGCCGGTGGCGGAACCCGTGTGGCAGGACTCGTACGCGCAATGGGAGAAGAATCTACATCAAATTATTAGCATCGCCATCATTATCGTGGCTGCTCACGGGATAAGCGGAGGCCTTAGCGGCGGGGATGCACTGCTCGTGTTGAGCCGAAACGTATCGCGTCGCGCGTATGTTAGCTCCAAAATATTTAGTTATTATGCGCTTTCTATGGTCGTGCTAGCACTAGGGACACTGGTCGTGTGGGGTGTAACCAACCTGATTTTTGGGGAGGCTGCGCTGTTTGAGGGAAGCAGCGGCGAATGGCTCATGCAGATGACTCTTGTGCTGGCGGTGATTACTGGAGCAGCAGTCATCTGGCAACGAATGGTCGCTGCGGCAGGCGCGGGATGTGCGATTTTTCTGCTAGCGCAGCTTGCCTCGTTCTGGGAATCTGCCCCGCCTGCATGGGTGAACGTCCCTCTTGCGTGCGTGATCCTCTGGGCAGCGATACGGTTGTACGACCACATAGAGATTGGAGAAGGCTAA
>Cp48252_239
ATGACTCCGCTGGCTGTACAAACACAGAATCTGAGCAAATATTACGGTGATGTAGCTGTTGTAGACGATCTCTCCATGAGCGTGCCTGAAGGTTCCATATACGGGTTCATTGGTTCGAATGGCGCCGGAAAGACCACAACCATCAGAATCTTGTTGGGATTTGCCGCGGCTAGCTCGGGAAGCGCAACAGTGCTCGGATTACCGCGCGGAACGCTGCCTTCAGAGCCTAGCCCCCAGATAGCCTATCTTCCGGATGTTCCGCGCTTTGCCGCATGGATGAAGCCCATAGATGCGCTTATTTATTTAGGCCGAATATCTGGGGTGGAACCGGATCTTGCCGTTGACCGTGCACATGACCTGCTGGACTTAGTTGGGTTGTCGGGAGCCAGGGGCAGCGTAGGGGGCTTCTCGCGGGGCATGTCACAGCGCCTAGGCATTGCCGCCAGCCTAATAGGAGCGCCGCGGTTATTGGTGTTGGATGAGCCGACGAGCGCGCTCGACCCGATAGGACGCGCCGATGTTTTGGCCATTATTAAGCAACTGAGGGGCCAGGCCACGGTTCTGTTCACCTCGCATTTGCTTGCCGACGTTCAAAACGTATGCGACCACGTAGGCCTGCTGCATAAAGGAAAACTTGTGCTTGAGGGAGAATTGCAGGATGTTTTAGCCACGCACCGGTCTGCCACTACCTACCTCCGGCTCCCCGGTGATAAGGCCCTGCGTGATGCCTTGGAACGTCAATTGGGGATACCAGTGACAATCGAATCATCCACTTTGCAAGACGTCTATGAGGCGGTGTGCCATGAACAGCAATAG
>Cp48252_240
ATGAATGAGCTCGCGTCTTTGTGGTGGCTCATTGCGCTGCAAGGCGTTCTCACAATAACGGCGCTTTTCTATCTAGCCAGGCTCGGGGAGCGTCGATTAGCTGCGCAACCTAGGTGGGTCTGGCTAGTGGCGATCTTAGTGGGGCAAACAATGGGCAGCGTTGCGTTTTTGTTCTTGTACTTCCGGGAGCGGAAGTACCGCGATCAGCCGGAACGTACGGAACCCAAGAAAAACATGGGAGTGATTGAACAGCTTTATGGAGACTCACGATGA
>Cp48252_241
ATGACCAACTTTTATGAGCGTGAGCAGGACGGGACTATCAGAATTTTTGGTGTTGCGGTGCATTCTCCGCAGACACAATTTAAAATTTTTGAGCCCGAGAACCCCGCCCTCTTTATCCCCCGGACCTGGGGCATTGGATGGGATCTCAACGTGGGTGCGGTTGCGGTGAAACTGGGGCTGGTGCGGCCTGATGATTCACTGCCGGATCTTCAAGAGTATGTGCCTTCGCGGACGCTTAAAGCATTGAAATACATGCCATTTATTGGTGCCGGAATAGTGTCGCTGGCCGCTTGCGCCACTAAACACAAACGCGTCTCTTATACCGCGCTTAGTGGAACAATGGCCTTGTGGAGCGCAGATAAAGACGTGACGGCTAAGGCTCAGACCCTCGGCTTGCAGACCATGGCTTTTCTGGACATATGCGCAGGGAAGACTGGCTCTCGCCCGCTTTCCACGATCGCCGTCCTTAGCCTTCCTGTGGTTACTACCGCCGTGGTAGTAGGCACCGTTAAATCCGCGCTGCTCAATCTGGACGCAACGTTGAAGGCAAAAACCAATGAATGA
>Cp48252_242
ATGGCGGAATCGCAATTAAGAAAAGGCGTGCTCGAGCTGATCGTTTTGGCCGCATTGGAAAAGGAACCCGCTTATGGCGGTGCACTCATCGAACGCCTGGGGGTGGAAGTCTCCACGGGAACTCTTTATCCGCTGCTGACCCGAATGAAAAAGCATGCGTGGATTGATAGCCATTGGGAGGAATCACCTTCAGGGCCGCCGCGCAAGATTTATTCGGTCACGGAAAAGGGGAGTGAACGTATATCTGATCTGGCTCAGGAATGGCGCGCATTATCCGTATTTGTCAACGACTATCTGGAAGGGATCGGAAAATGA
>Cp48252_243
GTGGGCAGTAGACCCGGCCCAAGGTTTGTAGCACTAACTACAGCTGCATCCCTTGCCCTCGCAGGCTTAACCGTAACGGTTCCCTCAGCCTTTGCAGCCGTCGATGACGGAACAACTAACGCTTTTACCAGCAATCCAGATGCAAAATTTGCTAATGAGATTTTCTTCTTTGATTTCTCCAAGGTAGCTAGTGGCGAGCAGCTTGAAAATAAGTGGGATTCAAAAAATCCTGAAAACAATGAAGGCGGCTTTGGCGGTAAACGCATCAAAGAAGGTGACACCTACACCTATAAAGACACCGATGGTCTACCTAAAGGGATGGAAGTTACCGTAACCATCAAGAGCATTAAGGCTATATACCCTGATGCTAAGAGCAGCAACGGCACGCCGCTTACAGTGGAAAACGGTGGCATCTGGGCGCGCAATGTGACGTGGAATGACTTCTTCCGTCCGCTTGATTTTGCTGCGCTTGCAGGACGTAATTCGGACCGTGACAAATGGTTTGACAGGGAAGTCTTGTATCCAAGTGATCCCGGCGCAAAATGGCAGATCAGCCAGTATCTTAATCCGGATCTTTTTAATAATAATGCCGATAGTGTAGGTAACCAGGGCTACACCTTTGACCTTGATATTCAAGGCACGCTGAATGGCAAGCCCATCTCCCTTGACGTGGTGGCCTCTGACGGGGAATCCACTGGAATCAAGGTGGAGGGGCACAACAACCCTTATGGCAGCAATTTGGAAAAAGGCGGAGTCCCGGAGAACCTTGGCCTGGTTACCAACGCCGACGGCGGCTGGCAGGTCATCCAGGATCTTGTGGGTAAGGATAAGCGTTACTACTACGTAGATAACACTCCCACGGTGCCTACCAAAGTCCCAAACGGTAAAGACCCCTACGCGCCGATCGTCGTAACGCCCGAATCCGAGTGGTCCTTGCAAAACGGCGACAAGAGCTACGGCTGGGTGGACACGGAGTTGAATGAAGAAGGCGGCGAATGGAAATCCATCCCGCAGTCGCAGCCCCTTCTTGTCAGCCGCGGCGCCAAGACTGTGTCCGTTACGTTGGATAACCACCCGCGCGGTAAGACCGGCTCCCGCCAGGGCGTGGTCGCGGGTATCTTCATTCCTACAGATCAGGGCGATGCGCCGAAGTCTTATGGGGAAGCCAGCCACATCCTGGATAACTGGAATGTGACAGGCCAGCCGAAGCAGAATCCGGACGTTAAGTTTGAGCCTAAGAATCGCGTGGGCACTGAAATGCCGACTCGTGACGGCGGCAAGAATTGGAGCGACGACGCCAAGAAGGACTCCGAGGAAGACGTCCAACCGAACGTTTTCAAAGATGGTTTTGAAAATGCCAACGGCAAAGTCACTTTCCCCGTAACCGCTACGGGTAGCGACGTTGTGGCATGGGTAGACCTGGATAACAATGGCACTTTTGATGAGTCAGAGCGTCGCGTGGGTGTGCTTAAAGACGGCAACGCCACCTTCGACTGGAGCGACGCTGATAAGAAGCCTGAGCCCGGCAAGGATTACTATGCGCGTATCCGTGTAGGCGGCGATGGCGTCAAGGCCGATGATATGAAGCAGCCCACAGGCGTTATCCCCGGTGGCGAGGTCGAAGACCTTAAGTTTATGGTGGATAAAAAGCCGGAGCCATTGGTTTCTTTGGGTGATAAAGTCTGGTTTGATCAGGACTTTGACGGGCTGCAAACGGACGGCGAGCCCGGTGTTAAGGGCGTAAAGGTGTCGCTGCTGAATGAGCAGGGTCAACCCTTCAATCGGCCAGGCACGCAGGAACCTTATGTGGTAACTACCGGTGAGAACGGCGAGTATCTCTTTGAAAACCTGCCCAAGGGCAAGTACAAGGTGCAATTCGACTACTCTGCTGCGCGCACCACAGACGGTCGGTCTTTCGCGTCCTTTACTCTCCCCAGCGTTGTGGTGAATGGCAGCGATGAGAAAGACTCGGACGTCATAGAATCAAACAACGGTATTGGTTCCGCCAGGGTCATTGATCTGCAGGGGGATCGTCGCGACGTAGATGCGGGCCTGGTTGTTGTCTCCGTTGCTCCTAAGGTTTCCGTGGGCGATTTTGTCTGGCATGACAAGAACAATGACGGCATCCAAAACGATGGCGAGGATAGCGGCATTCCCGGCGTTGAGCTAAGGCTCCTCGACCCGGAGGGCAAGCCGGTGAAGAGCACAGTCACGGACGCAGAAGGCAAGTATCTTTTTGAGGACCTTCCGGTGCTCAAGGACGGCCAAAGCTACACGGTAGAGGTGCTGAAAAATCCTGAAGGCTTTGCTCCCGCAAAAACCGGTGGTACCGAGGACGCTGAGAAAGACTCCTCCACAAAGAGCGCAAAAACTACCCCGGGCACGCTGACCAAGGACAAGGATAAAGACCTCAGCTTGGACTTTGGCTTTATCAAACTGGGCTCGCTCTCCGGCATGACCTGGTTCGATGCCAATAGAGACGGTATCCGCGACGATAACGAGAAGCCGCGTGCAGGCGTGACCGTTACGTTGCTGAAAGACGGCAAGCCCGTCGAGGGCGTTGACCCCGTGGAAACTAAGGAAGACGGCACCTACACATTCGAGGGACTTATCCCCGGCGTGGGCTACTCTGTGCGTTTTGGCGACAAAGAAAACCTGACCAAGAAGACGGAAGGCGACGTTACCAAGGATAAGGACTCAAACGCCGATCCGAACACGGGTGAAACCGCCACCGCTGAGGTGAAGGCCGGGGAGAACACCCCCAACCTGGATGCCGGATACATCTTTGAGCCCACCACCAAGAACTCGGTGACTGTGGCGCACCAAGGTGAGACACAGAAGTCCACCGATAATGACCCGGAAAAATTTGGGAATATCACGGACGAGGGCATTACCCCCGCAGAAATGTTCCCCGACGTTGACCCTGCTCTTCCTGTGGAATATTCGCTTGTCGACGCTTCCGGTAACCCGACCGACAAGGTAGAGGTGCCAGGTCAAGGAACCTACACCGTGGATAATAGCGGCGTGGTTACCTTTGAACCGCACCCTGATTTTGTGGGGACGGCAAAGACCGTGGTGGTTACTGCCAAGCAGGGTGAGGTGACTCATACGGCTAAGTACACGCCGATTGTTGTTCCCAAAGATGGGGACGGCGAGTTCCCGCTACCGCATTTTGTGGACAAAGGCGAGACCGGCGAGCCGGTAACCGTGACCCCAGGCAAGGGGAATCATCCTGATTATCCCGCAGATTTGTTGCCAGAAACCGTGAAGTTTGTTGAAGACGGGCAGCCTAAGGGCGCTGTAATCTCTGAAGACGGCAAGAAGATGACCGTTCCCGGTCAAGGCGTATGGACTATCGACGAGGACGGGAGCTTTACCTTCACCCCTGAAGGAGACTTTGTGGGAAGCCCGGATACGGTGAAATACAACGGTGAAGATGCTAACGGAAACCCAGGCACAAACAACGGAACCGTCACCATTACATACCCAATCCCTGAAGGTAACGGCACTCTGATTGGTAACCTGCTCATCGCTGGTGGGATTATCGGCGGCGTTGGCTTGCTGGCTGGCTTGGTAAGTGGTGCCACCGGCAGTAGCGGCAGTTCTTCCGCTCCTAATGCGGCTGAACCGACGCAGACGCCAAAAGCTGAGCCTGCAAAGGCCGAGCCGACAAAGGTAGCGCCGAAGGCCGAGGAAAAGAAGTCCCCGATGCTGGCCACTACTGGTGCAAGTGTTCTAGGGCTGCTGGTAGCAGCACTCGTGCTTGTGCTCGCAGGAGCTGCGCTGATTGGGCGTCGTAAGAATAAGTAA
>Cp48252_244
ATGCCTATCGCAACTCCCGAGGTCTACAATGAGATGCTGGATCGAGCTAAGGCAGGCGGATTTGCCTTCCCGGCTATCAACTGCACTTCTTCTGAAACCATCAACGCAGCTCTGAAGGGTTTTGCTGAAGCTGAGTCTGACGGCATCATTCAGTTCTCCACCGGTGGCGCGGAGTTCGGTTCTGGCCTTGCAGTGAAGAACAAAGTCAAGGGTGCTGTGGCTCTCGCCGCATTTGCTCACGAGGCTGCAAAGAGCTACGGCATTAACGTTGCACTCCATACCGATCACTGTCAGAAAGAAGTGCTGGACGAGTACGTTCGCCCGCTGATTGCTATTTCTCAGGAGCGCGTAGACCGCGGCGAGCTTCCGTTGTTCCAGTCCCACATGTGGGATGGCTCTGCGGTTCCGATCGATGAGAACCTTTCGATTGCTCAGGAGCTGCTCCAGAAAGCACGTAAAGCTCACATCATTCTTGAGGCTGAGATTGGCGTTGTCGGTGGCGAGGAAGACGGTGTAGAGGCCAAGGCCGGCGCAAACCTCTATACCACTCCAGAGGACTTTGAAAAGACCATCAACGCCCTAGGTACCGGCGAAAATGGCCGTTACCTGCTGGCAGCGACCTTTGGAAACGTCCACGGCGTGTACAAGCCAGGCAACGTTAAGCTGCGCCCAGAAGTTCTTCTGGAAGGTCAGAAGGTTGCCCGCAAGCTGCTCGGCCTAGACGATTCCGCTTTGCCATTCGACTTTGTCTTCCACGGTGGCTCCGGCTCTGAGAAGGAGAAGATCGAGGAGGCGCTCACCTATGGCGTGATCAAGATGAATGTGGACACTGACACCCAGTACGCATTCTCCCGTCCTATCGCTGCTCACATGTTCTCCAACTACGACGGCGTGCTCAAGATCGACGGCGAGGTAGGAAACAAGAAGGTCTACGATCCTCGTTCCTACATGAAGAAGGCTGAGCAGAGCATGTCTGAGCGCATCATCGAGGCCTGCCAGGATCTACACTCTGTGGGAACCTCGGTAACCAAGTAA
>Cp48252_245
GTGGCGGGCTTTTCTACGAGAAGAGTAGGTATCACGTTGAACGAAATATGGCTGCATCGTGCTGATCTCGCTGAATCTGCGATCAATGAGAGGCATGCATCGTCGTTGTGGGGGCTTCCTCATACGAATTTAGCGGTCGTAGCGTGGCCTCCAAATATAAAGGAAAAGCTCTTTTATCGGTGGCATTACTGGTGGCAAGCACATTATTTAGATTGCCTTGTGGATGCTGCTCTTCGTCGTCCCACCAAAGCCCGCAAACAAAGAATCCGGGAGACCATTACCGGCATCCAAGTGCGCAACCTGGGCAAGCTCACTCGCAATAATTATTACGATGATAAGTCTTGGTTGGCGCTTGCCCTGGACCGGGAACGTCGCATGCGGAGTCGAGGCAAACGCAAGAATATGCGTGCGCTGGAGGCCAACATCGCCGCTGGCGCTGATCCAGTGGTGGGTGTGCTGCCGTGGCGCGTGGGAGAACATTTTTTTAACGTGCCCACAAACGGCCCGGCGGCCATCATGTTTGCGCGCAACGGCGATATTGCTAAAGCGCGCGAGATCATCGACTGGATTTTTGACAATCTTATCGATGAAAAAGGCCTGGTGATGGATGGGGTGCGCATGAGTATGCGAGGCCCGGAGCTGGTTAAATACACGCATCCTTATTGCCAGGGCGTGGTTATTGGGGCATGCGTGGAGGTTGCCGAGGCGCTGCGCGCTGACCCAGCAACGTATGAAGACTCGATTACGTATTTAGCTCATGCGCGTGCCGTGATCCATGCAACGGCCAAAGAAATGACAACGCGATCAGGGGTGATCGACTGGGTGACCGGTGATGGCGACGGCGGACTATTCAAGGGGATTTTGGCGCGCTATCTTGCTGATGCCGCGGTGAGGCTGCCGGACGACAGCGACGCTAATCGCTCTGCCCGCAATATTGCTAAGCGTCTGGTTATGGCCTCAGCGGAAAGTGTGTGGAACCATCGCCTAGAGGTTGACGGCCTGCCCGTATTTGCTACCGACTGGACGGATGATGCAAAGCTTCCTCACAACTTTGGCGTGGGAGGCTCGGCGTTGAGCGACATAGTAAACGTGGTGCGTATCGACGAACGCGACCTATCCGTGCAACTATCGGGATGGATGCTGCTGGAAGCTGCCGCGCGCATAGTCGAGTCCGAATAG
>Cp48252_246
TTGTCTAACGTCACCTCCGCGCCGGGTCCTACAGAGTGGGGCGAAGGGCTGCACGGGGTTGGGCCGTGGGTAGAAGAACACCCTGGCGTACCGCACCCCCGTGAGCCGCACTACGATCCTGATCTCCTGGAAGCAGGGGATCGTCGTAACGTTGTGGATGCCTATCGTTATTGGTCGCGGCCTGCGATAATCAAGGACATAGACACCCGGCGGCATGCCCTGCACGTGGCGATTGAGAACTTTGAAAACGACGCGAACATTGGCACCGTTGTGCGCACGGCTAATGCGTTTGCCGTGGACACGGTGCACATTGTGGGGCGACGCAGATGGAACCGGCGTGGTGCAATGGTCACTGACCGCTACCAGCACCTTATGCACCATCCAGATACTCAAAGCCTGGTCGATTGGGCGTTATCGGAAGGCCTCACAATTGTGGCCATTGATAACACCCCGGGATGCATCCCGTTGGAGACCGCCGAGCTGCCGGAAAAGTGCATTCTCCTTTTCGGCCAAGAAGGCCCGGGGGTAACGCAGGCGGCACAAAAGGGCGCGCTGATGACTTGCTCTATCGCACAGTTTGGATCAACGCGCTCTATCAACGCTGGTGTTGCTGCTGGAATAGCCATGCATACCTGGATAAGGCAACACGCCGATCTGGGCAAAGCATGGTAG
>Cp48252_247
ATGTCTATCAATGCAGCAAAGAAAAATGAACTGGCGGAACTGGTCAAAGAACTTGCCGTTGTTCACGGCAAAGTGACGTTGTCCTCAGGCAAAGAGGCTGATTACTATGTTGACCTGCGCCGGGCTACCTTGCACCATCGCGCATCGCGCCTGATCGGAGAGTTGCTGCGTGAGCTCACCGCTGACTGGGATTATGCGTGCGTTGGTGGGCTCACCCTAGGCGCGGATCCTGTGGCTACCTCCGTTATGCACGCCGAAGGTCGGGCAATCGACGCCTTTGTTGTGCGCAAAGAGGCTAAAAAGCACGGAATGCAGCGTCGTGTTGAAGGCCCTGATGTGGTGGGCAAGAAAGTCCTGGTTGTAGAGGACACCACAACCACCGGAAACTCTCCGCTAACAGCAGTAGCCGCGCTGCGAGAAATCGGTGCAGAGGTTGTAGGCGTGGCCACCGTGGTGGATCGCGCTACCGGCGCTGCCGATGTTATTGCTGCAGAAGGCTTGGAGTATCGCTACCTCATCAGACTCGAGGATCTAGGCCTTGTCTAA
>Cp48252_248
ATGCTATTTCTTTTCGCCGGAATCGTCGGACTCCTTGGAGTTGGCCTGTGGCTGTTTGATCTTTTGCGTAATCGAACAGCCACAGCTCAGCAGACCTCAGACTCAGAAGAGAAAGGTGGATCGCCGAAGAAGCTTACGGCCATATCCAAAGGGGGACGGAAAGAGAAGAAAACGTGGGCGGAAGCTCACGGATTTGATTACACCAAAGAAGACGCTTTTCTTTCCGATGAATGGAGCCGAGAGGCTGCCGTAGACGGTGCGATTGCCCGCAACGTAGTGAGCGGCATCGCCGGAGGATATGAAATGTACCTCGTGGAATTGGGCGGGGTGAGCGTGATGGCGTTGCGCCGTGCTGTTAGCTCTGATGTGGTTGTGGTGGGGCGTCGAGAAGCCCACGAGGACACGGAAGACTTGAGACAAGTTAGCTGCATTGAGGGTTTTACCTTGTACAGCAATGATCAAGGCGCCACTGAAAGAATGCTGGATGAGCGGGTGGACAAAGCATTTGCAGATATGCCCAGCGCGGTGTCGGTGGTATGGGAAGAATCCGATTGGGTGTTGGCGCAATTGGAACGCGGCTCCACGCATGAAGACTGGGAGGCCCTCATCCAACCCCTCACCCTTTTTGCCGACGCAACTCGGGTATTGCCACCCCGCAGTGGTGCTACACAGCCAGTGGACTTTACAGACTGTGACCCCTCCCGGCCTATGCCGGATGCCCCTGAGACGGAAGAGGATGACTCGGAGGACGCGGTCCCGGTACTGCCGGTAGTTGCGCGCAAAGAAGATCCCGTTCAGCTGCCCACGCGTGCGGCAGCGCAAGCGCGAGGGGTGGTGGAACCCCGATCCGTGGGGAGTGATGAGGTAGCGGCCATAGCTAAGGGCGATAAACCAGAAACGGGGCGCTATAACGGAACCCGAGTTTTGCGCGATCTTAGTCAGGGCTCCACAATCTTTGAGGACCTCACCGAGGAACTCGGAACCGACCCTCTAAACTAA
>Cp48252_249
ATGAGTATCACAATTAGCGTCGAAGAACTCGCACAGCGGATCAACACTGGTAGCAATAACATCATTCTTGCCAGCCTATGGTCGCCTCATGAGGGCGGAGGATATGCGCAGTTTAGTTCAGAGCATATTTCCACTGCGCGTTACTGTGACACAGCGTTTGCTTTGGCATCTGCTCCCAGTTCCAAGCTGGGCCGTAACCCGCTTCCCACCAAGAATATTCTGGACCAGTGGTTTATCCGCTGGGGGTTGACCGATGATCGTCAAGTTGTGGTGTATGACAATCACCGAGGCCTTTTCGCTGCGCGCGCCTGGTGGATTCTCAAGTGGGCCGGAGTCCCGGATGTAGTGATCCTGGATGGTGGACAACAAGCATGGGAAGCCGCAGGACATGAAACATTGGGCGGGCCAGGCAACCCACGATCATATTCCACCATTGAGCCAGAACTAGGCGGAATGCCCACCGCAACAATTGAAGATGTGAAGAGCCATACCGGGATACTCTTGGATGCTCGTGAGGCTAATCGCTTTGCCGGGCGTAAAGAACACCTTGACCTCAAGGCCGGCCATATCCCTGGTGCCGTCAATGTTCCTTCCAGAGATCTGCTTACCCAGGAAGGCCTGTTTAAAACTCCAGAGGAAATTCGCGCGGCATTTGCTGCTGTAGGGATTACTAGCGCTGATGATGTGATCGTTTATTCGGGGTCTGGTAACCATTCGGCCCAGGCGATCATCGCTATGAATATTGCTGGCATAGGAACGCCTCGGCATTACGTGGGCGGATGGTCACAATGGGCGGCGGATCCCAAGAACCCTGTTGAACATGGGGATGCGCGCTAG
>Cp48252_250
ATGGGTATGTCATTTAATCCTCAGGTTTTTGAACAGGCCTGGGACCGTTTCGGGTCAGAAGACTTTGACGTTGTCATTATCGGCGGTGGCTCCGTGGGTGCTGGTGCGGCGCTTGATGCTGCTACCCGAGGATTGCGCACTGCTGTGGTGGAAACTCGTGATTTTGCTGCCGGTACATCCTCGCGATCATCAAAGATGTTCCATGGCGGTTTGCGCTACCTTGCCATGCTCGATTTTAAGCTCGTGGCCGAGTCTCTCCATGAGCGTGAGCTCAACATGTCTGTCTTGGCGCCACACCTGGTCAAACCCCTAAAGTTCATTTTCCCCTTGACTCACCGGCTCTGGGAACGTGTGATGATGTTCGGCGGCTTTGCCCTCTATGACCTTATGGGAGGGGCTAAGAGTGTGCCGATGCAGAAACACCTCACCCGTGGAGGGGTCTTAAAGGCTGCTCCAGGGTTGCGTAATGATGCCATCGTTGGCGGTGTCCGCTACTACGACACCCTTGTTGATGATGCCCGCCACACGATGATGGTTCTACGTACTGCGGCGCATTATGGCGCGGTGGTTCGCCCATCGACTCAGGTAGTGGGCTTTGATAAAGACGCCTCTGGGCGGATAGTAGCCGCACAGGTACGTGATACTGATACCGGTGAGGTAACCACAATCCGCGGCAAAGTGTTTATTAACGCCACGGGTGTGTGGAATGACGAGGTAGAAAAGCTTGCCGGAGCTCGGGGCAAGTTCTCTGTTCATGCGTCCAAAGGCATTCATATTGTTGTGGAGAAGGACAAGCTCGATGCCGATGCGGCGCTGTGCTTTGTCACAGAGAAGTCTGTGCTGTTTGTTATTCCATGGGGTAATTATTGGATCATTGGTACCACGGATACCGACTGGGATCAGAAATTGTCCAAGCCCGATCCTGCTCCTACGCGTGCGGACATCGATTACGTGCTATCCCAAGTTAATCAGCGCGTAAACAGGAAGCTGGGATATGAGGATATCGTGGGGGTCTTCTCCGGATTGCGTCCACTGCTCAGTGGTAAGTCGGATGCCACGACGAATTTGTCGCGTAATCACGCCGTCGCTGTAGTAACACCAGGGTTGGTTTCTGTAGCCGGCGGAAAGTACACCACGTATCGAGTGATCGGCAAGGATGCCGTGGATGTGGCGCTTAAAGAGGCCAAGATTACTGCCCCGGAGTCTGTAACCGAACGTACTCCTATTGTGGGCGCTGACGGCTACCATGCGCTGGTTAACCAGGTATCCCTGTTGGCGGCTAAGTATGGAGTGGATGAACAGCTGATCACGCATATGCTCGGCAGGTACGGCTCCTTGTGTGAGCAGGTGTTGGCTCCTGGACTAGAGGATCCGCAGTTGCTGACTCCTGTGGAGGGTGCTGAGGGCTATTGCTGGGCTGAGGTACTGTATGCCGTCACTGACGAGGGTGCTTTGCACGTGGAGGATGTATTGCTGCGTCGTCTTCGCGTGGGGATGGAATATGCAGACCGCGGTGTAGGTGCTGTAGACGGCGTGGCTCGGCGGATTGCCCCATATTTAGGGTGGGACGAAACGCGCGTGGAAGAAGAGATTTCAGGATTTGTCGATCGCGTAAATGCGGAACTAGCTGCGGAAAAAGCATTGACGGATGTTGAGGCGAACACAATTATGACCACCGCGACCCAAACCCGTTCCAAAGTAAATCTGGACGTTGAGGGATAA
>Cp48252_251
TTGTCATTGTTTAAGCAGGACGCCCCTGGGCCAAGGTGGCTCAAGATGACGCATTCTTATTTTCTGATTCTGGGCAAGCGAAAAAATCATGTGGTGCTGCACAAGCTGCTGGGTAAGGGAATTGGCTATCGTGTCGCATCCGTTTGA
>Cp48252_252
ATGGAAGTTCCAGAAAAAACAAAGGTAGAGATTCGCTTTCAAACAGGTTCTAAAATAAGCACTCCTAGTACGCCATCGGTTTATGTCAATGGTTGCGTTGAAGAATTTGAAAACACGGAACCGATAGCGCCTATCCCTCCTGTAGGGCCAAGTGTAGATCCAACCGTATGTTCGCCTAATGCTGAGGCGAAAGTATGGATTGGTATGTCGCAACATACCAATCGTGGTGAGACTTTCAATGATAGAAATTCAACAGATTTATACGTTCAGTCCTTTAATAGGAATACTGGATTAGACGAATTCAAACCGGTAGGAGCCAGGACACCGTGGGTTTATAACGCGATGGCATATAACCCCAAAGAAGGGTATATATATGCAATTAGTCAAGGCCGGCTAAAGACGCTTCAATCAAGTAAATTGCGAATTTATGATGAGGATCCTAACTATCCTGCTGGACACCTTTTGCAGATATCGCCAGTAAATGCCGGTGTGAAAGATTTGGGTGCTATTATTGGGCTAAACGGTAGTCGGTTGACGGCTTGGCCAAACGATTTATGGGGTGGAATGACCTCTGGAATTATCGATGGGAATGGCCGCTACCTTGTGTCGAACTCCTCTCAGTCGGGTACTCATAATTTATACACACTAGATTTAGACACTCGACTAGCTACTGTAGTTGCTAGTAATACTGCTTTTTCCAATGATTACACGTCTACTGGAAAAACCGATTCCAATTATGTGTGGGGAATAAAAAATTCTAGTAATCCTGCAGTTCTAGAAAGAATTGATGTTAGGGATGGAAGCAGGAAAGAATTCAGTTTAGACGGAGTTAAAGATCCATTAGGCCAGAACGTTGAAAAGGGCATTTATGGAACTGCTTGGACGTACGGTAATGGAAGTTTGGGGTTTGGAAATAACGCCACAGGCTCGGTTTATCAGATCGATATCGGAAACGAATCTGGTACGACAATTGATGATCTGCATTTAAAAATTGTTGCCAAACGTAAAGGTCCGACTTCCCAGAATAATGATGCTACTAGTAACGGTATTTTAAGTCCGGTTATTACCGACCTTAAAGTAACTAAGAAGCTGGAAAAGATTGAAGGCAATCAAGTTTCCTGGACCATTACGGTGGAAAATGTAGGACCGTGTCCTAGCTCTGGATTTACCTTGCAAGATGTTGTTCCTGAAGGATATGCAGAGGTAAAAGGAGGTCCTCAAAGTAATGGTTGGTATCAAGATATTTCCGTAAACGGAAACGTGATCAACGCTTCGCATGGTCCTATCGCAGTAAATGAGAAAGCTACCTATAAAGTTACTGCTAATCAATCTATCTCTAATAATGAAAAATGCCTGCAAAATACTGCATCCATATATGCAAATGAGAAAGATCTTATAGAAGATAACAATGTTGCCTCCGATGGTGCCTGTATTCCTGCAATCACCAAAACGGTCGTAGACCAAAACGGTGATGAAAAAATTGATGGGCAAGACGGTAGTGTTGCTGCTGGAAATGGCCTCCGAAAGGTTACATATAAAATCGAGGTAAAGAACCCTAAGGGGTTCCCGGAAACAAAGTATTCGCTTACGGATACCCCGCAATTCGCGGATTCTGTAAAGCTTGAACGCCTTAAAGTTATATCGGACTATGGCAAGAAGAATCAAGAGGTGCAAGCTGCGGATATATCTGTTAACGGACTGGTCCTCGCGGAAGATGGCACTCCAATAGAAGGGAATGCATCAAAGGATACGGTTCACACCTACATGGTTGAGGCTTTCTATTCCGGTCCCGAATCGTCAGCTCATGACTCTACGGATGAGTGCAAAGACTCGACTCCCAAGTTTGGCCTGTTTAACTCCGCAAAACTAAAGGTCGGCGTAAGCGAAAAAACTTCAGAAGGCTGTGCGCCAATCGTTCGTAATGTTCCGATCAAGATACAGCTGAAAAAAGTGGATGCGGAGAATAAGGAGACTGAACTCCAGGCGACATTCGAGCTATACCGGGTAAGCGATGGAGGAAAGGTTGCTACCCTCCAGCCGCGGCCGAACCAGCAGGAGCAAACTGAAGTGGAGCCAGGGAAATATCGGTTGATTGAAACTCAATCGCCTGTCGGCTATCAGTTGTTGCCCAGGCCGGTGGAGTTTGAGGTGACTCGTACTGCAGATGGAAAGGCCGATGTCACTATCGATGCAGCCTCGTTCCCGCTGAGTAAGAGTGCAGATCAGGGCAAGGATCCGAATCTCGTTATCCTGACTGTCGCTGATGTGCGGGTAGGTACGCTCCCTAAGACGGGGGGGACATGGAGTGGCTATTTACTTGGTAATGGGTGCGCTTTTGGTCCTTGTTGGAGTAAGCTGGTCCCTGTATCGCAATCAGTTGATATCAAGCTAGTATTCCCCCCTTAA
>Cp48252_253
GTGTTTTACCTGTTTTGGTTTAGTTCTTTTTTACTATCTCTTCTTGTTGTTCCTTTCGCAACGCGTAGTCAAGCCGAAGAACTGTTAGCAAGTGAGATTGCTTCTGTCTCGGAGAAGTCTTCTGACAGGCAAGAAGTAGCTATGAAGATAGAAAACGACCTTCAAGCTACTTCTATAGTGATCGAATCCTCTGATTTAGATTCGTCTTTTTCAAGTCTTAACGACAGTGATTTTCTACTGAAAGTCGATGGAGTACAAGAAAGTAGCGATGGTTTAAAGTGGGATGTTTCATATGTGACCGCTGATAATCCATCTATCAGCGTTAGTTTCCCAGAGCGAACATTTAAATCGGGTAGCACGATAAGCATAGAACTTCCTAAAAATAAAGAATCAGAGGTTTTATCAGATGCGAACTTTATTATTCTGGGGACTCCTAGGGCAGAGGTTCCTTCTCGAAAGTTGCCGGTTATTGGCGATTCCGTACCATCAGCATCAAACTTGCAGGCTGAAGTTACTGGTTCTTTTGATGTTTCCACGGGGATCGTCACGGTCGAGGGGAAAATAAAACCTAATGAGCAGACTGCCGGTATTAAAGAAATAAGCATTACGCCCAAAACTGGTGAGTGGTTATTTACTCAGGGGGATGACCTGAGATTAGAGATTAACGGGGAGGCTGTAGATACATCCCTTTTTTCTGCATCGATTATTGATAAATCGATGGTGCTATCTTTTCCCGCTGATCAAGGGGACCTAATAAATGAAGAGGCCTCGTTCTCTCTGAAAATAAAATGGGATCCAAAAGCAAACAATTGGGTAGGACTTGATTCTGTAGTTACTGCGTATAAAGCAGAATTTTCTTTAGCTCAGCCGATGTTCGCTCCTCGTGCTCGGCTTGCTCGTGCAGCCTGTGAACCAATAGAAGCTAATAACATTATGGTAGCTAAGGATACGGGACCTACTAATCCCTACCGTGCTTCTTTTGTTCTTGGTAGCAACGGCGGCGGATTGATCTCTGGGTTTAAAGTTAATCCAGGACTTGGGGTGCTGCCATATATTCCCAATACTCAATCATTCACCCAAAGTACTTTACCTTACTGGATGTCTATTGAAGGCATTATTGATACCCGGGAAATACCGAGCCAAAATGTAAAATATGTTTTCCCAATGTAG
>Cp48252_254
ATGCTCGCCACCTCTATCGCTTTTACAGCTGGACTTGTATATGGGGGTGGGATGTTAGAACCGTCTATGAACAGTCTCATCCTTCCATCTGCTTCTGCTGCTGTTACCGGTTTCCCTAGACCAGTTCCTCCGCTCGAGAATATTGATCTTGAACGTAAAGCTAGTGTCACTATAAAAATCCCAGATAGTTCAAGTGGCACAAATGCTGGGCTACCTGGATATGAAGTAACAGTTATCTTGCTCAAAACTGATCCAATCAATACTTCAGAGGGATATGCCAAAGCCTCGAAACTTACTGTGGAGCAGGCAAAAAAACTTGAAGAGCTCAGACACTATTCTGGGGTGACTGATGCTAAAGGTGAAGCAAATTTTTCGGAACTTGTACCCGGTGCGTACCTCGTCACTACGAAATCGCCTAAGCCGGGAGACCGTAAGCCTCAAGAAGAAGTCCTTATTGCTCCGATCATAGGTGAAAACGGTGAATGGGATTATAGCTTCACTGCTGTAATGAAATTTAAAAACAACCCTAAGCCTGGGCCAACACTACCACCTTGGGTTCCTCCTGTAACGCAGACAACGCCACCACCTACCAAGGATGAACAGCCGCCTGCAAGTGATAATCCGGCTTCAAAACAAAATAAAAAAAAGAGAAGCTTTGCCGCTTACTGGTGCAAGCGTTGTGGGATTGATCGTGATCTCGCTGTCATTGATCGCTGGCGGTTTTTTCTTGCTTGTCTCAAGAAAAAACGGTGA
>Cp48252_255
ATGCTAGACCCTGTAACAAAGACTGAACGGCCTAAAGTCGTTCATCGTTTGAAACAGAAGCGAGTTGGGAAGAAAAATAACCATGCATTAGCTGCGCTACTCGTGATTATTGGATTAATTATCATGGTCTACCCAGTGGTTTCGACCCAATGGAATAATTGGAAACAGCAACGTGCAGCAGCAGAGTATGCCAAGATCGATAATTCAACGCCGAAGGTAGTTCATGAAGAAGCCTGGGACGCTGCTCATAAATATAACGAGGAGCGTGCACAAGGACCGATTCTTGATCCATGGGTTAGCCGTTTTGTCCCAGATAACTACGCGTATCAAGAATACTTAAGCGTATTAAATACGCAGGATGCAATGGGTCGTATTGTCCTTCCGTCCATAAAAACGGACCTACCTATCTATCACGGTTCGAGCGAGGATGTCTTACAAAAAGGAATTGGTCATCTTTTTGGATCCGATCTTCCAGTGGGCGGACGCGGGAGTCACTCGGTGTTGACTGGACATACGGGAATACCGACAGCAACACTTTTTGACAATTTAAATCGTGTTAAAGAAGGCGATGCTTTCTTTATTCACATCGCTGGACACAAAATTAAATACGAAGTCGATCAGATCAAGATAGTTCTTCCTAATGAGACAGAAGATCTAAAAGTTGAAGCCGGCAAAGATTTAATCACATTAGTTACCTGTACTCCCTACGGGATTAACACACATCGTTTATTAGTTCGTGGACATCAAGTTCCAATAGCCGAAGAAGAAAAAAGCATGCTCAACGAGGTACAGGGTGTCTCTTGGCAATGGTGGATGTATGCACTTACCGCAATATTCATCGTAGGAGTCATTGGGCTTATCGCGTGGTTAATAAAACAATCACGTGTGTCTTCTAAGCGGCATAAAGACTCTCTGATTGTCCCTGACTCCGAATCTACCGAGAATAAAACTGAACTGTGA
>Cp48252_256
GTGGGAAGAAGCGGAAAATCGCCTCTTCCCACTCTCGGCTTAGTTCTGAAGACAACTGAGCAAAACCCACTTTTGATTATTTATTTCCTCTTGGCGCATTGTGGTCTGTTATAA
>Cp48252_257
GTGAACAGGTTCTCTTGCGCTACGCGCTCTGTAACTTTTGCTGCAATTGTTGGTTTGTCTCTTGGACTCGGCGGGGCTCCGGCAGTCGTTGCCCAGGACATTCTTATAGCTGCTCCCGTGAAAGCAAACATTGATTTTGAAAGAAAAGGCTCCCTCACTCTTTATAAGAAAAGCGGCGCGGAATCGGGTGAGCATGCAACTGGTCACCTAATGGAGAATGTTCCTGGAAAGCCTTTAAATGGCGTGAAATTTAAAGCTACAAAAATCAATGTTGATCTTAAAACAGATGATTGGGCAAAATTTCCTAAAAATGCTGAAGATGCGAAAAATAAACTTACGACTGTAACCTATGAACAAACTACGACTGGTGAAGGGGTTGCAAAGTTTGGAGATTTGCCACTGGGTCTTTATCTTGTGGAGGAGACAGAGGCTCCTGAAGGGGTAGTGAAAGGGGCACCGTTTATAGTTTCAATTCCTATGGTAAGCGCTGCGAGCAATTCTTGGAATTACGAAATAGTTGCGTATCCAAAAAATTCGGAAACTAAAGTCGAAAAATCAGTGAAAGATGCTGATAAGAATATTCAAGATCTTTACCTCTATACGATTACTGCAGATGCTCCGAATTTTAAAGATCCAAAGAAGTTAACTAAGTTTATTTTCTCAGATAAACTTGATGATCGACTGGAAAATCCGAAGGCTACAGAAGTAAAAGCCGGTGATGTAACTCTAGCCGAGGGTGACTTCACTGAGTCTTTTGTTGATGGGCTCTATAAAGTTGAGATAAGTGAAAAAGGGCTTCTAAAAGTGGCATCTGGGGTGAAGGTCTCTTTGACCTTTAATGTCGCTCGTAAAGAAGTCGGAAATAGTGTTGAACTCGTTAACTCTGCTGATGTTATTTTTAATAACCCAAACACTGAGGAAGACATAACACAGAAGACAAACGAAGCTAAAACCTATCATGGTAAGTTAAAAATAGTTAAAAAAGATGCAAAAGAAATTGATAAAGTCTTGGAAGGTGCGACTTTTGAGCTTTATCGTTGTGAAGACCCCGATACACTGAAATCTAAAATATCCATCAATGGACAGTCCGCTTGGACCACTGGTAAAGACGGAACTGTCACCATTGATGGGCTGCATGTTACCGATGTCGAAGACAATGATAAGTTCATTGAAAAGAAATATTGCTTAAAGGAGACTGCGGCTCCTGCGGGTTATTCGCTAATGGAGAAACCGGTTGCTTTTACGATGACTCGTGATGAACTTGCACAAGTCGCAGAGGGTGATGATGCGGTGACCTTAGTTAAAAAGGTTGAAAACGTTAAACATGATACTCCGAATCTTCCAATGACAGGTGGCGCAGGTATCGGTATTCTTGCAGCACTTGGTGCTCTAATCATCGGTGCTGGAGCATGGTTGGCACGTCGTAACTCAGCTAAAAACTAG
>Cp48252_258
ATGCATCGTCGAGCAAAGATCGACTCCCAGAAAACCTCCAACAGGCAACCTCAAAAAAGAGGAAACGCAGCAATAGCTGTGGTTATCATCCTTATTGGACTGGGAGTCCTCCTCTACCCCGTCATCGCGACACAATGGAATAACATCATCCAGCAGCAAGCCGCAGACGCTTATTCCAAGTTAGAAAAAAGCGTTCCGGTAGATGTACTTGATACGGCTTGGGAAGAGGCTCACCGTTATAACGCTGATCGATCCCAAGGCCCGATCTTGGATGCCTGGGCTTCACGTCGAGCAAAGGACAACGAGCCTTATCAGGAGTATCTTCACCAATTACATGAAACCGACGCCATGGGGCGCATCATAATCCCGTCCATTAAGTCGGACCTGCCTATTTATCATGGAACGTCAGAGGAATCCTTACAGCGTGGCGTTGGGCATTTGTTTGGAACCGACTTACCAGTAGGTGGCATTGATCGGAATTCTGTTCTTTCGGCCCATACTGGCTTGCAGAATGCCACTTTGTGGGACAATCTGAACAAAGTTCGAGAGGGCGATGCCTTTTATATCGCTGTCGCGGGACACAAGCTTAAATATCAAGTTGATCGCATCAATGTAGTTCTACCTGAAGAGACAGACGCACTCCAAAGAACTGAGGGGCAAGACCTCATCACTTTGGTCACCTGCACGCCATATGGGATCAACACTCATCGTCTTTTAGTCCATGGGCACCAAGTACCTATGGATCCACAGGAAGAAAAAGTTTTTGAGGACAGCTCAGGAATAAACATGCAATGGTGGATGTGGGCGATCCTTGCAGCTGCCGTACTTACCATTCTTCTGCTCATACTCTGGTGGCGTAAAAACTTCAGCAGAAAAGATACAAAAAACTAG
>Cp48252_259
ATGAATTCATTTAACCCAACAACTAAAACTCAGGAGGCCTTGCAAGTTGCACTGCAGCAGGCGTCTTCCTTAGGAAACCCAGATATTCGGCCAGCACATTTACTTGCGGCGATCTTAGGCCAGGAGGACGGCATCGCCGTGCCCGTCTTGCGCGCTACGGGCGTAGACCCACAGGTGGTGGCCAAGGAGGCCAATGCACTTGTAGCGGGGTATCCCAAGGCTGAGGGGTCTGGCATGGCCAACCCCAACTTTAACCGCGATGCTCTCAACGCTCTGACCGCTGCGCAAGAGCTGGCTGGTGAATTAGGTGATGAGTACGTATCTACTGAGGTGCTACTCGCCGCGATTGCTCGGGGTAAGTCCGATGCTGCGGAGTTACTGACCAAGCGAGGCGCTACGTATGACGTGATTAAGGGAGTGTTCCCCTCTGTGCGAGGAAGCAAGAAGGTGACTAGTCAGGATCCGGAAGGCCAGTTCCAAGCTCTGGAGAAGTATTCCACCGACCTTACGGCTCGTGCTCGTGAGGGAAAGATTGATCCCGTTATCGGGCGTGACTCGGAGATTCGGCGTGTGGTTCAGGTGCTCAGCCGTCGCACTAAGAATAACCCCGTTCTTATTGGTGAGCCTGGCGTGGGTAAGACCGCGATCGTAGAAGGCCTGGCTCGCAGGATTGTTGCCGGCGATGTTCCGGAGTCGCTGAAGGGGAAGACCCTTATTAGCCTTGATCTTGGATCGATGGTCGCTGGCGCCAAGTACCGTGGCGAGTTTGAGGAACGCCTCAAGGCTGTGCTTGATGAGATCAAGTCGGCAGAGGGCGAGATCATTACTTTTATTGATGAGCTGCACACCATTGTTGGTGCAGGAGCTACGGGCGATTCCGCTATGGACGCCGGCAATATGATCAAGCCACTGCTGGCTCGTGGCGAGCTACGCCTAGTGGGTGCCACTACTCTGGATGAATACCGCAAGTACATCGAGAAAGATGCGGCCTTGGAACGCCGTTTCCAGCAGGTCTTTGTGGGCGAACCCTCTGTAGAAGACGCTATCGGTATTCTGCGCGGCCTTAAAGAGCGCTACGAGGTGCATCATGGTGTGCGTATTCAGGATTCCGCATTGGTCGCCGCTGCCACTCTCTCGGATCGCTATATCACGTCTCGCTTCCTACCGGACAAAGCAATTGACCTGGTCGATGAGGCCGCGAGCCGCCTGCGCATGGAGATCGATTCTTCCCCGCAAGAGATCGATGAGCTAGAGCGTGTTGTGCGTCGCCTGGAGATTGAAGAAGTCGCACTGAGCAAGGAGACGGATGCGGCCTCTCAGCAGCGCCTGGAGAAGTTGCGCCAGGAGCTTGCCGACGAGCGCGAGAAACTCGGCGAACTCAAAGCCCGCTGGAATAATGAGAAGTCTGCAATAGATAAGGTGCGCGAGGCCAAGGAAGAGCTAGAGCATCTGCGCTCTGAGTCGGAGATTGCTGAGCGCGAAGGCGACTACGGCAAGGTGGCGGAGCTGCGCTATGGCCGAATCCCAGAGTTGGAAAAGCAGGTGGCTGAGGCTGAGGCCCATACAACTGAGACCACTATGCTTTCGGAGGAGGTAACACCGGACACCATCGCTGATGTGGTTTCTGCTTGGACTGGTATCCCTGCGGGCAAGATGTTGCAGGGGGAGACGGAAAAGCTTCTGCGCATGGAATCTGAGCTGGGTAGCCGAGTGGTTGGGCAGCTAGAAGCCGTTGAAGCTGTGTCTGATGCTGTGCGCCGTGCGCGCGCTGGCGTAGCTGACCCGAACCGCCCGACTGGTTCCTTCCTTTTCCTTGGGCCTACGGGCGTGGGTAAGACTGAGCTGGCTAAAGCTTTGGCCGAGTTCATGTTTGATGACGAGCGCGCGATGGTGCGCATAGATATGTCTGAGTACGGGGAGAAGCATTCCGTGGCTCGACTTGTTGGTGCCCCTCCCGGATACGTTGGTTATGATCAAGGCGGTCAGCTCACCGAGGCTGTGCGGCGGCGTCCCTACACGGTGGTGCTTTTTGACGAGGTAGAGAAAGCACATTCCGATGTCTTTGACATTCTGCTGCAGGTACTCGATGAAGGCAGGCTTACCGACGGCCAAGGTCGTACCGTTGATTTCCGAAACACCGTGCTCATCCTCACCTCCAACCTGGGGGCTGGCGGTACTCGCGAGCAAATGATGGATGCCGTCAAACGAGCATTCAAACCGGAATTTGTTAACCGCCTGGATGACGTGGCGATCTTTGATCCGCTCTCAGAGGAGCAGCTCACTCATATTGTGGAGATCCAGATTGCTCAGCTGGCAAACCGACTTTCGGCTCGTCGCCTGACCTTGCAGGTCTCTGATGCTGCAAAGTTGTGGTTGGCTGAACGCGGTTATGAGCCCGCCTATGGCGCGCGTCCGCTGCGCCGTCTGATCCAACAGGCGATTGGTGATCAGCTGGCCAAGAAGCTGTTGGCAGGCGAGATCCGCGACGGCGACACCGTGCACGTAGATGTAGCCGATGGCGGCGAGGCTTTAGAGTTGGCAAAGAGATAA
>Cp48252_260
ATGACTTCTCACACACCACATCTCCCACCCCTTAGCAATGACCCCACGAACCAAGCTTTTGCCGTCCGCGGGCTATTTAAACAGTTCGGATCCAAAGTTGCAGTAAATAATCTCAGCTTGGACGTCCCCTACGGCAGCATCTTTGGCCTTGTAGGCCCCAATGGCGCCGGAAAGACAACGCTCATCAGCCTGGCCACCGGCCTCCTGCGCCCCGACGCCGGACAGGCATGGATAGCCGGTAGCGATATATGGAGTGACGGCACCACAGCTAAACAAAAGATGGGCTTACTTGCAGACGGCGTTCCTGTCTTTGATCGCCTTAGCGGCCCAGAATATCTTGAGTTCCTCGGTGGCCTACGCAACATGGATCCCCAAGTGATTGAAACCCGATCCAGGGAATTACTCCAGACCCTAGGGCTTGAGGAGGCAAAAAATACCCCGATCACGGATTATTCCGCCGGAATGACCAAGAAGATCCTTCTGGCCGGTGCCTTACTCCATGCGCCAAAGCTGCTCATTCTGGATGAGCCACTGGAAGCCGTAGACCCTGCATCCGGGCGCACAATCCAGCGAATCCTACGCAACTTCGCTGCTAACGGCGGCACCATCATTTTGTCTTCGCACGTAATGGAGCTGGTGGAAGGTCTCTGCGACCACTTAGCCATCGTTGATCACGGCCAAATACTCACCATGGGCAGCGTAGACGAGGTACGCCAGGGAACCAGCCTCGTGGACGCATTCATCGATTTTGTGGGCGGAGACGCCGCAGGCGACAGCTCTCTCGAGTGGCTCAAAGGAAGCGAGTAG
>Cp48252_261
ATGACGTCAACACTCATACGGCTCCACCGCACGCTGCGGTCACGCCTATTTAAGAAAAACCCCACGGCCATCATGATGACCATCCTGGTCAGCATCTATGCCCTCGGCGGCTTACTAGCCACATCCTTCCTCCTAGCCACGGCAATCCAATCCCAGAGCTGGAGCATTCTCCCGTTTGTATTAGGGATAGGTTGCCTCGGCTACCTGGTGGTCGAGTCTGTAATACCCAGCGGCGAACACCAGATTGATGTGCGCACATTAGCCCCACTGCCCGTTGACGCAAAGCAGATCCTGCCGGCACTGGCAGTTATTCCACTGCTCACCAGCCGAGGAGTCCTCGCATTAATATGCGCCGTGGTTACGGCGGTCGTAGGCACGCTTGCACTCCCGGGGGCGTGGGGCATCCTGTGGAGCGTCGCGACGCTCATCAATACCGCAGTGGCCATCCTGCTATCGGAACTCCTCAAGGCCGCAATCAGTGGCTCCAGCCGTTCCAACAACGATAAGAAAAACGTACTAGGTGTGGTCCTGGTATTTGTGATCCTCCTGGGATTCAACCAAATACAGTCAAGCAAGATCTCCCCCGAAGCCCTAGCGCCCGTCGGAGAAATACTCGGCTGGCTTCCCATCGCGTCCGCCGGAGGGGCTGTTGCCTCGATTCTCGCCGGAGCCGCATGGTGGATTATCGCAGCGAAAGCCCTGATCACGATTGCAACATTTGCCGCGGGGATACTGGGCTGGAAAACACTCGTTGCAGAACAACTCCGCAACCCCAACGGGACCTCACACGCCACAACAAAAACCGAAAAGGTTAAGAAAGATAAAGAGCACCATACCCTCCTCATACCTGGCGCACCCCATACCGCCAGCGGATATATCTATTCCAGGGCGGTCCGATACTTCCGACGCGACAGCCGGCTCTTTGGCACCCTTGTCATGCTTCCGATCGTCTTTGCGTTCTTTGTTTTCAAGGCAGTGTCCGACCAACCGGAGTACCTGTATGTAGCCGCCTTTATCATCGCTTTGCTCTCCGGAATATCCGCATCGAATGACCTTGGCTATGACGGCCCCCCTATCTGGTCCCTCATAGTCACCGGAACACCCGTTAGAGCATGGATACGCGCACGCCACCTCGCCTCCATTACCCCCTCAATAGTATTCCAAGCCCTCATCATAATCCTGGTCCTGGCCCTCGCCCCCGACAAGACCATCGCGCTGCTCGTTTGCCTGGCCAGCTTGGGCGCATTCCTCAGCTCCGCGACTATCGGTCTGCTTTTCACCTCCTTCAACGCGTTCCCCGTAGCACCTCCCGGCACAAATCCGTGGACCGATAAATCCGGCTATTCAGGCCCGGCCATGCTCAGCGCCTTTGGGTCCTTCATAGGAGTCTGGTTCCCCCTTGCCCCCGGCGCAATCCTTCTGGGATTCGGGTATCTCAACTCCTCCCAGCCGCTGCTAATCATTGGAGCAATCCTTGCGATCGGCATCCCGGCGATCATCTACTATGTGGCATACGTACTTTGCATTAGACACATAGAGAAAAATCTTCCAGAGCTGTTTAACAAGGTTGGACACTGGGTGGGTTAA
>Cp48252_262
ATGAAGAAGCTGCTGTCTTCTGTCCTCACCTGCGCGATTGCAGGCTCCCTCCTCGTTGCGCCTGCTGCGAATGCTACTGATTATGAGGAAGAGATTCTCTTGCGCACCTCTGCATCGGTTAGAGGAATCTACGATCCAAATACAAATCGATGGATCTGCGCCAGCTCAGAAGACTACACCTCACTTACGCACGATTCCCGCGCTAGCCTTCTCAGCATCGGCCGTTGTACCCACCCCGAGTACACGGTTCTGCTCAACACCGTTTTCGAGCACCTCGAAGAGACCATTGATCAGGTCGACCATCTTGCAGACAAAGTCGATCGCCTCGAAGAAAAGATCCAGGCCGACGAGCGCGAAATCGATCATCTGCACAAGAACCTGTCTATCTCTCGCAATGAGCTAGACGCTACTAAGCGAGAGAACCGTGAGCTCAACACAAAGATTGATCAGTCCCAAAAGAAGATTGAAGAGCTCAAAGAGAAGAACCTCCTTACCGAGGACGAGCTCGACAAAGTAACCGCAAAGCTCAACGCAGCAGAGGCCAAGATCAAGGAGCTCACCCATAAGGTGCAGAAGCTCGAAAAAGAAGTAAAGGAACTCAAGGAGCGCAACGCCGAGCTTCAGAAGGAAAACCACGACCTTCTTTCTAAGATCGATTCCCTGAACACCAAGAACGCTTCCTTGCACAAGGATCTCAACGCATCCTTCGGTCTGAACGTCTTCTTTGGAGTCATCTCGGCCATCGCTGCGATTATCGGCATCGGTCACTTCCTCAAACCAGTCTTTGAAAAGTTCTTCCACCGCCGCTAA
>Cp48252_263
ATGGACTACACGCCGTATAGCTTGCTTACAGACGTAGGGTTTATCTCGATTTTGATGATCGTTGGCACGTTTATGCGAAGACATTTCGCATGGTTCCGGCATCTTCTCATCCCGGCCCCTATCACTGCTGGTCTGCTTGGCTTGCTTCTCGGTCCAGAGGTCCTAGGGCTGCTGAATTTTTCAGATCGCTTAGGCGATTACTCCACGCTGCTAATCGCTATTGTCTTTGCGGCTATGCCGTACTCCATGACCTTTGACGCACGCGATGCTTCAAAGGCCCGCAACATGTGGTCATACTCCACTGGTATGTTCCTGGGGCAATGGGGCCTATTCATTCTTCTTGGGTTGTTTGTGTTCAAGCCATTCTTTGGCACCGAGGACTGGTTTGGCATGATGCTTCCGGTCGGCTTTGTCGGTGGCTTTGGCACAGCGGCTGCTGTGGGAGGCTCCCTGGACAGCATCGGCGCGGAGGCGGCGGCGTCGTTAGGCTTCACTTCTGCCACAGTGGGCACCCTTGCCGCAATTATCGGCGGAATCATCTTTGCCAACTGGGGAATCCGCACCGGCCGCACCAATACTCTGCCTAAAGAGCTTCCGTGGGAGTTGCGCAGCGGCCACATTGAGGATGTGGAAAAACAGCCTTCCATCGGGCGTGCGACAACCAACCCGTCCTCCATTGAGCCGCTTACTTTGCACATCGGCTTCATCTCGGTGACTGTGCTCTTTGCGTATCTTGCGCAGCAGGGTATCAAGAGTTTCTTCCCTAGCGTCTCTATCCCGCTATTCGCGCTGTCTTTTGTTGCCGGTATCTGCGGCGTGATCTTCCTTAAGGTGATTCGTCGCCCGCGTTACTTGGACCAGCAGACGGTGAAGACTGTTTCGGGCGGTGCCACGGACTTCCTGATCGCTTTTGGTATCGCGTCCATCGTGCCCTCGGCAGTGGCAAGCTACCTTGTGCCGCTGATCATCCTCTTTATCGCTGGCATTGTTTACTGCGTGTTCTTCTTCTTTGTTGTTTCTCCAGTCTTCTTTGGAGAGTCTTGGCTTGAGCGCGGCATTTTCAGCTGGGGCTGGGCAACCGCCGCTGTGGCTACTGGCATCGCGCTGCTCAAGATCGTGGATCCTGATTTGAAGTCGGGAACGCTCAATGAATATGGCGTGGCTTATGTGGGCTTTGCTCCCTTTGAGATCGGCATGACCATCCTCGCGCCGATTGCCATCCTCTCCGGGTTTGCTTTTGGCCTGGGCGGATTCGCCTTAGTACTCGCCGTGGCGATTCTTGTTATCCCAATATTTTCCGGTTGGCTGCCCAAGCGCGCCAAGAAAACTAACCCGGCGTCTGCGGGCTAG
>Cp48252_264
ATGAGTGATGCGTATGAGGGCCCTTTGTCGCCCGATGTGAAGGAAAACATAGTGTTTAAGGCCATGTTTTTTCTTCTTGTGACCCTTCTTACTAGAGTTTGGAAAGTAAAATTATCGCCACACCCTTTGCACTAA
>Cp48252_265
TTGAATACCGGTTCACTACATTCGATTCTTTCCCGTAGAGCAGCCATCCCGAGGCTTCATCACCTTGTTATCTATGCGACCATTGGCGCACTAAGCGTGCTCGTAATCCCGGACGACACAACAGCGCAACCCGGCCCAGAGTATCCGTTGCACAGCGATACTGTTACCAGCGTTAACGGCTCTAGTGATCTATCTACGCTCATGGAACAACCAACTTCAGCAGAACATCAATCTCCCAGAAAAGAGCATCAGCCCACCTGGACAAAAATTATGGTGGCTCCAGGAAAATCCAAAACCATTCCCATCAAGGAATACTTCTTTGATTCACCCGTCTGTACCGCAATTAAAGACGCAGACAATACGGAACCCATTTGGATTACCCAAGAACCTAGTAATGGACTCTTTTCTGAGATATTCCGAGTCCACGTCCCAACCACCGCGCATCTAGGCGATACGCATTCCATCCTGGTGTATCGATGCGGCACAGACGACCCAGCGAACACTTTTACCTTTGAAATAACGGTGTCCAATTTTGATCAAGACGTAACAGGAATAACGCATAGCAGAACGAGTGCCTTCCCTAGCAGCGCAGAGCCGCCCAGATATTACGACAACAGCGACCTCTTATGGTTATCGCCCGCCGTCATTCCGCTCATACTCCTCCTGTGTGCGATCACATTCTGGTCGCTTACCCGCACTGCTCTAGGCCGCAGGGCTACTAAGTCTCATGCCTAG
>Cp48252_266
ATGCTAGATCACAGATCTATCACGGAGCTTCTCCTTGAGAATAAAGACGCGTTTCATACGCAGGTATTTGCCAACTTCTACCACAGCAATCCCTATGCGCGCGCCACAATTGCCCCCAGTGAGCAGCTTGTCCCTGCCGTCATCTCACTGATTGGTCACCTAGAAAACAACGGATTTATATCCGATGAGGTAAAACAGAAGTTCCTTGAGCATACAAAGCTACTCGACGCCCGCGGCTTCCATCACTACACAGCCCTAGCCAGCGCGGTCCGGAGTGCGCTGCAGACGATGTGCACCGACCTGCCCTTTGATAAGGTCCTTGCGGCGGAGCAGGCGATTACATCACTCGCGTTTGACTTAAATAAGGCTAGTAACCCTCGTGAGCCCATCAGGGCCTCTGTAGTGGAAGTTGAACGCCGCAGCCGCAGAATATCCGTGGTACGGCTCATCGCAGAAGAAAACATCGACTACCGCCATGGGGATTTTTTACAGGCCACAACGGATTTTCTTAATGGGCACTGGCGGTATCTCTACCCTTCCATCCCAGCCAATAAGTCGGGACATATCGAGTTCCACATACTGCGCAATGAGCTCACCACCCCCACGGGAGTGCTCACCACTGCCCGCGAGGGAGATCAGTGGCTGCTGGGATTAGGAAACGGGCATCTCTCCATCCCCGAGGACACAGATCTGCTCCTGATCGCACACTCCACCGGCCTTGCCAGCCTGCGACCCATCATCCTAGACCTCATGTCCCAGTCTGATCCGCCACGGGTTCACCTCTTCTTTGGTGCCGATTACCCTGGAGAGCTCTATGAACTCGCAGGTCTATGGCAACTAGCTGCCACCGCCCCCTGGCTCTCAGTGTCCCCGATCGTAAAAAACACGGCCGACGCATGGTGGGTCCAGCCGAGCAAATATTGCACTGCTCCGCGTGGTCTCCACATATTCCGCAGCGGTCAAGCAGGCGAGGTCGCAGCCAGCTACGGCACGTGGCAGGACAGATCCATCATCATCTCTGGGCCGGAAGAAGACGTACAGGCCAGCCGCACTGCTCTTATCCTAGGAGGCACACCTTCTTATAACATCCAGACGTTAAGCTTCTCCCCCGGCCCCTGGTACCTCCCCTAA
>Cp48252_267
ATGGGTTTCCGAACGTGCTATTACGTCATAATAGCGTCCCTTATTATCTCTATGGTTGTCTTTTTGCTTGATGTTATTTTTGCGATAACCACAAAGGCAAATGTTCATGCCGCTGGCAGCGCGGTTATTGAAATTATTTTGTTAATAAATCTTTCCATTTTTACTTCCCGGGGACGATGGGTCAGAGAAATGGATAGAAATAAAAATCCCATAATTGTTGGTAGTGAGTCCTTTGCACCTGAACGATTATTCCTTTTGGGGCTGACTATACTTTTTTCTGTCTTGTTTGTTTTGACTATTTTTGCTCTGCGGGAAAAGAATGATTTGGAAGAATTATTTCAAGTTATTTTTTCTATTGGCCCCGTTAAATGGGCCGTTACCTTGACCGTTACGGTTCCCCTTTATGAGGTTTTTGGTCGAGGCTGGGGTGAGCTAAAGGCTCAGGGGGAAAACGGCGTTTTATATTGCAAGCCGTTTGTTGGCTCGGCGGAAAAAATCCAAAACTTTTTGTTCAGAAAGCATTAA
>Cp48252_268
TTGACTCTTGTGGTGCATGTAAAGGGGATGTCCGTGCATTTGACGGGTGCTATCACGGTTTTACGTATGTGGCTGAATTTTGTAGAGTGGGAAGACCGTAAAATCAGGCACTGA
>Cp48252_269
GTGCCGGCGGCAACTGGTCGAATCTCCGCTGGAAAAGCGATAGTCCTAACATCCAAGGCAACAAATAATATAGGACCCAGCGGGTTTGCTGAAGTCGAATTTGACTGGCAAGCCAAAAAAGAAGCGAAAGCCGGAGATACCATTGATTTTACGCTCCCCTCAGAGCTCAGGGCAGTGGATACTGGAACTATTGCCCTTAAAGATAAAAGAGGTGAAGTAGTAGCTACCGGTAAGTGGTCAGACGATAAATTCATCATCACGCTAACCGAGTTCCAAAATCGCCACTTTGATGTTGAAGGCAGCGCGTTTGTCTCTGTCACCTGGAAAATTACCCGCGAATTTAACAGCTACCTAATATTCAAGGGCTGCGGTAATGAGAGTCTGCCTGGCAAATTTGAAAAGCGCGAAGGTGGGCTATTCCACGACGATTCCAAGATCGGCGAGTATCGCGGCTATAACGATAAAACCGGCAAACATGTGATCCATTGGTCTGTAGGCATCGACCCTAAAAAACATAAAATGAATATGCTCACCGTCGTGTCGTTGTGA
>Cp48252_270
GTGACGGATAGAGCGCCTGAAGGATGGAAGTTTACCTGTGATGGCCAGGATACTAATGGCTATGCCCCTGCCTACGTTACCTCTTTTATTAAAAGCGGCGATCACCCCAAAGAAGTTCGCCACGTAATTTATAACGCAAACGGTGACTCTGGAGGTGGAACGCGAAATGGGTTCATTAACATAACTCAGCTAGGAGATTTCCGGCAAGGGCATAATTACACGCTGAACTGTAGACCTGAAGAAGTTTCTGTCGAGTTCCCTTATGGCCTGTACGAGCAATCCGGCCCCATACTAGCGCTCACCGCGGTCACAGATAAAACACCTGCGCCAGGCAGCATTATCAAGAACAAGGCCAAAATTGACCATGTTGATGTTGAGGGGCACGTGCGATTCCCCAACGCTGGTGGCCTAGGCCGTGGCAGCAAGGGTGGTTTTACCATTGAGAAAACCGTGGTGGGCACCGATGAGGACAAAGCCAAAGATTACACATTCGAGTATGAGTGCAAAGATTCCCACGGCGCCGTCAAGAAGCAAGGCTCTCTGAACGTTAAGCATAACGAGTTTAAGCACGTCAAGGACCTTGAGAAAGGGTTGAAGTGCACTGTTAAAGAGAAGAATTCCTTGAACCAAATAGGGCGAAAGCTCACCGTATCATGGGTGCTCTTTGACAAGAACAAAGAGGTTAAGAGCTTTGGTTCCGAATCTCACGTTGACTTTGAGATTGATGAGAAATTCAATGAAGCTGTCCATATTGTTGTGACCAACAAATTCAAAGAAAATACCGGTGGCTTCACCTTGGAAAAGAAGGTCAAATACGAGGACGATGAAGATGAGGATGAGCTAGAGGGTAAGGAGTTCACCTTTGAGTGGAAGTGCACCACTGATGGAAAGGAAGTAGTCAAGGGGTCCACAAAGCTCAAGGACAAGGAAGAAAACTGA
>Cp48252_271
TTGGTCACCGGCGGAGCTGGGCGTGCTGGCGGCGCAGGTGGCGCAGGCGGAGCTGGTGGTCCCGGTGGGAGCGGGATAGGAATTGGAATCGGGATTGGGAAAGGAATCGGAGGAAGCTTTGGCGACGGCGACGAGGTCGTCGGAGGCGTCACTCTCGGTTCCGTTGTCGGCTTTGTGGTTGGAGGGGTCGTCTTCGGTTCCGTAGTCGACGTAGTCGTTGACCTTGTTGTGGAAGGTGTTGTGGAACGCGTCGTCGACGGCGTGGTTGTCGAAGACGAGGTCGTTGGAGGCGTCGTCGTCAGCTTTGTTGTCGGAGGAGTTGTTGTGGATTCCGTTATTGGAGGCAGCGGAGGAACAACAATAGGGGTATAA
>Cp48252_272
ATGCTACCGACACCAGCAAGAAGGATTGCAGCTACGATCATCCAGATCACAGAAGCACCGGTTCTAGCTAGTACACCTTTACCTGTATTTTTGTTCGGTTTTGGTGTCGCAGTTGATTGCGGTGTAGTCGGTGGAGCTACCTGA
>Cp48252_273
GTGGCTGAGCGTTGGCACGAGCCGAGAGAAACAGACGAGGATTGCACAGTGAACAAAGAGGTCGATCTCCCCACCTGTTGCGCTAACAAGAGGTGGGAGATCGACCATTGCGTAGGAGCTAACCTACGTGGATTACTTCAATGA
>Cp48252_274
ATGACCTTTGGTGAATCAATCTCCCTAGCATTGAGCAGCTTGCGCGTGAATAAGATGCGCTCGCTGTTGACCTTGCTAGGAATTATCGTGGGAATCGCGTCTGTTATTGCGATTTTAACGCTGGGAAAATCGCTGCAGGCTCAAACAACTAAGAGTCTGGCTGATGCGGGTGCTAATGATCTGACTATTCAGGTGACAGAGCGCAATAAGTCAAAGGACGGGGAGCAAGCGGGATTCCAAAGTAGTGCTCCAGTTGATGACTCTGCAAAGTTGACGCCAGACCTTATTAACCAGTTGAAAAACGTGGCAGGAAATAGCATCGACGGGATAAGCGTTGGTGAGTTTAACCAACAGTCCGCCACGCTGGGGTATGGGATCCGTGAAGAGCACGTTAACGTGCTGCCGGTGAATAATGATTATCTCAAGATAAAGAAGATAAACGCAGAGTATGGCCGTGTGTTTACGCCAGAAGACACCAATGGAGAACGTGCAGTTGCAGTTATTTCTCCTGCCACTCTGGAAAAATTATTTGCTAATGACCCAGATAAAGCAGTGGGCGCCGAAATTGATGCGAGGCTTCCTAACGGAACTCTCACGTCCCTGGTTGTTGTGGGCGTAGCTCCTAAAGAAAAATCTGGTGCTGGGCTGTTTGGCGGAAATACCCAATCTAACCTGTACGTTCCATATACAATACAGTCGCGTTTTAATGACAAGCCTATTGCGTGGGACTCTGTATCGGTACGCCTAGCACAGGGAGCCGATGAGCCGGCGGTGCGTCAGACGCTGCGGTCAGTTTTGGACTCATACTATGCAGATAATTCTGAGTATCATGCAGAAGTTCGAGACAATAAGTCTGCAGTGAAATCCTTTAATGCCACGCTAGAGAACATTAGCGCTGTGGTTTCTGCTATTGCTGGTATCTCTCTGCTGGTCGGCGGCATCGGCGTGATGAACATTATGTTGGTCACCGTTACGGAGCGCACCCGGGAGATCGGCGTGAGAAAAGCTCTGGGAGCTAGACGACGTGACATTAAACTGCAATTTATTGTTGAGTCAATGATTATTTGTTCCATCGGCGGAGCTATCGGCGTGTTCTTGGGCGGCACCACAGGCATGGTCGGATCGTTCCTGCTAAAGGAATTGGTGATTCCACCGGTCGGCGGAATCTTATTGTCCTTAGGCTTCTCCTTAGCAATCGGCCTATTTTTCGGCTATTACCCGGCAAATAAGGCGGCTAAACTGAATCCGATTGACGCATTACGTTACGAGTAA
>Cp48252_275
ATGAGCAGTACCGCTTCAGAAACTTCGCATAATCAAGATTCACTTATCTCGATGCGTGACATCGTCAAAACGTACAACATTGGGCATGAGAGTGAATTGACTATCCTGCCTGGCGTTAATTTTGACGTTTTTCGCAATGAGTTCGTTTCCGTCGTCGGTGCTTCTGGCTCCGGTAAATCGACGTTGATGAACATCATTGGCCTGCTAGATCAGCCGACCTCCGGCGAGTATCTCTTTGACGGAACTGATGTTTTAACTCTTGACGAGGACGAGTTAGCGCATCACCGCAGTAGAAATATCGGCTTTGTGTTCCAGAGCTTTAACCTCATCGGGCGTATTTCCGCGTTGAAAAATGTGGAAATGCCCATGATGTATGCCGGCGTTCCCAAGAAAGAACGGCTGGAAAGAGCAGAGGAACTGCTGGCCATGGTGGGAATGGATGAGCGCATGCAGCACAATCCCGCTGAGCTCTCCGGCGGCCAGAAGCAACGCGTGGCTATTGCGCGTGCGCTGGCAAACGAACCTCCGCTTTTGCTTGCCGACGAGCCCACGGGTGCACTTGACTCCCACACCGGGCGCATGGTCATGGATCTTTTCCATAGCCTTAACCAGGACTTTGGCAAGACAATAGTCTTTATTACTCACAACCCCGAGCTGGCTGCTGAGACCACTCGCGTGGTTACTATGACCGACGGCGTGATTGTAGACGGTAATACCTTAGGGGAGGGGCACTAA
>Cp48252_276
ATGCCAGCCGCAGTCGCGTCTAGAGCTTGGACGACGTTAAAGAAGAAAAAAGTTTTTATACCGCTTCTGTCGGTTGTGGCATTGGTTGGAGTGGGGACATATTTTGTTGCTCCCGCAGACCAGGGGCAGATAGTTCCCACCACCGAGTACACCCAGCTGGAGTCCTCGGAGGTGGCTAACCGTGTTTTGGTAGAAGGCACTGTTGAGCCCATCCGTACCGCAACGCTCTATACGCACCTCACCGGTCCTATCGCCAGTATCTCTACCAAGGTGGGCGATAAGGTATCCACCGATCAGCTATTGGCAAAGATTGACACATCTACCGCTCAGACTGAGCTGGCCAGCCAGCGTGCCACGGCCGCTCAGAGCCTGAATCAGGCGATGGCGCAGGCAGAGACAGCTCAGCAGCAGTATGATCAGCTCAAGAGCCGTCTTGACCAGGGGCTAAACGCTGAGATCAACACTGCCAACGCGCAGCAGCGTCAGGCAAATGAGGAATACATCAAGGCTCAGCAGGCCTTTGATCGTAAGGCTCAAGACCGTCAGCAGGTGAACACCCCAGAGCTGCGTAGCCAAGACGCAGCAGTAAAGCAAGCTCGCGACCAGCTGATCTCTGCGGCTCTTGACGCCGCGCGGACTGGCGCCGTGACCGCTTTTGGCATTGCCGGTAGCTCTCAAAATGACGATTCTCAGAACCAGGCTCAGGGGCCCAGCCAGTCTCCTTCCGGATCTGGACAATCCGTCGTTGAATCCGTGATTGGTAGCGCAGACTCACTAGTCAAGCTCAATAGCGCGCAGCGTCAGCTGTCAGAAGCTGAGCGCAACTACATCTCCACCCTGGCCACAGTAGATAGGGAGCTAAGCGATTCCCAGCGGGCAGTCGCAAACGCTTTTGAAACTCACAAGGAAGCTTCCACTAATGCTGCAGCTGCTGAATTTGCAGCACAGCAGCAGCTCGCGCAGCATGAGTTGGCCATCAACCAGGCATGGCGTGGCGCTAACACTGCTCAGGATGCATCGGCGTTGACCCTGAACAAGTTGCAGCTAGACATCAATTCCTCTGACGTTCGCGCACCTTTCTCCGGTGTTGTCATGGCTGTTCCTGCTCAGCAGGGCAAGCCTGCTGCTGGCGAGGGCCTGGTTACTATCGGCGATGATTCCTCGTTGATTGTTAACGCTGATGTGAAAGAGGCGGACGTGGCTAAGCTGCGTGTTAGTGACAAAGTGACTCTGACCTCCACATCAAGCGGAACCAAGACCTTCCAGGGACGTATCAAGAAGATTGTCAACGTGGCTAAACCCGCAGCTTCTGGATCGGAAAATGCAGGTAAAACAAAGCCTTTGTACCCTGTGGAAATTGAGCTAACCGGAAACCGAGACGGTCTGCTCATCGGCGGTAGCGTCAAAGCACGGGTGAACATTGATAAGAATCGTGAGCCCATTAAGCTTCCTTCAGAGGCCGTTTACCAAGAAAACAATGCCAAGAAGGTGCTTGTTATCGCAGAAAAAGACGGTGTCTCTGTGATCGAGTCTCGCACCGTGACTGTTGGTAACACCACCGATATCATCGCAGAAATCACTGGTGGCGAGCTTAAGCCAGGAGACAAAGTCCTGAATCAGGCTTCCAAGTACAAGGATCTGATTGGTACTCCCGTCACCATGCAACAAAATGCGATTGTTGAAGGCAACTAG
>Cp48252_277
ATGCGCAGTGATTTTCCTATTTTATGCGTCTTACCTTTCTCTTTTTACCTTCTAGTGTTGGGTGTAACCGGCCCTGTGATCGGTATTGCATTGACTAGTATCTGGAAGGAAAGAAAGATGTGA
>Cp48252_278
ATGCGAATTGCGTTGGCACAAATTTCTGCTACAGGCAACAAACAGGAAAATCTGCGTCTGATTGAAGATCAGACACGGTATGCGGCGCAGCGGGGGGGGGCTAATCTGGTGGTTTTCCCCGAGGCCTCAATGCAGGCATTTGATACTGGACGCCTAGATATAAATGCTGAGGATATATCAGGGGCTTTTGTGGGGCGGATCAAGGAGCTGACCGATGAGCTGGGCATTGGCGTCGCGGTGGGGATGTTTACTCCGGCGGATACGGTAGACGTTGAGGGAAAGAGCATCAACAGGGTGCATAACACGCTGGTTGTTACTCTTCCGGGGGCGGAAAATCCGATTTTTTATAACAAAATCCATACGTATGATGCCTTTGGCTATCACGAATCTCATACCGTTAAGGCCGGGGAGGATGTGGTTATTTTCTCCTACGGGGGAATCACTTTTGGCTTGTCTACCTGCTATGACGTGAGGCTTCCTGGGCAATTCCGGACGCTGGCGCAGCGTGGGGCGGAAGTGATCCTGCTGCCGGCTAGCTGGGCTAATGGCACGGGTAAGAAGGAACAATGGCAGTTGCTTACGGCTGCGCGGGCTCTGGATGCAACGTGTTTTGTGGTGGCGGTGGATCAGGCGGACTCTGGGGTAAAAGGCCCGACTGGCATTGGTTTTTCTCGGGTCATCGGACCGGATGGGGTGTGCATAGCGGAAGCTGGTGCCGGGCCTGAACTGCTCATCGCCGATATCTCTACGAAGGATCTTTCCGACGTTAGATCTGCCATACCCGTTTTATTGGGTGTGGATGAGTACGCAAACGCCTCTCTCGAGCCTAACAATATTTAA
>Cp48252_279
ATGAGGCCAAGCGCAACAGCTTCAGCCCTGGATCACTTTCTCAGTTCTGCAAAACTCGCCACGCATAGGCATGAGGAGGGCATCGCCAACCTGCTTTTCCAGGTGCGTGAAACAATCACCCTGCTCATGGAAACAGACTCAGCAACCTCGCGATCGCTCCAGACCTTGTGA
>Cp48252_280
ATGTTCACATTAGAATCCCGACAACTCCGCAATTCCGCCCATGCGTTTTCAGCCTTTTCCAGCTCAGGGAGCTCTGCCGCCCATGATCTTCGTTCCACGTGGAACCGAGGGTTAGAACAGCTTTGCGGGAGAGCCTTTGAGAGCGCAGCCGCCGCGCTCATCCGACCCCTTAACCGCTGGGCCGATCCCCATAAGACAGCCAGATGCATTGCACGCATCCTCTCCATGACCGCCCATCTTCAAAAAGAATTAGAACGCCATCACGAGCACTTACTCTTACTTCCGCAACGCACCGTCGATGAATCCATCATCCTCACTAGAGCCATCATGTATCTGGAAGAAGCAGGAAAGCTTCTCGACGCCACCTGCGCCCACTCCATCACACAACTCGCGGCTTTGTGCACCGATGAATCCGATTACCTCCCGAGCACACTAACCGCAACGCAGCTACGCACCGACTTTCCCGACGCCGAGATACTCCAGCTAGACGCCCACCACGCGGTAGTCGCCTTCGGCAATGTATCCACAGCCAGCTCGATCACCACCCTCGTGGCCGGAGTAACATCTTCCGACCCCACTACCTGGTCAGATAGCTTTTACACCGCCAAACGCATATCCCAAGTAACGGGAGGGGCGGCCGTTGCCTGGCTGGGATACTCCGCCCCGGCCAATCTCCCCGCCGCAATTGCCACAGCTCCCGCATCTCGTGGGGCACAGGCATTAAAAGATTTTCAGTCCTCCTTGCGCCTCAGAAACCCCAGGGCAAAACTACTGGTATTAGGGCACAGCTATGGTTCTGTAGTTGCAGGCAAAGCAGCGGCAACCGGGCTAGACGCAGATACCCTTATTTTTGCTGGCAGCCCCGGAGTTTCCCCGGAGATCAAACTCAATTCCGATTCACCTCGCGTCATCTCAGCCCTCGGATCTTTAGACCCCATCGGATTAACCGGAACCAAATACACAGCCCTGCACGGCAAAGACCCCACCGCGGCCGGTTTCCCGGCCGAACAATGGGGAATCCCCGGAGGGCATTCGAGCTATGTAACCAGCCCGCTTTTTCTCACGCGCCTTGCGGCAGAGGCACGGCGTTAA
>Cp48252_281
ATGGTTGTGTCCCCAGCCGGCGTCATGCCGGTTGGGGTTCAGTCGTTTAGGGGACTTAATGAATACCGTTCCCAACAAGGTGTAGGTATTGACAATGCCTACGAGAAAGGAAAGATCGACGTGAAAACCGATTTCCCTGAGGCCTTCACCGCCGCTGTAGTTGACAACTTTGGCCCTGAACTCAATATCCACGATGTTGTTTTGCCCGAGCCGGGACCTAATCAGGCATTGGTAAAGCTGGTGGCCTCTGGTATTTGCCATACAGATCTTCATGCGGCGGAAGGGGACTGGCCGGTAAAACCGGAACCGCCTTTTGTCCCCGGGCATGAAGGCGTGGGGGAAGTTGTGAAATTGGGACCCGGCCATCATCGCGTGCAACTTGGAGACATGGTGGGCAACGTTTGGCTTTGGTCCGCCTGTGGGGAGTGCGAGTACTGCCGCACCGGACGTGAAACCCTTTGCAATGACGCCGAATATGGCGGCTATACGGTCGACGGCTCTTTTGGTGAATACATGCTGGTAGATACCCGCTACTGTGCGCGTATTCCAGAAGGCTCCGATCCAGTTGAAGTGGCCCCCATCTTGTGTGCCGGCGTGACCGTGTACAAAGGCCTCAAAGAAACCGAGTGTAAGCCGGGCCAGTACATGGTGATTTCCGGCATCGGTGGCCTAGGGCATATCGCTGTGCAGTATGCGGTGGCTATGGGAATGCGAGTGATCGCTGTGGATATTGCAGATGAGAAGCTCGAGCTGGCGCGTAAGCACGGTGCAGAATTTGCAGTCAATGCGTTGAAGGAAGACCCGGTTGAGTCGATCAACGCATTTACCTCAGGTGGTGCGCATGGCGTTTTGGTCACTGCCGTGCACCCGCAGGCGTTTGGACAAGCCATCGGGATGGCCAGAAAAGGCGGAACCATCGTATTTAATGGGCTTCCTCCAGGAGAGTTCCCGGCACCGATTTTTGAGATTGTGTTCAAGGGGTTAACTATTCGCGGTTCATTGGTGGGAACGCGCCAGGACCTAGAAGAAGCCCTGGATTTCTATGCACGCGGAATGATCAAACCGACCGTTACGGAATGCAAGCTTGGCGACGTCAACAGTGTCTTCGCCGATATGCATAAAGGCACGGTTGATGGTCGCATGGCTATTAGGTATTAA
>Cp48252_282
ATGAGGCCATCCGAATTGCCAAATGACACCAACTATGGGCTCGGGGCCGGCGTGTGGACCCGGCATCAGAACACCGCGTATCGCGCGGGACGTGCCATTCAGGCGGGTCGTGTGTGGGTGAACCAGTATCACAATTACCCAGCTCACGCTGCCTTTGGTGGGTATAAGGAATCCGGAATTGGCCGTGAGACTCACCTGATGATGCTCGATCATTATCAGCAGACCAAGAACCTGCTCGTTTCTTATGACGAGAATCCCACGGGCTTATTTTAG
>Cp48252_283
GTGACAATTTACGCTAATCCGGGTACTGAAGGCGCAGTTGCTCACTATAAGAAGCGCTATGACAATTACATTGGTGGCCAGTGGGTGCCGCCTGTTCATGGTGAGTATCTGGATAATGTCACTCCGGTCACTGGGGAAGTCTTCTGCCAGGTGGCTCGCGGTAAAGCCGAAGATATTGAGAAAGCTCTAGACGCTGCGCATGCTGCCGCAGAGGCATGGGGGAAGACTTCTCCAGCGGAACGCGCCCTAATGCTGCATCGGATCGCGGATCGCATGGAGGAACACCTAGAAGAGATTGCTGTGGCAGAGACCTGGGAAAACGGCAAGGCTGTGCGTGAGACATTGGCTGCCGACATTCCCCTGGCCATTGATCACTTCCGCTACTTTGCAGGTGCCATTCGCGCTCAAGAATCGCGGACCTCGCAGATTGATCACAACACGGTCGCTTATCACTTCCATGAGCCAATTGGCGTAGTGGGGCAGATCATCCCATGGAACTTTCCGCTGTTGATGGCGGCCTGGAAGATTGCTCCCGCTTTGGCTGCCGGCAATGCGATTGTGCTTAAGCCGGCTGAGCAAACCCCGGCCTCGATTCTGTACTGGATTGACATCGTGGGCGACCTCATCCCGGATGGCGTGCTCAATATCGTGAACGGCCTGGGCGAAGAAGCCGGTGTGGCACTCTCCAGCTCTAATCGCATTGGCAAGATCGCTTTTACTGGTTCGACGCAGGTGGGCAAGCTGATTAACAGGGCTGCTGCAGACAAGATTATTCCTGTCACGCTGGAGCTGGGCGGAAAATCACCATCGATTTTCTTTGGTGATGTTATGGACTATGAGGATCCCTTCCGGGATAAATGTGTTGAAGGCCTTGCGATGTTTGCTCTTAACCAGAGTGAAGTGTGCACCTGTCCCTCGCGCGCACTCGTGCACGAGTCGATTGCGGAGGAATTCCTTGCGCTAGGTGTGGAGCGAGTACGCAAGATCAAGCTGGGTAATCCACTGGATACTGAGACCATGATGGGTGCACAGGCCTCCATGGAGCAAATGGATAAAATTTCCGGTTACTTGGAGATCGGGCCAAAGGAAGGGGCGGAGGTGCTCGCCGGAGGTCATGTGAACCGTATCGAGGGGCTGGAAAACGGCTATTACATTGAGCCGACCATTTTCAAGGGCACTAATGACATGCGCATTTTCCAGGAGGAAATCTTTGGCCCGGTGCTCTCTGTTGCCACGTTTAGTGATTTTGATGAGGCCATCCGAATTGCCAAATGA
>Cp48252_284
ATGCGTTACCTGCACAAAGCCCGCATCTGCTCTGGAATCATCGCCAGCTCACTGATTATCGGAGCCCTTCCAGCTACCGCCTATGCTGCACCCGTAGAAACGTCACTAAGCTGCAGCATAGACGCCGGAAGGTATGGAAAGACCGTTCAGGAAACAAAAACCACGTTCAATGTCACCCTCCCGGAGAAAGTTACAAAGGGAGAAACCTTTACAGCAAAAGTTAAGCTTTCCGACGTCTCCCTCCACAACAACTCTCTCAACAGGGTCGGCAGCGTCAAAATGGAGAAAAGCACGATCAATATCAATGTTGGAAACAACGTCAAACTTGTAGAAAATCAGCCCGGCGTCACCCTATCCAACGGAATCCTGACACTCTCCAACAAGCTAGTGGCATCCATCTCCCACGGCACACTCACCACCTCAGTGCCGGAACTTAGCATTAAACTCCAGGCCACTGGAGGTGACTCTGTGGTCTTCAAAACGACCAAAGATGCAACCTCAGGCACCGTCCGCGCCTACGTGTTCATCTTCAGCGCAACGGCAACATCTAGCTGCACCACCAAGCCGGACGTCCAACTCGCCTCGGCAACAGTGACCCCCAAGGGATAA
>Cp48252_285
ATGCATAATTCTCCTCGATCAGTCTCACGCCTTATTACGGTAGGCATAACTTCCGCTCTTTTTGCTAGCACTTTTAGCGCTGTAGCATCCGCAGAGTCTGCAACCTTGTCCAAAGAGCCGCTGAAAGCAAGCCCTGGACGCGCAGACACGGTGGGAGTGCAAACAACATGTAACGCCAAACCAATTTTCTTCGGCTATTACCGCACCTGGCGCGATAAGGCCATCCAGCTTAAGGACGACGACCCTTGGAAAGACAAGCTCCAGGTCAAGCTGACGGACATTCCCGAGCACGTCAATATGGTCTCGTTGTTCCATGTGGAAGATAATCAGAAGAGCGATCAGCAATTCTGGGAAACCTTCCACAGGGAATACCAGCCCGAGCTCAAAAAACGCGGTACCCGAGTTGTTCGGACCGTCGGCGCGCAGTTGCTGCTCAATAAGATTAAAGATAAAAACCTCTACGGAAAGCATGTTGAAGACGACTACAAGTATCGGGAGATAGCACGCGATGTATATAACGAGTACGTCGTCAAACATAATCTTGATGGCTTAGACGTAGACATGGAACTCCGCCAGGTGGAGAAACAACTAAACCTCAAGTGGCAGCTGCGCAAAATCATGGGAGCGTTCTCCGAGCTCATGGGCCCCAAAGCCCCTGCAAATGAGGGGAAAAAGCCAGATCATGAGGGTTATAAGTACCTTATTTATGACACCTTTGATAATGCCCAGACATCACAGGTCGGGCTGGTCGCAGACCTAGTGGATTATGTCCTGGCTCAGACCTATAAGAAGGACACAAAAGAGAGCGTCACCCAGGTATGGAATGGCTTCCGAGACAAGATCAATTCCTGCCAGTTTATGGCTGGGTATGCCCACCCGGAGGAAAATGACACAAATCGATTCCTCACCGCAGTAGGAGAAGTGAATAAATCTGGCGCAATGCAGGTCGCAGAGTGGAAGCCAGAAGGCGGAGAAAAGGGCGGGACCTTCGCCTACGCCCTGGATAGGGACGGGCGCACCTACGATGGAGACGATTTCACCACACTCAAACCGACCGATTTTGCCTTTACCAAGCGCGCAATCGAGCTAACCACCGGCGAATCGTCTACAGACTTAGGAAAGCCAACTGGTTCTAGATAA
>Cp48252_286
ATGGCAGGCAGAAGCGATCCTGAGTTTGGTGAGGTCTTTGTCATCTCCGTGGCCGCCGAACTATCTGGCATGCACGCTCAGACGCTGCGGACCTATGATCGGCTCGGTTTGGTTACCCCACAACGTACTCGTGGCGGTGGGCGTAGGTACTCCCGCTCGGACGTAGAACTACTGCGAACCGTCCAGCGTTTGAGCCAAGAAGAAGGCGTTAACCTGGCGGGGATTAAAGCGATCATTGAGCTGAAAAAGGAAAACAAGAAGCTCCACAATGAGCTCATGGCCGCGCGAGAAGAGCTGGATCAGCTAAAACAAAACGGCGCTCGTCCCCGTGGGGAGATCGTGCATGTTCCCCGTTCCACAGCAGTGGTGATGTGGGAGCCGCGCCGCGGGAAGAGCTCCTAG
>Cp48252_287
ATGGCTGTGAAAAACGAATGGGCTGAAAAAGACTATTACGCTGACTTAGGGGTCTCTTCGAAGGCAACAGAGTCTGAGATTAAAAAGGCGTACCGCAAGTTAGCGCGCGAGAACCATCCCGATTCTCATCCCGGCGACAAAGCTGCGGAAGATCGTTTCAAGCAGGTCGCAGAAGCCTATGATGTGGTTGGCGATGACGCCAAGCGCAAGGAATATGATGAGTTCAAGGCCATGATCGCCAGCGGCGGTATGCGTGGCTTTGGACAGAACGGAGGCGCCGGATTCCCCGGCGGGTTTCGGGCGCAGGAGAACTTCGACTTCGGAGACATCTTCGGGAATCGATCTGGATCGGGTGGAGGCTTCTCTCAAGAAGGTGGTCTGGGGGATATCTTCGGTGGCCTTTTCAACCGCGGCGGTGGTGCTCGCAGCACAGTTAGGCCGACGCGGGGGGCGGACGTTGAAACGCAAATAACCCTGGACTTCCGTGAGGCTGCAAAGGGAACCACAATCCCAGTGCAGCTTACAGGCGATGCGCCCTGTTCTACATGCCATGGTTCGGGCTCTCAAAGCGGTGCTCCCACTACGTGTAGCCATTGCAACGGCACGGGATTTACCTCAGAAAACAGAGGGGCCTTCGGGTTTTCCGCACCGTGTAAGCACTGTGGAGGCACGGGTAAGGAAATCACAGACCCCTGCCCCGATTGCAACGGCACGGGTACAGTGCGCAGGACCAAATCTATCACCGTGCGTATTCCCGTAGGCGTGATCGACGGGCAGAAAGTCCGACTCGCAGGGCAGGGCGAGGCTGGGCCGAATGGTACGCCTGCCGGCGACCTTTTTGTTACCGTGCATGTGCGCAATGACAAAGTGTTTACTCGTTCCGGAGACGATCTGGAGGTAACGGTTCCTGTCTCTTTCGCGGAACTGGCGCTGGGAGACACAGTCTCCGTACCCACGCTGGATGTTCCGGTTAGAGTTCGCATTCCTTCTGGAACTCCCGATGGCCGCGTGCTGCGGGTTCGGGGTAAAGGGGTGCCTAAGCGAGACGGCACTGCCGGCGACCTGCTGGTCAAAGTTCAAGTCCAGGTTCCCAAGAACCTTGACGCCGCGCAGGCTAGTGCCCTGAGGGCTTATGCGCAGGCAGAGAAGGATTCTGGATTCGACCCCCGTGCTGGTTGGGCCGGAAAATAA
>Cp48252_288
GTGACCCAATCCAACGGTATGCCCGATAATCCGGGCGATCCCGAGCACACAGACCCAGAGGCAACCTCTGCGGAACGCGCAGAGGCGGCTGCTGAGGAAGCAGAACGTGCAGATCAGGACAACTTTGAGCCGGAAATCGACCCCATGTTGGAAGCCGATCTCGAAGAAGCCCTTGCTGATATCGACGCCGAGGTGGCTGAACAAGCTGCCGAGCCTACGCTAGAGGAACAGCTCGCTGAGAGGACTGAGGACCTCCAGCGGGTGAGCGCAGAGTACGCGAATTATCGTCGTCGCACTGAGCGCGAGCGTCAGGTCGGCGTGGAGGCTGCCAAAGCTCAGGTGATCACGCAGCTGCTCCCGGTACTCGACGATCTTGATCTCGCGGAGAAGCACGGTGATCTTGCAGAAGGTCCTCTGAAAGCTTTCCGCGACAAGTTCGTCGGCGTGGTCGAGGGACTGAAGGTCACTCCTTTTGGTGAGGAAGGCGACGCCTTTGACGCTGAGCGTCACGAGGCCGTCCAGGATCTCTCGTCCGGTGATGAGAAAGTCTTGGGAACGGTTCTGCGCCGCGGCTATCAGATGGGCGACCGTTTGCTTCGCACCGCGATGGTGATCATCGCAGATCCTGCGGAACCTACGGAGTAG
>Cp48252_289
ATGGGACGCGCAGTAGGAATTGATCTCGGTACCACCAACTCGGTGGTTTCTGTACTGGAGGGTGGCGAGGCTCAGGTTATCGCCAACTCTGAGGGCTCTCGCACCACCCCTTCGGTGGTCGCTTTTGCTAAAAACGGTGAGGTTTTGGTCGGCCAGTCCGCCAAGAACCAGGCCGTGACTAACGTTGACCGCACCATTCGATCCGTTAAGCGCCACATTGGTACCGATTGGACTGTGGATATCGATGGCAAGAAGTACACCCCACAGGAAATTTCTGCTCGTACTTTGATGAAGTTGAAGAGGGACGCGGAGTCCTACTTGGGCGATGAGGTCACCGATGCAGTGATTACGGTCCCCGCGTACTTCTCCGATGCTCAGCGTCAGGCAACCAAGGAGGCTGGCCAGATCGCAGGACTGAACGTTCTGCGTATTGTCAACGAGCCCACCGCAGCTGCCCTGGCTTATGGCCTGGAAAAGGGCGAGAAAGAGCAGACCATCCTGGTCTTCGACCTTGGTGGCGGCACGTTCGACGTCTCCCTCCTGGAGATCGGCGACGGTGTTGTTGAGGTTCGCGCAACCGCTGGTGATAACGAGCTCGGTGGCGATGACTGGGACAACCGCGTGGTTGAGTGGCTCGTAGACAAGTTCAAGAGCAGCAATGGCGTGGACCTGTCCAAGGACAAGATGGCCATGCAGCGCCTCCGCGAGGCAGCTGAGAAGACAAAGATCGAGCTATCTTCTTCTCAGTCCGCGACCATTAACCTTCCGTACATCACCGTCGATGCAGACAAGAACCCGCTGTTCTTGGATGAGACCCTGTCTCGCACCGAGTTCCAGCGCATCACCCAGGATCTGCTTGATCGCACCAAGGCGCCGTTCAACCAGGTAATCAAGGACGCAGGTGTGTCTGTCTCTGAGATTGATCACGTTGTGCTGGTCGGTGGTTCCACGCGTATGCCGGCTGTCTCTGAGTTGGTGAAGGAACTCACCGGTGGGCGCGAGCCTAACAAGGGTGTTAACCCGGACGAGGTCGTGGCCGTAGGTGCTGCACTTCAGGCTGGCGTTTTGCGCGGCGAGGTTAAAGACGTCTTGCTTCTAGACGTCACCCCGCTCTCCTTGGGTATTGAGACCAAGGGTGGCGTGATGACCAAGCTGATCGAGCGCAACACCACCATCCCGACCAAGCGTTCTGAGACCTTTACCACGGCTGAGGACAACCAGCCTTCCGTTCAGATTCAGGTGTTCCAGGGCGAGCGAGAGATCGCGGCTCACAACAAGCTGCTGGGTTCCTTCGAGCTCGGAGGCATCGCTCCTGCTCCTCGTGGCATCCCACAGATCGAGGTCACCTTTGACATCGACGCTAACGGCATTGTCTCCGTATCCGCTAAGGATAAGGGCACTGGTAAGGAAAACACCATCAAGATCCAGGACGGTTCCGGTCTGTCTCAGGAAGAGATCGATCGCATGGTCAAGGATGCAGAGCAGCACGCAGAGGAAGACAAGAAGCGTCGCGAGGAGCAGGAAACTCGCAACTCCGCTGAGACCATGGCATACCAGACCCGCAAGTTCTTGGAGGAGAACGGCGAGAAGGTTTCTGAAGACCTGAAGAGCAAGGTCATTGCAGCTGCCGACGCTGTTGATGAGGCTCTTAAGGGTGATGACATCGAGGCCATCAAGACTGCCGTGGAGAAGCTGTCTACCGAGTCTCAGGAGATGGGTAAGGCAATCTACGAGGCAGAGGCTGCTAACGCAGGGGCTGCCGACGCTGCCACCAAGGCCGACCCGAATGTCGTTGACGCTGAGGTTGTGGACGAGGAGGAAGAGAAGAAGTGA
>Cp48252_290
GTGGAGCTGGAGAAGGACTTCAGCACCAACGTGGCCACTGTGAAGTCTAAGGAGGGGACGTCTGTAGACCTCAAGAACGTATTCTCCACCCCTAACGGCGACCTCACCATCTCCAAGAAAGTCGCTGTTCTTAAAGAGGACGTGGAGGATCTAGATGCATACGTTCCTAAGACCTTTAACTTTGATTTGACATGCACCGACGGCACAAACAAGAGCTTCTCCCTTAAGGCTGAGGCAGAAGAAGTGATCAGCGGCATCAAGGTAGGCGCTGAATGTACATTGACTGAGCGGGATACGCAGCACTCGCAAGAGGTTATTGAGTCAACCTCCATGGAGGGCGTGGACAAGAGCGTGACCGGCAAAGTAATGACGTTTACCATCCCGGAAGTGGGCCAAGCCGCCACTATTGACGTCCGCAATGAGTACAAGCCTGCCATGGCAAAGCTGACCCTGAACAAAAAGGTCAACGCCACGTATCAGGGCAATGGTCAGCAAGTCCCCGAGGATATTATTAGTGGACTCTTTGCAGACACCAAGTTCCAATTCTCATACACCTGTAGCCGTGGCGGCAAGGAGCTGCTCCAAAGCACGGCGCAGATTGGTAGGGGAGAATCCATTGAGGTGGAAGTCCCCGTGAACGCCTCATGTTCCTTTACTGAGAGCACGGTGGAGATAGACGGCCTGGAAGGCCCTACCCTCAGCCTTGAGGGCGCCGGTCGGCTGGATGGTGAAAAGTCAGACACCATTAGCGTGGATAAGATCGCAGGTGACACCACGGGCACTGTGATGAACAACTATAAGGTGAAGACCGGAAGCTTTAATCTACGCAAAAAGGTAGGCGGAGACGGCATCACGGAAATTGACAAAGACCGAAAGTTCAACCTCTCCTATACCTGTACTTATCGCGGGAAAGTGTTGCGCGAAGGGAAGATGAGCATTGCTCGCTTTGAACCGGGAAGCGACCATAAGGTAGATAACCTCCCGATAGGCACTGAATGCCAGGTGTCGGAGGACCTTGATAATGCACAGCTACCCAACCACAAGCTTGCGCTTACGTGGGCAGTGACGGAAGACCAAGACGGTAACGGAACTGAAACCTCATGTACTTTGGCGGAGAACTGCGAGAGTGCTCCAGGGCAGAACTCGGCAGTGATAAAGATCAGTGAGACTGAGAACTCCAGCGGCGCAGAGCCGAATTTCCAGGGCACCCTTGTCCTGTGGAATTCCTATACTGCTGATCGGCTTAAAGTTCAGGTGACCAAACAGCTCACGGGAGACGGGCCGGCCCTAGCTTCTGACGAGGACTTTGTGTTTAACCTGGTGTGTAAAGACCCACATAGTGAGCGTGCGATCACCGCGCAGCGAACCATTAAAGGCGCCGGAAACGGACTATTTAACGTTGCGGATACTCAGGAGCAAACGCCTGTAGAGATTCCCGTGGGGTGGTCGTGCCTTATCACGGAGGAACAGATCAATCGTTATGACGCAGACGTAAATGTTTCCTTTGAAGGTGCAAAGCTAGAGACGCCTCTCACGGATACGGCTGGTGCCACCGGCACCTTTAAGATCGCTGGTGAGCCCAACTCAACCCAAAACGTGACGGTGAAAAACGACTACGTGCGTAAGCGTGCGCAGCTGCGCGTGGCCACTAAATACGTGGGCAACCAGCAGGGAAATGTTAACGAGTACCTCACCAATAAAGAGACCTTTGGAGTTTCTTGGCGCTGCGAGGATCAACTTACTGATCAGGTCTACGAGGGGTCTTTGCGGGTTCCCGCGGATGGGAAACTGATAGAGATTCTGGATAAAGACGGCAAGCGCCTTCCGGTATCCGTGGAGTGCGAGCTTACTGAGGACACCTCCGATAAGGTTCCCGCGGAGTTTGCCGACAGCGTGCAGTCATCGCATCGTGTCTATGCGTCGCGTAACGATGAAGTCTTCTTGGACAAGCCAGGGTCGGTTACTATCAAGCCGGTAGACCTGGAAACAGACAACGTGACAGACGTGGTGTTTGAGAATAGCTATTGGATGAACACCATGGCGTTCTCCGTGCAGAAGCATCTTGAGGGGCCTGAAGGCGCTTTGGGCGATAACCCTCAATTCCACTTCACCTACCGTTGCGAGCTGCCGCTGCTCCCCACACAGCCTGTGCCGGAAGCCTTCCGCGCCGGGGCCACCTCGCCTACTGGTTCCCAGACTGTGAAAGGCACCTTTGACATTGGCCACGGACAGAGCTGGGTTGCACCGGGCGCTCCCACTGGCACTCGCTGCTGGATTTCGGAGGAGCTAACGGAAGAGCAGCGGGCGTTGCTGGCTAGCAAGGGCCTGCGACTAGAACAAAGCACAACCCAGTTGTTTGAGGCTACTCCTACAGAGCAAGCGGATGAATCCCTTGAACAGCAGATTGCTAAGTCAAAGCGCACACCCATCGCTCCTAATGGTGAGGTTGAGCTCAACGCTGAGCAGGGCGGAGATGTTATCTACATCAACAGCCTGTACCGCACCGAAGGCTCAATCTTGATTGAGAAGGTGGACGCTAAGGGTGAGCCGTTGAAGGGATCGCGATTCTCGATTTTCCGTGCAGAAGGCGATCGTCCTGCAGGCGAACCTTTATTCACGGATATTGCTCCTGAATCCCAGAAGCCTATCTCTCTTGCTCCTGGCAGCTATTACCTTGTAGAGACCACACCTGGTGAGGGCGCTCAGTTGCTTCCGCAATCTTGGAGGTTCAACGTGACGCCTACTGGGGAACAGTCGGGAGATCTGCGGTTTACTCTGGAGCCGCAGGCTAGCGATTCAGGTCTGATCACTGTAAAGCGCAAGGATGATAATGATCCGACAAGCGCGTGGGTGATTCAGGTGGCCAACGTGAAAACTGGTGAGCTGCCGTTGACCGGCCGAGGCGGTCGTAAGCTCTTTACCATCATTCCCGTTGTTCTGCTGCTCATCGCCGGCGGTATCTATGCTTGGCGACGTCGCAACGAGTAG
>Cp48252_291
GTGGTCACTCCTAATTCGGTGCTGTCCCCGACAGTCAAGGGACGCACTTTTGACCTCAGTTACACCTGCACCTATAAGGATAAGGAAGTCGCAAAGAAAGAGGAGAAAGGGCTCATCTCCGGCGAGCGTCGGCAGATCGGCAAGCTGCCGCTTGGCACAAAGTGCGTGGTGGAAGAGTCACAACCTCAGGTTGATCAGAAGCTCTACACGTTAAAGACGACATGGACTACAGATAACGTGGAGTCGGCAAACGGAGCGTCGACAAGCGGAAACGACCGCAAGATTGAATTCGTTGTGGGGAAGAAAGCATACGAGGACAAGGGGCAGGTCGCTGTAGTAGCCAAAAATACGTATGAGCCGGTTATGCGGACAATCAAGCTCTCCAAGCAGATTGCTAACCGCGATAAAATTCCGGCCTCTCTGCTGCCCAAGAACTATCCGGTGAAGTACACGTGCCGTTATATCCCGGATCGCTCCCAGCGGCCAGAAAACGGTGGTAAGGATCAGCCTCTGTACGTGGCAAATGGCGTGGCCACTATTCCGCTGGACGGGGAGACCACCATCGGGCCGCTGCCAGTTGGCACTGAGTGTGCCTTTATTGAGGAAGGAACACCAGAGAACCCCATTGCTATCAAGGGCTATGATCTTAAGCCTTCATGGCAATCAAACGTGTGCGTGAACGCGGGCGAAGATGTTTCTGGCCTGAAGAAGTGCCAGGGCAACTATTTCTGGCTGAATCCCGACGACTCTGCCGACCCGCAGGTAAAGGCGGTAAACAACTACGAGCCCGAGCGCGGATCAATAATTATTGAGAAGAAGGTGGGCGGAAAAGACTCTGACCTGGGCCGCGAACACGAGTTTATTTTTGATGCAGTGTGCCGCAGGGAAGGCCTAGAAGTCTTCAAAAAAGAAGGCATTAAGATCGCGGGCGGTCGGTCTGTGCGTGTCGACGGCATCCCGGTGGCCTCTACATGCAGCGTAAGCGAGCGTGACGTTACGGTAGAAAACGCTACGGTGAAAAAGGCTGCTGATGCTCAAGTGACCGTGGGGCCGGCTAATGAAGCGCCGCGTACTGCGTCGATGACTAATGAGTTTGTGAGGGATCAAGGACCCATCACGATTAAAAAGTCTGTTGACGTGAGCCAGGTGCTGGACGTTACAAAGCACGCAGAGCTCAAGGCCGGTCCTTTCAAAGTTAAAGCGCAGTGCGTTGTGCCTATGGAAGCCTCTCCGCGTTCCGTTGAGGTCACGTTGACTGACGGAGAGACTAAGACCTTAGGCAACTTCCCCGTGGGCACGGAATGTTCCCTCACGGAAGACTGA
>Cp48252_292
ATGACGAGTAGTCATGATCGTTACTTTGAAAAACAGCTCCGGTGGCTGACTCGCCACATGTTGGCAGTCGCAGCCGTGCTAGCGATCATGGTCGCGGCCCTGACGTTTCCGCTCAGCGAGGAACCGGCGGCACAAGCAGATCAAGTTGCTGTCCAGCCGCCGCTAGTGCGACCGACTCCAGCGCAGCCGGCTCCCCAGAACCCTGACCTTGACCTGAATAAGTGTGGCGCCACCGTTGCCTTTGTTGTAGACCTCTCCAATTCTTTGAGCCAAGCAGACCTTGATAATCAGAAGAAGACGCTGCGGGAAATGGTGAACTCCTTGGAAGGAGCGCCATACGTTTTTAGCCTGTATACCTTTGCCAGCGCGGCCCCTGCGTATGGAGCAGGGAATCAGAACCTGAAGTCGATGTCCTTGCGGGATCCCGAGGACGTGAAGAAGCTTAGGGGACGGATTGATTCGCTTTTTCTCCCTGGCGATAGATTTGGTGCTACCAACTGGGATCAAGGATTAGGCCAGGTCGCAGATGACATTGAGGCTGGTACTCATTATGACACCGTTTACTTTATAACTGATGGCAAGCCGACTTTTGATAGGAACGGTAGGAATTTTTGGGGAAATACGACAGAGCAATCGGAAATAGATAACGCGGTAGAACAAAAAGAGAGATTTGTAAAGAGCAAAACGCAGCTCATACCCATCGGAGTGGGGTCGGATATCCAGGATAAGAGGCCGCAGAATATTTTCGAGCCAAGTAATTACTATGATTATTACTACAAAGGCTACTGGCGAGTCGCACGCCAGTTAACGGCAGAGGAAATACTGCGCAAGATTGCGACTGCACTTGAAAAAACAATTATTTCTCCTGATTATGAGAGATTGGTGACCGATCTGCAAAAAAACTTTGTCACTGGCTGTTTGCTTGTGAACAAAGAAATTGTGGACGGGGATGGTTCCGTTATAGAGCCGGGTGATGGATGGCACTTTGATCTGGAGGCCGGGAACACCAAGAAAGAACTGGTAACCAATGACCGTGGTGTTGCGGCTATCGCAGTAGGGGACTTTAGCCAAGAAAAACCACAAGCAACTATCACTGAAAAACAACAAGATGATTTCCAGCTGGTGGAGGAAGGCAAAGGCGCAGTTACGTGTAAGGCCTTCCAAGCCGGTAAGGAATCCACGAGTATTGAGAGCAAGAAGACAAAAGACGGGGTGCAAATAACCCTCGACCCGGCGAAAATCATCTCCTGTACCTTCTCCAACGTGCCCAAGGTCCCGGTAGAGAGAGATAGGCAAGGACGTGGTCACTCCTAA
>Cp48252_293
ATGGTAAAACAAAATAAACTAGCGCGTATACGGCTAGCTGTGGTTGCCGTGATAGGTACGGCAGTTCTGTTCTCCTCACCGGCAGCCTTTGCCCGCCCCGCAGTATCGGTGGACTCTGTCCAAGCAGCGACTATCGACCCCACCCGTACCGCGAGCCTGAGCATTGAATTTAAGAATTCTCCGACTGCAAGGGACACACTCTCCGGAATCCCCGTGAGGATCGCCCGTATCGACGGAATCGACCTAACCACGCAGGAAGGCTGGCTGGCTGGCTCCAAGTTATCTGTGGCAGAGGCACTGAAACAGCCAGAATCTCAGTCATGGCAAGCAAAGACGGACAGCAGCGGTCGGGTGCGATTCGACGCCTTGCCCATTGGCTTATATAAGGTCCAGCCCGTTAAAGGATCCGATCGAGGATTTGAGCCCTTTGTAGTTCCACTACCTTCCTCAGCTGAGACTGGTGAATGGAACTACGATCTTCTTGTTCATCCCAAGCCCAAGCACAAAGAAGAGAGCGAGCCGACGGTCCCGTGGTGGGACCCAACGATTCCTCCACTTCCTTCAAAAACACCACAACCTCCGCAACCAGCCACAACCACCCCGGCTACGCCAAGCCCTGGCCCGGATAAACCGGGCAAAGATGACAAACAAAAGCCCAATACCTCGCCATTAGCGCGAACAGGTGCATCGGTCATAGGTGTTGCGCTCTTGGGGCTCCTCTTAGCAGCCCTGGGATTTGGCGCCGTGATGTGGAACAAGAAAAACAACCGAGGGGATGACGAGTAG
>Cp48252_294
GTGCCTTTTATGAAGGAAAACCTCAGTAAGACGCTAAACAAGCCGGTCATGATTTCTCTGGTGTTGGTGATCGTGGGGGTCATTACTCTTCTTTATCCAGTAGCCGCAGCATACATGCACAATGCTTCCCATGCCCGAGAGGCTCAAAAATATATTGATGTGCAAAAAGGTGTGTCTGATGCGGATAGGGAACGCTGGATCGCTCAAGCCCAAAGCTATAACGAACGCCTGGCGCGCATCCCGATATTAGATCCTTGGCTATCCAGAGTCTCCAAAGACAGCGGACTGTACCGAGAATATATGGCGCAGCTCAACGCGCCGGGCACGGATGATGCTGTTATGTCTGTGGTCTCTATTCCCTCGATCACAACCACGCTCCCAGTGTTTCACGGTACTGACGATGAAGCCTTGGATAAAGGACTAGGGCATATCTATGGATCTTCGCTGCCCGTGGGCGGCGAGAACACTCATGCGGTGATCACCGGACATTCTGGTCTGGCCGAGGCCACAATGTTTGACAACCTGGAAAAAGTACAGGTTGGAGACATGGTCTATGTGGACACCGTGGGCAAAGTCCTCACCTACAAAGTAACTGACACAGAGGTTGTGCTCCCGAGCGAGATTGAGAGTTTAAGGGCACAAAAAGGAAAAGACCTCCTCACCCTGATCACGTGTACTCCCTATGCAATTAACACTCATCGTTTACTCGTGCATGCGGAACGCGTGGAGACCAGCGAAGAAAATCTGCCGCAGTCTGCTGTTCGCTGGGAAGGCTGGATGGCGTGGAGAATTCTTGCCGCCCTTGCAATCGTGGCTGTGGTTTTAGTGATCTACCTGCGCAGACGGGCTGGAAATAAAGAAAACGAGAGAGTTTAA
>Cp48252_295
ATGGATATGCATAAAAACCCCAATTCCCAACCCCCTGGAACAGCATCAGATCGCGACATTTCCGATCTTTTAAACTCCGCTGTTGAAGAATCAGAGCCGTTCGTGCCTCCTGCCAATGAGGCACCACGCAAAGATCGCGCAATCATCCTTGGAGCCGATGCACGGTGGGCTTCTGGCTGGGCGCTTCGCTTTATCATCGTGGTCATCGCCAGCGTCATGGCATGGCGAGGCCTAGCCACCATCTGGCAAGGCCTGCTACCCGTCATCTTGGCACTCCTATTGTGCACCGTCTTGTGGCCGCCAGTTCGATGGCTACGATCCAAAAAGGTTCCGCCAGCAACCGCTGTACTTATTGTGGCTATCGGATTCTTTGGCGCTATCGGCAGCATTTTCGCGGCAATGGCCCCCAGCGTCAGTTCCCAATCAAAAGACCTCGTAGATCGCGCCAATGAGGGCATTCAGCGCGCGCTGCATTGGGCAGAACACGGACCACTGAACCTGGACACATCACAAGTCGACGGCTATATCCAAAATGTGACACAAGCTCTTCAGGAGCACTCACGCAATATTGCCAATGGCGTATTCTCTGGACTTACCACGGCATCCTCGATTCTTATCACAATTATCCTGATGCTTATCCTGTCCTTCTTCTTTCTCAAGGACGGCACGCGTTTCCTCCCCATGGTGCGCAGGGTCGCCGGCCCCAACTTGGGTTGGCATCTCACCGAGGTTCTCACGCGTATTTGGAATGTTCTCGCTGGGTTCATCCGAGCACAGGCCATCGTATCCCTGGTCGATGCCGTCCTCATCGGAATCGGTTTGCTCATCCTTAAGGTCCCGCTCGCGCTCGTCTTGGCGGTTCTGACCTTCTTTGGTGGCTTTATCCCTATCGTGGGAGCCTTCACCGCAGGCGCGCTTGCTGTGGTCATCGCTTTGGTCAGCAACGGCGTCTCCAACGCTATTTTTGCGCTTATCCTCATCATCACCGTCCAACAAATCGAAGGTCACATTCTGCAGCCTGTGCTGCAGTCCAGAGCAATGAACTTGCACGCAGCAGTAGTCTTGCTCTCCGTGACCATTGGTTCTGCGCTATTCAGCGTGGTGGGCGCATTCCTCGCAGTGCCAGTAGCGGCCACCTTGGCAGTGCTTATCCGTTACCATTCTGAGCTGGTCGCACTACGCGCAGGAGAAATAACGCTTGATGAGATCGAGCTAGCTACCGCCGAGGAAGCCACCCCGTCCATCAATGGCGAACAGGCTTGGGGCAATCTCAAAGATCAGCTAACCAAACTGAGTTTGAGAAAAACATCGAACGTGGTTATTAAAAAGGAAGAAGCTCCTTCAAACCCCGCGGACGACTAA
>Cp48252_296
GTGGATAACACACACAACCTTCGCGCCTCTGCGGTGACCGTGGAGTTTACTAAAAATGCGCCTGTTTTAAAGAACGTAAGCATTGATATTAATCCAGGTCAGATGATTGGCCTGGTAGGGCTTTCCGGCTCAGGAAAGACAACGTTGGCTCGTCTGTTGGCCGGAAAGATGCGGCCCACATCGGGTAAGGTCCTCATCGATTCTGCTGAGGTTTCTACACAACGTGGCCACCGCAACCCGGATATCGCAACTATCAACCAGTCGCCTCGGGACGCCTGCTCTCCACGGTGGAAGCTGCGAGACATCATTGCGGAACCACTACGCATAGCCGGCAAACTCGACGAAAAATCGATTGCGGAGCGCGTAGATGAATGTGCTGATGAGGCACTGGTAGACGCCACCTTGCTGGATAGGCTGCCGCACCAAGTTAGTGATGGACAGTTACAGCGTGCCTGCATCGCTCGTGCTCTGGCGCAGGCTCCCAGATTCCTTATCTGCGACGAGCCGACCTCTATGCTGGATCCACTTGCTACCGCTGCCGTGGTCTCGTTGTTGCGTCGACAAGCTGATAACGGAGTGGGCGTACTGCTGATATCTCATGATCACAGGCTGCTCGCGGCGTGCGTGGACACTGTGTTAGAGATGGACCAGTTGAAACAGATGTAA
>Cp48252_297
ATGTCTAAACAAGCTAAATCTCCCGTGGTAATGCACGTGCAAAAGTGGGCCAAGTACCATCGCATCAGCATCTCTGTTTTTGTCGGAGTTGTTCTGTATGGATTATTGATTCCAGTCTTTTTTGACGCTGGAAGCCCGAGCTTTTCTAAGGCCCTGAAGCCTCCGAGCTCTACTAATTTGTTTGGTACTGACCACTTTGGCTTTGATCTTTTTGTCCGCACAGCGGAGAGCCTGCGGGTCTCGCTGGTCATCGTCGCATTGTTCCGTGGATCGCTCATTGCAATTGTGCTGTCTATTGCGTTAACGCACTGGTCCCCGGTCGCGCGTATTGTTCGTTCTTCAGTACTAGCCGTACGAACTTCCGATTATGTGGATGCCTCTTATGCCGCTGGCGGGCCTTTCAAGTGGGTGCTTATTAGGCATTTAGCTCCCGCAGCAGCTGGCCAGGCTGTGGTTGCCATGATCATGCTGATGCCGCACGCGGTGTGGCACGAGTCTGCGTTGTCATTCTTGGGACTGGGCATCCAAGCGGACGAACCGTCTTTGGGTACTCTCATGGATCTAGCCCGTGAAGATATTATGCGCGGTGCCTGGTGGGCGCTAGTATTCCCAGCCGCAGTATTGTTGACCACTACGCTTTCCGCAGTGTCGTTGGCACGGAAAGTGCCTGAAGTTGTTATCGACGTTGATGTAACCGAAACAGAGGAACAAGTAGAAACCGATGTGGTTGCGCCAAGCGACGGCATGGAAGTCCACAACGTGAGCGTTGTAGTCCATGGGAAAGACGCCACGCAGCAGCGTATTCTCAAAGACGCGTCTTTGCATGTAGAGGCCGGCTCTATTCATGGTCTGATTGGGGCCTCGGGATCGGGCAAAACTACTTTAGGCAAGTCAATCGTGGGAATCGCTCCACAGTATTCCAAGCTCGTAGGGCGCGTGAGCGTCGCTGGGAAGCCGCTGGCCTGGGGGGAGAAAGACTTTTCTAAGATCCGGGGAACCGTGGTCGGTTTTGTTCCGCAATCTGCAGCGCAATCTTTTACACCTGTGCGTCGTTTGGGCACTCAATTACAAGAGATTATTGACCGGCACCAGGGAACCTATAGCGTATCGGATCTGCTGCGCACAGTTCATCTGCCAGAGGAAAGCGCGGAGTTTTTCCCGCATCAGCTTTCTGGAGGCATGGCGCAACGCGCAGCTATTGCGGCTGCTCTGGCTGGCAATCCAACGTACCTCATTGCCGATGAGCCCACCAGCGCATTGGACCCACAGCTAACCTCCGATATTTTGGCGCTGTTCAAAGAGATCGCAGATTCTCGGGGCGTGGGAATCCTAATAATCAGCCATGACATTGAGGACCTGCGAGAATCCGAGATCTGTGACACCGTCTCCGTGATGCGAGATGGCGAGATCATGGAAACTGGTCCCGCCGACAAGGTATTGCATACGCCTGATCATGAGTACACGCGCGCCCTGCTAGCAGCGCTACCTAGTGGTGGGTTAAAAGTTACGGAAGGACTTGAGCGTGGATAA
>Cp48252_298
GTGTTGTTACCTGGAAGAAGAGACAACCTCGACGGTATAGGCACGATGGTGGGGCTACGCCTACTGATTATCGCTTTTACCACGGTCGTAGTTACGTTCATTATGTTTGCTCTGGCGGCGTTGTCGCCGTTTGATCCTCTTGCCCATTATCTAGGCGCGGAATACGGCGACTATACGGATGATGAACGCGCCCGAATCGCAGTATCGTTAGGGGTGGATAAGCCCTGGTGGCAGCAGTGGCTGCAGTGGTGGGCTGACGTATTACGCGGTGACCTGGGTTGGTCGCGCGTTTACAATAAGTCGGTCGTGGACGTGATTTCGGAGCGGTTGCCGTGGACGGTCGTGCTGTCTTCGGTTGGTCTACTCCTGATGCTGCTGATCGCCGCAATCTTGGGTGTATGGGCTGCTCGTCGTCCCGGCGGAGTAGTCGATCGTGCTGTTAACGCAATCGGGGTGTTTGTCGCAGCTACTCCGTCGTATATTTATGCCCTTGCCGCAGTTCTCTTTTTTGGAGTGTTTTTGCACGTCATCCCGGTGGGTGGGGCTTCACGCATCGGCGAGGTTCCATCCCTACTCACGGTGGGGCCATACCTGATTGCACCTGCTATCGTGCTGGCGATCTCGCAGTTATCGTGGCCGCTGCTTACGATGCAGCAATCCACGCTTGAAGCCTCGCAGTCTCCAGCGGTGGCTAATGCGCGGTTACGGGGGCTAAGCGAGAGAACTATCCTGGTGCGCCACGTGCTTCCATTGTCATTGATGCCTTTGATCACCCTGATCGGCGCGCGATTGGGTGAACTAGTTGTGGGAGCAGTAATCGTAGAGACTGTATTTTCTTGGCCGGGACTGGCTCAAGCAACCGTAGAGTCCGCGATTGCGGTTGACTTTCCGCTGCTGGCTTTTACCACGGCTGCCACTACGGTCGTGGTGATGCTAGGTTCACTGGCCAGCGACATTTCTTACATGATTATCGACCCGAGGGTGAGCGATGTCTAA
>Cp48252_299
GTGAGCCCGGTTTATGACGGCTTGCTTCGTCCAGAATCCGCAGGTCCAGATAGGATCCCGAACTTTGTTCCTGCCTTGGCCTCTGCAATGCCGGAGCACAACGGCGATGCAACTGAGTGGACGGTGAAACTGCGCGAGGGAGTAAAGTTCAGCGACGGCTCGGACTTTGATGCCCAAGACGTGAAGGCCTCCTATGACATGGCCCGTAATATCGACGCAGGTTCCCAGGTTGTGGCCCGCTATGAGGTAATCAAAGACGTGGAGGTCAAGGACCCTCACACTGTGGTGTTCAAGTTAAATCACCCACTTGCAGAGATGAATTCCCGGCTGCTTTACGCCATCGCTCCCTCTGAGCAGCTAAAGGCGGGTGGCGCTATCACCAAAGCTGAGCTGAATACTAAGCCCGTGGGCACTGGCGCTTACACCTTGGTAGAAAACCGCGGCGATGAGGTCGTATTTAAAGCCAATGAGAATTACTGGGGTGGCGCTCCTCAGGTTAAAGAGATCGTAGTGACCACTGCTGCCGACGACACGGCGCGTGCGCAGCGCGTTGCCGCTGGAGAAGTCGATGGCGCCGCCATTCCACCAGCACAGGTTAACTCGGTGAAGGATAAGAACGGCATCGAGATCGTTTCTACCAAGACCGCTGACTGGCGCGGAATTTCCTTCCCTAAGGTTCCTGAGCTAGAAGACACCAGGGTGCGCCAGGCTCTTAACTTCGCGGTGGATCGCCAGGCATTTGTGGACGGTACCCTTGGCGGTTACGGCACCACCTTGGAGACTTTGATTTCTCCTCTGTACGGGGACGCTCACGACCCATCGAAGACCTTTGGTTATGAAGTAGCTAAGGCAGAGAAGCTTCTTGATGAGGCCGGCTGGAAGAAGAATGCTGCAGGCATGCGTGAGAAAGACGGAAAGCCTTTCCACGTCACCCTCTACTACGCATCCAGCGACACTACTCGCCGCGATATCGCTATTGAGTTCTCTTCTCAGATGAAGAAGCTTGGCCTGGATTTTGAGACCAAGGCCGGAACATGGGATGAAATCGGACCAGCTTTGGGTGAAGCCGCAGCAGTGCTCGGCGGTGGGTCGGCACCTTATGACGTCACCATCATGGCGTATGAGTATCTGCACACTCGCACACCTTCCACCAGCAAGTGGGCTAACCCTGGTAACTACGGTTCTGAAGAGCTGAATAAGCTTCTCGACGAAGCCCGCAGCGAGGTAGATACCGCTAAGCGCAATAAGCTGTGGCAGAAGGCCCAGGCTATGTACATAGAGGATCCTTCGGCTCTGTGCTTGCTTAACCTTGAGCATGTTTATGCAGGCAAGACCAATAAGTGGAAGAAGCCAGAGACTCTTCTTGAGCCTCATATTCATGGTGTTACCTGGGGACCATGGTGGCGTGTTGCCGAGTGGACCAAGTAA
>Cp48252_300
ATGCGACGTTCCTCCTCGTTCCTTGCGCTGTGTTCAAAGCGTAGTGGGGCAGTACTTTTATCGATGGCTCTTGCTGGAGGCGCTTTGGCGGCTTGTGGCGACCCTAGCCATAAAGAAGCGAGCGGTGAAGAAGGGTACCCGTCTCGGCTCGTGCTGGCGATGGTTTCCACCCTGCGACTGGCTATGGTCAAACAGGCGTGA
>Cp48252_301
ATGGCGGACAGCGTTATGCTGACCACACCATCCACTGAGGATGCAGGTTCGGATCGATGGTGGCATCTTACGTTTGGTGGACTTTTAGCAGTCACGCTGCTTGTTTTTGCCCTGTGGTCATTCGGCTATGTGGGTGATACGGCCAACAAGGGCATTCTGATTACCACGATATTGTTTGGCGTTTTCATGGCCTTCAATATTGGTGGCAATGACGTGGCCAATTCCTTTGGAACTTCCGTGGGGGCAGGTACCCTCACTATGAAGCAGGCTCTAATCGTTGCGGCCATCTTTGAGGTTTCTGGTGCGGTTCTCGCTGGTGGTGAGGTTACTGACACGGTTAAATCCGGGATCGTAGACCTTGACGCTATAGATTTAAGCCCGCATCACTTTGCCTTCATTATGATGGCCTCTCTTCTGGGGGCGGCGGTGTGGTTATTGCTAGCTACCCGTATGGGATGGCCAGTGTCCACAACCCACTCGATCATCGGCGGCATCGTTGGAGCTTCCCTTGTACTGGGCTTTAGTCAGGGCCTTGGTGGCTGGGAGATGGTGCAGTGGGGGGAAATCGGCCAGATCGCATTGTCCTGGGTTCTTTCTCCCGTGCTAGGTGGGCTGGCTGCGTGGCTGCTGTTTGGCTTTATTAAAAAGCACATCCTGGTTTATAACGAAGGCGCGGATGAGCAATTGCGCCAGATCAAGGCTGATCGCATTGAGCTGCATAAGTCTTTCAAGGCCTCTTTTGAGCGGTTGAATGAGATCCAGCAGCTCGCGTACACAAATGCCATGACGCGCGACGCCGCCTTGATTCAGGAGCGCGATTTTGACCCTAGCGAGCTAGAGTCCGAGTACTATCGCGACCTCTACCGTATTAATCATCGGCGCGATAACCTCAACACTCACCAGGCCCTTGAGAACTGGGTGCCGTTGCTCGCTGCGGGTGGAGCGGCTCTGATCGGCGCCATGATGCTCTTTAAGGGGCTGAAAAATCTTAACTTGCACATCAGCACGCTGGGGAACGTACTGATCCTTGGAATGGTCTCTGCCGTTGTGTGGATGGCGGTTTTGATTTTTTCTCGGACTCTCAAGCAGCAAGAGCTTTCTCGTGCAACGTTTGTCATATTCTCCTGGATGCAGGTTTTTACAGCATCGGCATTCGCCTTCTCTCACGGTTCCAATGACATCGCTAATGCGATCGGTCCGTTCTCTGCGGTGCTTGATGCTCTGCGGACCGACAGTATTAACGGCAAGGCGGCGGTTCCTACCGCGCTGATGATTACGTGCGGTGTTGCGTTGATTGCCGGCCTGTGGTTTATCGGGCGCTACGTGATTCATACGGTGGGGTCAGGGCTAACGGAGATGCATCCGGCATCCGGGTTCTCTGCTGAGTTGGCTGCGGCTGCTGTGGTGATGGGGGCCTCTGTCCTTGGCCTTCCTGTCTCCTCTACTCACATTCTGATTGGTGCAATCCTAGGTATTGGAATTGTGAACAAGGCCGCCAATTGGCGATTAATGAAGCCCATCGCGATGGCCTGGGTGATTACTCTTCCGGCTGCGGCCTTTGTGTCGGGCGTGGCTGTGTTCGTATTAAACGCTGTGTGGGGATAA
>Cp48252_302
TTGGTACTGAATTTTAACACCATATTGTCTATTGGGGGAGGGGTGGGTGTATCGCGGGAGGTATTTATCGCAGTAAGTGCTGTTGGGGTTAACTTTCTGTTTACCTTGATCCTGTTGGCTATCGGAGAGAATGACTGA
>Cp48252_303
ATGTTCTCTGCATTTCGCATCGCCGTCATCGGCGCTAACGCAACTGGTCTCTACGCCTCAGATCTGCTCCTGCAGTGTTCTCACGCGATCCACATCGACCTTATTAATGAGTCCCCCGTCCCCACTGGAATCAGTCCTTTTAGCCAAACGCCACAGCACCTACCACGGAGAATCCCTGACGCAGGATTTGCTTCCTCCATCCGGTTCATCGGAAACATCCATTCCAGCGCACTGGCAGAGACTCAGTTGGAGGACTATTACGATTCGGTCATTATCGCTGATTTTGCCGAGGCCACCGATGTGCACAATGCAGTCCTAGCAGCAATCTCTTCTCTCAGCGACTACTCACGCGAGGGGAAATATACAAAGAGAAAAGACTTGGTCGAATTCCTCAGCGAACGCGGGATTGTGCATACTCTCTGGGCCGATGCCTCGGCTCTACTGGCAGGTCGCGACTTGGATGCTTGGCGGCGCGCAGTCCATACTGCTCAAGGAGCTCCCGTCTGCTTCTGA
>Cp48252_304
ATGCCGCTTGCAGTAACCAGCGCAGTCACGCCCACCACTGTAGTGTTGGGCGTCCTCGGCATCGTCTTGTCATTACCCGCGTGGTTTTTCTTCCTCCGCGCGGCATGGCGGCTCTATTCCTTCATTACTTCTGGGCAGCCATCTCCAGAGCGCATAAACAACCCGGCGCGCAGAGCGTGGCAAACGTTTAAGGAAGTCTTCTTCCATACCGAGCTCATGCGCAAACCCGCTGTAGCTGTTGCCCACTGGTTTGTCATGCTGGGGTTCCTCTTTGGTTCTATCGTCTGGTTCGAGGCTTATATCCAAACTTTTAACCCGGCGGGTGGCTGGCCTCTCCTCTCGCATTGGCGCGTTTATCACCTTGTAGAAGAAATCTTGGCCCTGGGCACTGTCTTTGGGATTCTCTTCCTCATCTTTGTTCGACTTAATGCGGGCGTGCGCAGCCGTTTTTCTCGTTTCTATAGCTCCTACGCCAAAGCCGCCTATTTTGTAGAGGCAGTTGTCTTTATTGAGGGCCTAGGCATGCTTTTGGTAAAGGCCTCTAAAATCTCTACGTTTGGGGATGGCTCCGCCTGGGCAGACTTTTCCACTATTTACCTGGCCACGCTGCTCCCTAGCAGCCCGGTATTAGTCAGCGTCTTTGCCCTGGTGAAGTTGCTTAGCGGCATGGTGTGGCTCATCGTCGTTGCGCACAATCTCACGTGGGGCGTGGCATGGCATAGGTTCCTGGCGTTTTTCAATATCTTCTTCCAACGTAACCCCGACGGCAGTCCAGCGCTGGGCAAACTACAGCCAATGTATTCGGGGACAAAGCAGCTCACGCTGGAGACTATTGAAGAAGAAGATAGCCTCGGCGTAGGCACCCTTGCAGACGCATCATGGAAGATGCTTCTCGACGCCGCCACCTGCACCGAATGCGGACGATGCCAAGAACAATGCCCTGCATGGCATACCGAAAAACCACTTAGCCCAAAGCTCTTTATCACCGATATTCGTGACGCAGCCGTCGCACAGTCCTCTTATTTACAAGACCCTGCTACCTTTGCTGCAGACGATTCCCACACTAACGTTGACGTGCTCAAACTCGTGGGGGAAGCACAGGTAATCTCCCCTGATGTTTTATGGTCTTGCACTAACTGCGGAGCCTGCGTTGAGCAATGCCCCGTAGACATAGAGCATATCGATCACGTGGCCAACCTTCGCCGTTTCCAGGTCCTCGCGGAATCCGAATTCCCCTCTGAGTTGACGGGAATGTTTAAGAATCTTGAGACCAAAGGCAATCCGTGGGGCAGAAACTCTATTGAGCGGAAAACATGGATCGATGAGGCTCGTCGCGATGGTATTGAAGTCCCCGTGTTGGGCGAGGACATTACAGATTTCTCTGATACGGAATATCTCTTCTGGGTAGGGTGCGCAGGTGCCTTTGACGAGGACGGTAAGAAGACAACACGCGCCGTCGTGGAGCTTCTTCACGTCGCCGGCGTTAAATTTGCAGTGCTTTCCAAAGGGGAAACCTGCACAGGTGATCCCGCACGCCGAGCCGGTAACGAGTTCCTCTTCCAGATGCTCGCCGCAGAGAACGTGGACACTCTCAACGATGTTTTTGATGGGGTCCCACAAGGGAGCCGCAAAATTATCACCACGTGTCCACATTGTTTTAATACATTGCGCAATGAATACCCAGACTTTGACGGGCACTTTGATGTTTTCCACCACACCCAGCTGCTGAATCGACTGGTACGCGAAAAGCTCCTCACGCCGGTTCCACGACGCCCTGAAGATCGCAAACCCATCACCTATCACGACCCCTGCTTCCTTGGTCGCCACAATAAGATCTTTGATCCACCTCGTGAGCTACTTAGCGCAACAGGGATGGACCTGACAGAGATGGGCAGGACCAAAAACGAGGGCTTTTGCTGTGGCGCCGGTGGTGCGCGGATATTCATGGAAGAAAAAATCGGCACGCGCATCAACGAAAATCGCGCGGCTGAAGCTATCAATACTGGAGCTCAGGAGATCGCAGTCGGTTGCCCCTTCTGTAATTCCATGCTCAGCACTGGAGTTAAATCTGTTGCTGAGGACGCACAAAAAGCCCCAAAGGTGCACGACGTAGCGCTGATGCTCCGCGATTCCGTGCTTGTCGACGGACATTTGCCCGAACCCAAGCAGCGGGTCTTCCTCGATCCGCCAATCCGCCAGCCTAAAAAGAAGCCAGTAGCTACACAGGAGACTCCCAAGGCCCCACCTGTGGCGGCGCCTCCTGCTATGCCACAGCCGCCGTCTCTCCCCGCCCCCGGAATACCTACACCCGCAATCCCGACTCCGCCAGGTGGGACTCCTCCTGTTCCGCAACCCCCACAAGCCATGGCACCGGGGAGTCCTGTACCGGGAGCTCCCACTCCGGGAGTTCCACCCATGCCTGTCCCACCCATGCCCACTGCGCCAGCCGCAGTTCCCCCAACGCCGCCAGTTGCTGCACATCCTATGGCTGTACCACCAGCCGCCGTACCGCCAGCGGCAGTGCCTCCGGCAGCCGTGCCCCCAGTTGCTAAGCCTCCTATAGCTACACCCCCTATGGCCACGCCTCCGGCTGCAACACCTCCTATGGCCACGCCCCCCGGAAGGCAATCGGAGTATCCTGAGGATACTTCCGAGAAAAAGTAG
>Cp48252_305
ATGACAAATCCTTATCAACCTGATTACCGCATCGGTGATGCCGAGCGCGCACAAGCCATGGATGATCTCGGAGTTCATTTTTCTGCGGGCCGGCTCTCCTTTGAAGAATACGATGAACGCCTTAAGCAGGTCACCCAGGCAGTCACCCGATCTGACATTTCTTTGCTTTTCGACGATCTCCCAGCAGCACGTTCGCCTAAAGTAAACGATCCTTCCGATTTCTTGCCAGTCACTCGTGTTCCGGAGGCACACTTTCCTGATACGTATTCGGGCGACGAGATCGATAACGCTTATTCCACCGGGCGTAATATCCGTGGCGGAATCTTAGGCCTCACCGGGGTTACAGCCGTTACCCTTACCACCCTCACTGGCACCGGGGCTTGGATAATGTTGGTCCCAGCCATCTTCATCTTGCTTTATGTGATGAAGCTCGGGCCGGAATCCTGGCATGCACCCAGCCGTAACAAGATTGATCGTCAACGGATGAAGCAAGCCCGGTTGCTCCAGCAACAGCAAGTCTTTGCTATTGAGACTCACAATGCACAGCAGCGCGCTCTCGCCCGCGCAGAACGCAAGCGCAAACAAGAAGAGTTCAACAGCATTGCCACAGAGCTGGCAACCGACGCGCTTAAGCGTTTTCGAGGTAAGAACAAGTAA
>Cp48252_306
ATGTATGACCTTTTGGAACAAGCTGATGACTGGTCTAATTATTTTAAACTCATGGGGGATCGGACCCGGTTACGCATTCTTGTAGTTTTGCACTATGCGGGTCCACGTGCCACCACGGTCACTGAAATAGCGGAGACCGCAGGGGTGCGGGTTCCTACCGCGTCCGGTGCCCTGCGGGCCATGGAACACATGGGTGCGATTAAGGGAGAACGCTTTGGGCGTGAAGTCCGTTATTCGCTTGTAGACGAGCGCATCCACGGGGTACTGCATGATATTGGGATGCGTCACGGTAAGGATAAGAACCGGGCTTAA
>Cp48252_307
TTGATACATCTCAGAAATGTCGGCGTGAGTTATGGCAGCACTTCTGCAGTGCACCGAGTGAGCGCTACGGTGCAACCAGGCACGATTACGGCCTTGGTCGGGCCCAACGGCAGCGGGAAATCTACGTTGTTAAATGCGGTGGCGGGAGTTGTACCTTTTAGCGGTGAGGTTGTCTTTGGAGGTAATCCTCTCGCCGGTATGTCGGCTCGGCAGCGAGTGGAGACCGTGGCCTATGTTCCGCAGGTGGCCACGCTTAACGGGGACATGGCGGTGATTGATTTTGTGGGGCTGGGTGCTGTTGCCGGCAGAGGAATATTTCACCGTAAGACTAGGCAGGATCATGACCGGGTTTTTCATGCGTTAGAGCTGCTTGGGCTAGAAAAATTAGCTGAACGTCAGTGGAGCGAGCTGTCTGGTGGACAGCGGCAGCGCGTCTCTATCGCACGTGGGCTGGCACAAGGCTCACGCGTATTGCTTCTCGACGAACCAACCAATCATTTGGATATCGAGCATCAGCTGACTTTAATGCGGGTTTTGCATCGTTTGGTCACCGAGGAGGGACTCACTGTGGTGGCGGTTATGCATGACTTGGGGCTGGTGGCACGATATGCTGATACTGCTCTGATACTGCACTCTGGACATTGTGTCGCAGAGGGGCCGGTAGACAGTGTTTTATCGTCACGCAATATTGCTGAGTTTTTTAATGTAGAGGCAGAGATTCTCCGTTCTCCCGAAGGCGCCGCTGCCTTGCTGGCGGCTGCCCCGAGATAA
>Cp48252_308
GTGGATCTTGATTCGAGATTAACCACACGCACGGTTGCGCCTACAACCGATTCTGCACCTCGGAAACGTCATTTTCGTCCGGCGTTTCCGCTGGTGGTTATGGGTGGAGTGATACTGCTCATTGTTCTTTCGGTTGGTTCGGTTTTCATCGGGGCGGCGTCGTTAAGCTGGGATGAAGTAATGGGCGCGATCGGGTTTGCCGGATACGATACGCCCAGTTTGCTCAGGCAATCGATCCTTTTTGAGCTACGCGTTCCCCGTATCTTGATGGGGATAGTGGTGGGCGCTGGTCTTGCTGTTGCAGGTGCCTGTTTGCAAACTGTCACGCATAACCCGCTAGCGGAACCTTATCTTTTAGGCATTAGCGGCGGTGCTTCTGTGGGAGCAGTCGTGGTCCTGGTTATTGGGACTCAAGGCATACTGGGGCTTACAGCTGGAGCCGCGCTGGGTGGCTTGGGGTCCTTTTTGGTTCTTTTGATGCTGCTTCGAGGATCGGGTTTTCAGTCACAACAGGTGGTTCTCGCAGGCGTTTTGGTAGGGCAGTTTGCTCAGGCCGTGACGTTCCTGATCATGATGGGCAAGGGGGACGCCGACTCAATCCAGGCCGTGATGGCATGGCTTATGGGGGCGTTGGGTGCTTCGCGTCAAGAAGGACTGCTGGTTACCTTCATAGTGTGTATAACGGCAATCGTTGCTTTGTGGGCGCTGTCGCGGCACTTGGATACTCTGCGGCTTGGCGACGCCACCGCGCACACTATGGGCGTTCCGGTGGTACTCACGCGGGGCGCAGTCTTGGTGATCGTTGCTCTTATGACCTCCGCTACGGTCGCTTCTGTGGGGGCTATCGGATTTGTGGGTCTTATCGTTCCTCATGCGGTTCGTCTGGTGGTAGGCAGCGCGCATGCACGGGTAATTCCGGTGAGTGCCCTGGTGGGAGCAATTCTCTTGGTGGTAGCTGATGCGATTGCTCGTTCCTTGTTTAAAGGACAAGAACTCCCGGTAGGAATTATCACGGCTCTCATTGGTGTTCCTATCTTCTTCCTGCTGTGGAAGAAAGGAAAGAAATAA
>Cp48252_309
ATGATTAGCTTTTTCTCCTGCCGCCGCAGGATGCTGGTTTCAACCAGCGTTGTAGTGGCAGCAGGCCTCACTCTTTCTGCTTGCTCGAATACTGGCTACAACAAAACGGATTCCTCAGCTAATGCCAGCCAGGCTGTCAGCGTGGAAAACTGTGGTGTCAAGGTAAGTCTCTCGGCGCCCGCGCACCGTCTAGTCAGCGTGGAGCAAGGAACCACGGAAACATTGCTGGCTTTTGACGCCCAAAAGGATATTGTGGGCGTTGGGCACACCAAGGATCATTACTGGAAACGCTACGAGGATCGCGCAAAGAATCTCCCTGTGATTTCGGATTCTGTTCCTAACGCAGAGGCCATCCGCGGCGTGGATCCAGATTTGGTTCTTTCGCCGTTTGCCTCCGTATGGACTGAGTCCGGTTCTGGTACGCGTGAAGAGTACTCCAAGCTAGGCGTGGGCACATTTACCACTAACGTAGAGTGCGCTAAGCCTGAGGAGGATCCATACATGGTCCTTGAACGCGACTACGAGCAGCTTGGCGTCCTATTGGGTAAAGAGTCCCGTGCTAAAGAACTGATTGAAGAGCAGCGCGCTGCGGTGAAGGCGGCCAAGGACGCTAACGTCAACTCCCATAAATCCGTCGGATACCTGTATTCGATCTTTGATAACGCCCCCTATGTGGCAGGAAACTACGGTATTCCTAGCGCGATCAGCGCAGCTACCGGAAGCACCAATGTCTTCGCCGGCATTGAAGAGGCTTGGCCTCAGATTTCCTGGGAAGCTTTTGCCGATGCAGACCCAGACGTGATCGTGTTGGTGGATCTTCCTGGTCGTGGTTCTCCAGGGGACTTAGCTACTGAGAAGATTGCGGCTCTCAAGTCTAATCCTGCTACTCGTAACATGAAGGCCGTCCAGGGCGAGAAGTTTATCGTGGTCCCGGGCGCGGGACTGAGCCCCGGTGCGCGCTCGATTGAGCCCCTAGAGATCGTTGGCAAAAAGCTAGCGGAGATGAAGTAA
>Cp48252_310
ATGTGGAGCGTAGCTAAAGGAATTTTTGAGCACGATCCGCCCCATGAGGAAATGGGCGTGCTTGAATTGGGCGTGGGAGTCAGCGGCGGAAAGTCGATAGCAAAGACTCAGTACCATACTCGGGCGCTGAAGATTGTGCGCCCTCACTATCTTGATGATTCGGGCCAGGTGTATTACATCGTTGTTAACCCCGGTGGCGGATATGTGGGCGGCGATGCGTATCGGCTCAGGTTTGAGGTGGAGTCTGGAGCATCGGTGTTGTTGACTGACCAGTCTGCTGCCAAGGTTTATCGCACGCCTGATGACTTCGTGGTCCAGAACATTGAGATAAAGGTAGACGCCGGTGGCGTCCTGGAATACGTTCCAGATCAGTTGATTCTGTATCGGGATGCGGATTTCCGCCAGCAGATCACTGCGGATGTACATCCAGAGGGTTCGCTGTTCATCTCGGATGTGATTACTCCTGGTTGGTCGCCCGAAGGTGAGAAGTTCTTGTACCGTCAGGCGCGTATTCGGTCGGTGGTCCGGATGAATGGTGAGGTTGTTTTGGTGGACAACCTACGGATTAATCCATTGGAGGCGGAATTTGCTCAGGACGCTGACTTGATGATGGGTGGAAAAACCCATGTTGCGACTGCGATCTGCTTTGATCCGAGCATCGATTCCGATTTTATCCAAGAATTGAAGGAATGCGTTTCGGCGTACTCTGCGGAGAACCCAGATGTAATTGCGGCGATTTCTGAATGCGATAGGCCGGGGTTTGTACTCAGGGGTTTGGGCAACCGAACTGAGGAATTGATGGAATTAATTCTTGACGTTGCGCATATTGTGCGCAGTAAGACCCGAGGTCAAGGTCCTATTAATTTGCGGCAATACTAA
>Cp48252_311
ATGAGTGTTATTAAAATTGGTGTTGGCGGTCCAGTCGGGTCGGGTAAGACTGCATTAATTGAGCGAATCACCCGCGCACTGGATGGCAAGATTTCTATGGCTGCCATTACTAATGATATCTACACCACCGAGGACGCAAAGATCCTCGCGCGCGAAGGTCTTTTGCCGGAGGATCGCATCATTGGTGTGGAAACCGGCGGCTGCCCACATACGGCTATCCGCGAAGATACGTCGATGAATGATGCAGCTTTTGAAGAACTAGTTAGGCGTCACCCTGACCTTGAGCTGGTCTTTATGGAATCGGGCGGAGACAACCTATCTGCGACATTTAGCCCCGAACTCGTGGATTTTTCTATCTATATCATTGACGTTGCTCAAGGTGAGAAGATTCCGCGCAAGGCTGGTCAGGGCATGATCAAGTCGGACTTGTTTGTGATCAACAAGACTGACCTTGCTCCGTATGTAGGGGCAGACCTCAAGGTGATGGAAGATGATTCCAAGGTCTTCCGCGGCGATAAACCTTTTGTTCTCACAAATCTCAAGACGGACGAGGGCCTGGACAAGGTTATCGATTGGATCCGTCATGATGTGTTAATGCTTGACCTGGCGGATTAA
>Cp48252_312
ATGCAGAGCATAGCCACTAGTGCCCGAACCGAGTTGGTTATTTGGCACCTTACTGACTCGGCTTTGCCCACAGGTGGATTCGCGCATTCTGCAGGTCTAGAGACCTTCATCCAATCGGGTGAAGTCCATGACCCGGATTCCTATAAGCACTGGTTGCATGGTTATTTGCGGCAGGCAAGTTTTGCCGAGGCGCTAGCTGTGCGTTTTGCCGCTGAGCTTGCACAGTCTGGGCTGGATTGTGCAGAGGCGCAGCCTTTACTGAAGGAACTGGATCAGCTGGTTCATGCCTGCCAAACTCCTAAGCAGGTGCGTACTTCCATGAATTCTATGGGAAAGCGCATGTCAAAGGTTGCAGCTACTATCTCTCCTGATCAGCCCATGGTGGCGGAGTACTGCCGTGCGGTATCAGCCGGAGAAATGCGTGGAAACCCTGCTATCGCTGCTGGTTTGGTTCTTGGCTCTGAGGGAGTCTCGCCGGAGAGAGCCGTTATGGCGTACCTCATGCAGATGGCCAATTCCATGACTCAGAATGCTATCCGCGCGATTCCGCTGGGACAAGATGCTGGGCAAAGGGTATTGGTAAGTGCTTACCAGGCTGTTATGGAATCAGCCGAGATGACTATGTCTCACGGAGTGGCGGATCTGGGTGTAGTCGCCCCAAGGTTAGAAGTTGCGCAGATGCAGCATGAGATGCTGCGTAGTCGCATGTTTATGTCTTAA
>Cp48252_313
TTGATTATTACTGAGATACAGGGCAACCTTAATCACCTGGCATCGGAAGAACGTGATGCACTGGAGTTGGATGCAGTCATCTTTGATAATGAGACACGGTTAAAGCGAGTGCAGCGTGTAACCACGGAAAGTGGCGCAGAGTATGCATTGCGTTTGGGTAATGAACTCCGTGAGATCAAGGATGGCGATATCTTGGCCAAAGAAGATAACAAGGTAATTGTGGCTCGAATTGCCGCCACCGATGTCTTAGTTATTACGCCTCGTGATATCAGGGAAGCTTTGGCTGTCGCCCACACCCTGGGCAACCGGCACTTGCAGGCTCAATTCTTTGATCAGGATAGCGTCTTTGGCAAGGCTGCCATGGTGGTGCGTTTTGATCACACGGTAGAGCACTACTTGGAGCACGCGGGCGTGGAATACACGCGAGGCGATTATGTTATGCCTGAGGCATTCCGTCATGCAGAGCATAGCCACTAG
>Cp48252_314
ATGTCTTTTGAAATGAGTCGGCGTCAGTATGCAGAGCTGAATGGTCCGACCACCGGCGACGGAATCCGTTTGGCTGATACAGAGCTCATTGCCGTTGTTGAAAAGGATCTTACTCAGTACGGCGACGAGGTCTCCTTCGGCGGCGGAAAAGTTATCCGCGACGGCATGGGTCAAAACTCGCGCGTCGAGGCAGATCAGGTCCCGGACCTGGTTATCACGAACACCATTATCGTGGACTACACCGGTATTTACTCTGCTGATATTGCTGTGAAAGACGGCAAGATCATGAAGATCGGTAAAGCGGGCAACCCCGATATTATGGACAACATCGACATCATCGTCGGTGTGGGTACGGAAGTTATTGGTGGCGAAGGCAAGATTGTCACTGCTGGCGCTATTGATACGCACATCCACTTTATTTCCCCGGAACAGGTGGAAGCTGCGCTGGACAACGGTACAACCACCCTTATCGGTGGCGGAACTGGCCCGGTTGATTCCACCAACGCTACTACCGTTACCGCAGGTGCTGCCAACATCACCAAGATGATTGAGGCTTCCCGCGACTTCTCCGTGAACGTCGGTTTCTTGGGTAAGGGACACGCCTCAAACCCTGAGCGTCTGCGTGAGCAGATTCGAGCAGGCGCTATCGGCCTGAAGATTCACGAGGACTGGGGTGCTACCGCTAACACCATCGACAACGCACTGACTGTTGCGGATGAGATGGACGTTCAGGTTGCCATCCACACCGATACCCTCAACGAGGGCGGTTTCGCGGACAACACCATTGCGGCTTTCAAAGATCGCGTTATCCACACCTTCCACACTGAAGGCGCTGGCGGCGGACATGCCCCGGATATTCTGAAGGTAGCTGGTCTGCCTAACGTTCTTCCTGCATCCACCAACCCAACGCTTCCGTTTACCGTGAACACGATGGATGAGCACCTTGACATGATCATGGTGTGCCACCATCTCAATGCTGATCTTCCCGAGGATATTGCGTTTGCTGATTCGCGTATTCGTAAGGAAACCATTGCGGCAGAAGATGTTCTGCACGATATGGGCGTCTTGGCAATCACTTCTTCTGACTCCCAAGCAATGGGCCGAGTTGGCGAGGTTGTCCTGCGCACATGGCAGGTTGCTCACCGCATGAAGCAGCAGCGTGGCCCGCTTGAGGGCGATACCGTTAACAACGACAACGAGCGCATTAAGCGTTACATCGCTAAGTACACCATCAACCCGGCTATTGCCGCTGGCGTCGCAGATACCATTGGTTCTGTTGAAGAAGGAAAGCTGGCTGACCTGGTTGTTTGGGACCCTGCTTACTTTGGCGTGAAGCCAAGCATCGTGCTCAAGTCCGGTATCATCGCGCGCTCCATCATGGGTGATGCCAATGCCTCGATCCCGACTCCACAGCCACGTACTATGCGCTACTCCTTTGGCGCTCGCGGCGCAGCTGCCGGTCGTACCTCTGTTACCTTCCTTCCCACAGCAGCTTTTGAGGCTGGCATACCTGAGAAGCTGGGGATTGATCGTAAGTTTGTTGAGGCAAAGAACATGCGCGAGATCTCTAAAGCTGATCTGAAGTACAACAACGCAACGCCAGATATCAAGGTTGATCCAGAGACCTATGAGCTGACGGTTGATGGAAAGAAGGTTACTTCTGAGGCTGCTACAGAACTGCCGATGACTCAGCGTTACTTCCTGTTCTAG
>Cp48252_315
ATGATCCCTGGTGAGTACTTCATCTCTGATGCCGCCCCCATCATCATGAACGAAGGCCGTGAATCCATCACAATCGTGGTGACTAATAAAGGCGACCGCCCCGTACAGGTCGGTTCACACTTCCACTTCGCTGAGGCGAACTCCGAGCTGGAATTCGACCGCGAAGCCGCTATGGGCAAGCGCCTCGACATCCCGGCTGGTACCGCAGTGCGCCTCGAACCGGGTGACTCGCGCACCGTTGAACTCATTGATTTTGCTGGTACCCGTGAAGTCTATGGGTTTAATAACAAAGTCAACGGAAAACTTGATTAA
>Cp48252_316
ATGCACCTCACCCAACGTGAACAAGATAAGCTCATGATTGTTGTGGCTGCTGATGTAGCTCGGCGTCGTAAAGAGCGCGGCCTCAAGCTCAATCACCCAGAAGCCGTTGCAATTATCACCGCTGAGCTCTTGGAAGGGGCTCGCGACGGCAAAACCGTGGCCCAACTTATGAGCGAGGGCGTGACTATCTTAACTCGCGATGACGTCATGGAAGGCGTACCGGAGATGATCTCCGATGTTCAGGTAGAGGCCACCTTCCCCGATGGAACCAAGCTGGTTACCGTCCACAAACCGATTCGCTAA
>Cp48252_317
ATGCGAACTGTGAATTTATCTGTAGCATCCGAAAACGTGAATGCGACCAAATCACTAAATCAGACCCTGCCGGTCAAAAAAGTTGGACACGGCAAAGCAGTCCTGATTATTGCCCTGGGTACCGCGTGCCTAGCCTTTACCCCGATCTGGGTCAAGGCTTCGAACATGGATCCGGCAACTCAGGCGTTCCTACGAGTCTTGATTGGCTTCCTTGTTCTGTTGCCGATCGGCCTGTGGGAAATTAAAAACAAGCAAGCCCTGCCTAAGAAGGGCGTGGCGATGTCTATCGCCGCTGGTTTGTTCCTCGGTGTGGACTTCACCGCTTGGAACTATTCCATCTTCTACGTTGGTGCCGGCATCGCCGCGATTCTCCTGAACCTTCAGGTTATCGTTGTGCCGATGCTCACCGCGATCTTTGATAAATACAAGATTCCGCCGGTGTACCTGATCCTGGTCCCCATCATGTTCGTGGGTGTTTTGCTCACTGGTGGTGTCCTTGAGTCTGCAGAATCTACAGGTCCTGCCACAATTTACGGTATTAAGACCTCTACTCTGGGCACCATGCTTGGCCTGACCTCGGGTATCTGCTATTCCTTCTACCTGTACTTCTCCCGTAAGGCTGGAACCACAGCTCCGCGCAAGGACCTTTATGTGCAGCCCATGATGTACACCATGGCAGCACAGATGGTTGCTCCCTTCACGTGGGCTCACATTGGATCCCCACGTGGTGGCCTAGACTTCACCCACGGTGTCTTGGTTAACGGACAGCTCCCCATGGTTGATCCTGAGAATACTGTTGGCGATCCCCTCAACATGATGAACTGGATCTCCCTTATCTCCCTCGCAATTTTGGGCCAGGCTATCGCATGGACCTTTGTTCAGTGGGGAACCGTTTGGCTAGACCCGACCTTGTCTGCAGGTATCCTCCTGCTCTCCCCTGTGAGCTCGGTTGTTATTGCATGGCCGCTGTTCGGTGAGATCCCATCCATCCTGCAGTTCGTTGGTATCTTGATGATTCTGGGAACAGTGATGTATCAGAATGGACTGTTTGACAAGTTCTTTGGAAATAAGAAGAAAACAGCAGCGCCAGCGGCGCCGGGGGACAACATAGAAGAGCAACTGGTAAGAGAAGGATTGGCGCCAGGACGTAGTCCTGATGAGGCTAGACCTTTGCCAGGTGATCGTCCCTAA
>Cp48252_318
TTGTTCCCCAATGCCGTTAAGCCGTCCCCAGAGCAATCACAGCAAAAGAATGCAGACTTAGTAGATTCGCCTGCCCCAGCAATGCACTGTGGTTTGTCCTTAATCTCTAAGGCTTACCTGCACAACACCAACGGCCTGTTAATTACCCAAGAAAAGTGGCAACATTGGGCGGGTGAGTAA
>Cp48252_319
GTGAGTAAAAAAGACACCGCTCCCGAATCAGCACTTCTGGGCTCCGCAGGCAACCCGTTGCGTCGTAAGCGTCGCACATTTGACCAGTCGGACAAGCTCAAAAACGTTCTGTATGAAATCCGTGGACCGGTGACTGCGTTAGCCGAGAAAATGGAGCTAGATGGGAACACCATCTTGAAGCTCAACACGGGCAACCCAGCAATCTTTGGTTTTGAAGCCCCCGACGTCATCATGCGTGACATGATCGCGGCGCTTTCTACGTCGCAAGGCTATTCCACGTCAAAAGGCATCATTCCTGCCCGGCGCGCCATCGTCACACGCTACGAGGTCATACCTGGCTTCCCTGCCTTCGACGTAGACGACGTGTATCTGGGCAACGGTGTTTCTGAGCTCATCATGATGACCATGCAGGCTTTGTTGGATAACGGCGATGAGGTCCTCATCCCGATGCCGGATTATCCACTGTGGACCGCTGCGACCTCGCTGTCCGGCGGTACTCCTGTGCATTATCTTTGCGACGAAGACGACGATTGGAACCCCTCCATCGAGGATATTCGCTCAAAGGTCACAGAAAAGACTAAGGCCATCGTGGTGATCAACCCCAATAACCCCACGGGCGCTGTTTATTCGCCCGAGGTTCTCCGCGATATTGTCCAGGTAGCCAGGGAACACGATCTGCTCATTCTGGCCGATGAGATTTATGACCGTATTCTGTATGACGGCGCCGTCCACACCAGCATCGCTACGCTTGCCCCCGACTTGCTGTGCATCACATATAACGGATTATCCAAGGCCTACCGGGTTGCCGGATATCGAGCAGGCTGGATGGTTATCACCGGCCCTAAGCATTACGCACACGGTTTTATCGAGGGAATCGACTTGCTCTCAGGGACCCGCTTGTGCTCCAACGTGCCGGCTCAGCACGCTATTCAAGTAGCTCTGGGCGGACGCCAATCTATCTATGAGCTCACCTCCGAAGGTGGCCGTTTGTTGGAGCAGCGCAACGTCGCGTGGGAGAAGCTCAACCAAATTCCCGGAGTCAGCTGTGTAAAGCCGATGGGAGCACTCTATGCGTTCCCCAAAATTGACTTGGATTATTATGACATCCACGATGACGCACAGCTCATGCTCGATCTGCTTCGCGCAGAAAAAATCCTCATGGTTCAGGGCACGGGCTTCAACTGGCCTCAGCCTGACCATTTCCGTGTGGTCACACTCCCCTGGGCAGCCGATCTTGCTGTAGCGATGGATCGTTTAGGCAACTTCCTCTCTAGTTATAAGCAGTAA
>Cp48252_320
ATGGCCCGAGGAACGAATCCGCCGCGTTCAAAGCGGACGCCACAGCAGCGTCAAGTCTCGCAACAGCCTGGACACAGCGCTCGCAGTGTGCAACCTGCGCCACGTCGTCGTTCCACGGGCAACAGCCGTGTTCAGGCAAGCAGCCGCTCCATGGCAAGCAGCCGCCCCCACAACGACCGCGTTCAGGCGCGTAAACACCAGGTGGGAACCCCTCCTCGGGGAGGCAGTCGGCCTCAGAGGAGAAACCACTCCCAATCACACAATCATTCCCTCACGCAGAGCCGTTTCCGCTTTGACCAGATCAGCAAGTTTATTAAGATAACGGATCTTTATTCCGGGACGTCGCGCATTGATACATGGCGACGCCTCCTCCTTGTGTTCCTTGCTGTCTGGGCAATAGTTACTGTCATAGGCGTCTTCAAGTTATGGCCCAGCGGTGAGCCTAATATCGCCCCTGAGTTTTATAAGACCTTTAGTCTTGGGCAGAACCAAGTAGACGGCGAGATCGTCGCCGAATCAAAAGGAAGCTGCACGGCACCGGAATCTGGAACAGTATTCACTACGTCGCCACGCATTACCCCAGGTTCAGATTCCTCCTGTACCTGGTATATCGCTGAGATCACCGAGGGCGACGACGCCGGCAAACGCACGCTTATTGTCAATTCAGGGCAGCCAGGCGAAGCGACGCTAGCCACCGGCGATCACATTCGTTTACTCCAGGCACAATCTAACGATGCTTCTGTCCATTACTCTTTCAGCGACTATCAGCGCACTGTTCCTCTGGCGTTATGGGGCATTCTTATTGCCGGAGCCATCATTCTTTTTGCGGCATTGCGCGGCCTGCGTTCTCTCATCGGCCTGATAATCACCATGGTGGTAGTGATCACGTTCACGCTGCCCGCGCTGCTTTTGGGGACTTCTCCCACGGGGATAGCGATATTCAGCGGGGCCGTTATTTTGTTCCTCGTTGTATTCCTAGTCCACGGTTTTAATTGGAAGTCTGCCTCGGCGTTAGGCGGAACGCTCCTTGCGCTGCTGCTGGCAGCACTACTGGCCAACGTTGCCATAGACAACACCCATCTCCGAGGCTTAGGCGATGAAGGCAACCTGCAGATCCTCTTGTATTTACCAGACGTATCTGTCACAGGTTTGATGCTGTGCGGCTTTATTATCGGCGCGCTGGGCGTGCTCAATGATGTCACCATTGCGCAGTCTTCTACCGTCAACGAGCTCGCAGAGCTTGATCATAATGCTTCCTGGTGGCGGCTCTTCCTAGGCGCTATGAAGGTGGGGCGCGACCATATTTCTTCTATGGTCTACACCTTGGTCCTGTCCTACACAGGTGCTTCCTTACCATTGCTGCTTCTCTTGTTTGCTGCTCAGCGACCATTCCTACAAACTTTGACCAGCGATATCATGGCCACAGAGCTCTTACGTTCTGGTATCGGTGCGCTTACGCTCACACTCGCAGTGCCTTTAACTACTGTTATTGCTGCTCTCACCGTCCCTGAGCAACGGGCAGCGGCGCAATAG
>Cp48252_321
ATGTTGCATATTATCGATTGCATGCAGAAACACTGGGAAACCCGAGTAATCCTTTTTACAGCACAGTTAGCCACTATCTGGCTGATTATTGGACTGATACTAAAATATATAAACATTAATCTCATTAGGGATATTAGTTTTGGTTTTTTCTTAATCGGCCTCCCCAACTTCCCCACTCTATTTATCACCATCCTCATGGTCTTACTCACATCGGGGATGCTGCGCGGGCACCGAGGGGCGTTGCTGTTTTATCTTCTGGGATTCCAGGTGCCGGATCTGCTTTCTGGCATCTTGTTCTTCGTCTTGGGTCTCTTCAACGATCCCGAGATTACCGGTGATAATGCCAAGTACACGATTATCGCGTTCGCAGTTTCCACGCTGTTTTCTCTGTTCTATCTTGTTTGCGGATACCGCGCGCTTAAAGACTTCCCAGCTCGCGTTGTTGGTTCCTGGGTGCGGGCTCTCAGCACGCTCATCGTTGGCCTCATTATCTCGTTTGTTGTGATGTGGGGTGTGCTGGTCTTGCAGGAGCATCAAGACAGCAGCATAGCGGCAGCCTGGTCTTTCTTCACTGCCATCGGCCTCAGCCCTTCAGAACCGCCTTTCCCAACTGAGCTGCATAGCCCGCACTTTATCCGGGTTATCGGTGGCATCCTTTCCTCCGTGGCGCTCTTTGCCGCCATCGCTATTCTCTTTGGTTCGCGCAGGCATGATGCAGCAACGGCTGAGGAACAGCTTCTTACGCGTAAGTTACTGCTTAATCCCCCGTCGCCGGATTCACTCGCTTATTTTTCCACTCGCTATGACCGCAGCTTGATCACCTCCCCGGATGAAAAGGCTGCCGTGTCCTTCCGCGTTGTCGACGGTGTATGCCTTGCCGCTGGTGACCCCCTCGGTGATCCAGAATCCTGGCCTGCGGCTGTGGAAAACTGGCGTGAGCATAGCCGTAAGAACGGTTGGGTTCTCGGTGCTGCTTCTGTCTCAGAAGCCGGCGCGAAAGCTTATGCTGCTGCAGGCATGAGCGTGATTACGCTTGGTGATGAGGCAGTAGTAGACGCAGAGAACTTCCATCTCAAGAATATGCCGGAGGTTCGCAAGGAGATAGCCGGACCGCGTAAAGCTGGCTATACCGTCCGGGTGCAGCGTCAGTCGCAGATCCCCGCTGAAGAGCTTCAGCATCTCTCCCAGCTCGCTGAAGCTTGGCGACGCGGCGACGAACGCGGATTCACCATGGCGTCTGGCCGCATCGGCGATCCCCGTGACTCGCGTACTGTCATAGTAACCGCCCACGATGCTGACGATAACGTCATGGGCCTGCTCTCCTTTGTTCCGTGGGGACGCCGTGGGCTTTCCCTTGACGTTATGCGCCGCAATCCTGATGCCGTCGGCGGTGTCACAGAGTTTATGGTGGTTGGTCTGGCGCAGGAAGCCGGCAACCTTGGAATATCCAAGTTTTCCCTAAACTTTGTTACCTTCCGCGAAGCTCTCGATCGTGGTACCTATGTAGCGGCTTCCCTGAGGGAGCGGCTGCTGCTCAAACTGCTTCTCCTGTCTTCTCGCTGGTGGCAGATCCAATCGTTGTACCAATCCAACGTCAAGTATCATCCGCAATGGCAGTCGCGCTTCCTATGCATTGATCATGGATTCCACACGGCCCGCGTCCTTATTGCTTTTGCTAGCGCCGAGGGTTTCTTGCCTTGGATGAAGGAATATGGGTCTCCTGTGGGCGACCCTCAGGAGATCGCCGCGCTTGAATCCGCGGCTCTTATGCCGGCTATCGAGCCGCCAGCTTTATCGGCCCAAGAGCGCATGCGCAAGACAAAGCTGGAGGAGCTTGAGTCACTCAGCATGAGCCCCTACCCGCCGGCTGTGCCTCGGACTACTTCTATTAAAGAATTGCTCGCAGCAGATGCGACCCACACCGTTTCAGAAGCGCCGATCTCAGTCACCGGTAGAGTCGCTTTTATCCGTGATCATGGCGGAGTGGTCTTTGCGGATTTGGTTGAGGAGCACACAAAGCTCCAGCTAGTGATTGAGCGCAGTGCAGGACAGACGATGACCTTGTTTAAGCACTTGGTCAGCCGCGGTGACCTCATTTCTGCCACAGGTCAGTTGGGGGAGTCTCGCAACGGTACTCGTTCCCTCATTGTCTCTTCCTGGGATATGGCCGCTAAATCGCTTACGCCGATGCCTCGCGTCCCGCTCAGCAACCCGCACTTGCGGGCAAAGTTCCGCCACATGGACTTTGCGCTTAATAAAAAAGCTACGGATATCTTCCTTGCCCGTTCCAAGGCCGTCAGCGCAGTACGCTCCGTGCTGCAAGAGCAGGGCTATATGGAAGCCGAAACCCCCATTCTGCAGACCATCCATGGTGGTGCAAATGCTCGCCCCCTTCAGGACTCATATCCGAGCATACGATCAAAACCTCACGCTCAGGATCGCGCCCGAGCTGTACCTCAAGCGCCTGGTGGTCGGCGGCATCCCTCGTGTCTTTGA
>Cp48252_322
GTGGTCGGCGGCATCCCTCGTGTCTTTGAGATAGGAAGGAACTTCCGTAACGAGGGCGTGGATTCCACCCACAACCCCGAGTTCACGTCGCTGGAGGCCTACCAGTCTTATGGCAACTGGGACACCATGCGGGTGCTTACAGAAGAGCTGATTCGTTCCGCAGCAATCGCCGTCTACGGGAAGCCAGAGGTGACTACGGCGGACGGACAGATCCTTGATCTCACCGGATCCTGGCCTGTTGTTCCTGTGTATGATGCGGTGTCTGAGGCCGTCGGCAAGCATATTTCCCCAGACGCAGATGTTTCCGAATATGCAGACATCGCGGAGAAATACGGCATCACCGCCGCCACCGTGGGTGATCTGGTCAACGAGCTTTACGACGAACTCATCGAACCCAACACCGTCTTCCCCACCTTCTACGCTGGATTCCCGGTGGAGACTTCGCCGCTCACAATGGCAGATCCAGATCAGCCGCGCATCGCCCAGCGTTGGGACCTTGTAGCCTGCGGGATGGAGCTAGGCACCGCCTACACAGAGCTCGCGGACCCGCTGGAACAATACGCTCGTCTTTCCGATCAGTCTCTACGCGCCGCTGGCGGCGACGCCGAGGCAATGGAATTGGATGAGAACTTCCTCAAGGCGCTGCAGTTTGGCATGCCGCCCACAGGCGGCCTAGGAATCGGAATTGATCGCTTGGTCATGTTCCTCACCGGCCAAAACATCCGCGAAGTTCTCTCCTTCCCCTTTGTCAGACCAGATACGGACGGATCAGCTCGGGGTTGTTAA
>Cp48252_323
ATGTGGATCGTTCTACCAGGGTGGGCATGCCCAACAGATAATTACGAAGAGCTTGTTTCGGGGTTGGATGCCAAAATCCTCAATAGTTGGGAGAAGCCATTAAGCTCTTCCATCGCAGATTTGCGTGAGCATTTACAACCTGGTGAAAAAATCAACATCTTTGGCCACTCCGTTGGTGGTTTGGTGGCAATGGAATGGGCATGGTTGTATCCCCAGGAAGTCGATCGCTTGGTGCTTGCTGATCCTTCCGAGCCCGTGCACGTGCGTAGGAGACTTGTGCCCGAATGGCTTAAGGAGGGCACAAGCGTGGCCCTGGGCGAGCTTTTTCCTTTGGGCCATAAGCTCACCCAGCTGACGAGTAGTGATCTGAACAGCAAATTTTCTGAGTTGCGCCGACACTATGGCGGCCGGGATAACGCGCGTTTTCTTTTTGATGAATTCCTCAAAGCAGAGGCCCGACAACGCCGTTTGGCTACTGCCTTTGAGGGGAAAAACCCGGCACCAATGGCAAAAACCACGCTGCTTGTAGGCGCAGGCCTGGGTTTGCAGCGTGGTTTTTTGGAGTCTCAGAAAAAGCTAGGGGAACAACTCCGCGCAGAAACTGTGTTCCTACGCGGCGAGAATCATATGTTCCCGGTTAACAACCCCGAGCTGATCCGTCCGTATCTGGTCTGA
>Cp48252_324
GTGATTCTTGGTGGGTTGGCATACGCCTCTTTTATTACGGAAGCCATCTATGGCTATCCGCTGAACCCCAAGTATGCGTATCTCTCAGAATATGCGGCGGCAGATAGCTCACTGCGCTGGATTTTTGCTGGTAGTGATGTACTTTCCGCCGTTTTTGTCATCGCTGGTGCACTTTGTTTCATTTTTGACAGTGCGCTGCGTACTCGGTGGACATGGCATCAGAAAGTGGTCGTGGCCGGCTTGCTTGTGGCCAGCGCTGCCACGATCTTGGACGTTATGTATCCGCTTCCTTGCGCGGAGTCGCTTCCCAGCTGCCCAGTGCAGTCGCATCTTAATGCCCATGTTTTTGCCTCAAGCGTGGCTGTTGCGGGACACATGATGATCGCCATAGCGGCCATCATCTTCGTCTGGAAGAAACTTTCTTCTCCTAGAAAGTGGGCCATTATCCCCGTATTTGCCGGGGTCGGTTTTATAGTCTCAACTGCGTCTTTGCTTTTTGCGATGGCAATTCAGGCACCTACGGGATACGAGCAACGAGGTCAGGCTATTTTTGCCTGCATACTCATCGTCACATCTTCGATTATTCTGCTTAAGCATGTGGATCGTTCTACCAGGGTGGGCATGCCCAACAGATAA
>Cp48252_325
ATGGCGAAACCCGACAGACGGATGTGGAAGATGAGTCCAGAGCGACTGGAACAACATCTGCAGCTAAAAAACCGGGCGCGAACAATACCCGATAAGCGTAAAGAGAAGAATAAGAAGGCCTGCCGTCGTGATGGATGGCAGGCCTTTGGCCATTTCAGCGAGCGCGTCGCAGCATCCGTGCGTTAG
>Cp48252_326
ATGCAGCTTTCCGTCATCGGGACGGGGTATCTTGGTGCCACTCATGCTGCCTGTATGGCCGAATTGGGCCACGAGGTTGTGGGTATTGATATAGACGCGGCAAAAGTGCTTGCCCTACGCGCCGGGAACCCGCCCTTTTTCGAGCCAGTTCTCGCCGAGCTATTGGCGCGCCACAATGGGTGTGGCCTGGATTTTACTGCCGATATTGCTCAAGCAGCCCACAGGGCGAGCGTGCATTTTATTACGGTGGGAACGCCGGGCTCGCTGGCGTCGGCAAGCATTGACACGGGATGCGTTGAGGCAGTCTTGCGTTCCTTGGTGCCGCTACTGCGTGGGGCGCACCTCATAGTGTGGAAATCGACAGTGCCGGTGGGTACTGCGGAACGGCTGGAGAGGCTGTGTACGCAGCTGAGTCACCCGGACGCGGACGTGGAACTCGCGTGGAATCCCGAGTTTTTAAGGGAAGGCCATGCGGTGGGGGATACGCTGCGGCCGGATCGCATCGTGGTGGGATGCCGCCCTGAGGGGCGGGCAGTCGAGATGCTGTCGGAGGTGTACGCGGATGCGTTGTCTGGCGGTACTCCTATGATTGTTACGGATTTTGCATCGGCGGAGCTGTCCAAGTTAGCAGCTAATGCTTTTTTGGCCACCAAAGTGAGTTTTATTAATGCGATCGCGGAGGTCTGTGAGGCGCAGGGCGGGGACGTGGTTGCGGTTGCACAGACGATGGGCTGTGATGCCCGCATTGGTGCCGATTTTTTGGGTTCCGGTCTGGGGTTTGGCGGCGGATGCCTGCCCAAGGACGTGCGAGGTTTCGCTGCCACGGCGAGAGAGAACGGGGCTTCAGGGGCGGCGGAGTTGCTGTCGGGAGTGGAGAAGCTCAATCGGCAACTGCCTGAAACTTATGTTGATGCGCTTAACCAGATGCTTGGAAAGTTGCGTGGCGCGCGGGTGGCGTTTTTGGGCTGTGCTTTCAAACCGGGGTCAGATGATGTGAGGGAGTCGCCGGCTTTGGCCTTGGCTCGGCAGCTCGCGCACAAAGGCGCGCGGGTATGCATGTATGATCCGCAGGCGATGGGAACTGCTCGCAGCGTGGCACCAGAACTCGATTATGCGGAATCTATTGCGCATACGCTTATCGACGCCGATGCGATCGTCCTTGCCACAGAATGGCCGGAGTTTGTCTCCCTGGACCCGGACTTTGCCGCGGGATTGGTTCGGAAGAAGAACATCCTTGACGCCAGGAATGTTATGGACAGGGCTCGGTGGTCTGGGTGGGCGCTGTACCAGCGTGGACGGAGGGGCTAG
>Cp48252_327
GTGCTTTATTCAGACCACGATATTCGAGCCACAATTGACGCTGGTGAGCTCAACATTGAGCCTTTCGACCCAGAGTTGATCCAACCATCGTCCATTGACGTCCGCATGGACCGCTTCTTCCGGGTCTTTAACAATTCCAAGTACACCCACATTGATCCGATGCTGCAGCAGGATGAGCTGACTAGTCTGGTGGAAGTGCCGGAGGGTGAGCCATTTGTCTTGCACCCCGGAGAATTTGTGCTGGGAGCGACCTTGGAAAAATTTACGCTGCCTGCCCATATCGCGGGGCGTTTGGAGGGGAAGTCTTCACTGGGACGTTTAGGCCTGTTGACGCACTCTACTGCAGGATTCATTGACCCTGGCTTCTCGGGTCACATCACGTTGGAACTGTCTAATGTGGCTAATCTTCCTATTACCCTGTGGCCAGGGATGAAGGTGGGCCAGCTGGCGCTGTTTAGGATGACGTCTCCCGCAGAAAAACCCTATGGCACGGGCGCCTTGGGATCTAAGTACCAGGGACAGCGTGGTCCTACCCCGTCAAAGGCGTATCTGAACTTCCGTACTTAG
>Cp48252_328
GTGTTTACGGAAGATAAAGATAAAGCTTATGCCATTGCGCGTCGTCTAGATACCGGCATGGTGTATATCAATCAACCCACTGGTGTGAAAGCAGACATCCCCTTTGGCGGAACCAAACGTTCCGGATTTGGCCGTGAACTCACCGATCTGGGGCTACATGAATTTGTGAACCAGAAGGTAGTGGTGGTCGCTGACATTGATGGGGATTTTTAA
>Cp48252_329
ATGGCGTATAAGACCACAAATCCCTACACCGGTGAAGTACTCAAAGAGTTCCCCACGGCTACCCCAGAGGACATCCAAAACGGCATTGCTCGTGCAGATGCAACCTTTAAAGAATGGAGCCTTAAGCCTGTCTCGGAGCGAGTACAGGTGTTGGCCAAAGCCGCAGAGATTCTGGAAGCCAAGAAGCGCGAGTATGCGGAAACCCTTACCTTAGAGATGGGCAAGCTTCTTGTAGAAGCCGAGGCAGAGGTAGATATTTGTGTAAGCATGCTGCGCTACTACGTGGAGAACGGCGAATCGCAGCTAGCTCCGCGTTATCTGCCCGCACAGGGGTTTGGTGCCCAAGACGTGCAGATAGTGAATGAACCTCTGGGCGTTCTTTATGCCGTGGAACCCTGGAATTTCCCTTATTACCAGGTAATTCGCATTGGTGCACCGCAGTTTACCGCAGGCAACACGATCATTCTCAAGCATGCCTCTAATGTGCCTCAGTCGGCGTTGAAGATGGTTGAGCTGTTCCGTGAAGCAGGAGCTCCCGAAGGACTCTTGGTTAACGTATTTGCAGATCATAACGCTACGGAGACGATCATTTCCGATCCCCGCGTCCGCGGAGTGGCACTCACCGGGTCAGAAGCAGCAGGTGCAGTGGTTTCCGCTATCGCTGCAAAGCATGTGAAAAAGTCGACCCTTGAGCTAGGCGGCGCGGATGCCTTTATCGTGCTCAATGATGCTCAGCTGGATAAGGCCGTTGAATGGGCTGTCTTTGGCAGACATTGGAATGCCGGGCAGGTGTGCTGCTCTTCTAAGCGAGCCATCGTTGAAGAGGGGATTTATCAGGACTTCCTAGACAAGTACAAGGCGAAAGTGGCGGAGCTAAAAGCCGGGGACCCCATGAACCCAGAGACTCAGCTAGCGCCTTTATCGTCCCAGCAGGCAGCCGATGATCTTGGAAAGCTAGTGGAAAAAGCGCGCAGCGAAGGCGCAACAGTAGAGGACCTAGGGGCAGCAGTACCCGAGCGTGGCGCTTTCTTCCCGCCGACGGTTCTCACCAATATCCCCCTTGACTCGGACACCGCGCACGCTGAATTTTTTGGGCCAGTGTCTCAGATCTACCGGGCCCGAGACATAGATCATGCTGTGAGATAG
>Cp48252_330
GTGAGTTCAAAGAAGGCAGCTAAGTTCGGTGCAGGAGTGGTCCTAGGGATCGCTTTGCTCGGCGGCGTCGGGTATGGCACGGACTATGTGATCAACCAAGGATCCGTCCCCCGAGGGACAAGCGTTGGCGGCATCGACATCGGCGGGATGGGAAAAGATGAGGCCATCTCGACGCTTAAAAAGGGACTGGCGCTTAGTTCTCAAGTACAGATCACCGCGGGAGAACAACACTCCAGCATCTCGCCTGAGGCCGCAGGGCTCGGCGTAGATTGGGAGAAAACGATTGACGGTGCGGGCGCGCAATCTATCAACCCGTTCACCCGCTTGGCTAGCTTCTTTACCACTCATGAGATCAATATTGTCTCCACCGTGGACGATTCTAAGCTGACCCCGCAACTGGATCGTGTGGAAAAAGAACTAACCCCCGCGCCTCAGGACGCCAGCGTGGACATCCACGGCGGCAAGGTGAACTCTCACAAATCCGTTAACGGGCAGACTTTGAGCCGCCAGGAGCTCAACAGTGCGGTTGTCTCCGATTGGTTAAAGCCCAACGGAGTGAACGTGAAGGTAACTACCACTAAGCCTGCGATTGGTGAATCTGCCCTCAAAAAGGCCGAGGAAACAGCCAACGCGGCACTTCAGGGGCCCTTAGTTCTCCATGGGCGCGATAACATTGACGGTTTCATCCCCGTGGAACGGTTAGCCGAGGTTCTCACTTTTGTTCCGGATAATGATTCGCTGAAGCCGGAGATCAATGTCGAAGCGGCTAAAGGCATTTTCCTGGAAAATCTCGGCGTGACAGAGGTAAAACGGCAAAACGCTAATATCACCTTCAGCGGTGGAACCAAGGTGGTCACCCCTAGTACAGATGGAATCACCATTGACTGGGAGAAAACACTGGAAAACTTCCCTGAGCGTGTGACCTCCAAGGACAAACGAAACTTCGACGCTGTTTATATTGACCAGCCCGCTAGCTTTACCACTGAGCAGGCGGAAAGAGCGACCTTTGATGAGGTCGTTGGTGAATTCACCACGGGCGGTTACTCCCAAGCGTCAGGCGTGAACATCGCTCGCGTTGCAGAAATGGTCAACGGGGCAATCGTCGCGCCGGGGGATACGTTCTCGCTGAACGGTTATACGGGGCCGCGCGGACGGGCGCAGGGCTTTGTGGAATCCGGCGTTATCCTCAATGGACGCGCAGATAAAGCGGTAGGAGGCGGCATCAGCCAATTTGCCACCACTTTGTACAACGCCTCTTACTTCGCAGGGATGCAAGATGTAGCTCACACCAATCACAGCTTCTATATCTCGCGCTATCCCGCCGGACGTGAGGCCACGGTCTATGAGGGGGCTATCGACCTACAGTTTAAGAACACCTCCCCGTACCCCGTCAGAATCGTGACATCCGCAGGTGGCGGAAACGTGACCGTCAAGCTCACAGGGGTAAAGACTGTCAACGTGGAGTCCATCAATGGAGGACGCTGGAACTACACCCCACCAAGGCCGATCAAACTATCTGGTCCAGACTGCACGCCTTCAGGTGGTGCACAAGGTTTTACCACATCAGATACCCGGATTGTGCGTGATCTACGTGGCAACCAAATTTCGCGAGAAACTACGACCACCGTTTACGATCCGTCCCCGATTGTGACCTGTTCTTAA
>Cp48252_331
ATGCACATGAAACGACTTCTCGCCGCCGCCCTCCTCGGTGTGCTCGCTGCATGTAGCGACGCCGGAACCAATACGGATCCCACCAGCACTGAGGCCACCACTGCGTTAACAACGCAGGAAACCAGCGCGCCTGCAAGCGCAAAACCACAGCCTGAGGACGTCCGCGCTAAAGCCGCGAGCCTGATGATGGTGGGCGTAAGCAATTACGACGACGCCCTTGCTGCCCTAAACCAAGGCGCTGGGGGCATCTTCATAGGGTCCGGCACCGATCCCAATCTTCTCACCGCTCCGGATAGAAACATTCAGGCGCTGCGTAAGGCCGTGGGGCGAGACTTTTCTGTCTCGATCGATTTTGAGGGAGGGCGTGTTCTCCGGCATCAGGGAATTCTGGGAACCTTCCCCTCGCCCCAAGTGATGGCACAAACCATGAACCCCGAGCAGGTTCGAGGGATGGCCAAAGCGATGGGCGACTCATTGCTGGCTCACGGAGTGACCGTGAATTTTGCTCCGGTCGCGGATATAGACGCTGGATTAGACGTTGTGGGCGATCGTGCCTTTAGCGCAGACCCAAATATTGATGCGGAATACGCCACAGCTTTTGCCCAAGGAATGCTTGATGCTGGGGTCCGGCCAGTGTTTAAGCACTTCCCGGGGCATGGCCGCGCCAGTGGCGATTCACACACAGGACAGGTATTCACGCCCCCTCTAGGTGACCTGGAAAACATTGACCTAGTTCCTTATGGCCGGATTAATGTCCCCGGTGCCGGCGTGATGCTCGGGCATATGGTGGTTCCTGATCTAGGCGCTCCCCAGAACGGACTTCCGTCCACCCTCAATCCGGCCGCATACCAGTTACTACGCACTGGGGCTTATCGTGATGGGCGTCCTTTCGCCGGCGTGGTCTACACGGATGATCTTGCTATGGGAGCAATCACCGGGGTTATGCCTATCCCTCAAGCCGTAGTGGCCTCGCTGCAAGCTGGCGCAGATCAGGCTTTGTGGGTGACCACTGCGGGGCTTAAAGAAGCTATCGACGCTACCGTGGCTGCCGTGGAAACCGGCACGTATCCCAGGGCTCAATTTGAAGAGTCGGTACGCCGGGTTGGTGTTGTTTAA
>Cp48252_332
ATGGCTTTTGAATCCGATTCTCTTAACCGCCGCACCCTCGGCCCCACCATAGCCAGCGCCGTTATCGGCATCGCGGTGGGCATTGTGGCTGTGATCGGTGTGTCGCTCGTGGATTCTGGGCCAGCCAACGGCACCCCACACGCGGATTCTTCGGTACTCGGCGACCCGGAGTATGGCTCACGTCAGTAG
>Cp48252_333
GTGCGCACAAAGGCTAGAACTTTAGCCGACTTCCTGGTGGCACAAGCGTCACTGCTCTTGTTGTTTTTCTCCCGCCGGCCTCATTTTTCCGGCTGGGTATGCGCCGCGCTGGTGAGTTTTTCCCAACCCTGGGGGCTCACTGCCGCAGACACAAAACACGATCTAGTGGCCAACCCGGCTCATTTTCTCAGCGCGGCTCTTCATCCATGGACTGATATTTTCCCCATGGGGCAGCTGCAAAACCAGGCTTATGGCTATCTCTTTCCTCAGGGAGCATTTTTTCTCCTTGCCTCCCCGCTTCCGGATTGGGTGGCCCAGCGCCTGTGGTGGACCTTGCTTCTGGGCTTGGCCTTTTCCGGATTTTTATTACTCACCCGCCGGATAGGGGTGGGTTCTAGCGGCTCACGTGTATTAGCCGCCGCGCTGTATGCGCTTTCCCCCCGAATTCTGACCACCCTGACGGCGATCTCTTCAGAGGCCTGGCCAGTGGCTTTAGCCCCCTGGGTGCTGTGGCCGCTGATCCCGGTGGCTGGGGCTGCCCATAACAACGCCGATCGGCGACTTCCCGTACAAGGCCTCTCCGGTGTCGCAGCATCGTTACTCGCGGTAATAGGCATGGGTGCGGTGAACGCGACGGCTACGGTGGCCGCATGCGTTCCTGCCGCGTTGTTGCTGCTGTGGCTGCGGCGCTGGCGATTTTTTGCAGTGTGGTCTGTTGGGTGCGTTGCGGTGAGCCTGTGGTGGTTGGTGCCGCTAGCCATCCTGGGGGCTTATTCCACTCCTTTTACTGACTTCATCGAGAACTCCTTTGTTACCACACGCTGGCTCAACGCTGCCGAGGTCTTACGCGGCACCACCTCATGGACGCCTTTTGTAGAGACGGAGCGGGAAGCCGGTCATGCGCTTGCAACCAGCCCCTACTTTGTCGTGGCAACACTAGCCATCGCGACGCTCGGATTGATCGGGTTATGCCGGCCTCACCTGCGGCTTCATAAGTTCTGGATGTTGTTGCTCTTTGTCGGCGTGATTATTATGTGCGGGGCACATTTAATCCCCGAGCTTCTCGACGGCCCCGGCGCCGCTCTCCGCAACGTGCATAAATTTGATCCGCTTTTGCGGTTACCACTGTGCATAGGGCTTTCCCACGCTGTTCACATTCGTTTCACTCGAGGAGTTCCCCAGCAGCGTGCAGCAATCTATGCTCTCGTAGTCCTGGTGGCAGCTGCAGCGGTTTCTCCTGCATGGTCGGGCCGCTTGCTCCCCTCCGGAGCTTATAGTCAGGTCCCCTCTTATTGGTCAGAAGCTGCGGATTTTCTCAATGAGAAGGCCTCAGGGACTCGCACGTTGATACTCCCCGCTGCTAGTTTTGCCCGGCAAAAATGGGGCTGGACCAGAGACGAGCCGCTACAGCCGCTATTGTCTGTCCCCTGGCTTGCCCGCGATGCTGTGCCCCTTGTGCCCCCGGAGGCGATCCGCACACTCGATGGATCCCTTGCGGCTATAGACAAAGGCGCGCTGAATGAGCTACCAGCGCAGCTCGAACGCCTCGGCGTTGGCGCTCTGGTGCTGCGGCATGATCTTGATGACTCGGTGGTGGGAACAACCGGAACAGCCCTCACGTTGAACAAAGCTCAACAGATCTTCCCCCACGCAGAGGTCCGCACCTTTGGCAAAATCGATGTAATTGTGTTTGCCCCTCAACGCAACATGCTGCTTGCCGACGCAGAAAAGGCCGCCCCCACCCCAACAAAGATCGCAGGAGGCGGCGAAATCCTTCCGCTGCTTCCCCGCGGGCTCTACGAGCTCACCAATAAAGACGCAGAGATAGTCACGGATACCCCGATGCTAACCGCCCGCAACTTTGGCACCATACAGTCCGCGGTCTCGGCTCCCCTTGTTTCTGCCGATGAAGCCCCGGACGTTAGAAGAACGGTGCTCGATTATCCGTCGCAAGGCTTATACACGCGTGTCGTAGAAACCGGCGGCAGCGTGACAGCATCCTCGTCTGCCGCCGACGCCACTGCCTTTGGCGGCGCTCACCCAGAGCGATCCCTTACCGCCGCCGTTGACGGCGATCCAGACACTGCGTGGTTCCCCGCACCCGGAACTCAAGAAGGCCAATGGTTGGAACTACAGGCGCACTCCGATAATCCAACGCTCAGCCTCACCACCACCGGCGCTCCCGCCGCCCTCACCATAAGCAGCGCGGGAGCACACACAAAGGTAAAAATAAAACCCGGCATTCCCACCACTATCAAAGTACCGGGTGGTCCTACGGATGCCGTGCGCATCACTCTAGGACCACAACAACCCACAACAACGGGATCCGGAAAAGTAGGGATCGCCGAGGCTGCGATCAAAGATGCGCCAATCCGGCGAGTGGTCACGGTACCGGAAGCCCCCATGAGCGTCCGAGAGTTTCTCTTTCAAAAGGTCACGGTGGATACCGGGGTGATCATCAGGAGTTTTAGCCTTCCCAAGGATCTCACGGTTCAGCTATCCCAATCCGATTGCAATCAACCCACGTATATCGACGGCACCCCCCATACCTGCGGCAACGATATCCAGCTTACAGCCGGTCACCATGAGGTTCGCACCCGTTCCAACTGGATTCGCCTCACCGAACCAGGTTTTTCCCCTGAGATTGGCCTACGTGATCTCGCGCGCGGGGAAGTAATCCCAGCCGCAGACCATGACAGAATTCTGGTGACCACACGCGCTGCCAACAAAGGCCTCAGGGCGACTTTAGAAGACGGCACAGAACTACGCCCGGTGGAATTTAACGCGGCGTCGCAAAGCTTTATCCTCCCATCGGGTGCACACGGCGCAGTAACGCTCAGCATGAGCGCGGATACCACCTATCGTCGTGGGTTACTAGGCGGCGGAGCACTTGCGATAGCAATCGCGCTAGGATGCGGCTTAGTCATCAGCCGCCGGCGTCGCACCATCGAGGCGCCTGTCAAAGCCTGGCCAGCGCCCATACTTCCGATTATCGGCACGGCTGCTACCTGCTGCGTCCTAGGAGGCTGGGGGCTCCTGATACTTCCAAGCCTCTGGGCTATCCGACGTTTTACCACCATCACCCCCACCGGCATCGTTGCTGCAATGACGGCAATCACCGCGCTCTGGCTAGCGCGCAGCCCCTGGCCCAGCGCCCATTACTTTGATCTTGTGCCCTTTACAGACGTGTTATGTTGTCTGGCTTTGCTGTGTCCCCTGTTTACAAAAGAAAAGCCTCAAGATGCCCCTTAA
>Cp48252_334
GTGGCTGCTATCGGGGTACTTTTAACGCACACGGCTTTCCAAACCGGAGTGAGTCAATCGGAGATTGCGGGAGCGATACTTGCGCGCTTTGATTTCTTTGTCGCAGTATTTTTTGGCCTCTCAGCATTCCTGCTATGGCGTGGCAATCACCCGGGTTCCCCGCTCTCTTATTTTCGTCGCCGCGCCATACGCATCCTTCCTGCCTATTGGGCATGTGTTTTACTCGTTTTTGCGTTCTTGCCTGATTCTTTTGGCTCGGGTTGGCGCACGATTGTAACTACCCTCACGCTGACTCAAATTTACCCAGCACACAGCCTTGCTGGTGGCTTAACCCATCTATGGTCGTTGAGCGTTGAGGTGGCGTTTTATCTTTTCCTGCCGGCGCTGGTGTGGGCGCTGCGGGGGACGTCGAAAAGCATGCGCTTGCTGTGCTTCCTCGGGTTTTTTGCGCTAGGCATTGGATGGGCGGCGGTGCCTTGGCCTCTTGATATTGCTGGCGGAATCAACTTTCAGCTTTTCCCGCCCTCCTACGCACCTTGGTTTGCCGTTGGCCTTATTGCGGCGGAGCTGGAGGGGACAAAAATAACTGCGTGGAGAGGTTTTAACGTCACATGGCCTTGGTGGATGCTTGCGCTCGGCGTGGCATGGGCTGCGGGACAACCATGGTTTGGGCCACAGGGATTAACGCACCCCACCCCCGGGGAATTTGTGAGAAAAATCCTGGCCGGTGCCCTTTTCGGGGCGCTGATATTGCTGCCCTATGCATGGGGAACCGGCGGCGCACAGAGATCGATTCTTGGTAGCCGACTTCTGCTCACTCTTGGTCGGTGGAGTTACTCGCTATTTCTTTGGCACCTTCCGGTGCTGTCGGTGGTCTTCCCGCTGTTGGGGATCGCACCATTTTCCGGACACTTCCTTCTTGTTACTGTGGTCTGCTTTGTAGGAAGCGTTATTGTGGCAGCGGTGAGTTTTACATTGGTGGAGCAGAATCTTCTTTTAACAAAATACCGTGGCCTTGAAAGAGCTTAA
>Cp48252_335
ATGGACAGCAAAGACACCGGTGTAAATACTGCTGGTACGGGTATACGGAATACCCTATTTGCACGTTCTGAAAAGCATGCACGGCGTGCCCCTATCTTTGCCTTTGTGGCAGCAGCCGTGCTCTTTATCGTTGCAGCGGCTGGCCCGGCCCTGATGATCAGCCGAATCAAGCCTATTCCGGTGGATACTACTCGCCAGATCACTACCACTCCTGCGGCTACCACTCTCTATGATCCGGAAGCTCCCTGCCCTCCCGATGCCCCACAAAGCTGTTTTGTGGTTAATACCACCACTCAATTGCATCGGGAAATTAAAACGGTAAAAACTGATGTTCGCGACGAAGTAGACCTTCACGTAACGGACAACCTTGTGCGCACAGACACCCAAAAATCCATCGTCGATATTGATGACAAACTGCGTCTTATCAGGCACTCCACCTATCCGGTTCTGGATTTTGCCTCTCATATGAAGGTCATGGCGCCAAGTCTCAACCTGAGCTTTGATACCGGCGATTTTGCCCGCGATGGGCTCCAATACTTTTATCCATTCCACACGGAACGCCGCTCGTACCAGTTCTTTGATCCCATCGCTCAAAAACCCTGGCCACTGGATTACGTGGAGGAAAAAAATGGGATTTACATGTTTACCCAGGATATTCCCGCCACCGACCTTGCCAAAGCCGCGACGCGCTCCTTCACACAGCCCGAGGACATCTCCGACGAGCCCTCTATGGAGGCCACCACTAGCGATCTCAGCAAAGAACAGCAAGACCATGTACACAAGATGCACATCACTGCCCCAGCGTCTAAGTTCTACGGCGAGGGCCGTGCCGGCACGGTCAAGCTCACCCCGTATTACACGGTCAAGCGCACACTGTGGGTGGAGCCTAAGAGCGGTGTAGTGGTCAATCAGAGCGAAGACGTGTTCATGTTCTATGCCACTGATCAGCAAGACGCAGACGCTACCGCGCAGCGTGGTCACGATCCTATGCGCACAATCTTAAAGACCAAGCTTCAGTGGGACGCCACCACACAAGCGCATGCCCACGATGAAGCCCAGCCGACAGTGGACACGCTACACCGGCTGCGTATCGGCGGTTTCGTGGCAAAAATGCTTGGTTTTGCGCTGCTCGTGGTAGGTCTGTGGCTTGCTGTACGCCGCCCCCATGACGTTTCTACGCACGCCTCCTAG
>Cp48252_336
ATGAAGATCCTCTTATTATGTTGGCGTGATACGACGCACCCTCAAGGCGGCGGTAGCGAGCGCTACCTCGAGCGCGTCGCGGAATATTGTGCACGCCACGGGCACGAGGTCATCTTCCGTACCTCTTCCTACCCGGATGCCCCCCGGCGCAGCATGCGCGAGGGAGTGCGATTTTCCCGCAGTGGTGGCAAGTTTGGAGTTTATCCCAAAGCCGCATTGGGAATGCTCGCCGGACGCCTGGGCTGCGGCACCATGCGGGGAGTCGATGTTGTGGTGGATACCCAAAACGGGATCCCTTTCTTTGCCGCGCTGTTTTCCGGTAAGCCCACCATCTTGCTTACTCATCACTGCCATCGTGAGCAGTGGCCGGTAGCCGGGAAGATCCTGTCTAAGCTCGGCTGGTTTTTGGAATCTAAGGTATCTCCGCGAGTGCACCAGTCGTTGCAATATGTCACGGTTTCACAGCCCAGCAAGGATGAGCTAGTGAGCCTGGGCGTACACCCGGCGCGCGTGGAAATCATCCGCAATGGGGTGGACCATCCGCCCGCGCACATACGCTTGGAAGACGATGGCCGACTCCACCTGGTCACACTTTCGCGCCTGGTACCACATAAGCGTATTGAGGATGCCATCGAGGTGGTGCGCTCTCTTGACGGCGTAGTCTTAGACATCATCGGTTCTGGCTGGTGGGGGCGCAAATTGCGGGATAAAGCGGAAGATATTGCAGATCGGGTGGTCTTCCATGGGCAGGTTTCTGAGGAATATAAGCACGCCCTGTTAGAACGTGCGGCGATACATCTTATGCCCTCCCGCAAGGAGGGCTGGGGGCTGGCGGTGATCGAGGCAGCTCAGCACCGGGTACCAACCATCGGATATCGTTCCTCGGGCGGTCTTGTGGATTCTGTCCGGGAAGGCGGCGTGCTGGTCGGGGATCGGGATGAATTTATTGCGGAGACCCGCCGGCTATTGGCGGACTCGGATCGTCGAGAAGCTTTGGGCGCCTTAGCCTATGAAGCAGCGCAGGATTACTCCTGGGAGGACACCGGCCGCCGCTTCCTCGAACTTATCGAGCGCACGGCCCAGACCCCGACAACACCCGCACCTACTGTCAGCCACAACACTACGAGTGAGACCCCTACCCAGTAA
>Cp48252_337
ATGGCGAAACCACCACAGCACACTGCAAAGCTTGCAACCCTGCGTCGTTCCCTCAGGCTTCTGAGGAGTTTTCGCCATGAACAAACAGCCCCTGATAAATTTTACGCGCCACTGGCAGCAGACACGGCACGCCTTATAACAAATCTGTGCAAAGACGCCCGATCTTCGATGGGCAGCGTCTTAGACGTTGGGGGCGGGCCCGGCTACTTTGCTGATGAGTTTGAACAACGCGGGGCCTATTACGTTAGCGTTGAACCCGACGTCGGGGAGATGTCTGCGGCGGGGATCACCATAGCGAACGCTGTCCGCGCTAGCGGGACCGCTCTTCCCTTTGCCTCAGATACTTTTGATGTGGTGTATTCCTCTAACGTGGCGGAACACATCGCTGATCCGTGGGTCATGGGGGAAGAGATGCTGCGGGTAACGCGACCGGGTGGCCTAACAATCCTGAGCTACACCGTATGGCTCGGCCCCTTTGGAGGGCATGAGACCGGCTTATGGCAGCACTATATCGGAGGCAATTTTGCCCGGGATTATTACAGCCGCCGGCACGGGCATCCGCCCAAAAATATTTTTGGCACGTCCCTCTTCAACGTCTCGTGTGCTGCGGGGTTGCGTTGGGCCCGTAAGCTTTCCGACGCGCACCTGATCCTGGCTTTTCCGCGTTATCACCCACGCTGGGCGTGGTGGCTGGTACAGATACCGATTCTCCGCGAGTTTCTTGTAAGCAACCTCGTGGTGGTCCTAAAAAAACCAGAACTCCCTTAA
>Cp48252_338
ATGTCCACCGTGTCCATTAAGGGCCTTAAGGGTGAAGCCCCTACAAAGAATGAAGTACTGCTGAATTGGATTGCGGAGAATGTAGAGCTTTTCCAGCCGGAGCAAGTCGTCTTTGCAGATGGCTCTCAGGAGGAGTGGGATCGACTTACCTCGGAGCTCGTGGAAGCGGGCACACTTATTCGTCTCAATGAGGAAAAACGCCCAAATAGTTTCCTTGCGCGTTCCAACCCTGCGGATGTCGCACGCGTTGAGTCTCGTACCTTTATCTGTACCTCTACCCCAGAGGGAGCAGGCCCCACCAACAACTGGGCTGATCCGGTAGAGATGAAAGCCGAGATGACGGAACAATACCGTGGTGCCATGAAGGGGCGCACCATGTATGTAGTTCCATTCTGCATGGGACCTATCGACGATCCCGCGCCAAAGCTCGGTGTTCAGCTCACTGACTCCGCCTATGTGGTGCTTTCCATGCGTGTGATGACTCGTATGGGGGCCGAGGCGCTTGCCAAGATCGGCGACAACGGTTCTTTTGTTCCGTGTCTTCACTCCGTGGGCGCGCCATTGGAACCTGGTCAGGAAGATGTTCCGTGGCCGTGCAATGAGACTAAGTACATTACGCAGTTCCCAGAGACCAAGGAGATCTGGTCCTTTGGCTCTGGTTATGGCGGAAATGCCATCCTGGCCAAGAAGTGCTACGCGCTCCGCATTGCTTCTGTTATGGCAAAAGAGGAGGGCTGGATGGCTGAGCACATGCTCATCCTCAAGCTCACCTCTCCAGAAGACAAGGTCTACTACATTGCTGCGGCGTTCCCATCGGCATGCGGCAAGACCAACCTGGCCATGCTGCAGCCGACCATCGAGGGATGGAAGGCCGAGGTGGTTGGTGATGACATCGCATGGCTGCGCTTTGGTGAGGATGGACGCCTGTACGCCATCAACCCCGAGAATGGATTCTTCGGCGTAGCACCAGGAACCAACTACTCCTCTAACCCCAATGCCATGAAGACCATGGAGCCTGGCAACACCCTCTTCACTAACGTTGCGCTTACCGACGATGGCGACGTCTGGTGGGAAGAGCTGGAAAACCGACCTGAGCACCTTATCGATTGGAAGGGCAACGACTGGACCCCGGAGAGCGATCAGCCTTCTAGCCACCCGAACTCCCGCTATTGCGTGCCGCTAGAGCAGTGCCCTGTTGCTGCCCCCGAGTTCAACAATCCAGAAGGCGTTCCTATCTCCGCGATCCTCTTCGGTGGACGCCGACCAGACACAGTGCCGCTGGTTTCTCAGGCTCACAACTGGGATCACGCCACCATGATCGGTGCGCTGCTTTCTTCCGGCCAGACGGCTGCTGCAGAGGGGACAGTGGGCGCTTTGCGACACGACCCCATGGCTATGCTGCCGTTTATCGGGTACAACGCTGCGGATTACCTGCAGCATTGGATCGACATGGGTAAGAAGGGCGGCGACAAGATGCCGGCTGTCTTCCTTGTTAACTGGTTCCGCCGTGGCGACGACGGACGCTTCCTGTGGCCCGGGTTCGGAGACAACAGCCGCGTTCTCAAGTGGATCGTGGACCGCATTGAAGGCCGCGTAGAGGCCGAGGAAACCATCGCGGGTTACACCGCGCGCGTAGAGGACCTTGATCTGACTGGTCTGGACACCCCGATCGAAGACGTTAGAGAAGCCCTCTCTGCCCCTGCTGCTCAATGGAAGGGTGACCTAGAGGATAACGAGCAGTACCTTGAGTTCCTTGGTTCCAAGGGATCGGCAGTACCCGCAGAGGTGCTTGAACAATTTGAGGCCTTGAAGCAGCGCGTGGCTGCTGCAGAGTAA
>Cp48252_339
ATGTCTAATTCTGATAATTCTCAAAATTCACTCGGAGAACTCCCCGCAGGGCGTCCTCCGCAAACCGATTTCAATAGCCAGTTCAACAACAACCTTGATTATCCCCGTCTAGGATCCGTCAGCTTCCGCCGCGGAACGCTTACTGATAATCAAGAAAGCATGTGGGAGGAATACTGGCCCCAGCTGGGCACGGTCCTCTCTGATGAGCGGATAAACGTTGAGGAATGGTTTGGGCGTGATGATGCCCGAACCATCGTAGAAATTGGATCCGGGACCGGAACCTCTACCGCCGCAATGGCCCCACTCGAAACCGACACAAATATTATTGCCGTCGAGTTGTATAAGCCCGGCCTTGCCAAACTTCTCGGAGCTATCGTTCGCAATGAGATCAGCAACATCCGCATGGTTCGAGGCGATGGGGTGGAAGTTCTCACCCGCATGTTCGGAGAATCCTCCCTCGATGGGGTTCGTATCTATTTCCCCGATCCCTGGCCCAAAGCACGCCACCATAAACGGCGCATCATCCAGTCGGGGGTGCTTAACCTGATTGCCACCCGGCTTAAGCCCGGTGGAGTGCTCCATGTAGCCACCGATCACGCCGACTACGCCGAGTGGATTACCGAGCTCGTGGATGTAGAACCCATGCTGGAGTACATGGGCTGGCCCTGGCCAGACTGTCCACAGCTCACCGACCGCCAGGTGATCACCAAATTTGAGGGTAAAGGGCTGGACAAGGACCACACCATTACGGAATTCCTGTGGAGGAAGAAATGA
>Cp48252_340
ATGAATTCCTTTGATATCCCCCTCCACATCCCGGTGGCCCCTGATAACGAGCTCCTCTTGGTATGGGATGCCCCCAACCTAGATATGGGCCTCGGCGCCATCCTAGGCGGGCGACCTAACGCAGCTCACCGCCCGCGTTTCGACGCCGTAGGTAAATGGCTGCTAGCCAAAGCAGGCGAACTCAGCCATACCACTGGCATCAAGATCGAGGCCGAGGCCACGGTCTTTGCCAACATCACTCCCGGTGGGGCGGATAACGTTCGCCCTTGGGTAGAGGCATTGCGCAACATCGGATTCGCGGTGTTTGCCAAGCCCAAGCTCTCCGAGGAAACCGATGTGGACCCGGATATGCTCGCCCATATTCGTTTACGCCATCAGGCCGGCAAGCTCAAAGGCTTAGTGGTAGCCAGCGCAGACGGCCAGAATTTCAAAGACACCCTGGACGAGTTAGCCGCCGAGGGTGTAGCCGTCACCGTCCTTGGATTCCACGAACACGCATCTTGGGCAGTAGCCGACGAGGCATTGACGTTCGTAGACTTAGAGGAAGTGCCCGGAGTATTCCGCGACCCGCTACCTCGCGTCAGCCTGGACAAGCTTCCCGACGAAGGCGCATGGCTACAGCCATTCCGTCCACTTACTGCCTTATTGTCTAATCGCTAG
>Cp48252_341
ATGTTCTCACGCTGGGGAGACTTCGCTTACCGCCACCGCCGCGTGGTGCCCGTGGCAATCGTCGTGTTTATCGTGGCGATTTATGGCATCTTTGGCATCCGCCTTGCCGAGCGCATGAGCCAAGAGGGCTGGGACGATCCCGGCTCCTCCTCGACTCAGGCTGCCAACATTGAGCAAGAAGTCTTTGGCCGCGATAACTCCGGCGATGTTATTCTCCTCTTCTCTTCTGAAGACGGAATAGCAAAAAACAAGAACTTCGATGAGATCAAACGCTATCTAGGCGACCTCAAGGCTTTACACCCCGACAACATCGCAGACGTCACCTCTTACTTTGATAACCGCAACGCCCAGTTGCTGTCCAAGGACGGGAAAACGGCCTTTGCAGCGGTCTCCCTCAGGGGCGACCATGAGCAAACGTTGAAAGACTTCCGAGCGATCAAGGGGAACCTAAAGCCGCAATTTGATGGGGTGACCATACAAGTCGCTGGAGCAACCGCGGTCGCCGACGCCCTCGACTCCGGCATGGCGGGCGATATTAAACGTGCGGAAATCGTAGCCCTTCCGCTCGTGGCAATTTTGCTGCTGTTTGTTTTCGGCTCGGTGGTAGCCGCCTTTATGCCGCTTATCGTGGGCATCCTTTCTATCTTGGGTTCTCTCGGCGTGCTATCCATCCTCGCCGGATTCACGCAAGTAAATGTATTCGCACAGTCCGTGGTCACGCTGCTCGGCTTGGGCCTAGCCATCGACTACGGCCTCTTCATGGTCTCCCGCTTCCGTGAGGAAATGGATCAGGGGCGGGATATTGCTGATGCGGTGCGCATCACCACCTCCACGGCCGGAAAGACCGTGGTCTTTTCTGCCGCTATGGTGGCCGTGGCCCTTTCTGGCCTTCTGGTGTTCCCCCAGGCCTTCCTCAAATCGGTAGCCTACGGCGCCATCAGTGCCGTCGGCCTCGCAGCTTTGTTGTCCATCACGGTGTTGCCTTCCATCTTTGCAATGCTAGGAACAAAGATCGACAAGTGGACACTGCGACGAACCAATCGCAGCGCTCGTACGCTCGCCGGTACCTGGTGGTACAAGCTCCCCGCATGGGCAATGAAGCGCTCCAAGACTGTCGTTATATCCATCGTCGTTCTCTTGATCGCGCTAACGGTGCCACTAGCGGGAATCACGTTCGGCGGGATCAACGAGACATACTTGCCGCCTAACAGTGATGTCCGTAAAGCACAGTCCACCTTTGACAAGGAATTCCCGGCATTCCGCACAGAGCCGATCAAGCTGGTGGTCTCCAACGCCACCAACGATCAACTGATCAAGGTGTATCAGCAGGCGAACACGATCACCGGCCTCACAGATAGGTTCAAGCCGTCGACTGCAACAAAGGATGGCACCACCGTTCTCTCTGCGGGTATCGCTGATCGTAAAGACAATGAGTCCGTGGTAAAGCAGCTCCGCGCAATCGAGGTTCCCGAGGGCGTCAACGTACACATTGGCGGCACCCCTGCAATGGAAGTCGAGTCCATCGAGGCGCTCTTTGACAAGCTGCCATGGATGGCTATCTACATCGTGCTGGCCACGTTCATCCTGATGTCGCTAGTCTTCGGCTCAATGATCCTGCCAGCCAAAGCCATCATCATGACCATCCTTGGAATGGGTGCCACTCTGGGCATTCTCACCTCGATGTTCGTTGATGGCGTCGGCTCCGGTCTCTTTAACTTCTCCGCCGGCCCATTGATGAGCCCCGTCTTGGTCCTCATCATGGCGATTGTCTATGGCCTGTCCACTGACTATGAAGTATTCCTTGTTTCCCGCATGGTGGAGGCACGCGACAACGGCGAATCCACCGATGAGGCCATCAAGTACGGCACTGCCCATACCGGCGGCATCATTACGGCTGCCGCGCTGATCATGATCGTGGTCTGTGGCGCCTTTGGCTTCTCAGAGATTGTGATGATGAAGTACATCGCGTTTGGCATGGTCGTGGCATTGCTTTTCGACGCCACCATCATCCGCATGCTTCTCGTCCCAGCAGTCATGCATCTACTGCGCGAAGATAACTGGTGGGCTCCCCGCTGGGTCAAGCGAGCCTCCGAAGCCATGGGGCACAACGCTGCGCCTGAACCGCTGCCTGTTGTTTCTGTGCCCGTGGAGAGCGTCGATAAGCCCATGAGGCATGCGGAACCCGCACAACCTCGCGTGCCAGTATCCGCTTATATGGACGATACAAGCACCATGGTCCCGGTGAAAGAACGTCCTTCCCCAGTGCGCACCGCAGCTCCTCCGCGCCCAGCGGCTCCACGTCCCACGCCTCCGCGTCCGGAGCCTCCGCGCCCGGCGGCTCCGCGCGCAGCAGCTCCCCACCCGGAGATGCCCACTTTTAACCCCAACCGCACATGGGGCAGCACATCTGCCACATCGCGCGATATGGGAAGCACCGATACAGTGGAGGGGCAAGGCTCGTATGCCTCAAAGCGCAAGCTACACCATTCGCGACGCGAGACCCTCGTCTCCGACACAACAGTGGTGGACCCCCGGACCGCAGGCCGATCCGGACGCATTGCCTCCGAGGACAACGATCTCGTCCCCTTCTCTGAGCTGGTGAAACGTCTGCGTGAAGAACATTAG
>Cp48252_342
GTGATCCTTGCGATCGCCGCCTTCTTGCTACGCGATAAAATGCCGTTTCTCGCCGAGGGATACCGCGAGGTCTTAGAGGCAAACAACACCGGGCTCGTCCTATCCGTCGTCGCGGTCCTTGTCTCCCTGATCGCTATGGCCGAGGTCATGCGGCAACTTCTGCGTGCCGGCGGGTCAAAGGTCAGCCTGCTGCACACCACCCAGCTAGTGTTCATTGCCAATTCTTGGTCAGGAACATTCCCCGGGGGCGCAGCTATTTCCACGGTGTATCAATTCAAAACCATGCGCACGTGGGGCGTAAGCATCCTAGTAAGCTCGTGGTTTATCGTAGTCTCCGGCGCGTTATCCACACTATGGCTCGTGGCCCTTGGCATTGTCGGAGTGTTATTCATGGGGGCGCAGTTCAGCATATGGCCGCTACTGGGCACCGCAGGCGTGATGGTCGGGGTCTCCGTATTGCTCTATGCAGCAACCAATAACCCACGCACAACCAGCTATTACGTCACCGGAATCGTGCGTGCTTTCAACCGCCTGATGCGCAAGAATCCCGAACGATGGATTCCCACGATTAAAGGGCAGATCGCGCAGTTAGACGCCGTACACCTCACCCCTAGTCGCTTTCGCGTAGTTTCATTACTTTCGCTCTCCAACTGGCTTTTCGACGTCGCCAGCCTCTGGCTATGCATCTGGGCAGTTACAGGCAACCTGCCTGGCCTGGAACGCATCGGTGAGATCCCCGCGTTCCTCGGCGTGACCCTCGCCTTTGTTACTGCAAAAATCGTAGGCACCGCACAAATCACCCCGGCCGGTGTGGGTCCTGTTGAGGCCGCCATGACTGCAAGCCTGGTAGCCGTGGGCATGCCCGTATCCCCCGCCTTTGGGGCAGTTTTTGTTTACCGTATTTTATCCTTTGCCCTTATCACGGCCATTGGCTGGATCATTTACTTTGTCACCGTTGCCCGCGGCGGAATACGCGCAAGCTATGGCGACCAAGACAACGAACCCTATAAGGAGACCGCAACCTCATGA
>Cp48252_343
ATGAAGTACTTCTGCTATGACGTTATAGCTGTGCTGGCATTCGCCGTATTGGCCCGGGCAGCACACGGCGGTCTTGGCATATTCCAGATCCTGGATACCTGGTGGCCTTTCCTCATCGGAACGGCACTGGGCTGGCTTCTCATCCGCGCCCAGAATCCGCTTTCCTTGCGTCATGGCGTTGTGGTCTGGGTCGCTACCGCGGCAGCCGGACTCTTGGTATGGGGCATCCGCCACGGGCAGGTCCCCCACTGGTCTTTTATGATCGTGGCTACCGTAATGAGCGGAATCTTACTCCTAGGTTGGCGGGCCGTAGCTGGAAAAATAAACAATAGCCAATCAAATACTTAA
>Cp48252_344
ATGGTTCCTCGTTTTCGTCCAGAGCAACACAGCAAAGAGGTTTTCACGTCTAGATCTTCACGTCGACTCCCCTTTATCATCAGCGGAATTCTCGCGGCGGCCATCATCTCCCCTGCAGCTCCTGCGTTCGCAGCGCCGGCAGCAGAAGATAACATCCTTTCCGAGCTCCAGGCTCTTGCAGATGCCCCCACCAAGACCCCGGAGCAGAAGCTCCAAGAAGCCAAGCAACTATTAAAGAAAATTGAGGAGAAGGGTGGCGCCGCTGCCTACATTAAGCATGAGGGAGAAGAGGCCCTCAAGGCAGCTAATCCAAGTCAAGAAGAATTAGATTCCTTCATTAAGAGCTCTCCTAAGGAGCATGCCGAAAAGGAACTAAAAACGGCGATCGACGCCACGCGCGAAGAGGCCACTAAAGCCAACCAGTACATCAAGGAATTGCAGGAAGCCGAACCAAAGGGCTCAGCTTCCAACAATGACGCCTTCGTCCGCGCCGCCCAAAAGGTACAAAGCACCATAGACGTTATGCGACTCTATGCAGATTGGCTCTCCACCACAGAAAAGGTCGCAAAGCACTACCAGCTTCCGACAGACGACGTCGCAAACGCTTTCACCCCAACGACCACCGCATAA
>Cp48252_345
ATGACAGTGGAGACCTTTCTGGCTGGACTCAATCCCGTGGTTGTTTATGCAATCGTAGGGATCGGAGTACTCATTGAGAGCATCGGAATACCCATTCCAGGTGAGACTGCAGTAATCGCAGCATCGCTCCTATCCACGACCCACGCGGCCAATATCCATGTGCTCTGGGTCTTTGCGGTAGCATGCGTCGGAGCGATTATCGGCGATAACATAGGTTATTCTCTAGGACACCACTACGGGCACCACCTTACTTCCTGGCTAGAAAGACGCTTTCCCCGCCATTTCTCCCCCAACAGGATGCGTTATGCTGAACACCTCATGCGGACCAAAGGGGTTCCCGTAGTCCTCGGCGGACGCTTCATCGCCCTACTACGCATCCTCGCAGGACCGCTGGCTGGGGTGACCCATATGTCTTATTCTCACTTCTTTTTTGCCAACGCTGCCGGCGCTATAGCGTGGGCCGGAACAATTACGCTCATGGTTAGCTTTTTGGGTAGAGCCGCGCATACCTGGATCACGGATATCTCCTGGGTCCTGGGCGGCGCAGTCCTTATCCTGGGGATCATCGCGCTCGTCTTTGGGCGGATAACGGGACAATGGCTGGATAAAAAAGCAGACGCGCACGCCGAGGAGAATAAATAA
>Cp48252_346
ATGAAGACAACTGCGGAAAAGCTAGCTGATCTACGCGCGCGCCTTGAAAAGGCCCAGGACCCAGGCAGCGAACGCGCCCGCGCAAAGCGCGATGAGGCAGGTTTTACCACGCCTCGTCAGCGTATTCAGCGACTTCTTGATGACGGCTCTTTCGTAGAAATCGGCGCACTTGGCCGCACGCCTGATGAAAAAGACGCCCCTTATGGCGATGGCGTGGTCACTGGGTACGGGCGTATCGATGGCCGTCCCGTGGCTATCTACGCACACGATAAGACGGTGTACGGCGGCTCTGTGGGCGTGACCTTTGGCCGCAAGGTTTGTGAAGTCATGGATATGGCCATCAAGATTGGTTGTCCGGTGATCGGCATCCAGGATTCTGGTGGCGCCCGCATCCAGGATGCTGTGACTTCACTAGCGATGTATTCGGAGATTTCTCGCAGGCAGCTTCCTTTGTCTGGCCGTAGCCCACAGATCTCTATCATGATGGGTAAATCCGCTGGTGGTGCAGTGTATGCGCCGGTAACTACTGACTTTGTGGTGGCCGTTGATGGGCGCGCGGAGTTGTATGTCACAGGCCCCGCCGTGATCAAGGAAGTCACCGGCGAGGAAATTAGTTCCCATGATCTGGGATCTGCCCGCCAGCAGGAACTCAACGGCAACGTCTCCTATGTGGCTGCCGATGAAGAAGACGCATTCAATTATGTCCACGACCTTTTGCAGCACCTGCCGCTGACCTGCCAGGATCCCAATCCTGAATATTGGGCTCCTGCAGATGAGGATCTTGCCGATGACGAGGCCCTAGATTCCTTTATGCCGGATGACACCAACGCCGGCTATGACATGCACGATCTGCTCAAGCGTCTTTTCGACTCCGATGATTTCCTTGAGGTGCAGCCGAACTTTGCGCCTAACTTGATTACGGGTTTTGCGCGTATCGACGGAAAATCCGTAGGCGTGGTGGCCAACCAACCATTAGAGTTTGCCGGCTGCATCGATGCCGATGCCGCTGATAAGGGTGCTCGGTTCATCCGTATTTGCGATGCTTACAACATCCCGGTTTTGTTTGTGGTGGATACCCCTGGCTACCTGCCTGGCGTGGACCAAGAAAAGGCTGGTCTGATCCATCGCGGTGCCAAGCTAGCCTTTGCCTTGGTAGAGGCTACCGTTCCTAAAATCTCATTGATTGTGCGTAAAGCCTATGGCGGAGCGTATGCGGTGATGGGCTCCAAGAACCTTACTGGAGACATCAACCTGGCCTGGCCGACAGCTCAGATCGCCGTGATGGGTGCCGCGGCGGCTTCCGTGATGATCCAAGGCAAGCAGCTGGCGATGATCGAGGATGAGACGCAGCGTGCATACATGAAGAAGGTGTTCATGGACTTCTACGATGAGAACATGACCAGCCCCTATGTTGCTGCCGAGCGCGGCTATGTGGACGCCATGATTCAGCCTCATGAGACGCGCATAGCTTTGCGACGCGCAATGCGTCAGCTAGAGACCAAGGATGTCCGCGACCTGCCTAAGAAGCACACCATCATGCCTATGTAG
>Cp48252_347
ATGGATTCTCGCCAGGGTGCCAAAAACGCGATGACCACCGAGCAACTGAGAGTATGGTTGCGCAACTGGGTTATCGCCACTACTGGTCTACCGGCTGAAGAGATCACAGATGACAAGCCGATGCAGTCTTTCGGTTTGTCTTCCCGTGATGTTGTGCTGCTATCAGGCGAGTTGGAGAACCTCCTCGGTGTTCAGCTTGATGCAACGATCGCCTATGAATATCCGACTATCGCGGCGCTGTCTAAGCGCCTGGTAGAGGGTGCTCCCCGTGAGCAGGCTGTACGTCTACAGACCCTCACCCGTACCTCGACTACCCCAGGGAACCACGACATTGCGGTTGTGGGTATGGCGGCGCGCTATCCGGGCGCCCGCAACATCGATGAGATGTGGTCCATGCTGGTGGAGGGGCGCGATGGCATTACCGATCTCCCCATTGGGCGTTGGTCGGAATATGCGGCTGATGAGGTCACCACCAAAAAGATGGCCGATATCGATTTCCGGGGCGGCTATCTGGACGATATTTCCAGTTTTGATGCCGAGTTTTTTGGGCTTTCACCGCTGGAGGCCGTGAACATTGACCCGCAGCAGCGCATCATGCTTGAGCTGACGTGGGAGGCCCTGGAACACGCGCACATTGCGCCCTCCCAATTGCGCGGGGAACCGGTAGGCGTGTTCGTTGGTTCTTCCAGCAACGACTATGGAATGTTGATCAGCGCAGATCCCTCTGAGTCGCACCCCTATGCGCTCACGGGTACTGCCAGCTCGATCATCCCCAACCGTATCTCCTATGCATTCGACTTCCGTGGGCCGTCGGTCAGCGTAGACACCGCTTGTTCCTCCTCGCTGGTATCTGTGCACCAAGCCATTCGGGCGTTGCGTGAGGGAGATGCCTCCGTTGCTGTGGCTGGTGGAGTGAATATCCTCGCTGCCCCCTTTGTCTCTACGGGCTTTGGTGAGCTGGGGGTCTTTAGCCCCACCGGAAAGATTCATGCTTTCTCCGATGACGCAGACGGTTTTGTGCGTTCCGACGGTGCCGGCGTGCTCATTTTAAAGCGAGTGCAGGACGCCATTACGGATGGCGACAATATCCTGGCTGTGATCAAAGGCTCGGCCGTCAATTCAGATGGGCATTCCAACGGGCTAACTGCCCCGAACCCTGATGCACAGGTAGACGTCCTGCATCGTGCCTATAACGACGCCGGCGTGGACCCCGCGACCGTGGACTATGTGGAGGCGCACGGTACCGGCACGATCCTCGGCGACCCCATTGAGGCCACCTCCCTAGGTAAGGTCCTGGGCCCCGGGCGCGATTATGCTACGCCCACCCTGCTGGGGTCAGCCAAGACAAACTTTGGGCACACCGAGTCGGCCGCAGGCGCTGCTGGCCTGATCAAGGTTGTGCTCTCTATGACTAACAACGTGCTGCCGCCGTCCCTCAACTACACGGCACCGAACCGCTACGTTGACTTTGACGCGGAACACCTTGAGGTGATTGAGGACCCGCGTGAATGGCCTGAGTACTCGGGACACAAAATTGCAGGTGTGTCCGGCTTTGGTTTTGGCGGAACCAACGCGCACGTGGTTGTTTCCTCCTTTGTTCCTGAGGAATACACTGCTCAGCAGAAGCCCACTCCGCAGCTGATAGACCCGGAGGATCCTAACGCGGTCACTCTCGAGGTATCGGGGCTGTTGCCGTCGCGACGCAGAGAAGTCGCTGCACAGCTTGCAGACTTCCTGGAAGGGCGTGCGGACGAAGACCTGATTAAGGTTGCGCGTAGCGTAGCCAAGCGTAACCATGGGCGTTCTCGCGCCGTAGTCCACGCAAATACCACCGCGGATGCCGTGAAGCGCCTGCGCCAGGTTGCGGAAGGCAAGATCAGTGCGGGTATTGCCGCCGCAGATTCGCCGGCTACTGTCGGGCCAGTTTTTGTCTACTCCGGTTTTGGCTCCCAGCATCGCAAGATGGTGAAGAACCTGGTGGCTATGTCTTCCGAGTTCCGGGCGCGCCTGGAAGAGCTTGATCAGCTGGTAGTTTTTGAGTCGGGATGGTCCATCCTGGATATCGTCGCTGACGATGCACAGACCTATGACACCGAAACCGCACAGGTGGCTATCACCGCAATCCAGATCGCGCTGACGGATCTCTTGGCCTCCTATGGGGCTCGCCCGGCCGCGGTGATGGGTATGTCCATGGGCGAGATAGCAGCGGCATATGCAGCCGGTGGCTTGAGCGCTGAGGATGCTATGCGCATTGCGTGCCATCGCTCCCGACTCATGGGAGAGGGCGAAAAGTCTCTTCCTGAGGACCAGCTGGGTGCGATGGCTGTGGTGGAGTTCTCCGTGGAGGCACTCGACGAGTTTATTGCCGCCCATCCAGATTTTGCTGGTATTGAGCCTGCCGTTTATGCCGGCCCAGGGATGACCACAGTGGGCGGGCCACGAGAGGCCGTGGTGCGTCTTGTAGAGAAGCTGGAGTCTGAAGAGAAGTTCGCTCGTCTGCTTAACGTTAAGGGCGCCGGGCATACGAGTGCCGTTGAGCCGCTTCTTGGTGAGCTCGCAGCCGAGACCTCGGACATTACCCCGCTACCTATCAGCATTCCGTTGTTTAGCTCTGTGGACCGGGGAGTCACATATCCGGTGGGCTCTGTGGTTCACGATTCAGACTATTGGCTGCGCTGTACCCGCCAGGCTGTGTGGTTCCAGGACGCTACTGAGCAGGCGTTTGCCGCAGGGCACACAATGTTGGTAGAAATTTCGCCGAACCCGGTTGCCTTGATGGGCATGATGAACACGGCGTTCAGCGTAGGCAAGGGCGACGCACAGCTACTATTTGCACTCAAGCGCAAGGTAAGCGAGGCCGAGTCCATCCGGGATCTCCTGGGCAAGATGTATGTTCAGGGCGCCCCGATAGACTTCAGCCGTCTTTATGGGGAAGGCGAGACTATTCATGCTCCTCATATCCCTTGGAAGCGTCAGCGCTACTGGACCGCTGCTCGCCCGTCGTCGGGCAATCATGCAGCATTGCCCGGCGCAAAGGTGACGCTGCCGCAAGGGGCAGTGGCCTTCTCCACCACAGCTGACCTGGTTCCTTCTGCAGCCGCTCTATTGGAAGCTGCAGTGGAGGCTGTTCTTCCAGGCGCTACGCTCATTGCGGTAGAAGAGACCGGAACACTACCGCCCTCAGGTGATCTAACAACTGTGGTCACTCGCAATATTGGTGGCGTGAGCGTAGAGATTCACCGCGTTATGGGTGACACCACCGTTGCCGTTGCGGAAGGCTTTGCCACCGCTGTGGCTTTGGCGGCTGATTCTTTTGAGACTCCGGCACCGCTGACTCAGGATATTTCTGCACATCAGGCAGAACAGCCTTCTGATTTTGTGGGCGAGTCCCTGCGCTGGGACCCGACGAGCGAGGAAACCGTGGAACAGCGGATGCGCGCTATTGTCTCCGAGGCAATGGGCTATGACGTGGAGGATCTTCCGCTCGAGCTGCCTCTTATCGATCTCGGATTAGACTCCCTGATGGGTATGCGCATCAAGAACCGCATTGAATACGATTTCCAGATCCCTCCGCTACAGGTCCAGGCGCTTCGCGACGCCTCCGCGGCCGAGGTAGTCAGCCTTGTGGAAGGCTTGGTTGCGGCTAAGCCAGCCGACGATGGCACCACTTCTGCTGCTACCGCTGATGCTGAGCGCACCCTGGCACCGGTGCCTACTGCTGCTGCAAAGAGTGAACCCCGTGACGGTGCTAAAGGCGTAGGAGTGGCTCCGCGTGATGCGTCGGAACGCCTTGTCTTTGCTACGTGGGCAGGAATCACTGGTGCTGCGGCAGCGGGAGTCACCAGTGAGCTTCCGTCAATCACTGAAGAGCAGGCTAAGGACATCGCTGAGCGGCTCACCGAGCGTGGCGGCATTGAAGTAACTACAGAGCAGGTTTTTGCTGCGAAGACTCTAGAGCCGCTGGCCAACATTGTTCGCGAGGGGCTAGAGACCGACGTCGAAGGCAATATTCGCGTGCTGCGGGCTCGTCCGGAAGGCTCGACCGCGCCGGCCGTGTTCATGTTCCATCCCGCCGGCGGTTCTTCCGTTGTATACCAACCGCTGATGCGACGACTCCCCGCTGAGGTTCCCGTGTATGGTGTGGAGCGCCTGGAGGGCGCTTTGGACGAGCGCGCGGCTCAGTACCTTGATGAGATCAAGCATTATTCCGATGGCCTTCCGGTTATTTTGGGAGGCTGGAGCTTTGGCGGAGCGTTGGCTTATGAGGTCGCACATCAGTTGCAGGGCAGCGATGTAGAGATCGCTACGATCGCGCTGCTGGATACGGTTCAGCCTAAGGATCCGGCGCCAGACACGATGGAAGAGACTAAGAAGCGGTGGGAGCGCTACTCGGCGTTTGCTAAGAAGACCTACGGCCTTGACTTCCCGGTACCTTATGAGCTCTTGGAAACTGCTGGTGAAGACGCTCTCCTGACCATGATGAGCGAGTTCTTGGCCAACACGGATGCTTCTGAGCATGGCCTTTCTGCCGGTGTGCTGGAGCACCAGAGGGCCTCCTTTGTAGATAACCGAATTTTGGACAAGATGGATATGCAGCGTTGGGCCGGTGTTAAGGCGCCTGTGATCTTGTTCCGTGCAGAACGCATGCACGATGGGGCTATTGAACTGGAACCGGCGTACGCTGAGATTAATCAGGACGGTGGTTGGTCGGCTATCGTAGAGCAGTTGGACATTGTGCAACTGCGCGGCGATCACCTCGCGGTGGTCGATGAGCCGGAAATTGCTACGGTGGGCCTTGCGCTGACCAAGCGAATTTCAGAACTGCACAGCAAATAA
>Cp48252_348
ATGGATCTAAATCAGGCTATGCGCCAGTTCTTTAACGAGAAGGGCGAGATTACCCTCCGGCCCGAGCTGACCCTCGCTGGCCTTGGCGAGGTTCTCTTCCAGGCTGATGCCGCAACAGGCGGGGCTGATCGCCACTGCATCCGCTTCTGGGACTTCACTTCTTCCCGGGAAGGCGAAGCCCGTGACTTTAACCGAACCGAGGTAAACACCCGGATCAAGGTAGTTGCAGCGCGTCTTCAGCAGGTAGGCAGTATCGGTGACCGCGTGGCTATTCTGGCTAACAACAGCCCAGAGTATCTCTTTGGATTCCTAGGTTCGCTCTACGCAGGCATGGTCCCCGTGCCGCTGTATGACCCGACAGAGCCGGGCCATGCAGACCACCTCACTGCAGTTATGGGGGACGCCAAGCCCACCATCGTGTTGACCAACAACACGTCTGCTACGGCTGTTCGCCGCTTCTTTGCAGACACCCCAGGTGCGGAACGCCCACGTATCATTTCCATCGACTCCTTGCCTGATTCTGGCGCACAGAGCTTTGTTAACCCATTGCTCACGGAGGAAGGACAGGCCTTCGCTGCTGCTGCAAAGGTTGCTCCTGTTGATCTTCCGGCATTCTTGCAGTACACCTCGGGCTCTACCCGTACCCCCGCAGGTGTTGTGCTGACTAACCGTTCGATCTTGACCAACGTGCTGCAGATCTTCACAGCCATTCAGCTCAAGACGCCACTGCGCCTTGTCTCTTGGCTTCCGCTGCACCATGACATGGGCATCATCTTGGCAGCGTTTGTGACTCTGCTGGGTCTGGAGTTTGAGCTCATGGCTCCACGCGACTTTATCCAGCAGCCATCGCGCTGGGTGAATCAGCTTAAGCGCCGTGAGGGTGACAACGCGGTTTACACTGTTGTCCCGAACTTTGCGCTGGAGTTGGCGGCTCGTTACGCAGCCCCTGAGGCCGGCTCGGATGCGGATTTCTCCAAGGTCGACGGTCTTATCGTCGGTTCCGAGCCTGTCACGGAAAAGGCAGTGAACGCTTTCTTGGCTGCGTTTGGGCCTTTTGGTCTCAACCGCTCTGTGATTCGCCCCTCTTACGGTTTGGCAGAGGCATCCCTGCTGGTGACCACACCGCAAACTCCGGAACGCCCGCACATTGCGTACTTTGATCGCGATCAGCTCGCTGCAAACAAGGCCGTACAGGTTGCTTCCGATTCTCCTGCTTCCGTATCCATAATGGGGTGTGGCCAGGCAGTTGCACCACAGAAGCTCGTGATCGTGGATCCTGAGACCAAGCAAGAGCTTGCCGACGGCTCCATCGGTGAGATCTGGGTTCATGGCGATAACGTGGCGGCCGGCTACCTGGATCGCGCTGAGGACACAGTGGAGACCTTCCGCAATACGTTGGCAGGTCGTTTGGCTGAGAACTCCCATGCAGAAGACGCTCCCGAGGATGACCGCTGGATGGCTACCGGCGACCTTGGAACCATAGTCGACGGCGACCTATTTATCACCGGTCGACTCAAGGACCTGGTCATTATCGCTGGTCGTAACCACTATCCGCAGGATATTGAGTACACCGTGGATCATGCTTCCGAGCACATCCGCCCGGCAGCCGTCGCTGCGTTTGCTATTGAAGGCGATGACGTAGAAAAGCTGGTTATCCTGGCTGAGCGTGACCTTGAGCGCGACGCTAGCGGTGATGCTGAAGCTATCGAGGCGATCCGTGCAGCAGTGACGGAATCCCATGGCGTGGTTCCTGCTGATATCCGCGTGGTTGCTCCTGGAGAGATCCTCCGCTCTTCTTCCGGGAAGATCGCGCGACGCGTGAACAAGAAGGCATACCTAGAGCAGTAA
>Cp48252_349
ATGAAGAAACTGCTCACGGTTATAGCGACCATCGTGGTGTTGATGCTGATTCTTGTAGGCATCGTTCGGTGGATGAGTGATAAGGATATGAATCCGCTTGATCCCGGTGATAGGGGCGCCGCCCCTAAGTCGGGGGAGACATCTGAGCCCGTCCAGCCTTCGCACTGCCCTGACGTGGAATTTATATCTGCGCCGGGTACGTGGGAATCGGCAAAGAACGATGATCCAATCAATCCAATGGCAAATCCTGCATCCTTTATGTTGTCTATTTCTCGACCACTGCAAGAGCAGTATTCTGCAAACCGCGTAAAGGTATGGACGCTGCCTTATACGGCGCAGTTCCGGAACATCAATGCTCAGCATGAGCTGAGCTATGACGAGTCAAGGCAAGAGGGCACGTCCACGCTAGAGGGTGAGTTGATTCGCACCCATCAGGAATGCCCGCTGACAGACTTCATTCTCGCTGGTTTCTCCCAGGGGGCAGTGATTGCTGGAGATATTGCTAACAAGATTGGTACCGGTCAGGGAGTTATCCCCGCGGAGCGAGTGAGGGGTGTCGCCCTCATCGCGGATGGCAGGAGACAGCCAGGTGTGGGCCAGGCTGTAGGAAATCCTGTGGACGGTGTTGGAGCGGAAGTTGCTCTCGAGCCACTCAACTTTGTGATTCAGCCCATTGTCCCGGGGGCTACCATGCGCGGTCCGCGCGTTAATGGTTTTGGTGAGTTGGATGCAAAAACCTTTGAGATCTGTGCGCCGGATGACACGATCTGTGATGCCCCGGCTGACGTAGGAAATGCGTTGATCCGAGCTCAGGCATTGGTTGAGGCAAACGGCGTTCACGCGCTTTATGCGACCAACCCGCACGTAATTCCTGGAACCACTGCCAACCAATGGGTAGTGGACTGGGCAAAGGGCCTGATCGGCTAA
>Cp48252_350
ATGCGCAGTAACCGCCTCCTTGTAGGAGCTCTTTTAACTGGCGTTGGTGTTACTCTCGCTGCTTGCGGCGGGGGCGCTACCGTAGAAGATTCCGGCACGAGTACTAGTATTGCCCCGCTAACGCGGGAGGCTAAATCCTCTGACTCTACGTCGGCTAAGAGCTCGGCTTCTGAGACAACATCCGCACACGATTCGGGCTCTGCTTCGAATGGTGGCGGGCGTGTGGAAGAGCCATTCAAGGATGGCGCGGGCCAGGAGATTACGGCTAAGCCAACGCCTGGGGAGTCCTTCTCTGCAAAAGAAAAGGCATTTTTGGATGCCTTGACCAAGGGCGGAGTGAACGTCGCTGGGGTAGAAAACCAGATGATCGGGGCTGCCGGCGTTGTGTGTCAAGGAAACAGCCAATCGTTGAGCCCGGCTACTGTTCAGGCAGTTGCGGGGCAGCTCTTGGAACAGCAACGAGCAAAGCTTTCCTTTGACGAGCTGACTAAGCTCATTGATTCTTCGGCCCGATCCGCGTACTGCTAA
>Cp48252_351
ATGCGCGACACCGCATCCCGTCTCAGCAAACGTGGTTCCCTCTGGATCGCTGCGGCTGCTGTACCTGCTGCTTTGGCAGTAGGCGCCGCAGTCATCGTTCCGGCCACGACGACGGCTCAGAGTGCCCACATCGGTGGGCTTATCGACGACCAAACCGGCTACCTCAAAAACGAGGGAGTACATCGGACCCCGATCCGTACCGATCACCCGAAGATCGAAGGCCTGCCAGAGGGCGTGTCTGTTGATCGCGTCGAGTGGATCACCAACCGCCGCATAGCGCTGTTTATCAAGTCGGCTGCGATGCCCGGTAACCCCATACAGGTTCAGGTGCTCCTGGCTCGCGACTGGCACCAGGATCCAAACCGCACCTTCCCATCAGTGTGGGCCCTTGACGGCCTGCGTGCTGTGGAAACCGAAAGCGGTTGGACCATCAACACCAATATCGAGCAGTTCTATGCAGACAAGAACGTCAACGTAGTCATGCCGGTGGGTGGCGAGTCTTCCTTCTATTCAGATTGGCAGCGCGAGAACAACGGTAAGCACTACAAGTGGGAGACCTTCCTTACCCAGGAGCTTGTACCTGTGTTGGCGCACGGATACCGCACTAATGACTCCCGCGCCGTCGTCGGGCTTTCCATGGGTGGAACCGCCGCAGTTAACTTGGCCGAGCGTCGCCCGGACCTATTCAAGTTTGTCGGCTCATTCTCGGGTTATCTAGACACCACCTCTATTGGCATGCCTACGGCTATCCGTGCGGCACAACGGGACGCAGGTGGATATGACACCACTGCAATGTGGGGGCCGGATGGCTCTCAGGATTGGATCGATCACGATCCGAAGCTCGGCGTTGAGGCCCTGAAGGGCATTAAGACCTATGTTTCTGCAGGTTCCGGACGCGATGACTATGGTCAGCCCGGATCCGTTGCTAAGAACCAGGGCACGTATGCCGGCATTGGCCTGGAAGTCATCTCTCGTATGACCACGCAGACCTTTGTGGATTATGCCAAGCGTGCAGGAGTGGACGTAGTATCGCACTTCCGTCCTTCCGGCGTGCACGACTGGCCTTATTGGCAGTTTGAAATGACTCAGGCGTGGCCATACATGGCCGATGCTTTGGGATTGTCTTCCGAGGATCGAGGCGCATCCTGCGCAGCCATCGGTGCTATCGCCGAGGCAACCAAGGGCGGCCAGGTGGGAACCTGCGTAAACAATGAGTATGACATTGCTGGCGGCAAGGCTGAGGACTTTGTCGACGGCCGCGCTTATTGGTCCCCAGCGACCGGCGCGCATGCGCTCGGCGGGCGCGTCGGAGCCCGCTACTCCGAGATCGGTGGCCCTAACTCCTGGCTGGGATTCCCAGTTTCCGGTGACTTTAAGCTCAAGGACAACGTTGTTGCCGCACAGTTCGAGCGAGGCAACATCTACTGGTCTCCAGAGCGCGGCGCTTTTGAAGTCCCCAAGGACCTCGTGGATAAGTGGAGCGAGATTCAGTGGGAGAACGGCTCCTTGGGCTACCCGGTGGAAGACGCGAAGGACATCAATGGCGGCCTGGTGCAAAAGTTCCAGGGCGGATACGTTACCCGCGACAAAGACCATAAGAACCACTGGGTTCGCGGTGAGATTGCCAGAAAGTATGGCGAGATGGACACCGCTAAGTCTAAGCTTGGCTTCCCAACCTCGGATGAATACCTTATCCCGGGCGGCGCCTTCCAGCAGTTCGAGCACGGCAATATTTATTGGTCTGCAACGACCGGCGCACACGTGATCTACAAGGGCGCGATCTTTGACGCGTGGGGAGCCAAGAAGTGGGAGCAGGGAGAGTATGGTTGGCCAACCTCCGATCAGAGTTCGATCCCTGCGGGCGGTGAAGAAATCTCCTTCCAGCACGGCAAGATCAGTGAAATAAACGGACGCGTAGTGGAGGATCGTCGATAA
>Cp48252_352
ATGTCCCATATGTCTGAGAGGTCTCAGTCATTCTTGACCCCGCTTGGATGGTTGCTGGCGCTCTTTGCCGGGTGGGCCGCATGGTGGCAGGGGTCTCGAAATTCTCAGCCTGATGATTGGGCGAGCCTGTGGGTAGGCGGACGTATCGTTGCGGATGGCCATGCGGACAGTCTTTATTCCATTGATCCGACAGATTTTGGTAACCCCACGGGGCCAGTGTGGGCGGAGTATGGGGAAAAAGTTAGCGACCTCGCGCCTTTTGCACATCCTTTTGTCCATAACCCCTTGGTCGCCTACGTATTGGCACCGGTGACCCAATTGATGAGTTTTTCCACGAGCGCTTCTGTGTTGTTGGTGCTCAGTGGCATATCAGTGGTCTTGTTTAGTGCTGGTTGCATTAACTTATGGACGCGCCAGACCCCTCAGATAGTTCCCTTAATAATTGCCTCGGTGGCGGTGTGGGTTTCTGCGTCGACACAGCTCAGCTTCTGGATCGGGCAGACTACTCCCATCATTATGATGCTGATTGTTGTGGGGCTCTGTATGAGTGTGCGTCGACCGTGGCTATCGGGATTACTTTTATCCATCGCGGTGCTGATCAAGCTCACTCCGGTGCTCATCGTGGTGATAATGCTGATCTTTGCCAAACGCAGGCGTGCTGGAGTGTGGGCCGCGGGGCTGAGCCTGCTCTGGGGTCTGCTTACCCTCATCGTTGCGCCGGGGCCGGTTATTGGTGCGTGGCTGCAGACTTTAGGATGGCTGGGGTCAAAGACCCTGGTTTCTCCGATTAATCAGTCCCTGGCGTCGTTACTAGCTCGAGGGCAACAGCCCGAGGGGAGCATTGTTGCCGTGATCGATGAGGCTCCTGCATCGGTGATGTGGTGGAGCTTTGGAATAGTGCTGGTCACCATAGCATTATTCCTGTTCAGCCTGATCAGGCTGAAAGACTTCCGATTTGAGATTTGTGCGGTAGTTGCTTTTTTGGGGGTCACGGCATTAGCGGGAATTGTATGGACTCACTACACGATGGTGGCCTTTGTGGCTGTGGCGGGGTTGGTGGTGCTGTCTGAGAAAACTTCTTGGTGGGCAGTGCTTGGGCTGCTTCCCGCGGTATTGCTTTTCCCGCCGTTTGGAGAGGCATTTGTTTCTGCGGAAAGAACTCCCAACTCCCTCATGTGGGCAGGTTTCCTCTCTTTGGTCATTCCGATGATTGTGCTGGCTGGAATGGGGTTGGGGGCACGCCCGGAGATTCGTTCTGAAAGGACGCTTCGGTGGGGTTCCCTGGTGGCGTCGGTGAAGGAAATAGTGAGCGGTCGTGGATAG
>Cp48252_353
ATGACGATCGCGTCCCGATTGAAAAAGGTAGGCAAAAAAACTACCGCCACACTTACGGCTGTGGCTACGGCGGCAGCCCTGACCGTTGCAGGCACGGGTGTTGCTTCTGCAGGGCCTCGCGACTGGCTGCGCCCAGATGCTACAGGCACCTGCGAGTGGGATGCAGCAAACTACTGGGTGCAGCGTTGCGACGTTGCTTCTCCGGCCATGGGGCACAACGTAACAGTGCAGATCCAGCCGGCAGGTCGTGGCGGTAACGCTGCTCTCTACCTACTCGATGGGGCACGTGCCTCCGATGCGGCCAACGCCTGGACTTTTGACGCCTCCGCACAGAGCATGTTTGTGGATAACAACATCACCTTGGTTATGCCAGTGGGCGGCGCAGGTAGCTTTTATACCGACTGGGCAGCACCATCAGGAATCGGCTCTGTAGGGCAGGTTTTCAAATGGGAGACCTTCCTAACCCAAGAGCTTCCTGCGTACCTCGAAGCGCATTTTGGCGTTGCTCGCAATAACTACTCCGTAGGTGGCCTCTCCATGGGTGCTACCGCTGCAATGAACCTGGCTGCGTTGCATCCAGAGCAGTTCCGTCAGGTGCTGAGCTACTCCGGTTATCTCGCAATGACTGCTCCTGGCATGTACAGCCTCTTGGGCCTCGCCCTCCTCGAAGTTGGTGGCCTGAGCATTAACTCTATGTACGGTAGCTTCTTCAGCCCACGTCGTATCGAGCTAGATCCTCTGTTTAATATGCGGGGTCTTGATGGTAAAGACGTCTACGTCTCTGCTGCCAGCGGTGCATGGGGCGGCCCGGACATCGAAAAGTACTCGTTCAAGGATCGTGTCAATGGTTCCATCCTGGAGGTGGCTTCTCGCATCTCCACCAAGATTTGGGAGACCAGGGCAAAGGGTTATGGCCTGAACTACACCGCGGACTACCCAGCTGTGGGCGTTCACAACTGGCTGCAGTGGAACTATCAGTTGGCTATTACCAGGGATCGTATCCTTAACGTTATGAACGCCTGGTAA
>Cp48252_354
ATGAATAAGGGTCGGTCATTGTCAGTGACCACCGCGTTTATAACCGTCATGGTCATCGCGGTGCTTACATTTGTGGGAGGCTGGCAACGCCGGTGGATTAGCGATGATGGCCTGATAGTTTTGCGGACCGTCCGAAATCTCCTTGCCGGTAATGGCCCGGTATTCAACGCTGGCGAGCGAGTAGAAGCCAATACCTCCACTCTGTGGCAGTACCTCATCTTTATTGTTGCCAAAGTGACGGGCGGGGAGCTCACCGCGATTGCGCTGTGGCTTGCTCTGCTTCTGACCACAGCTGCGCTGGCTATTGCGGCACTTGCCACTGTGCGCCTTCATCCAGAGCGTAATGCGCTGATCCTTCCTTTCGGTGCCGTTATCTATATAGCTCTGCCTCCGGCGCGAGACTTTGCCACATCTGGGTTGGAGTGGGGCCTGTCCCTCTTCTGGCTGGCAGCGTTGTGGTGGTTTGTCGTTGCATGGGTTCATACTGCTCGCCCAGCAGTGGCGGCGTCGTCAGACTCGCAGCGAGCGGATAAAGGTGCGCTCCGGGCAACGCTTTTCCTAGCCTTTTGGTGTGGGCTGAGCTGGCTAGTGCGTCCGGAAATGGCACTCTATGGTGGCGTGGTCGGCCTGGTCCTTTTTATTAGCGCGGAGACCTGGCGCCGGCGTGGCCTTATTTTGTTGGTGGCTCTGCCGCTTCCTTTGGGATATGAGATTTTCCGGATGGGGTACTACGGTCTGATTGTTCCGCAGACCGCCGTGGCCAAGTCTGCAAAGCTAAGCGACTGGGCGAGCGGCTGGATGTATCTGAGGGACTTTAATGATCCCTACGGAATGATCATCGCAGTGCTGTTGGTGCTCGCGGTGGGATATACGGTGTTTGTGCGTGGCGGTTTTTTCCGTGGTTTCCGTGGCCCGTGGAGGGCGGAATCACAGTCTGAGGCTGAACCGACGCAGCGGTTTGCCGCCGTGCGCTCGCAGTTGCGAACCTCTCGCGCCATGATTGTGGTGCTGCTGGGTTGTGCTCTTTTGCATATTCTCTATGTGACCCGCGTCGGCGGTGACTTTATGCACGGCAGAATGTTGCTGTTGCCGCTGTTTGTGTTGCTCCTGCCCGTCGCAGTGATCCCGGTGCGGCCCACGAGCGAGGGGAAAATATACGAGCTGGCCAGCTTTGGACTCTTCTGCGGCGCGATGACATGGGCATTCCTGGTAATAGCCGGGGGGCATAGCTATGAGCGACCCGGTAGCGGGGATGCGCAGAAGGAAATCGGCATTGTGGATGAGCGGGCGTATTGGACGCAGTCGATGGGGCGCGAGCCTGATAATGCGCCAAAGACCGCAGAGGACTTTCTTGAGGTTCCGGTGATGCGAACATTCAAGGAACGCTTGGCGCAGGCACAGGCGAACAATGATGCGCTCATGCTGGATTTTGTGATTGATGATAAGAAAGAGCTCTATGACTGGCAGGCGGTCCCTCGTGACAACTCTGCCAAGGAAAAAGACATCCCGCTGACCATTACGCGCATTAACCTGGGCATGACATCGATGAATGCCCCTTTGGACGTGCGTGTTGTGGACTCCGTGGGGCTGTCTAATCCGTTGGGGGCTCGTCAGCCGCGTATTGAGGGTTCGCGAGTCGGCCACAACAAGCATCTTCCGCTGTCTTGGCAGGCTGCAGATTCTGCGGCCAATCTCAGCGACCTTCCCGTATGGGTTGACGGCCCAGAGGCGAGGAGTGTGCGTAAGGTTCTCTATACCGAGGACGTGGCCGAGTTTATTGCGAGTTATCGAGAACCAATGAGTGTTTCGCGATTCCTTAAAAACATTGCTTTTGCACTCGGACCAGGACGTTCGTTGGAACTTAGTCCAGATCCTGCCCACTATGGGGCTAACACAGACCAGTCCGCCCGTATTTCTTGGCCGGTGAGCGCCCACACTGACTAG
>Cp48252_355
TTGTTGCGTAATCAGTTTTTATCCTCAGCGTTTCCCAGATGGCGAACAAACAGCCAGCAAAAAGCAAAAACCGCCACCAAGCAGTTCTACAAACTGGCTTGGTGGCTGTTACATCCCGATTTTCTGTAA
>Cp48252_356
GTGACCGAGCAAAACAAGAGCTTCCTTGAGCCCGAACCCCACACACGTGGCGTGGAGGACAATAAGAAGCGTCGTCCGCCGAAGAATCTCGCCGACGCGATGATTAAAGCGCTGCGCCCCAAGCAGTGGGTGAAGAACGTCCTCGTTCTTGCGGCGCCCGCTGCAGCCGGCACAGAGGCATTCTTTGCGCCACGCACACTCGTGGACATTCTTATCGCCTTTGTCGCTTTTTGCCTTTCAGCATCTGCGATCTATCTGATTAATGATGCCCGCGATGTTGAGGCGGATAGGCAACACCCGACCAAGCGCTTCAGGCCGATTGCCGCTGGTGTTCTGCCCGTTAATCTGGCTTATGGCATGGCGGTATTCCTGATGCTGGCGGCTGCGTTTATCAGCTACTTTGCTTCCTCGGGCCATGGCCTTGTGATCGTTGTAGTGGTCTATATCGCATTGCAATTGGGCTACTGCTTTGGTTGGAAACACCAGCCAGTGATCGATATTGCCTTGGTTTCCTCCGGATTTATGCTGCGTGCCATGGCCGGCGGTGTGGCCGCAGGCATCAACCTTTCACAGTGGTTCCTTTTGGTTGCTGCGTTTGGTTCGCTGTTTATGGCATCAGGTAAGCGCTATGCGGAAATTCTGTTGGCCCAGAAGTCGGGCGCGAAAATTCGCAAGTCACTTGAGGGATACACTCCCACGTATCTTCGCTTCGTGTGGACGCTCTCCGCGACCGCTGTGGTTATTGCGTATTCCTTGTGGGGCTTTGAGATGGCTGCCTCGTCTTCCGGAACGGCTTCAGTGTGGTACCAGATTTCGATGGTTCCATTTACCGTGGCTATCTTGCGCTATGCGGCCGACGTTGATCGTGGTGACGGCGGCGCTCCCGATGAGCTTGCGCTTTCAGACCGTGCATTACAAGTCCTAGCGATCGCATGGGTCGTGTGCATCGGTATCGCTGTATATTTGGTTCCCGCGATTTAG
>Cp48252_357
ATGAGTAAATTGGAATCAGATGTTCTCGTTGGGATCCAATCGTGTTTAGCTTCCCAGCGTGCCGTTCTACCCACCGCCCGCGCTCTCAGCCATTTCGGCGAACACGCTTTGGGCTGGATGGGGCTGGCCGCCTTGGGCGCTTGTGCGGATAAGGGAAGACGACGTCAGTGGATACACGTTGGCGTATCGGCTTTTCTCAGCCATGCTGCTAGCGTTGTGATCAAACGTATTGTGCGACGGAAGCGTCCGAATGATGAGCGGATCACCATTGGGGTGGGAACGCCCTCTAAGCTGAGCTTTCCTAGCTCGCATGCGACGTCGACAAGCGCTGCTTTGGTGAGTCTGGCTAAGCTCACGCGCAGTCCGCTTCCGCTGCTCGGTATCCCTGTGATGATGACATCGCGTATGGTGCTCGGAGTGCATTACGCAACCGACGTGGCCGTCGGAGCGATTCTCGGTGCGGCTACCGCGCAAGCAGTGTCGCGAATGGATAAGAAGGAAAAGTAA
>Cp48252_358
ATGAGCGCTGATAAGAGCACGGCTACTAAGGCAGTGGAAAAGCTGCAGCGATTCCTGCTACCACGAGCAGGCGAGCCTTATGACGTGCGGATGTTGTACCTCATCGAGGCAGAACACAACACTGCGCGTGCGACGTGGGAGGACCGCGGCTCGGTATCGCTTGCTGCCGGCAACGAGTTGAGCTTTTTGACGTACTTCAACGCATTTCCCGCAAGCTATTGGCGCCGTTGGTCTCAGCTGGACTCTGTCATCCTCAAGGTCGAGGTTGCCGGTACTGCACGCGTAGATGTGTACCGCTCCAAGATCGATGGTGCGCGCATCGCTGTGGAAGGCCAAGTGGTCACTGATGGGACTGCTGAATTTGAGCTTTCCCTGCAACCCTTCGAGGACGGCGGCTGGCTGTGGTTTGACCTCACCGCAGAGACTGACACCACCGTTATAGAGGCAGGCTGGTACGCCTCGCAGGCACCGGGCCCCCAGACGCTTCCCGACGGCACCCAGGTAGGTCCCTTCGAACCGCGCGTGACCGTGGGCATTCCCACCTTCAACCGCCCAGCAGACGCAGTGGCCGCGCTAGAAGCCCTAGCTTCTGACCCAGAGGTAGACGCGGTCATTGACACGATGATCATGCCGGATCAAGGCACCAAGCATCCCGCTGATGAGCCAGGCTATAAAGCTGCAACTGAGCACTTCGGGGAGCGCTTCTTTGAGTTCCGACAGGGGAACCTGGGCGGATCGGGCGGCTATTCCCGCATCATGTATGAGGCTCTCGGCGGTGTAGACGGAACTGGCGCGGCCGGCGCAAAGAAGAGCCCTTACATCCTGTACATGGATGATGACATCGCCATTGAGCCCGACTCAGTGCTGCGTGCGCTTCAGGTAGCACGCTACGCTAAGTCCCCGATGCTTGTCGGCGGACAAATGCTCAATCTTCAGGAACGCAGCCACCTTCACACCATGGGTGAGGTGATTGGGCGTCATGACTTTATGTGGACCTCCGCTCCTCATGTGCACTACGACCATGACTTTGCCAAACACCCCCTCGCAGACCGCGGCAAACCAGGCGACAAGCCCGGTATGCCTAACTCCGTTGACCTGCATCGCCGCATCGACGCAGAGTTCAACGGCTGGTGGATGTGCATGATTCCGCGCGTTGTCGCAGAAGAAATCGGGCAACCGCTGCCACTATTTATCAAGTGGGATGACGCTGAATTTGGGCTTCGCGCCGGGCGACATGGCTATCCGACGGCCACCTGGCCGGGCATCGCTATTTGGCACATGGCGTGGTCGGACAAGGACGACGCAATTGACTGGCAGGCTTATTTCCACCTGCGCAACCGTCTTGTGGTGGCTGCTAACTATCACGATGGCCCTGTTGATGGCATTATCAAGTCGATGCAAAAGGCCACAATTAAGCATCTAATGTGCTTGGAATACTCGACCGTGGCCATTCAAAATGAAGCCATGAAGGACTTCCTCGCAGGTCCGGATCAGCTCTTTAACATTCTAGAGTCTTCCTTGCCGCGTATTGCGACGATTCGTAAGGGATATTCAGACGCTGTGGTGTTGCCTACCGCCGCGGACCTGCCCAAGCCCACTGGTATTCCCGGTGTGCCGACTCGCGACATCGGTGGCCGCCTGGCTCCTATCAAGAAGGCCGTGTGGCTGGCCAAGGGGCTCAAGCACTCATTGTCCAAGGAAAACAAGGACCATCACGAGGTGCCTCAGGCAAATCTTTCTCCTATCGAGGCACGTTGGTTTAGCCTCTCGCGTCTCGACGGCGCCACTGTGACCACTGCTGATGGCCGTGGAGTGGTATACCGTAAACGCAATGTGGAGCAGGCAAAGGAACTGCTCAAAGAGTCGCGTCGTCTGCAAAAGGAAGTCGCAGAGAACTTTGATCGTCTGCGCGGCGAGTACCGTGCTGCCCATAAGCACCTGACCAGCCGTGAAGCATGGTCCGAGATTTTTGCAGGTGGCGTGGATGAGTAA
>Cp48252_359
ATGCGTAATTTTGTAAAATTTTCGTGCTTAATTACGGCAGTAGTGTTTTCACTGCTCTTACTTCCTTCCGGTGCGCTTACAATCGCGCGTGCCGACGCCCCCGTGAATGTGACGATTTACGACCAAGACAACGTCCTGTCTCCTGGTGAGGAAGCCGAGCTTACTCAGAAGACTCAGGCTTTGAATTTTCCAGCCCATGTTCCCAACATTGACTACATCGTCAGCGCAACCGCTACCACTCCTTATGACGATTGGGTCAAGGACTTTGGGCTGCATCAGCATAGAGAACTGATCAACCAAGAAGGAAACAAATGGGCCGACGGTCATGTTTTGTTTACCGTGGATGTTAATCTCCGCGCAATGGGCACCTACGTGGGAGAAGATCTAAAAGGGCCCCTCGGATATAACCAGCATTCCACGCGTTATTCCGATTCTATGAAGAGGTCCTTTAAAAACGGCGACTGGGTGGGCGGCCTGCTCACTGGTGCAACGACTGTGGCTGACTATGACCCCAACGCTACCGACAACAGTAACTGGATAGTCGGCGGAATTTTTGCAGCTGGCGGCGCGGCTTTTGCGGCAATAGTGGGTTTTATCTCCTTCCACTATCGCAAGCAGCGGCGACAGCTTGCGATGCAGAATTACCAGACGGTAGCCACCAATTACACGCATCTTGCCAATAATTTAGACAGCATCGATATCCGTGCGCATTCCCTTAGCTCCCCCATCGCTGACGCCACCCTGCGCCGCGAATGGGAAGACATTAAAAATGGTTTTTTGGCTCAGCACGAGACCATGATGCAGCTTCCAGAAAACGCCGATGAGAAGGCTATTTATGCGCGGCGTAAAGAGCTAGCCGCGGCGGCAGCTAGTGTGACTCAGCTCCGCAACGCCGAGAACAACATCGATACTCTCTTCCGCATGGAGAAGGGTAATACCGATGTGCGGTTAGCGGAACTCACGGCCTTGCACGAGGACATCCTCAAGGCTGAGGTGGAGGCTGATGACGCCGCCATCCAAGCCCGTATCGGTGAGCTCAGTACCCGCTGCCGAGCCCTCATTGCAGATCCTGCCGCAGCGAACTTTATGGATGAATATGCGCTCATCGTCTCCGAATACGGCACGGTGACCAAAGCCCTGGCCCAAAAGCAATTCTCTCAAGCCGACCTTGAGAACAACCACACCCCAAGCCTGGGCGCTAGCGATTGGCACCCCGGTTACGGAAATTACGTGCCCTTCTTCCTCATGACTTCCTGGCATAATGACGCAGTCAGCGCGGCCGAAGCCGCTAGCACCTCATCTACCGCCTCATACTCCGGCGGTTTCTCCGGGGCGGGCTCGTCGGGAAGCTTTTAA
>Cp48252_360
GTGGATGCATATCTTTTAGATTTTGTAATTCAGCAGCGCAATGAGGCTGCGACGCCGTGGGTGGTTGCATTAACCACGGCAACGCGACCGGCGTTTGTTATGGTTGCGGCGCTGGTGGCGTCGGCAATGCTTATGCTCAAGCGCCGCGCGTTGCCGTTGTTTCCAGCGGTAGCAGTGGGGCTTGCATGGATAAGCAGTAGCGCATTGAAATATCTGTGCGGACGGGAGCGACCAAGCAGGGAGCTGCAGCTTCTTTATGAATACAATCCGTCATTCCCCTCGGGCCATGCGACAACGGCCTTCGCGGCTGCTACCGTACTTGCGTTGCTATGCCGCCGCTGGTGGGTGGTTACTGCATGGATTATGGCAGCGGCAGTAGCGCTGAGCAGGCTGTACGTGGGGGTGCACTGGCCTAGCGACGTCCTAGCCGGCGCGCTCCTAGGGGCTGGGGTTGTAGCCGCAACCTACGCAGTAATGCGGAAAACTGCGGCAGCGAGGACGCATTAA
>Cp48252_361
TTGGATATCTCTCAATTGTTAAGCATGGGGAGTAGTCGGGCAACAAGGTTATGTAAGGCCTTTATCGTTGCCGTAGTTACTTCCTTGGTAGCGGCCATGTGCGTGGTTGTTCAGCCGGCGGTGGCGCAAGCGCGAAGCGAGTGTTCTGGTGGTAGTTATTCCAATTTGCACTGGAAGGATGGGAGCCCTGGCGTAAAAGATGGGGTTTACAATGGGCGTTCCGAGCAGGCGCAGGTGGAATTTGATTGGGAAGTTCCTAATAGTGCCACTAAGGGCGATACCTTTTATATTCAATTGCCTGAAGAGCTAGTTACCGTTAATACGGGGTTGTTGCAGCTAAAAAATAACAGTGGAGTTGTAGTTGCAGAGGCAAACATCATTGGTAATTCCAAAAAAGTGGAGTTTACTTTGACTGAAGTCGTCGATAAGAAATTCGAGGTCAAAGGTAAAGCCCACTTTACGGTTGAGTGGGATCGGGATAGCAAGAGTAATCTTCCGGAAAAAGGTTTCGGTACAGTTAAAAACCCTGGAAAACTTCGGTTTGATGGTTGCGGATCAGGCAATTTGAATGGAGTTTATACTCCCGATGGTCCTGCTGGGGTTAGGCACGAGAGCGGGAAGAGCGGTGAGTATTTTGGGCCTAAAGACGTAGATGGGAAAACCCATCACTTATTTGGTTGGACAGTGTTTGTCGGTAGCGATACTGGCACTTCTTCTTTTTCGGTAACGGATACGCCCCCGGAAGGTCATAAATTCTCATGCGATTCTAAATTTGCGGAGGGGAATTGGTCTCCGATCATATTGGAGGCCACTACCGAAAGCGGTACTACTCCTACAAATGTTATTCAAATTGGCACGGGTGTAAAACATACGGGTAAGCATAATCTTACTCTTAGCAATCATGCTCAAAAAGTGCAGTGGGAACCAGTACGCACCCTAGGTGCACATGGTTTTGAAATTGACTGCCAGGAAAAATCTTTGACAGTTAACTTCCCTTATGGAGTTGATCCACGGACTGGTCCTCGTATTGTTTTGACAACTCATACTGAAGTTAAGCCAATACCGGGCAGCCGTATTACTAACAAAGCTTCGATAAATGGAAAAGACGTTGAAGGTAGCGTTGTTATTCCTTCTGCTGGGGGCTGGGCAGAAGGTAAGCTTGGCGGCTTTGCTTTCCGGAAACAGGCTACTGGCCTTGAGCGTGGGCTAGAGAAGAGCTTTGACTTTGAGTGGACCTGTCACCATAAAAATGATCTTAATAAGGAGACGAATAAGGGGAGCACTTCGCTTAAATCTGGTGAATCGCATCATGTCTCGGATCAAGATAAAGGCACTATTTGCAATCTGAAAGAGAAGAACGCTGATGTTGAAGGATATGGACGCGTAACCAAGTGGATAGTGAATGGCAAGACTCAAGAAAGTGAATCGGTAGAAGTCGAGGCGAGTGCAAAAAATGAGCAAGCCGCGATCATTGAGGTCACTAACTCTTATACAAAGAAAGAAGAAAAACCAAAAACTGGTTCTTTCAAAGTAACCAAGAAAGTTAAAGGTCTTTCAACCAATCACAAGGACATTCAGTACCCCTTCACCTACACCTGTACCAAGGAAGGTGCTGATACTAAGTCCGGGAACTTCACTATTACAGGAGAAGGCGAGCAGGTCATTGATAATATCCCTGCCGGCTATTCCTGCTCGGTAACTGAGGACACGGAGAAGGCCACCGTTAAAGGCTATTCCCTGGTTGCTAACGTTTCTGGTCCAGTAACTATCGTTGCAGATCAGATCCAAGAGATACTCGTGAACAACCTTTATTCTCAAGGCAAGGGATCTTTCAGCATCACTAAGGAGCTCCAAGACCCGAGCAACATTGCGGCTGGTAAAAAGTTCTCCTTTGAGTACGAGTGTGAGAACAAAGACCTTAACTTTAAAACTGGCGGCACAGTAGGACCGATTGGCGCTGGTGAGAAAGCAACAGTCAAGGATATTCCCGCGGGTTCCATCTGCACTATCAAAGAGCAGGACGCCAAGGTGCCAGGGGCCGATCTTAAGGTTTCTGGTCTGGATGAATCCATCATTGTTGGTAACGATGAAAAGAACGTCAAGGTAACTAATACGTATTCCGTCTGGCGTGCAAATATTGTCCTTTCTAAGGAGATCACTGGTTCCACTTCCTCAGCTTTGTTGGAAAAGCCTTTTGAAGTGGACTATGTATGTGTGTTGGGGACTAGAAAGAGAGGCGGCAAAGTAACCGTTACCGCCAAGACGCCGATAGTGATCAGCGATCTACGTTCTGGCTCCGAGTGCACGTTCACAGAGAACACCAAAGACCTTGATGTGAAGAGCGCTCGCTTTAACCCAGCTGGTTCCACCACAAAAACCACCGTTAAAGTCGGTGACAAAGGAACTAATGTCTCCGCGAAACTGATCAATGATTATAAGGAATTAGGCAAGGTCTCCTTGACCAAGGTGATCGGAGGCTTGTCTGCAGATGCGTGGGGTTCCACAGGGCAGAATCCACGGGAGTTTGATGTAGAGGTCACTTATAAGGACGCAAGCGGAGACAACAAGACACAGACTCTGAAGATATCTGAGGATAAGATCACTCAGCTGCCAGCATTGCCAGCGGGCACCGAGATCAAGATCCGGGAGATTATGCCAAATAATTCTGCGTTGACCACGTGGTCTACCCCTGGTTATTCCTCCGCTGATGGCTCTGCTGTTGTCCGCGACAATGGTGACGGTTCTGCCACAATTATTGTTCCGGCTAATTCCTTTGATAAGCCGGCATTGGTTAAGGTGCGCAATACCGCCAATATTCCGTGGTGGTGGTCGTTATTGATCCTGGTGCCATTTGTGGTCCCGCACCTGGTGCCGTCGGATAGCGGAAGCTCCAGCTCTGCGACGTCGACAAGCACCCCACAGAAGCCTGCTGCGCCTTCTACTCAGCAGCCGGCGCCTGTAAAGGAGAAGCAAAAGCCTAAGAAGACTCTTGCCGTCACGGGCGCGAGCGTACACATGGTTTTGATCTTTGGATTAATTCTTACGATGACTGGTGGGGCATTCTTTGTGATGCGTCGTCGTCAAGATTAA
>Cp48252_362
ATGCGTTTGGTTGGAAAATACACAAAACCTGTGAGCGCACTCGTGCTTTCAGGAGCTCTCATTCTTACAGCATGTGGTACGTCGCAGGAGTCTGGCAAAGAGGCATCGAGTAGCTCTGCTATGACGGCAAAGGAATCAGCGGTGGTCAATCCCGTGGTTAAGCACCTGGATATGCAGGCGCACCGAGGCGGACGGGGGGAACATACGGAGGAGTCTCTCGCCGCCTTTGAGCATGCGCTTTCCTTAGGGGTGAGTACTTTGGAGTTTGATATTGTGATGTCCAAAGACGGCGTTCCTGTGGTCTGGCATGATCCAGATGTTCAAGAAGAGAAATGCCGCGATACCGAGCCAGCTATGCCAAACGATCCGCAGTTCCCCTATGTGGGGAAGCTGCTGCACGATCTCACCTGGGAGCAGCTGAGTACTCTGCGCTGCGATAAAAAGCTAGAGAAATTCCCCGACGCGGAGCCTGCTAAAGACAACCAGATGATTCGTTTGGAAAGAGTTTTCCAGCTCACCAAAGAGCGCGGTGCAGACGTGATGTACAACATCGAAACTAAAATTGAGGCGGATCATCCGGAGAAATCGGCTGAGCCTCAGGAATTTGTCGATGCCATCCTCACCGCATCAGATAACGCAGGTGTGACGGACAAAGTAATGCTTCAAAGCTTTGATTGGCGCTCGCTGCCGCTGGCAAAGAAGCATAATCCCAAGATTCGCACCGTAGCGCTTTACGACGAAACCACCTGGTTGGAGGGCTCCCCGTGGCTCGGCGACATCGACTACAAATCTGTCAACGGTGACGCTCTGGAAGCGGTAAAGAAGCTTGGTGCGGACATCGTCAGCCCTGGCTACGCAGTTCCTTATGGCAAGACCGTTGCCGACTCAGACTATAGGCCTGTAACCACGCCTGAATATGTGAAAAAAGCACATGACTTGGGGCTCAAGGTTGTTCCTTGGACAGTCAACGATAAAGCTACGATGAAATCCCAGATCGAAGCCGGTATCGATGGGATTATCACCGACTATCCCACAATTTTGCGCGAGCTTGCGGGGGAGATGAATCTGGATCTTCCTGTGAAATACCCAGCGAAATAG
>Cp48252_363
ATGAACCTCGGATGGTTAGCTGCGCCTCCTGCGGCACCTCGTCGCAGTGAGGAGGAGGTAGCGCGTCTTTACCCGCGCCTGCGCCTGCAGGTTTTTATGGGTATTTTCATCGGATACGCTGGTTTTTACCTGATCCGTAATAATATCTCGCTTATCGCTCCGCTGCTGATCGACGATACCGGTATTGACAAAGTAGGCATTGGCCTTATTGCCAATGCCGTTCTTTTTGCCTACGGCCTGTCCAAGTTCTTCTCTGCGATGATCTCGGATCAATCCAATGCTCGGTATTTTATGCCCTTGGGTCTTGCCCTTTCGGCAGTAGTTAACCTGGGCATTGCTTTTGTTCCGTGGCTCTCTGCTTCTGTTGCGGTATTTGCCATCGTGATGTTTATCAATGGCTGGGTGCAAGGTATGGGCTGGCCGCCGGCAGGACGAGTACTGGTTTATTGGTACTCCACTAATGAGCGTGGCTGGAAGACCTCTTTGTGGAATACCGCGCACAACGTTGGTGGTGCCGCATTGCCGTTCCTGGTAGGTATTGGCCTGGCTCACATAAGCAACTCCTGGCAAATTGCTTTCTGGTTCCCGGCATTGGTCGCGCTGCTAGTGGCAGCCCTCGGCTTTGCTTTGATCCGGGACACGCCGCAGTCACAGGGCTTGCCGCCTATTGAGGAATATCGCGATGATCCGGCGAAGGTAGAGGTTGATCTCCAGGACGGTCTGACTACATTCCAACGTATCCGCAAGCACGTGCTGACCAACCGCACCATTGTGATGCTTGCGGTGGCAAATGTCTTTGTCTATGCCCTGCGCTATGGCGTTCTTAACTGGATCACCGTATTCCTACATGAGAAGCACCATGCGGAAATTGGTGCAGGCCTTACCGGCTTTGCGGCCTTTGAGCTCGCCGGCATCCTAGGGACGATTCTCTGCGGTTGGATGTCTGACAAGATTTTCAAGGGATACCGCTCGGGCGTAGGCATGCTGTTTACCATTCTCACGGCCGTCTGCATATTTATTTATTGGCAACTACCCGTGGGCGCATCGATGTGGATGCTCATTCTGCTGGTTGGCCTTATCGGTGGTTTGATTTACGGTCCTGTGATGCTGATTGGTCTCCAAGCTATTGACCTCTCCCCGCACAATGTTGCCGGTACTGCTGCAGGATTTACCGGTTTGTTCGGATACCTATTGGGCGCAACCCTCGCGTCAAGTGGCGCGGGCTTCCTGGTTCAGCATTATGGCTGGGACGTTACCTTCATCGTATTCATCGCCTTCTCAGTGATTACCGTGATTCTCTTTGCTGTGGTGGGTCGTGATGAGCGCGAGCTTATGCGTAGCCACAATGAAAAAGTACAGTCACGTGCTTAA
>Cp48252_364
ATGCGTAAAACTCCGATAGGCTTTTTCACCATGAAGGAATTTGATCTCATTGTCGTAGGCTCAGGTCTCTTTGGACTCACCATTGCAGAGCGCGCCGCTAGCCAGCTCAACAAAAAGGTGCTCATTGTTGAACGCCGCAGTCACATGGGCGGAAACGCCTATTCTGAAGCTGAACCTGAGACTGGCATAGAGATCCACAAGTATGGTGCACACCTCTTCCACACGTCTAACAAGCGCGTGTGGGAGTACGTCAATCAATTCACGGATTTCACCAACTACCAGCATCGCGTGTTTGCCATGCACAATGGCACTGCGTACCAATTCCCCATGGGTTTGGGCCTGATTAACCAGTTCTTTGGCAAGTATTACTCGCCAGATGAGGCCCGCGCGCTGATCGCGGAACAGGCTTCTGAGATTGATTCCGCTAAAGCAGCAAACCTGGAAGAAAAGGCAATTTCCCTCATCGGGCGCCCGCTCTACGAGGCGTTTATCCGCGATTACACGGCTAAGCAGTGGCAGACAGACCCCAAGGAACTTCCTGCCGGGAACATCACGCGCCTACCTGTCCGCTACACCTTTGATAATCGTTATTTCAATGATGATTATGAGGGCCTTCCCGTCGATGGCTATGCAGCATGGCTTGAGCGGATGGCTGACAGTGAAAATATCGAGATTCTTCTGGATACAGACTGGTTTGAGGTGCGCGATGAGATTCGTGCTGCAAACCCTGATGCACCCGTTGTATACACAGGACCACTGGATCGCTACTTTGACTTTGCAGAAGGCGATCTGGGCTGGCGCACCCTGGACTTTGAGACCGAAGTCCTAGAGACTGGTGACTTCCAGGGCACGCCGGTGATGAACTACAACGATGCTGAGTTCCCTTACACCCGCATCCACGAGTTCCGTCACTTCCATCCCGAGCGCGCGGGGCAGTATCCTTCAGACAAAACCGTGATTATGAAGGAATTCTCTCGCTTTGCAGAGGAAGGCGATGAGCCTTATTACCCGATTAACACCCCTGAAGATCGGGAGAAACTTGAGGCATATCGCAAACTAGCTGCGGCAGAAGCGCGGGAGAACAAGGTTCTTTTTGGTGGGCGCTTGGGAACCTACCAATACCTGGATATGCACATGGCTATTGGTGCCGCTCTGAGCATGTTTGATAATAAGCTCGTCCCCTATTTCAACGAGGGACAACCAATCGAGCAAGAGCGCGGGCACTAA
>Cp48252_365
TTGCTCAGCGTGATCGCGGGGGTGCGTCGGCAAGCATCGGGCGAAGTGTATGTGGACGGTGCGTCCGCGCGCATGCGGAAGCGGAAAGAATGGGCGCGCACGGTGGCGCTTATGCCACAGCACCCGACGCTTCCGGAGGGGATGCGGGTGATCGACTACATCAAGCTTGGACGCTATCCCCATCGCTCTACCAACAATGACCTGATAGAGCGCGCTATTTGCGACCTCGATCTGCAGAGTTTTGTTGCCTCATCCATAACTGAGTTATCAGGGGGAGAGCTGCAGCGAGTAGCCCTAGCGCGCGCTTTAGTGCAAGAGCCTGCTGTTTTGCTTCTCGACGAGCCCACCTCGGCCTTGGACATCGGGCGGGCACAGGAAGTACTTGAGCTTGTCGACGCACTCCGCGCCGCGCGAGGACTCACCGTTATTGCGGCTATGCATGACCTGACACTGGCCGCAGAATATAGCGATGAGGTGATGCTGCTTGATCGGGGGCGCGTAGTTGCGCATGGAACCCCGGTAGAAGTGCTTACTCGGGAAACCATAGAAAATCTCTATGAGGCCACTGTAGATGTGACTTTTATGGACAGCGCGCCGGCCGTGATCCCACGGCGGAAGCGGGTTCTCCCCAGAGCATCCTCTTAA
>Cp48252_366
ATGCGAGAACAAACCCTTAGAAACCCTAGAACGCTATGTCCAGTGATCATAGTGTTCAGCGTGATCGCGTTGGGTTGCGTGATCATTGCAGCGACCCTGGTGGGGGCGGTCGGCATTGGCCCTGGGGATGTGATCCGAGAGTTTCTTGGCGGGCAGGCGTTGAGCGAGCGCCACCATGCGATAGTGCTCAATGTTCGATTGCCAAGGGTTATGCTGGCCGTGATTGTGGGAGCCGTGCTTGCTACAGCAGGTGCCACCTATCAAGCGGTGTTTCATAATCCCTTAGCGGATCCCTATCTGTTGGGCGTAAGCGCTGGCGCGGGTCTTGGAGTCACGTTAGCGGTGATCTTTGGGGCCACCATGGGCTTGGGCCTCGGTGGCGCGGGAATCGTCGGCGCGGCTTTTGTAGGCGGCGTTGCTGCGGTTGCTGTGACATGTGTATGTGCTGGCATGGCGGGCGGCCAGTCACGGTCAGATGCTACGACCGTGGTTCTTGCAGGTGTGGCGGTTGCCGCGTGTGCTTCTGCAGCGCAGACCTTTGTGCAACAGCGCAATATAGACACCATTCAGCGTATCTATGCGTGGATGCTGGGAAGCCTGAATACTGCAGGCTGGTCAACGGTGGGCTTGGTGATACTACCCGTGACGTTGTGCGTTGTGCTGCTCTGTCTGAGTGCTCGCCTGTTAGACGTGATCACGCTAGGTGATGAGGAAGCCGCCGCATTGGGCGTACATCCGCAACGCGCACGATTAATGCTGGTAGGGGTAGCCACGCTAGGAACTTCCGTGGTGGTCTCAGTATCTGGGCTTATCGGCTTTGTCGGGATTATCGTCCCGCATGCGGTTCGTCTTGTGGCTGGTCCGGCTCATCGATACCTGATGCCGCTTACTGTGATCTGGGGAGGCATTTTCCTCCTTATCGCAGACACCGTAGGAAGGACCGCCCTAGCACCGGCTGAATTGCCGGTGGGAGTGGTCACGGCTTTTGTCGGTTCTCCTTTCTTTCTTTTTGTTCTGCATCGTCATCGTCGGGGAAGGTCGTAG
>Cp48252_367
ATGATGTCCCGCAAGAAATCTTTAGCTCGCGCCGTAGGAAGTGCCCTCTGTGGCATTGCTATCGCTGCAGCCGTTCTGGTTGGTTGCAGCTCTGGTGAAGGCGAAACCGCATCGAACAGCGCAAAAAATGCGGACACAACGCAGAACTTTCCTGTCACCGTGAAGTCAGGTGTTTCCGGTGAGGGTGAGAGCATCACCCTGGAACAAAAACCCGAAAGGATTGTGAGCTTATCGCCCACAGCCACTGAAGTTCTCTATGCCATCGGTGCAGGAGAGCACGTGGTGGCGGTAGACAAACACTCCAATTATCCAGCAGGAACACCCATAGTCGATGGATTATCAGGGTTTAAGCCAAACCTTGAGGCAGTGGTGGCTCATGACCCAGATCTTGTGGTGGTCTCGCGGGAAGATGACACCTTTGTGGCCGGACTACATACAGCAAAGATTCCCGTGCTGGTGTTGCCGGCGGCAAAGAAACTCGACGATGTGTACTCGCAGATTGAAAGGTTGGGGGCGGCCACTGGTCATATTGCAGACGCTACCCTGCGGGTTTCGGAGATGCAGTCTGACATTGAATCGGCCGTGAAAACGGTGCCAGAATCCATCAAGGACGCTCACCTGTCTTATTACCATGAGATTAGTAGCAAGCTTTATGCGGCTGCCGATAGCTCATTTATTGGTCAGGTCTATGCACTCTTTGGCATGAGGTCTATTGCCTCGGGCGCAAAAGACTACCCGCAGCTAACAAACGAGGCTGTTATTGACGCCAACCCGGACGTCATATTCCAGGCTAACCATGGATCGGAAAAGATCACCCCGCAAGATCTGGCCGCTCGGCCGGGCTGGAACACCATCAACGCAGTAAGAACAGGCGCGATAGTGCAGCTTGATCAGGATTTGGCTGCGCGTTGGGGTACTCGGCTGCCGTTGCTGATAAAACAGGTCGCAGAACAACTAGCGGCCCTTCCTCATGATGCGACTGCTCAGGGCTCTGCAGCGTCGGTGGCCCGCTAG
>Cp48252_368
GTGTTTGATCCGAATAGTGAACCCCAGCACATTGCTCACGAGATGTCTGTCGGATATGGCACGGTAATCACGTCCCTACCTTTTAAAAAGAAAGTCCCTCGGGTGCGGAATCACGCATCCTAA
>Cp48252_369
GTGGAAAAAAGGGGGAGCCTGGGTAACACTGTGGCTGCACGGATGGTGGGGAAGAGGGCAGATCGTGGACGGCGTATCCATAAGGTTTTATTGTGGAAAACTTCACGGGAACTTAAAAATGACTCCTGA
>Cp48252_370
GTGCAGCAACGACGTCGCCTAGTCCCCACACCGACTCGGCCAGTCACTGCCATCGTCTCTGCAGTGGCACTTTTAGCCTCCGCAGTCGTTGGCATTGGCGCCAACCAGATCTTGCATACCGATAACACCGGTATCGACCCCATCGAAGCCAGCGTGAGCACAGACAGCCTCGCATCTGGCCAAAGCATCACCATTGATGATGCAGCCATCTCCGCCCAAGGCGAGATGGGTTCTCGCACCGTCAAGCAATTCCACCGTGACCAGCCATTCTCGCAGTTCGCGATCACCTGGAACGGTGAGAAGGACATCGCAGCCTTTGTCCGAGCGCAGCGTGCCGACGGAACCTGGTCTGAATGGTATGACACCGAGCCACTAGATTACGGCGCAGGCGATACGGAAAAGCGCGGCACTGACGTGATCTACATCGAGCCGACCAACACAATTCAAGTGTCTATGTCTGGCGTGGACATCACCGGCGGCGCTCCAGCAACTCCGCCGAATGCCGAAGCCGCACCTCAGCCAGCTGCCGGGCAACCAGCAGCCGACGCCTCTCCGGCTGCTCCCGCTGAAGATCCAGCAGTGCATGGTATGGCCCCTTTGCCATCCAATTTTGGCGATATCAAGCCTGTGGCAGAAGCTACAAATATCACTGCCACCAACAATGTCTCAGATTTCGATGTGGTCTTCATTGAAGGTGGAGAATCTCAGCTCCCGGAAAACGGTATCCAGATGACCGCTGATTCCGATGGGATGCCCCGGGTTATCTCTCGCAAAGGGTGGGGCGCTAACGAGTCCATCCGATGCCAACAGCCAAGTTACTTTGATGGCGTGAAGGGCATTACCATTCACCACACCGCAGGCTCAAACAATTACTCAGAGGCACAGGCACCTGGAATCGTCCGAGGCATCTACCAGTACCACGCTCAGACTCTGGGCTGGTGCGACGTGGGATACCAGTCACTAGCAGATAAATATGGCAACCTCTACGAGGGCCGCTACGGTGGACTTAATCGCAATGTATGGGGTGCCCACGCTGGCGGATTCAATGAAAATACCTGGGCCATCTCCATGTTGGGTAACTACGACACCGCCCCCACTACTCCGGCAATGATCAAATCTGTCGGCGAGCTCGCAGGGTGGCGCTCAGCCGTAGCCGGTATTGATCCCACAGGTTCTGGTACTCATTACTCCGAGGGAACCAGCTATACCCCTTATCCCAAGGGCCAAGCAGTTAATCTGCCTAATATCTTCGCCCACCGCGACGTTGGCAATACTGCATGCCCTGGCAAACACGCCTATGCCCAAATGGGCAACATCAGAACAACGGCTAAGCAAAAATACAATTCGATCAAAAACGGCACCGCTCCCTCCGGCGGTATACAGAACACTCCGCCGCGCGGAGACGCACCAGCCCCACAGCATCCTGCGCCTGCACCTGCACAGCCAAACGCGCAAATAGCAAATATCGCCGAGCTCATTACTAAGTTCGCTGAGACCCCCATGCCCAAGGATCTTAATTCCGCAGTGGCCGCAGGCGGATCCTTGCTGCTCCTCGCCGCGGCTATCGCCTCCACGCAGGGACTCATCCCTGGCAACCTAGGTGCCATCGGCAATGTGCAGGTGATTAATGGGTTAAAGCTATCTCAAATCCCACCGATCATCACTCGTATGGTGGATCTAATCAGCAATCCGAACATCACCCGCGCATGGAATGACGTTAAAACTATCTTTGGCCCAGTCCTGGGTAACCCCCGTTCCGGCGTAGCCACCTATGCTTCCAAGACCGGTGAAGAAGTGGAATATGCACTCTTTGACCACGGCATCATTGTCTCCACTCCATCTACCGGTGCGAATGCACTGTGGGGAGCAATCGGCGATGCTTGGGCACAACAGGGATTCGACGCCGGCCCGCTGGGGCTTCCCACCGGCACCCAGTACCGTTCCGGTGAGGAATACCGCGTAGATTTCCAGCACGGTTACATCACCTTTAACCCAGCTACCGGAGCAATAGATATACACACAAATTAA
>Cp48252_371
GTGACGTGGGAACCCAAGCTCATCGTGAGCGACGTAGACGGAACGTTCCTCGATTCTCGAGAGCGGGTGTCACCGGAGTTACGCGAGGTAGTTGAGCGCGCCGGGGCCCAAGGCGTCTTTTTTGCTCTGGCCACTGGCCGGCCTCCACGGTGGATTTATCATGTGCTGGATCAGTTAAGTATCTGCCCTATCTGTGTGTGCGCCAATGGTGCTGTTCTTTATGACTCGGAAAGTGACCGTGTTCTGCGTGCACATACGCTCAGCCCTGAAATTTTGCGCACTGTGGTCAGCGCTGTGAGGGAAAATCTTGACTGTGGGATTGCTGTCGAGCGCTCCGGGGCTTCCGCCTTTGATCACCCCGGAGAACTTTTCGCGGTGACACCTGGTTATGTGCACGCCTGGGAAAGCGATGAGCATGGGATGGAGACAGAGGACGAACTCCTATCACGCCCTGCTATGAAGCTTCTTCTGCGTAATGACGCCCTCTCTGCCAATGAGATGTATGCACTAGCTGCACCAGTTATCCCCAAAGATCTGGCGCATGTAACTTTCTCCATTGATCACGGACTCCTAGAAGTTTCCGCTCCAGGCGTGAACAAAGCATCTGGATTGCAAGATCTGGCTGAGCTGCTGGGGGTGGAGCCTTCCGACGCAATAGCCTTTGGCGATATGCCTAATGACGTAGAAATGTTGCAGTGGGCGGGACACGGCGTGGCTATGGGCAACGCTCACGAGGCCCTTAAGCATGTCGCGGATGAGATAACCACCAGCAACAATGATGCTGGTGTGGCGAAGGTACTCAAGCGTTGGTTCTAA
>Cp48252_372
ATGAACACTGGATGGGAAAAGCGGGGCATTTGCTGGGTGCCAAAGGGCTTGCAAAAGGTCCCAAGGCATCCAGAAAGCCGAGAGTGGTTTTATGGCCGGATCGTAGCAAGGCTTGTAAAAGGTCTTCTCCGTGCTCAGGCTATAGAGCTCACGGTAGAGGGATCGGAAAATGTTCCTGCTCAGGGTTCGGCGCTGCTAGCGATTAATCACACAGGCTATTACGACTTCATTTTTAGCGGCGCTGCGGCCAACCTTCGCGGTGGGCGATTGACCCGATTCATGGCTAAGAAGGAAATCTTCGATGTACCTGTAGTGGGCAAGCTTGTGCGGCTTATGAAGCACATCCCGGTTAATCGGGCTGCTGGTGCGGGGGCTCTTGATGCGGCGATTAAGCATCTCCAACAAGGGCAGCTCGTGGGGATTTTCCCAGAGGGAACAATTTCCCGAAGCCTTGAGATCAAAGAGCTCAAGAGCGGTGCTGTGCGCATTGCTCAGCAAGCGAACGCTCCTCTCATTCCCGTCGCGGTCTGGGGTAGCCAACGCGTGTGGACTAAAGGGCTGAAGCGTGACATCGGGCGTAGCCACATACCCGTGTGGATTTGGATCGGGCCGCCGGTGTCTCTCGAAGGTACCGTGGAAGAAGCCACTCAGCGCCTCCGCGAGGCAATGATAGAGCTTCTCGACGGAGCACGTGCGGAGTATGAAAAGGCCTACGGTCCCTTTGCTGGCGGCGAGCCGTGGCGGCCTGCCTCGCTGGGAGGTTCTGCGCCTACCGTGGAAGAAGCCGCACGTATTGATGCAGAACAGCGGCGTATTCGCGCGGAGAAGAAAGCTAAGAAACAGAAATAA
>Cp48252_373
ATGGAAGGCGGTAAGGTCGGATGTGTGATTGATCTGAAATTCCTCCGCGAGAATCCCGATATTGTCCGCGAATCCCAGCGTATTCGTGGCGAAGACCCTGAATTGGTAGATAAACTACTGGCCGCCGATGAGGCACGACGTGCGGCAATCCAGGTTGCAGACGAGCTGCGTTCCGAGCACAAAGCCTTTGGCAAGAAGATTGGCCAGGCCGCTCCGGAAGAGCGCACTGCCTTGCTCGAAGGCTCAAATGAGTTGAAGGCAAAGGTTAAAGAAGCTGAGGAGGCTCAGTCTGCCGCGGAAGCAAAGGTAGATGAGCTCCAAATGCTCTTTAGCAATGTGGTCACCGATGCTCCTGCTGGTGGAGAAGATGACTTCATTGTTTTGGAGCACGTTGGTGAGCCGCGCACCTTTGACTTTGAGCCCAAGGACCACCTTGAGCTTGGCGAGTCCCTGGGGTTGATCGATACCAAGCGCGGTACCAAGGTAGGCGGAGCACGTTTCTACTACCTCACTGGCGACGGCGCATTCTTGCAGTTGGGAATGCTCAACCTCGCCGCTCAGAAGGCGCGCGAGAACGGTTTCCAGCTGATGATTCCGCCAGTATTGGTGCGCCCTGAGATTATGCAGGGAACTGGTTTCTTGGGGGCACACTCCGATGAGATCTACTACCTTGAGCGCGATGACCTTTATCTAGTAGGCACCTCCGAGGTCGCCTTGGCTGGTTACCACAAGGATGAGATTATCGACCTTAATAAGGGACCGATTAAGTACGCTGGTTGGTCCTCCTGCTTCCGCCGTGAAGCCGGCTCTTATGGCAAAGACACTCGTGGTATCCTGCGCGTTCATCAGTTTGACAAGCTTGAGATGTTCGTTTTCTGTAAGCCAGAGGATGCCGTCGAGCAGCACCAGGCGCTTCTGAAGATGGAACGCGACATGCTTGCCGCAGTGGAGGTTCCTTACCGCGTTATCGACGTTGCCGGCGGCGACCTAGGATCCTCTGCGGCTCGTAAATTTGATACAGAAGCATGGGTTCCCACTCAGAACACCTACCGCGAGCTGACATCCACCTCAAACTGCACCACATTCCAGGCGCGTCGTCTTCAGACTCGCTATCGCGATGAGACCGGCAAGGCTCAGACCTGCGCTACCCTCAACGGAACTCTTGCTACTACTCGTTGGTTGGTTGCCATCCTTGAGAACAACCAGCAAGCAGATGGATCAGTCATCGTTCCTGAAGCTCTGCGCCCATTCGTGGGTAAGGATGTTTTGGAGCCAATTAAATAA
>Cp48252_374
ATGGTCGACACTCGATTGGGGTTGCCCGCCAGAACCCTAACTGACGGAACCAGCACGCCAAAGCATCAACAGCTCAGGGAAATACTAGAAGAACTCTGCCGTACCGAGCTCAAACCTGGTGATATGCTGCCCGGTGAGCGCGTTCTAGAAGAGGCCTATGGCGTAAGCCGAATTACCGTAAGACGCGCTATCGGCGATCTTGTAGCCACCGGACAACTCCGCCGCAGCCGAGGTAAAGGCACTTTTGTGGCGCAATCTCCGATGGTCACCCGCCTACAACTCGCTTCTTTTACAGATGAGATGTCTGCGCGCCGTATCGAGCCCTCCAGTAAAATTTTGTCCTCCGCATGGTCATCCCCCCATTCCGTGGTTCAAGAGTTCTTCCGCACAGACGCTGCCACACCACATACCCACCTCGTGCGTCTCCGCCTAGGAGACGGCAAACCTTTTTGCCTCAACGACGCATGGTACAACTCAACTTTTGCCCCTGATCTACTAGAAAACGACGTATACAAGTCCGTTTATCAAATTTTGAAAAATTCCTACAACATTTTCATCACCGGGGCAGAACAAATCACCACAGCGGTGGCCGCAACGGCAGAAACCGCCCGGATTCTGGACGTTGAAGTGGGAGAACCCCTCCTCAAGGTGGAGCGCCATGCCAGTGCAGGCAACCACCCTATAGAGTGGTGTTCTTCTCTTTATCGCACAGATAGATTTGCGTTGCGGACCTTTATTTCCAAGTAA
>Cp48252_375
ATGACTCAATCTTGGCGCAGTGCTACAGCAGTTCGTATCCTGCTTGTCGGAGCTTTAGTCTCCACAGCAGGGGTCGGCGCGTACTCTTTTTCTTCCCAGAGTGAGGGTTCGTCCAAGCAGTCTCAGTCACGTCCTTCCTCAGACAGCAAAGCGTCTGCCGCGTCCTTTACCACCGCCGATTCCGGGTCATGCCTCACGTGGAAAGACGATCAGGGGAAAATCACCAATTTTGAGCAAGCCGACTGCGCAGGCGAGCACCGCTTCGAGGTTTCTTCCCGCGAAGACCTAAGGGCTTACCCCGCATCCGAGTTTGGCAGTGAGGCCCCAATGCCAGATCTCACCCGTCAAGCACAGCTACGCGAGGAGCTGTGCCTTAACCCTACGATTCAGTATATGAAAGGCACCTTTGATCAGATGGGAAAGTATTCGGTCGCCTCGATTCTTCCCCCACAAGATGCCTGGTCAAAGGGTGATCGCACCCTACTCTGTGGTGTCCAAGCCACCGATGATAAAGGCACTCTCATCCCAACTTCCGGACGCGCCGCCGAGCAAGACCAGTCCCGCATCTTCCGTCCCGAAGAGTGCGTGCTTGTCGACGCCGCCAGCGCCACCCGAGTCGTCGACTGCGCTGCCGATCACCAGATGGAAATCACCGCCATCGTAGATTTGCAGCCAGTCTTCCCAGAGGGAACGCCTTCCCTTGAACAACAGGACACGCACCTCCGACAGGTATGCACCCAAGCGGCCCAGGACTATTTGGGAGGCGACGACCCTCTGTATTTCTCCACTCTCCAACCGTTCTGGACCACCCTCCCCGAAAACTCGTGGGCTGGCGGCTCACGCAGTGTCAATTGCGCGCTGGTCTTTGGCCAAGATCGTAAATTTGCCACACTCGCTGGCGGCGCCAGAACCGGCTTCACTATCAACGGCCAACCCCCGGCTTCGCGTCCGGTGCGAGCACCTATTGTGAACCCCGAAGCTCTCATAGGCCCTCACCCAGAACCAGCACGCCCATGA
>Cp48252_376
ATGATTCAGATCAGCGATGAACATTTTGAAAAACTCGTAGACCAAGCCTTATCCGCTATCCCGGAGTCCATCACCGAGCACATCACCAACCTTGCCATCCTCATCGAGGATTATGCCGAGGACTCCCCTTATATCCTCGGTCTTTACCATGGTGTAGCGCTCACCGAACGCAGCTTTGATCACGCCGGGTTCCTCCCCGACACGATCACTATCTATAAAGAAGCCCTGAAAAAATATTGTTCTTCCGAGGAAGAACTCGTAGAGCAGGTTCGCATCACCGTAATGCACGAGATCGGCCACTATTTTGGCCTCGAGGAAGAGGACCTGCATCGGCTGGGATACGCCTAG
>Cp48252_377
ATGGAAACCGTGGGCCGAATCATTTTAATGCGCCATGCGCGTACCTTTGCTAACGCTGCCCGAGTATTTGATACGCGACCGCCGGGGGCAGAACTTACTGTTCTGGGGCGTCTTCAAGCTACGGAAGCAGGTGTGCATCTAGCCAATATCACCCATAACCTTGGAGGGGTGGTGGCTTCAGTGGCAATCCGGACCCAGCAGACAGCCGTTGCTGCGGTAAAGGCTTATGAAGAAACCTTGGGTCTCCCGGCGGATACCTATCCCATTGACGTGGACCCTAACCTGAGAGAAGTCTTTTCCGGGGCTCTCGAGGGGAGCTCGGCTCCTGAATCTCATGAGGCATATATCCGTGCTCTCGACGCCTGGATGAGCGGGGACCTTTATGCAGCAATGCCGGAAGGGGAGACCGCGAATGAAGTGGTTATACGGATGCGGAAACCCCTGGAAGACCTTGCAACGCTATGCCGGGAGACTGGAAAAGATTATCTCGCGGTGAGTCATGGGGCTGCGATCCGCATTGCCACGCGATATTCCTCCGACGTGCCCGAAAATGTGGCTCGGAATATTTATGTGGGAAATACCTCTCTTATGATCATTGAACCCTGCGGAGAATTCGGTCAGTGGCATTGCGAGATGTGGGGCAGCACACGCTTAGATCGGCCATGA
>Cp48252_378
GTGCTCCAATTCTTAGGCTCCTGGCCAGCGCATCAGGCTAACCCGCGGGAAGCCGCCCTGACCGCGGACACGGAACTTATAGATCGTGCTGCCCAATGGGTAAAAAGCATCAGAGAAGGACGTTTGTAG
>Cp48252_379
ATGAAGATCGCCTATTTGGGCCCTGAGGGCACATTCACCGAGGCTGCATTATGGAAGTTTGCAGAGCGGCAGGAGTTTGTGGATGTTCGGGCGATTCCCATGCGTACCCCACGTGAGGCTGTGGACGCGGTTCGCGCCGGTGAAGCCACATATGCCTGCGTAGCCATAGAAAACTCCGTCGATGGTGCCGTAACACCTACCTTTGATGCGCTGGCAGTAGCTGACGACGTGCAAATCTTTGAGGAAGTCGACCTTCCCATCGCCTTTGCCATCATGAGCCTCCCCGGCGCGGAGGCCTCCGCGGCAAAGATCATAGCCACACATCCCGTGGCTTATCAGCAAGTAAAAAGTTGGCTTGCGCAGCATGCCCCCCAAGCAGAATTTATAGCGGCCTCCTCCAACGCTGCTGCTGCACAGCTGGTATCTGAAGGAAAAGCAGACCTTGCAGCCGCGCCGTTACGCGCCGCCGAGGTCTATGGGCTTTCCGTGATCAGCGACAACGTGGCTGATGTGCCGGGGGCTCGCACTCGCTTTGTCCTGATTGGTCAACCTGCGCGATCCACTCCTCGCACTGGGACAGACCGCACAGCAATCATGTTTATTCTGAAAAACGAGCCTGGAAGCTTGGTCGCGGCACTTTCTGAATTTTCCCTGCGCGGAGTCGATCTATCGCGCATTGAATCCCGTCCCATTGAAAGCGGTCTTGGTTATTACCGCTTCCATGTGGACGTGAATGGGCATATCGACGACGCCCCGTGGCAGAAGCGCTGCGTGCCCTTTATCCGCGTTGCTCCGTGCTCCAATTCTTAG
>Cp48252_380
ATGGCAATTCATGAGCGAATCGACGCACTCGCAACGCAGGTCGCCGGCTTATCCGCGCAAGAGCATGGCTTCGCTCATTTCGATGCTGATGCGGCGCATGATCAAGCAGATATGCAGGCAGACTCACCACCGCAGCGGCTCTCCGGGTGGATCATCCCAGCCAAGGATCTCTCCGATGTGGCAGGTATGCCTACCAGCTATGGTTCAGTCCACCGCCGGGTTATGGCGGCGGAAACCGACTCGTTTATAGCCAAATATATGGCGCAGGGCGCGATAGTTCCTGGTAAATCCCTGGTTCCAGAGCTGGGCCTTAGCGCCTACACAGAGCCAGTAGGTTTAGCAGCCCCGACCTATGATGGGCATACGCCTGGCGGTTCTTCAGGAGGCGCCGCGGTTATGGTCGCTCGCGGATTGGTGCGGGCCGCCCATGCTTCTGATGGCGGCGGTTCTATCCGCATCCCAGCAGCTTGTACTGGGATCGTGGGCTTTAAACCACCGCATGATGCCTCGCTAGCTAATCCGGTCACTCAAGGATTCCTCACCCGCACGCTTGCCGACGCCGCCTATCTCCACAACATCCGCCCGCTATCGCGCCCGCTGCGCATTGGTGTGCTCACACAACCCGTCCATGCAGAGGTAGACGTGGCCCCCCACATCCTTAGCGCGGTAGAGGAAGCCGCCGCGAGGCTTTCCGCGGCCGGCCACGCGGTCAGCAGAGTGACCAGGCCTTATGGTGATGAGCCGTTTAAGGCTTTTCATGACATTCTGGCGCTAAAATCCACAAAGATTCATGGGCCTGCTTCTCCTCTCGTGGAGTGGTTACGCGACTGTGGCCGCCTTGTGTCCCAAAAGCGGAAAGCAGAGGCCGTACGGATTTTCGTGGGCGTGGATAAGCTCCTGCGCGACGCCTGGGATATCGACGTACTGCTCACCCCTACCCTGGCATTCGACCCGCCGCCCGTGGGATATTTCTCCGCTATGCCGCCCGAAGAGGATTTTGCGGCCCAGACCCGTTGGACCCCGTGGGGAACCATGTTCAACATGTCTGGAGGCGCCGCGTTATCGGTGCCTTACCGCGGGGTAGGGATTCAACTCGGGGCGATCCGAGCCACTGTTCCTGAGCTCTTTGGCGTGGCGGAGGCATTATGA
>Cp48252_381
ATGAGGCATCGTATTCATGGAGAAATCTGGCTGGTCCTTGCCATCACATTCGGCATGTCCGGGTTACGTTCGCTTTTAAGGCTTATCGACGCCACCCTCTCCCCCGTAGCCCTCAACGAGCAGAGCACCACTCTTAATTCTTCCCAGGCAGATTCCCCCTGGCTCGACCTTGCACTACAGCTGTGCGGGGCGGGAACTCTCATCGCGTGGGGACTACTCTCCTTATTCCTCCTTGCAGTCAACGCCCCCGAGCACCGCATACCTGGACCGCTGCTTCGACTCACGTCTGCAAAGACATGGCTGACAGAGATCGGCTGGGGCGCCCTACTCGCGCTTGCTATTGGAGTTCCCGGTCTTGCCTTCTACGTCACAGCAGTGCATCTAGGGCTGTCAAAACAGGTTATCCCGAGCTCGCTCGAAACATGGTGGACGATTCCCATTTTGCTGCTTTATTCTTTTGCCAATGCCTTTGCAGAGGAAATCGTGGTGGTCGGATGGCTTAGTACACGGTTACGGCAGCTTGGCAAGTCCACCGGATTCATCCTCCTAGCGTGCTCGTTGCTGCGCGGCTCTTATCATCTTTACCAGGGATTTTCCGCAGGAATTGGCAATATGATTATGGGCCTCCTCTTTACCTGGTTCTATCTCAAATGGCGCCCACAGCATATTTGGCCACTCATCGTAGGGCATTTCCTTATCGACGCCGTCGCTTTTGTTGGCTACTCCCTCATCGGTGGAAATCTGCAGTTCTTGGGACTTTAA
>Cp48252_382
GTGGCGGCTGCTGTTGCCGTAGCTGCTGTTGCTCCTGCGCCGAAGGGAAATATTGTTGGGGGCGTTGCGGCTGCGCGGGGGAGTCAAAACGCGTCACCTCCGGTTGGGGAGCCTGAGCGTTCCGACGCGGCCGCCGTTGTGGCGCGCTCTTTCCTCGACGGCGCACGGGTCGTCCGTAGCGATCGAGCAGGGGATTCCCTTGAGAATCACGCATGA
>Cp48252_383
ATGGACACCAAACTCAACCGAACCAACGCCCGTCCTACCAACCGCATTGCTAGTACCGCCGGCACAAACTGGCTGCTTGTCGGTTCGGACTCCCGATCAGGACTCAGCGAAGCCGATGCCCAGCGACTAGGGACGGGCGGCGATCTCGGTTCCATGAGAACCGATACCATCATGCTGCTCCACATCCCCACTAGCGGCAAAGCAACCCTGCTGTCACTCCCTCGCGACTCTTACGTCAGCATCCCCGGATACGGTATGGATAAGATCAATGCAGCCTTCACCTATGGTGGCGCACCGCTACTTACCCAAACTGTAGAAGGAGCCACCGGCTTGCGCGTGGACCATTACGCGGAAATCGGCATGGGCGGGCTAGCCAACGTTGTCGACGCAGTTGGCGGCATCGAAGTATGCCCAGCAGAACCCATCAATGATCCACTGGCAGCGCTTTCCATCAACGCCGGCTGCCAAAAAGTCAACGGCCCAACGGCGCTCGGATACGTCCGTACACGAGCCACCCCCCTAGGCGACCTCGATCGCGTGCAACGCCAACGAGAGTTCTTCGCCGCGCTGGTAAATAAGCTTACCTCCACCAGTACCTTTGCCAACCCATTCCGATTCTTCCCCACCGTAAGCAGCGTGGCTGGAAGCTTCACTGTAGGAAACAAAGATCACGTCTGGCATCTCCTCCGCGTGGCTTTAGCAATGCGCGAAGGAGTGGATACGGTTACCGTCCCATACTCGGGTTTTGCCAACTACGACGTAGGAAATGTGGTCCTCTGGGACAAAACCGCCGCTGAACAATTATTCGCTTCCTTGCGGTAA
>Cp48252_384
ATGAAAAATAATCGCATACTTTCTCTCACCATCAGCGCTTTGGCCACGGCTTCTGTGTTTACTACTTCTTCTTTGGTTGTCACGTCACCATTAGTTACTGCAGTGGCTAGTGCACAGACGCACGATGCGATGCCGGGGAATTACATAATTAAGAAAGCCGAGGATGGTGACCAGCATCTTGCTGAATTAAATTCTCTGGTTTCCGTGGCAAAAGTTCGCCACCTGTACCATGCGGCGTCGGGCGAGCAAAAATTCGAGGACTATAGAAACGCTACCGATGAAATGCGAAGGGCTCACGAGGAGTCTGAGAATGCCTGTTATATGGCAAAGGCGAGGGTTGCGCTAGCGATACTTAAAGTCGAAGGGGACGCAGACGCTAGAGCCTTGGACTTGGGACGCGTGGGCATTGACCTTGAGGAATCAGAAAAGGCACTTCCGGTTCTTAAGGAGATGAAGGATAAGTACCTGAAGTTAGCCTTGGGCACTGATTCAACGGATCCGGATAAGGGCAAGATCAGTAACACGGACAAGATTGCAACAAATGGCCTAGACGGCTTGGAGCGCGTAATCAAAAAGCTGAAGGAGGGAGAAGAAACATACGAGTTTGATGCGTATTCCATCCTCGACTGGAATGTCCAAGAACGTTTTATTGAAAGGATTAAGTCGGCGCACCACATGGGCGAAGCAGAAGATCAACTAACTGTTTCTAAGCTCAGCGATCCTGAAAATATTAAAAAAGATGACATCCTCAAGACGGCTCAGGAAAACAAGGAAATGCTGCTTAAGAAGCATGGTGGTTCCGATACGTTAGCTCCGAAGCCTCAGGAAAAACCAGAGAAGCACAAGGAAGAGGCAGAAAAGCCAGCTTCTGAAAAACCGAAGGCAGACGCGGAAAAGCCAAAGGCAGAGCCAGAGAAGCCTAAGGCAGAGCACGAGAATAAGGCCCCCGAGGCTAAGGATGAGAAAAAGGTCGAGTCCGCTGAGACGCCTAAGGCGCCTAAGACTCCACAAATCTCCTGGTCTCCCATCACCTGGCCTTCCTGGCTGAAAGTGATTGTGTCTCTGGGCGGTGTGGGTCTACTTGCTGGTTTGGTGCATATTCTGTTGCCATTCTTGCCTCATTAA
>Cp48252_385
ATGCGACGCCATACGGCCACCCTCATGGCAACGGTTATGGCATCCTCCCTCGTTTCCCTCGCACCAGTTGCATATGCGCAAGAAGCCGCATCTGAGGGCTCCTTGTCTTGGGGAATACGTTCTAGCTTTAACAATTACACCGGTGGTGCTACCAAGCTTTCCGATGGCGCCGCCCGTTCCGATAACTCCTTCACCTTCCCCCTGGCCACTCAGGCTTTTGATGAATCCACTTCAAAGCTGGAAGCTCAATTCAAAGGCGAGGTGCTGTATAAGAAGTACTGCAAGAACACAGGGAAAAAAGACCCTGTGGAAGACGATTGCTCGCTCGATCTTTCAATCAAGGATCCCAAAATCGTCATAGCCCCAGAGGGCTCCTACATGGAAGCCACTGTGCGATCACGGCAATACGCCACGGGACAGTACTTTGCTCCGGAAAAACCTGTCCGAATTGTCAACCTCTATACTTCAGGGGCGCAGTTTAAGGACAGCGATGGGAAAATTAGCTGGTCCGATATCGCTACCGCGCTGACCTCCGATGGCGTAAAAATGTTCTCTGATTTTTATAATGAGAACGAGGGCCTTGATCCGCTTAATTTCACATATAAAGGCAAGGGTGTACGCCCCGCTGGTGATCAGGGGGGATTACGGACTGCAGCCCAAAAATGGACAGCGCCAAGGGACTACGACCACCTTTCTCGCCCCTTTTCCTATGGTGACAAGGTCGTGGTGGTTACCGCCGACTACGGCGTAACGCTTCTCAATGCGGAGCTAAAGCCCATAGCGACAAAAGAACTGCCCATAGACAAGCTGACTACGGTCGCTTTCAATGAAAAAACGGGCGAACTCTTTTACGCAGCATCGGGGACCAATGGCTCCTCTGATATGAAGACGCTCATGAAAGCCACCGTCTCCCAGGACGGAATTGGGGAGCCTACCAGCGTGGGAACCGTCCCCGAGGCTATCCGGGGAATCGGAGTGGACGCAGATTCTGGCGTATTTTTTGCAATTAGCTCGGAATCAGGCGATGACTCCTCTAGGGAAAACGGCGGACATCTCACCATCTTTGATAAATCTTCCGAGCGCTCGATAGCTCTGCCAAAGACTTCAGAAGTCCTTGAGGGCAAGGTTGCTGACGGCGAGTCGCTGTACGCCAAAATCTTTAATGACGATGACTTTGCTGAAGTCCTGAAGATGAACGATGGAACTTTTGTCTTCCATCCGGGAACTGCCATCACGTTGAATGATGATGACATTGCAACGAAGGGTTTCCTCTTCTCCATTGACCTGAAGGCTTCTGATGCTGAGGCTTTCAAATACATGAAGGGCTCCCAATACCTCGCGCGTACGGCTCTTCTGGGAGTGTCTACGGATGGGGAAAAAATTGTGCGGTCCACCCACTTTGGTCGAGGTGGAGCACAAATTCTGAAGTATGCGGACCGGGATGTTTCTGAGGTGACAAAGCTTTCTCAAGACTCTGAGCTGGGTCTTTGGGCAGGGTCGGTTTTCCATGACGGAAAGATCGTCCAGCTAGACGGCAGAAACGGCAAGCTTAACTGGTTGAATGCCTCAGATTTGAAGGTGGAAAAGTCCCTTCCCATAGCTAATGGTCGCGAGACCTCTAACAGGCGACATGGTGACTTTTTAATCACCAAAAACGGCGACGTTTATGTGCAAACCTTGGATGAATCGACTGGTGATTACAAAGAATATTATGTGCTCACACGCATGTCCGATGGCTCCAAGCCGGTAGTCACTAAGTCTGACAATGAGAACCGACTACGGGAAATTGAACGGTTTACAACCGATAATGCAAAGCCCTCTTCTGACGGAAAACTTGGGCAAATAGGCAAGATCATCGGCATAGTGCTGGGGGTCTTAGGTGGACTTTCTGCTCTCGCATTCTTCTTCCAAAACCATATTCGCAGCTTCTTGGGATTCTAA
>Cp48252_386
GTGGGGCCGGGATTTGTTCAGTCGGGACTTGATTCAGTCGCTTCGGGCTTGGGTCCGTCATTTATCGCGGTCGCCATTATGTTCTTTGCCTTTACCACGGTAGTTGCCTATTACTATCTGTCGGAGACCAATTTTGCGTATTTGAATCGTTGGGTACACAGCAAAGGCCTACGTAGGCTGATTATCTGGGGCCTGAGGTCTCTTATGATTGTGTCTGTGCTCGTCGGCGCTACTTCCACTCCTGGTGCGGCCTGGACGCTTGGAGATATCGGAGTGGGCACTACTGCGTGGCTTAACGTTATCGGGATACTTATTCTGCAGGTCCCGGCACTCAAATGTCTGCGTGACTATTACCGACAAAAGAAGGCTGGGCTGGAGCCGGACTTTGATCCGGATGCCGTGGGCATTAAGAACGCCGATTTCTGGGTTGAACGTAAGCGGCGTCGTGAAGCCGTCGGAGCTGAGCGGGGCGCTCATATCGATCCTCGGCTTGGCGACGCCCCCTATGAACCCTAA
>Cp48252_387
ATGGCTGATGCGCTTAATGCTCTGAACTCGATAATCTGGTCTCCAGCGCTTGTGTTTTTGTGCTTGGCTGCCGGCATCTACTTCACCATTGCTACTCGTTTTGTGCAGTTGCGGGGACTCCCGGACATGCTCCGTCAGCTACGACGCGGTGAAAAATCGGAAAACGGTGTTTCTTCTTTTCAATCGTTGATGATGTCCCTTGCCGGACGAGTAGGGGTGGGAAACATCGCTGGCGTGGCTACGGCTATTGCATTCGGCGGTCCCGGTGCCGTGTTCTGGATGTGGATGGTGGCCTTCTTGGGTGCCTCTACCTCTTTTATTGAATGTACCCTCGCTCAAATTTATAAAGAACAAGACCGAGACACCGGCGAGTACCGCGGTGGTCCGGCGTTTTATCTGGAAAAGGCGTACCGCCACACCAAGGCGGCCCCTTTTATGCTGTTCTATGGCATCGTCTTTGCTATTGCGATGATTTTTTCCACCAGTTATTTCCTGCCCGGAATCCAGGCAAATGGCGTAGCTGCTGCGGTAAATAATGCATGGGGGGTGGATGTAAAGATTACCGCTGTGGTGCTTGCTGTGGTCCTGGCTCTTATCATTATTGGCGGGGTGAAGCGCATCGCAAACTTTGCCACGATGGTGGTGCCGGCCATGGCCGCTATTTATATTGCAGTTGCCATTGTCATTTTGTTTATAAACTTTGACCAGATCCCGCATGTCTTTGGGCTGATTTTTAAGTCGGCTTTTAATGCTGAGGCCACATTCGCAGGATTATTTGGGTCTGCGATCATGTGGGGTGTTCGTCGCGGTATTTACTCTAATGAGGCTGGTCAGGGCACGGGGCCGCAGGCCGCGGCAGCTGCGGAGGTCTCTCATCCCGCAAAACAGGGCTTTGCTCAAGCATTTGCCGTGTACGTGGATACACTTTTTGTTTGTTCTGCGACGGCGTTCATCATTATCTCGACCAATATGTACAAGGTTTTTTCCGGGGAGAGTGAAGAGGGGGCGGTTATTTACTAA
>Cp48252_388
ATGGCTAAGAAGAATAAAAAGAAGGAACAGCTTCCTGAGGGGATAAGCCGTCGTCAGGCTAAGCTTGCTGCTCGAGCTGCAGAGCGTGCGGCATTTGAACGCGATCCACGCCCGTACGGTGGGTTTGCCTTTGAGACGGATCTTGTGGCTATGCAGGAATTCGTGCCTTCCGCGGTGGCTAAGATTGAGGTTGAAGGCCTCGGTGAGGTTTTGTTGTGCACGGTTTTGCCTGGTGGCAGCGTGGCACTGGTGCGGGAGGAATCGGTAGGGGGAGACATCCTCGTCGCTCTCCAGACCCAAGCCCGCTCCAACAATCCGAATCGCGACTTGGCTTATGCCCTTAACTGGGCAAAGAGTGCTAAGCCGGGCGACACCTTGGACCGCGCCGTGGCGGACGGCACTGAGCCAAAGCTGAATGAGCTGCTAGGCGCCGATCAGCAGATAGACATCACTGAGTTCAGCGATTTTAACTGGTGGATTCCGGAGGGAACCGCCGTGAGCCCCATGCACGCCCAAGCGATCCAAGCGGCCAATGACTCGGTCTTGCCTTCGCATCGAGTAGAAGCAGAAGTGCCGGGAACCGTGTGGTGGATTAATCCGGGGCAGAAGGCTCACATCCGATGGGTGCGTGGTGAGGAAGAAGACACACTGCTGCGTGCGCTGGCCCGCATTGCTGCTCGTGGAGAGCTAAAGCTTGGCGACGAAACCAAGTTTGCAGGTGTCTTCCGCACGCATGGACTTGCCGTCCCCGTGTGGGACTTGGATCCTGAGCGCTCCCACGAGGATTATGCTGCTGACCTCGTGGCTCTGAACGGGAAGATTGAGGCGGAGCTGGATAATGACTCTCAGCTGAACCCCGATGAGCGTCGTCAGCTAGAGAACATCAAGTCTCGCCAGGTGACCATCCGCTAG
>Cp48252_389
GTGCAGATTATCGCGCATCGAGGCTTTAGATCGGCTTATCCCGAGATGAGCGCCCAGGCTTTTGAAAAGGCCCTGGAACTTCCTATTCATGGGGTTGAATGCGATGTCCGCTTAACCAGCGACGGGCATGTGGTGTGTCACCATGATGGAACGTTGCTGCGCACTGCTGGGGAGAAGACACGAGTATCTGCAGCCACCCTTAAGCAATTGCGCCATGCCAACATTGGCACCAGCGATAATCCGCAGCGGATTCTTACGCTTGATGAGCTTCTAGACATAGTCTTGTCCTATCCAGACAAACACCTCTATGTGGAAGCAAAACATCCGCTGCGCTACGGCGCGATGTTAGAAGAGAGCATCGCCATGCGCTTGCGCTACCGGGGAATGCTCGCAGACCCGCGAATTCACCTTATCTCCTTTTCTCATGCGTCGATACGCAGGATACGCCGCCTTGCTCCAGAGATTGATGCCATTTACCTGCGGAGGGAATGGGAAGCGCGCTATAACCCCTGGGATGTTGTGTCATCGCGCCCTACGGCTCGGGGGCTCTCTATCGCTCATGCAAAGCTGCGCCCTGGGTTGGTCGGCCAAAAGGGTAAAAGAACATACATATGGACTGTGAATGAGCGGGAGGATATGCGGTGGGCGCTCGATCATGGCGCCGATATGATCGCTACCGATTATCCCAATATTGCTCTTGAAGTAGTGCAGGGCGGATGA
>Cp48252_390
ATGGAAAGGCTTCAGGGACTTTTAGGGATCGTAGCCATCTTAGGCTTGCTCATTCTCTTTTCCCGCGCACGTAAACAAATTAATTGGCGGACCCTCGGGGTAGGCCTGGCATTACAAGTTTTGCTGTCACTGCTCGTTCTCAAGTGGAGTGTGGGCTTTAACGCAGTGAAGTCGGTATCTAAAGGGCTGCAGAAGCTTACCGACTTTACCAATGAGGGCACAGCCTTTGTTTTTGGTTCCCTCTTTAGCACTGAAAACTCCTTTGTTTTTGCCCTCAACGTGCTGCCGGTGATCATCTTCCTCGGAGCGATTATTGGTGCGCTGTACTACTTCCGGATAATCCAGTTCTTCGTGGACATCGTCGGCGGCGCATTAAAGTGGCTGCTGGGAACATCCAAGGTGGAGTCGGTGTGGGCAGCTACAGTGATTTTCTTGGGACAATCTGAGGCGCCCCTGGTGATCCAGCCATACCTGAAAAAGCTCACCCGCTCCGAGCTATTTACATGTATGACGGGTGGCTTTGCCTCCGTGGCGGGAGCAACCATCATTGGATATTCCCTGCTCGGTGCCCCGTTGGAGTATCTCCTCGCAGCCAGCGTGATGAACGCGCCGGGCTCTATCCTTGTGGCTAAGGCGTTTATGCCCGAGACAGAGAAGACAACGTTGGACGCGAATGTTCGGAATGTTCGCGATACTGAGAGCAAAAACGTTGTCGACGCTATCGGGCGTGGCGCCATGAGCGGTGGTCAGATTGCCATCGCTGTGGGCTGTCTGCTTATTGCCTTTATTGCAACGATCTCTATGCTGTCCGCGATTCTTGGCGGAATTGGCAGTCTCTTTGGGCAGGAAGGCTGGTCCTTGGAGGGACTCTTTGGCATTCTGTTCTCCCCTGTTGCTTGGCTTATCGGAGTTCCCTGGAGCGAGGCTCATTTGGTGGGATCCTTCATCGGAGAGAAGACTATTATCAATGAGTTTGTGGGATACACCAGCTTTGGAGCGAACCTTGAGAATCTGTCGCCGAAGTCCATTATGATCAGCACTTTTGCCCTTGCTGGTTTTGCCAACATCAGTTCTATTGCAATTCAGATCGGTGCGCTCGGAGGTCTTGTCCCTGAGCGTCGTGGTGAAGTCGCCAAACTCGCCCCAATCGCCCTGATCACTGGTTTTGCCACCAATATGCTCAATGCGGCAATAGTTGGTGTGGTCGCTATATAA
>Cp48252_391
ATGAACTCCGGGGTTACAACCACTGGTCGGTTAGATTGCACGACCTCGGGAACAGGTAAAACGTGGACCGACGAGGAGCTCCTCGCAGAGGCCCGTTTTGCTGCTCAACGTTCCTACTCGCCGTATTCACATTTTCCGGTCGGCGCTGCACTTTTGCTTGACGACGGCCGCCTTGTCCATGGATGCAACTTTGAAAACGCATCGTATGGCTTAACCATTTGTGCTGAGCGTAACGGAATAGGCGGCGCAATTGTAGGGGGAGAGCCTCACTCGGGTGATGGCGTCCCATTCCGTATCCAGGCAGTGGCAATCGTTGGCAAAGCAGGGGAACCGTGCTGGCCCTGTGGGGCATGCCGTCAGGTTCTCCGCGAATTCAACTGTCAGCGCGTCATCGTGGAAGATGGCGATAATTCCCTCAGCGTTGACTTTGCCGCAATTCTTCCTTATTCCTTCGGTCCAGAATCTCTATAA
>Cp48252_392
ATGGAAGGTGATACCGTGGCCGAGAAATTCGACGCCGTAGACGTCATCCGCACAAAGCGGGACAACGGGAAGCTAAGCAAGGGACAAATCGACTGGATCATCGATGCCTACACTCGCGGCATTGTTGGCGACGATCAAATGGCTGCCCTCAACATGGCAATATTCCTCAACGGCATGGACAGAGAAGAAATCGTCCAGTGGACCCAGGCCATGATCGACTCCGGCGAGACCATGAGCTTTGCCAGCCTCTCCCGGCCAACAACAGACAAGCACTCCACCGGCGGGGTCGGCGATAAAATCACGCTTCCACTTGCGCCACTCGTTGCCAGTTACGGCGTTGCTGTGCCACAACTCTCTGGTAGAGGACTAGGACACACAGGCGGAACCCTAGACAAATTAGAGGCCATCCCCGGGTGGGAAGCTGACATAGATAATGCCCGAATGATGAAGATCCTCGAAGACCCCGGCTGCGTGGTATGCGCCGCGGGAGCAGGCCTCGCACCCGCCGACAAGAAGATCTATGCGCTGCGTGACATCACTGCCACCGTCGACTGCATCCCACTGATCGCCAGCTCCATCATGAGTAAAAAAATCGCCGAGGGAACCGCAAACCTAGTCCTCGACGTCAAGGTGGGTTCCGGGGCCTTTATGAAGGAGCTTGACCAGGCCCGCGAGCTCGCCCGCACAATGGTTGACCTAGGCCGCGACGCCAGAACCAATATGGTCGCGCTTCTCACCGACATGTCCGTCCCCCTGGGGCGCACCATCGGCAATGCCCTAGAAGTTCGCGAGTCTGTAGAGGTCCTCGCAGGTGGCGGCCCTTCCGACGTCATAGAGCTCACATGCGCCCTTGCGACGGAGATGCTTGAGCTCGCCGGCGTCCATGATCCCGATGTCCACGAAGCGCTTGCCGACGGCCGCGCGATGGACTCTTGGAAGAAGATGATCCGCGCACAGGGCGGCGACCCCGACGCAGCACTCCCCACCGCACGGCACACCCATGAGGTCACCGCCGATCGCGACGGCTATCTCACAGAGATGGACGCCCTCGCACTGGGAGTAGCCAGCTGGCGACTCGGCGCAGGACGCGCACGCAAGGAAGATCCAGTCCAACTCGGCGCAGGCATCGAGATCCATGCAGAGCTCGGCGAGAAGGTATCAAAGGGCCAGAAGCTTTTCACCCTCCACACCGACGATGAGGACCGTTTCAGCCGAGCCCTAGAATCCCTCGAACCCGGCGTAAATATCGGCGATGAGCCCCCGGCACCTCGCCCCTCGGTCATCCTTGATCGCATCAGCTAA
>Cp48252_393
ATGAAGGATATCGTCGGAAACAAAGTTGTGCTCATTGGCGCAGGTGATGTTGGGGTTGCGTATGCGTATGCGCTAGTTAATCAGGGGACCGTCGATCATCTGGCCATTATTGATATTGATGAGAAAAAGCTTGAGGGCAACGTCATGGACCTCAACCATGGCGTTGTGTGGGCTTCCTCCCGGACCAAAGTCACAAAAGGCAGCTACGCGGACTGTGAAGACGCCGCTATGGTTGTGATCTGTGCAGGGGCTGCGCAAAAGCCCGGTGAAACCCGGCTGCAGCTCGTGGATAAGAACATGAAGATCATGAAGTCCATCGTGGACGAGGTTATGGCCAATAACTTTGATGGCATCCTTCTTGTCGCCTCTAATCCCGTGGATATCCTTGCTTATGCCGCATGGAAATATTCAGGACTGGATTGGCATCGGGTGATCGGTTCAGGAACGGTCCTCGACTCTGCCCGCTTCCGCTATATGCTTGGCGAGCGCTATGAAGTCGCTCCTAGCTCGATTCACGCTTATATTATCGGCGAGCATGGCGATACAGAGCTCCCGGTCCTTTCCTCGGCTACCGTCGCGGGCGTATCCATGCGCCGACAGCTGGAGAAAAACCCTGGATTGGATGCTGAGCTGGAGAAGATATTCGAGGAAACCCGCGATGCCGCTTACGCCATTATCGACGCCAAAGGTTCTACCTCTTATGGCATTGGCATGGGGCTCGCCCGCATCACGCGCGCGGTAATCCATAACCAAGAGGTTGCACTCCCTGTGTCGGCTCTCTTGCAAGGAGAATATGGGCAGGAGAACATCTATATTGGCACCCCAGCGGTGATTAACCGGGGTGGCATTAACCGGGTGGTTGAACTTGAATTGACCGATCATGAGATGGAGCGCTTCACGCACTCCGCCAATACCTTGCGAGACATACAAGAACAGTTCTTTCCTGCATAA
>Cp48252_394
GTGCTGCCGGAGGACTTGTTAGGGTGGGGGCGTGAGGCGGGGCCGCGGGACGTGATCCCGTGGGTGCAATCAATGGGAAACGGAATCCGAACGGAATTTAATAGTGTGAAATAA
>Cp48252_395
ATGGGTTGGTTGTTTGGTTCATCGCCGAAGATGGTTGCTGATAACGAGGCACTCAAAGGTGGTTCGCAGCCAGTGTTGTCACAGCCGCGTCCGCATGCGGTGTTGCGCACCCCCATCACCGGTCCCTGGAAAGAGGGGCAAGAGGTAGTTTATGTGGGGATTGGCTGCTACTGGGGCGCAGAAAAAATGTTCTGGGAGACTCCAGGCGTTGAGTCCACGTCCGTAGGCTTTGCTGGCGGCATTACCCCAAACCCCACCTATCGTGAGGTTTGTACTGGGCGCACCAACCATACCGAGATCGTGGAAATTGTTTATGACCCTGCCGTGGTCAGCTTTGATCAGATCGTTATTAAGGCATTAGAGGCGCATGATCCTACGCAGGGATATCGTCAGGGAAATGATGTGGGGACCCAGTACCGGTCTGCTATTTACACGGCCGGCCCCTATGCTGCCGAGCAGGCCGCTCGTGCTCGGGAAATTGTAAACGCCTATGGACCGAAGCTTGAGGCTGCTGGATTTGGCCCCATGACTACTGAGGTGATGGAGCTAGCCCAGACGCCTTCCGGTCATTACTACCGTGCAGAAGATATGCATCAACAATATCTCCATAAAAACCCGGCTGGCTATTGCCCGCATCATTCCACCGGCGTTGCCTGTGGGATCCCCGGTGCTTGA
>Cp48252_396
TTGTTGGATTGTTTTATTTCCCAATCTGAATTCTTGAACCGTGCTTTCGTCTCCCCCACCCACACACCCGCTGTGTTCCCCCATAGCAAACTTATTGGAATTTCCACAGATTAA
>Cp48252_397
ATGGCTAAGTACGAACTGCCCGAACTCGATTATGCTTACGACGCTCTCGAGCCCCACATCGCTGCTGAGATCATGGAGCTCCATCACTCCAAGCACCATGCAAACTACGTAAACGGTGCTAACGCGGCCCTGGAGAAGCTTGCCGACGCCCGCGAGAACGGCTACATCGGCGTTGCTGTTACCGCCCTCTCCAAGGATCTTGCTTTTAACCTCGGCGGACACACCAACCACTCCATCTTCTGGAAGAACCTCTCACCGAACGGTGGCGGCGAGCCAACCGGCGACCTCGCAGAGGCAATCAGCGCTGAATTTGGTTCCTTTGACAAGTTCAAGGAGCACTTCTCTGCAGCAGCCCTCGGCCTTCAGGGCTCCGGATGGGCAGTGCTCGGATACGACCACGTTGGTGAGCGCCTTGTCATCGAGCAGCTTACCGACCAGCAGGGCAACATCTCCGCTAACCTCACCCCACTACTCATGCTCGACATGTGGGAGCACGCTTTCTACCTGCAGTACAAGAACGTAAAGGCAGACTACGTCAAGGCAGTATGGAACGTGTTCAACTGGGAGGACGTTGCAGCACGCTACGAGGCAGCTACCAAGTAA
>Cp48252_398
ATGTCCAACACATCAACCAAGGTCAGCGTCCTCGTCGGCAGCCTCCGCGAAGGTTCTTTTGCACGCAAGATCGCACTTAATGCCATCGAGATGCTGCCTAGCGATTGGGACGCCAACATTCTAGAAATCCGCGATCTGCCACTCTATGATGCAGATTATGACGATCCCGCTATGACGTCCAAGCCACTTCCAGAGGCCTACACAACTTTCCGGGAAGAGCTCAAAGCGTCAGACGCCGTCCTCTTTGTCACGGCAGAAAACAATCGCACTATCCCAGCTTGCCTCAAAAACGCTATCGACGTCGGCTCAAAGCCCAACAGCGATGTGGCATGGACAGGACTCCCCGGAGGAATCATCAGCCATTCGGTCGGACGCATGGGCGGTTACAGCTCGCACAAGAACCTCCGTCTCGCGCTCTCTTACTTTGCGATGCCACTCACCGGCCAACCAGAGGCATTCATTGGCCAGTCCAATACGCTTATCGACGATAATGGCTCCATCTCCAACGAGGACACCCGCGCATTCATCCAGCGCTACCTTGACACCTTTGTGGAACTAGTAAAGACGAATCCGCGTAAGCGCTAG
>Cp48252_399
ATGTCTCCGCCAGTGCCATTGCCTGCCTCTGGGCGGGAAGGGTTACGCCGAGGTAGCACCGACTACCGGAGAGCCGTACTCGCCTCCCTAGCCGCAGGGCTTGCCACATTCAATGCTTTGTATTGCACGCAAGCTATTCTCCCCACGCTTGTAACAAGTTTGAATGTAAGCCCCACAACGGCCGCGCTCACTATTTCCGCCACAACAGGGGCCTTAGCAATTTGCATAGTTCCTATTTCTATCTTCTCGGAACGGTTTGGGCGTGGACGAGTCCTTGTCATCTCTGCGCTTTTGGCCACAATGCTGGGATTGTGCCTTCCGTTAGCTCACTCTATATGGGTCCTTATCGCGCTTCGCGCCATTCAGGGAATTTTCATTGCTGGAGTCCCGGCGGTGGCAATGGCGTGGCTTAGCGAAGAAATCCACCACGAGGACCTGGCCAAGGCCATGGGAATCTATATTGCAGGCAATACGGTAGGAGGGCTCTCCGGCCGGCTGACCCCCGCGCTGCTCCTCGATATCACCACATGGCGATGGGCTCTGTTTGCTACCACCCTGTGCGCCCTCATCATGGCTATAACTATGGCAGTCATGTTGCCTCAACAGCGTCGGTTCCAACCACGGACCTTAAGCATAAAGCATGAGCTCACAACGATGCTCGCACACTGGACCACGCCCTCCCTGTCACTATTATTTGCTACTGCTTTTATCGGCCTCGGCATTTCCGTTTCGGTGTACAACTACATCGGATTCCGCATGATCCATACATTCCAGCTTTCCGAGGCTTTGGTAGGCACTGTATTCCTCATGTATTTGGCAGGAACCTGGAGTTCCGCTCGCGCAGGCATTTGGGCCGGGCGCATAGGGCGCGGTCGAGGAATGATGTATGGAGCGCTTGCCATGCTATTAGGCCTAGCCCTCATGCTCTGGAACTCCCTTACGATCACGCTTATAGGACTGTTCATATTCACAGCAGCGTTCTTCCTTATCCATTCCATTGCATCCGGCTGGGTGGGTTTAATAGCTACAACGCACCGAGCAGCGGGCGCAAGTATGTATCTGCTCAGTTATTACGTTGGGTCTTCCGTTGTGGGATGGCTATCTGGTTATGCTTTTGACGCGCTGAGCTGGCATGGTTTTATCGGTTGGCTCAGCCTGTGGACCATAGCGCTTTTAGGCATCGCAGTTGCTTTACGACGCCTCGCGACCTGA
>Cp48252_400
GTGGCGTATTACGCGTCGGCGGTGAACATTGAGACGACGTATAGCTTCCTGATAGCAGAGGCAGCGCTGCGTGATGGCGTGTCCCCAACGGGTAAAATGCGGTTACTGGAATAG
>Cp48252_401
GTGGCCGATCTGAAGCCTTCGACGACGCTGGCTGAGCAAGTTGATTTGCTGAGGTCACGAGGCATGATCGTCGATGAGGCCTTGGCGTGTCAGTGGTTGTCAAACGTGAGCTACTATCGAATGTCGGCGTATTGGTACCCAGCACGCCGCTTCGATGTAACGGGCGCACGGGCCGATGACTTCATTGTAGGTACCTCGTTTGCTGATGCTGCCGCTCTCTACGAAGCTGATCGAAAACTGCGGGCCCTCACACACGATGGGATGGAGCGAATTGAGGTTGCCTTACGCACTCGTATCGGGAATCTTCTCTGCGAAACGGATCCCCTCGCCTACACAGACCCGGCAACATTCCGGTCGAACTTCCAGCACTCTCAGTGGATAAGCTTGGCGGGCAAGCGGATAGGTCGAGTTGGACGCAGCAATGAGGCAGTCAAGCATTACCAGAGTAAATACGCTGCCTCATTCCCGTTTTGGGTTTTAGCAGAAGTACTCGACTTCGCGGACATCTCCAAGCTTTTTGAGGGACTCCCATCACGCTCCCAACAAGAAATCGCCGAAGGCCTCAACTTTGTCGTTGATCTCTCCAGGCTGTCTGCAACCCAACGAGGCAAGGTCAAGAAGCAGCACCCGCTCGTACGATGGCTTGAACAACTCACCGTGGTACGCAACATGTGCGCCCATCACGCTCGTCTATGGAATAAGTCCTTCACTCCCGCCCCCACTGCTGCACTGAGAACTCAACCTGAACTTGTCACTCTGCCTGAAGGACAAAGCGAACGCCTCTTTGGAGTCCTTACTGTCATGGCACACACCTTACGGACCACGTCCCCAGCAACCACTTGGCCCGAAAAAATTGCAACGCTGATTCATGAATCTTTCCTCACAAACCCCCTCGTAGAATCCACGGCACTCGGGCTTCCTGATGACTGGAATGGCACCTTCTAA
>Cp48252_402
GTGGATTTTATTTTGCGCGCTGCTGTGGGCCGTGGGTTTTCCGGAGAAGGAATTTGTATCCTGGAAATTTTCATGGCACGACGGATAAAAATGCGCGCGAACCACATTTTCGTTGCTTGA
>Cp48252_403
ATGACTTCCTTTTTCGATCTCAAGAAGATCCCCAACAAAGGGATTCCGCTGGAGCAGCAGAGAAAGGAGTGGCTGGGGCAGTTTCTCAAGGCGTTCTTCGTCGTCTTCTTCGTGTACATGTCGATGTACTTCATCAGGAACAACTTCAAAGTCGCTCAGCCAATGCTCAAGGAAGAGTTTGGCCTCACCACGCTTCAGCTGGGCTACATCGGTCTAGCGTTCTCCATTACCTATGGCATAGGTAAAACTCTGGTCGGCTACTTTGTTGACGGACGCAACTCGAAGCGCGTTATTTCGATGCTTCTGCTCTGTGGATCCGTCATGGTGCTAATGATGGGTCTGCTGCTTAGCTACTTCGGTTCTGTCATCGGAATCTTCATCGTTCTCTGGGGTCTGAACGGCCTCTTCCAATCCGCGGGTGGGCCCGCGTCATACTCCACAATCTCGCGCTGGGCACCTCGAACAAAGCGAGGTAAATACCTCGGGCTTTGGAATGCATCGCACAACGTTGGCGGTGCGCTGGCCGGCGGTATCGCACTATGGGGCGCCAACATGTTCTTCGGCGGAAATGTCGTCGGCATGTTCGTATTCCCGGCTCTCATTGGCCTTGCGATCGGTGCAATCGGCCTGTTTGTGGGCAAGGACGACCCCGAAGAGCTCGGCTGGAACCGTAGTGAAGAGATCTTCGGCGAGGCGGTCGAGGAGGAAAACACCGAGACAGAAGACTTAGCTAAGAAAGACGTCTTCTTCACTTATGTTCTAAAAAATCCCTGGTTGTGGACTCTATGTATCGCCAACGTATTCGTCTACATCGTGCGCATCGGCATCGACAACTGGGCGCCGCTATACGTCACGGAAGAATTGCACTTTAGCAAGGGCGACGCAGTCAACACCATCTTCTACTTTGAGATAGGTGCCCTTGTAGCCAGCCTTCTGTGGGGCTATGTGTCCGACCTGTTGAAGGGGCGTCGGGCGGTGGTCTCCATTGGCTGCCTATTCATGGTTTACTTTGCGGTCATGCTCTACCGCAACGCTTCCAGCGTGATGATGGTTAATATTGCTCTGCTCATTCTCGGTGCACTGATCTTTGGCCCACAGCTGCTGATCGGTGTCTCGTTGGTCGGTTTTGTTCCTAAGCGAGCAGTCAGTGTGGCCAACGGTATGACTGGCACCTTCGGCTACCTTTTCGGCGACTCTATGGCCAAGGTTGGCCTCGCCGCGATCGCAGACCCGGAGAGGGAGGGCTTAAACGTCTTCGGCTTCCTGCTCCATGGTTGGGGTGCGGTGTTCACCGTGTTCTACTTCGCGCTGACTATTGGCATCCTTCTGCTGGCAATTGTCGCCATAGGCGAGGAGCGCAAGATTCGAAAACTGCAGGCCGCGGAAGAAGGTGGCGCGGAAGAGGACCGCGAGAAGGTGGTCGTTTAA
>Cp48252_404
ATGTCTAATCAAAATGAAACATTACGAGCTTTATTGAATTTCCGTGAGGAACGAAACTGGGCACAATTCCATAGCCCGGCTAATCTAGCCAAGTCAGTAGCCATTGAGGCTGGTGAGCTCTTGGAATGCTTCCAGTGGGATGATCAGGTCACAGACATCAATGCTGTGCGTGATGAGCTAGCCGATGTTCTCTCCTACGCGTATCTTCTGGCGCACGAACTTGGGTCAAACCCACATGACCTCATAATCAATAAGATGAAGCAAACAGCAATCAAATATCCTGTAGCCCAAACATCCCCGGCTAAAAAGGATATGAAGTAA
>Cp48252_405
ATGCCCAGTTCTGGCCCACAATTAGCGGCAACCCTCGCCAGAGTGTCGGCACGGCGCTCGACCTGGGCGGCGTCGATAGTGCTTAGCGTTATTATCCTAGGCCTATGGCTGGTGAGCAAAGACATCCTGTTTTTCCGAGGCATCCCTGACAATTTTGATGCGTACTTCCGGTACCACATCGATTTCGATGTATACCGCGAAGGTGCCAAGGCCTTTCTCGCTGGCGATAACCTCTATACTCGCGGCTATTCAGTTGGCGGCGTCTCACTGCCGTTCACATATCCCCCCTTTGCAGCACTAGTATTTGTGCCCTTTACGTTGCTTAGCGTCAACTTTGGTGCCACGATCTTATGTTTAACGTCGGTGCTTGCCCTATGGTGGTGCGTGGTTTTGGCAACACGCAGCGTTATGCCCGATTGGGGTAGGGCATCCGTGTATGGTTTTGCCGCAGTGATTCTGAGCGCGGCGCTTCTCATGGAACCTGTCAGAGACACCATGGGGTTTGCTCAGGTCAATGTGCTTCTTATGATGCTCGTCATCATCGATGTTCTTGCCCGTCGCACGGTGCTCCCGCGCGGCAGTCTGGTAGGAATCGCAGCTGCTATCAAGTTGACGCCGGCGGTATTCGGCTTGTACTTCCTGATCAAAAAAGACTACAAAGCTGCCGCTTGGAGCGTTGCTTCCGGCATCGGTGTGACCCTTATGACCTGGCTGATTGCGCCGCAGACCTCCAAAACCTACTGGTTTGAGACTCTAAGCGACCCGGGTCGCATTGGGGATCTCACATGGCCAAGTAACCAGTCCTTCCGAGGGGTCATCGCCCGCTTCTTTGGTCAAGAATCGCACACCACTTTATGGGCAGTAGCCTGCCTCCTTGTTTTTGCGGTACTCGCATGGTTGATGTGGGTGCTGCTTGGTCGCGGGCACGCGGCCGCCGCGCTATGCGTAAATTCCCTGTTGGCGCTCCTCTGCTCTCCAGTATCGTGGTCTCATCACTGGGTTTGGGTAGTAGTAGCTGTTGCAGTGGCTATCGTGACGGCTGCCCGTCACTGGGGGATGTCCGCCGCGGCCTACCCATTGATGGCCGGCAGCGTTGGTGCTGTTGTTATTACCGTGTGCAGTGGGCATTGGTTGCTGCCGCGTTACGACGGCGCACCTATGCGTTGGAACCTGGCCCAACATCTTTTTGGTGATTCCTACGTGCTTATGGCGATCCTGGTGCTAGTGGCTATGAGCGTTTGGCTGATCAAGCCATGGGGGATGCTAGCAGGAAAAGTACTGGGGAACATTACATATGCTGTGGCAGCGGGATGGGCTGTGGTGAGCGGGTATACGCTTTTTACTTCATATCCTTTTTAG
>Cp48252_406
GTGGAAACCGATATATGCTTGCAACCTTCTGATCTGGTGGGCTGCCGCTACCGGCTCGTACAAGCTAGTCGGCACCCAGGCGTAGCGCCAACGCACAATTCCCAGCTCAGATATGAACGTCGTATGCAGGCAAAGGAAGAGGCTCGTGCGTTTTTCCCCACCGGGCCGAGCATAGGAGACCCCCGGAATTTCCTGCGCATCGATATCCCCCCGCAGGGGAGCACCGCATCAGAAGCAGTTGGCACGGAAGCTGTTGAAACGGACCCAGACGCGCCGTGGCTTGCCACATTGGAGGCGCTTGCCGCGCAGGCCACCATTATCACTAATCCTGTTCTCCTAGGGGAAGACGATGGCCGAGCGTGGCGAGTACGTCTGGATGCCCTGGTGCGTAGATCCGAGGGGACCTACATGCCGATCCTTATCTCTAACCACCGGATAGCTAGGCCACACCATCAGAAAACAATTAAGGTGATGGCTACCTCGCGTCTGGGTCTGGGCACTCCCTACTCTGCTCATTTCAAGCTCAAACACCATGCTGCAGATTCTTATACCTTGGCCCTTGCATCACGCGCGCTTGATCGCCTGGGAGTGGGAAGTAGCCGCGCCGGGTTGATAGGGCAGGATCGCGAGCTGGTTTTCCTTCTTAATACAGATTTCTTTCAGCAAGGTCTTGATGTTGCTCTTGCGGTTCCGGACCCGGAGCATGCTCGTCGCGTTAAAGAATGCGCAAGCTGTAGATATTGGGATTTCTGCGAACAGGAGCTGAGGGCCTCCGATGACCTCAGCCTTTTTCTTTCGGGTGATCGTGGCGATCCATATCGGGAGCGCGGTATCACTACTGTGGATGGGCTTGTCGACGCCAACCTAGGGGCGCCCTCGCAGCTCGCGCGGGCATGGCGCGACGGGGTAGATATATTGCGAAAGTCTCCTGATGTAACCTTCCCGCGCTTTGATATAGAAATTGATATTGACGTGGAAGCCTATTTGGACCAAGGAGCCTATCTTTGGGGCGCGTACGACGGCGAGGAGTACCGACCCTTTGTCACGTGGGAGGGCCTTGGTGACGAGTCTGAGGCACAGGCGTTTGCAAAGATGTGGACGTGGCTCAAACAGCGGCGTAACGCGGCGATTGCAGCTGGCAAAACCATAGGCGTGTTCTGCTATTCCTCTCACGGGGAAAACCACTGGCTTAAATTTTCCGCTCGCCGCTTCCATGGACGCTATGAGGGGGTTCCTAGTGAAGCCGAGGTTTCTCAATTCATTGCTTCTGATGAATGGCAAGATGTTTTTGTGGCTGTAAAAAAGCAACTTGCTGGGCCAAAGGGACTTGGGCTCAAAGTGGTTGCACCCGCAGCGGGGTTCCATTGGGATGCTGAAGACGTTGACGGAGAGACAAGCGTGCATCTTTATCGGGAAGCCACAGGAGACGTTGTTGGGGCTGATTGTGAGGCCGCTCGGGCTACTCTCCTGAGCTATAACGGCGATGACTGTAAGGCCACGGCTGCCGTGCGTCGTTGGTTGTCGGAGGGCGCGCCGGGCGTTCCGGCGCTGGAAAATGGCTAA
>Cp48252_407
ATGGGATTGTTTGAATCTATCCGTAAGGCACGCGCAAAAACCAAGGCAGAGATCAAAGCTGCCAAGGTGCGTGCCCGCCAGGAAGCCAAGGAAGCTGCCAAACTCGAGTTCAAACGCGATAAGTTCCTTGCTCGTCAAGAAAAGAAGTTGCTCAAGGAAGAGAAAAAGGGTCTCAAAGCCAAGCGTAAGCACGAAGAGAAAATGGCTAAAAATACCCTTGAACAGCTCAAAGCCGGCAAGTTTAATAAGAATAATATACTGCGCTATGCAGGTGCAGCCCGAGCAATCATCCCAATCGCCCTTCCCCTCGTCTATCGGGGAATCACACTGGCAAAAGAAGAAGCCGCTAAGCGCCGTGCCATGAAGTTGGGAGTCAGCGCAGAAGACCTGGGGCGATTCAGCGGGCATGGTGCAGAAATTAAGGCACGCATTGCGGGGATGAATAGCTCCGTCAAGCTTTCTTCTCTGCCCAAGGGCTTTGTCACTGACGTTGAACAACGCCTTCAGGATCTCGACTTTGCCGTAGACAACGCAGAGTTTATGACCCCCGAACTGCGTCAACGTAGTCACCGCAGCATCAATAAGGATTTAGATCAGTTGGGACGCCAGATCCAAAACAAGATTGAGAGCTAA
>Cp48252_408
ATGTATTTAATTCCTTTTTGTTATTGCTTTGATATCTTCCTGGTGAATTTTATTGCCATTTTGAGATGGAATCTTTTGAACATAATGTTCTTTTGTGAATTTTTCTCAATTTCTAAGATATTCCAAAATAAGAGTTTTAATTTACTTATTTCGTATGGTGGGGAGATATAG
>Cp48252_409
ATGGCACGCCGAGAAATCACCCAGTTTTTTGATGACATAGATAATACGCCCCTCGATGAGTCCGAGGTCCGAGTTATCTCTTTTAGCTTTGATGGAGAAGACTTCACCATCGATCTCTCGGAAGAAAACGCAGAAAAGTTCCGCGAGGCAATCCGCCCGTATACGGAGAAGGCCTCCAGAACTATGAGCCAGCGCACCCCCGTGGGTCACGACCCCAAGGACGTGCGGCAGTGGGCTAAGTCTAAAAAAATAGATATTGCGGCACGTGGCAAGATCCCGCAAGAGGTCATTGACGCATACGTCCAAGCCCACAAGCGCTAG
>Cp48252_410
ATGATTCGAGTTTTGCTTGCCGACGACCACGAGATCGTTCGACTTGGTCTGCGTGCAGTTTTAGAAAGCGCGGATGATATCGAGGTTATCGGTGAGGTAGCCACCGCAGAAGGCGCTATAGCGGCAGCCCAAGCGGGTGGCATCGATGTGATTCTCATGGACCTACGCTTTGGGCCAGGGGTAGAGGGCACTCGGCTGACCAACGGTGCCGACGCTACAGCTGAGATAAAACGGACCATGGAAAAATCGCCTCACGTATTGGTGGTAACCAACTATGACACCGACGCAGATATCTTGGGCGCGATTGAAGCAGGCGCACTTGGCTATCTGCTTAAGGACGCTCCGCCGGAAGAATTGCTTGCTGCAGTTCGTTCTGCCGCTGAAGGCGACTCCACGCTTTCCCCCACGGTAGCCAACCGTCTGATGACGCGCGTCCGCACCCCGCGTACCTCATTGACCCCACGGGAGCTAGAGGTATTGAAATTGGTGGCTGGAGGTTCCTCCAACCGCGATATTGGTCGTGTTCTCTTGCTCTCTGAGGCTACAGTGAAGAGCCATCTTGTTCATATCTATGACAAGCTGGGTGTTCGCTCGCGTACCTCGGCGGTCGCGATTGCTCGGGAGCAAGGCGTTTTGTAG
>Cp48252_411
ATGCGACTAAGCCTAGATCCTCAAGACCCTAATAGTGCGCGTCTTCCCCACGAGAGAGGGCATAGTGGCGATGAAAAAATTGCAGGGGACACGCCATTAGGGCTTTTCGACGTCACAGACGGGAGCCGCATAGATGGGCACTTAGAGGCTCACGCGGGGCAACCTGGTGCAGCGCTCTATTACCGGGCGATGAACATTTTGACCACGGTTTTGTTGATTGTCTCCGTGGGAGGGGTTGTGCGCTTAGACACCCGATCAGCGATGATCGCGGTAGCGCTTAGCGCCTTTTTTGCGCTTATTTACTCGCTTATTGTGCTCCGCCAATACACAAAGCTATGGCAGATCCTGCTTCTTCTTGCTGCATTGACGCTGGTATGGGTTCTGATGATTCCGGTTATCCCGGTATCCGTGTACATGGTATTTCCGCTGTTTTTTCTATATTTACGCGTATTGCCAGACATACGGGGGATCATTGCGGTCATTGGCGCAGCCCTCATCGCGATCTTTAGTCAGATGCCAGACCTCACTCTAGGAGCAGTTATGGGTCCGCTTGTCTCTGCTCTTGTGGTTATCGCGATTCACTTTGCTTTTGAGGCGATCTGGAAGGGCGCACGAGAGCGCGATTTATTGATCCGCGAGCTTATCTCTACGCGTTCACAGCTGGCAGAGACAGAACGCGCGGCAGGAGTGGCTGCCGAACGCCAGCGCATTGCGCATGAAATTCACGATACGCTGGCGCAGGGGCTATCGAGTATTCAAATGCTGCTGCGGGTGTCAGAACAAGATATTAAAAACTCCAGTATGAGTGAGGCCGAACAAGCTGTTCCTCTGAAGCGGATGGAGTTAGCCCGCACTACTGCTGCAGATAATTTGAGTGAGGTGCGCGCGATGATTGCGGCACTGCAGCCGGCGGCGTTGAGTAAAACCTCGTTGGAGGGTGCGTTACATCGCGTTGCTGAACAGATCGTTTCTCCGGAGATTTCTATTCTGGTTGAAGGGGTAGAACGGCAGTTGCCTATGCGTACAGAGGCCGCCTTGCTGCGTATCGGTCAGGGGGCGCTGGGGAACGTCGCAAAGCATTCTCAGGCGACGAGGTGTCAAGTGACTCTCACGTATGCGGATGATGAAGTACGCCTGGACGTTGTGGATAACGGTCAAGGATTTGACCCTGAACACGTGGCTAACCGCCCGGCAGGGCTAGGGCACATCGGGATTAACGCTATGAGGCAGCGAGCAGAGGAACAGGGCGGAACTCTTGAAGTGGAATCCGCGCCGGGTGATGGCACAGCTGTATCTGTGGCGCTTCCCATACGTGCGGAGGCTTAA
>Cp48252_412
GTGGCACTGACGGCAGCCGGATGTGAAAACAACGCAACTTCGTCATCTGACGCCGCTTCTGCCTCTGCAACCGGGGCTACTAATGAGGCCCCTCTCCCCGATTCGGGGCTCCCCGCCGAGGCCCTTCCAGAAATCCCAGAGGGCAAAAACGGCTGGACAGAATGTCCTTATCTCGACTCGAATTGGGTCGCAGACACCAATGGCCAGCGCATGGTCGCCCAAGGCGTGGATTCTCGTTTTGATACCCCCGCCTGCGTTTTCTGGTCTTATCCTGAGGATCCCCAAGCCACAGTGATCGTACGGCACATGGCTACCGAACAAGAGGCTATCAAGGTCGTCGACTGGGCCGCTCCCATCGACACTACCGAGCCCGCCGAGGAACCCGCAGGCTGGTCAGGCGGGCGCATCGGCAACGATAAAGGCGCCACCTACGCGGTGCAAAAGGGCAATGTGGCGGTCGTGGTCTTCAGCAATCAGCAGCAATCACTCAAGGCAGAGTTGATTGCCAAGGAAACCATCTCCAGATTGGCGCTGTAG
>Cp48252_413
ATGTATGGATTATTTTGGCGCTGTCTTCCAGGCCCATGGCCGGTAAAAGCTTTTCTTGCTCTTGCCGTTGCTGTGGCCGTGTTCTTCCTCCTCATGGAAGTTGTTTTCCCATGGGTATCCGCTCTTATGCCTTATAACGACGTAGCAGTCTAA
>Cp48252_414
ATGACCAGTTCTACAGCCCCAGGTGTCTCCTCGGGGGGAGAGCCGCAACATAGACATGGAGTCGGTCGGCACAGCGCGTCTGAGTCAAAGACCGGAAGCCATAAAAATCGTCCACGCATAACCTTCACCCAAATCCTGGGTGAGATTTTGTTGACTGCGGGCATCCTTTTCTTTCTCTTTGCCTTCTATGAGTCCTATTGGACCAATATTGCATCGGGTAAAGCTCAGAATGAGGCTAATAACCAGCTGCAGAACCAGTGGGATAACGAGCGAGTAAATCCACGTAAAAAGATAGCGCCTGAGCTTGGTACGGCCTTTGCCCGGATGTACATACCGGCCTTTGGCTCAGACTTTCAATTTGCGATTGTTGAGGGGACCGCGGACACCGATCTAGAGGCGGGGCCAGGGCATTACCACGATACGCAGCTGCCGGGAGAGAAAGGTAACTTTGCTGTCGCGGGACACCGAGTGGGTAAGGGCGCTCCCTTTAATGATTTGGGGAACTTGCATGCATGCGATGCCGTAGTCGTGGAAACCCAAAACGCATGGAATGTCTATCGGGTTCTTCCCATCGATTCCTTTGGCGAACAACGCCGCGCGGATGCTGAGCGTTGTCTCACACCGGAACAGATTGAGCGCGTTGTAAATGGTGATTATTCCAGCGTTAGCGGTCGGTATATCACCACTCCCGGTGATGTGAATACGATTAGTTCTCTTCCTGGCACAGACATCACCACGGCAGGAGACGACATGGAGGGCGTAATGACGATGACCACGTGTCATCCGCAGTTCTCTAACGCAGAACGCATGATCGTTCACGCAATGCTCACTGAGACGATTCCCAAGAATGGTTCTGGAGAAAAACCCGCTGCATTGGAGGAGAAGTAA
>Cp48252_415
ATGGAGACAGTACCGCTCGTGATAGAGATATTTATCTACCCAGTGTCTGGGGTGATGAAGCTTTGGCACCTCTTCTTGGCCAACATGCTCGGTGTGCCAGCCTCACTTGCATGGGCTTTGTCCTTGTTTGCCCTGGTTATCACGGTCCGCGGTATCGTGGCGCCTTTTACGTGGATACAGCTCAAGTCCGGACGCGCAGGTATTCTGATGCGCCCCAAACTCAAGCGATTGCAGGAGGAGTACGAGGAAAAGACGGATAAGGAGTCAATCCTCGAATATCAGCAGAAACAAAAAGAGCTGCACAAAGAGTACGGTTACAGCGTTAAATCAGGCTGTGTTCCTGCATTGATTCAAATTCCTGTCTTTCTTGGTCTTTATCAAGTATTACTGCGTATGGCGCGGCCCGTGGAAGGGCTGGACGCAAACAATCATGCTCCTATTGGACTGCTCTCCTCAGACGATGTCAGTGCTTTCTTGGAATCACGCGTCTCTGACGTGCCACTTCCGGCATATAACGCTATGTCTGCAGAGCAATTTGCCAGGCTTAACACTACCTATGATGCCGTCCATGCTTTTGTCACCCCGCTTATCATCGCAGCTTGCGTCTTTACAGTAATCAACCTGATTATTTCCGTAGTTCGAAACAACTATTCAGTGGATCATGATTCGGGCCTGGCGGTACAGCTCAACCGCCTTCTCATCATCATGATCTTTTTCACCCCACTGATGCTGATCAGTTTGGGCCTTAGGTCTCCTATTCCCGCAGCTATTTGCATGTACTGGGTGGCTAACAACCTGTGGACGCTGATCCAAAATGCCCTGATGTATCTGGTGCTTCGTATCAAGTATCCCTTTGATAAGGAGCATCAGGCTTTCCAAGCTCATCGACGTCGTCAGCGCCGCGAGCGCGTCCAAGAGAAAAAGGCTAGCGTCCGAGCTTTACGACGCAAACGTCTTGCTTCAATCATCATGCCTTGGCGCTTCCCCCGCTATCAGGTAGAGATAGCAGAGATTAAAAAGACTCGTCGCGCAGCAAAGGCGGAAGAAAAGGCGCGTAAAAAAGCCCTTGCCCAGGAGCGGAAAGCGTCTCGAGATGAGATAGACAAGGAGCGAGCTGAGGAAAGGAAGCAAGCCGCGGAGAAAAGACGCGCTGAGCGAGCTGCCGCACGCGCTAAGAAGTCAGCTGGCAATCCTCCTGAGGAAACTACAGAAGCTACCTAA
>Cp48252_416
TTGGCCGAGGCGAAGAGTACGAAAACTGCGGGGCGGCGTCGTAACCGCCCGAGTCCGAGACAACGCCTCCTAGAAAGCGCTACACGTCTTTTTACTACCGAGGGAATCCGGGTCATCGGTATTGACCGGATACTCCGGGAAGCGGATGTGGCCAAAGCCAGCCTGTACTCACTTTTTGGGTCTAAAGACGCACTTGTTATTGCCTATATAGAGAACCTGGATGAGCAATGGCGTGCGTCCTACTATGAACGCACAAAAAATATGGTCCAGCCTGAAGATAAAATCCTGGCTTTTTTTGATCAGTGCATCGAAGAAGAACCACAGAAACAGTACCGAGGATCTCATTTTCAAAACGCTGCCAATGAGTACCCGCGTCCGGAAACAGATATGGAAAAGGGAATTGTGCTGGCAGTAAAAGAGCATCGCGACTGGTGTTTGAAAACACTCACCGATCTGCTGACAGAGAAGAATGGTTATCCCGGAACCACGCAGGCGCATCAACTTATGATTTTTCTTGATGGCGGCCTGGCCGGAGGGCGCCTTACTCATTCATTGGAATCGCTCAAGACTGCCCGCGACCTGGCCGTACAGCTTTTGTCCGCGCCTCCCGCCGATTATTCAATTTAG
>Cp48252_417
ATGACTATTTCCGACCCGCTCAACCCTGGGCAGGGCGCAGCCGATAATTCCGCTGCGTCCGTCACTAACCCAGCTCCTTCCCAACCGGCACGCTTCATCGCCGTGCAACGCAGTTATTATCCATTGCTGCTCACGTTATTCGTGGCTATCTTCCTCATCTCTAACATCAACGCCACCAAAGGCGTAGCCCTCGGCCCCATCATTACAGACGGTGCATTCTTCCTCTTCCCCGCCGCGTATGTCATCGGCGACGTTCTTTCAGAATGCTACGGATTCCGGGCTACTCGACGCGCCATCTGGACTGGATTCTTTGTCATGCTTGTAGCCGTGATCTCCTTCTATGTGGCGATCTGGCTGCCTTCTGCAGACTTTTACACTGGGCAAGAATCTTTTGCCGCTGTCCTAGGATTAGTACCACGCATCGTCCTAGCATCGCTTGCGGGTTATCTTGTAGGGCAGCTTCTCAACTCATATGTGCTCGTAGCTATCAAAAAACGCACTGGAGAACGTTCTTTGTGGGTCCGGCTCATAGGATCAACCATTGTGGGGGAGTTCGGCGATACTCTTATTTTTTGCCTTATCGCCGCGCCCGTCATCGGCATCACTACTTTTTCAGATACGGCAAACTACACTCTCGTAGGGTTTTTCTGGAAAACCGCAGTAGAAATACTTGTCCTGCCCATCACATATGCAGCTATTGCATGGGTAAAAAAGAAAGAAAATTACTAA
>Cp48252_418
ATGCTAGGTCTAGGAATTATCGGTTGGATCATTATTGGTGGTCTTGCTGGCTGGATTGCCTCCAAGATCAAGGGCACTGATGCTCAGCAAGGTATTGGCCTTAATATCCTCGTGGGTGTTGTCGGCGGCCTTCTTGGAGGTTGGCTCCTGAAACTATTTGGTGTAGATGTTGCCGGCGGCGGCATTATCTTTAGCTTCCTTACCTGCTTGCTTGGTGCGGTGATTCTGCTCAGCATTGTTCAATTGGTTCGTAAGTAG
>Cp48252_419
GTGTCGCCCCGTGAAGAAAGGCTCAGGAAAATGACTGCCGAGAACATCGTCGTCGTCGCAGTTGACGGCTCTGAAGCATCAAATAATGCGGTTCGCTGGGCGGCAAACACCGCAAACAAGCGTGGTGTTCCGCTGCGCTTGGCCGCCAGCTACACCATGCCACAATTTCTCTACGCTGAGGGAATGGTTCCGCCTCAGGAGCTTTTCGACGAGCTCCAGACGGAGACCATGGCAACAGTCGAAGCTGCTCGAACCCTCGCGCATGAGGTAGCGCCAGACATCAAGATCGGCTACACCATCGCGGAGGGGAGCCCCATAGACATGCTCCTGGAAATGTCTAGTGAGGTCACAATGATTGTGATGGGCTCTCGTGGCTTGGGCGGCCTGTCCGGCATGGTCATGGGCTCCGTTTCTGCTGCTGTAGTAAGCCACGCTAAGTGCCCGGTGGTCGTGGTTCGTGAGGATAACCAGGTAACTGACGCCAACAAGTATGGTCCGGTTGTCGTCGGCGTGGATGGCTCTGAGGTCTCCCAACGGGCAACTGAGTTTGCTTTTGAAGAGGCTCAGGCTCGAGGTGCCAAACTTGTTGCTATCCATACGTGGATGGACATGCAAGTACAGGCCTCTCTTGCGGGCCTGGCAGCGGCGCAGCAGGAATGGAATGTTATTGAGGAAGAGCAGACGCAGCTTCTCCATGATCGCATTCAACCCCTGCTGGAGCGTTTCCCCGACGTGAATGTAGATATGGTGATTACCAGGGATCGGCCGATTCGTGCTCTGGAAGATTCTGCCAAGGATGCACAGTTGCTGGTCGTTGGTTCTCATGGACGCGGTGGGTTCCGCGGTATGTTGCTGGGATCCACATCCCGTGCGTTGCTCCAATCGGCGCCGTGTCCGATGGTGGTAGTACGCCCGCCTGATAAGGATTAA
>Cp48252_420
ATGTCCATGGAAGATAGGGTAGTACACTTTCCTCGCGGTCAAGCACCTTTACCGGTAAAAAATGGTCTCAACCCCACCAGGGTGAGGGTATCCGAAGAACACGCCGGGATGAGCGCCTACGAGTTTGTATGGCACCTCATAGCGTCGCAACGCCGTCGTCACCCTGACGACACCACCGAGGCACTCCTTAGCCGCTTTCAGGGCGACCAGGTGATCATCGGCCCTAAGTTCCGCATAGCCAGCCCAGAGTCAACGCTCAAAGCCAACGAGGATATCTGGTTCTACCGCACCCCGGCTCCGGAAATACCGGTCCCATACAGCTGCGAAACCATTTACGAGGACGACAATCTCCTTGTGGTGAATAAACCGCCATTCCTGGCCACCATGCCGCGAGGAAAGCACATTACCCAAACCGCCACCGTGCAGATGCGTCGCGCGACCGGCAACGGCGATCTCTCGCCTGCGCACCGTCTCGACCGCCTCACCTCTGGCATCTTGGTTTTCACCAAGAACCGTAAAGTTCGCGGCGCTTATCAAAGCCTCTTCGCCGAGCGAAAAGTAACCAAAACTTACCATGCGATCGCGCCCTTCAGTGAAGACTTAACCGGTAATACTCTCTGGCGCGACCACATGATCAAAACACCAGGCGATATGCAAGGTCACATCGTCCCAGGCCCCCCAAACGCCGAGACTTTGCTTGTCGACGTCACCGAGCTCGACGCACAAGAAACAGCACAGTTACAGAAGCTCCACCACGTCACCACACCCCTGGCACGTTATACGCTTCAACCGCACACGGGACGCACCCACCAGCTACGTCTGCATATGTGGGCAGCTGGTGTTCCTATCCTAGGGGATCCCGCCTACCCCGTTATTCTTGCAGAAGAAGTAGAAGATTTCCGGGTGCCTATGCACCTCACGGCTTATCAACTCACCTTCCTAGACCCCTTCAGTAACACCCCCCGGTGTTTTACCTTGCAATAA
>Cp48252_421
TTGTGCTGTGATGCTCTGGGTGTTGTGCTTGGGGTGTTGTGGTGTGGGTGTTGGGTGATTGTTGTGTTGTCTCGTCAAGGCATCGATGGTCACTGTTTTGTTGTACTTTTTTCATTGTTTTTTGTTGAATGA
>Cp48252_422
GTGGCAGCAATATGTTTTGTTACATGGTTGTGTGATGATCACGATGGTGCAGTATCGACCGGCAAGTGTGGCTTGCTTGTAAAAGATTGTGCTGTTTGTGGAAAAAATGTTGTTGACATGAGGCGTTGTTATGGTGCTGATGCGTGCATGATGTTGTGTTGTGTGGGTGTTGGTGGCTGTGGAAACGTGTGA
>Cp48252_423
ATGTTTAAGACTCGGTTGAGGTATCTCTGGCTTGGTGAGAAAAAGCTTGACCTTCTGCTAGCTGGGCTCTTCTATATCGGTGCGATAACTGGGGCTCTCGCAGATCTTTGGAAGATCGTGCTCCTTCTCCTTTTTCAAGTCGTCGGGATTATCTGGCAGCTAACCCTGTGTCCCGTTATCACCACCTACCAAGTGTTTAACTTGGGTGGGGCTGCATGGCGACGCGACCTGCGGATAACTGCAGCTCCGGTGGCCGCCTTAAACCTCGCATTCAGTGCTGTCATCTTGAGCAGGGAATCCCACCCGCTCGCTTGGATTCTTGCGCTGGTGACCGTGGTGCTAGCTGCTGTAATTTTGTTGTCGCCTACATCTACCTTGCGTCATTACGCAGAATGGCTATCTCAAGGGCCCGAGGACGATAGTGAGAAGGTGCAAAGGTCGAGCCGGATTTCCTCAGTATGGATGCCTTTTATCCGATGGGCGTTTGGCATTTTTGCTCTTACCTGGGCAATTCTTTTTATCTCGCTTGGCGGGCTATGGATCAGCTTTAGTTTCTTTTCTCTTGAAAGTACAGCGGGATTCGTAGGGCTTGTTGGTTCCGGAGTTGCCATGGTGGCTTTGGACTCATGGCAGATACGAACCGGGTTCCGGGAATGGCTGGCTTTAGGACTGCCTCGATTCGCATGGATGCGACTTCTGGTGTGTGCGGCTCTGGTACAGATCCTTCCTGCTGCTGTCTTTGTGTGGCTATTGCAGAGAGTGGCTCCCGGGATGGTCTTGCATCCAGTTGCACTAATTGTGGTGATCGGGTTACTAGCTCCAGTAGTCGCCGTCATGGCTTCCCCTCTTAACGAGTGGAAGAGCACGTTGCTTCTGCTGTGCGTGGGCATTGGTATCGGAGCGGCGATCTACTTTCTTAACTCGACGACGATCATCGGCATAAGCCTTCTGATGGTGGGTGTCCTTCTGATCCTGGCTTGGATACTTATCCGACGGGCAGAGCCACAACAGGGTGCGGTGGAACGCTTTCTTGGATTAAGTAGTTAA
>Cp48252_424
ATGACTTATCAAGACACTGTTATTAAATGTGTTCAATTGAAGAAGAGCTATGGCAAACATGCCGTATTTGCCGGGCTTAACTTTGAGCTGCAGGGCGAGCGCATCCATGGTCTAGTGGGGGCTAACGCTGCTGGTAAAACCACACTTTTAAGAATCATTGCGGGGCAAATTCCGCACGAGGGCCTCATGGAGATCTTTGGTGAGCCCTCCTTTGATAATCAAAAAGTCATGGACAGAACCGTCCTGGTGGGTATCGACGCACCGCTTCCGCAGTCTTGGAGCCCCCGGAAACTGTTCGCTTTTGCCGCATGCCGTTATCCGCGATGGGATCAGAAGCGCTGTGAAGAACTTATCGAGATCTTTGAAATCCCCCTCACTAAGCGCTATTCCTCGCTCTCTCGAGGGCAAAAATCTGCCGTGGGTATTGTCATGGCTTTTGCGGCACGCTGCGAATTAACGCTTCTCGACGAGCCCTACCTGGGGCTTGACGTATACAAGCGCAAAGCCTTCTACCAAGAGCTGCGTCACGAGCAGGAACAACATCCACGCACCTTCATTTTGTCCACGCATCACCTCAATGAAGCTGCCGGGCTTTTCGACGAGCTTCTCATTCTGCGTAACGGTGCGATCGCAGATAGTGGAGCAGCAGAGGACATCGCAGAATCCGTGGTGGAGCTCATGGGTACAACCACGGCCATTGACCTGGCTCTTAGTGAGCTCAACGTGGAAGTGATTATGCAAAAAACCGTATCTGGGGTGACAAAAGCCTTGGTGAGGGCAACACGCAACGAGGTTGCGCGGATAGGCGAACTGCATGGCATACGTGTGCAACGAGTGACGCTAGAACAAGCTGTTTTCACGGAGGCTCATGATGTTTAA
>Cp48252_425
ATGGATGAGACAACGGCACCTTTGTTCAAGCAGATAGCCGTGCTCATTCAAGATTCGATTGTGGATGGCTCTCTTGCTGCGGGGGAGCGTGCGCCATCCACCAACGAACTTGCCGCGTTTCATTCCATTAATCCTGCGACTGCTCGCAAGGGGCTCACGATTCTGGTGGAAGAAGGCGTTCTGGAGAAACGGCGCGGCCTGGGGATGTTTGTGACGGAAGGGGCTGCCGACCTTATTCGGAGGCGGAGGCGGGAGGAATTTGCCGCGATCTTTCTTGCCCCGCTGGTGGATGAAGCCGTCAAGCTGGATATCCCCAGAGCTGAACTGCACAACTTGATCGACCGAGTGGCTGAAAGCCGAGGACTCTACGCATGA
>Cp48252_426
ATGCTTGAACGTACACAGGTCTTCGTCGATACCTCTTATCTACTCGCGAGCTTTTATAACTCGTGGGAAATCGGCGCTAGAGCCCAATTAGAAATCGATCTTCCCGAGGTTGTGGCAACCCTGGGAAGTATGATCCAAAGCCAATTAGGACAACCCGTACATCGTCAGCTGTGGTATGACGGCATCCCGGATTCCGGCCCCCACCGCTATCAGCGGGCATTACGCACCTGCGATGGAGTCCAGCTACGTGCCGGCCAGCTCATTGAGTGGGGGGAGCGTCGTACACAAAAAGGCGTGGATACCCGCCTAGTAGCAGACATGGTGCTTGCGGGAGCGCGTCGGGAGTTCACCGACATCGTTCTCGTCTCTGGCGACGCTGACATGATTCCAGGGGTACAAGAAGCCGTGAATGCCGGCGTTCGCGTTCACCTCTACGGGTTTGGATGGGATTCCATGTCCTCAGCACTGCGTCATTGCTGTGACTCCACGACCATCCTCGATCCCCGCGAAGACTTCACCGACTGCATGCAGTTGGAGATCCTTGAGGGCCCCTTACCGCCTGTTGTCCGCACCCAGAACGATGAATTGCCAGATGAAGGCAACGAGCACGCGGATACCGTGGCAGCTCACGACGATAATGCAGCCCCAGTTCTTCCAGAGAGAACTCCCGAGACCAACGATCTCACGGAGACCGCAACGCCACCGCCATTCCCCACAGGCTCCGCACTTCCGCATCGCCCCGGCGAGCCAGTTCTGTCCGTTGAGGACTGCCTTGCGGAGACTCCAGAGAAACGCAGCAAGCCTATAGATCATGCCGACTACATGCCGGACAACGACCGTGACAAGGGCAGCGTTAGCCACAAAGCTAACGACAAACCAGAGGTCATCAACGCCACGCCACCAGCCCCACCAAAGCCCGGCGCGCATCTAGGCGGAGACAGTGCCTCTATCAAGATAACCTCTACCGTGGAGGAATCCGTAGAGGTAACACTCGAGCGCACATCTGCCGAGTCCGAGGAAAAACCCTCTTCACCTCGACCAACCCCCAGTCCATCCATGATGGCGCCACGACGGAAGCTTCGTTCCCGATACGTCCCCCTTCCCAACGAGGTATGGTCCTCGGCCGGCTACCAGACCCCCTACGACGTGGGACGTCAATATGCCCTATGGTGGTACGACAATGCCGCGACTCCCGAGCAGCGCGATTCCGCACATCTTTTGTCAGGGGGCGGACTCCCCCCAGAGATCGACCGGCCGCTTCTACAGTTCGCGTGCGAAACCCTCCATGAGTACACGCTCACCGAGGCCCAACGCGTGGGACTACGCGACGGATTCCACTCCGGCATCCGAGGGCTTCTGATCAACAATCAGAAAGAAAGTTAA
>Cp48252_427
ATGGCAAACCCATTCGCTAAAGGTTGGAAGTACTTGACTGCATCCTTGGACCAGAAGATCGATGAAAATGCCGATCCGATGGTGCAAATTAAGCAGGCCACTGATGCTGCTAAAGAACAGCATCAGAAGATTAGTGAGCAAGCTGCCGCTGTAATTGGCAATAAAAACCAGCTGGAAATGAAGCTCAATCGCCTGCTTGCAGACCAGAAGGATCTGCAGCAAAAAGCTCGCAATGCTATCCAGGTGAGCGATAATGAGGCCGATCCGGTAAAAAAGCAAGAATCGCTCAATGTTGCGGAGATCTATGCGACTCAGCTGGTGAGCGTTGAGCAGCAGATAGAGGAAACCAAAGCTCTACACACCCAGGCGGTGTCTGCTTCTGAGCAGGCGACTAGGCAGGTCAAGGAGTCTGAGGCACGCCTCCACGAGCAGCTTGGACAGATCGATCAATTGTCTAGCCAGGTGAAGCAAACCAAGATGCAAGAGGCCTCGACCAAGGCGATGGACCAGATCACGGCGCTCGATCCGGATCGCGATGTGCCATCCTTGGATCAGGTTCGTGAAAAGATCGAGCGACGTTACGCTGACGCTCTTGGCGCTCAAGAACTTATGCACAACACCATGGGAGACCGGATCCAGGAAATTGATGCGGCAGGGGCAGATATGCGTGCTTCTGCCAAGTTAGAGGAGATCCGGGCTCAAATGCGTGGACAGCTAAACGGTGCGGAACAACCGGCGAAAGAGCTGAACTCTGGAGAACCGGACGCGGAAACACCAGTGGTGGACGAGGTTCCTAAGGATGAAGCCTCTAAGGCTTCCAAAGAAGCCGCTTCGACTAGTGAAAAAGGCGAAAAAGAAAGCGACAAAGGGGAAAAATCCGCTGAGTAA
>Cp48252_428
GTGGTCGTAACGTGTGGCTGGTTGACGTCGATAAGCAAAGGTCTAGACGATCTGGCTTTCGCTGAAAGCGCACACATTTTCACAAACGATTCTTTTACCCGAGGAACAGACTAG
>Cp48252_429
ATGGCAACGATTGATGTAACGGAAGACACATTTGAGCAGACAGTCACCACGGACGGGATTGTCATCGTCGATGCATGGGCATCGTGGTGTGGTCCTTGTCGAGCATTTGCGCCGACGTTTGAGAAGGCTTCCGAGAACCACACTGATGTTGTCTTTGCCAAGCTCGACACAGAGGCAAATCAGGGACTCTCGGCTGCTTTGCAGATCCAGTCTATTCCTACGCTCATGATTTTCCGCGAGGGTATCTTGGTGTACCGAGAAGCCGGTGCGCTTCCGGCGGCTGCCTTGGAAGATCTGATTGGGCAGGTGAAGGGGCTTGATATGGAAGACGTGAAGCGTCAGGTCGCTGAACAGAATAATAATAATTAG
>Cp48252_430
ATGACCAAGAACTATTTTGTTGAAGGCATGACCTGCGCACATTGTGTTGCTTCCGTCACCGAGGAGGTCAACGAGATCCCAGGAACCCAGGGTGTTGAGGTTGACCTTGAGACCGGCCGCCTTACCGTTACCGGTGAAGATTTTACCGACGCCGATGTGGCCGCAGCAGTCAAAGAAGCCGGATTTTCCATCAAAGAACAGTAA
>Cp48252_431
[truncated: 1,695,091 more chars]
