# Supplementary material for: Rapidly evolving changes and gene loss associated with host switching in Corynebacterium pseudotuberculosis
Source: PLoS One. 2018 Nov 12;13(11):e0207304. doi: 10.1371/journal.pone.0207304 (PMC6231662; doi:10.1371/journal.pone.0207304)
Supplement: S2 File — (ZIP) [file pone.0207304.s008.zip › Cp_fna/CpE56.fna]

>CpE56_1
GTGTCGGAGGCTCCATCGACATGGAACGAGCGGTGGCAAGAAGTTACTAATGAGCTGCTGTCACAGTCTCAGGACCCGGAAAGTGGTATTTCCATTACGCGACAGCAAAGCGCCTACCTGCGTCTGGTTAAACCAGTTGCTTTTGTAGAGGGTATTGCCGTTTTAAGCGTTCCTCACGCCCGAGCGAAAAAAGAGATTGAAACTACGCTGGGACCTGTTATCACAGAGGTATTGTCTCGTAGACTAGGTCGACAATACAGTCTTGCAGTGAGCGTTCATGCTCCAGAGGAAAATCCAGAAGTATCCTCGGCCACTCCAGATGCTGTGTCTGATTACCAGGAACAATCTGCAGTTTCTGGACAATACGGAGCAACTTCAGCCAATGCTGACTTCCAGAATCAACAAAGCACGATATATCGCAAGCCACAGGAGTCGCAGTATCCTGTGACTTTTGGTGCTTCTTCATACGGAAATGAGAAGTACCAGGAAAATTCCCAAGACCAGGGCATTTCTCATCATCCTTATGGTTTTAATGAGGCTCAACGCATTGCTTCATCTGCCTCTCATGCTGTTCCGCAAAGTGGTTCTGAGCTACTGCACGATCCTGTTCACACACGCAGGACAGATGCTGCCCTAGACCAAAATTATCCGGGAAATACCGGGGGGTGGCGTACTGAGCATATTCAGGAACCCATGCCTACTGAGCAGATTCCTTCCGGCACGCCGCGTACTCGTGAGCAGCCATCGTTTAACCCGGATCGTGCGCTAGCGCTGAACCCGCACTACACATTTGATTCTTATGTGGTCAGCGATTCCAATAAGTTACCCTGCTCAGCAGCGATTGCTGTAGCAGAAAAGCCAGCCCGTGCTTACAATCCTCTTTTTATTTGGGGAGACTCAGGTTTAGGCAAAACCCACCTTATGCATGCAGTGGGTAACTACGCTCAATATTTAAATCCGCGTCTTCGCATTAAATATGTTTCTAGTGAGGAATTCACTAATGAATATATCAATTCAGTGCGAGATGACAGGCAGGAAGCATTCAAACGTAAATATCGTGAACTAGATATCTTGATGGTCGATGATATTCAGTTCCTCCAGGGAAAAGAAGGAACCCAGGAAGAATTTTTTCATACGTTTAATGCGCTGTATCAGGCAAATAAACAGATTATTTTATCCTCAGACAGGCCTCCGAAACAGCTGACTACTTTGGAAGATCGGCTACGTACGCGATTCCAGGCTGGCCTTATTGCAGATATTTACCCGCCAGATTTAGAAACTCGAATTGCGATTTTGATGAAGAAGGCGGCGTCGGAAAGCATTGTTGCTGATCGTGAGGCTATCGAGCTGATCGCGAGCCGTTTTAATACGTCGATCCGCGAATTAGAAGGCGCTTTTATTCGTGTTTCCGCGTATGCCTCGCTGATGTCTCCGGATAAGGGTAAACACCGTATTGATCTGCGGATAGCCGAAAAAGCACTCGAAGATATGATGCCGGAACAAGCAAATGAAGAGATTACGGCAACGACTATCCTTGCAGCTACTGCCGAGTACTTTGAGATGGATGTTAATGCGCTCAAAGGCAGTGGTAAGACTCGTGCAGTCGCGCACGCGCGTCAGCTAGCGATGTACCTTTGCCGCGAGCTTACAGATTTATCGCTGCCTAAGATCGGTGAACAATTTGGCGGTAAAGACCACACCACGGTGATGTATGCGGATCGAAAGATTCGTAAAGAAATCACCGAGAAGAAAGAAACTTATGATGAGATTCAGCTGCTCACGCAGCAGATTAAGAGTTCTTCTCGCGGATAA
>CpE56_2
ATGGACGCACAAGCTGTCTCATTCCGGGTCGAGAAGGAAGACCTTTCAGGTGCAGTGAGCTGGGTTGCGCGTAACCTGCCCACAAAGCCCACCCAACCCGTACTACGAGCCGTAGTCATCACAGCCGATGATGAAGGTCTAGAGTTTGCCGGCTTTGACTATGAGATCTCTACAAAAGTTCGTATTTCTGCAGATATAAGCCAACCTGGACGAATAGCCGTTGCAGGAAAGCTGCTTTCAGACATCATCGGGACTTTGCCAGCAAAACCAGTAGAAATTTTTGTAGAGGGTAGCCAAGCTCTTGTGGTCTGTGGATCCTCTCGTTTTGAGCTTCCGCTTATTCCCTTGGACGAATATCCGATTTTGCCTAAGCTGCCTGCAGCAACAGGCGCCATCGATCCTAAACTTTTCGCAGACGCAGTGCTCCAAGTCGCAGCAGCAGCCGGAAAAGATGACACGCTGCCTATGCTGACCGGTATCCACATGGAGATCGACGGGGAAGACGTCACCCTCACAGCCACTGACCGCTTCCGTCTAGCTTTGCGACGTTTCCAATGGACTCCCGCTGTCCCCGACGCCAAGGCTGATCTGTTGATCCCCGCGAAAAATCTCTCGGACAACGCCCGAAGCCTTGATCAAAACTCGACTGATCCCGTGGAAATTGCCGTCGGCGCCGGGGAAAGCATCGGTTCAGAAGGCCTTTTTGGCATTCATATCGATAGCCGACAGACCACAACCCGTATGCTAGACGCGGATTTCCCCAATGTGAATCCGCTGCTGCCTAAAGTCCATAAGTCAATGGCAAGCGTTGAAATTTCCGCATTAGCAGACGCAATTCGCCGTGTTGCTTTAGTTGCTGAAAGAAACGCGCAGATCAGACTCCAATTTTCTAAGAACGAAGTGATTTTGTCGGCGGGCGGATCTGATGCCGGCCACGCAGAAGAATCGGTTCCTTGTGCATATACAGGCGATGAGGATTTCCTGATCGCTTTTAACTCCGGTTACTTACGCGATGGTCTAAGCGTGATCAAGACAAACCGCGTGGTCTTCGGATTTACCGAGCCTTCTCGTCCTGCAATCATGATCCCGGAACCCGAGGAGCTGCCGGAAGCTGATTCTGATGGCACGTTCCCCACGCCTAATACTGACTTCACATACCTTTTGATGCCAGTTCGACTACCAGGATAA
>CpE56_3
GTGAGAGGCTCCCTGCTTCTCACCAAAGACAGCAAGCCAGAGGTAATTACCGTGTACATTCGCGAGCTATCGCTCCGAGATTTTCGTTCGTGGGCAGACTGCCACGTGAATCTTGAACCGGGTGTCACGGTTTTTGTCGGACGCAATGGTTTTGGAAAGACAAACATTGTTGAGGCCATCGGATATATTGCGCATTTGGGTTCTCATCGAGTCTCCCAAGACTCTCCGCTAGTTCGCCAAGGCAAAGACTCTGCCCGGGTATCTGTTACTGCTGTTAACCAGGGGCGTGAGCTCACCGCTCATATGCTGATTAAAAGTAAGGGCACCAATCAGGCTCAGATCAATAGAACCCGATTGAAGTCTCCTAGAGGCCTTTTAGGCGTGGTTCGGACTGTCTTGTTTTCTCCTGAGGACCTGAGCCTAGTCCGTGGCGAGCCGGGGGAGCGTCGACGCTATCTAGATCATATTGTTGCTACGAGAAAACCCCGGTTAGCTGGCGTAAAAGCTGATTATGACAAAGTTTTAAAGCAACGAAATTCGCTGTTAAAAACAGCTAGTGCATCGCTTCGCCGAGGTTACGGCGCGGATGATGGAACTCTATGCACACTGGACGTGTGGGATGCTCAGCTTGCTCGGCTTGGCAGCGAGCTCATACACGCTCGACACAGCCTCGTTGAAGAGCTCACTCCGCTTGTTCACTCCGCATATGCCCGAATTGCTCCTGAGTCACGGCCAGCTCGCATTAACTATGAATCTACGGTTCCTGTGCCGGTTGCTGTAACGGATGCCGAGGAGGCGTCGTCAAGCATTCCTGACCTGGATGTACTGGAAGCCTCCATGCTTTCGCAACTGGGAGTGCAGCGAAAAAAGGAGATTGATAGGGGATTAACCCTGGTAGGGCCACATCGAGACGACTTAGCCGTTTTATTGGGCGACTATCCAGCTAAAGGTTACGCAAGCCACGGGGAAACCTGGTCGATGGCGTTAGCTTTGCGGTTAGCAGAATTTCACCTGCTTAGTGCAGACGGTTCTGAGCCTATTCTGATACTCGACGATGTTTTCGCGGAACTAGACTCCAAACGCAGACAAAAACTCGTGGGGATAGCCATGGAAGCAGAACAAGTACTGATTACGGCCGCTGTAGGTGACGATCTGCCAGATAACTTGGCAGAATCAGTGGTACATCGTCATACGGTGACCATGACCGATACATCAGAAGGGCGTATTTCTGAGTTGGACAAGGAAGGAACGAGCGATGAGCAATAA
>CpE56_4
ATGAGCAATAAACCTGCTGATGCTGGATCAGAAGATCCCGTAGCAGAGGCATTTGCTGCTATTCGTGCGGAAGCCCAGCGGCGCACAGGGCGCATCCCCGATCTCTCCGTCCAAGCTCCGCGTTCTGGTTTAAAGCTTAATCACGCCCCAGCTGCACCTCGCAAACACCAAAAAACAGGAAAACCAACTGGCCTGGATGGTCGCAGATTACGTCGCTCTTACGACGTTGAGCCCGTGGGATCTGTGCTGAGCAAAGAAATTCAACGCAGGGGTTGGAAACACGGGATTGCCGGCGGCTGGGTGCATTCGCACTGGGATGAACTGGTGGGAGAAAAAATAGCAGCACACACTAAAGTAGAAATGCTCAAGGATAAGTCCCTTTTTATATCCTGTAATTCTACAGCTTGGGCCACAAATTTACGCATGATGCAGCGTACTATTTTGCAGGCTATTGCGGAGAAAGTGGGACCTGACGTAGTGGCCGAGCTCAAAATTTTTGGCCCTAAGACACCTAGCTGGCGCCATGGTCCGTTACATGTGAAAGGTCGCGGTCCACGCGATACATACGGATAA
>CpE56_5
GTGGCAACCGCTGAACATGAATATGGCGCCTCATCCATTACGATCCTTGAGGGTCTAGAGGCTGTACGTAAGCGCCCCGGTATGTACATCGGCTCGACCGGTGAACGCGGCCTACACCATTTGGTGTGGGAGGTCGTGGATAACTCCGTAGACGAGGCAATGGCTGGTCACGCCACGCACGTTGACGTCACTCTGTTGGAAGACGGCGGAGTGGAGGTCGTGGATAACGGCCGAGGCATCCCCGTCGATATGCATGCCTCTGGTGCACCGACGGTTCAGGTCGTTATGACGCAGCTCCATGCTGGTGGCAAATTCGATTCTGATTCCTATGCGGTTTCCGGTGGTCTCCACGGCGTGGGTATCTCTGTGGTCAACGCTCTATCCACTCGCGTTGAGGCCGACATTAAACTTCATGGCAAACATTGGTATCAAAACTTCTCCAATGCCGTTCCAGACGAGCTAGTCCAAGGTGGAAATGCACGGGGAACAGGAACCACCATTCGGTTCTGGCCAGATGCTGAGATCTTTGAAACCACCACCTTTAAGTTCGACATCATCGCTCGTCGTTTGCAGGAAATGGCGTTCCTGAATAAGGGACTGACCCTTTCTCTGACGGATAAGCGCGTGAGCGATGAAGAACTTGAGCTGGAGGCAATCGCTGATGAAGGCGATACTGCAGAGAACGTTTCTCTAGAAAAAATAGACTCCGATGCCGATGGGAACATTGAAGCCCCTGCTGCTCCGAAGAAACGGGAGAAGAAAAAGGTCTTTTATTACCCCGAGGGACTCAAAGACTATGTCGCGCATCTGAATAAATCTAAGCAGGTCATTCACCCCACTATCGTTGCCTTTGAAGCCAAAGGTGATGATCACGAGGTTGAAGTGGCTATGCAATGGAACAATGGTTATGCGCAAAGCGTGCATACCTTTGCCAACACCATCAACACGATTGAAGGTGGCACCCATGAAGAAGGGTTCCGTGCCGCGCTTACAACGTTGATGAACCGCTACGCGCGTGAACACCGACTGCTCAAAGAAAAAGAATCTAATCTCACTGGTGACGATTGCCGTGAAGGGCTTTCCGCAGTTATTTCCGTCAGAGTGGGTGATCCCCAATTTGAAGGGCAGACCAAGACAAAACTCGGTAATACTGAGGTAAAAGGCTTTGTTCAGCGCATGGTCAATGAGCATGTAGCAGATTGGCTGGACGCTAACCCCGCAGAAGCAAAGACCATTATCAATAAAGCCGTGTCTTCTGCTCATGCGCGTATGGCGGCACGTAAAGCCCGTGATCTGGTGCGCCGTAAATCTGCAACGGATCTTGGTGGTCTTCCAGGTAAATTGGCAGATTGCCGCTCCAAGGACCCGGTGAAGTCTGAACTTTATGTGGTAGAGGGCGATTCTGCAGGTGGTTCCGCTAAAGCCGGTCGAGATTCCCTATACCAGGCTATCCTTCCGTTGCGTGGAAAAATCCTGAATGTGGAAAAAGCACGGTTGGATAAGGTGCTCAAGAACGCCGAGGTTCAGGCAATTATTACTGCTTTGGGCACAGGCATCCATGATGAGTTTGACATCAACAAGCTGCGGTACCACAAGATTGTTCTTATGGCCGATGCTGACGTTGACGGATCCCACATTGCTACGCTGCTGCTTACCTTGTTGTTCCGATTCATGCCACAGCTTATCGAGGAAGGCCACGTTTATCTGGCTCAACCGCCGCTGTACAAGCTCAAGTGGGGTAAGGGCGACCCCGGCTTTGCTTATTCGGATGCCGAGCGCGACTCGCTTTTGGAAGAAGGCTTAGTGCAGGGGCGCAAGATCAACAAAGATGATGGAATCCAGCGTTATAAGGGTCTAGGCGAGATGAACGCCAGCGAGCTGTGGGAAACCACGCTTGACCCCGAGTTCCGCGTACTGCGCCGAGTGGACATCAATGATGCACAGCGTGCTGATGAAATTTTCTCCATCCTGATGGGCGATGACGTTGCAGCTCGTCGTAGCTTTATCACGCGTAGAGCAAAAGACGTTCGCTTCCTTGACATTTAG
>CpE56_6
ATGTCGAGTCTGAAGTCCCTCCTCGAAACCAAGCATGCCACCGTGGGCGCAGAGCTTTCTGCATTCATCGAGACAACCGTTGCTGAGCAAAAAGGAATCTCCGGAATGGCACTTAAAGGTGCCATAGGGGCAGCAAAAGCAGTCAACAGCGATATCGTCACAAAAGCTGCTAACCGCCTCCTCCCCGATGTCATCGAGGTTCTGGATCCTTATTGGACTCAGTTCGAAGAATCAGGCGCCACTGATTTTGGTGTTTTCCTTGCAGAACGCAAAACAGAGGTATCCAGCGAATTGCTTGTTATGGCTGACCGTAACGCAGAAAAAATCGACGTTCCGGCGCTTAAAAAGGCATATAGCTCGCTTCGCGGCAAAGCTGCCGGATTCATCGAGCCCAATGTCGAAGGCCTTGGACGTATCATGCAAAACCATATGTAA
>CpE56_7
ATGAGAGGCCTGTCTCCAGAGCAGGTACTTATGCTTGCCGACGACTTCTGCAGCACCTGCAACGCCACAATCAACGACTTTGCCGCAATTGCGGCAATCGCAGCAGTGACAACAGCTTCCTTTGAAGGATCCTCCCCCTTTTCCTCACCTGCGCAGCAGTCGGAATATCTCCGATCTTTCGTCCCCCAGGTATCCCCGCTCACCAGAGGCAACGAATCTTTCGGAATATTTCTTTCCCGGGTATTAAAAGACTTGAACGCTTAG
>CpE56_8
ATGACTCTACGACTAACCCCAGAACAGGACCGGGCTCTTACACTGCTCGCCGAAATTCAAGGATCCAGCAAACACGAAGCAGCTGTGCGAGCCATCATCAACACCGCAGTACGCGCTCTAGCAGACTCTGAAATACGCGAGTTGGCCCGCGCCCACCTCCCCGCATTCACAGCTACTGAACGCCGCATACGCGGAAACCGGCCATGA
>CpE56_9
ATGAGCGACGATCTCTTGGGCGGCGAGGGATTCGATCGGATTCATCCGATCGACCTCAACGAGGAGATGGAGACCAGCTACATCGATTATGCGATGTCAGTTATTGTCGGACGTGCTTTGCCGGAGGTCCGTGATGGACTGAAGCCGGTACACCGCCGCATTCTTTACGCAATGTATGACTCTGGTTATCGCCCAGAGCGCGGATACGTAAAATCCGCCCGTCCAGTGTCGGATACCATGGGTCAATTCCACCCTCATGGCGACTCAGCGATTTATGACACCCTGGTTCGTCTTGCCCAAGATTGGAACATGCGTTATCCGCTTGTCGACGGCCAAGGTAACTTCGGTTCCCGCGGTAACGACGGCCCCGCCGCCATGCGTTATACGGAGTGTCGACTCACTCCGTTGGCTATGGAAATGGTCCGGGATATTCGCGAAAATACCGTCGATTTTTCCCCAAACTATGACGGTAAAACCCAAGAACCGGATGTTCTTCCATCGCGCGTTCCTAACCTTTTGATGAACGGCTCAAACGGCATCGCCGTGGGTATGGCAACCAACATCCCGCCTCACAATCTCAACGAGCTTGCCGACGCCATCTTCTGGCTCCTGGAAAACCCAGATGCGGATGAAGCCGCAGCTCTTGAAGCATGCATGTCCTATGTAAAGGGGCCGGATTTCCCTACCTCTGGGCAGATCGTTGGTTCTCAAGGTATCAATGACGCCTACACCACTGGCCGCGGATCTATTCGTATGCGGGGTGTGACTTCCATTGAGGAAGAAGGTAGTCGCCAGATCATTGTGATCACGGAGCTTCCGTATCAGGTGAATCCGGACAATATGATTTCTAACATCGCGGAGCAGGTGCGTGATGGAAAACTTGCCGGTATCTCCAAGATCGAGGATGAGTCCTCGGATCGCGTGGGTATGCGTATCGTGGTCACACTTAAGCGCGACGCCGTGCCGCGCGTTGTACTGAATAACCTGTACAAGCATTCCCAGCTGCAGACTAACTTTGGCGCGAATATGCTTTCCATCGTTGATGGCGTGCCACGCACCTTACGTCTAGATCAGATGCTGCGTTATTACGTTACGCATCAGATTGAAGTCATTGTTCGTCGTACACAGCATCGCCTCGAAGAAGCTGAGAAGCGTGCTCATATTCTGCGTGGTCTGGTTAAGGCCCTGGATATGCTCGACGAGGTTATTGCTTTGATCCGACGGTCGGCCACAGTTGACGTTGCGCGCAGCGGATTGATCGACCTGCTTACTATCGATGAGATTCAAACTGATGCTATTTTGGCTATGCAATTGCGCCGTTTGGCAGCTCTTGAGCGACAGAAGATCATCGATGAGCTGGCAGAAATTGAAATTGAAATTGCTGATTACAAGGATATCCTTGCTAAGCCGGAGCGTCAGCGTGCCATCGTTCGCGATGAGCTTAAAGAGATCGTGACTAAGTACGGCGATGAGCGTCGTACGCAAATTATTGCGGCCACGGGGGACGTTACTGAAGAAGACCTCATTGCTCGTGAAAACGTGGTGGTGACCATTACTTCTACCGGTTACGCTAAGCGCACCAAAGTGGATGCTTATAAGTCTCAGCGTCGTGGAGGTAAAGGCGTACGCGGCGCAGAGCTTAAGCAGGATGACGTGGTTCGGCACTTCTTTGTCTGCTCCACGCACGACTGGATCTTGTTCTTTACCAACTTTGGCCGAGTCTATCGGCTCAAAGCATACGAGCTCCCAGAAGCTTCCCGTACCGCGCGCGGCCAACATGTGGCTAACTTGCTGGAATTCCAGCCGGAAGAGCGCATTGCTCAGGTTATCCAGCTGCAGTCGTATGAAGACGCCCCATACCTGGTACTCGCCACTGCTCAGGGGCGTGTAAAGAAGTCGCGCCTGTCCGACTATGAGTCCAACCGTTCCGGTGGTTTGATTGCTATCAACCTGGGAGAAGAAGACAAACTTATTGGTGCAGCTCTTTGCTCCAATGATGACGAGCTGCTCTTGGTCTCTGAAGAAGGCCAGTCGATCAGGTTCAGCGCTGATGATGATCAGTTGCGTCCTATGGGGCGTGCTACAGCTGGCGTGAAGGGCATGCGTTTCCGCGGCGACGATCAGCTGCTGGCTATGACCGTAGTGCGTTCGGATGCTTATCTTCTTGTCGCAACGTCAGGCGGCTATGGAAAGCGCACTTCGCTTGAGGAATACTCCCAGCAGGGTCGTGGTGGACTTGGCGTGGTTACCTTCAAGTACACGCCAAAGCGTGGCAAGCTTATCGCTGCGGTGGTCGTTGATGAAGATGACCAGATCTTTGCTATCACATCCGCGGGCGGAGTTATCCGTACTGAGGTCAACCAGATTCGCCCAAGTTCGCGAGCCACCATGGGTGTACGCTTGGTCAATCTAGAAGACGGTGTGGAGCTGCTTGCTATCGACCGCAACGTTGAAGGTGAAGGCGAAGAAACTGCTGAGGCAGTTGCCACGGGAGCTATCGACGGTCCCGCAGATCGTGGTCGTCAGACCGAAGTGAACATTGAGCCTGAAGGAGCAGACCAGTAA
>CpE56_10
ATGGCAACACGTCATGTTGTTATAACTCGAATTTCGCCTGTGTCGGCGTTTAAGACCGCTCTATCTTTGTCCCTTATCGGTTTAGCTGCCTGGGTCATTTGCGTGGCGCTTTTATATCTTGGAATGCAGGCTGTAGGCGTATGGGACAACGTCAACGAGGTTATTGGTGGCGTTGGTGGTAGCCAAATAGTTACGTTTGGTCTAGTCCTCAGCGTGGCTGCGTTGATGGGTGCTATTACCTCCATCATCGTGACTGTTCTCGCGCCTCTCGGTGCGATTATCTACAACGCAATCGTGGATCTCTTCGGTGGCCTTGCCATCACGTATCGTGAAGAAAACGATTAG
>CpE56_11
ATGACTAGAGTTTCGACGCCTCGGAAATCCCGTCGCTCGCCAGGATGGATACCTAACCAGCATGGGGCATGGTTTATGGTGACTGTTCCTGCCATCATCGGCGTGGCCCTCGCACCCGCATGGATTGATATTCCGCTTCTGTTGTTGTGGTGGTGTGGTTATTTTGCATTTTTTGCGGCGAGCGTATGGATGCGCGGACGGTACCGAAAGCACCATCTGCCACCGCTTGTCACTTATGGCGTAGTTACTGGAATTTCAGGTTTAGTGGTTTTGCTCTGTCAATGGCAGCTGGTGGTGTGGATCCCCGCATTCCTTCCTCTCATTGGGATCGCTGTGTATGAAACATGGCGGCGTCGGCCACGTTCACTGCTCTCTGGGCTAGCTACCGTGTGCGCAGCCTGCCTTATTCTGCCCGTTATCACCTGGGCTGGCGATGGCCTCACAGTGCGTGTGTGGGCCATATGCGGGGTCCTGCTGCTGTATTTTGCTGGCAGTATCCCCTATGTAAAAACGCTTATCCGGGAACGCGGCTCTCGACCTTGGCTTATCGGTTCCATAACTTTTCACATAGTTTTTCTGATCATCGCCTGTGTGGCTGCTGCCTATCAGATGGTTCATGTTGCGGTGGCAGTGGTCGCCGGGATTCTTCTACTCCGCGCCTGGCTTATGCCTGTCACCGGTGCGCGCCGGGAACGCCTGTGGACTCCCCGGCAGGTGGGGCTTCTCGACGCTCTTCTAGGGGTGCTTGTTGTCCTAACCGCAGTGCTTCCTCCCGCTTAA
>CpE56_12
TTGTCTTCTAACAAGAACGTTGCTCTCCGCAACCTAGCAGTAGCTGCTGGTGCCACCGCTCTAGGCCTTGGGGCGGTATTTGGAACTGCTGGAGCGGCTATGGCCGCTGATGAGCCGGCAACTCCACCAGCCGTAAACGCAGAAAAGCCCGCCCCTTCCATCGAACAGGACACTCCTGTTGACGTGGATAAGCCGGAAACACTAGATCCCGATGAGAAAACCCCTGAGATCGATGATCGTGATGACGTACTGAAGTACGAACCGACCACCGTGAAAGCAGGGCACACCGCTTATGCGGAAATCAAGGGAGATGTTGATGAGGACACCATCTTTGGATACTCACAGTCGGGTATTCCAGAGGGCTGGTTTGTCTCTGTCGATGAAGAAACCGGCAAAGTGAGTGTTAGCGCCAGCCCTGATGCAAAGCCTGGTGACACCTATACTGTGAAGGTCAAAGTAGTGGACCTTGACGGAAAAGTAACATGGGCGGAAGCACCTTTCACCGTGGGTGAGTAA
>CpE56_13
GTGAAAAATCTCCGGTTCCCCCTACATGCGGCGGTCATTACACTCGCTGCATCCGTCGTTCTCAGCGCTTGCTCTGCAACAGGTGGCGCTCCGCGCTCCTCGAATATTACGGGCGGACAATCGGGTGGAGTAGATACGCCTCGCTACGTGGTCGCAATGGTGACGCACGGTGCTCCAGGCGATACTTTCTGGGATTTGATACGTAAAGGCGCGGAAGATGCGGCAAAGAAGAGCAATATAGAGCTGCGGTACGCGTCGGATCCGGAAGCGCCGAATCAATCTAATCTGATTCAAAACGCCATAGATTCCAAAGTCGATGGGATAGCAGTGACTATGCCCAACGCGGAGGCAATTGGGCCAACCGCAAAGAAAGCTGTGGCAGCAAAAATCCCAACGGTGGCGCTCAACGCAGGACTAGATGCTTACCAAAAATATGACATTTCTGCGTTCTTTGGACAGGAAGAAAAGGTAGCCGGAACTCTAGCTGGTAAACGCCTTGCACAGGATGGGGCTAAGCACGCTCTCTGCGTTATCCATGAGCAAGGTAACTCTTCTCAAGAAGCTCGCTGCGCGGGCCTTAAAGAGGGGCTTGCAGACGCCGACGTAGAAATTCTTTATGTCAATGGTAAGGATATGACCAGCGTGCAATCCACAGTGCAGGCAAAGCTAGCTCAGGATAAAAGCATCGACTGGGTGATGGGGCTAGTAGCCCCTGTCGCTCTCACCAGCGTGGATGCAGTAAAAAACTCTGGAAGCTCAGCCAAAATATCAACTTTTGATACTAACGCTCAGTTAGTGACCGCCATTAAGAACGGTACAGTGCAGTGGGCCGTAGATCAGCAACCGTATCTTCAGGGATACCTGGCTATCGATGCGCTGTGGCTCGCACAGCGTAATGGTTCGACTGTTGGCGGAAATAGACCTGTTTACACAGGTCCGAGTTTTGTTGATGCCACCAACGTAGACAAAATTGCAGACTCAGCAAAGGAAGGCCTGCGTTGA
>CpE56_14
TTGATTATTCCTCGCCCTACCGCACAATCCGCAGCAGCAAGTACCGCGGACGTCGGAACTGCCACCAAAAGCGACGATCGGCTACGTCGGCGGACAGGCTTTTCGGCGCTGATTCGGCGTCCAGAGTTTGCCAGCCTGCTAGGCGCAGTAGCCATATTCGTTTTATTTTTGAGCGTGGCGCCGTCGTTTCGCTCCATTGACGCATTAACCACGGTCCTTTACGCAAGCTCTACTTTAGGAATCGTCGCTGTATCTGTGGGCCTGCTCATGATTGGCAGTGAGTTTGATCTGTCCTCGGGGGTTGCTGTTACTACAGCCGCGTTGGCTGCGACGATGCTGAACTACAACTTGCACCTCAACAGCTGGGTTGGGGCGTTACTGTCTTTATTTATTGCTCTGGCGATTGGTGCGTTGAGCGGGTACCTGGTTACCAAGACCGGTATTGATAGCTTCCTGATCACACTAGCGGCATTTTTAATGCTGCAAGGACTTAACCTGGCCATTACTAAGCTCGTAACCAGCCAAGTAGCTACTCCCAGTATCGCGGATATGGAAGGATTTCCCTCAGCGCAAAAGGTCTTTGCCGGTACCGTGCACATAGGCAGCGTCTCTGTGCGCGCGACTGTTTTTTGGTGGATATTCTTTGTAGCAGCGGGTTCATGGTTGCTGTTTAAGACGCGGTTTGGCAACTGGATTTTTGCAGTAGGTGGGGATGCCAACGCAGCACGTGCCTCTGGCGTTCCCGTGGCACGCGTCAAAATTATTTTGTTCATGTTTGTCGGTTTTGCCGCCTGGTTTGTGGGTATGCATAACCTCTTTACCTTTGACTCCATTCAAGCTGGTCAAGGCGTAGGAAACGAGTTTTTGTATATTATCGCCGCGGTGATCGGCGGCTGTGCAATGACCGGTGGGCGAGGCACGATCATAGGCACTGCTATTGGTGCCCTCATCTTTGGAATGACAAACCAGGGGATTGTTTATGCAGGATGGAATCCCGATTGGTTTAAGTTTTTCCTCGGAGCCATGCTGCTTTTTGCAGTGCTCACTAATACTTCCTTTGCCACACTAACCAAGGGGAGAAAATAA
>CpE56_15
ATGGATACGTCTACAACCCCGATTATTGAGCTCCGCGATATTACTAAAAGCTATGGTGCATTTGATGCTTTACGCGGTGTGAACCTGAGCGTTGCGTCAGGTGAGGTAACGTGCGTTTTAGGTGATAACGGCGCCGGTAAATCCACACTCATCAAGATCTTATCCGGCCTGCATAAACAGACCTCTGGAGAGTTGCTTATCGACGGCCAGCCAGTAACTTTTAGCGGCCCCCGTGAAGCATTAGACAATGGCATTGCTACTGTTCACCAAAACTTAGCGGTGGTTGGGCAGATGTCGGTGTGGAGAAATTTTTTCTTAGGACAAGAGCTCACAGGTTTTTTGGGGCGTCTCCGTGAATCTGAGATGCGCTCGATTGCTCAAGAACAATTGAAGACTATGGGGATTGATCTTCCCGATATAGACGTAGAAGTTGAGTCGCTATCGGGTGGGCAACGCCAGGTGGTAGCGATTGCTCGCGCGGTCTATTTTGGTGCTCGCGTTATTATCCTTGACGAGCCCACTGCGGCTCTCGGCGTGAAACAATCTGGCATGGTGCTGCGCTTTGTAGCAGCTGCACGAGACAAAGGTCTCGGCGTTGTTCTTATTACCCACAACCCTCATCACGCGTATTTGGTAGGGGACCGCTTTACCATCCTCAACCTGGGCAATCAGATACTCAATGCATCGCGGGATCAGGTGACCCTGGAGCAACTAACGCAACAAATGGCCGGTGGCGGGGAACTAGAGGCATTGAGCCACGAGTTATCTCGTTAG
>CpE56_16
ATGAATAGCAGCACCATTCGCGGCGCGATCTTGGTTACCAAGGCCGCATACGACAAGTACGCAAACTACCGCGATCGTAAGACTCGTGAAGCATACGATGCGCTACTCAACGCTGCTGATTCTTACGATGACATCCACAAAGACGTGAAAGCCAATGTCACCGAGTTTTATGATCAGTCGCAAGAGCGTGTCAGCTCTCTTACTGAGCAAGCTCGCAAGCGACTTGACTCCGCGATCGCTGATGCCGCAGCGGCTAAAGACAACACAGTGAAGACGGTAAACAAGAAGTCTAAAAAAGCTCAAAAAGCGGCACGAAAGGCTGCAAAATCCGCCAAGAAGAGCGCAGCTCCAAAGAAGCAGCCTAGCTTTGGCAAACGCCTGTTCAACTTCTCTGTCTTCACTACAATCCTTGCCACTATCGGTGCCGTCGCCTACTACTTTTTAAGCAAGCGCAACGTCGTCTCTACTGAACCACCACACGTAGAGGACTTCGGTGCGGATTCTGTGAACACAGAAGAATCTCGCCTTGTCTATTCCACTCAAACCCCGGTGGATGACGAGGAAGAGCATGTTTCTTCTCCGGAAGAAGGCGCCACAGAGCGAGATGAAAAGCTCCTCGGATCCCTAGAAGATCAGCTAAGGCAGCATACGGATTCTAAGGACACCAAGTAA
>CpE56_17
ATGATGGTGCGTATGACTTTGAAAACCGCTACCGCGATTTTGCACACCAACCGTGGCGATGTTGCAATCGAGCTCTTTGGCAACCACGCACCAAAGACTGTAGAAAACTTTGTCACCTTGTCCGATGGCTCCGCAGACTACAAGACTGAGAATGCATCTGGGACTACTGAAGGACCGTTCTACGATGGAGCAGTGTTCCACCGCATCATCGATGGCTTTATGATCCAAGGTGGTGACCCCACCGGCACAGGTCGTGGCGGCCCAGGCTACATGTTTGCAGATGAGTTCCACCCTGAGCTCCAATTCGACCGCCCGTTCCTCCTAGCCATGGCTAACGCTGGCCCAGGGACTAACGGTTCCCAGTTCTTTATCACCGTGGTGCCCACCCCGCACCTCAACAACCACCACACCATTTTCGGTGAGGTAACCGACCCTGCATCGCAGAAGGTTGTTATGGATATTGCTCAGACTGCTACCGACCGCATGGATCGCCCTGTCGAACCAGTTGTGATCGAGTCTGTAGAAATCACGGAGTAA
>CpE56_18
ATGGCGCGAGTACTTGGGGTTTTCTGTATGTTCCACGAGAATGGAGGAATGTCCGACCCGAGAATCCTCCATGCAGCGTATAAACAAGCTCCTGTCACAGTTCTACTGAGCTTATCGACGCTCATCATTTTCCTTATTACGGCTTTCCAATCGCAGTCGATAACCGACAATCTTTATGACTCTTGGATCGGTACCCACTGGATTCTCTATACACCAGAGATGCATGAACCTCTAGGAATGTTGCGCGCAATTGGGTCAATGTTCCTGCATATCGGGCCTGGTCACCTTGCAATCAATATCTTTCTCCTTTTCTTTTTAGGCCGAGAGATTGAGCAATGTATAGGCTCTGCTCTGTTTTGCGCGGCATATTTTATTAGTGGATTAGGCGCATCGTTAATGATTATGATCATGGATCCGCTTTCTCCGACTGCTGGAGCCTCTGGGGCCATTTATGGGTTGATGGCGATCATGGTTGCCATAGCAGTAACACGAAAAACTGATATTCGTGCGCCTCTCATTCTGGTTGCGGTGAACGTGGGATACTCGTTGATTGCCGATAACGTCTCTCTTTGGGGACACATCGGTGGGCTTGTTGCGGGCTCAGTGGTCGCGCTTCCTCTTATGGCTTTTCATCGTAAACACGTTATTGCTGGCGGTACTGGTGGATTTTTGGTTTATGGAATGCCGAGAAATCATCGCGCTTTTACCAAAGACCGGTTAATCACATGGTTTGTAGTAGCTGCGATTGTTGTGTGTGAAGCTATTGGAATTTGGATAGTCGGTATGAAGTTGTTGTAG
>CpE56_19
ATGGCAGAAAGATCAGTGGTAGCGTTACGTTCCCTAGCGCCGGTGGCCAGGGGGCGGGGAAGCAAAGGCGGGTTTACGATTGAAAAAATTGTTTCCGGGGAGCGTACCTCGAAACAATTTTCCTTTGCGTGGTCGTGCACGTCGCAAGGCAAAGAAATGAAGAATGGCACTATTAAACTCACAAACGGGGACGTGCATCATGAGAAACAGCTGGATAAAGATGCCTCGTGCGTGATTAAAGAGGAAGATGCTGATGCAGCGTCTGAGAAGAAGCATTCTTTGAAGTGGTCTGTAGACAGTGAGGAAAAAAGAAGGGGAGTCCGTAACCATATCCATCAGGCAGCCTGA
>CpE56_20
GTGGGTTCTGTAGTTCTTGGCGATGACGACGGCGGCACCGACGTGGTTGTAGTCGTAGGAGGCACGGGAGGGATCTCCGGATCCTCTGGTTCTCCCTGGCAATAA
>CpE56_21
ATGAGACTCTGCATTTATGGAAATGTAGATGATGACTTTTCTCTTCATGGTCGCCTTGGTAAGGCTATCAGCGGCAGCACTCTACGGAGCCAAATATTCGAGCGATTCCAGAGGACGCGGGTGATTCTTGCTAATTGCCGCAGTGCTCTTTATCTTCACTGTCCTGCTAACTATAGGAAGCTTCAGCTTCTGGCTATAGCCGGTAGAACTAGCCACGAATGCGCGTTCCCAACTGTACGGTTCGTGTTAGAGCTACCAGCTATAAAGAAACGTAAAGACTCACACCGCACCATCTCCCTCGACGATTCCGGCGACTACCGCAGACTCTCCGAAAGCTAG
>CpE56_22
ATGACAAGCATTATCCAGCGTACCTACCTGGCAGAAGCTGAATTTATCGTCGAAGTAGCGTCAGATACGCATGGTGAGCTGTTGCGTGATGCGCTACGCGCACCGAAGTTCAGCACCTATCTAGGGCGGAAGGCTTTCGCGCCAGCATTCCCGTTCTTTTTAGGCGCCACTGCGGACGTCGATGTGCTTCATCGCATCCCTGCTTGCGATCTTTCTGGCACTAAACGCGATACTGCGCGGGTTCAGATCCATCATCGCAGTGCTGGTCTGCAGACCTCTGCGGAGCATATTAATGTACCTGCGGTGCAGGAACGTTCTGATTGGTTAGAAAAGACAAAAGCGCTGTTTACATAG
>CpE56_23
ATGGCTTCACATCCATACCGGAATCACTGCAACGTCTGCGGCAATCTCCTAAAAAAGAACGGCAAAACGTCCACAGGAAAGACCCGGTACAGATGCAAGGGATGCGGAGCATCGTCGACAGCAACGCGATCAGGGACGCTGCATCAAAGACAGATGAAGGATTTTATAACGTGGCTTTTAGGCCCCACCTCGCGCTATAACAACGATATTTCGCGAGCTCAGCGTCGTTCAATGTCCTGGTGCTGGCAGGTTCCCGTCCCACAGCCAGAGATGTTAGACAACGCGTACATATTGGTATTGGATAAAGGAGCTTCTTTCCGCCCAGAGCACCTTCTCGTGGCATATAACAGCTCCCATGTACTGGGATGGAAATGGGTAGACAAAGACAATAAAACCGCATGTATGCAGGTGCATGACCATTTCCCGCAGCCAAGTGCCGCAGTTATTGACGGAAGTCAATCAACGGCTCAGACAATCCAATCCATATGGCCGGGGATACCAGTACGCCGATGCCTATCTCATATTAGAAAGAGCGTTGATCAAAAAACTTCACAAACACCCCGAACTCAGCCTGCTATAGAGATAAAAGAGCTAACCGATTCCCTTAAGAATGTTTATACGTCCGAACAGGCTAAGTTGTGGCTCGCTCGCTACGCCAGGTGGGAGGACAGATGGAAAGAACTGCTAAAACATCGCACCAATGTTTCTAAAGATAACTGCAGCATAGACGATTACGAATGGGAGTGGACGCATAAAGAGTTACGAACAATCCGCTTCATGTATAGAAAATTGATCAAAAAGGAAGAACTCTTCTTTCCTTTTTCCGGATCCGACATTGTTGCCCACAACGTATTTTTGTCTCGTCGCGATTCACAGTTGGGAGAGACCATCAGCACAGATATTACAAATCTTTTCAGTGCACACCGTGGTATCAACCACGATCATGGCTGCAGAATGGTGGAGTGGTATCTGAATAGTAAGACCGAGTCTCCTTTTATACCCGAGCGCATTATCAGCCATGATCACTGGAGATGA
>CpE56_24
ATGAGGGAGAAAGTTGTTTTATTCTTATCAATAATTATGGCGATCATGCTTCCGGTAGGGAATGCAGCTGCAGCGCCTGTTGTGCATAACCCAGCTTCTACAGCAAATCGGCCAGTCTATGCGATTGCCCACCGCGTTTTAACCACTCAAGGCGTGGATGACGCAGTTGCGATCGGTGCGAATGCGTTAGAAATTGACTTCACTGCGTGGGGTCGTGGCTGGTGGGCAGATCATGATGGTATTCCTACTAGCGCAGGTGCTACTGCAGAGGAAATTTTTAAGCATATAGCTGATAAGCGTAAGCAGGGAGCAAATATTACTTTCACCTGGCTTGACATCAAGAATCCAGACTACTGCAGGGATGCTCGTAGTGTGTGCTCCATAAATGCGTTGCGTGATTTGGCACGTAAATATCTTGAGCCGGCAGGGGTTCGAGTTCTCTATGGGTTCTATAAGACAGTCGGCGGACCTGCCTGGAAGACAATCACCGCTGATCTTCGGGATGGCGAGGCGGTAGCTCTTAGCGGCCCGGCGCAGGACGTATTAAATGATTTTGCAAGGTCTGAAAATAAGATCCTTACTAAACAAAAAATCGCTGACTATGGTTACTACAACATTAACCAAGGGTTTGGTAACTGCTATGGAACCTGGAATCGGACTTGTGATCAACTCCGTAAGTCCAGCGAAGCTCGTGACCAAGGAAAACTCGGTAAAACTTTTGGGTGGACAATCGCTACAGGTCAGGACGCGCGAGTTAATGATCTTTTAGGAAAAGCCAACGTAGATGGACTGATCTTTGGCTTTAAGATTACTCACTTCTACCGTCATGCAGACACCGAAAATTCTTTCAAAGCCATCAAGAGGTGGGTGGATAAGCACTCCGCTACTCACCATCTGGCTACCGTAGCGGATAACCCGTGGTGA
>CpE56_25
ATGCATACCCCTAAAACTATCTCTACAGATTTACCCACTACAGCTGGCATTTCCACGGATCATACGTCTGCCCTTCGCACAGAAAACGTCACCCTTAGCTGGGATAAGCATGTTGTAAGCACCGACCTTAGTGTTGACATACCCACGGGGAAGTTCACGGCTATCATCGGCCCTAATGGTTGTGGAAAGTCAACGCTGCTTAAAAGCTGTGCCCGTATTCTTGCCCCAGACACTGGGTCGATTTATCTTAATCAGCACAATCTCACCCACCTGCATACCAAGGAGATAGCCAAACAGCTTGCGCTTCTCCCCCAAAGCACCATCACTCCGGCCGATATCACGGTAGAAGAGCTCGTCCGCCGCGGACGATTCCCTCATCACAATTGGTTACATCAATGGACCGCCGAAGATACTCGTGCCGTCGACGCTGCTCTCAATGCCGCCAGTGTTAAAGAACTCACTCACAAACGCGTGACCGATTTATCCGGTGGACAGCGTCAGCGCGTATGGCTTGCAATGGTTCTAGCCCAAAATACTCCTACGGTACTTCTGGACGAACCCACCACCTTCCTAGACATCGCCCACCAGTACCAACTTCTTGAGTTAGCACGATCTCTTACAACTCAGCTCAATCGCACCGTTGTCGCGGTACTGCACGATCTACAACAGGCTGTCCGCTACGCCGACCACCTGATTGTTATGAAAAATGGCAGCATCATAGCTACCGGTTCCCCGCAGGAAGTGATCAGCGCAGAACTCATATCCGAAGTTTTTAATATCACGGTTCGCACCATGCTTATCGACGACCAACTCATAGTCATTCCAACCGAATTACCAGTGCCAAACGTCGCTATGATGCAGGGCTAG
>CpE56_26
ATGACTCATCGCCGTTCCTTGTATACCGCACTTATTCTGACACTGCTGCTGGCCATCTCCGCGGCGGTGGCTGTTTCACTGCCCGGCGCGGGCATCACCACGGCCAAAGTATGGTCGGTTTTTCAAGGCGATGATTCTAGCCTTGCTCACACCATCGTATTTTCTTGGCGAGCCCCGAGAATCGTCACAGCCCTCTTTGTAGGCGCTGCCTTAGGCATCGCAGGATCACTCTTCCAGGCATTAACCCGAAATCCGCTGGGCTCCCCGGACATTATCGGCTTTAATACGGGTGCTTATACCGGGGTTCTTCTCACCATGATGGCGGGCATGACCAGTTTTGCTTCCGTCGCTTTCGGCGCTCTCGCCGGAGGTTTGGCCACGGCCCTCGCAGTCATGGCATTCTCTGTTCGAGTGCGTATCGACGGCCTCCGCATCATCCTGGTAGGCCTTGGTGTTTCCGCAATGCTCTCGGCGTTTAACCGCTGGCTTATTACCCGTGGCGACCTCAATACCGCATTATCTGCTGCTAGCTGGGGCGCCGGAACTCTCAACGGAATCCGCTGGGCCGCAGCCACCCCCGCCGTAATAGCACTAGGCATCATCGTGGCGCTGGCGCTGCTCCTGGGCTCACGCATCGATATCCTCAATCTTGGCGACGATACCGCCACGGCGCTTGGACTCCCGGTAAATCCCAGCAAGTTTGTCCTGTTGTTGATCGTCGGAGTCCTCCTCATTGCGACCACTACTGCCATCGCCGGACCTATTTCTTTTATCGCATTGGCCTCCCCTCATATTGCTCAACGCATCACGGCCAGCCCTCGCACGCCTCTATTAGTCTCTGCACTCACGGGCGCAACATTGCTCCTTGTCGCAGATATCATTGCGCAGCGGGCATTCGCACCCGTTCAGCTCCCCGTGGGGCTAGTCACTGTAGTTATTGGTGGCATTTACCTGCTATCTCTCATTGCCTCAGCTTCCCGACGCGCCTAA
>CpE56_27
ATGGTTTCGACCGCCTCATCCAACCCTAGCCCGATCCGTGGCTTCCTTCGGAAGTCTCAGCCCAACGTACAGCGAACGCGCCGCTCACTGCTTGTCGTAGTGCTGCTGTTAGCTGTACTGCTTGTCGTAGGAAGTATCGCCAGCGTCATGATCGGCGCAAGGCTTATTCCCCTTCCTGAGATCCTTAACGCTCTATTCCATCCAGATCCCACTAATGTGTCTTCCACCATTGTGTGGGACCGACGCGTTCCGCGCACCCTCCTAGCCATTGTCGCCGGCATGTCTCTTGGTCTTGCTGGCACGCTCTCTCAGGCCCTCACTCGCAATCCGTTAGCAGACACCGGCGCACTGGGAATTAATTCGGGCGCTGCTTTTGCCATCGTGGTCGGCATCGCTCTTTTCGGTGCTTCTTCACCATGGGCATTCTTAGCACTAGCACTCCTGGGAGCATGTGGTGCAGCAGCGGTGGTGTACTCGGTGGGTACTCATCGATCAGCAACAGCAGACCCAGTCCGGCTGGTTTTATCTGGTGTGGCTCTGAGCGCAATCCTTTCAGGAATCGGCGAGGGGCTCTCCTTAGTTAATCCGCAGGCCTTTGATCGTTTAAAGAGTTGGATGGTAGGAAGCGTGGACGTCGGCACGCTTATGCCTCTGGGAATCGCCGGTGTGGGTCTTGCCTTCGGCATTGTGCTCACAATCGCTTGCGCTCACGGACTTAACGCACTTGCTTTGGGTGATGCCATGGCTACATCTATTGGCGCATCCACGGCACGCATCCGCTTCATTTCTTTTATTGCCGTAGTAATACTTGCGGCCAGTGCAACCGCTGCAGCTGGAGTCATTATCTTCCTCGGCCTTATGGTTCCCCATGTCGCCCGCTGGATTGTGGGACCTGATCTGCCTCGTGTCCTCATCACTTCCCTGCTTCTTGGACCGCTCGTTCTCGTGGTAGCGGATATTGTGGGGCGTTTGATTGTCCCCGGCGAATTTCCCGCCGGAGTGGTTGTGTCCTTTATCGGCGCACCATTTCTCATCGCTTATGCCCAAAGCAGGAAGGGAGACATGTGA
>CpE56_28
GTGAAAGACACTCAATCTCTGAATACATGGAGCCACCGCATTGCTGTGATGCTGGCTCTTTTCCTTTCAATTTCCCTCATCTTTTCATTGGCCGCATGCTCATCCGAAGAAAAACAATCCAAGGATGCTGGACAAGGTAATGCTGACGTAGCCACCGGTGGTGCACACTTCTCCACGGCTGATGCAGAAACTGCAAAGCTCGGTAGCGACGCAGCTCCAGGTGAGTTCCCTCGTACTGTTAAGCACGCTTTGGGTGAGACCGAGATCAAGGAACAGCCTAAACGTGTGGTTGTTTTGGATACCGGTGAACTAGATAGCGTCCTTTCCCTAGGTATCACCCCTGTGGGAATGGTGACTACTAAGGGAGCAAACCCTGTCCCAAGTTATCTTGCAGACAAAGTAAAAGACGTTAAAAGCGTAGGAACGATCAACGAGATCAATGTAGAAGAGATTGCTGCTTTGCAGCCTGATCTGATCCTGGGCAGTAAACTGCGCGCAGACAAAATTTATGCTCAGCTCGCAGAAGTCGCACCAACTGTCTTCTCCATCCGTCCTGGATTCCCTTGGAAAGAAAACTTCCTTCTCATTGGCGATGCTCTAGGTAAAGAGAAAGAAGCAGAGGCAAAGCTGAACGAGTACACCGAAAAGGTTGAGACCATCAAGGCCTCCGTGCCAGCAGATACCACGGTCTCCCTTCTTCGTTTCATGCCTAAGCGTATTCGCCTTTATGGCAACAAGTCTCTCCTCGGTGTGATTCTTAAAGACGCAGGCCTTGCCCGTCCGGAGAATCAGAACATTGATGAGCTGGCTACTGAAATCTCTCCTGAGACTATCGACCAGGCAGAGGGAAGCGTGATCTTCTACAGTAGCTACGGCAAGCCTGATGCGACCGGCCAAGATGCCATTGTCAATGGCGCTGCGTGGAAGAACCTTAACGCGGTGAAGAATGGTCAGGCGCATGAGGTTAATGACGACGTATGGTTCCTAGGCCTTGGGCCCACCGGTGCTATGCAGATCGTGGAAGAACTCAAAGAACTGCTCCCCAAGAAGTAG
>CpE56_29
ATGCCAAAGTCAAAGATCACCCAGAGCTCCGCTCCTTTTGCGTCGAGCTCTACCTCTAACCGCACCCCGGTGAAGATCAATTCCACGGGCACTCCAGTGTGGTACAAAACCATCATGTTCGGCCTTATTCTGGCCGGTCTACTATGGCTTATTGTCAACTACCTCGCAGGTGAAGATATCGCTTTCATGATGTCCCTTGGCGCATGGAATTATGGCATCGGTTTCGGTCTGTTTATTGTGGGGCTACTCATGACTATGGGATGGCGCTAG
>CpE56_30
ATGAACGATGTGATTGCTGGCCGCTATGAGCTTGGTGAGGTCATCGGCACGGGTGGAATGTCAGAGGTCTACTCTGCCACCGATACTCTCCTTGGCCGCGAAGTCGCCATAAAGATGCTGCGTGCAGACCTTGCCCGCGATGTGAATTTCCGCGAGCGGTTTCGCAGAGAAGCCCAAAACTCCGGCAAGCTGAATCACCCAGCGATTGTTGCGGTGTATGACACTGGCGAGACCGAACGAGCGGGCATCAGCACTCCTTACATCGTGATGGAACGGGTGCACGGTCGAACCCTCCGGGATATCGTGCGAGAAGACGGCCCACTTTCCCCAACAGAAGCCGCACAAACGTTGCTTCCGGTATGCCAAGCGCTGCAGTTTAGCCACGACGCCGGGATCATTCACCGCGACATTAAACCCGCAAACGTGATGATCACTAATACGGGCGCGGTAAAAATTATGGACTTTGGCATCGCCCGCGCGCTTGACGACGCCACCAGCGCCATGACGCAGACCTCCGCAGTGATCGGCACCGCCCAGTATCTCTCCCCTGAGCAAGCCCGAGGCAAGCTTGCCGACGCCCGCTCCGATGTCTACGCCCTGGGCTGCGTACTTTATGAGACCCTTACCGGGCGTCCTCCCTTTGAAGGAGAAACACCCTTCGCCGTCGCCTATCAGCATGTCCAAGAGGACCCGGCCAAGCCCAGTGAATTTGTTTCCGATCTCACCCCTACTGCTGCGGTGAACGTCGATGCCGTAGTCCTCACAGCGATGGCCAAGCACCCTGGTGATCGCTACCAAACGGCTATGGAAATGGGTGCGGATCTTGAACGTCTAGCTCGGCATGCTGTGACAGAAGCTGCTCGCCATTACGTTTCACCTGCCAGCTTGATCAGCCAAGAGCCTAACCCCACCACTATCGTTCCCGTCACTCAGCTAGATCAGCCGGAAGCGGATCCGGTCACGTCGCGAGCAGAAAGAGCCGGATATGAGCGCTCTGCTTTTGCTGGCCCGGCTCATGCCGCGGAAGAAGATCGATCCGGCATGAGCAAAGCAATGAAGGCGGTTCTTGCGGTTCTTGCAGTGCTGGTGCTCGGCGTAGGCGGCGCTTTTGCCTACGATTATGTGAGCAACAGCAGCAAAAATAGATCATTAGTCAATATTCCCAAGTTGGAAAAGACGTCTCAGCAAGATGCAGTGAACCAGCTAGAGCAGCTGGGTCTCCAGGTCAATGTGATCGAAGAGGCTAACCCCGAGGTGCCACGGGGGAAAGTCATCAGAACCAACCCCACAAGCGGTTCCTCAGTACAAAAAAACACCACTGTTACAGTGATTGTTTCTTCTGGCAAGGAAGTCACTGAGGTCCCTGATCTTGCGCGCAAGAATACCGCAGATGCAGCGAAGATTCTTGAAGAAGCCGGATTGCAGTTGGATTCAACTGTTCGTGAAGAAAGCTCAGATAGCGTTCCTAATGGAGAAATCATAGAGCAAACTCCAAGCGCTGGCTCGCAAGTTTCCCGAGGCTCAAAGGTGGTCATCACCGTATCTACTGGAGTGCAAAATGTTCGTGTTCCGGTGGTGACAGGAATGAAGTGGGACCAGGCAGAAGGCAATCTCACGTCACTGGGATTTGTACCCGATGTACGTACTGTGGATGCTCCCGAACCAGCCGGTACCGTTGTTGCCGTCTCTGGCGAGGGAACTGAAGTGCCTAAGGGATCAACAATCACGGTCAAGGTATCCAACGGCCAAATGTTTAACGTCCCCAACATCACTCGGCTTACCGTTGCTGATGCCGTAAGGGCGCTTAATGCTGCAGGTTGGACGGGTACTGCTTCTAAGCTCACTCAGGGAGAACGCGTACCCACGGTATCTTTGTCCGATCAGAATTTGATCGCTTCCCAGGTTCCGGCCGCCGGCACCCCACTACGCAAAGATTCACCAATAGAAATTCATCTCTATGAATTCAGCCTCTCAGCTCTTACTGGCACTCGCTAG
>CpE56_31
ATGAGCATTGATTACGCTTCTCCAGATCCCGCGCTTCAGGCCCTCATCGGCGACGACTATCGTCTCCAGTGGGTTGTGGGTACCGGCGGCATGTCTACAGTATGGCTTGCCGACGACACCCGTAACCAACGCGAGGTAGCAGTCAAGGTCCTGCGTCCTGAGTTTTCTGATAACAATGAGTTCCTCTCCAGGTTCCGCAACGAGGCGCTCGCCAGCGAGAACATCATCTCAGAAAACGTTGTACAAACTTTTGATTATCGCGAACTCACCGACCCATCTGGCCGGACATTGTGCTTCATTGTCATGGAATATGTGCGTGGTGAGTCTCTCGCAGACATGTTGGCGCGTAAAGGAACCCTCGATGAGGATCTTGCCCTCGATGTCCTCGAGCAGGCGGCCCATGGCCTATCCATTATTCACAGGATGGGCATGGTTCACCGCGATATTAAGCCCGGAAACCTCCTGATTACCCAAAACGGCAAAGTAAAAATCACCGATTTTGGTATAGCCAAGGCGGCGGCCGCTGTCCCGTTGACTCGCACCGGCATGGTAGTGGGAACTGCACAATACGTCTCACCGGAGCAAGCTCAGGGTAAAGATGTCACTGAAGCATCAGACGTCTATTCCCTTGGCGTTGTGGGGTATGAGATGCTCGCCGGCAGACGTCCTTTCACAGGTGATTCCTCTGTCTCGGTAGCTATCGCCCATATCAACCAGGCACCACCCGCTCTTCCCACTACGGTTTCCGCCCCAGCCCGTGAGCTTATCGGTATCGCCTTACGTAAGGATCCAGCGCATCGATATGCCGACGGCAATGAGCTTGCCCTGGCAGTGTCTACTACCCGTATGGGGCAGCGTCCCCCGCAGCCTCAGTCAGCACAGCTCCAGCAGATAGCACCCGAACCAACCCCTACTGCTTCAACCCACGCATTAGGTCAGACGGCACAACCCACCACGGTTATCCCAGCCACTGGAGAGGTTCCGCAGACTGTTTCTGTTGGTCAGATGACAGGAACTCATACTGGTTATAGCGCAGCTCCCGCAACAATTCCGCCGGAGGAAAAGAAAAAAAGCTCTGGCGGAGTAGGCACTGGTCTCGCTGTGGGAGTTCTCCTCGCAGCATTATTTGGTGCCGGCGTATGGGCTGCCAGCCAAGGTATCTTTGGCGATTTGTTGGGAGGAAGTGACCAGCCCAGTAGTTCGGTCAATCCCGAGACGATTACCGCAACGGTCACGGAAACGCCTACGATTCGGGAAGAACCACGGCCAATCCAGCGTCCACAGGTAACTCCTACGATTAGCAGTGAACCTTCGGAATTTCCTGATGCCTCAGAATCTGTTGTTCCGCTGCCGCCCACGGACAATCCCCGAACAGCGCCGACCGTAGATCTCAACGAGAGGTCGCAAGTTCCTTCCACTCATCAGAATACGTCTCCCACTCCAACACGCGGAAACGGTTCTGACCCCATCGCCGATCTATTGAACACTCTTAATACCCCAGAACAAGGAGGTGCCCCATGA
>CpE56_32
ATGAACCGATCAATCCGTTTTACTAGCGTCTTCGCGCTTCTTCTCATTCTTGTCCTCCTAGTTAACCTAACTAGGATCCAAGGTTTCAGCCAGGAAAAATACGCACAGAGTCCTTATAACCGGCGAGCCTTCATCGAGGCAAAGTCACAGGCTCGCGGACAAATCTCTGCTGGCGGCCAGGTACTGGCCGAGTCCTATAAAGACGAGAATGGTTACTACCAGCGTCGCTACGTGACCAATCCCATTGCCTATGGGCCAGTACAGGGGTATCTATCCGATATCTATGGAACCGCAGGGTTGGAGTCAAGCTACAACGGGATCCTCAACGGCACGGATGATTCTCTGGGATTCTCACGGTGGTGGGACGATCTCCTGGGCAACGAGCATAAGGGCGCTAACGTAGAGCTCACTCTAGTCCCCAGTGTGCAAGAAGTTGCTTATAATCAGCTGGCCAACGCTGGCTATGAGGGTGCCGTAGTAGCACTGCGCCCTTCTACTGGTGAGGTACTCGCCATGGCCTCTACGCCGAGTTTCGATCCTGCTGCGATCGTGGATCCCACGACTGCAGAATCCACGTGGGCAGCGCTTAATTCCAACCCGGGAAACCCACTCCTTAACCATGCAACTCAGGAGATTCTGCCACCAGGATCCACGTTCAAGGTGATTACAACTGCAGCGGGCCTCAACGCCGGGTATGGTCCAGATTCTAAGCTCACTGGCCAATCTCAGATTACGCTTCCCGGAACTACGGCAACATTAGAGAACTACGCTGGCCAAACATGCGCCGGCGCTAAAGAAGTCACCCTAGCTACGGCCTTCCAGTTTTCCTGTAATACCGCCTTTGTACAGATGGGTATAGATACAGGCGCCGAAAAGCTGCAGGAAGCAGCTAATGCTTTTGGTGTTGGGGATTCCTACGATCTCGGGATTGGTATGGCACGTGGAACGATCGGAGATATTTCTTCTGCAGCGGCCCGCGGGCAATCTGCGATTGGCCAAAAAGACGTAGCAATGTCCGTCCTACAAAATGCGGTTATCGCTGCAACAGTGGCTAATGGCGGCAAGCGAATGGAACCTCACCTGGTCTCCAAGATTGTTGGACAGGATTTAAAGACGATTTCTGAGACCAAACCCCGCGAGCTCAATCAGGCGATCAGCCCTCAGGTAAGCACTACGTTAACCCAGCTCATGAGACTTTCTGAGCGCCATACGGCAGGATATACTGGCGCAGACATCGCCTCCAAGACGGGTACTGCTGAACACGGTGAAGATTCTCGAAATTCCAACCCCCACGCGTGGTATATCGCCTTTGGACCTTCTGTTAACGCCGATGTTGCCGTAGCCGTGGTGGTAAAAAACGGTGGTTCAGCTGGCCAGGCAGCAACTGGTGGTTCGGTAGCCGCCCCAATTGGTCGGGCAGTAATCGCAGCAGCTCAAGCAGCGCGTGGCGCGCAGAGATAG
>CpE56_33
ATGTCTTTTGCTCAACGCCTTGCCTCACGACGCATCGAATTTGGCTTGCTTGTCCTGGCCACTGTTCTCATCGGAGTCACCCTGATCAACCTGAACATGGCGCAGGGTCTCAAGGTAACCACGGAAACGCTGTGGGTGATCGGTGGGTTCATCGGAGTATTCACCATTGCGCATCTGGCCATTTGCTTCACAGCACCCAATGCAGACCAGCTCATGCTTCCCGTGGCCAGTGTGCTTAACGGGCTGGGGTTAGTTACCGTCTATAGACTCGACTTGGCCACTGGTAAATCGCTAGCTGGCCGGCAGGTTATATGGACGCTCGTGGCTATCATTTTGATGATCGTAGTACTCACTGTGATCCGTAATCACCGAATACTCTCTCGGTATTCATATATCTTGGGTTTGCTTGGGCTTGTGCTTCTTGCACTGCCACTCGTATGGCCCACCAAGATGAACGCCGACGCTAATATTTGGATCTCCATTGGCCCCTTCTCTGTTCAGCCAGGAGAATTTTCCAAGATTCTGCTGTTGCTTTTCTTCGCCCAATTATTAGTGAACAAGCGAGCGCTTTTTAATGTGGCGGGATACCGCCTCTTAGGCCTCGAATTCCCTCGGCTGCGGGACCTCGGTCCTATCTTGGCTGTCTGGTTCTTTGCCATTCTGGTGATGGCCGGTGAGAATGACTTTGGCCCAGCACTCCTGCTGTTCAGCACAGTATTGGGCATGCTCTACCTAGCCACCAACCGCGTCTCATGGCTACTCATCGGCGCCATGCTGGTGGTCATCGGCGGTACTACGTTGTACCAGATCTCTTCCAAGATCCAATCCCGAGTAAACAATTTTATGGATCCCCTAGCCAACTTCAATGGCACGGGATATCAGCTCTCTCAATCATTGTTCGGACTTTCCTCGGGCGGCGTTGCCGGTTCAGGTCTCGGACAAGGCCATCCAGAGCTCATTCCGGTCGCAGAATCCGACTTCATACTTGCCGTTCTCGGCGAGGAAATCGGCCTCGTAGGCCTGGCAGCTATTCTGGTTCTTTTTGCCATCTTTGTTACCCGTGGTTTCCGTACGGCATTACGCGCACGTGATTCCTACGGAAAGCTCGTTGCCTCTGGACTTTCCCTCACCATTGCTATTCAAGTATTTGTGGTGACCGCCGGCATTACAGCCCTCATGCCAATGACTGGTTTGACCACACCTTTTATGTCCCAAGGCGGCTCCAGCCTCATGGCTAACTACATCCTTCTTGGGTTGATCCTGCGGATCTCTCACTCGGCACACTCCGGACAGTCTGATGTCGCAGGAGCTACTGCTCAAGGTGGGTCTTCTGTTGGACATAGGCCAGTTGTTAGCAAGGAGGCTCAACGATGA
>CpE56_34
ATGCTCAGACTTAATTATGCGGTGGCCTCCGATAGAGGCCTCGTGCGCGGGAATAACGAGGACTCTGCATACGCGGGTCCTCACCTCATTGCGCTTGCCGACGGCATGGGCGGTCACGCAGCGGGTGAGGTGGCATCGCAGCTGATGATCAAGCACCTCATGCCGCTCGACGCCAGCCCCGACGACAACGATATGCTCGCGCTGCTTGCATCGGGCGCCGACGACGCTAACCGGGCGATCGCGCAGGGCGTGCGGGATGAACCGGCCACCAACGGCATGGGCACCACGCTCACCGCAATCATGTTCAACGGCACCGACCTGGCAATGTGCCACGTTGGCGATTCCCGCGGCTACCGCTATCGCGATGGCGAACTTGAACAAATCACTGTGGATGACACCTATGTGCAGTCACTAGTAGATAAAGGCGAGCTCTCCCCTGAAGACGTCTCCACGCATCCGCAGCGTTCTATGATTTTGAAGGCCTACACTGGCCGCCCCGTTGAGCCTACGCTCACCATGCTAGAAGCCCGTGCTGGCGATCGGCTGTTGCTATGTTCCGACGGACTCTCTGACCCAGTAACGCACTCGACCATAGAAACTGCTATTGCCCAAGGGACTCCCGCCGAGGTGGCCCGCAAGCTCGTGGACCTAGCGCTGCGTTCTGGTGGCCCGGATAACGTCACCGTAGTGGTCGCTGACATCGTGGAAGGCCCCAGTGACGACCAAGAGCTCCCTGTAGTCCCCGTAACAGCAGGGGCATTGAACGGAGAACAACCAGAGGATCCCCGTCCCGATACCTCAGCGGGTCGGGCTGCCATAGTGATGGCGGCACGCCAGCCACAGACTATCCCGGCGCGCGATGCACACACGGTTACAGCAGATCAGGCTAATGCCGTCAACACTAACGAGCCCCCCACCGATGGTGAGAAGAAAAGCGGACGCGGTAAATTTTGGGCGGGCATCATCACACTTCTTGTGATTGCTGCAGCCATAGCCGGTGGCTGGTGGGCAAAAACCATGGTAGATAACAATTATTACGTGACCACTGCCAATGAAGAAGGTCTAGAAAACGCGATCGTGATTGAACGCGGCGTGGATCTTGAATTCTTTGGTAAGCCACTACATTCCACTTACCAATATGCCTGCCTGAATTCCAGTGGCGATCTCTCCCTTATTCCTGAGAATTCTCACGATACTTGCCACCGCTTCCGGCTCAAAGACCTCACCGAGTCTGCACGTAGTTCCGTCGCTAGCCTGCCGGAAGGCAACTACAACGACGTACAGCAGCAAGTGCAGCAGTTAGCCAATCAGCTGCTGCCGGTATGCGTCACCCGCGAGGCTGTGACTAAACCGGAGGAGAAGAAGCCCGAAGACCAAGCACCTAATGGTGCACCCCCTCAAGCGGAAGCAAACCCCGCTGCTCCTCAGGAGCAGGAGGGGGCGTCGCCAAGCAAAAAGCCGGAGCCGGGTGATCTCTCCACTCCCGGAGTGACTTGTAGAGAGGTGAAGTAA
>CpE56_35
GTGGAATCCGTTATTGTTTTCAGCTTGCGCATCGCTCTACTGGTGCTCTTATGGCTGCTGATCCTGCTTGCGCTGTGGATCCAACGTAAAGATGCCAAGACGGCATCACAGTCAAGCGGAGCCCCCGTAGCTGCGCCGGCCATTCCCGGCGCGATGAACGTAAGCAAGCCAGCAAAGCGAGGCGGCACACCGCGCCAGATCGTGATTGTTGAGGGCCCATTGATGGGCTCACGTCTGGATTTGGGCTCATTGGATGAGATTACATTGGGCCGAGCCAAAGAGTGCACGTTTGTTGTCGGCGACGATTATGCGTCGGCACGCCATGCGCGTTTGATAAAGCGCGGCAACGAGTGGTTTGTGGAGGATCTAGACTCCCGCAACGGAACGTTTGTGGGCGGTTATCGCATTGACCAACCAGAAAAAATTAGCACTGGTAGTGACATTAAAATCGGGCGTACAACGGTGAGGTTGGCTGCTTAA
>CpE56_36
ATGTCTTTAATGGACAAGATGGCCAGGCTGGATAGCGCCATGCAGCGCGGCCTGGACAATGGCTTCGCCTTCGTCTTTGGCGGCAAAGTAGTTCCTGCAGAGATCGAGGAGCTTCTCAAGCAGGAGGCCCAGGATAATCTAGTCCGTACATATGAGGGTGACGTCGAGGCGCCAAATGTTTTTCATATTGGTGTAAGCCCTAAGGATCTGGCCAATCTTTCACAGCGTTATCCTTCACTCGCTGATGATTTCGCAGATCAAATGAGCCGCTACAACCGTAATCAAGGCTGGACATGCGTGGGCCCTGTTGTAGTAACCATTGCCATTGAGTCAGGTTTACGTACAGGCCAGTTACGCGCCTTTTCAAGTGTTGATCCAACTCCCACTGGCTATAGCGGCTTCCAAGGAATTGATTATGCCGCACCCGATTCCGTTGATGCAGACGATATAGAAGATATAGAGGACGCAGACAATACGGATCCCAAGGGATCGCAGTGGGATTCCGATTCTTTCCAGGACGATGAAAGCGAGGACGTCGTGCAGCACTATCAGTCGCCGCAGTTCCCCCAAGAGCCCCGCACCGAGTATCTTACGGCGCAGGCCCCCGAGGCTATCCACACGGAGGTTCCAGTTCCTCCGGCAGCACCGACTACCCCAACGGTCAGCTTATTGTTGCAGGATGGTTCTTCTCGGACCTATCTAGTCCATGAAGGTTCCAACATTATCGGACGCAGCAACGACGCAGATTTCCGTCTTCCTGATACCGGCGTATCCCGGCAACACGCAGAAATTACGTGGAATGGACACGATGCCATCCTTACGGATTTGAAATCCACAAATGGCACAACTGTCAATGACACCCCTATTGATAACTGGCTGCTTGAAGACGGCGACGTGATCACCGTAGGACATTCCCACATTGAAGTCCGTATTGTTCATCCCACGTACTATTAA
>CpE56_37
ATGAGCCAAACACAAAACCGATACGCCGGAATCTCACCGCCTCCTCGCATTACGCATTTACTATGGGCAACAGTCTTACTTATCAGCATGGTGATTGGTGCCGTATCTGGAGGATTTGCCGCCGGTTTTTTGGCTAAGAAAATCCAGGCACCAGTAACCGACTTTATTGTGGTCGGCGGCATGCTCGGAGCATCGCTGCTAGGCATTGCGCTTTTCTATCTAGGCTTCATACAACGATGCCACTGGGGACGACGAGAACTCGGTTTTATATCTTCAAGCAGATCGCTCTGGCACCTTATGTGGTGGTTCCCATTGACTGTCACGATCGGCAGCATTGGAGCAATGATCGTCGGAACTTCAATGGGATTATCGTCTAAGGAAGCTGATAACGCTGCAGCAGGGTTCCACCTAGGCCCAATTGCGTCCATCGCCTTACTCGCAGGAACCATCCTCATTGTCCCTTTCTTTGAAGAAGTAATCTTCCGACGCGTCCTCCTTGACTGGCTAGCCACCAAAATGCCAATACAGTTTGCGTCTTTTCTCGTGATTCTGGCATTCACTCTGGCTCACGTCTCACCCGCGATAATGACGTACGTGTTTTTCTTAGGGATCTCTCTGGGGCTCGCCAGACTGTGGTTTTCCACGATGTGGGCACCCCTTATCGTCCACGCAGCCAACAACGCTCTGGTGACAATCATTGCGCTAAGCGCGTAA
>CpE56_38
ATGAACACAATCCGAATAGGAAGCGGACTCGCTTTCTCCCCCAACAAGGATCTTGAACTGTTTTCCCGCATGGCAGCCAAAGGAAAACACCTCTCAGGAGTCGGCCTTGCCGGACACGGATGGACCTTTAAAGACGGAGAACCCGAGCACGCGATCTTTGACCTTGTCTACAAACACAACCCACACCAAGATTTCTATGATATTTTCGCCGCCGCCGGATGGACGCATGTCCTAAGCGCGAGCAACATTCACGTCTTCAAAGCACCGCCTGGAACTACTCCGGCTCACACCAGCATCGAATCCAAGCGTGAAGAATTCACCCGCCAGATAAAGATTTTCTCCCGTTACAGCGCAACAGCCCTGGCAGTCTTCATCGCAGCTGTTTTTATCATCACCTACGTCCAGCTACCTTCTTGGGTCGCTCCCCTGGTGCTGGTGATAACGCTCGCCCCTGTGGTGTACACCGTGATGCCGCTTCTGGGTTACTGTTGGCACCGATTCAGGCTCCCCGCACCGCAATCGCTTGCTTGA
>CpE56_39
ATGGCCCGCAGTTCAGGATTTGATAACGGCAATCTCAGCGACGCCGCCGTTCATATCCTCTTAGCCCTCATCGAACCTCGCCATGGCTACGCAGTAATGCAGTTTCTTCACGACGCAAGCCACGGGCATATCGACATCGGCCCAGCCTCGTTGTACACCACGCTGAAAAAACTCACCGCAGCCAATCTGATCACTGAGGTAGATACCGACGAGAACCGCCGCATTTACCACATCACCCCCCACGGGCACGAGGTTCTCACAGACAATCTCGAACGCCGCCGCCAACTCATCACCATGGTCGACTCAATTCTGGAGACATCATGA
>CpE56_40
ATGCGTATCTCTCAATCCCTCACCGTTATAACCTCCACAGCACTACTACTCACGGCTTGTGGCTCTTCCGTAACAGCACCAGAAACATCCACCAGCTCAACAGCCAAGGCCGTGACCATATCCAACTGTGGTCGGGAACTCAGCTTTGATAAAGCACCCGAGGCCCTCGTAGGCATGCATCCAGCACAAACAGAGCTGCTGATCCGCCTAGGACTGAAGGATAAGATCGTTGGACAGGCTCAAGCGAAAGCACAGGCCTTGCCTGATGACGTTGTGGATAAGGCAAAAAACATCCCCACCATTGGCGGCGTGATGCCCCCGAGCCGCGAGGAACTCCTTGCGGTTAAACCGGACTTTGTTTACTCCCCCACCACCTATGAGTTCTCCGCCAAACAGGGGTTTGCCAGCATAGAGCAGCTCAAAGAAGCTGGCGCCGCCGCCTATGTTGCCACTGGCGGCTGCGAAGACCGGCGCATGACAGGTGAGGTTTCTGACCTCTTCACTGACCTCGCCAACCTAGGAACCATCTTTGGGGTGCAAGAAGAGGCTCAGAAGATGATTGATAAAGACAAAGCCGAGCTCGAAGGCGTAGAAAATGCGCTTAAAGATCAAAAGAAACTACGCGTCGCGCAGATCTACAGGGAAGGCGACACCTTGCAAGCCATCGGCGCTGGGATCGAATATGACATCCTCAAGCGCGCCGGAGCAGACAACGTTTTCACCCCAGACCAGAAGAACTTCTCCGAGTTCTTCGCCTCAACGTTAACCCCCGAGGCACTTGCAGCCGAGAACCCCGAGGCCATCGTCTTTGCGGCCTATGACGCAGACCATGAACAATCCACACGCGATTACTTAACCAAGACGTTCCCCGACATGCCGGCAGTCCGGGAAAACCGCATTATCTCAGTCTCCACGTCCGATATGTTCCCCGGAACACAAGGAAACATTAAAGCCGTGAAGCACATCGCCAGCCAGCTCTACCCCGGCGCGGTTAAATAG
>CpE56_41
ATGAACATCGAATTTGATTGCGTGAGCGTGGAATTATCCGGCCGGACTGTCGTTGATCGAGTCAGCGCTTCAGTGGAATCTGGTCAGATCCTCGGGCTGGTGGGGCCAAACGGCTCAGGCAAGTCCACGCTTCTTCGCACCGTGTACCGCGGCCTTAACCCCGCGTCAGGAACCGTACGACTAGGAGGTGAGGATGTTCGCGCGCTTTCTCATCGCGAGGTTGCCCGGCGCGTGGCGGTCATGCTGCAGGATTCTCCCACCGATTTCGATTTAACCGTTGAGGAGACAGTGATGTTGGGGCGCGCCCCGCATCATTCGATTCTGGGCCGAGACACCGATAAGGACGTCCGCATCGTGGAGGAGGCGATGCACGCCACCGACGTCGTAGAACTCGCGGACCGCATGGTCTTTACGCTGTCCGGCGGCCAGCGACAACGGGTGCTACTTGCCCGCGCGCTTGCCCAGCGCACCCCGGCTTTGCTTCTCGACGAACCCAGCAATCACCTCGACATCAGCCACCAACATGAGCTCATGTCCACCGTGGCTTATCACGGTGGCACGGTCATCGCAGCACTGCACGATCTAAATCTTGCAATGCACTATTGCGACCGGGTACTCCTCCTCAAACAGGGATCAGTGGTGGCCATGGGCACTCCTTCACAAGTTCTCACACCAGAACTCATCCGCGAGACTTTTGCCATCAACGCCCACCTACTCCCAGGTCCAGTCGATCCTGTTCTCGCGTTTACTCCCCTTTCCTCCAGCCTTTAA
>CpE56_42
GTGCCCCACCACAATGCGATTAAACAGCTCAGCGGCAAAACGGCGGGTGCCAGTAAGCAACTCACCACCCGCCGACGCCAAACAGCCAAGACACGACTCATCTGCGCCGTCCTAACCGTTGCCATCCTCATTCTTCTTATCGTTTCCGGAGCAACCGGAACCGTTGACGTCAGCCTTTTAGAGGCTGCACAAATAGTGACAGGGCATCTCATTCCCAATATGCCCTGGATGAGCGATGGCAGCCTTAGCACCCTGCAAGATCAGGCCGTATGGCAATTTCGACTTCCCCGCACACTACTAGCAGGGGTCGCGGGAGCAGGACTAGCGCTAGCAGGAGCATTAATGCAGGTTACCGTGCGCAATCCATTGGCAGAGCCTTATATCCTCGGAGTCTCCTCCGGAGCAAGCGTAGGGGCCGTGCTGGTGATCGTTCTTGGTTCAGCAGCTCTTGGCGGCCTCCCCTTAAACATCGCCGCATTCCTAGGCGCTCTGTGCGCATGCATCGCAGTCTCACTCCTGGCAAGGAAAGATGGCACACTTTCTCCCACTCGCATGATCCTGGCGGGCGTCGCTTTGGGCACATTGCTGAGCGCTATAACAAGCTACCTCACCATTTCCACCAGCGCACAAAACGTGGTGAGCGTGATGTTCTTCCTGTTGGGATCGGTGTCGGCGGCGTCGTTAAGCAGTGTGGTGGCACCGTTGGTCGCGCTTCTTGTTTCACTCGTGGTGACCTACATGCTGGCAAGGCATCTCAATGTACTTATGACTGGCGATGAATCTGCCATGTCCTTAGGAGTGAATGCGACGAAACTTCGCGCACTCCTTTTGGTCATAGCGTCGGTCCTCACTGGAACCGTGGTGGCTGTTGCCGGTGGCATCGGATTTGTGGGTCTTGTTGTTCCCCATATCGCGCGCATCGCGGTGGGAGCAGATCACCGCCGAATGATTCCGGTAACGGTACTGGGTGGCATGGCGTTTCTTATGGCAGCAGATCTACTAGCCCGCACAATCGCGCACCCTACGGAGATTCCGCTGGGCATCCTCACCGCTTTTGTTGGTGCGCCCTTCTTCCTGTGGCTTATGCGCCAGGGTGGCGCAGAGAAGGCGGGGTATGGCCGATGA
>CpE56_43
ATGCATCAGGCCAATCTTTCACCAACTACACCATCGGCAGATGCCACAATGGTGGAAGTTCTGCGTTCACACACGCCAGAAGCTGCCGCCCAATGGTTTGCAGCCATGCCGCACAGCACGGTGACCACGCTGATCACAGACCTTTCCACGGACGATCTATATACACTGGCCACCACCCTAACGCCAGAGAACGCCCGGACTCTGCTTACAGTCTTTGGGCCCGAAGCAACCGCTCGCGTCCTACATGCTTTATCACCACGAGAATGTGCGGAGCTCGTGGTTACGCTTGATACCGATGTTGCCGCACAAACATTACGGCGGCTGGCTATGGATTCCGAAGAATTCGTCGACGATCTTCTATCAGCATTACCCGTGGCCACCTCAGCTGTACTCTCACGTGTGCTTTCCTGGCCCGCAGAATGCGCAGGCGCCTGGATGCGTCCGGAAGCAATCAAAATCCCAGTGCATTCCAGTGTAGGAACGGCTGCAGAGGCGTGTCGTCAAGCCCCTTCTACATTCAACGAAGGCATCTTTATCGTAGATTCAGACATGCACTTGGTGGGATGGCTCGCACCAGCAACTCTCATTACCTCTCCAGATCGGACACCGGTCGAGGACGTCATGGTCGATGCCGCCACGGTAAGAACATGGTCAACTAAGCCGCTCAGCGACCAAGAGCAGGCAACAGAATTGGCTCACCGCTCCCCCACAGGTACAGTCCCCGTTCTGGATGCCGACCATGTCCTTGGGGTAATCACCCGAAACTCCATCACGCGCATTCACGAGTCGGAATTGCGAGAAGATAATGCCCTCCAGGGAGGTGCCTCGCCACTCGAGGTCTCATACCGGCAAGCTTCAATAAAACAACTGTGGCGGGTCCGAATAGTCTGGTTGGCGCTATTGTTCTTGGCCGAGATGTACACAGGAACTGTCTTGCGCCATTTTCAGGATGAATTAGAAGCAGTGGTTGCACTGGCGTTTTTCATCCCTCTGCTGATTGGCACCGGCGGAAACATAGGCACCCAAATCACAACCACCCTCATTAGGGCAATGAGCACTGAGAGTTTAAGACTCCACGACATGGGCCGCGTACTGCCTAAAGAATTAGGTGCCGGCTTACTACTGGGATTGGCCATGGGTCTACTAGGAGCGATTCGTGCTTGGTCTTTAGGGGTGGTCCAACCGGTTATCCTGACAGTCGCCATAGCTCTGGTGTGTATTTGCCTGTGGTCATCCCTGATCGCTTCCTTCCTTCCGCTCCTACTCAAAAGGTTTGGCGCAGATCCCGCGGTGGTATCTGGTCCTATGATTTCTACGATTGTGGACGGCACAGGGCTCGTCATCTATTTCACTGTTGCTCGGCTCATCATTCTGGGAAATTAA
>CpE56_44
ATGGACGTCAGTGCGAGTCCGGTTCCTGAACAAAAAGACGATGACCGAGCACAATCACGCGCCCGTCGATTCACCTTACGTCTAGGGAAAACCCGCACTTTGTACCATCGATGA
>CpE56_45
ATGTTTAACCCTCGAAACGGACTTCCCGTTCCTCCTGCATGGCTTGAAACGGCGATCTTTTATGAGATCTATCCGCAAAGTTTCTATGATTCTAACGGTGATGGAATCGGCGACATACAGGGGATCGTCGACAAGCTTGATTACATAGCCGACCTTGGCGCAAACGCGTTATGGATCAACCCTTGCTTCGATTCCCCCTTTAAGGACGCAGGATACGACGTCCGCGATTACTACACAGTGGCACCGCGCTACGGCACTAATGCTGACCTAGAAAAGCTATTCACGGAAGCCCACAACAGAGGGATCAAAGTTCTACTCGACCTTGTCCCCGGACACACCAGTGAGCAGAACGACTGGTTCCAGTATTCCTGTAAAGCAGAACCCAACCAGTATTCGGATCGCTACATCTGGACATCTCACGCCTTTGATAACGGCGACGGCCTTCCCTTCATCGGAGGCGAGGCACCCCGCAATGGCACCTATATCCTCAATTTTTTCAAGAGCCAACCGGCACTCAACTATGGCTTTAACAAGAAAACACGCCCCTGGCAGCAAAGCGTTGATGCCCCTGGTCCGGTAGCTAACCAAGAAGAGATGGCCAACATCATGCGCTACTGGTTGGACAAAGGCGCGGACGGTTTCCGAGTAGACATGGCCGATTCCTTGGTCAAATTTGATGGTGAAGATAAACAAGAAACCATCAAGGTGTGGCAGAAAATCTTTGCGAGATTCCGCAATGACTACCCTGAGGCGGCATTTGTCTCAGAATGGGGCAAGCCTATTCAGGCGCTTAAGGCCGGCTTTGACATGGACTTTTACCTAGATTGGCGCAACAACGGCTATAACATCTTGGCCCGCAACACAGACGATCCGCTAGGGCGCAGCGAAGACCTCAGCTTTTTCAAGCAGGTGTCCGGAACCTCGCCACAGGAGTTCATCGACCAATACTGGCCGCAATATGAGCAGATCCGCGATCTTGGGTACTTCAGCCTAATCTCTTGCAATCATGACACCCCGCGTCTTGCGCCTCGGCTCAACGATGCCGAGCGCCGCCTGTTCTTCATGTTTCTACTCACCATGCCCGGCGTCCCATTCATCTACTATGGCGATGAAATTGGCATGCGCTACCTCGATATCCCAACTAAAGAGGGCGGATACCAACGCACTGGTACCCGCACGCCAATGCAGTGGGATGCGGCGAAGAAAAACTACGGGTTCTCCAGCGCACAAACAGAGGAGCTATATCTTCCACAAGACACAGCCGCTGATGCCCCGGATGCGGCCTCGCAAATGCTGGATCCCGCGGCGTTACGCCCCTTCATACAAAAGCTCATCGGGCTGCGGTCGCAACATCCAGAGCTGCACGCAGACAGCGACTTCTCATTCCTGTGGGCACACGATAACTCCCGAATCCTCGCTTATCGCAGAGAATCCTCAGACGGAAAGCGCTGTGCAGTAGCCCTTAATGCCGGCGACACCGCAGATAGCATCACTCTAGAGTCCCCGGCGACCATCATCGTGAGCTCCGGCGACGCCCGAGTGGAGGACAACACCGTGCACTTGGGGCCGTCATCGGGAGTAATGGTGGAATTAGCTTAA
>CpE56_46
ATGTCCTGTACAACCCATGCAGAGCACACCCACACCCACGGCCCTGAGTGCGGTCACGTAGCTGTTCCTCACGGTGATCACGTTGATTACGTCCATGACGGCCACCTCCACCGTGAACATGAGGGCCACTGGGATGAGTGCGAGACCACCGAGCATCATGTTCATGAGAACCACGATCACCAGCATGGCCCTGAGTGCGGTCACGTAGCTGTTCCTCACGGTGACCATGTGGACTACATCCACGATGGACACCGCCACGCTTTTCATGAGGGCCACTGGGACGATCACTAA
>CpE56_47
ATGACGTCGCTTGCTATTTCACTTCACTTTGCTTCGCGTGAAAGTGGCGAAGCACTAGTGTCCGCAGTTCTCATCTCAGGAGCTTGTGCACAGGTATTTTTATCACCGCTCCTCACGCCTTTTTTTGACAGGTTTAGGCCACTTACCGTCGCACAGACTGCCGCATTCATAGAATGTGTCGCTCTGGTACTTTTGTGTTTCTTCCCCGAACCAGCGTTCCTCATTGCCGGAAACGTTGTGGTGGCTACATTAAGTGGCTTGTCTATCCCAGCCTATTTTGTGATCGCGGAAGAATGCGCACCATCGCACAATCAGGCACACGTATTTTCCCTCCTTGACACCGCACGGCTCAGCGGAAGCTTCGCAGGACCTGCGCTGGGTGGCCTTCTTTTAGATTTTGGAACCCTGAGCACTGCACTGGCCTACGAAGCTGCAGCCGTTGCAGGCTCATTCCTTGTGTTATGCATACTAGGTTTTCGTCTCCGCAAAAACTTTGCACAGATTAATAGCACCAATACCGGGCGGAAACCGCTCAAAATTTTCCGCAGCATCCTTGAGGCTCCCGCGCTGCTCCTTACTCAACCTCACACGCGCCAAGCACTGACAAGCATCTGGGCCGCCATCATTTTTACGTCCATCTACAACGTGGCTCTCGTCTTCTACGCCACGGAGACGCTCCAGGCGAGTGGACTTATTTACGCAATCGTGGCCCAAGGCTTCATCGCAGGGCGCATTTTTGGCGCACGCATTTCCGCACGCCTCACCGAGACCAACGCGCTGCCTACCTTGGTTAAGGCTGGCGCCGCCATGGGTTTGTGCATCGCCATTCCGGGATTCGTGCCGTCACTTCTTGTATGTATCCCATTCTTTGCGCTGGCCGGAGTCTGTAATGCTCTCCAGGTTGCCGCGCTCAGGATAGTCATTGTCGGCAGTGTACGACCAGCGATCAAGTCCAAAGCACTATCAACAATGGGCACGGTTAATAACTCAGCAATGCTCGTTGGCTATATCGTTGGTGCCCCGGTCATCACTAGCATCGGCCCCAGCTTGGCACTTGTTGTCGCTGGCCTCGGCACGATGCTTTTTACAGTGCTACCGCCAACGTGGCGAGCGCTGCGCATCGCCACTCGCGGGAAGACGGTTACTTCCTCACCTTCTTGCTAG
>CpE56_48
ATGATTGGCAATTTGTTCTCAGTGAATCTTTCCAAAGACGGCAGCGCAACTGTCCATTTTGGAGTCACATGGTATGACATGGACTTCTTTTCACAGAAAAAAAGACCTTTTCCGCGACGCCCACCTTCCGCACTATTTCAAACAATCGGAACCAATCCTTCTGATGTTTCGGTAAACCATTGGGTGAGGAGATCATAA
>CpE56_49
GTGCTTGCAACGAATGTCACGACCCAGCAACATGCCAACATCAAGGCCGAGCCCCATGCCCACACACTTGATCGGAGCGACACTAAATTCTTCGACAAGCTCCCGCCTCAACTTGAAACAGAGCTTGCTGGTGTTTCTCCCCCAGGTGCAGCAACACGGCGCAACCCTCGTGAGGACGCTCCCGTGGGTACTCACAAAATTCGTCGATAA
>CpE56_50
ATGACCCCCACAGGACACAGCGAACCTTTCGACGATTTCCCACACGATGTCGAAGCCCTGTTGGCGCAGGCACCTGCACCAATAATCCCCTCGGCGCAATTACGAGACAACATCCTCGATGCCATTGCCGATATTCCCCAAGAGGAACCAGAAGCAACGCATGCGCCGCCGATCGATGTCCCAGCTGAGCCTATTGCGGATGTTATTCCGCTATCTGGGCGCCGTAAGTTTACGCGTGGGTTTCTTGCCGTGGCGGCGTCGGTAGCCATAATCGCTGGCGGCTTTGCATTTTGGCCACAAGCAGACCCGCATGCAGAAATGCACAGTATTCTAGCGGCTTCTGATGTACGCCAGGCCAACACTCATGCCATGGGCGCATCACTGGACATTGTTGTGTCCTCGTCAATGAATGAGGGCGGCGCGCTTGTTGATGGTGCACCCAAACTCAGCGAAGGCATGGGCGCACAGGTATGGGCAGTGATGGCAGACGGCTCCACAAAATCCGCCGGCGTTATCGGACCCGAGGATCACGATGGAGTATGGATGCCATTACCAGGGGAAACCTCAAAGGTGATGATTACTGAGGAGCCACTCAAGGGCAGCTCTCAGCCACAGGGCACAGTCCTTGCCGTAGTAGATGTGTAA
>CpE56_51
ATGATTTCCACCCTTTCCGTTGTAGAGTTACCGGTCATGGACCCCGATAACCTGCTTGTTGCCAGCGCTCACGGCGACCAGCGGGCATTCGCCGCCCTGTATGACCTACTGGCCCCGCAAATGTTGGGTTTGGCAGCACAGATCATTCATGATCGTGCGCAAGCCGAGGAAGTCATCCAAGAGGTATTCATTGAGCTGTGGCGCAGCGCTAAAAGTTACGACCCAGCCAAAGGCGGTGCCCGTTCCTGGGCGCTACGACTCACACGCTTGCGAGCAATCGATCGCTTGCGTTCCGACGTAGCCACCAAACAGCGCGACAACAAAGACTTCCTAGAGCAAACCACAACGTGGCACGCAGCCGAGGAAGAAGCAGTGGAATCGCTGGAATCGCAGCGAGTTCGCAAGCTTGTCGACGCCATCGGCGAACCACACCGCACCGCCGTCATGCTGGCTTATTTCTCCGGTCTAACTCACCCCGAAATTGCCCAGGCCACCGGAGTTCCCCTTGGTACTGCCAAAACCCGGGTCAGAGATGGATTAAAAAAACTTCGCTCAGCGATGAGCCTCATGCAAGGAGGTGCACAATGA
>CpE56_52
ATGAAGAACACCACGATCCGTAAGGCACTTATCATCGGCGCATTCTCTGCAGCTGCCCTCGGCCTCACAGCCTGCGGAGACGATCCAGCTCCCGCCAGCCAGACGTCCACGAGCGAATCTTCCCAGCCCTCCGATGCAATGTCTAAGGATGCCATGACCAAGGAGGATGCTATGACAAAAGACGCCATGCCCAAGGACGCCATGGATCGCATGGAGCACAGAGAAGGCATGGACGGCAAAGACCACATGGATCGCATGGAACATACAGAACCCAGCGACGCTATGAAGCACTAA
>CpE56_53
GTGTTCCTTTATGTGCTTTTATATTTCAGCTTTAACAATCTTTTGGGAGCACGGCACCTTCTGGTTGCAACCATGCGCGGCGGCTCCCTTCGCACTCACGACGCAACAACAATGGCAGCAATGGTGCAGTGCACGAGCCGTTATTAA
>CpE56_54
ATGCTTGAACTCATTTTGATCGGGCTTATCGGTGGCATCGTTACCGGTATATCTCCATGTATTCTTCCGGTTCTTCCGGTCGTTTTGGCGGTTTCCGTAGACCGGAAACCTACCCATGTGATTTCTGGCCTGGCCCTTAGCTTTGCCACTATTACTTTGGTGGGAACTCTGATCCTTGGTGCGCTGGGATTGCCTAAGGATGTGCTGCGATGGGGAGGCATTATCTTGCTGGTCCTGGTGGGCGTAGGCATGATTGTGCCTAAGCTCGGCGAGTGGATCGAGGCACCATTTAACCGCATTCCGCGCCCAACATCGCTACAGCTCAAAGCGCGTAATAAAGGCGGCTTTGCTATTGGCCTAGCGCTGGGAGCTGTGTATGTTCCATGTGCGGGACCGATTCTTGCAGCTATTACGGTTGCCGGCGCAACTGGCGATATTGGACTTTCTACGGTGATCTTGACCGTAGCGTTTGCCATAGGCGCAAGCCTTCCACTGCTCATTTTTGCTCTCGCAGGTAACAAGATGGGTGAGCGTATCGACGCCGTCCGGAAGCATCGGGGCATCGTCGGCGCAATTATCCTGGCGCTGGCGCTGGCACTGGCTTTGAATGTTCCCGAGAAACTGCAGCGCAGCCTTCCTGACTGGACTGCCGGTGTGCAGGAGCGACTGAGCGATAACGAGGCTGTTCAGAATGCCCTCAGCAACGGAAATGGCAACCTAGATTCTTGCCGTAGGGCTGATAAGGGCAGCCTGCAAGACTGCGGATCGGCGCCAGAATTTGAGGGTTTGACCGGATGGTTTAACACCGATAAACCAGTGGGAACCCATGATGGCAAGGTGACTTTGGTCGATTTCTGGGCTTATGCATGCATCAACTGCCAGCGAGCAGGTGAACACATTACTAAGTTGTATGACACGTATAAGGATGCCGGACTTGAGGTAGTGGGCGTGCACGCGCCCGAGTATGGCTTTGAGCATGAGGCTGCCAACGTGCGCGCAGCGGCAAAGCGTGAGGGGATTAACTATCCAGTAGCGCAAGATAATGACTTTGTTACCTGGAAGAAGTTTAACAATCGATACTGGCCAGCACGGTATTTGATTGATACTAAGGGTAATGTGCGCCATATTCATGAGGGAGAGGGCGCTTATGCGGAGACTGAGCAGCTTGTTCGCCAGCTTCTCAAGCAAGCTAACCCCGATGTTCAGCTACCTGATCCTATTGAAACTGGTGGTGGAACAGATTCTAAGCTCACCGAGCAGCGCAATCCGGAGACTTACTTGGGTGCTGAACGTGCCCGTTTCTTTAACAATAATAATTATGGCCTGGGAGAACGCGACTTTACGTATAAAGAGCCCAGGAAGGGACAGTACTCGCTCAGCGGTAAGTGGGACGTGAAAAATGATCACATCGTTCCTGTTAAAGATGCAAAACTGTCGATCAACGTACACGCAGCTAAGGTTCAACTTGTGGTATCGGGACAAGGAAAAGTGAAAGCTACTTTCCCTGATGGTAGTGACAAAACTTTTGATGTATCCGACGGCACAATAGACGTCTATGACGCAGATAAGCCTCTTGACGGCATAATTTCTTTGGAAATCGAGCCAAGTGTAACGGCATACTCGCTTACTTTCGGGTAA
>CpE56_55
ATGGAGTTTTTGCCTTACGAGGCATTCGAGGGGGAAGTAGCACCTGTCGCGTCTGCCAGTGATGCGGAAATCATCGCTGGTGTGAAAGCGATTGTAAAAGCTGAGGGGCCGGTGTTGGGCTCTCGTCTTTTTGTAGCGTACTGCCGTGCTTCAAACCAGAAATTAGGTCGGCGGATTCGTGAACGCCTCATGTTCGCATTAGAGCAAGCCCTTAACTCTGGTGACATAGTAGCTGACATACCCTTTACTCGATCCAACGCTGAAGCCATGGTGCTTCGTCCTCGCTCTAGACCTGCAGTAGTGGTGCGTTCATTAGGTCCGCGTTCCCTCGAGCAAGTTCCGTTAGCGGAACTTCAGACCGTTATGTGCGGCATTGAGGCGGAGAATCCAAAGATAGGCAAAGGGGATTTGTACAAGCAAACCCTAATTTTTTATGACCGTTGGGGGAAGTTGAGCAATAAAGTACGCTTGATTTTAGATCCAGCTTATGACGCTGGTGGCCTCGGCGGTGAAGGATCGCGCCCCGCCATTAGCCGTCCGTATGCTTCTGGGCGGACGCCTGGATATCCTGGACAACGGCGGGGGAGATACCGGACTACGGTCCGAAAAGCTATGCGTGATTGGTAG
>CpE56_56
ATGAGTTGGTTTTCCGATCTCTTTGCCCTACTCACTACGGCTTCTCAGTGGTGGGGGCCCACCGGATATCTTGCCCGTATTGGTGAGCACATAGGAATCAGCCTGGCAGCCGTGGCCATTGCTGCCGCCTTTGCTATCCCAGTCGGTGTAGCTATTGGACATACCGGACGAGGCTCCGCAATAGTAGGAGCGATCAGCGGTGCCGCACGCGCGCTACCCACACTTGGATTGCTTACGATCTTCGGCCTTGCCTTAGGTATCGGATTAGAAGCACCACTCATAGCCCTAGTGATACTCGCTATTCCTTCATTGCTAGCCGGAGCTTATGCAGGAGTTGCCAGCACAGATCATGACACCGTGGATGCTGCGCGCGCTATGGGTTACACGGAGTGGCAGATTATTAAAAACGTGGAACTCCCCTTGGGTGCCGCCGTGCTCGTAGGCGGTATACGCTCAGCAACATTACAAGTCACGGCCACGGCAACCCTTGCAGCTTATACGACAGACGTAGGGCTCGGACGTTTCATCTTCCATGGCCTAAAGGCTCGCGACTATATAGAGATGCTTGCTGGTTCCGTTTTGGTTATTGTGTTAGCGCTGATCCTTGACCTAGTACTTTCTATGTTTCAGCGAACCACTGGGGCACACAGCGCAACAGCATAA
>CpE56_57
ATGAGGTGGCTACGTCATGCGTGGCCATATGTGCTGGATATGGCAGCAGCCCATCTCTTCCTCAGTATTCCAGCAATCCTTATTAGTATCGCGGTCTCCATCCCCATCGGCATGTTTGCCGCCCGCAATCCGCGCGTAGGAAACCTAGTGGTATCCGCGGCCTCCCTGGCTTATACAATCCCCGCCCTTCCTATGCTGATATTGGTTCCTTTCATCGTGGGAGTACCCCTGCGATCAGATACTAACGTCATTATCGCGCTATGCATCTATGGAGTCGCTCTTCTTGCACGTACTGCAACAGATGCTTTTCGTTCCATACCTGAGGACGTGCGCATGTCCGCATCTGCCCAAGGCATGAGTGCGCCCCAGGTTGCGTTAAAGGTTGATCTGCCTCTTGCTATTCCGGTATTAATCTCCGGCATTCGCGTGCTCGGTGTCTCCACTATTGGCCTGGTGACCATCGGCGCATTAATAGGAGTGTCTAGCCTGGGAACACTGTTTACTGATGGTTTTCAACGCAATATTACTGCTGAGGTACTCACTGGTATAGGTGCTGTAGTCATACTCGCGGTGCTTTTCGACGTCCTCTGTCTCATCCTTCAACGCGTACTCGCACCTTGGTCGGTGATAAAGAAATGA
>CpE56_58
ATGATCGAATTTATCGACGTCAGCAAGAGCTACGCTAACCCCCGCAAAGAAAAAGGTGACAAGAAAAATAAGATGCCAGCAGGCACAGCATCTGAAAAGCAAACGCCAACAGAAAATGCTGTGAACAACTTCAACCTTGTTATTCCAGAAAATCAAACCACCGTTTTTGTTGGTTCCTCCGGCTGCGGCAAAACCACGCTCCTGAGAATGATTAACCGAATGGTTGAACCCACGTCTGGAGAGGTTCACGTGCGCGGCCGAAACGTGGCCGATGTCGATCCCGTAGAGCTTCGCAGATCCATCGGGTACATCATTCAAAGCGGCGGCCTCCTCCCTCACCGCAAGGTGCTGGATAATGTGACAACGGTTCCCCTGCTTAACCGCGAGCCCAAAGAGGAAGCTATCCGACGCGCCCGGCTGGCCCTAGAAACAGTAGAGCTCGACCCCAGCTTTGAAAACCGCTATCCCGGTGAGCTTTCCGGCGGACAGCAGCAGCGCGTTGGCGTCGCCCGCGCACTTGCCGCAGACCCAGACATTCTGTTGATGGATGAGCCTTTTGGTGCGGTCGACCCGATCGTGCGGCGCGCACTACAGCAACAACTCATTGAGTTACAGGCCCGCCTGCATAAAACCGTGGTGGTGGTGACCCATGATGTCGATGAGGCCTTCCTCTTAGGCGATAACATCGTGGTGCTAGAAAAAGGCGGAAAGATTGCCCAAGTTGGAACGCCCACGGAAATTTTCGCACAACCAGCCAATGATTTTGTTGCCCAGTTCATGGGCACCCATCGGTCAGATAGAGACTTGCATACCACGGTCATCGGTGGCTCACGGGTTGTCGTGGATAAGCAAGGTCGTCCGGTCGGTCGACTAGGTGCAGACTCATGA
>CpE56_59
ATGGACATCCTCAACAAGGCTAAAGAACTGCTAGATCAAAACGCCGACAAGGTAAAGGATGCGGTAGAAAAAGTTGGCGATCTTGTCGACGAGAAAACCGACGGCAAGTTTGCAGACAAAGTCGACCAGGTCCAAGAGGCCGTAAAGAAGAAATTAGACGAAAAGTAA
>CpE56_60
ATGCTGGGGCACATGACGCTCTACTCGGACACGCTTTCATTGCTCACCCGCATGGTGCAGAACGCCTGCGTCAACGACCTCACCCCCGATTCAGGACAAGAAGTCCGAAATGCCGACACTCTAGAGGAATTCTTTGCCGGCGAGGCCGTCACCATCGACCGCTACGAGTCTCACCCAGGACGTGTAACCATCGTGGTTACGGTCCCCGGCAACGACCCCACCGCCGAGCCGCTTACGCTGCTAGGGCACACAGATGTGGTGCCCGTGGATGAGAAGAAATGGACCAAGCCACCCTTTGAGGCACTCATAGAAGATGGGAAAATGTACGGCCGCGGCACCGTAGACATGCTCTTTATCACCGCGACAATGGCAGCCGTGACCCGCGAAGTAGCACGGAAAAAATCCAATCACGGCACCCTTTACTTTGTAGGCATCGCAGATGAAGAGGCTCGTGGCGGTTTAGGAGCTCAGTGGCTCCGCGAACACCACCCGGACGCGTTCAGTTGGAAAAACTGCGTGTCGGAGACCGGTGGCTCTCACCTTCCAGGCGCAGATGGTTCCGACTCCGTGATCGTCTACATCGGCGAAAAGGGCGCTGCGCAACGCAGGCTCCACGTCCATGGCGACGCCGGCCATGGTTCGGCGCCATTCCAAAAGGACAGCGCCATTGCAAAGATCGGCGAGGTGGCGCGTCGTATAGCTAGTATCCAACCATCAGTGCGCAGCGACGACACATGGCACGGCTTTGTACGCGCGTTCCGCTTTGACCCAGACACAGAGCGCAAGCTTCTCGACGGCCACCCCGATTCCTACAAATCCCTCGGCGAACTCGCAGCATTTGGCCATGCCATCTCACACCTCACCATCGCCCAAACAGTCCTCCGCGCCGGCCAAGCCATCAACGTTCTACCCAGCCACGCATGGCTAGAAATGGACATTCGAACCCTCCCTGGACAGTCGGACGAATACGTTGACCAGCTACTCAACCAAGCCCTAGCCGATTTAGCACCCGAGGTCACCATCGAACACCTCATCAGCGAAGAGGCCACTATCTCCCCCACAGACTCGCCACTCTATAACGCTATGAGAGATACGCTGCTGGAATTCTTCCCCGAGTCCACCGTGGTCCCCATGATCGCACCCGGCGGCTCTGACCTGCGCTTTGCCCGGCGCGCAGGCGGCGTGGGCTATGGCTTTGCAGTACACGCCAAACAGCGCACGTTGGGACACGCGCACGCGCAACTTCACTCCCATGATGAGTTTCTTTACCTAGAAGATTTGGAACTCACCGTTGCCGGCTATCACCGACTTGTAACCCGCTTCCTAGAACACTCATGA
>CpE56_61
ATGACTGACATTCTGGAACTTGCCCGGACCAAGGTTCTTGAGGAAGGCAACGGCCTGAATAAGGACGAGGTCCTCCAAGTGCTCACACTAGAAGAAGACAGAATCCCTGAACTCCTTGCGCTCGCACACGAGGTGCGCCTCAAGTGGTGTGGGGAAGAAGTCGAGGTAGAAGGCATTATCTCCCTGAAGACGGGTGGTTGCCCTGAAGACTGCCACTTCTGCTCCCAGTCCGGCCTTTTTGAGTCCCCCGTTCGTCCCGCATGGCTCGATATCGCGGGGCTTGTGGAAGCCGCAAAACAAACACAGAAGTCTGGTGCCACCGAATTTTGCATTGTTGCTGCGGTAAAAGGCCCGGACGAGCGCCTTATGAGCCAGCTGGAAGAGGCAGTAGCTGCTATCAAATCTGAGGTGGATATTGAGGTGGCGGCGTCGATAGGCATCCTTACCCAGGAGCAAGTCGACCGGCTCAAGGCGGCGGGCGTGCACCGCTACAACCACAACCTAGAAACTGCGCGATCGTACTTTCCCAACGTTGTTACCACTCATTCATGGGAATCGCGCCGTGAAACTCTGCGCATGATCGGGGAGGCCGGCATGGAGGTCTGTTCCGGCGGCATCATCGGCATGGGTGAAACGCTGGAACAACGAGCAGAATTTGCCTGTGACCTGGCAGAGCTCAATCCCACTGAAGTCCCCATGAACTTCCTTGATCCGCGCCCGGGCACCCCATTTGCAGATCTGGACGTTATGGAAACCCCCGATGCATTGCGGGCAATTGGGGCATTCCGACTTGCGCTGCCCAAGACCATCCTCCGATTTGCCGGTGGGCGCGAGCTCACCCTGGGGGATCTGGGCACCGAACAAGGTTTGCTCGGCGGCATCAACGCGGTGATCGTGGGTAATTACCTGACCACGCTGGGCCGTCCAATGGAAGATGACCTGGATATGCTGGGCAAACTGCGTCTTCCCATTAAGGCCCTGAACGCGAGCGTTTAA
>CpE56_62
ATGAAAACCACATCAACCGAGCTTATCCAGGTAATGCTTGCTAACGAGCCCCCGCTCTTTCACCCCAACACCGGACAAGAAATCGCTGCGGGAGAGACAATCAGGCTTTCTCCCTCGGCGCGCGCCGGGCTGGAAGCCCCGCGTTTTTGCCAGATCTGCGGGCGTCGCATGGTGGTGCAAGTGCGTCCCGACGGCTGGGAGGCAACCTGTTCGCGGCATGGCACGGTGGATTCCGTGTATCTGGGGCGGCGCTGA
>CpE56_63
GTGTTTGTGGAGCAGGGCACGCACCGGGGAGTCTTTACATTTACTGCAGAACACCTTGAGCGCCTAGGTATTACCGCAGGGTGTTCCGCAGGCAAACGTGGTTTCCGGGTATATCCAAGCTGGTGCACTGATCTCAATCCACAGGCCACCGCCGCACAACGCGCCCAAGCGCCCGCGTTTAGCTGCTACTGA
>CpE56_64
GTGCTAAACGGTGTGGTTTTCCCGGCTTTGTCCCGAGTCCAAAAAGCTACAAAAGCACCTTTCTTGGTCGGTGTGGTGCGCGCCGTACGTATATGCCATGTGGTCCCTGCAATTTCTGTGATCCCAGACTGGTAG
>CpE56_65
GTGACGCGGCAGTTCAGACCTTTGGCTGTTGCATATTGTTCAAAGCTTTTAAACGTCATGTACGGCTTTCTTTTTTATGTCCTGCGTCCGGGCCCTGATACAGCTACTCTAGATAAAGAGAATCCTTAG
>CpE56_66
ATGAAAAAAGGCGTGGGTGCGGACGTAGTACAACAGTTGGAGGAGATCTACGCGGCGTCGATAAGCCTTGCCAAGGAGATCCTAGAGACTGGCGAGTACGGGCGCTACTGCGATGTAGTTTATCCCAAGCTCATAGTGAAGATCCTTAGCTGGCACCCCGTTGATCGCACCGAGCCTTTTGGTTATGTGGACGCTGCAGGATGCTACTCGGCGGTGCTCTCTAAGCCGGAGTTGATCCATGATTACCTTTGTGAACAGCTGGAACGTCTCTGTGCAAATTATGAATGCGTGATTACCGTGGAACCTTCCACAGTGCGCATTCCACCGGAGTATATAGACGGAATAGAAGGCGTAACCGAGGCTCGTCGTGCAGGTGATGTAGCTGCCGAAATCCCACGACCTACCTTGGACGACGTTGATGATGCCATTATCGACGGCGAATGGGATGCCTTCCACGGCGAGGAAAAACCGCTCTTCCATTTCACCCCGCAGCGTTTTGATATTGCGTGTGCGCGCATCCAGCATTACACCGGAATTTCCCCAGCTAGCGTGCAAAAATACATACTTTTTACAAACTATTCCATGCATGCTCGGGAATTTGTGAACTTTGGGCTATGCGAGCTGTCGCGGGAAGGATCGCGTTACAGCGCATTGGTGCTTCCCGACGGCCACAAGATCACGCGCGACCAGGCGGAGCATATTGATCGGGAAAGCCTGAGCCTGGAATCCAGGTTCCAAATGCCGCGCTATGACCTAGTGGCGGAAGACGGAATGGGCATCACCATGATCAATATCGGTGTGGGACCGTCCAATGCCAAGACGATTACGGACTGCCTTGCTGTGCTTCGACCGGAAGCGTGGGTGATGATCGGGCATTGCGCTGGACTTGACGGCCGCATGCGGATCGGTGACCTTATTCTGGGGAACGCCTACCAGCGCGATGACCACCTCCTTGACGACCATATTCCTCTTGATCTGCCTATACCCGCAGTTCCAGAGGTTCAGCGTGCCCTGGAAGCGAGTGTTCGGGAGGTATATGGCGAGGATCTTTCCTTGATGCGTACCGGCACCGTCCTCTCCACCGACGACCGCAACTGGGAATGGCACACCCCGCAAAAACTATGGAAACTACTCCGAGGCTCTACTGCAGCTGCCTGTGACATGGAATCGGCAACGCTAGCGGCTAATGGATACCGCTATCGCATTCCTTATGGCACCTTGCTTTCCGTTTCTGACCTTCCGCTTCATGCCGTTCCTAAACTGCCGGCTGCAGCGCAAACCTTCTATGCAAATTCCAAGCAGGCGCATGTGATGTGTGCGGTACATGCCATGGAGCTTCTTGCTCTTACTCCGGAAAAACTGCGGACGAGGAAGTTACGCCGTACGATCGGGGAGGTGCCATTCAGATAA
>CpE56_67
ATGGGGAAAGCGGGCGGCCCGAGCAATGCGTTGTCTATAGAACAAACAACGCAGATAGACAGCGCAGACGGGATTGATGCCTCCAAACTGCTCTTTTCCTCTTCCCAAGCCGTTGTTATCGCCGGTGATTCTGTGGGGCAGAAGTGGGAGGGCGCGAAAGCAGCGGTGAAGCGGGGCGCGCCGCTGCTGGTGCGCACTGCCGATAACGCGTCGGCCATTGATTCGGAGATAAAGCGCCTCGGGGCTCAAGACGTTATTAAGATTGACGAGCCTCAGGCCCCGGACCCGGAAATTTCCGAGGCCAACATTGCCGATAAAATCTCGCAGCTCACGCCCGAATCCCCGCTTTTTAACGGCGGCGCGTCCATCCTGGTCTCCGGGCACACCACGGCCGCTGATGTAGCCACCGCACGCGCGTCGGGGGCCAATGTGGAGTACCTGTCTTCGGGCGATGCGCGTGAAAGCTCTGCGCTATCCGCTGATCCCGACGCTCATGTGGTTGCCCTGGGTCCAAGTTTTGCCAACAAAGAACGCTTTAATCGCCAGGTAGAGATGATTAGCCATGGTGAGGTCCCCGGTGGCGGGCATCTCATTTTCCCCTCGCATCGCGTGGTAGCTCTCTACGGTCATCCTTCCGGCGGGGCGCTGGGAGTGCTTGGCGAGCAACCTGCTGAGGAAGCCGTAAACAGGGTGAATGATTTAGTGGGTAAGTATCAGGCCATTGCACCGGAAGAGAGCATGATCCCCGCCTTTGAGATCATTGCTACCGTGGCGAGCTCGTCAGCAGGGCCGGATGGCAATTATTCCAATGAGGGGAACGTTGATGAGCTGCGCCCGTGGGTTGAAGCGATTGGTGATGCTGGAGGCATAGCGATTCTTGATCTACAACCTGGCAGCGCAAGCTTCCTTGAACAGGCACAACAATTTGAGGAATTGCTGAAACTACCGCACGTCGGACTGGCGATAGATCCCGAGTGGCGGCTTAAGCCGGGGGAGAAACCCATGGAGAGGGTCGGCAGTGTTGGGGCGGGGGAAGTGAACCAGACTGCTGCGTGGCTGCGGGACCTGGTAAAAGATAACGAGCTCCCGCAGAAAGTCTTTGTTGTGCACCAATTTCAGCATCAGATGGTGCAGAACAGGGAAACCTTGGACACCACGGCACCGGAACTTTCGTGGGTTCTTCACGCAGATGGCCACGGAACCGCGGGCGATAAGTTTGCCACGTGGGATATGGTGCGGAAGAATCTGCAGCCCGAGTTCTACCTTGCGTGGAAGAACTTTATCGATGAGGATCAGCCGATGTTCACCCCCGAGCAGACGTTTAAGATCGAGCCTCGGCCTTGGTTTGTGTCCTATCAATAA
>CpE56_68
ATGATGAAAACCCGTCGTCTGAAGACTGCCCTTTGTACAGTTCTTGCCTCGTCCACTTTTGCCGTTGCCTCGGTCCAAGCCATTCCGCTTCCTTTTCCGCTCGGTGCTTCCTCAGGCATAGACGTTTCGGGCCATCAGCACCCTAACAGCAGCAGTATTAACTGGAAGGACGTAAAATCCCACGGACAGTCCTTTGCTTTTGTTAAAGCAACAGAGGGGCTGGGCTGGACCAATGACTTTTATGCCAGTGACATTACTCAAGCCGCAGCTCAAGGGCTGAAGGTAGGGTCGTATCACTACGCCCGTCCGGGCGCTGACGCACGGCAGCAGGCGCGTCACTACGCCAATGTCATCTCTCATACGCCGAACCATTCCTTGCCGCCTGTCCTGGATCTTGAGGTAGCTGAGGGGAAAACCCCGCAGGAGCTGGTCAACTGGACACGAGATTTTATTCAGGAGCTGGAAAAGCAGACCGGTCGCGTCCCCATGATCTACACCTACCGGTACTTCTGGATTGAGCAGATGGCTAACACCACTGAGTTCTCGCAGTACCCACTCTGGCTTGCGGCATATCAGGCGCAGGTACCCGGGACCGTGGGCGGCTGGGATCAGATTGATTTCTGGCAGCGCTCCAGCTCCGGACGCATTAACGGCATCGTCGGCGACGTAGATATGAACCTGTTTAACGGTGACGACGGCGAACTCGCCGCTTTTGCTGCAGGTAATCTCCACGCTGCGGGCAACAAGTTCGCCTCGATCAACCTTCCCGAGCTGGCCGATTTGGGTAAGAACGCAGGGGGCGTAGTAGCAGTTATTCTGGCTTTGAGCGCCGGAGCAGCTGCTGCACCACAACTGATTCAAGCCGCCGAGGCCGCAGGCCTAAGCTCCGAGGGGGCTCAGGACCTCACCACTGTGGTACAAGCTTTGGCCAAGGCAGGAAAACTCCCAGTGGATCAGCTTAACAAGATGGCTAGTGGTAATTACACCGTTGGTGACCTGATTATTCTGCTGGATAACGCAGCCCACATTGCGGGACTAGATGAAGGCCAGAGCTCTAAAGCTGCGATGCGCGCAGATGAGCTTAATATCGACGCCAACCAGGTTGCACAGGTACTTCGCAGCCTCGCCGCCCGCTAA
>CpE56_69
ATGAGTAACAACAGAACTATCCGTGTGGCCATCGCTGGGGTTGGGAACTGTGCTTCTTCCCTTATCCAGGGGGTGGAATATTACAAAGACGCCGATCCCAATACCAATGTCCCCGGTCTCATGCACGTGCAATTTGGCGATTATCACGTAGGCGATATTGAGTTTGTTGCCGCCTTTGATGTGGACAAAGAAAAGGTTGGTCTAGACCTTTCTCATGCCATCAATGCCTCCGAAAATTGCACGATCAAAATCTACGACGTCCCCGAACAAGGCGTCACCATTCAACGGGGTCCCACGCTGGATGGATTGGGAAAGTACTACCGCCAAACCATCACAGAATCCGATGCTGACCCAGTAGACGTTACTCAAACACTAAAAGATGTCCGCGCGGATGTCCTGGTCTCTTATCTTCCAGTCGGTTCCGAGGAAGCGGATAAGTTCTACGCGCAGTGCGCTATCGACGCCAAAGTGGCCTTTGTTAACGCCCTCCCCGTGTTCATTGCCTCCGATCCAGAGTGGGCGGAAAAATTTGAGAAGGCCGGGGTTCCCATCGTGGGCGATGACATTAAATCACAGGTAGGGGCCACAATCACCCACCGCGTGCTAGCAAAATTGTTTGAGGATCGCGGCGTACATCTTGATCGCACGATGCAGCTTAACGTCGGCGGCAACATGGACTTTAAAAATATGCTCGAACGCGAGCGCCTAGAGTCCAAGAAAATCTCCAAGACGCAGGCTGTCACCTCTAACTTGGATCAACACATCGAGGCACACGACGTCCATATTGGCCCATCGGACTACGTCGGCTGGCTGGATGACCGCAAGTGGGCTTATGTTCGCTTGGAGGGCACCGCGTTTGGGGATGTGCCGCTTAACCTTGAGTACAATCTGGAAGTATGGGATTCCCCTAACTCTGCCGGCATCATCATCGACGCTATCCGTGCCGCCAAGATCGCTCAAGATCGTCGACTCGGTGGCCCAGTATTCGCAGCGTCCTCGTATTTGATGAAGTCCCCTCCAAAGCAGCTTCGCGACGAACACGCCCGCGCGGAACTAGAGTCATTTATCGCCGGCGACCCTAGCTAA
>CpE56_70
ATGACGCTCCCCGACCACAACACCACGCAGCCAGCCGCTCAAAAAGAGCAATCAAATCGGCTTAACTCCCGCCTCAACTGGCTGAGGGCTGGCGTGCTCGGAGCTAACGACGGAATCGTTTCCGTCTCCGCCCTTATCCTTGGCGTAATAGCTACTGGTGTAAGTCACGGCGCCATTTTGGCTTCCGGCGTTGCCGCTACGATAGCTGGTGCCATTTCCATGGCCCTGGGAGAGTTTGTGTCAGTCTCTGCACAACGCGACTCAGAGCATATGGTCATGGAACGCGAACGACTAGAACTGCTTCATACTCCCGATGAAGAGCGACAAGAGATCGCAAAAATCCTTTCAGGGTACGGAATGACAGAGGAAACCGCTTTACAGGCGGCTACCGAAATCGGGCGCAATGATCCCTTCCCTGCGCACTTGCGCATCGAATACGGCATCGACGCCCAAGACCTGACCAGCCCATGGCACGCTGCTTTTTCTTCCGCAGCCGCCTTCACCGTGGGAGCCATTCTCCCCTTGCTCATGGTGGTCATCGCCCCTCAGGAGAACAGCGCTATAGGCATCATCGCGGTCAGCTCGATCACCATCATCGCTCTAGCTATTACCGGATATCTCTCTGCAGCCATCGCCGGCACGTCACGGATGCGTTCCGTTTTACGCCTGGTGATCGGCGGCACCATCGGGTTAGTTCTCACCTATGGAGCAGGCGCACTTTTCGGAGGAGTCCTCTAG
>CpE56_71
ATGGCAGTTATCGACGCCTCTCTGCCGCTCTCCGCGCGACTTCCCGCACGAGGTCTCTTTGAGGATGACTGGCGCGCCCGCCCCACACCACACAACCCCTACCCTGTGATTTTGATTCACGGCACCGGGGTGACCAAAGGCGATTGGATGGAACTAGGCACAGATCTACGCAAGAAAGGCTACGCAGTTTTTGCACCCGATTTTGGAATGCGCTCAACGGCCGCAGTGGCAGAATCAGCAGACCAAGTTGGCGCATACATCCATGCAGTGCTCAAGGTCACCGGTGCCAAGCAAGTGATCCTCGTTGGGCATTCTCAGGGAGGAATCCTAGCCAGGTATTGGATGCATCATCTGGGCGGAGCACGCTATGTATCACACCTAATCTGCCTTGCTGTTCCTAATCATGGCACTTCTCACGGTGGCGTTATCAGCCCTCTTACCCGCACCGCTCGCGGTACAGTTGTGGTCGATTCCATCATCACCAACTTTTTCGGTGCCTCAGGATTTGAGATGCTTGCCGAAAGCGACCTCATCCAAGAGCTCAACGCTAACGGCGATACGCTGCCCGGCATCTATTACTCCTGCATTACTACAAAATCCGATACCATCATTCAGCCAGCGGAATCTTGTTTCCTCGCAGGCCCCCTCGTCCGCAATATTTATGTGCAAGCAGTATCAAAGCGTGCAATAGTCCTCCACGAGGATGTCCCTCATGACCGCCGCGTACGACGCATCGTGCTCAGCGAGCTAGAACGAGTGGAACGTCTTACTACTAAAAAGCACGTGCGCACCGAACATAACGCTTGA
>CpE56_72
GTGTCCCTTACTGTTGCTGAGGCAATTGCGAATCGCCGTGCTACTCGTAAATACACAGAGCAGGAGGTGAGCGACGTGGTGCTTGATGCCGTCGTTTCACAAGCTCTTCAGGCACCGAGCGCCTTTAATGCGCAGCGTGCAGACTTGGTGGTAGTCCGAGATCAAGCGATCAAAGATAAGATTTTTGAAGCTTCGGGGCAAAAGCAGCTTCGCGACGCCCCAGTAGTCCTCATCACAGTCGCGCGTGCCGACGTTCCCGAGGATCTCGATGAAGTCCTTGGAGCGGAGCGTGCGACGTTTGTGCGCAATGTTTTAGCTGATGCCGATGCCGCGCATCTACGTGAGACGGCGCTCAAAGACGCTATGTTGGTAGCAGGCTTTGCGTTGATCGCCGCTCAAGGTGAAGGCCTGGCCACCTCGCCCACCACAGGTTGGGATGAGGCGAAAATTCTTGCTGCTATAGGCTTAGCGGACCGCAGTGATCGCGCTGTGGGGTTGGTTATCGGTATGGGATACCCTGCGGAATTTCCAGCGCATCCCGGTCGAGCCGAGAGCCGTCGAGTTGATAACGGTTATGTACGCGGCTGA
>CpE56_73
GTGAATCCTGGTCCGATTATTTTGCCATTTAACGGCAAAACTCCGCGAGTTCACGAGACCGCTTTTATCGCGCCGAACGCTACCTTGATCGGCGACGTAGAGATAGCGGCGCATGCCTCTGTGTTTTATGGATGTGTTTTAAGGGCGGACATCAACATGATCCGTGTGGGCGCCCGAACCAATATTCAAGATAATTCAGTGTTGCATGTCGACGGCGATGCACCGTGCATCCTAGGCGAGGACGTTACTGTGGGGCATATGGCTTTAGTGCATGGCTCTACCGTGGGGAGCGGGGCTCTGGTGGGTATGCACTCTGCATTGCTTTCGCACTCGGTTGTTGGCCAGGGAAGCTTGATTGCTGCAGGGGCCGTAGTACTTGAGGGACAAGAAATACCCGCCGGGGTCCTTGCTGCGGGGGTTCCGGCTAAAGTCCGGCGGGAGCTTTCCTCTGAGCAATCGGCGGGTTTTATCTCGCATGCCGGCAGATATGTGCATACTGCCAGCATGCACAGGGAGCTTGGGGCGGGCCTGAGTTTGGATCAGGTGCGCTTTAGCTAG
>CpE56_74
GTGACGCGTTCCAAGCTTGTCCACGGCTCCGGAAAATCCCAGCCCACCGTGACCCGAGCCGTCGCCGCACTCATGGAAGTAAAGCTTGTCCGAGAAAGACCAGACCTCTCTATTCCCAATGGACCAGGGCGCCCCACTATCCCCATCGAGCTTTCTGCATCTCCATGGGTGCAGATTGGTTTAGCTGTAGGAACCAAGACCACATATGTAGGCGCATACAGCACTCGTGGCGCAGTGATACAGGAAAAAATCCTTGACCTTACCCCGTCGCAGATGAGCGCAGATCAATATGCTGAGACACTATCCACAACCATCCGTGAGATCGCAGAGCTTAGCGAGCTTCCGCTGGCCAACGTAGGCATTGCAACATCGGGTTACGTCAATGACCTCGGTCTTGTTACAGCAAAAAATCTCGGATGGGAAGGCGTAGATCTCGCCGGACGAATTTATAACCGCATTTCCGTTCCCGTGGCCATCACCAGTGCTATTACGGCGATTGCAGGTGCTGAGCAGCAGGCACAAAACCCCGATGTGCCCGCCAACTCACTCATTTTTTACGCCGATGATTCCATCGGAGCGGCGCTTCAAAATCCCCAAGAAGTAATGGTGCTACCGCTCGATGAGAATATCCACGGGGCATCTTCTCTAGGGGCCGCCGCTGTGGCCTTAGTCGAGCAAGCACGACCAAAAGTTCTCGTCCTTGCCGGCTCCGCTTTTGAGAACTCCGAGGATGCTCTGGCGGTAGGACAAGCACTGCGTAAGTCGCCCCACGGAACAAAGGATAAGTTGGAGATCCGAGTGATCCCCACTCATCTTGATAACGCCCGCGCTGCCGCTCGCGCCATCGCAATGGATCGACTTATAGAAGACCCTCTGGGACTAGCTAAACGACTAATCACTAAGCGCAGGCGAGCTGCTAGCTAA
>CpE56_75
ATGGTCACCACCGATCAAGCCCTCTCGGCGGGAAGTGCAGCGGCAAAAGTTGCAGAATCTGGCACTGGACGTGCCGGCGAAAAGAGCGGGAAGTCCCGTCATTTGCCACGCCATCTACGTCGACTTCATTTCTTTGCGGGAATTGTCTGTGCGCCGCTTATCTTCATAGCTTCTCTCACTGGGCTCGCGTATGCCTTTGCCCCGACGCTGGAGAACGCGGTGTACTCAAGCAACACCACTGTTGAGGTTCCTGCTGATGCGAAGCAGCTCCCAATGGAAAAGATCGTGGATATAGCTACTCAACGCCACCCCGATCAGCCCATCTCTGGTATTCGTGTTGGCGAAAAAGATCAGGCAGTACGAGTGCTGTTTAAACACCCCACTAAGAGCGCAAGCTTTAGCGATGCCGTATTTGTTAACCCTTACAATGGCGAGATCACGGGAGACATGGTGCAATATGGCAACGCTGGGGCGCTGCCATTGCGAGATTGGTTGTCTCACGGACATCGTGATCTGTGGTTAGGAGATATCGGCCGCTTCTATTCTGAGTTTGCGGCTTCCTGGCTTGGGGTCCTAGCTGTCAGCGGCGTGTACCTATGGTGGAAGCGTCAGCGCAGCGGTACCGGAAGGATCGCCGCTATGTTGAAGGTATCTGGCCGTGGACGCACTAGGAACCTGCGCTGGCACGGCGCATTGGGTACAGCTCTTGCGCTGGGCATGATCTTTTTTACCTTCACAGGCCTAACATGGTCTTCGGTGGCCGGTACCAATATTGGCAAAGTTCGCACTGAGCTGAATTGGGCTACTCCGAAAGTAACTACTTCCCTCGACGGTTCCGCCGCCCCTGCAGTAAAAGATCCGCATGCCGGCCACGACCATGCCGGTCACGATCATGGCAGCCATTCGGCGACCTCGCCCTCTGCAAAGCTGAGCCTTGCCGAGCAAGCTACACACGTTGCGGCGACTGCTGCTGCTGAATTGCGTAGCGGTGTCACCTTGCGGCCGCCAAGTGAAGCAGGCCAGGCATGGAGCGTCATGGAGAATCGCCAGGCGTACCGCAAAGATAACAACTCTATTGCAGTCAATGGCGATACGGGTGAAGTAACGGCCCGTCTGGCATTTGTTGATTGGCCTTTTGCTGCGCAAGCTACGGCATGGATGATTCAGCTGCACATGGGCACGATGCTGGGGCTTCCCAACCAGATTGTGTTGGGATTGCTTGCGGTAGGCATCATCATCTTGGTTGTACGCGGTTATATGTTGTGGTTCCAGCGTCGTCCGCAAGGCCAACTCGTGGCGGATGCACCCACGCGCGCCCGTGGCGCGGAGCGTCGTTTTGGCCTGGCGGGGATCCTCGCAGTGGTGGGCATGATTGCTTATGGATTCTTTGCCCCAGTATTTGGTGTTACTTGCTTGGCCTTCGTGGTGCTCAGCGTGCTCTGGGACGCGGTGCGCTCGCGGCGTCGTAAAGCAAGCTAA
>CpE56_76
ATGAGCTTTTCCCCTCAGGAGCCGTTGATTTCCGGCCTGACTGTTCGCGCCATGACTTCGGACGACAAAGATATACGTGCAACCGCACTGTTAAAAAACTTAAATCGCTTTGAACAGCGTTTTGATGTGCAGGATTTTGCGTCCGAGCCTTTGCGTAATTATCTCGATTTTGATCCTACCCGTGGCGATATAGGTCTTCTCCTCGCTGATGATGCGGGAGAGACCGTCGGCGTGATGTGGGCTGCCTTTATCAGAGGATTCGGGTTTATCAACGCCAGAGTTCCGGAATTGACGCTGTACCTTGCGGAGGAATGGCATGGCAAGGGCGTAGGTCAATGGATGCTGGATCAGGCTGAAGAGTACGGCCGGGTCCATGGTTGGCCGGGGGTTGCGGTGAATGTGGAGAAGGAGAGTCCCGCTCGACGCCTTTATGCGCGCTGCGATTATGTGACTCAAGACGGTGGATCCGCGGCGGGGAGTGTGATGCTCAAAACTCTCAGCCCGAAAATTCGGAGCGTGGCAGTGTACTGCGGTTCTGCACACGGGGCACGACCGGACTACACCGCCGCGGCGCGTGCGCTCGGCACGGCGCTTGCAGAACGCGGCATCACCATGGTTTATGGTGGCGGGAAACTGGGGTTGATGGGGGAAACCGCAGACGCTGCTATCGCTGCAGGAGGGGAGGTGCATGGTGTTATGCCTCAGAATCTTGTTGATCTAGAGCAGGCGCACCCAAGACTAACTCGACTGGACATCACAGAATCCATTGCTGAGCGTAAGACTCGAATGGAAGATCTGGCAGACGCTTTTGTAGTTTTGCCCGGCGGAATGGGCACCATGGAAGAAATGTTTGAAGTGCTAGTCCGCCAGCAGCTTGGCCCTTACTGCGGCCCCGTGGCGCTTTTTAACGTAGAGGAATATTGGGAACCACTGGTCAACGCCTTCCAAGCGATGAGCGAAGAAGGCTTTATTGCACAGCGATACATTGAGGCACTGGTTATCGCGGGAAACACGGATGAGCTTTTTGAGGGCTTTAGCAACTGGGTAAATCCCGGCCTGAAATGGAACTAG
>CpE56_77
ATGACTCACGGAAATGCGGACGTGCGGCCCCCCTCGCTCCTTGATGCTTCCTGCGAAGCATTTGTTCATGACCTTGCTGCGTTATCGCCGACTGAGGCGACAGCATGGGGGATTGAGGGACATGCGGGAGAATTACAAGATTTCTCCCCGGCCTATTGGGAAGCCGTAGCGGATCGTAACCGTGAGATGCTCGCGGATGTTGATGCATTGGACGACGGCACCGATGACTGCGACGACGAAGACGATTTTGATGAGGTCGATATCGTTACCGCTGCCGTTCTCAGGGACCGGGTGTGTCTAGATCTGTCACTGCACCATAATGATGAGTTTTTAGGCCAGCTCAATAACATCGCGTCTCCGATTCAGACCATCAGGGACACCTTCTTATTGATGCCGCAAGACACCGAGGAGCAGCGCGAGGCCATTGCATCTCGTCTATCGCAAGTAGGCAAGGCACTCGCGGGATACCGGGAGTCTTTGACCTTGGCGGCCTCGCACGGAAAAGTATCGGCGATTCGCCAGATTGAGGCTGCAATCGGACAATGCCGTGAGCTCACACAACCGGGTTCTATGCTCGACAAATTGGGAGTGGATCCGCATTCTGACGCTGTGGTGTCTGCAAAGAAGTCTTTTGGTTCTATGGCCGAGTGGTTGGGCGACCAGTTGGCACCGCATGCTCCTCATCATAATGCGGTAGGTCGAGAGCGGTACGAGCGTTTTAGCCACCTATTTGTAGGTGATGTAGTAGATCTTGACGACGCCTATGAGTGGGGCCTTGATCGGCTGCAAGAGATAGTGGCCGAACAGCAAAATATCGCTGAGAAGCTCTATGGGTCAGGAACTTCCGTTGCCGCTGCCATGAAGAAGCTGGATACTGAGTCGCGTTATACGATCACAGGTACTGATGCGCTGAGGGAATGGATGCAGGAACAAGCGGATAAAACTATCGCTGACCTCAACGGTGTTCACTTTGATATTCCGCAGCCGGTACAGAGCTTGGAAGCCTGCATTGACCCTGCTGGTACCGGCGGAATTTTTTATACTCCGCCTTCGGATGATTTTTCTCGCCCCGGCCGCATGTGGTGGTCTGTTCCAGCGGGACAAAATACTTTTCATACATGGCAGGAGCTAACCACTGTCTTCCACGAGTCTGTCCCGGGACATCACCTTCAGTGCGGCCAAGCGGTTTGCGAGCGTGAGAACCTGAACCTTTGGCGCAGAATTGCCTGCTGGAATTCGGGGCATGGCGAGGGGTGGGCGCTTTATGCGGAACAGCTAATGGCGGACTTGGGTTATCACGATGACCTAGGTACTCGGATGGGAATGCTGGATGCGCAGCGTCTTCGCGCGGCCCGCGTTGTACTAGATATCGGTGTTCATCTAGGAAAGCGAACACCGGAAGGAAGCAGCGTTTGGGATGCGTCGTACGCAAAATTCTTCCTGCGTGAAAACTCTGCCATGGACGAGCGCAACCTTGCTTTTGAACTGGATCGTTATCTAGGCTGGCCCGGTCAGGCTCCTTCTTACGCATTAGGGCAGCGCCTGTGGCAGCAGTTGCGCGACCGTGCTTTAGATCAGGGGCAGACGCTCAAGCAGTTCCATACTCGGGCACTGTCTTATGGATCAATCCCCATGTCTATCCTCGGAACACAAGTTTTGAAGGCTAGCTGA
>CpE56_78
ATGGCCAAAGATCATGCACTTGATGAGCTCATCTGCTTTCAGTTATATACAGCATCTCGTCTGATGCAGCGTATATATCGCCCTTATTTCGACGACTGGGGTATCACCTATCCGCAGTACCTGGTTCTCGTCTGCTTATGGGAACGCGATGGCAGATCGATTGGTCAGCTTGCAGATCCACTGAATTTGGATAGCGGAACCCTGTCTCCTCTGCTGCAGCGCATGGAGGATAATGGGTTTGTTCGTCGTAAGCATGTAACGGATGATTTTCGAAGATTACGTATTTTTCTTACTGCTAAAGGCAAGCGGCTCAAACCGCTTGCCGATAAAATGCAAGAGGAACTCGTGGAGACACTCAGGCTTGATTACCAAGACCTTGCAGCTGTACACGACCTCATGAACAAAATTAGCCCCTAA
>CpE56_79
TTGGAGCTACGTAATGATCATGATTTTTTGCTCATGATTATTCTGGTTCCGCCGCTGCTACATCTTTTTACAAGCGGCGGCATCATACTAACAGCATTGTTGCTTTTAGCATTGACTTTTGGCTTTATCGACGCACGAACCTTTCGCTTTACCGCTAGTTTTCCGCTGCTTATTGGGGCGGCATACTTCATCGCCATGCAGATGTACTTTAACGCAGGGACCTGGATCTATCTCCCCATTATGGTGGTCCTTGCTTTTATAGGCGGCGCTTTTGGGGATCCTCGAGGGATGCGTTCTTTTGGGGAGGATGAAGGCTGA
>CpE56_80
ATGGAAATATGGTCTTTTGAACACCCTGATCTGGGCGTTATTAGTGTTGAGCGGGGTTATGATGCGGAATTTCGTGAGATCAACCCGGATTGGCCGGAGGAACCTTCTGAGAAAGAAATCCGCCATGTTGATTCCAACGCGGGGTTCAAGGAACGTATAGAAGCTCTTGTGCACAATCCTGCGGTCCGGTTACAAATTAAGGTGAATGGCGAGATAAGGCGTCAGCTTACCGACGTTCCCTCGGGTCGAATAGCCTTGAGCAAATCCATAGGTGACTCTTTAACTACGTCAGTTATGGCAAAGGTAAACCGAAAAAAGCCTCACCTTTACGTGCATTCCAATATGTTCAACGAGATTCTGAGCATCGAGTATCGCGAAGGAAACCAGGTCGTAGAATTTACTCCTCCTGCGGGAACCCGGGGACATAAACGTCAGCAAGCGATGCAAGAAAGCAGCATCAAACGGCTCCTGTTCCCCATGATGGCAGGCCTGGGCAAAAGCGGCTGGGCAATTGGTGTGATCATACTGGGGCCAATAGTCAGCAGGGTCGTGAAAAAACTATTGGAGTTGCTGCCAGAGTGGGACTTTATTGATCTTCCAGAACTTCCTTCAATTAATCTTCCTGTCCCAAGATTTCCGCACATTACGTTACCCGTGGTGCAGTTTCCCGATTGGGAGTTGCCTCACTTTGAGCTCCCATGGTGGGTAATGTTTCTTCTTGAATATAAAAAAGTCTGGGTGCCCTTGATGATCGCTATCTTTGTGGGCATCGTGGCGGTCCGTAATCACAAGAAATCTGAAGAACAGAAACAGCAGTGGGAGTCTGACCAGACCTAA
>CpE56_81
ATGAGAAGATTCATTACAGATAGAGATCTTGCTCTCCGCTGGTCTGTGGTGGCACCCATATCCCTTGCGCTTGGCTTTCTTTTTGCTTTTCTCCATGTGCCTGCTGCGTGGATTCTTGCAGCTATTGCAACTTCCGGTGCTTCGGCCCTCATTACAGGCAAAGAGCTGCCAATGAACCGTCAGCTGTTTAATTTCGCTCGAGGTTTTATCGGTATTCTCGCAGCTCTTCCACTACTTTCCACCGAGTTGTTTCAACTCGGCCGCTTTGTTTTGCCCGGCATTGCGGTGACTATTGTGACATTAATGATCGGGGTTAGTGGCGGATTGTTGCTCACCCACAAAGAACCGGAAATCAGTCAGGAAACCGGAGTGCTCTCCATGCTGGCCGGAGGCGCTTCTATTATGCCGCTACTCGCTAAAGACCTAGGCGCTGACTATCGCTATGTCGCACTCAGCCAGTATCTGCGCCTACTCACGGTCTCTGTATCCCTCCCACTGATAACACATCTTTTCCCACATTCATCCACCAGCACTGCTCTGCCAGCTGCAGCACAGTCGCAACCGTGGTGGGCATTGACCATAGTGATTGTTATCGCCTTGGTAGGACATCGGGTGGGCAAGCTCTTAAGATTGCCAGCTGCATCGATCCTAGGTCCGATGGTTTTGCTGGTTGTCACCGGATTTTTTATCCCACATGAGGTAAGCCTCGCGCCACCCGAGCCCGTACGCTACTTTGCTTTTCTCTCCATTGGGTGGATCTGCGGTGGTTCACTCTCTTTAGGCGCGCTCAAAGCATTCGCGTCCCAGCTTCCCTCCACCATCCTCTTTGTTGTTGTGTTAATAGCAGGCTGCGCGCTGACTGCATGGCCGCTTATGTCCGTGCTGCATATCTCTTACTTTGAAGCGTATCTAGCTACTAGTCCGGGTGCGTTAGAAACCGTGCTGGCACTCTCTAGTGAAGGAGGAGCAGGGTCGGTCGTGGTGGCTACTCAGGTTATCCGACTCATCAGCGTGATTGCTTTAGCTGGATGGATACCCGCGTTTCTCCAGTTACTGCGACGCGGAAAACCTAAAGCGTCATGA
>CpE56_82
ATGAAGAAGCTCTTCACCGTAGCATTATCCGCAGTAGTTCTCTTTGGTGTGGGTTCATGCGCAAATAATAAGCCGCCGCAGCCTACAGCCACAGTCGCCGATGCATCGAGTACATCCCCGACTACTCAAACAACTCAGCAGCCCATGCCTGCACCGAGTTCCTCATCAACGCCCGCTATCCCGCAGAAAGACTCAACTTCAGCAAAGACGCCACCCCCAGCAGCTACCCCGATCCCAGCCGGAGGATATCTTCTGGCGCTGGATAAGGAAGTCACTCTTGCTTGTGTGATTGATTATCAATCGGGTGTCCTCGCTGATTGCTCCCCCACTACGCATGCGATTACTTGGAAAGCCACGAGCGGAAATCATCCGCAGGCCAATAGGCTCAAGGCGGTGTTCCCTCCGTTAAAACTTAGTGCTACTGGCGATGGCACCGCCATAGACGGCAGTGCCTTTAAGCGTCTCGACGCCGGCAAGAAGTACTCCGTTGACGCAGCAATCATCGACCTGACCGCACCCGGTAGCGTGACAATACGTGAGCATCAGGGGCCTGGAGTCCGGATTACTCGTGACTCTTTTGAAAAAGTCTCAGCGTAG
>CpE56_83
ATGGAATTGGCAGCCATCAATACGCCGGAGGTAGCAGTGGACATTGGTGTGGGCGGTTGGGGGATCTTGATTGCCGGTGCAGGAATAGCTGGGTGGATTGATGCCATGATTGGCGGCGGAGGCCTGGTGCTTATTCCTCTTATCATGGCCGTCGCGCCGGGACTTGCCCCAGTTGTTGCTATTGCGACGAATAAATTTGTGGCTGTGAGCGGAACCGCCTCGGCCGCTGTGACAATGACCCGGAAGGTGGGGGTTGACAGCTCTCTGGTGCTTCGGCTGGTGCCTATCGCGGCCCTGTGCTCGGCGGGGGGTGCGTTACTGGCTGCGTGGATAAGCAAAGACGTGATGCGTCCGGTGGTGATCGGACTTATGCTGCTAGCTGGTATTTTTGTTGCTTTTAAACCAGAATTTGGGCAAGGAGGGCACGCAAAAAGTGCGAGTGCTCGACGGCGTGCCCTTGCCGTTCTGGCTACCGGGGGTATTGCGCTTTACGACGGCATCTTTGGGCCCGGGACCGGCATGTTTCTTATCATGGCTTTTACCGCGTTGCTCTCTCAAGATTTTTTGCGTTCGGCGGCCTTAACCAAAGTTGTAAACACTGCCACCAACCTGGGGGCTCTTGTTGTGTTTATCGCAGCTGGCCATGTTTTGTGGTCTCTAGGAATCGTTTTGGCCGTGGCAAATATTGCTGGTGCACAACTTGGAGCCAAAACGGTATTGGCTGGGGGGACTAAGATTTTGCGCCTAGCACTCTTGACCCTGGTAATCGTGATGAGCATATACCTGACAGCGCAGCAGGTATACGGCGCATAG
>CpE56_84
ATGCCAAAGCTCAATGAACTGCTTGCAGATGAATCAATAGAACTGCATGGAAAAGCAGAGACCTGGAGTGATGCCATTGCCAAATCTGGTGCCCTTTTAGAAAAGACAGGTGCGATAACGGATGAGTACACCAGGGCAATGATCGAAAATGTGGAAGCCAACGGACCGTACATTGTGGTTGCGCCAGGCTTTGCTTTTGCGCATGCTCGCCCGTCCTCTGCGGTGAAAAAGACTGCGATTTCTTGGCTGCATTTGGATCAACCAGTTTCTTTTGGTCATTCGAAGAATGACCCCGTTCACCTAGTGGTTGCTCTTGTCGCGCAGGGAGACACAGTACATACTGCCGCGATGAAAGACTTGGCACAGCTACTGGGAGACAAACAGCGCAAGAACGCCCTTGACCAGGTGAAGACCGTGGAGGAACTGCGGGCGGTCTTGGAAGATGACCTGACCGTGAACTCGGCGGTTAAGCCTGCAGCAGCGGTTGCCTCTACAGCTGATTATTCTGCAAAAACGCAGGCAACAGCACCAAAAGGAAAAATACTCACGGTGTGTGGGAACGGCCTAGGGACCTCTTTGTTTCTGAAAAACACAGTGGAACAGGTGCTCGATTATTGGAAGTGGTCCCCTTATTTTTCGGTCGAAGCCACCGACACGATTTCCGCAAAAGGGCGCGCTCATGAGGCAGATTTCATTTTGACTTCGGGGGAAATCGCAGCGACCCTCGGTGATCTGGGAGTGCCCGTCTACGTTATCCAGAACTTTACTTCACCAGTAGAAATTGACTCAGCTCTACGGCAGCTTTTCGACGTCTAA
>CpE56_85
ATGAACGTCCTACTTTCGATTGCGGAATTTCTTGTCAACGAGATTCTTGCCGTTCCAGCGTTTCTTATCGGCATCATTACGGCTGTCGGCCTAGGAGCAATGGGGCGAGGCGCCGGTAAAGTGCTTGGCGGTGCGTTGAAAGCAACGTTAAGTTTTCTTCTTATCGGGGCAGGTGCCGGCCTAGTTTCGGATTCCTTAGCGCCGCTAGGAGTGATGATCCAAGGCGCTACCGGAGCACATGGTGTTGTTCCTACCAACGAGGCGATCGTGGGGATAGCTCAGGAGCACTATGGTAGCCAGGTAGCTTGGCTCATGATTTTGGGATATGCCGTCTCCTTGGTGTTGGCGCGTTTTACGCCGTTACGTTATGTTTTTCTCACTGGCCATCATGTTCTTTTCATGGCGACATTGTTGACTATTGTTATGGCCACCGCTGGTTTTAGCTCATGGGTGGTTATCACCGCCGGTGCTATCCTCCTTGGTATTTTGATGGTTTCTCTTCCCGCCATCGCACACCCGTGGACCCGTCGAATCACGGGTGATGACTCAGTGGCGATTGGTCACTTTGGCACTGCCGGCTACGTGGCTGCTGGTGCCATGGGTAAGTTAGTAGGGGGCAAAGGCAAGAAGATCAGTCCTTCCACCGAGGAACTGAAACTGCCTGAAGGACTAAGATTTTTACGCGATTCTATGGTGGCTACTGCACTCTCGATGGCGTTGATGTATGTAGTTTTAGCAGTGCTTTTCATCTTCAGGGCTGGTAAAAACGAGGCCTTCACTGCCTTTACCGGAGGTGCTACAGGCGTAGGAAATTATCTTATGCAGTCGGTGACTCAGGGCCTACAGTTTGGAGTAGCGGTAGCCGTGATCCTTTTTGGCGTGCGTACCATCTTGGGAGAATTAGTCCCCGCTTTTCAAGGTATTGCGGAAAAAGTGGTACCCCGTGCAATCCCTGCACTGGATTGTCCTATCGTGTTTCCTTATGCGCAAAATGCTGTGCTGATAGGGTTTATCTCCTCTTTTGTTGGAGGTCTCATCGGGTTGGCAGTGCTTTCTGCATGGTTGAATCCAGTATTCGGAGTGGCACTAATCCTCCCGGGTCTAGTTCCACATTTTTTCACTGGTGGCGCGGCAGGAGTTTATGGAAACGCCACGGGCGGACGCAGAGGCGCACTATGCGGGGCATTTGTTAATGGGCTACTCATCACCTTCCTTCCAGCTTTTCTTCTTGGAGTCCTTGGCTCTTTCGGAGAAGCAAACACCACTTTTGGTGATGCAGACTTCGGGTGGTTTGGAATTCTTATTGGAGAAGCAGCGCACGGCGGGCAGACCGTGGGGCTTATCCTGATTGTTTTCATAGGCATCGCGATACTTGCACTTGGGCTGTGGTCGCAGAAAACGCTTGTTCAAGGGAACTGGGATCCTGCTCCACTTCGTTCAGGTGGTCTCGCTTCAGTAGATACGGAGTGTCAGAACGTTGCTGTTTATTCGCGCATAGCGCCTCCACAAGGTGCGCCAATTCCGCCGCCGCCACTGGGGTGA
>CpE56_86
ATGACTTTCTTTGACCTCGATTCCATTGGTAGCGGACTTCCAGTTATGGATTCTGTTCCCGCGATAGAGTCGGCTTTGCTTGCTGCTAGTTCCGTGATAGTCCAGGCGCCACCGGGCACGGGAAAAACTACAGTAATTCCACCGTTAATTTCCAATATCCTGAATAAAAACAGGTCTAGTCAGTGCAATCAGGGCAAAGTAATTGTGGTGGTGCCTCGTCGCGTCGCTGTCCGCGCAGCTGCACAGCGACTCATCTTCCTTGATGGCCTGCATAAAAATAGTGGCAGCGTGGGCTTTAGTATGCGAGGTGAGTCTCGGCGCGGCAAGCTCATAGAGTTTGTTACTCCAGGCGTGCTTCTACGCCGACTTTTGTCTGACCCAGAGTTACCAGGAGTATCGGCGGTTATCGTGGACGAGGTTCATGAGCGGCAACTGGATACCGATTTAGTTCTAGGCATGCTCATCGAGCTCCGAGAGCTACGCCCTGATCTATTCCTTGCTGTTATGTCTGCAACCGTAGATGCTCACGATTTTTCACGTCTTGTAGGTGCAGCACCCATTGTGACGGTAAACGCCGTTACGCACCCTGTGAACATAGACTATCGTCCGGCACCCGGACGCTCGGATTTTAGTCAAGATTATATTCATCACTTAGCATCAGTTACCGCGCACGCCGTCTCACAATCAGAGTATTCTGCGCTTGTCTTTGTGCCGGGTGTTCGTGAAGTTTCCGCACTATGCGCTGCTCTAGAAGCCACTACACACGTCAAGGTTCTGCCCCTGCACGGGCAGCTCAGCAGCACTGAGCAAGAAGCAGCGCTTAGTCCTGCTGAACAACGAATAGTCGTGTCTACGTCTATAGCAGAAAGTTCTCTCACTGTGCCCGGAGTAAGGATCGTCGTTGACACAGGACTTTCCCGTATCCCTAAATGCGATGCTGGAAGGGGAATGAGCGGGCTAGTCACAGTGAGTACTAGTCAGTCCTCTGCGGATCAGAGAGCTGGTCGCGCCGGACGCGAGGGGCCAGGCCATGTGCTGCGGTGTTATTCAGCGCAAGAGTTTTCTCGCTTTAGCCCTCATATCCCACCAGAGATATCTTCCGCCGATCTCACTCAAGCAGCCTTATTTTTAGCTAGCTGGGGTGCACCACGTGGCGAGGGATTTCCGCTACTTACTGCCCCACCGGCAGTAGCAATGGAACAAGCAGTAGAAACCCTTACCCGATTAGGGGCTTTGGATAGCTCGGGATACTGCACCGAACTCGGACGTACGTTAGCTACTCTCCCCGCCGATCCGCGACTTGGGAAATCACTCCTGGAATGCGGTACCTCAGCAATTCCCACTGTCGCTGCTTTAAGTACCAATATTCGAGGTGATGTTTCCAAAGAAATTCAGAATCTCGCCGGGCAGCGTCACTATGAGTTAGAAAAAACTAGGCTAGAAAAGCTCATTTCCCATAGGCACGGAGAGCCTTCATCTAGGAATCATTCCTATCAGGAGAAATCCCTCCACTCAGAGCCGGTTTCTCCCGGGGAGGCTATTGGTCGCGCTTTCCCAGAAAATATTGCCCGCGCAGACGGTGAATCATACCTGTTGGCCAAAGGCACAAGAGCGTTCCTTCGTAATATCCCATCGCTGTCGGGCTCACCATGGCTTGCGATCTCGGAAGTCGCTTTGTCCCAAGGGCCGCACAACCATGCGGTTATTCATACGGCTGCTGCCATTGATAAAGCCACTGCGCTAGAAATCATTGGTGTATCAGAAGACACCACAGCTACTTTCGCCGAGGGGAAACTACGAGGAACTCGCGTGACCAGAGCGGGTGCCATCGTATTAAGCTCAACACCTTGTGCCTTGGAAGGCGACTCTGCGAGGAAAGCACTTAAGGAGATAATTCAGTCTCGTGGATTAAACCTTTTTAATTTTTCAGAGAAAGCTTTAACCCTGAAAAATCGGCTCCGACACTTGCATAACTGCTATGGAGATCCTTGGCCAAACCTCGATTCCGTCACCGTGCAAGAATGGCTCGCTCCAGAAATCGACTATCTGTTATCGGGGACGCCTATCGCTAAAGTCGATATGTATCCGGCGCTCCAACGGCTGCTCCCCTGGCCCGAAGCTACTCACTTAGAAGAGCTAGCTCCCAGCACCCTCAACGTACCAAGCGGACGCAATGCCAGCATCGATTACTCCGGGGAGCGACCTAAAATCAGCATTAAGCTCCAAGAATGCTTTGGGCTTCAAAACTCCCCCATTATCTGCGGTCAACCACTACAATTTCAGCTTTTGTCACCGGCCGGTAGGCCCTTAGCAGTCACCGATGACTTGCACAGTTTTTGGGGTGGCCCATACCACCACGTCCGCTCAGAAATGCGAGGACGCTACCCCAAACATCCTTGGCCGGAAGACCCAACAACGGCGTTAGCCACCGGAAAGACTAAAAAAGCCCTCTCATAA
>CpE56_87
ATGCGCGTGATTCTAAAAACCAGGTTTGACATTGCTACTACATTTGGGTGGGTGCCTACGCTTTTCGATTCTTACCCAGTACCCAGATCTCCGCAGTTAATCAGGCCTGGAATCGTACATTTACCAGGCTTTCTTTCGTTCGCAGAACAGCGCGTAATGGTGGAGAAAGCGCGCGCGGTTGCGTGTCGATTAGCGCATACGCCTCTGGCGATGCATCAGCAACAATGGAAGAGCGGGACGATGAGCGCACATCTTATGTCTTTGGGAAAACACTGGGAATATAGCTCTCACCAGTATGTATCTGAATGGCAGGGGCAAGAAGTGCCCGATATCCCAAACAACTTTTTAACCCAAGCGTATGAGGCCTTCGAGCAAGCGGTTTGTCTCGACTCCGACCTGGCTCCGTGGGCTTCTGATTATCGCATCGATGCTGCCCTGGTGAACTACTATCCACCAGGCTCCGGGATGGGAATGCACCAGGATGTTTTTGAAGAATCCTCGGCTCCGGTTGTTTCACTATCCATAGGTGCCACAGCGGTGTTTCGCGCAGGAAATTCGGAAAATCGAAATAAACCCTGGCAAGACGTGCTGCTATTAAGCGGCGATGCACTTGTATTTGGTGGTCCTTCACGGAAGATATTTCACGGTATCAAGCGTATCGACGATGCCGCTGTCCCGGATAATTGTGGGCTGGAAAGGGGACGGATCAATATAACTTTTAGGCAGGTAGAGCTGTAG
>CpE56_88
ATGGATACCAGCAATGTACTGAAATCAACACCATTGAGCACAGATCTTGTTCTTGCGGAGGGACTCGTTGTAGGCGAAGACGGGCGAGTGCGCCCTGAATGGGCGGCAAAAGATCCATTACTCAGAAAATATTATGACTATGAATGGGGAAGACCCGTTCACACCGAATCGGGTTTATTAGAGCGTTTATCGTTAGAAGCGTTTCAATCTGGTCTCAGTTGGGCTACCGTGTTGCGCAAACGAGATGCTTTTCGAGCAGCGTTTTATGACTTTGATGCAGATACGGTTGCACGTTTTGGGGAAGAGGATATCGTTCGCTTGTTAGGGTGTTCTGAAATTATTAGGAACCGTCGCAAAATTGAAGCGGTAATAACTAATGCTCGCGCAACGATTGCTCTGCGAGCGTCCGGAGGCCTAGACGCTTTTATCTGGGATTTTGCCCCTAAAGAGCATCAGCCGCCAGCTACGTTAGCAGACACTCCGACGGTTTCTAATGCTTCAAAGGCACTGGCAAAAGCACTGAAGAAAGCCGGATTTACATTTATCGGTCCAACAACTTGCTATGCCTTGAGCCAAGCTATTGGGATGATTGATGATAGGCCAGCAGGGGCATCGAAATTGCTTGATGATATCGCGGATCTGAATAAAGGAGTGATGGCATGA
>CpE56_89
ATGACAAAGACCGCAATTGTGACGGGAGGTTCTTCTGGAATTGGAGAAGCTACAGCCAGGGCATTAGCTTCTGATGGCTGGTATGTCATCGTGGCAGCACGTCGTATGGACAGATTGCGCCGCATTGCATCAGAGATTGGTGGTGAAGCTATACAACTAGATGTGACTAGCGATGAGTCAGTTGCTCATTTTGCTTCCTGCATTCAGCAGTGTCACCTCCTGGTCAACAACGCTGGAGGTGCGCTTGGCCTGGACCCTATAGCGGAAGCATCAATTGCAGACTGGCAATGGATGTACGAAACTAACGTACTTGGCACGCTTCGGGTGACGCGTTCTCTTCTTGATGTGCTTCACGACGGCGCACAGATCATAAATATTAGTTCCATCGCAGGCATTGCTCCTTATGCAGGTGGTGCCGGTTATAACGCAGCAAAGTTTGGGGTTACTGCTATCAATAAGGTGATGCGTATCGAGTTTGCTCAGCGTAATTTACGGGTAACAGAAATTAACCCTGGACGGGTTAAAACAGACTTTTCGCTTATCCGCTTTCATGGTGATCAAGCTAAAGCTGATGCAGTTTATGCAGATAAGCTCAACCTCACCGCAAAAGATATTGCTGAATCCATCAGGTGGGTAGCTTCAGTGCCTGAGCATATGAATATTGATCGCATGGTTATTACTCCGCGCGATCAGATCGTCTAA
>CpE56_90
ATGATTGTTACTACTACTAGCGTTGTTTCTGGTCGGGAGATTTCTGAATATGTACGGGTAGTCGCAGGGGAAACCATCGTTGGTATTAATGTGTTCAAAGACATTACTGCTGGCTTTAGAAACCTGGTGGGAGGTAGGAGCCAAGCTTATGAAGGTGAAGTAAAAAACGCACGAGAACAAGCTTTAGCGGAAATGGTGCAGCGGGCCATTGAGCTTGGGGCAGAAGGCGTAGTGGGTGTGGATATTGATTATCAAACTCTCGGATCAGATAACGGAATGATGATGGTTTCTGCAACAGGCACTGCAGTGCGCTTTGCTTAA
>CpE56_91
ATGCAAGCGCAGGATGTCACTATTCGTGATCAAGAGATCAAACTAGGTCAATTTATTAAACTCGCTAGTCTTGTAGAGACCGGCGGCATTGCGAAGGAAGTTATCGCGAACGGCGAGGTCACGGTGAACGGCGCCGTGGATACTCGCCGCGGCAAGAAGCTTCGCGACGGAGACGTGGTCTGCGTAGGAACGCTCTGCGCCCGCGTTAAAACCACAGCCGAAGAAGACGACTACTTTGATGAAAAGACAGCTGATGACGACTTTGATCCGGAAGTATGGAGGAACATCTAA
>CpE56_92
ATGCCAGCCTTCCAAGCTGCGTCGGGGATGCCATATTGGATTGACCTAACGTCCAGTGACCTGCGTAAGTCAACATACTTCTATACCCAAGTGTTGGGATGGGAGATTGAAGAGTTTGGCCAGGATTATTATCTCGCTCGTGTGCAAGGCCTCCCAGTAGCGGGATTCATTAAAAGGCCTGAGGACCAGCAACAAGCTGATACCTGGGTGACTTATTTCCTGACAGATAACATTCATGCTGATTGTGAGGGCGTCGAAAAGCTGGGTGGGCGTGTGCTCGCGGCGCCGATGGAAGTACGGCTCGGTCTTATGTCCATTGTCGTGGATAATTCAGGTGCACTTTTTGGATTAATCCAGCCTGCTGGGGAGGAAGCCTTCATTGCGGCTGGCGAGCCAGGAACGCCAGTTTGGCATGAATTAACGTGCACTACAGGCTACGCCAAAGCGGTGAAGTTTTATCCTTCTCTGTTCAATTGGACTACGGCAACGGTGGACTCTGATCATAATTTTGAGTACACCACAGCAGAAACTGATGGCGGTGCTTTTGCTGGCATTTTTAACGCGGAAGGGCAGTTCCCGCCTCAAGTCCCTAGTTTTTGGCAGACCTATCTGGGCGTCTCTAACATGGATGAAGCAGTGAGGAAGACAAAGGAATTCGGCGGAGAAGTGATTCGTGAGCCTTTTGCCTCGGAATTTGGTTTGATGAGCATCATTTCCGATTCTACGGGAGCCACAGTGACAATATGCGAAGTAGAAGAAGCTGTGGAAGAAGGCCGTGAATCTGATCCTCTTGAGGGAATTGATCTCAGCCAATTTGGGATTTAA
>CpE56_93
ATGTATGAGCTCGATGATCTCAGCTCGAAAGTTCTTGACGTGGTCGACGGAATACCCGTTGGCCGCGTGCTTTCTTATGGGGATATTGCGGAAATCGTAGGTATCGGTCCACGGCAAGTTGGGAAAATCATGGCGACCGTTGGACATCTAACAGCTTGGTGGCGGGTTGTGAGATCGGATGGGAGTAGCCATCTGGTTGATCGTGCTGTTCATTACTGGGATTTGGAAAATATTGCGCACAATGGAAAAAGGGTTTTCATGAAAGAATCCCGATGGGGTTGCGATTTGTAG
>CpE56_94
GTGTTTGCGCAAGATATATCTAAAGCTATTGATCGGATCGCGGATGATATTGATTCTTTGCGTAAACTTCTGACGTCACCGGAGGAAATTAACTTCTCTGAAATGGCCGATTCCTTTGTAAAACTAGAGCAGGCTTTTTCCTTTAAAGCTTATAGCGATGCCTTTGTGGCCTATTGTGCTCATATTAACAATGCGGGAACGCTCGTTGGGAGCAAAAATCCGTCGATTTTCTTGTTAATGGTTTAG
>CpE56_95
ATGGGAGAAGATATTCGAGAGAATGCAGCAAGAACAAAAATTGAAAAAATAAAGATCATTGACCGAGAATTGCGGAGCCTAAAGAAAAACACTGAGCTAGAGACTTATCAGTTACGGGCGGAATTTATCGCGAAAGCACAAGGCATGGGTGCAGAAGCTCTTGGGCAATACACGAGAAATCGTGTGAAGGAGCTTAATCGTAAGGCTGATCCAGACCCCTATGCTGCGCTTAAAAGGAGAAAAATCACCATAAGCAAACCGGACAAAGATGGTGGGGTATATGTGAGTGGTTATTTACCACCGGCTACGGGTGTTCTTCTTAAATCTTTGCTTAGCCCTGCGAGGCGAAAAGGGGTTGCATCGTCGGTTGCTCCGGAAGAAGATAAGCGGACATGGGCGCAACGACGGGTCGATGTCTTCCATCAATGCTTGGCCCAGAGTTCTTCCTTGATTGCAAAACAAAATGGTGGTGTAGGGACTGTTATTGTGTCTACGACCATTGAAGAACTTGAAAAAGCTGATTGCTCTACGCGCTTCTACACAAATACAGATATTGAGCTTTCTCCTCTCGACCTTCTGATGCTAGGTCTTAGAGAAGATCTCTTTGCTTGCCTTATGGATAAACAAGGGATTCCACTACAACTGGGGCGGAGTAAACGTACTGCCAGCATCTACCAGCGTTTAGCATTGGTGGCAAGAGAGGCAGTGTGTTCGCATCCTAATTGCGAACAACCCGCTTCCAATTGCGATGTTCACCACTTGATAGCTTGGTTTGATGGTGGTCGCACCGATCTAGAAAATTTAACTTTATTGTGTAGACACCACCACACCAGCAATAACGATAGAAGAGATTTTCGTTTTGGTGTAGGGCATTATCAGAGAGACGCGGGAGTCGTAAAATTTTATAGACCGGGTGTTCCACCTGAAGAAAATCAGGCTCCCGCCAGACGCAAGTCGGCGGGATACCGGATAAGGATGGCGGAGAAGTCTGCCTAG
>CpE56_96
ATGCAATATGTAGCAGCCATCGACCAAGGCACTACTTCAACCCGCTGCATCATCTTTGACCATGACGGCAACCAGGTCTCCGTTGGTCAATATGAACACGAACAAATCTTCCCTCAAAAAGGCTGGGTAGAGCATGACGCCATCGAAATCTGGGACAATACCCGCCGCGCAGTAGGGACCGCCCTTGCAGACAGCGACCTGTCAGCTAAAGACATAGCGGCCCTAGGCATCACTAACCAGCGCGAAACCACAGTGGTCTGGGACAAAAACACCGGCGAGCCCGTGTACAACGCCATCGTGTGGCAAGACACTCGCACCACCTCAATCTGCAAAGAACTCGCTGGTGATGAAGGCGCTGACCGGTGGTACCGCAAGACCGGCCTCCTCATCAATTCTTATCCCGCTGGTCCCAAAATCAAGTGGATTCTAGACAACGTTGACGGCGCCCGCGAGCGAGCCGAGGCAGGAGAACTCCTCTTTGGCACCATCGACACATGGCTCCTCTGGAACCTCACCGGCGGCGCCGATGGCGATGACGGCGCACCGGCATTGCACGCAACCGACGTGACTAATGCTTCCCGCACCCTCCTCATGGATATTGAAAAACTGGAGTGGGACAAAGAACTCTGCAAAGCCATGGATATCCCCATGGAAATGCTCCCTGAGATACGTCCATCAGTCGGCGATTTCCATCAAGTACGTGAACGTGGATCGCTCTCCGGGGTTCCCATTCGATCAATGCTTGGCGACCAACAAGCCGCCATGTTCGGCCAAGGTTGTTTCCGTCCAGGTGAGGCAAAAAACACCTACGGAACAGGCCTCTTCCTGCTCCTCAACACAGGAACCACCCCTAAGTGGTCCGAAAACGGCTTGCTCACCACAGTTTGCTTCCAAATTGAAGGCCAAAAACCGGTCTACGCATTGGAAGGTTCAGTTGCTGTAGGAGGATCGCTAGTCCAGTGGCTGCGCGATAACCTCATGCTTGTCCCCAACGCTCCTATGATCGAGAACATGGCACGCAGCGTTGAAGACAACGGGGGCGTCTATATCGTTCCAGCTTTCTCCGGACTTTTCGCGCCATACTGGCGACAAGACGCCCGAGGCGTCATCGTCGGACTCACTCGCTTTGTTAACCGCAATCACCTAGCTCGCGCCGTTTTGGAAGCAACCGCATACCAAACCCGCGACGTTGCAGACGCCATGGTCGCCGACTCAGATGTGAAGCTCACTGAACTTCGTGTCGACGGCGGAATGACCTACAACGAACTCCTGATGCAGTTCCAGGCAGATATCCTTGGCGTCCCGGTTACTCGCCCTAAAAACGTGGAGACCACGGCCACCGGAGCCGCCTTTGCCGCCGGTTATTCTGTCGGCTACTGGGAAAATCTTGATTTCCTCACTCAGCAAAAAGGCGATTTACACGTCTGGAAGCCTACAATGGATCAGGAAAAAGTCGACGAGCTTTACCACGATTGGAAGCGCGCAGTAAAGCGTTCCCTGAACTGGGAAGAAAATGTAGACGAGTTCTAG
>CpE56_97
ATGACTGGAGTTGAATATCTATACTGGGAGTTTCTTGGAACAACCATCCTGCTCTTAATGGGCAACGGCGTCTGCGCGCTGGTCACTCTCCGGACCTCAGCGGGACGCAATGCAGGCTGGCTTACCATCGCCTTTGGCTGGGGCCTAGCTGTCTTCGCGGGTGCAAGCATCGCCAATCCTTCAGGAGGCCATCTCAACCCCGCAGTAACCCTCATGCTCGCCGTCAAAGGCAGTGTCGCATGGAACTTGGTTCCGTGGTACTTCGCGGGACAAATGCTCGGCGGTATCTTCGGCGCATTCCTTTGCTGGGCGGCATTTAAGCAGCTTTTCGACGCTAACAATTACGACGAAGCCGGAAACCCCGGAGGTAACAAAAACACCGGCGGGATCTTCTTCACCAACCCTGCACACCCCAACAATTTCTGGAATGCAGTCACCGAATTCATCGCAACCTTCGTGCTGCTGGCATTCATCGCTCTCGGACCATCCGGAGATGTTGGACCGCTCAAATACTTCGCTGTTGCGTTCATTGTGGTTTCCATTGGCCTCTCCCTGGGATCGCCCACCGCATATGCAATCAACCCAGCACGCGATCTCGGGCCGCGCATAGCGTACGCGTTCATTCTTCCGATCAAAGACAAAGGCAGCGCAAACTGGTCTTATGCATGGGTACCAATCGTTGCGCCTATGCTTGCTGCCGTCGCCACAGGCTTACTCGCACTATAA
>CpE56_98
ATGGGCCGCATGGATGAACGCAAAGAATTTGAAGTCGGCGGCAAAGATCGGAAGCTGAGTCCCGAAGAACAACTGGAACAGCTTTCCACATACATAGCGGCCCACTATGAACGCCCTGCGATGAATCCCCCATGGTCAGACTCCCCCACTGACCCGCTTGTTCTTGATACTTACGACGCCCGCCTCGCCGACCGGATCACTCATGCCTCCATGTTGATGCTCGGCTCCGCTCTGGATCACACCACGCCGGGCGTCGCTTTTAGCGACGGCGTGACCACCGAGGATGTCCCCAACGGTCAGATAATTCGTCCCGCGCACCCAACCGGCGTATGGGGTATTTCACTCCATCCTGGTGGTTGGTGGAAAGGCTCAGGAACCGCCTTGGAAAATGCCTGGCGCCCAGAAGTCGCAGCCGTGGCTAATCTCTCCGGCATCACATTCCTCGATCTTGACTATCCCCTCCTCCCCGATCACACGGTTTCCGATGCAATCGCCTCGGTTCGCCGCGCCGCCCAATGGGTACGCAGCATGAATCCGCCGCGCCTCGTGGCATGGGGATACTCTTCAGGGGCCGCATTAGCCGCCCTCACAAGTGACCTTTGGGACGCGCAAGCACTTACTTTTCCGCACTTAACCCTCGATTACCTCCCAACGCACTTATGCGATGCAGAATTTCCACAGGTTTTCCCGCCTACTTTTCTACAGGTAGCCACGCAGGATTCCGTTGCTGATCGCTACCCGTGGGCAGAGGCTCAGTCGCAGGTCAAGGAGTATGTCTCTGAACACAGGGTAGCTACTCCAGAGGTCATGCGAGAGCGGGTAAAAGACGTAGCCGATTTCCTTGTGATTAGTAACACATAA
>CpE56_99
ATGACTTCTCAGCAACCTTTAATGAAGGATCTGTACCGTTTTGTTAATGGCGAGTGGTTAGACACTCACGTTATCCCCGAAGATCGAGGCGTGGACGGGACATTCCATAGCCTCCGCGATCAGGCAGAGGTCGATGTTCATGAGCTGGTTAAATCCTCGAGTTCACGGGCAGGAAAACTTTATGCCTCCTTCATGGATGTCCCCGGAATCGAGGCAGCTGGAGTAGCTGCTATCGATGAAGATTTGGATCGTCTGAAAGTAGAAACCACAAACGAACTCGCCACGGCTTTGGGCGAGCTCGATCGTTTAGGTGTTGGCGGCCCCGTTAGTTTTTGGGTAGCCAAAGATTCCGATGGTAGCGATTCGGTAGCCTACATCGTTCAGTCTGGGCTTGGGCTTCCCGATGAGGCTTATTATCGAGAGCATCCGGACATGCTCGAATCATATAAAGCGCATGTTACTACGATGCTAGGTTTTCTCGACCCACAGCGGCTCGGCGGACTACCGGCCGAGGAAGCTTCAGAGCGCATCGTGGCGCTTGAGACGGACATAGCACGGGGTCATTGGGATGTAGTAAGCACCCGAGACGCGCTAAAAACCTTTAATCCGACCGAGTTTTCCGAGCTTCCGGAGAACGTCGCAACGCTTCTACGGGCCGCACGACTTCCTGAATCCCGCGTAATCGTCATGATGCCCTCCTACTTGGATCACATAAATACGCTACTTTCTGAGCGTATCGACGATTGGAAGCTGCTTACTACCTGGCACATCCTCCATGCGCGCGCAGGAGTGCTCACCCCTGAAATCTCGCGCGCAGACTTCGCATTCTTTGGCACCACCCTTTCCGGCGCTACCCAGCAGCGTGACCGTTGGAAGCGTGCTGTCGGACTCGCAGAAAGTTTTGTTGGCGAGGAAATCGGTGAGGTCTTTGTTAAAGAACACTTCCCGGCCTCCTCTAAAAAAGATATGGCGACTTTGGTTGACTACCTCATCGCTGCGTACCGGGAGCGCATTGAGCATCTGCAGTGGATGACACCAGTAACCCGCAAGCGAGCACTGGAAAAACTGGATAAATTCAACGCCAAGATCGGCTACCCAGACACCTGGCGCGATTATGGCGATCTAGAGTTCTCCGACGCTGGCCAAGATCTTCTCCGCAACGTCCGTACAGGTTCCGCTTATGCCCATGACTACGAGCTCTCCAAGTTAGGCAAGCCCGCGGACCGCTCTGAATGGGTAACCACGCCGCAAACCGTCAATGCGTTTTATAACCCTGTGGTCAATGACATCACTTTCCCCGCTGCGATCTTACGGGCGCCGTTCTACTCGCCCACGGCGGATGCCGCCGAAAACTTTGGCGCAATCGGTGCAGTCATCGGGCATGAAATTGGCCATGGTTTTGATGACCAAGGCAGCCAATACGACGGCGACGGCAACCTGCACTCCTGGTGGACCGAGGAGGACCGCGAGGCCTTTACCCAACTCACCTCAAAGCTCGTCGAGCAATTCGACGGCCTAGTCCCTTCTGTGCTTAAGGAATCCACCGGCGTTAACGGAAAATTCACGCTCGGAGAAAATATCGGAGACCTCGGCGGCCTAGGCATAGCAGTAGTCGCTTATCAGCGCTACCTAGCCGACCACGGGGAGGACACGACAGGACTCCAACGCCTCTTCCTGTCATGGGCCCGCATCTGGCGCACAGCAATACGCCCTGAACTGGCAGAACAATACTTGGCCATAGATCCGCACTCGCCAGCAGAGTTCCGCTGCAACGTCATTGCAGGCAACATCGCTGAGTTCTATCAGACCTTTAACGTTCCAGAAGACTCCCCGATGTGGATCGCACCGGAAAAACGCGTCACAATCTGGTAA
>CpE56_100
ATGTTCGATGAAGAAGGTAGTTTGAACAGTATGTCTTACTTCCAGTTCCGGCCTGCGATGTCGGCAAAATCCTGGTGGCTCGTTGCCGTAGTGGTCACTCTGCTGCTTGTCCTCCCCGCTGCGCTCAATGCTGTGGTCCCCAGCATTGATTTCAAATTGAAGAATGTGATCTTAGGAAAAAAAGATAGTTTTGAGCTTCCAGTGGTGTTAGACGACGGTGCACACCTGCAATGCAAAGAGGAAATGTCCGATTTATTCCAGCCTCAATGGGATTGTGAAGGCACCAGAATTAACTCGATGGTGGTTGATGGCAGTACGGACCAGGACCACACGCTTAGGCGGATGATGCGTTTGAACGCCAAGGTTCCATTGCCCAAAGACGCAAAAATATTCCGTGAGGGAAATATTAGGATCATTGAAGGGGCTAGCCAAGTGGGCTTAAGCCTTGCAGTGCAGGGAGAGGATGAACAGAAGACCTTGTTCGTTCTTGTCACGGGGCCAGATACGGATAACGCCGTACAACTCATCGCGAAGAATTTTCAAAATTATGCAGTGAAGGGAGCCACCGCGTGA
>CpE56_101
GTGAACACCTCGTTGGTAGGACCTATAAAATCAGCCACCCACCCAGCGTCCATTTCCTGGGTGATGTGGGCGATCATTGGTATTTCAGCCCCAGTGTCTCTCTTTTATTTAGGCGCTTACGTATTACTTTCTCCTAGCGGATCGGCTGTGGGACTGCTTTGCGGAGTGGCATACTTAATAGTGGGAACCCTGATATTCCGGGTGTCTCCTATGTGGCCTAAGGCAGGCTGGAAATGGTACGTGACCTCCCTTTGTTGGGGCGCCTGCTCTTCTTTTGCCCTGGTTATGGCTTCCTCTCAACCCATTATTGATTTAACGGAAAAATTGGGTTGGAAGATGGTGAGTGCGTCCTTTGGTGGGGCATATCCTGAGGAAATTTCTAAAGCTCTCGGTGTTCTTCTCATACTGTTTACGTTTTCTAAAATCAGCCGTCCTTGGCATGGGTTTGTTACCGGCGGCATGGTCGGCTTAGGGTTTGAAATCTTTGAAAACCTGATGTACGGGGTTATTGAGGGGATGTCGGATGCCAATTCTGACGTTCCTGGAGCGCTATCTTCCTGGGGACTAAGAACTCTGGCGGGACCTGGTCTCCACGTATTTTTCACGGCAATAGCCGGATATGGCATCGGGCTAGCCGTGTTTACATACGGGTGGGATCGCTTCCGTCGACTTCAGGTCGCAGGTGCGGCTCTGCTTGTGGCCTTTACTTTCCATTTCTGCTGGAACCTCACATGGGAGGGTGATCTCGGCACTATCATCAACGTGATCGTGGTGTCGCTGTGCCTCTATCCCCTTGTTATTTATCTTTGGATTAGATGCCATAGAGACGCCACCGCTGATTTTGGCATGATCCGCATGAACTCTCCTTTGACGTTAGTAAGCCAAGTGAGGAACGATGAATAA
>CpE56_102
ATGAATAAACGCATTGCTGTACTGGGAGTCGCGATGTGTCTTACAGCTTGTGGCTCTATTGAATCTGTGGATGGCGGTAGAACTGACTCAGACGCGATTGTTATTGGATCTCAGACGTATTATTCCAATGAGGTCATCGCTGAGATCTATGCGCAAGCGTTGGAAAAGGCCGGGCATAAAGTAGACAGGCAGTTTCAGATCGGACAGCGAGAAGTCTATATGTCTGAGGTGGAAAACGGATCCATAGATGTGTTCCCTGAATACTCAGGGCCGCTGCTGCAATATTGGAAACCAGATACCACAGCGCGGCTACCAGAAGCTGTATACGCAGAGCTGCAATCTGCGCTTCCCTCGAGTTTGCAAGTCCTGAATCAAGCAGAGGCTTCGGACCAGGATTCTTATGTTGTGACTAAGCAATACTCGGAGGAACACGGGATAAAGTCTATTCAGGATCTGGCCAAGGTTAAGAACATAACCTTGGGGGCAAACTCAGAGGCGGAGGATCGCCCCAACGGACCCAAAGGCCTAAAAAGCGTCTATGGGGTGGATGCTGCCTTTACTCCTATTGAGGACTCCGGTGGGCCGCTGACAGTCAAAGCTCTCAAAGACGGTGATATCCAACTGGCGATTATTTACAGTGCGGACCCCTCTATTGCTGCAAATAATCTGGTAAGTCTTGAGGATCCCAAAGGGCAGTTCCTTGCGTCACGAGTAGTGCCGTTGGCTAATAAAAAATTAGATGCAGACGCTGCGGCAGTGCTTAATAAAGTGAACGCACAACTTACCACCCAGGATTTGATCCAGCTGAATACGCGTTCCGTGACAGAACAGCTCCCCAGTGCGCTGATTGCCAAGGAATGGCTAAAAGCGCACTAG
>CpE56_103
GTGGATAAGCATGACGTAGACTCGGATTTCGTGTCTAGTTCAGTTTCGCAGAAAGTTAAAACGCTAAAGCTTTTGGCGGTTTTATCGGGTGTTCTCGGCTTCATACTCTTCCTCTTGACGCCGTTTATGCCGGTCAATCAGGTGCAGTCTTCTCTGTCCTGGCCGCAGAATGGAAACCTTAATAGCGTTAACGCTCCTTTGATGAGTTATTCTCCTCAGGAACTTAACGCAGTCATCCCGATTAGCGCTTCTGAAAAACTCCGCCCAGGTCAAAGCCTCATCGTGGGAACCTTGCCGGAGGACAGCGAAGATGCCGCAGCGCGCGGGCTCTTCGTGCGTTCTTCCGACGGCGGAATCCAGATAACATCCCGTGGCGAGCTCGTCTTCGAGTTGACTGCAGATGAACTCAAAAAACTGCCTGCCGACGCAAAAGTCAGCGTCTCTTCCACCAAGGACGCGACTACTGCTTCCGTGGGCGAGTACAGCGGTTCTATAGATGAAGACAAGCGTCCACAGATCACAGGACTGTATTCCGAGCTCGACTCCCAGGCTGCTGACAGCCTCAGCAGCGCGCTTAAGGTCGACGTAGAGATTAATTCTCGCTTCACCACCTCCCCTACCGCAGCAAAGTACACGACCATGTGGCTCGGCGGGGCGATGACCGTTATTGCGCTTGTCTGCTTGGGGCTGCTAGACCTGCAAGACAATAAAAAGGTGCGTTTCCTCCAACACGGCGCTTGGCGCCCTCGGGGACTCGACGCCATTGTTGTCGCGATCCTAGGTTTCTGGTATTTCATCGGCGCCAATACCTCTGATGATGGCTTCATCCTTACAATGGGGCGGATTGCTGCGCACGCTGACTATATGGCCAATTATTACCGTTGGTTTGGTGTTCCGGAATCGCCCTTCGGCGCACCTTATTATGACCTTCTGGGTCTTATGTCGCATGTCTCCACATCTTCTATCTGGATGAGACTTCCGTCCCTCATCGCCGCCCTTATCGTGTGGTTCGCCCTCTCCCGCGAGGTTCTCCCGCGTCTGGGCGAAAAAATTGCTGGAAGACGCGTCTCCCAATGGACCATGGCCTTTGTGTTCCTCGCCTTCTGGTTGGCTTATAACAATGGTCTGCGCCCAGAACCAATCATTGCTGCCGGCACCCTGCTCACGTGGCTGTCATTCGAGGTTGCTATCAAGACCGAACGGCTCCTTCCTGCTGCAGTAGGAACGCTTCTCGCTGCTTTCACCCTTGCTTGTGGCCCCACCGGTCTCATGGCCGTTGCCTGCTTGCTGGCTGGTTTGTCGTATTTGATCCGCATTATTTACCGCCGTATACCGCTTCTAGGCGGCAAGCCCGCATTCAACATCGCGGCTATGGTCGCGCCTTTTGCAGCCGCCGGAACTGCAGTCTTGGTTGCTGTTTTTGGCGATCAAACTCTGATGAACGTCTTCGAGTCCATCCATGTCCGCTCAGAGACGGGACCGTCGTTAAGCTGGTACAACGAGTTCGCCCGTTACCAGGTACTCATGCAGCAAACCGTCGATGGTTCTTTTGCCAGAAGAATCGGCGTCTTTTTCACCTTCATCTCTATTGCCCTCGTGCTCACCTCCATTCTGCGTAACGGAAAGGTTCCTGGGAGCAACAAGGGTCCGGTCTTCCGACTGTTGCTGGCCATGGTGGGAACCCTGTTCTTTATGATGTTCACGCCCACCAAGTGGACTCACCACTTTGGCGTATGGGCTGGCATCGCAGCGGCTCTAGCGGGGGTCGGCGCGGTGGCACTCTCCCATATGGCTTTGCGTGCCCCTCGGTCACGTACCCTTCTTACAGGCGGAATACTCTTCGTCTTTGCCTTCGCGCTCTCCGGCACAAACGGATGGTGGTACACATCTAGCTACAGCGTGCCCTGGTGGGATAAGACGATTCAGATCCATGAGATCGAAGCGTCTACCGTCATGTTGGTTATTTCCCTCGTTGTGTTGGGCATAGGCGTTTTGCAGTCCTTTAAAAAGGATGTGGCAGAGGAACGCGGTGAGGCTCCCGTGGACTTCCGCAAACAGCGCTTTGAAGGCCTCGCAGCTGCCCCTATTGCGATACTCAGCATCCTCGCCGTAGCGTTTTCTATGGCGTCCCTGGGCAAAGGTTTTCTCTCGCAATACCCCGCCTACTCCGTCGGATTAGGCAACCTGCGGGCAGCCGCGGGCAATACTTGCAACCTTGCTAACGACGTCCTCGTGGAGGCAAACACCAACGAGTCCTTCCTCCAGCCGCTGCACAGCAGTCTGGGAGAATCACTCACTTTTGGCAAGAATCGGGCATTTGATCCCAACCACATTTCCTCCGAGGCCTACACAGAAGAAAACAAGTCTTCTTCTAGCACCGCGGGAACCGCCAACAGCACGGACACCACCGAGACCACTACCGAGGGCAAGGAACACCGCGCAGCTGTGGGCGTAAACGGTTCCACCGCGCAGCTTCCCTTTAATTTGGATTACACTCGTGTGCCGGTTCTTGGCTCTTGGACCAGCGGCGAGCAACACTACGCAGAAGCTATCTCCGATTGGTATAAGCTGCCGGAGCGCAGTGAGTCTGCCCCTGTCATCGCGGTTTCTGCTGCGGGAAGCATCGAGCATCTCGACCTGGATGGGATCAAAAAAGAGGGCCAGAAGCTGATCATCGAGTACGGAACCGCCTCCAATGGGAAGGTTGACATGCTCGGTGAAAAGCAAATGCTTGATATCGGACCTGACCTTAAATGGCGTAACCTGCGTCTTCCGCTTTCAGAGCTCCCCGAGGAAGCCAACGTTATCCGTATCCACGCAACAGATGGCAACCTCAGCCCTGATGAATGGCTAGCGTTTACCCCGCCGCGTGTTCCCACGCTGGAGACGCTAAATGACGTCTACACCTCAGAAACCCCCGGGCTGCTCGACTGGGCGGTGCCGCTGCAGTTCCCCTGCCAGCGCACTTTCAACCACTATGCAGGCGTAGCAGAAATTCCTAAATTCCGTATTTCCGCCGACGCAGAAGGCCGCGCTTCTGGAGCCTCTTTCCAAGACTACTTTGGCGGCGGTGTCACCGGAATTGCGGAAGCCGTGAATTATAGCTACCAGCTTCCGAGCTACTCCAAGAATGATTGGCAACGCGATTGGGGATCCATCGAGGTCTACCATCCACGCCCCAACTCGCAGGGCAAAGAGCCTGATCTAGCTCAGATCACCACAGAGACTGTTACTCGATCAGGACTCTGGTACCCCGGTCCAATGAATATCAACACGGACCACTAA
>CpE56_104
ATGATCAATCGTGCCCGCAACGCAGATTCCCAACCGCCGAAAGACGACTCGGAAGCGCCGCACGCCTCTGCTGCAGCCAGCGACCCATTTCCGGTGATGCTCAAACACCCCGACAAGGACAACCTACGGGACAAAAGCTACGACTTTGACTACACCCCTGACATCCAAGATGGTCCGCACACTCTGTTCGGAATAGTCGCTGCAATCCTGGGAGGTGGGCTCTTTACCTTCATCTCCTGGTACATACTCAAGCAAGTCAATCTCCCAGCCTTTGGCCCTTCTCTGGTTACACGTGCACTGGCCACTTTCTGCACACTTCTTGTTGTTGTTGCGGTCACGGCACTCATGATCTGGTGGGTTCATTATGAGAAGACAAACCAAGAGCGTCCCCGTTGGTTTACCTGGCTCACCTACGCCCTGACCTATTTATCCCCGGCAGGTCTAGTAGTGGCTTCCCTCGGGATACCGCTATCCCCGACCAAGCTCTACCTTGACGGACTAACCGTAGATCAAGTTTTCCGCACCCAATACATGACGCGGCTTACAGATTCTTGGCAGCTCACCGATATGAACTATATCGATCTTCCAGCGTATTACCCCGGCGCATGGTTCTGGTTTGGCGGCAGACTGGGAGCTCTCCTCGGGCTTCCTGGGTGGGAAGTCTTCCAGCCATATTCGCTCATCTCTCTCAGCATGGCAGGCTGCCTCCTCGTCCCGATATGGCAGCGTCTCGTTGGGAGCTTGCCCGTAGCTACCGGCATAGCGCTAGTAACCACTACTATTGCGCTCGTTATGTGTGCGGAAGAACCCTACGCATGCATTATCGCAATGGGCATACCAGCCGCAGTTATTATCGGTCGTCGTGCATTGTCGGGACGCAAAAGCGCCATGCTTGCGATTATTTTCTATCTGGGTGTTTCTGCATCTATGTACACCCTCTATACAGCTATTATCGCGCTGAGCCTGATCGCTATCACTGGTGTTATTTCCGCATTAATGCTGCGTTCTTGGAAGCCCATTGGGCGCATCGTCACCATTGGTGTTTCTTCTATGGCTATCGCCGCTATCGCGTGGGGCCCGTACTTTGTTTTCATTTTAAGCGGCAACCACACCTCAGGTGCTACCGCTTCCCATTTCCTCCCCGTTGAAGGCACGGAAATCCCGCTTCCTATGTTTGCAGCCAGCATTGTGGGAATTCTCTGCATGCTAGGCCTGATCTACCTATTGGCTCGAGCGGCGGATCCAGACATCAATTCCCTAGGCGTTGCCGTCGTGGTTGCTTACATCTGGGTCATAGCCTCCATGGCTGTTACGCTCACGGGCTCTACTCTCCTTGGCTTCCGCCTAGATCCTGTGGTCACAGTTCTTCTAGCCACCGCAGGTGTACTGGCCATAGCGGATTTCCGCCTTGTAGGAATTCACCGCCTCTATCCCGTGCAATTCTCTGCTAGCACTTCACGGCAAATCACAATGGTCATTGCCATTGTGATCGCCCTTGGCGGCATCAAATATGCCCAGGATATTCCCGCAAAACACTCGCATTCTATTGACCATGCTTATTCCAGCACAGATGGTAACGGTGAGCGCGCTGACCGTTACCCGGCTGATGCCACGCAGTACTATGCCGAGATTGACAAAATCCTGCGGGGAAACGGCTCACTTCCACGCGAGACTGTAGTTCTCACAGATGAGATGAACTTCATGGCTTATTACCCCTACCACGGTTTCCAGGCCTTCACCTCACACTATGCAAATCCTCTTGGGGAATTTAATGAGCGGAATAAAACCATAGAGCAATGGGCAATGGACAGCTGGCAGCAGCTCAAAGACCCCAAAGCGTTTGACCGCGCATTGCACGCCACCCCATGGCGGGCACCCGATGCTTTTGTTTTCCGCGCCGATTCCACGGAAGAAAGTTCAAGCGGTTGGAACTTTGACCTTGCGGAGGATATCTATCCCAACAATCCCAATGTCCGTTTCCGCGGAGTAAAAATCAACCCGGAGGTCTTCACAGGCAAAGACTCTCCCTGGAAAGTCGATCAGGTAGGACCATTTGTGGTGGTGACCCGTGGATAA
>CpE56_105
ATGCTGAACGCAGTGGGCAAAGCCCAAAACATCCTCCTCCTCGGTGGCACATCCGAGATCGGCCTAGCTATCGTAAACGAGTTCCTGACTCACGGTCCCGCACACGTCACCCTTGCTGCGCGCAAGGATTCGCCGCGTATCGACGCCGCCGTGAAGGACATCGAATCAGCTGGCGCATCCGCCGTTGAGGTTATCGACTTCGACGCAACTGCCTTTGATACGCACGCCGATGTCATCGACCAGGCTTTCCTTCTCGGAGACGTCGACGTAGCCATCGTGGCCTTTGGCACTCTTGGGGACCAAGAAGAACTTTGGCAGGACCAGTCCAAGGCTGTGGCCAGTGCCGAGACCAACTACACCGCACCGGTATCCGTTGGTGTACTCCTCGCGGAGAAGTTCAAGGCCCAAGGCCACGGCACTATCGTTGCCCTGTCCTCTGTTGCAGGTCAGCGTGTTCGCCGCTCCAACTTTGTTTATGGTGCTTCCAAGGCTGGCATGGACGGCTTCTACGTCAACCTAGGCGAGGCCCTTCGCGATTATGGCGTCAACGTCCTTGTCGTACGCCCAGGTCAGGTGCGTACCAAGATGTCCGCTGATGCGGGAGAGGCTCCACTCACGGTGGATCGCGAGGACGTAGCTAAGGCAACTGTCCAAGCGGTTTTGTCCGGAAAGAGCTCCATCTTCGTTCATCCACTGTTCGAATATGTCTCGCTTGTTTTCAAGTTTATTCCTCAGGCGATCTTCCGAAAGCTACCGTTCTAG
>CpE56_106
ATGACGAGCGCCAAGGGCACGTCCAGCACCGCAGCTTCGAGCGGTGTCTCCGGAGCCTTACACACAGAAGCCATGAAACTCACCGGTTGGGGACGCACCGCCCCCACAACCGCAGAGGTCCTCGCAACTCCAGATTTGGAGACCATCGTCAAGGCAGTACGCCAGGTCGCCGAGCAAAATGACTCCAAGCCAGACTATCTCCGTCGTGGCGTAATCCCTCGCGGTATGGGCCGCTCCTACGGCGATCCTGCACAAAATGCTGGTGGCCTTGTCATTGATATGCAGCCTTTGAACAAGATCCACTCTATTGATCCAGAGACCGCCATTGTGGATGTTGATGGCGGTGTGACCCTTGATCAGTTGATGAAGGCGGCTCTCCCCTACGGGCTGTGGGTTCCTGTTCTTCCAGGTACTCGTCAGGTCACCATCGGCGGCGCTATCGGCCCAGATATCCACGGAAAGAACCACCACTCAGCTGGTTCTTTCGGTGATCACGTCACCTCCATGGAACTGCTAGTGGCCGACGGTCGCATCTTGCACCTTGAGCCAGAAGGCTCGGCAGATGATCCAGACGGTTCTCTCTTCTGGGCAACCGTTGGCGGCATGGGCCTCACCGGCATCATTGTCCGTGCAAAGATCCGTATGACCAAGACGGAAACCGCTTACTTCATCGCAGACGGCGACCTCACCGCTAACCTCGATGAAACCGTGGAATTCCACTCCGACGGTTCCGAGTCCAACTTCACCTATTCCTCCGCTTGGTTCGACGCCATCAGCCCGGAGCCCAAGCTAGGTCGCGCCGCCATTTCACGGGGTTCCCTAGCCACACTCGCGCAGCTGGAAGAGCTCTCCCCCAAGCTGGCCAAAGATCCCCTGAAGTTCAATGCCCCACAGCTTGTGACGGTTCCGGATATTTTCCCTTCCTTCACCATGAACAAGCTTTCTATGATCGCAATCGGTGAACTTTGGTGGCTCAAGTCAGGCACGTACAGGAACAAGGTGCAAAACCTCACCCAGTTCTATCAACCGCTCGACCTCATCGGAGAGTGGAACCGCGGTTATGGTTCTAAGGGCTTCCTGCAGTATCAGTTCGTGGTTCCACGTGAGGCTGTCGAACCATTCAAAGATATCGTCCGCGATATCCAGCGTTCCGGACATTACTCCGCACTCAACGTGTTTAAGCTCTTCGGAGAAGGAAACCGTGCGCCGTTGAGTTATCCGATGCCGGGTTGGAACGTCTGCGTAGACTTCCCGATTAAGCCAGGACTAGGCAAGTTCCTCGATGAGCTTGACCGCCGTGTCATGGAGTTCGGTGGACGCCTCTACTTGGCCAAAGAATCTCGTACGAGCGCTGAAAACTTCCACTCGATGTATCCAGGAATGGAAGGCTGGCTCAAGACACGTAATGCGATCGACCCCACTGGCGTCTTCGCTTCTGACATGTCCCGCCGCCTCGAGCTACACTAA
>CpE56_107
GTGACTTCTATGTTTGGATTCCTCAAAAAGAAGACCGTGGAAACGCATATCGCGGCAGAACGCACAAATACTCCCATGGATTCCCGCATGACCCTCCTCATGGCTGAGGAAATCCCCATGCTAGATAGCGCTTCTCGAGTGCGTATCTATCAAATCCTCGAGGAATATGACGGTCCGCAAATTACGTCGCAGGAGGAACTTCCCCAGGAAATTCGCGACATGATGGACCTGTAA
>CpE56_108
ATGAAAGACACCACTGTTGAGAGAAACCTGAATCCTTTAGATGACACGATGACGGGGCGTATCTCCCAGGCTGCAGCCATAGGCCTGATCACCGCGCTGCCGGACTATGTGCACACCAAGGCGCTTCGGTGGGTAATTAATACCGTCATCCTTGGGTCTCTCCTGGGCGTCGCTTTATACGCTAATACCCATGATGATGATCCAGACAATGATCCTGATGTGATCGCTGCACGTGTGCGTGAGCAACTGGAAAGCAGCGACGCTAAAGAATTCGGACCTCTTGTCACGTGGGGTGCGTTTGCAGTGCTCCTGCTTATTTTCCTTGGGATCAACAAACTAGACAGAACAATAAGCAAAAAGGTCGTTGAGTTTTTGCGTCGCCGTGGAGTTTCCAAGCCTCATACTCTGCTTGGGGTTGTCGGCGCGGCGCTGGTTTTTGTTTCTTCCGGAGACCAGCGGTGA
>CpE56_109
GTGATTAGCATTATCGACGTTCGCGGCGCGGCGCCGGACCATACCGTTGTGCTCTGGCACGTACACACGGATCCTTCCTATCCCACCGGCCTCATGTCTGGGGCATGGGTGCTTGGTCCGGGGGAAGCTACGCCCGTGGATAAGCTCCCGAGCCTGCTTACGGGAACAACAGCTCTTCCCTTGAACGCCGAGGCTCGCGAGTTAGTGCCAGGCGATATCACATGCGTCAGTCTCCGCGATGTAGCTGATGCAGTGCGGACGGGGCTCGATGAGATTAAAAAGGAAGCCGCGCGGGCAAAGTCGGAGAATGAAAAACTCGTCGCCCCGCGTTTTGAGGCCCTCACGGATATCTCTCCAGAGGATTTTCTTGATGCATATCGGGGTGAGCCTCAAGCACGAGATGCATGGATGATGGCCAGCGCAGCAGCCGGATGGATGCAGCAATGGCTCGACATAGAATCCGTGCGCAGGAGCCGCGCCTATCTCAAAGAAGCGTTTGGCTCAGAGCCGAGGCCGCTACCGATCGGCTAA
>CpE56_110
GTGATACAGCGCAGCGGAGTGATCTGGATAAGCGAGGCCCGCCTGCGTCGTGGAAAGGCCGTTGCTCGGCGCAGGCGAATCCGAGCAGGAAAAATAATAGTTCTACAGCTTAAAGTCATTGATGCGGCGGGGATTCTGCATCGAGTTCTCGGAGTGCGAGACACGCTGAAGCTTGCGGGGGTCGCCGAGATTATCAAGACGTGTTTTGGTTTTGATGCGGCTTCGCCGCAGTCTTTTTATCGTTGCGGCGAGCAAGTGTCGATGAATGATTGTTTACATGCGCATACTGCTGCGATTCGCGCCGGGCAGCTTGAGTACAACTGGGGACTGTGGCGAGTAAGCCTTTCGATCCTGGACACGTATTCCCGTGAAGCTTCTGCACCGGAGGCTTTGTGCCTGGGAGGAAGCGGGGATCTTTATGAACCAGATGCGCCAGTGGATACGGCCCGTATCAATATGGCTATTTCTGGTGGTAAAAGAGCACAAGAAACCCTTGCTCACGTGCATGAGGAGGTTGTTTCAATCATTCAACGTACCCAAGAGACTGGGTTGATCCCGTTACTCCAGGCACTAGGGCTTGGAGAGGAACCAAATTACGCGGCTTCTGGCCTGCAGGCTCTTCCTGTGGAGCAGTCGCGCCAGGCACGGGAGGCCTGGTGGTCTTTTGTGATCGGCATGGCGTGCATGGGAGGGAAAGACCTAAGGTCGCGGGTGGCCGGGCGGCTCATGAGGAAGTTGGGCTGGCAAGAAGACCTGACTGATGAGCGGATTCGTGAGTTATGTGGGGCGTCGATAAGCAAGCTAGAAGAGCTCGGTGGATGTGGTGCCCATGCGTTATCTGCAGTGGAAAGAATCGATATCTACCGAGAATTACTCCGTAAGAGGTAA
>CpE56_111
GTGGCTAATTCCAACACCGGCGCGCATGACCAGGCCGCCCCCAATGTGACTGTGACTACCTCCTCGGCGAGCGTGGCTTCTCAAGGCATCAAGTTCATCATCTCTGGAGGAATCTCCGCAGTTGTGGACCTTGGTCTGACTTATCTATGCCAGATCGTTTTTGGGTTCTCTGCTGCGGGAGGACGCACTATTGGGTTTATTTTTGGCACGATTACCGCTTATCTAATCAATCGCCGTTGGACCTTCCAGGCTGAGGCATCAACCAAGCGATTCTTGCAGGTAGCGGTTCTGTATACGATTACCTACTTTGTTAACGTGGGTGGGCATTCCTTGCTCTTCTCGCTATTAACTCATTACGGGGTGAGCGAACAGATTGCTCTAGTTATCGCCTTTGTGATCTCCCAAGGGACTGCCACGGTGATCAATTTCTTTGTTCAGCGCATTTTTATTTTTAAGTAG
>CpE56_112
GTGCTGTTTTTCAATCCAACACCAATAGCTCAGAGGCGCATATCACAACCAAAATTGGGCAATCTTCCCTCGCGTTCTCAAGACCAAGAGACTGATGCCCCCTCACCCCACGCAGACTATGCCACAATAAACCCCATGCCTATAGCTTCTACTGGTCGCATCGCGGCTGTCATTGTCACTCACAACCGCGTCGAGCTGTTGCAGAATTCTTTGAAGATCGTTGCGCAACAGACGCATCCCGTAGATCACATCATCGTTGTAGATAACGGTGATGATCCCGCCGTCGAGAGCCTAGTTACCGCTATCGCCGGCGAGCGCGCCGTCTACCTCGGAAGCAAACATAATTTGGGAGGAGCCGGCGGGTTTGCGCTTGGTTTTCTCACCGCGCTGAGGCTGGGAGCCGACGCTGTCTGGTGCGCCGATGATGACGGCCGCCCGGAAGACGAGAATGTCCTGGCAACCCTCTTGCACGTAGCAAAAAAGCACCACCTCGATGAGGTCTCCCCGGTTGTTTGTAATGCAGAAGAACCTGACCAGCTGGCATTCCCGCTTCGCCGTGGCACCACGTGGCGTAGGTTCCGCAGTGAACTCGGCAATGAGGATTTCCTAGCAGGTATTGCTTCGCTATTTAACGGCGCTCTTATCTCCGCTGATGCTATGCAACGCATCGGCGTCCCCGACTTGCGTCTGTTTATCCGAGGCGATGAAGTTGAGTATCATCGCCGACTAGTGCGTTCCGGCCTCAAATTTGGCACCTGTCTCACCGCTGCTTATCTGCACCCGGATGGCTCGGATGAGTTTAAGCCAATCCTTGGGGGACGCATGCATACGCAATACCCAGATAACGAGGGCAAGCGGTTCTTCACTTATCGCAACCGCGGATACCTTATGAATCAACCCGGTATGCGTCGGCTTCTTCCCCAGGAGTATGCGCGATTTGGCTGGTTCTTCCTCATTCAGCGCAAAGACCCTAAGGGATTTTTACAGTGGCTCAAGCTCCACCACATGGGCCGCTCGGAGCGCTTTGAACGGCCGTAA
>CpE56_113
ATGACTAAGGAATCATCTCGTATCAATCGCCATAGCAGGCGCGGTTTTCTTGCGGTGTCCGCACTCACCGCAGTGGCCTTGCTGGGCGGCCTCAGCGCATGTTCTAGCGAAAAAGCTAGTGAAAAGCCAAGTACGCTCTCTGTCTTTGCTACCACTGGTTATATCGGCGATGCCGTGAAGAATATGCCCCTGCAGCTGATGTCACTGTGA
>CpE56_114
ATGGTAGGCCCCGGCGGCGATCCTCATACTTATCAGCCCACTACACAGGATATTTCCAAGATTAAGACGTCCAATGTTGTCCTGTGGTCGGGCCTGCATATGGAAGCAAAGATGCTGGATGAGCTGGCAGACCTGGGAAAGTTCATCGCAGAAAAGAAGATACCCACGATCTTCCAAGATAATTTGGCCAACCCCCAGGCTATTAACTCGCTGAAAGAGACGGTAAGGGCAAAGGGTTGGAACGTCGAGGTCTCGGATAAAGAGCTTTACGCGGATTCGCTCGGAGAAACAGCTCCTACCGATACTTATATTGGAGTTTTAAAATACAACGCTGATGCGATTAAAGCGGCTTTGACCAAGTAA
>CpE56_115
GTGGCCAATCTAGTGGGCTCGGCATTGACAATGACGGGCATCAGCGTGAGCTATGGGCCAACGGTGGCCCTGGAAAATGCAAGTATTGAGGTTCCTGTTGGATCTGTGATGGGTTTTATCGGGCCTAATGGGGCAGGAAAATCTACTCTTATTAAGTCTGCGATCGATCTTGTAGACCACGACGGTGAGGTCGCTTTCTTTGGCAAACCGCTCGCTCAAGTACGTGATCGTGTTGCTTACATGCCGCAATCCGCCGCTGTGGACTGGGATTACCCCATCACCGTGGAACAAGTGGTGGGCATGGGACTATATCCGCGTTTAGGTTGGTTCAAACGTTTCACCGGGGAGCACCGGGAAGAGGTGCGGCACGCTCTTGAGCGGGTAGGCATCGCTGATTTGGCTAAGCGCCATATTTCCGAGCTCTCCGGTGGGCAACGGCGCCGTGTCTTTGTTGCAAGAATTCTGGTGCAAAATCCCGATATCTTTCTGTTGGACGAGCCTTTTGCGGGTGTCGACGCAGCCAGCGAGCGTGTTATCCGTGATGTTTTGCATGGTTTGTGTGAAGACGGAAAATCGGTGGTTATTGTTCATCACGACTTGTCTACAGTGACAGAACTTTGCGATCACGTCACCGTAATCAATCGGCAGATCGTAGCAACCGGAACTGTAGAAGAAGCGTTTACCCGGGAGACCGTGAATGCTGCTTTTGGCCTGGGGTTGTTATGA
>CpE56_116
ATGAGCATCATTGATTTTCTTGCCGAGTTCTCCTATCGGCGGGTGGTGTGGGGAACGCTACTCATTGGACTGTGCTCAGGGGCAATGGGAACGTTTTTATACTTGCGCAGGCAGTCCATGATGAGCGACGTGATCGGTCATTCTGCGACTCCTGGTGTGATGGGCGCCTTTCTCTTCTTTGCCACCACGCCGTGGTTAAGCGAGTCGCAGTTGCTCGCAGACTGGGGCATCGACGCTCGTTCGATGCCGGTAATCACCATCGGGGCTATGGTCACAGGGTTGGCTTCCGCCATCGTGGCCAATGCCGTGGCCGATAGCACCCGCATCGGTATTGATTCAACAATGGCGGTCATGCTCTCCTTGTTCTTAGGTGGCGGTCTGATATTGCTTCAGGTGATCCAGCGCAGTCACATTCGGGGCAAGGGCGGGATCGATGAGCTGATGTTTGGCAACGCAGCCACGTTGACTAATTTGGACGTAAAAACTCTGCTCGTCGTGTGCATAGCCATCCTGGTGTTGATCGTTGCCCTGTGGCGACCTTTTACCCTGGTTACTTTCGACCCAGTTTTGGCCCAGGTCTCGGGGATGCCCCGATGGGTATCACATGTGCTTTTCTTGTTGGTTGTGGTTGCGATTGTGATTGGGGTGAAAGCAGTCGGCCTGATATTAATGATCGCTTTCACTGTATTTCCTCCGGCAGCTGCCCGCCAGTGGACCCGAACGGTAGCGCAGATGGTTGTGGTTTCTGGTCTGATCGGTGCGATCGCCGCGATTGTGGGCTCGTATATTTCTATTTCTGCAGGTAAAGTGCCCACTGGTCCCGTGATCGTCTTGGTGCTTGCGGCCTTTGTGATCGTGGCTCTTGTAGCTTCTCCTCGTCGTGCGGCGGTGATTCGATGA
>CpE56_117
ATGAGTTTTGCAGTATCTGTCTCGGTTTTGGCGCTCGTTGTCTCTTTAACCGCGGCGATTCCCGGTATCGTGCTGGTTTTGCGTCGACAAGCTATGCTTTCCGACGCCCTCTCCCACGCCGTTTTGCCAGGCATCGCGGTGGCAGCGCTCTGGACTGCTTCTCCCGATGATCCACTTTTGCTGGTGGGTGCGACGCTAAGCGGTGTTGCGGTGATTGCTCTTACCGAGTGGATTCGGGATCGAAAGAAGGTCACAGAAGACAGCGCAACCGGTTTAGTATTTCCCGCATTCTTTGCCATTGGCGTGATTATCATCTCCATGCGCTTTAATAACTCCACGATCTCGGAACATACGGTGCTGGTCGGAGACCTCAATATTGCTGCCCTTAATCATTGGGTGGCGTGGGGAATCGATTTTGGTCCGAAGAGCGCATGGACAATAGGTGTGGTGGGGCTTGTGGCATTAGGGGTTGTCATTCTGGCGCGTAGACCCTTGATGATCTCTACCTTTGACCCCACATTTGCTGCAGCCGTAGGGATTCGGACTCGCTTGTTGAATTACCTGGTCATGGTGCTGGTTTCTTTGACCATCGTGGTAGTTTTCGACGCAGCCGGCGCAGTTTTAGCGGTGGCCTTGATGATTGTCCCGGCGGCAGCAGCGCTGATGGTTACTCGTTCGGAGACTGCAATGGTGGTGGTGACGTTGATCATCGCTGCTGCCAGTTCACAGGTTGGTTTCTGGGTAGCGTATCGGATTGACGCTGCGACGTCTCCGACGATGGCGTTTGTGGATGGCCTCATCTTCTTAGCTCTATGGATTGGTGTCCGTGTGCTGCGCAAGCGTAAAGAGGTTCACGTGCGGGCGGATGTTGTTTAG
>CpE56_118
ATGAATCGCTCATTTTTCCGAAACACGTGTGCTGCCATTGCGGTAGTTGGATTGCTCTCTGCCTCTGCTTGCGCTGCCGATAACAAAGAGACGGCGCCAGTTAAGAACAGCTCTTCGCCTAAAATCTTTGCCACCACCGGGTACATCGGAGACGCGGTGAAAAATGTGGCTCCTGATGCAGACCTCACTGTAATGGTGGGGCCTGGCGGCGATCCTCATACTTATCAGCCTTCCACCTCGGATGTGAAGGCTATGCAGGAAGCGGATGTGGTGTTCTGGTCCGGATTGGGCATGGAAGCCAATATGATTGACCAGCTTAAGGGATTGGGCGACAAGCAGATTGCGCTGGCCGAACAGATACCAGAAAATATGTTGTTGCCGTGGGAGGAAGACGGCGATCATGAGAGCCACAGCCACGAAGGCCACGAGCACGAGGGCCACAGCCACGGGGCCTGGGACCCACATGTGTGGAACTCTACTGACAACTGGAAGCTCGTTGTTGACCAGATAGTCAAGAAGATGTCTGCTGCAGATCCTGATAAGGCTGACACCTATAAGACCAACGGCGCGGAATACAACAAGAAGATCGACGAGACCAAAGCTTATGTACAGGAGAGGGTCAACACTATTCCTGCCGATCAGCGCACGCTAGTTTCTGGACACGATGCGTTCCGTTATTTTGGCAAGCAGTTTGGTCTAGAGATTAAGGCAACCGACTTTGTCACCTCGGACGCTCAAAGGTCTGCTTCCGAGCTCAATGAGTTGGCAGAGTTCATTGTGGAGCATAAGGTCCCAGTCATCTTCCAAGATGCCTCTGCTAACCCACAGGCCGTAAAGTCCCTGGAAGAGAATGTGGCTGCTAAGGGCGGAAAAGTTACTGTGAGTAGCGCAGAGCTATACAGTGACTCTCTCGGAGCTACTGCTCCCGCGGACACTTACACCGGTGCGCTGCGTTATAACGCGGATACTATTGCTGCTGCCTACAAGGGCTAA
>CpE56_119
ATGTATCCACCGTTTTCTCAAGCGGGGAGTACATCTCTTGAAGTGGAGAAAACAATGGAAGTACCATCCTCTCACGCAAAGGTGAGTGCTCAGCGGTGGTGGACTGCGATTATCGGAGTTCTAGCGGTAGCGATTATCGGGCTAGGGGTTAGATCACTAACCAGCGATCTTTTTATCACCCAAGCCATGAATAATCAGAGAAAAGGGGCAATTGAGAGCCTTGTAGATGCTGTTTACTATGGTTTGGAACCCGCTTATTCGCTGGTACTCACGCTGGTAATTTCTGCGCTGGTGGGCATTGCGTGCAAACAAGTCCGAATAGGGCTGCAATGCGCAGTGGCCATTGCGATCACCTGGGTGCCAGTAGTTTTTGTAAAGATGCTTATTGAGCGTCCTCGCCCTAGCTCAGACTTGCTTGCTCACCCCATACCGGTAACGCCAGGGGATTGGTCGTTTCCTAGCGGGCACACGACGTATGTGACGGCTTTAGCCATGATGCTGATGCTTACGGTGGATGCTCGGCTGCCTTTGATCCTACGGGCCCTTCTGGTGCTCTGCGCTGTTCTAGTTATCGCAGGCGTGGTGCTTACCATGGGCGTGCACTACCTCACGGATGTAGTTGCTGCTGTTATCTGGAGCACCACGATGGCCCCGCTCGTGTGGAACCTTGTAGATAACGCGGGGCGACGTCTGTGGTTTAGTCGTTTTGAGAACGCTGGCCGCCCCAGCGTTTAG
>CpE56_120
ATGGTTTCCATTGATACCTATAACGCCTGCGTTGATTTCCCCATATTCGACGCAAAATCGCGTTCTATGAAGAAGGCATTCCTAGGCGCCGCAGGTGGCGCCATTGGGCGAAACAAAGACAATACCGTGGTCGTGGAGGCGCTTCGAGACGTAAACCTGCACCTCAAAGAGGGTGACCGCATCGGCCTCGTAGGCCATAACGGTGCCGGAAAATCCACACTCTTACGTCTACTCTCCGGAATTTATGAGCCCACCCGTGGCTCCGCTCATGTCCGCGGACGCGTCGCCCCTGTTTTTGACCTCGGCGTAGGCATGGACCCGGAGATCTCGGGGTTTGAAAACATCGTGATCCGCGGCCTGTTCCTGGGGCAGACACGCAAGCAGATGAAGCAAAAAATGGATGAGATCGCCGAGTTCACCGAACTAGGCGACTACCTAGCCATGCCCCTGCGTACATACTCCACTGGCATGCGTATTCGTCTTGCTCTCGGGGTAGTCACCTCGATTGAGCCCGAAATTTTGCTTCTCGACGAAGGCATCGGCGCCGTCGACGCCGCCTTTATGGCTAAGGCCCGCGAACGCCTCTCCGACCTAGTGCAGCGGTCTGGCATCCTCGTTTTTGCCTCTCACTCCAACGATTTCCTTGTCCAGCTCTGTGACTCAGCTCTTTGGATTGACCACGGAACGGTGAGGCAGGCAGGGGCCGTTGATGACATCGTAGAAGCCTACGAAGGCAAAGGCGCCGCAGACCACGTACGACGCCTGCAAAAGCGCATCCGCGAAGAGTCTAAATAG
>CpE56_121
GTGCAGGAACAGACCAAAGTAAATAATCCCGAGAGTCTCGAGTCAATGATCGCTCGCATCACGCATGCGGATCACGTTGACCCCAAGCCATCGCGGTCCAAAACCTTGGCAGCCGCATGGTCTGACCTCGTCCGCGGATTCAAGCAACACGAGCTCTGGCTACAGCTCGGATGGCAAGACATTAAGCAACGCTACCGCAGAAGCGTCCTAGGGCCATTATGGATCACCATCGCCACTGGCGTCATGGCGCTTGCCCTGGGATTGCTCTACTCTGTGCTATTTAAGATCCCCGTTGCCGAGTTCCTCCCCCACGTCACCGTGGGCCTTATCATGTGGAACTTCATCTCCGGATGCATTAAAGAAGGCGCCGAGGTCTTTATCACCAATGAGGGGCTGATCAAGCAACTTCCCTCTGCCCTTTCCGTACACGTGTACCGATTGGTATGGAAGCAAACGCTCTTCCTCTTCCACAACATGGTGATTTGGTTCATCCTGATGCTGGTATTCCCACGCCCCTTGGGCTGGGACATCCTCCTAGGAATTCCTGCCATCGCATTGCTCGTGGTTAACGGTGTATGGGTGTCCATGTTCTTTGGCATCATCGCTACCCGCTACCGCGACTTCTCCCCTCTTCTTGAGGCCCTCACACAGCTCTTGTTCTATGTCACCCCCATTGTGTGGACCACACAGACCCTCTACGCCCAAGGCGGAGCTGTCTCTGAGCGCGCAAAGCTGGCTATGCTCAACCCCCTTTATCACTACATGGAGGTTGTGCGTGCCCCATTAATCGGCGCCCCCATCAATCCATTGAACTGGTACGTTGTCATCGGATGCACAGTCGTAGGCACATTCCTAGCCATGCTCGCAATGAAACAGTGGCGCTTCCGTGTGAGCTACTGGGTATAG
>CpE56_122
ATGGTGTTTGACGTAGCTCGTGTTCGAGGTGCTTATACCTCCGTGAGCGGTACTTGGACTTATCTCAATGCGCAGGAGCAACCACAAATTCCGGAACGGGTGTCATCTGCTGTTTCGCGAGGTTTTCGCAGTGCGCCGTTGGCAGCAGAAATTGAGAGAGGCGCCGGTTCTCATGCGTTGTTGCAACGCGCGGGGCGCTTTATTGCAGACGATCACTTTTATTCTGCACGAATGGCGATTGCGGATATGACAGGAACCTCAGCAGACGCGGTGCTCCTGGGGCCGAGCCGTGACGTGCTTTTTGCACGGTTATCCCGCGCGTTGCGGCCACTGTTGCGCCGGGGATCTTCCGCTGTGTTTTCGCGCACAGATTCCTGTGGTCTTGATCTGGACGCAGAAATACGTTGGGCGGAACCTGACTTAGGTACTGGTGAGGTGCCTGCGTGGCAGTTTTCCAAGCTTGTCGACGGCAGCACCCGCGTTGTTGCGCTCTCCGCCGCTAGCCGGCAGGTAGGAACAATCAATCCGATCCTGGAAATCGCGGAATACGTGCATGATTCCTCCCGTGCGTGGGTGCTTGTCGACGCCACCCCACTTGCTGGGCATCGCCCGATCACGAGGGAAGCATTAGGCGCGGACATCATAAGCGTGGACTGTGAGGCCTTCGGTGGGCCACAGGTTGCCGCCCTGGCGTTCCGTGACACCACGATGTTTCCTCGCATAGATATGGAAGTGTTTGATACGCCTGTTGCCGCTGGCCTTGCCGCGGGAGTATCCGCAGCCGTAGATCACCTTGCTGATCTCGACGAGGACGCCCGGGGAACTCGTCGTTACCGCTTGGCGCAGGGTGTGGAGTCCGCGGCAAATTATCTGGGGTGGTTGGGGACCTATCTTGTGGATTCCATCGAATCGCTTCCCAACACCCACGTCTTTGGCGTGACCGGTGAAGCCGCCGCAGGTTCGGACGTGGATCGGATCCCACACGCCACATTCTGTATCAACGGCGTTCCGGCCGACATGATCCAGCAGCGGCTGATAAACAATGGATTGGTGGCCACGGTGGCTGAGGCCGACCCCCTTCTCACCGCGATGGGGGTCGGCGATACTAAGGGGGCCATCTCCGTTGGATTGGGGCCTTATAACACGGTCGCGGATGTTGATCAGCTCATCCGCGTTGTGGCGAGCTTGGCCTAG
>CpE56_123
GTGGATATGAAGGCAATCATCATCGATGAGAACAAGCAATTGTCGTATCAAGACGTCGCCGATCCGCAGCTAGAATCTGGTTGTGCCCTGATTCGGGTTAAGGCCAGCGGAGTTAATCGTGCAGACCTACTGCAGGCTGCGGGACATTACCCACCCCCCCCTGGAGAATCGAAGATTCTGGGACTTGAGTGCGCTGGCGTTGTGGAGGATCCAGGCGATACTTCGTGGAAGAAGGGTGACAAGGTTGCCTGCCTTTTGGCCGGTGGCGGCTATGCGGAGCTCGCTGTGGTCCCTGAGGGACAGCTCATGCCGATTCCTGCTGGTTATTCCTTTGCCCAGGCCGCGGCGATCGTTGAAGTCGCGTGTACCGTGTGGTCGAATATCGGCATGCTGACTGGTCTCAAGCCGGAGCACACGATCCTCATTCATGGCGGTGCCGGCGGAATCGGCACGTTTGCTATTCAGATGGCCAAACATATCGGCGCCACGGTGGCGGTCACGGCGGGTTCCACGGAAAAACTTGAGGTGTGTCGCGAGCTCGGCGCGGACATCCTGATCAATTATCGTGAGCAGGATTTCGCGGAGATTCTCAAGAACAAGTGCGACCGCATTTTGGACATCATGGGAGCCAAGTATCTTGACCAGAATGTCCGTGCACTAGCCATGGATGGGCATCAGGTCACCATCGGGATGCAGGGCGGGGTGAAGGGCGAGCTAAATATCGGCCGGTTGCTAAGCAAACGCGGAACAATCTCGGCCACAGCTTTGCGTGCGCGCGATCGTGCAGACAAGGCTCGGATAGTTGCTGACACGGTGAAGAACATCTGGCCGTTGCTGGAATCAGGCAGAATCTCCCACCGCATCCATGCCACACTGCCGCTGTCGCAGGCTCAAAAAGCTCATGAGTTGCTGGATTCCGGCGAGGTGTCCGGAACGCTTGTTTTGCTTGCCGACGCCCCCAGCTAG
>CpE56_124
ATGATCCGAGAAGATTTAGCGCAGATTCCTACATACGTTCCAGGCCATCATGCAGACCATACGTTAAAACTTTCTAGCAACGAGGTAGCTTTTGGCCCACTTCCCGGCGCAGCGGAAGCAATGGCAAAAGCCATCACTACCGTTAACCGTTACCCAGATATGGGCGCTGAGGAGATCAGAGAACGGTTGGCTGAACATCTCGGTTTAGATGCCCAACAAGTAGCAGTGGGCTGTGGTTCTTCTGCTCTGTGTCAACAATTAGTTCAGATTTCCGCAGGCCCAGGCGATGAGGTGATTTTCCCTTGGCGCAGCTTCGAGGCCTACCCCATTTTCGTGCATGTGACTGGCGCTACGCCGGTAGCCGTGCCCCTTAAAGAGGGCTTCAACGATCTTGACGCCATGGCCGCGGCCATCACAGAAAATACTCGGCTCATTTTCGTGTGCAACCCCAATAATCCAACGGGCACTCTCATATCGCAAGACGCGTTCCTAGCATTCATGAACAAGGTCCCAAGCAATGTGCTTGTTGCGCTTGATGAGGCCTATATCGAGTACGTCCGCGCAGAGGATACGCCTCTTGCTACAGAGCTTATCCACGCCTACCCCAACCTCATAGGTCTCCGAACCTTCTCTAAAGCTTTTGGTTTGGCTGGCATCCGAATCGGTTACGCTTTTGGCTCTCCAAGCCTCATTGAGGCGCTCAATAAAGTCGCTCTCCCCTTCGGCGTTAACACCGTTGCTCAGGCGGGCGCAATCGCCTCATTAGAAAACCTCGACGAGCTCATGGAGCGCACTGAAGAGGTAGTGCTCAATCGCGACCGCGTAGCCGAGCATGTCGGTGCAGGCCACTCTCAAACCAATTTTGTGTGGATTCCTGCAGATTCCCGCCCCGAGTCTCCCACTGACATAGCTGAGCAGCTCCACAACCATGACGTGATCGTCCGCGCATTCCCTGAGGGAGTCCGAATCACCGTGACCAATAGCGAGGAAACGGATCGCCTTCTTGCTGCCTGGGATGCAAGCTTCTCATAA
>CpE56_125
GTGAGTACCCCCATTACGCATGAGTCTTCAGAACACGCGTTGGCTGAAGATGCAGAAGTCCGCGATCAAAGTGAACGCCGTCGCCAGATTATTGGCCTCTTTGTTGGTCTGGTGCTTGCAGCGCTGGTGTATCTGATTTTCCCTGAGTCTTCTGTAGACGTGGTGAGTTCTGCCGATTCCAAGGGCTCCTATACTCACGGTGCATTGAGGATCACAGCCGCAGTCGCGGTTTTGATGGGGGCTTGGTGGATGACTGAAGCCATTCCGCTAGCGGCTACGGCTCTGGTGCCGCTGGTTGCGTTCCCTTTGTTGCAGGTCATTGAGTTCTCTAAGATCTCGGCACCGTATGCCTCGCCAACGATTTTCTTGTTTATGGGTGGCTTTATCTTGGCGCTTGGAATGCAGCGTTGGAATCTGCATCGTCGTCTGGCTTTGAGCGTAGTTCTGCTGGTTGGTACTAAGCCCAAGCAGCTTGTCGCTGGTTTCATGCTGGCAACTGGCTTCTTATCCATGTGGGTGTCTAATACTGCAACGGCCGTAGTGATGCTTCCCATTGGCGTCTCTGTTCTTCAGCTCACTGCAGAATCCGTTGGCGGAATGCGTGCGCAGAAGAAGTTTGCCACGAGTCTGATGCTGGCGATCGCCTATTCTGCGTCGATAGGCTCATTGGGAACGATCATTGGTACGCCTCCGAATGCGCTGCTGGTGGCGTATATGGCAGAAAGCCATGATATTCACATTGGTTTTGGTACGTGGATGCTTGTGGGCGTGCCACTTGCCCTGGTGTACATGGTCATCGCATGGTTTATCTTGGTCACCGTATTTAAGCCGGAAGTGGACACGATTCCTGGCGGCCGAGCGCTGATCAAGGAAGAGCTGCACAAGATGGGGGCGATGAAGTTCGGTGAAGCCGCCACGGCTGTCATCTTCGCAAGCGCAGCCCTTGCATGGGTTTTTGTTCCGCTGGTTATTAAGTGGATGGGGTGGAAGGTCTCCATTGCGGATGCCGTGATCGGTTTGGTTGCCTCGATGCTACTGTTCTTGATCCCCGCGGATCGTAAGACGGGTACCCGTTTGATGGATTGGAAGACCGCTAATGAGCTTCCTTGGGATGTGTTGTTGTTGTTCGGTGGTGGCTTGGCATTGTCCAAGATGTTCTCGGAGTCGGGACTGTCTCTGTGGATTGGTGAGACGGCTAAGGGGCTGGGAGTCTTGCCATTGATCCTGCTCATCGGCGCTATTGCCGCACTGGTGCTCATCCTTACGGAATTTACGTCCAATACCGCAACTGCGGCGACCTTCCTGCCGATTATGGCTGGTGTGGCAGTGGGCATTGGGCTGAATGCGAATGGTGATCAGAATATTCTTCTGCTTACCATCCCGGTTGCGCTCTCGGCGACCTGTGCGTTTATGCTTCCGGTGGCAACCCCACCCAACGCGATCGCGTATAGCTCTGGCTTTGTAAAGATCGGCGACATGGTCAAGGGTGGCGTGTGGCTGAACTTGATCGGGATCATCCTGGTTACTCTGGTGACCTATTTCTTGGCTATCCCGGTCTTTGACATAGTTCTCTAG
>CpE56_126
ATGCCTGAGCTAATTATTCGCCGCGTGCTAAGCAATAATGCTGTGCTCGCTGCGGAGAACTGCTCAGAGGCGGGGGAGCGGATTCTGGTGGGGAAGGGCATAGGGTTTTCTAAAAAACCGGGGGACTACGTCGAACACGGCGGTGGGAGCCGGGAGTATGTGGAGCTTAGCGAGCAGCATCGTGCTCTTCTAGAGGGGCTGAGCAGCATTGATGGCGCTACTTTCCACGTTATTTCGGCGAGTATTGATGTTGCCTCTGACGTCCTAGGCAAACTACATCCCAGTGTGTATCTGATTCTTGCGGAGCATCTGTCTTTTGCCGTTCAGCGGGTTGGACGGGGTGAAACTATCCGTAACTCCCTGGTTGTAGAGATCAAAGCGGTGGTTCCGGAGGAGTTTTCGGCCGCCGAGCTGGTGGTCAACTATCTGAATACACACCTTGATTCGATTGTGCTGCCTATCGACGAAGCCGCGTTTATCGCCTTCCACCTCCACGCGGCCCGCACCGGAGGCACTGTGAAACAACCCCTTGCCGTGGCAAACGCGATTGGACAAGTGACGGCAAAAGCGCACCGGCTACTCCGCACTCCTGCGGAAGCTGGGAATGACGCGCTGTCTATGGAGCTGGCCCTGGCTTATCGACGTCTCCAGCGCAAGCAATTGCGCCACAACGTACTGCTGGCGAGCGTCGAAAAGCTATTGCCGCATGAATATGCGGTCGCGGCGGAGTTGCTTACCGACTTATCAGGCGAGCCGCAGCTCCCGCTGTCCGCGCGTGGGGAGGCTGCGTTCCTCGCGGTGTTTTTACATGGCTGGACACAAGAAAACGTAAACAAAGAGAAGGGATAG
>CpE56_127
ATGGGATCCGTTATGAATGCCCTACAACGCCTGGGAAAGGCACTGATGGGGGCAGTTGCAGTCTTGCCTGTCGCGGCTATTTTGATGGGCATTGGTTATTGGATTGACCCTGTCGGTTGGGGTGCGGATAACACCGTTGCTGCGATCTTTATTCAGTCGGGCTTGGCAATCCTGGATAACCTTGGTTGGATTTTTGCTATTGCTCTTGCCTTCGGCCTGGCCAAAGACTCCAATGGTGCGGCGGCGTTGTCAGGATTTGTGGGTTTTGCCACGATTACCCAGCTGATAGGCCCTAAAGCGGTGGCCAGCTATAAGGGGATTGGCGATCCAACGGCGTTAGAAGGAGACGCCGCGCTGGAATGGGCGTCACAGGGATGGGGAGCCATCGGCGGCAAGAATGTGCTCTTTGGCATCCTCATTGGTGTGCTCGCCGCATGGGTGTACAACAAGTTCCATGCGACAAAGTTGCCGGACTTCTTGGCATTTTTCTCTGGGCGACGGCTTGTTCCAATTCTGACCTCGTTCTTCTCAATAATCCTCTCCGGGATTATGTATTTTGTCTGGCCAATTATTTATAGCGTGCTGTTCAACTTTGGTGAGTTGATTCAGGGAATGGGGCCGGCCGGGGCAGGCATCTACGGATTTATTAATCGCCTCCTGATTCCTACTGGTCTGCACCACGCAGTTAACTCGATCTTCTGGTTTGATGTGATTGGTATTAATGACATCGGCAAGTTCCTCGGCGGTGGTAAGACCATCGAGGCAGCTCAAGCAGCTACCGACGCTGCATCCTGTCCCGGTAATTGGGTCGATGGATCGTGCCAGGTTGTCGGCATTATCGGTCAGTATCAGGCGGGGTTCTTCCCAGTGATGATGTTCGGTCTCCCCGGTGCCGCACTAGCTATATACCTGCGCGCAGAGAGTAAGCGTAAGAAGGCCGTTGGTTCTTTGATGCTTGCCGGCGCATTGGCCGCATTCTTTACTGGTGTGACAGAGCCATTGGAGTTTTCCTTCATGTTCCTAGCCCCGGTTTTGTACGTTGTTCATGCGCTTCTTACTGGCCTGTCGCTCTTTATTGCTTCCGTCTTCCACTGGACAGCAGGATTCGGATTCTCCGCAGGATTTATTGACATGTTCCTTTCCGCACAAAACCCGCTGGCAAACCAGTGGTGGATGTTGCTCGTCCTGGGAGTGATTTACTTTGCGCTGTATTTTGGTATCTTTTACACCCTCATCGGGGTTTTACACCTCAAGACTCCGGGACGGGAAGAGGAAGATGAAACGGAAGTAGAGAGCACAGCAGACGCCTCTACTTCTGACATGGCTGCACAAATTATCGATGGCCTCGGAGGTCCGAGCAACATCGACGTTGTAGATTATTGCGCTACCCGCTTGCGCGTAACTGTTCAAGACTCTGCTCGTGTTGATGAGCCCGCTATTAAACGGGCAGGCGTGATTGGTGTGATGCGTCCTGGTGCTAAGAATGTCCAGGTAGTCATAGGCCCGCAAGTGCAATTTGTCTATGATGAAGTCGCCGCTCAGCTGTCTGGGAAGGTATCCCTGAAAGGCGAACAAGGCTAA
>CpE56_128
ATGTTTGGGTTTGCTAAGAAAAAGGTCGTTGTTATTCCGCCTATCCACGGCCCTCTGCTGCCGCTTAGTTCCGTTAATGACGCAGTATTTTCTTCAGGGATGATGGGGGAAGGGTTTGCCGTGGAGCCTGATGGCTTCGGAGAAGTTGTGGCGCCGGTGTCTGGCAAGCTGGTCACGGTGTTCAAAACAGGGCACGCCTTTGCCATCAAGACTCCCGAAGGTCTTGAGGTGCTTGTGCATATTGGCCTTGACACAGTTGAGATGGGAGGCCGTGGCTTTGCCGCCCATAAGGCCTCCGGAGAGAACGTTGTGCAAGGCGAGAAACTAATCACCGTAGACTTTGATGCAGTACGAGCAGCTGGATATGATCCCGTGACCCTTGTGGTTTTTACCAATAAGAAATGCGTGGATCACGTGGAATTGAACGCGGGAAAAGCGACAGTATTTCTTAACTAG
>CpE56_129
ATGTCCCTCATCTTGCATGGTGACCCTACGTGGATTGATCTTTCTACTCATGACCTCGAAGGTTCACAAGCCTTCTATAAAGAACTTTTTGGCTGGGAGTTCAACAGCCAGGGCGAAGAATGTGGCGGCTATAACATCATCCTCTAA
>CpE56_130
ATGGGGCCCGAAGGTCCTTCTGAAACCCCTATGGCCCCTACCGCGTGGACCATATACCTCAAGGTTGATGACATTAACGCTGCGCTTGCTGCTGCTCAAGAAACAGGTGGGCAAGTTCTCCTACCTTCTATGCAAGTAGGAACCCTGGGCTTTATGGCTATCGTGTCCGATCCTGCGGGCGGGGTTGTGGGATTGTGGCAGGCCTTGGACTTCCCCGGCATCACCCGTGAACCAGTCAAGGGACAACCTGCTTGGTTTGAAGTTATGAGCAAAGACTTTGACGCAGCCGCGCCGTTCTATCAAAAAGTCGCCGGCTGGAAGCTGAGCTACATCGGTGAAGACGGTCAACCTGCGGATTCGGCACAGGACGGGATCCGCTACGCAGCCAACGCGCCGGGCGAGGCAGCTACAGCTGGAATCTGCGAGGCAAAGGACTTTTTGCCTGAAGAGGTCCCAAGCCACTGGCGTGTTTACTTCAGTGTCGCTGATGTTGACGCCACCGTGAGCAAGCTACAGGAGCTGGGCGGTCAGCTTATCGACGGTCCCGTAGACACGCCTTTCGGCCGAATCGCTACAGTTGCGGACCCTCAGGGTGCAAGCTTTCAGTTGTCTAGTCGGTAA
>CpE56_131
GTGGCGCTTTTAGAAGCCCCGCAACGTATGTCCTCACGAGATAAGCGATGGTGGTCTGCGCTTGCTGCAGTGATCATCGCTTCTTTTGTGGTGTTGCTATGGATGGGGCAGCAAATCAATGTTCACAAACCGCCGATTCCTGAACGAGTTGAAACCGCTCAGGGAAAAGTGCTGGTTACCAAAGACCAGATCATCAACGGGCAACAGGTATGGCAGTCCATCGGTGGACAGCAGATCGGATCTGTGTGGGGGCACGGCGCATACGTTGCACCAGACTGGACTGCTGATTGGCTCCACCGTGAGGCCACGCAAATCCTGGATAAATGGGCTCAGAAAGAAGGCGCCAGCGACTATGCAGCGTTGGGTGTGGAAAAGCAAGCGGCGCTGAAGGCACGACTCAAGAGTGAGTTGCGTACTAACGGTTACCAAGACGGACGCATCGTGCTGAGCGACGACCGGGTTGCCGCCTTTGAAGCGAACAAAAAATACTATGCAGAGCTCTTTGCAAACGGACACGAAAACTATGCCATCCCAAAGGACTCCATCAAGGATGAGGCCGCAGCTCAAGACATGGCTGCGTTCTTCTGGTGGACTAGTTGGGCAGCATCTACCAACTCGCCTGGAAGCGAAGAAACCTACACCCAGAACTGGCCGCATGAGCAGTTGATAGATAACGTGCCGCCTACTAGCAACATTCTGTGGAGCATTATTAGCTTTATTCTCCTGCTTGCTGGCATTGGTGGCCTGGTTTGGTATCAGGGCTGGAAGGGGGAAGAAAATGAAACTCCAGACGTCACTCCGGAAAAAGATCCGCTGCTCGGCTTCAAGCCAACGCCGTCGCAACGCGCAACCCTTAAATACTTCTTTATCGTCGGCCTGTTGTTCGTGTTGCAGATCGCCTGCGGCATTATCGCAGCTCACTATGGTGTTGAAGGAGGAGCGTTATTTGGCATACCCATCGATAAAATTCTTCCGTATGCGGTAGTTCGAACTTGGCACACTCAACTGGGTATCTTTTGGATCGCTACTGCCTGGCTTGCCACCGGTTTGTACATGGGGCCAGCCGTAGGAGGAAAAGAGCCGAAATTCCAGCGCCTAGGTGTGAATATCCTCTTCGGCGCTCTCCTTGTAGTGGTGCTCGGGTCGATGGCGGGCGAATGGGCCTCCATTATGGGCAAGCTGGGCTATGGAAACCCCATCAACTTCTGGCTGGGAACCCAAGGTTATGAATATGTTGATCTTGGGCGTGTCTTCCAGATCGGACTATTCATTGGTTTGGCTCTCTGGTTTATCCTCATGTGGCGCGCGCTCGCACCTGCAGTGCGAAAGGCCAAAACCGTGCCCGGCAAGATCATGCCAACCCCGGAGGCTCCTCTCGCCGCTGGAACGCAACGTTCTCTGACGGCCATGCTCCTCATGAGCTGCCTTGCGATCGCTGGTTTCTATGGCGCAGCTTTTGGAGTTAACCATGAAACGCATCTTTCCATCGCTGAATACTGGCGCTGGTGGGTGGTTCACCTCTGGGTAGAGGGCTTCTTTGAAGTCTTTGCCACCACGGTCATCGCATTCCTCTTTGCGCGAATTGGTTTGGTGCGACCGGCAGCGGCCACGACCTCGGTGATCGTGTCCACCACCATCTTCCTAGCTGGTGGCATCATCGGAACTGCACACCACCTGTACTTCTCTGGAGCTCCTGCACACGTCATGGCCCTAGGTGCGGTTTTCAGCGCCCTGGAAGTAGTGCCGCTTGCCCTTATCGGTGTGGAGGCATTCCGTAATCTCAATCTGCTCAAGCTCCAGCCATGGGTAGCTGGGTACAAGTGGGCTATTTACTTCTTTGTTTCTGTGTCCTTCTGGAACATGCTTGGTGCTGGTGTCTTTGGGTTCCTTATTAATCCGCCAATCTCACTGTTCTATGTACAGGGCCTCAACCTCACGCCGCTGCACGGGCACACCGCATTGTTTGGTGTGTACGGCATGCTCGGCATCGGCCTCATGCTTTTCTGCGTCCGTTCCCTCATGCCAAACGCTAACTGGGATGATCGTTGGCTGAAGTGGGGTTTTTGGGGAATGAACGGCGGTCTACTCGCAATGTCTTTGCTTTCCCTTCTTCCTTTGGGATTGGCGCAAGCATGGGCCTCTATGGATGTGGGACTCTGGTACGCCCGTAGCGATTCCTTCCTTTACACCCCTGTACTCACCTTCATCCGTTGGCTTCGGGTTCCGGGTGACATCATCTTTGCCGTCGGCGCCCTAGCGATCGGCGTATTTATGGTTCGTCTTGTTGCTCGTAAAAAATAG
>CpE56_132
ATGCACTTCAAAACCAGAATGTCCCTTTTTTGCACAGCCACAACCGCCGCTACTTCCCTAGCCGTCGCGTCCCTGCAGCCCGCAGCGGCGGTTGAGCAACCAAGCAACACGATCGTTAGCACGATCATGCTTCCCACTAAGGCAACAGTCACGAAGACCTTTACCGTTAGCAGCACAAAGGGGACAGCCCGCGCAGATTACAGCAGTAATTCCATCACTGTGCAGCCTGGCGATACCATCTCGGTCAAGATCCACTCCCAAGGTGGATACACCGAATTCAGTGAGCTCACGGAATTTGTGCCTTCCGTAGGCCGGTTGCATACAGAGTCGATCACTTTCAAAGAAGGCGATAGTGGGCCGCATCCGCTAAAAGTCGCAGGCTGGAATGCCACTTCCCAAGCAGATCGCGTTACCTTCAGAACAAACGACGGAAAGCCTAAAGCGATCACGTTAGACACCACATTGGAGTACACCTACACCGTAGGCGTACGGGCAACCGGGGATCCTTCTACCAGATTCCAACTCAGTAGTAGCGATAGCAACACGGTGTTTACCTCTGCCAGCGGCCCAAAGATCCACGTAAAAAAGACCCTCCCATCCTGGCTCTCAGGAGCATTCCCCGGCGCGATCTTTGACAGCCTAACCAACTTACTGTCACCGATTTTGCGAGCCCTTAACATCCTATAA
>CpE56_133
ATGCATGTTGCAATGGACCACTTTTCAAAAGAAGATAAGCGCATGCGATCAGAACTAGTCACCCACCTTCCCATCGCCGTGGACTCTTCATCATCGCAACCGCTCCCGGTTCAGATCACCTCCCATATCCGGTCTTTGGTGTCTCAAAAAATCATCGCGCCCGGCGATCATATCCCCAGTTCACGCTCACTCGCCGCCCAGTTGGGGGTCTCCCGAGGAACAGTCCTGGCAGCCTATGAACAACTCTCCGCCGAGGGATATCTCCTTGCAGCGCATGGATCAGGAACCATGATCAATCCTCACCTAGCGGCCCCCCAACCCCCGCCACCCCCAATCGGCCACACCCTCCGCCCACCTTCACCTCCCCCCTTACTTAACCTGGAACCGGGCATCCCAGACACGGCCACGCTCGCCGATTCCTCATGGCGTGCGTCCTGGCGAGCCGCATGCTCAACCCCACCGGCGACATCTGACCCCCTCGGGCTCCCGCGACTCCGCGCAGAGATCTCAGAACACCTGCGCCGTATGCGCGGCCTGATCGCAGACCCTGAGCATATAGTCGTCACGGCCGGTGCCCGCGAGGGGCTCAGCCTCCTCCTCACAGCATCTCAGCGTCGCCTGACTATCGGGGTGGAATCTCCGGGATATCCCAGCCTTCGGCGTATACCGCACGCCTTGGGGCATCGCACAAGCAATGTGACCACAGACAAGCAAGGGCTCAACCCGGATTCCCTCCACAAGGGCCTTGATGCCGTGCTGGTCACCCCAAGCCACCAATACCCTCATGGCGGCTCGCTCTCGGCGACACGACGCACAGCACTCTCAGCGTGGGCCAGTGACACAGACTCCCTTATCATCGAAGACGACTTTGATTCCGAGCTGCGCTACGTTGGCATGCCACTTCCCGCTTTAACAGCCATCAATCCCGAGCATGCCGTCCTTTTGGGCACGTTCTCCTCCGTGATCGCTCCGCAAGTGGCTACCGGGTATATTGTTGCGCCACCCCATATGATCAGTGTCTTGCGCAATTTACGCACCGCACTAGGCCAACCGGTGAGCATGATTACACAGGATGCGATTGCTCGCTACCTGGCCACGGGAGCCTTACGACGCCGCACCCAACGGCTCAGGCGCATCTACCGCCGTCGGCGCGAAATGGTATCCACGCAGCTCGGTCATCTCAGTTCCTCAGAGTTACACCCCATTGACGGCGGCCTCCATGCGGTTCTCTCATGTCAGCGCCCCGAGGCGGAAATCATAACGGATTGCGCTAATCGAGGCATTCACGTTGTTGGGCTCTCCAACTATTGGGGAGGAACCGACGGAAACATTACCCCCGGTGCCAATCATGACAATGGCATTGTCTTCGGCTTCGGCTGTCATGATGATAATACCCTGAGAGAAGCTCTGGACATCCTGGCAGAGATTGTCCAATAG
>CpE56_134
ATGACTGAAACACAAACTTCTACGGCCACTCACCGAGTCAAACGCGGTCTCGCAGATATGCTCAAGGGCGGTGTAATCATGGACGTGGTTACTCCCGAGCAAGCTCGAATCGCAGAGGATGCTGGAGCTTCCGCGGTGATGGCGCTTGAACGCGTACCAGCTGATATCCGCTCACAAGGCGGAGTAGCCCGAATGAGCGATCCCGATTTGATTGAGGGGATCGTCAACGCCGTATCCATTCCTGTTATGGCGAAAGCTCGCATCGGGCATTTTGTAGAGGCTCAGATTCTTGAGTCCTTAGGGGTGGACTTCATTGATGAATCCGAGGTTCTCAGCCCCGCGGATTACACCAACCACATTGATAAATGGAACTTCAAAGTACCGTTTGTTTGTGGCGCTACCAATCTTGGGGAGGCACTGCGCCGAGTTACTGAGGGGGCTGCGATGATTCGCTCTAAAGGAGAGGCCGGTACCGGCGATGTCTCCGAGGCAGTCAAGCACTTGCGGACCATTCGTGGCGACATCAACCGCTTGCGCAGCATGGACGCCGATGAGCTCTACGTGGCCGCTAAAGAACTTCAGGCGCCTTATGAACTAGTAAAAGAAGTCGCAGAAACAGGCAAGCTGCCCGTTGTGATGTTCGTAGCCGGTGGCGTGGCAACGCCTGCCGACGCCGCCCTGGTCATGCAAATGGGTGCCGAAGGCGTGTTTGTAGGCTCCGGGATCTTCAAATCCGGCAACCCCGCCGCTCGTGCTGCCGCCATTGTTAAAGCAACCACGCTTTATGACGATCCCGCAGCGCTCGCAGAAGTCTCACGCGGACTGGGCGAAGCCATGGTGGGCATCAACGTAGCAGATGTTCCTGCTCCTCACAGGCTTGCAGAACGAGGATGGTAA
>CpE56_135
ATGGTAATTGGAGTTCTTGCCCTTCAAGGCGGGTTTGCCGAGCATATCGCGGTTTTATCTCGTTGTGGAGCAAAAACGCGTCGCGTGCGCGTTGCCCAAGACCTTGAGGGGCTTAAAGGGCTAGTGATTCCCGGTGGCGAGTCCTCGGTGATCGATAAACTAGCCCGTGCCTTGGGCCTGGCAGAGCCACTTGCCCAATCTATTGGGGCGGGGCTGCCAGTTTTTGCTACCTGCGCGGGGCTGATTTACCTGGGGCAGGTAGAAAATCCCGCTCCAGGTCAGCGCAGTCTTGGATGCTTGGACGCAGTTGTGCGGAGAAATGCTTTTGGCAGGCAGACCGACTCCTTTGATACCCGAATACGCGTATTTGATCGGATAGAGGCCGATGTGTCCTTTATCCGGGCGCCGGAGATCATCTCGTGGGGTTCAGACGTTGAGGTGACCGCGCGTGTGGGAGGTCGAGTGGTGGGAGTGAAGCAGGGATTGATACATGCATATGCTTTCCATCCGGAGTCGGCGGGCGAAACTCGGTTGCATGAGGAATGGTTGCGCGAGATAGGACGCTGA
>CpE56_136
GTGACCATCAATGAAGTTTCTCGCCCCGTCTGTATCCTAGGCCTCGGACTCATCGGAGGCTCTTTACTTCGCGCCCTTAAAGAGACTGGCCTGCCGGCCTTCGGGTTCAACCGATCCCCCTCCGCTGCCCGTGCCGCAGAGAAAGAGGGCTATGACGTTCACTCCGACCTCATAGAGACTCTCCAGCGTGCGGAACTTGAAAACGCGTTGATCGTCCTTGCCACCCCTATGCCAGCAATTGACTCACTCTTAGAGGCCATACAAAAGCATGCTCCTAGCTGTGGATTCACGGATGTTGTGAGCGTTAAAGGGGAAGTCTACGAGCTGGTATGCGCGCGCGGTCTTACCCATAAATACGTGGGTGGTCACCCTATGGCAGGGACCGCTAACAGCGGTTGGGAGGCGTCCTACCCTGAGCTTTTCCGCCGCGCACCGTGGGTTGTCACCTTTGATCACGCATGCGACGGTGCGGGTCCCGAGTGGATTCAATTGTGGACCGACGTGGTCAATATGGCTTCTAGCGTAGGAGCTGAAGTTATTCCGTCACGGGTAAGCAGCCACGATGCGGCAGTCGCGCGCATCTCGCATCTTCCTCATGTCTTTGCGGAAACCCTGGCAATTGTTGGGGATAATGGGGGCGCCCTCGCGTTGTCCCTGGCAGCGGGGAGCTTCCGTGATTCCACGCGGGTGGCTGGCTCCGCGCCTTCCCTGGTGAGAGCCATGTGTGAGACCAACGCGGAAGCGCTATTAACCGCACTCGATGAGGCCCTGGTATTGCTTAACGACGCCCGCGCGCATCTCGCAGAAAAGCGTCCCAGCATCGAGGAGCTCGTAGACGTAGGATACCGCTCTCGTATCCGCTTTGAAGCCCGTTCGGGCGCAAATGCACCCGAACATGTCGGGCCAACTTCGATCTCTCACCGACCCGTATTCCGGCTGCAACCAGGTGTGCGCGATTGGGTCAGCCAGCTGATTCAGGCCGAGGGGCTAGGCGCGAGAATCGAGGTATTTTAA
>CpE56_137
ATGAAGTCAGATTTCGCTGTGACGGTTGCGCGCGTAGACGCCGCCTGGCAGGTCCGCGTCTTTAAGGACGATTTTTCCTCCCTGCAGACCTCCATTAACGCTGTGCGTTCTTTACGTGCTGAGGGCGCTGCGTTTGCCATGCTCAGCGTGGACGATGATTATTTTGTGCTGGTGCGCCCGACCCCTCAGAGCGTGCGTTTGTTGATCTCGGATGCCACCGCTGCTGTGGAAGATGATTTTGCTTCAGAGATTCTGGATGAGCTGGATGCGGACCTTCCGGATGCAGACGACGCCCCCTATGCTGAGGGTGATTTTGATATTCTTGCGGACCTGGGCGTGGGCGAACAGATTATGTCTGTGATCACAGACGAGACGGATTGGTGGGCTTCGGAGCAACTCCAGCGGATCGCAGAGGAACTGGGTTGCGACGAGGAACTCGACGACGCGCTGTGA
>CpE56_138
GTGAGCTTGCCAGCGTACCGCATGCTTATCGACGCCCAATCTCTTATGCGCCAGGCCATCATTCAGGCGCAGGCCACACCTCCGGGGGATATTCCTGTTGGTGCCGTGATCTTTGGCCCTGATGGTGAGGTGCTGGGGCGGGGCGTGAATCGTCGGGAAGCGGACAGGGACCCGCTGGGGCATGCTGAAATCATGGCGATTCGCGAGGCAGTCGCCAACCATGATGACGGTTGGCGACTCACCGATTGCACCCTGGCCGTCACGTTGGAACCATGCACGATGTGCGCGGGTGCATTGGTGGGGGCGCGCATTGGCCGAATTTTCTTTGGAGCTTATGAGCCCAAAACCGGTGCTTGCGGCTCAGCCTTTGACGTGGTGCGAGATCCTGCTGTGTTACATGTGCCGGAGGTTCGTGGTGGAATTCTCCAGGATGAGTGCGCCGCACTGGTGACCCATTTTTTTGAGGGTTTGCGTTAA
>CpE56_139
GTGGCAAAACTGCTCTATCGAATTGGCAAGTGGTCGTTTCGAGCTAAATGGTTGGTCATATCAATCTGGCTCGTAGTGCTTGCTGCTGTGGGTGGTTCAGCTGTGGCGTTTCAAGCAGGATTTAATGATTTATTTACAATCAATAACACGCCGGCGAAAAAGGCCACGGAGCTTTACCTCAAGAATTTTCCTGAGTTAAAAAATCCCCTACAGGGAACCGGGGTCAATATTGTTTTCAAGGCTCCTGATGGTGAGCGCCTTGAAGAACCCCAAAATAAGAAAGCTGTTGATGATGTCTTAGCGTATCTCAATGAGCATCTCCAGGGGATCGTGGATACGCAACGGTACGGTAATCCCGTCACCTTGAATCCCTTGCTGCAGCAGGGCGTAATCGACCAAATGGTGGCTAATGGAGTCCCCGAGGAGACCGCTCGCAAAGATGCAGATAACTTAAGCTTGATTTCCGCAGATGGTGCTGTGGGGTACACGACCTTCTCACTGGATGTTCCACTGCCGGCAAATGTGACCAAGGAACAGCGTGCCGCGATCAATGCGGCGCTCGATGTGGGGCGTTCGGAAGGCCTCACAGTGGAAGCCGGAGGGGCGGGGTTTGGCGATCCGATCGTGATTACTTCCACTTCGGAGGTTATCGGTGTGGCTGTAGCCGCCATCATCCTGATGGTCACTTTCGGCGCGCTTGTCGCTGCTGGTTTGCCGCTTCTCACAGCCATCATTGGTGTTGGTATTGGATCTTTGTCCATCATGTTGGCCACTGCGTGGGTGTCTCTTAATAACGTGACACCTGTCTTGGCCGTGATGATTGGCCTGGCCGTGGGAATTGATTACTCCCTATTTATTATCTTCCGATATCGGCATGAATTACTTACTCGCACTCGTGAGGAAGCCGCGGGGATGGCTGTAGGAACAGCCGGTTCAGCCGTGGTTTTTGCCGGCCTCACGGTAATCATTGCTTTGGTGGCTTTGGCCGTGGCTAATATCCCTTTCCTTGCCTATATGGGATTTGCGGCAGCGTTTACTGTATTTATTTCTGTCCTCATTGCCCTCACCCTCGTACCGGCTCTATTAGGGCTACTGGGCGATAAGGTGTTTAAGGGAAAAATCCGTTGGCGCAAAAAAACACGTGTTGCTCCGAAGCGGACTATGGGCCGACGCTGGGCGGAATTTGTGCACAAAGTGCCTGGTGTGGTGATTGCCGTGACTGTGATCGGTCTAGGGGCTTTAACGCTCCCAGCCCTACAGCTGCATTTGTCTTTGCCTTCAGATACTCAGTCTGAGCTTGATACCACACAGCGTAAGCAGGCCGATATTATGGCTGAGGCTTTTGGCCCGGGCATCAACTCGCCGTTCCTTGTTGTGGTTGATGCGCACCATGCAAATCCAGAGTCGGTGGCACTGGATCCTTTGATCCGTGCGCAGAATCCTACGGATGAGGAGTCGCGTGGTAAAGCAGCGGCAAATGCTAGTTATCAGTACATAGTGCAGAAGTATTCCGTTAACGCGAATGTGAAGCATGTTCAGATTGTGGGATTATCACAGGATGGCTTGGCGGCTCAGTTACTCCTTACGCCTAAGACTTCACCAGAGGATGATGCGACTAAAGAGCTCATAAACTCGCTGCTCACTCAGCAGCGCGAGGTGGAGTCTGCAACGGGAGTGGAGTCGGGTATCACGGGGCTAGTGCCTGTTCAACAGGACGTGACCAGCAGGCTTTCCGGTGTCATGCCGCTGTATCTAGCCATCGTGGTGGGGTTGGCGATCATCCTCCTGATGGTGATTTTCCGTAGTTTCTGGGTGCCCATAGTCGCGGGTCTGGGATTCTTGTTGTCCGTGGGCGCGGCATTTGGCGTGACAGTCTTGTTCTGGCAACAGGGCTTGTGGGGATTCGTCTCTACTCCGGGACCGATTATCGCGTTTATGCCAATCTTCCTCATTGGCGTGTGCTTTGGTCTGGCTATGGACTACCAGGTATTTCTTGTCTCGGCGATGCGTGAGCATTACACGCACAGCGGCGGAACAGCGAGCCCGGGGAGCCGATACAACGCGATGGAAGAATCTGTTGTGGAGGGTTTTGCTTCCAGCGCTCGAGTAGTTACGGCTGCGGCGCTGATTATGATTGCTGTCTTTGTTGCTTTTATTGGGCAGCCCTTGCCGTTTATTAAAATTTTCGGGTTCGCGTTGGGCGCGGGAGTGCTTTTCGACGCCTTCCTCATCCGCATGGCCTTTGTTCCCGCGGCTATGTTCCTTATGGGGCGTAGCACATGGCATATCCCTCGATGGTTGGACAAGGTATTGCCACACCTTGACGTTGAGGGTGCTGCTTTGGAACGGGAACATTCTGTGCAACAGGGAACCCGCAAGGACGCATAG
>CpE56_140
ATGGACACAACCTTTGAGCTGAAAACTGAACTGTATGATGAGCCGGGTCGGCATGGCCGCACTGGTGTTATCCATACACCGCATGGCGATATCGCTACGCCCGCCTTCATCCCAGTGGCTACAAAGGCAACGGTTAAAACACTGACACCGCCGCAGATTCGTTCGACCGGTGCTCAGGCCATCCTGTCCAACGCTTATCATCTTTATCTGCAGCCAGGTCACGACGTAGTGGATGAGGCCGGCGGCGTTGCTGCCTTTGAAAACTGGAATGGCCCTACCTATACCGATTCGGGTGGATTCCAAGTGATGAGCCTAGGGGTCGGTTTTAAAAAGGTCTTGGCCATGGACGTTAAAGGCTATGAAGAAGCCGACATCCGGGCGAAGAAGCGCGAGCGCATGGCCAAAGTAGATGAGGACGGCGTGGACTTTCGCAGTGTGCTCAACGGGTCTCGCCATCGCTTTACTCCTGAGGTTTCCATGCAGATACAGCATGGGCTTGGTGCGGACATTATGTTCGCCTTTGATGAGCTCACGACCTTGATAGATACGCGTGACTATCAGGTGAATTCGGTTGCGCGTACGCATCGATGGGCAGAGCGCTGCCTTATTGAACATGACCGCCTGACCAACGAGCGGGTGGGCAAGCCGCTGCAGTCGCTGTGGGGCGTAGTCCAAGGAGCTCAGTATGAGGATTTGCGCAGAAAGGCTATCCGCGGTCTGCTTGAGCTGAATGATCAAGCGGAAGCTGCAGGACGCCGCGGGTTTGGCGGATTTGGTATCGGCGGCGCATTAGAAAAAGAAAATCTGGGCACTATCGTCGGCTGGGTCTGCGACGAGATTCCTAAGGAGAAGCCGCGTCACCTTCTTGGTATCAGTGAACCAGACGATCTATTTACAGCTATTGAGGCTGGGGCTGACACCTTTGATTGCGTGGCCCCCACGCGCTTGGGACGCCGTGGTGGCGTGTACACCCTGGATGGGCGTATGAATTTGACCAACGCTAAGTTCAAGCGAGACTTCACTCCTATCGATGCGGAGTTCGGTGGTCCTACCGTGGAATACACTCGCGCGTATATTAATCATCTGTTAAAGGCAAAGGAATTCCTCGCTGGAACGTTGTGCACAATGCACAATGTGGCCTTTATGGTGCAGCTTGTGGATAATATCCGCGCATCCATTGATAACGGCACATACGAGGAATACAAAGCGGAGTTTATGGGTCGTTACTATGCCCGCAGGTAG
>CpE56_141
ATGCCCGCAGGTAGGTATGCTCCGAGCCCTAGTGGTGACCTACACTTTGGAAATTTGCGCACCGCTGTGTTGGCGTGGCTTTTTGCGCGGTCATCAGGAAGGCGCTTCCTGATTCGTATCGAGGACGTGGATACACAGCGCTCTTCACTGGCATCTGCCCAGCGGCAGCTTGAGGATCTTGCTTCTCTTGGACTCGATTGGGATGAAGAACCTACCTACCAGCACGATCATTATGATCGTTATCTTGCGGCTCTGGGGTGCCTTCCTCACTATGAGTGTTATTGCTCGCGCAAGGATATTCAGGAGGCATCTCGTGCACCGCATAGCATCCCGGGCCAGTACCCCGGTACTTGCCGAAACCTCTCGCCTGAGGTTCGAGAGGAGCGTCGTCAAGAGCTCGCTGCGCAGGGGCGGGTTCCTGCTTTGCGCTTGCGTGCTAACGCTGCCTCCTGGCGTATTCATGATTATTATGGCGGCAATATCGTAGGCGATGTTGATGACATGATCTTGCGACGCGGTGGGCAGCAACCAGATTGGGCTTATAACCTTGCGGTAGTTGTCGATGACGCTGCTCAGGGTGTTGACCAGGTAGTACGCGGTGACGATCTTCTTTCTTCCGCACCGCGCCAGGCCTATTTAGCCCATCTGCTTGGGCACTCAAGTCCGCAATATATTCATGTTCCTCTTGTTCTTAATGCTCAAGGGAAGCGCCTGGCCAAAAGGGATGGCGCGGTGACATTTCGCGAGATGACTGACATACTGCCGCACGTCGCCGATTCTTTGGGACTTAAGGGGCAGACGCTGCCGGAGCTTCTGGAGCAATTTGATCCCGATGCCTTACCGCGCGAGCCCTACGTTTTTAGATGA
>CpE56_142
ATGGAAAATTGGGTTCCCACATTGAGCGCCGGCCCGCTGCTGGGGATTGCAGCAGCCGCGATTGCGCTCATTTTGATCCTGGTCATTGTGTTTAGGCTGCATGCGTTTCTCACACTGATCGTTGTATCTGCCCTTACTGCGCTTGCCTCGGGTATACCGCTGGACGGAATCGTGTCCACGATGACTAAAGGATTTGGAAGTACGCTGGCTTCTGTCGCGTTGCTCGTTGGTTTGGGCGCGATGCTGGGACGACTTGTTGAGACCTCGGGCGGGGCAAAAAGCCTGGCAGAGGCACTGGTTGCGCGTTGCGGTGAGCGGCGTGCCCCCTTTGCGCTGGGCGTGGCCTCGTTGGTGATGGGTTTCCCCATCTTCTTTGATGCTGGCTTGATTGTGATGCTTCCGGTCATTTTCGCAGTGGCGCGTCGCCTGAAAGGCCCGGTGCTGGCTTATGGTATTCCCGCGGCTGGTGCGTTCTCTGTTATGCACATTTATCTGCCACCGCACCCGGGGCCGATCTCCGCGGCTGAGTTCTATAGCGCAGACATTGGACTTGTGATGTTGCTCGGCCTGCTGATAGCTATTCCTACGTGGCTAGTTTCTGGTTTGTGGTGGGGTAAGAAAATGGGAGCCAAATACCCGCTACCTGTGCCGGATATCCTGGCTGGCGGCCCACAAGCGGCCGATCCTAAGAACCCGGCATCGCCAAAGTTAGTGGTGGCGCTGTTGCTCTTGCCCATGCTGTTGATTTTTGGAAATACCGGGATGAGCATGGCAGTTGCTGCAGGCTGGGTGGTGAAGACCTCGGTGGCAGTGCGTGTGCTGCAGTTCTTGGGCAATACACCGATTGCATTGCTGATTTCCACTCTGATTGCGCTGTACTTCTTGGGGCTTCGACGCGGCGAGCCTAAGGAACAGCTTGAGAAGCTTCTCGACGGCGCCCTCGGCCCCATTTGCTCCGTAGTTCTGATTACTGGCGCAGGCGGAATGTTCGGTGGGGTGTTGCGCACATCCGGGATCGGCAGCGCATTGGCGGATTCGATGTCTGACCTAGGGCTTCCGGTGATCGTAGGATGCTGGTTGGTGGCCGCTATTCTGCGTTTGGCGCAGGGCTCGGCAACCGTCGCGCTGACCACTGCGGCAGCCCTGATGGCTCCTGCGGTGGCGGCCGGCGGATTTAATGAGTTTCAGATTGCGCTGATGGTGTTAGCCTCTGCGGCAGGATCAGTATTTGCTGGTCACGTTAATGACTCAGGCTTCTGGCTAGTGGGACGCCTCATGGGGATGGACGTCTCTACAACCTTACGTACGTGGACAATGAACCAGGCGCTGGTGGGCGCCGTTGGCTTTGTTATTGTCTTGGGTTTCTACGGAGTTAGCCTCGCGTTTTAA
>CpE56_143
ATGGGTGTTTCCGGCTCCGGCAAGACAACGGTGGGCACTATGCTGGCCTATAAACTGGAGATTCCTTACTTTGATGGTGATGATCTCCACCCGCAAGAAAATATCAACAAGATGGCACAGGGCTGTCCGCTTAACGACGCCGACCGCTGGCCCTGGCTAGCACGAGTCGGGGAATGGCTCGCTCACCAGCCTGAGGGCGGCGTCATCGGGTGTAGCGCGCTCAAGCGCAGTTATCGCGACTTGCTTCGCGCCCACTGCCCCGATGCTGTTTTTGTACATGTACATGGATCACGCGAGGTATTGCTTGCCCGTATGAACCGTCGAAAAGGGCACTTCATGCCCTCTTCCCTCTTGGATTCCCAGTTTGCCACCCTTGAGCCGCTAGAAAACGACGAAGTCGGCCGCGTCTTTGACGTGACCGACTCCCCGAATCAGATTGCTGCTAGTGCAAGTGAATGGATTAAAACGCGAGGCTAA
>CpE56_144
ATGCACGCAGCTCTCATCAGCGGCGCTAAGCAGTTGGAAGTTACAACTCTCCCCTGCCCAACTCCTTCTCCCGGCGAGGTTCTAGTCACTGTCTCCTATGTTGGAATTTGCGGCTCTGATCTGCACTATTACCAGGATGGCGCGGTGGGAGCCTTTGAGGTTAGACAGCCTCTGGTTCCGGGCCATGAAATGTCGGGAACTCTGTCAGACGGGACTCCGGTCACTATCCACCCCGCGACTTTTGGCACGTGCATGGAAGGCATAGAGGATCACCCGCATTTGTGGCCTCATGGAGCGTACTTGGGCAGCGCTTCTACGTGGCCTCATACTCAGGGCGCAATGCAGGAGCAGTTGCTGGTGCGAGAAGACCAGATCCGTCGGTTGCCTGAGGGTGTCCCACTTAGGCGGGCGTCGCTCGCCGAGCCGCTCAGTGTGGGTCTCCACGCCATCACCGTGGCAGGGAGTGTGGAAGGAAAACATGTTCTCGTCTCCGGCGCCGGACCGATTGGTCAGCTAGCTGCCCTAGCAGCGGTGAACAAGGGCGCCGCAACGGTCACGATTTCAGATGTGGTGGATGGCCCCCTAGAGCGTGCACACGAGTCTTTGACTTGCGTGAATACCACGCGCACTCAGCTACACGATGAGTCTTTTGACGTAGTTTTAGAATGCGCCGGTGTCCCAGCAGCCACTACCGATGCACTCCGAGTGGTGCGACGCCGAGGAACCGTAGTCCAGGTAGGCATGCTGCCTAATCAACCGGTTGGCATAAATATGGCCCCGTTGGTTTCTAAAGAAGTGCTTCTGCGAGGCACCTTCCGTTTTCTTGATGAGGTCAACCAGGCAATCGAGATGCTGAAAGACCCTATGTTTGACAGCGTAATCACTCACGAGTTCCCGCTCTCCGATGTGGTCACGGCGTTTAATATCGCCGCCGACTCCCAGGTTTCTGGAAAGGTTGTGGTGAAGATTCCATGA
>CpE56_145
TTGCCCCCTCAAGCAGCTAGTCCGTTTTATACTCAGTCAATGACCACATTCGATGTCACAGGAAAATTAGCGCTGGTCACAGGTTCAACGCGCGGTCTCGGCCGCACACTCGCTGCGGGCCTCATCAGCGTGGGCGCACACGTGATCGTGCATGGCTCCGACAAGCAGCGCGCCGCCACGGTGGCGGAGGAACTAGGAGCCTATGGCGCAATCGGTTGCCCACTGACAGACTCTCAAGCCACCAATGTCGCGATCTCAGAGATGCTGCAAGAGTACGGAACCCCGGATATTCTGGTGAATAACGCCGGTATTCAGCGCCGAAATCCTATCGAGCAGTTCGAGGACTCTGATTGGGATGACATCATCGGCGTAAATCTTTCCGGAGTCTTTCATGTGACAAAGCCAATCGCTGCAGCGATGAAGTCCGCTGGCCGGGGCAAAATCATCATGATTGGTTCTGTCCAGTCCCGTCTGGGTCGAGCCACCATCGCACCTTATTGTGCCACCAAGGGTGGTGTGGCAATGTTCGCACAAGGACTAGCCGCAGAGCTTTCTCCCCACAACATTCAGGTAAATACGCTCTCTCCTGGATACTTTGATACTGACATGAACGCGGCGTTGGTTGCTGATCCAGAGTTCACCGACTGGGTATCTAAACGCACTCCCGCAGGGCGTTGGGGCGACCCCCAAGAATTAGTCGGCCCTTTGCTTTTCCTGGCCAGTAACGCATCCTCCTTTGTTACTGGACAAAACCTTGCCGTAGACGGCGGAATGACAGCGGTGGTCTAG
>CpE56_146
ATGATAAAGCCGTATGTGTGCTTGCCAATCTTGTTGGGTAGGGGTTTCTTTGCGTGGTGGTCTACGTATGGGCTACGCTATGTGGCAGGACTTCGCATGGCGTTTATCCCGTGA
>CpE56_147
ATGTCTTTGCTTGATTTCGATGCTGAACGCCTTGCGCAGTTCCACGAGGATATTAGCGCTAAGTACGAGGCCCTAAAGGCAGAGAATCTGAAGCTGGACCTAACTCGTGGAAAGCCTTCTTCGGAACAGCTGGACTTTTCCAATGCTTTGTTGTCGCTTCCGGGTGAGAATTTCCGCGCTAAAGACGGCACCGATTGCCGTAACTATGGTGGTGCAACGGGTATCGCGGATATTCGGGAACTATGGGCTGAGGTTTTGGGTCTTCCCGCTGAGAACCTGGTTGCAGGTGATGGATCCAGCCTGAATATCATGTTCGATCTGATTTCTTATGCCTATGCTTTTGGCACTAATGATTCGGAGCGCCCATGGAAGGACGAGGAGACTGTTAAGTGGCTGTGCCCCGTGCCAGGCTACGACCGTCACTTCACTATCACCGAGCACTTTGGTTTTGAGATGATTAGCGTGCCCATGACTGACCAAGGCCCAGACCTCGATGTGGTGCGTGAGTTGGTTCAAGACCCACAGGTTAAGGGCATGTGGACAGTGCCTGTTTTTGCCAACCCCACGGGAATTACTTTCAGTGAGGAGACCTGCCGGGCATTGGCGGAATTGGCCACTGCGGCACCTGATTTTCGGATTATCTGGGACAACGCTTACGCAGTGCACACGTTGACTGATGAGTTCCCGGTAGTGCATAACGTCCTAGATTTTGCTGAACGCGCTGGAAAACCAAATCGTTTCTGGTTTATGAGCTCCACGTCAAAGATCACTCATGCTGGTTCGGGTGTGTCTTTCCTTGCTTCCTCCAAGGAGAATCTGGATTGGTATGGTGCGCATGCGGATGTGCGGGGTATCGGCCCAAATAAAATTAATCAGCTGGCTCACGCACAATTCTTTGGAAATGCCGAGGGAGTGCGTGCTCATATGCGCAAACACGCGGGTTCACTTGCTCCAAAATTTAAGAGGGTGTTAGAGATCCTCGATTCGCGTTTGTCGGAATACCAGGTTGCGGAGTGGAGCAAGCCAGTAGGCGGTTATTTCATTTCTGTTGATGTGGTGGACGGGACCGCGTCTCGGGTGGTGGACCTGGCTAAACAAGCCGGTATTGCACTGACGGGCGCTGGATCTTCCTTCCCGTTGCATCAAGATCCACGGAATCGAAATATTCGTTTGGCCCCGTCACTTCCTCCAGTCGCTGAACTGGAGATAGCCATGGATGGCTTTGCTACCTGCGTTTTGCTTGCTGCCGTAGAGAAGGTCTTAGCAGAGCGCGTTTAG
>CpE56_148
GTGATCTTGGAAGAGACGGCTGTGTGGATCGATGGAATTATCCCAGGTGACATGACGATCCATCTGCCGGAGACCTCTTATGGCGAGGCTTTTCATATAGGGACTGTGGAAGTAGGAAACCAGCAAGTTTTAGCCACCACACTTGATTTCAACGGGGTGGATACTGGTCTTACGTTGGGGGATGGCAGCGGCCAAGTAGATGTGCGTAGTGAGATCTTTACTGTCGGGCAGTTCCAAACGGAGGTGGGGGTTCAAGTGTTGCGTCGATTAGCTATCTTTTTGGATAACGTTGGCGGCTCTATACCTGCGCAGCCGGGTCAGCTTTTGCCAGCCTTGGGCAGCATGACGGATGCACTGGATCGATGCACCGTCAAGCATGGTCTATTCGTGGCCCCGTACATGTGGGGAGGCCAGGTACCACAGTATTCGGAACCGTCGCAGCTAACGGCGTTGCTGCAGCTTATTATGCTCACACAGCATGAATTCGATTACGCTACGACCTACGGGATCCCCGAGTTGCAACGAGCGCTAGGTAATGAGGGCGTGGATCTAACGGATTGGACACGGTAG
>CpE56_149
GTGGCTTTATATCGCAAGTATCGCCCCGCTTCATTTGCTGAAGTGGTGGGGCAGGAACAGGTAACTCAGCCGTTGTCTGTGGCTTTGGACAGCGGGCGTATTAATCATGCCTACCTGTTTTCTGGTCCGCGCGGTTGCGGAAAGACCTCCTCGGCGCGCATTATGGCGCGCTCATTGAACTGCGTCGAAGGCCCTACGTCAACGCCGTGTGGCAAGTGCAATTCATGTATTTCTTTGGCGCCTAATGGGCCGGGGAACCTCGACGTTACTGAGCTTGATGCGGCAAGTAATAACAGCGTTGATGATATGCGGGAGCTACGCGATCGAGCCATGTACGCGCCGGCTGAGTCGCGCTACCGGATTTTCATCATCGACGAGGCCCATATGGTGACCACACAGGGCGCTAACGCCCTGCTCAAAATCGTGGAGGAGCCACCAGAGCACCTGATTTTTATCTTTGCCACCACGGAGCCTGAGAAGGTTATTGGCACGATCCGGTCGCGGACACATCATTATCCGTTCCGCTTGCTTACCCCGCAGTCGATGCGCGGTCTACTAGAGAACACAGTGGCCAGCGAGGGCGCACTAGTCGAGGATTCTGTGTATCCCATGGTGATCCGAGCCGGTGGCGGTTCTCCTCGCGATACCCTCTCCGTTTTGGATCAGCTGCTTGCAGGAACTGGACCACAGGGGCTGAACTATGAGACAGCGCGGTTGCTACTAGGCGCCACTGATGATGCGCTTATCGACGCCGCCGTCACAGCGCTGAGTTCGCACGACAAAGCAGCACTGTTTACCACCATCGACGCCGTCGTTGAGGCTGGGCTTGATCCTCGGCGCTTTGCCACAGACTTGCTTGATCGCTTGCGTGATCTCATGGTCTTGCAGTCCGTGCCAGATGCCTTTGAATTGGGTCTTGTGGATGCTCCGACTGACCGGGCGGAGGTTTTGCGCGCTCAAGCTGCAGATTTTAACCAGGGAGAAGTAGCCCAGCTAGCCGCATTGGTCAATGACGGACTCCGTAGCTTGAAGGGGGCGACGTCTCCGCGCCTGCTATTGGAGATTCTGTGTGCAAAGATGCTGCTGCCTAGCGCTCCAACAGGTGTAGCTCTCACACCCCCTCCAGGTAATGCACAGCCTTCCGGCCTTCCCACGGGCGGACAAGCTGCGGGACCTGCTGCTATTCCTGCTAAATACGAGCGCAAGTCTATTCGTATGGCCCGGGAGGCAGCCCAGCGTAAAGCTGCGCAGGAAGAAGCAGCTCAGCGTGAGGCCTTGCAACACGAGGCTCCTCAGGCCAAGGCTGAGCCAGCAGCACCGTCAGATAAGCAGGCTTCGCTTAAGAAACAAGAGGTGCCGAAAGAACAAGTGGCGGAGAAACCACTGCCGGCGCCTGAGCCTTCCGGGTCTACGACCCCTCCTTCGGATGAGGCGGAAAGGGTTGCAGAGGGGGCGTCGATAAGCAATGACGACGCTTTTGCTGCGGATGTTCGCGCGCGATGGGAGGCGCTGCGGAAGATGGTGCACAAGAAGAGCGCTGTCGCCGGCATCTTGCTCGCTGAATCGCGTGTTCTGGGGATGCGCGAGGGGGCGCTGATCCTGGGGCATAATACTGGTCCCCTTGCTCAAAGGCTGAATGACGCTAAAAATAACGACATCATTGTGGAGGTGATTCGTGCTGAGCTAGGGCGGGAAGTAGCTGTCAACTGCGTTGTTGGGACAGATCCTGCCGCGGCGGGTTTTAGCGAGCCTAAACCAGAGAAAGCATGGAACCCAGAGCCAGCTGTTTCTGAGCCAGTCACTCCCGAGTCTTCTGTTGACGACCAAGAGAAACAGCCAAATATAGTACAGCCGGATCCTCAGCCACCTGCTGTTGAACAACCCTCGGAACCCGTTCACGATGCTCCCAGTGGTGCTGCTTCTACATGGGGAGACCCCGCGCCGCTTGGTGGGGAAACCCGGCGTGCACCGCGAACAGAACCTCCAACGCAAGGAACTAAAGCCGATGGATGGGGGACTCCGGCTCCACTCGGTGGGCAGGCTGAGGCAGAAAATGATGCGCCGAAGAAACCGGAGCAGTCTGCGCCGGTGCAGCCTGCGTCCGTGCAGCGGGCACCTCAGCGGCCTGTTCCTAAGTCGGTGTCCGAGGCGCCTTCAACGCAGAAGCCAAAGTCGCGGTGGCAGGAGGCCGTGGCGCGTAATGCCCAGGCAACGGAAGAACGGGCGAAGCGTCCCGAGTTTTCCGATGGCGTGCCGCTACCTCCAGAACCAGATGACTTTGGGGCGCCCGACCCCGCGGAGTGGTCTCCGCCGGAGGAACCCTATGGTTATGCCGCTGATGAAGGCTTTCCAGAACCTGCTAAGCACACACCCCCGCCCTCGCCGACGGAACCAACTACTACGGTAGAAACGTCTAACGTTTCAGACCAGGATGAGGAAGAGGAAATGGTGCGTGAGGCCGCGAGCGGCTCGGTAACACGTGACCACCGCGATGCTTTAACCGTTGCGATGGATCTACTTGCAGAGCAGCTGGGTGCGCGCCAGCTTTAG
>CpE56_150
ATGACTCAGCCGGACATGTCCCAGCTCTTGGCGCAGGCGCAGCAGATGCAAGCTCAGCTGCAGGAAGCACAGCGCGAGATCCTTGCCAGCACCGTTACGGGTACTGCAGGCAACGGGCTTGTTTCTATTGACATCCAGGGCAATGGAATGGTTAGCAGCGTCACTATTGATCCTAAGGTTGTGGATCCGGAGGACGTGGAGACCCTTCAAGACTTGATTGTTGGCGCGTTTGCGGAGGCTCACCAGAAGCTTAGCGAGCTCGCTGATCAGAAGATGGGACCGCTATCCCAGGGCTTTGACGGCCTTGGCGGTATGTTCTAA
>CpE56_151
TTGTTCGAAGGACCGCTTCAGGACCTTATTGATGAGCTTTCACGGCTCCCCGGCGTGGGCCCTAAATCTGCTCAACGCATCGCTTTTCACTTGCTTCATGTGGAGCCTGCGGACATCGCAAGACTTCAGGATGCCCTCGGTGCTGTCCGAGATGGCGTGACCTTTTGTCGTATTTGCTGCAATATCTCCCGCGAATCGGTATGCCGTATTTGTGCGGATTCTGGCCGGGATCGGGGAACGATCTGCGTGGTGGAGGAACCCAAAGATATTCAGGTTATTGAGCGGACGGGCGAATATAATGGCCGCTACCATGTGCTGGGTGGGGCGTTGGATCCGCTAGCTAATATTGGTCCCCGTGAACTGAATATTTCTACGTTGCTGCAGCGCATTGGAGGGGTGCTTCCTGATCGAGAGCTAGCGGATTCTACGCCTGATGCGCCGCTGTATGATTCCTCTCCGACGGTGACAGAGGTTATTCTTGCCACCGACCCCAATACCGAGGGTGAGGCGACGGCTTCTTATCTTGCACGTCTGCTCCGAGATTTTCCTGATTTGGTGGTTTCTCGTCTGGCTTCCGGTATGCCTTTGGGCGGGGACCTAGAATTTGTGGATGAACTGACATTGTCCCGCGCCCTGAGCGGTCGATTGACAATTTAA
>CpE56_152
ATGACTGGTGTTTCTTTGCTGCTGCTCGGTATAGCCGCCGTAGCCGTTCTGCTTGTCCTCGTAATTTGGGCTAAGGTCCCGGCTTTTGTGGCATTGATCGGGGTATCCATAGCCACCGCTATCGCTTCTGGTATTCCACTGGCAGATTCTGTGAGCACCGTGACCAACGGCGTGGGTAAAACCTTAGGTTCCGTGGCCGTTGTAGTCGGTTTGGGAGCAATGCTGGGGCGCATTATTGAGGTATCGGGAGGCGCAGAAGCTGTAGCACGTTACTTCACAGACAAGCTTGGTAGGCACCGCGTTACTGCCGCTGTGACCATAGCAGCTTTTATCCTAGGTATTCCGGTTTTCTTTGACGTGGGTTTTATTATCTTGGCACCCATCGTGTTCGGCTTTGCCGCTGTGGCCAAGATTAATCCCTTAAAAATTGGGCTCCCTGTAGCAGGCGCAATACTCACCGTACATGTCACGTTACCGCCGCACCCAGGGCCCGTCGCAGTGGCGGGGATCTTCAGTTCAGACCCGGGACTCATGCTCACTTTGGGGCTTCCCATCGCTGCCCTAACATGCGTAATCGGCTATTATGCCGCCAAAGTCCTCAAGTTAGACTCCATCGACCGCGGCCCCTCTCCGGTGGAGCTTTCCGACGCCGCCCCTAACCACCAAGCACCTTCGCCCTTCGCTGTCCTTGGCCTCATCTTGCTCCCCATCGTGCTCATCATGGTGGGAGCTACCGGTGCTATGTACACCGAAAAAGGAACTGTGGTTCATTCCCTTGTGAGCTTTATCGGTTCCTCTCCAGTAGCACTCCTGGTAGCAGTGGTGGTTGCATGGCTAAGCATTGGCAAACAGCAAAGCTGGAATCGCGAGCATTCTTCCGGCGTCTTGGATTCTGCGCTCCCAGCCGTAGCCATCATCATTTTTGTTACTGGTGCCGGTGGTGGCTTTGCCAATGTACTCGTGGAATCCGGCATTGGAAAAGTATTATCAGACATGCTCGTAGCAGCTCATATGCCTCTGATACTCATGGCATTCCTTTTGTCTTTGGCGCTGAGGGCATCACAGGGATCGGCAACCGTCGCTATGCTCACAACGGCAGGGCTCCTAACTCAGCCGATAGCGGAAGCCGGGCTAAGCAGCGTACGCACAACACTCGTCATGATCGCCATCGGGTTCGGTGCCATGTGCCTATCCCATATTAATGACTCCGGTTTCTGGATAGTCACCAAATATTTGGGATTATCTGTAAAACAGGGCCTGCGCACCTGGACGCTACTATCAACGGCCTTTGGTGTTGCCGGCTTCGCCCTCACCTCACTGGTTTACGCGGTGGTGTAG
>CpE56_153
ATGTCTCTCATCGTTACTGTTGTCGGCTTGGGCGCTATGGGACTCCCCATGGCCACCAACCTCGTCCAGAATTTCACAGTCCGAGGCGTCGATATCGCACAATCGCGCCTCGAATTAGGCAAGGCCGCTGGGCTGGAAACCTTCCATTCGGCGCACCAAGCAGCCACAGGGGCTGACGTTGTTTTGCTAGCGGTTCGCAACGAGGAACAACTTATTCAGGCCCTCTTTGGACAAGGCAATATCGCTGCGGCTCTCAAACCCGGCGCGGTTGTACTTTTGACTTCTACCGTGGGCATTACGGCCGTGGAAAAAGCTGCCGAGCAGCTTGACTCATTGGGTATCGATGTTGTCGATGCCCCCATTTCCGGCGGCCCCGGACGAGCAGGCAGCGGGGAGCTACTTGTCACAGTGGGAGCCAAGCCTGAGGTGGTCGATCGCATCAGGCCGGTGCTTGAAGCCATGTCTTCCCACCTGGTGATCGTTGGCGATCGCCCGGGTAAGGGCCAAGCGCTAAAAACCGTCAATCAACTTTTATGCGGAGTTCATATCGCTGCCGCAGGCGAGGCGCTGGCGCTAGCCGATCGGTTGGGTCTTGATCCCAAAGCCGCGCTTGATGCGTTGATGGGCGGCGCCGCAGCCTCCTTCATGCTTGGCGATCGTGGCCCCCGCATGCTGGAAGCTTATTCGGAGGAAGGACCTGAAGTCCGCAGCCGTCTCGACATCTTTGTTAAAGACATGGGCATTGTCACTGATGCCGCCAAATCTGCAGGCATCGGTGTCCCATTAGCAGCCGCCGCCGAGCAGCAATACCTAGCTGGTCTAGCACGAGGGAAAGGCGCGCAAGACGATTCCACGATTATCCAGGTTGTCGCTCCCACCCAGGTGAATAAGACAAGGAGTAAACAATAA
>CpE56_154
ATGACCCTCTACCAGCTTTCGGAACTCACCGAAGGGTTCCCTGCACCACTCGATATCCCTGCCTCTGCAGTCCAACAAGCGATGGCAGCAGATACCGTCCTCATCGTCCTCGATGATGACCCCACCGGCACCCAATCAGCAGCAAACCTTCCAGCACTGACCCGATGGAAACAAGAAGACCTCGCCTGGGCGCTCAGCCAAAACACCCCAGCCGTTTATGTGATGACCAATTCCCGGTCGCTCGACCCTGATCAAGCAGCTGCTATCAATGTCTCTGTAGCCGAGGCAGCCTACGCCGCTGCTCGAGATGCCGGGAAGCGCCCCATCTTCGTTTCTCGTAGTGATTCCACACTTCGAGGGCATTTCCCTCTGGAGCCGGATGCGCTTGCGGGGGTCGTCGAAAAGCAAGAAGGGCCGATAGACGGCTATATTATCGTTCCGGCATTCGGCGACGCAGGGCGCATCACCATCGATTCTGTTCACTATGCGGGAAATGCCGCCACAGGTTTTCAGCCCGTGGGGGAAACCGAGTTCGCCCACGACGCCACCTTTGGTTATTCCTCCTCACGATTGACCGAATGGGTCGAAGAAAAGACTCAAGGAGACGTGGCAGCAACTGATGTTCTTTGTATTAAATTGCGCACAATTAGATCTACTAGCAATGATATCGCTGCAGAACTTCTTCACGCCGCACATCGCCAACCCATAGTCGTGGATATCGTTGATGAGTATGACCTCCGCGCCCTTGCTCTAGGAATCCTGCAGGCAGAACGCATGGGGAAGCGTTTTATCTACCGCGTGGGGCCACCCTTTGTACGCGCTCGCATAGGGCAAAAAACCCCCAAGGTGCTCAGTCCAGAAACAATCGCAGCCTCGCGTCATCTCCCCGCCACCGTGGCGGGCGGGCTCATCGTGGTCGGTTCACATGTTCCTACTACCACGCAGCAACTCAATCACTTGCTAAAGCACTCCTCTCCCAGTGTCATCGAGTTAGATGTCCGCGCCGTGCTAGCAGAGAATTCCCAACGCTATCTTGACAGCCTCCACACCCAATTAGTCCAGGCGATCCGGCAAGGCAATGTTGTCTTTCACACCTCACGCGAGTTGGTTACCGGCGTAAGTGGTGAGGAATCGCTGTCCATTGCACGCAAAGTGTCCCAAGCACTTGTCACCGCGGTCAATCGCATAGTCCATGAGGTAACGCCCCGCTTTGTGGTGGCTAAAGGCGGTATCACCTCATCAGATGTTGCATCTCAAGGACTAGAGATGACCAAAGCCATGGTCATTGGCCCGATGCAGCCGGGGATCATCTCGCTGTGGTCCACCGCAGAAGGCCCCGCGGCAGGCGTACCATACATCGTTTTTGCAGGAAATGTGGGCACCGATTCTTCCCTGACCGATGTAGTTTCTGTCCTCTCTCAAGATTCATCCCTCTCACATTAA
>CpE56_155
GTGCGCACCGATCTAGTCACTCAAGGTATAGAGAAAATAATGGACGCCATCGCAGAGGGAGTGTTCCGCCCTGGCGACGCCCTTCCGCCGGAAACAAACCTTGCCGCTTACTTAGAGGTTTCACGCCCCACGATGCGCGAAGTTGTGCGGACCCTTGCCGACCGCGGGGTCGTGGAGGTAGTTCATGGCCGCGGCACCTTTGTAACACCCATCAACCAGTGGAATTATGTACGTTCCCGCATGGACGTTATTTCTCGCAGCCTAGACCCCAAAACCATTGGTATCTATCTCACGGAAGTCCGGCGCATGATTGAGGTCGGATCATCGGGGCTGGCGGCGGCACGTGCCACCCAGGAAGACATTGAAAAGATGACACAGGCGCTCGCTGCTTATGACGAGGCCACCGAGCGTGGCGACGTAACCGCCACCACCGATGCAGACGTGGCTTTTCATACTGCGCTGCTGGAAGCCACGGGAAACCCCTTTGTCTCCGCGCTCATGATCCCCTTGGCGGGCGCCTTGGCTGAGTCGCGACAAAAGACTAATGCTGTAGATGAAGTCCGCAAACGCGCAAGTAAGCATCATCACGCGATTTTAGATGCCATTAAAGCGAGAGATGAGCAAGCCGCCAAAGATGCCATGCGTGCACATATGACGCAAACTTTCGATGACATTTCTACCTTCCTACCAGGATCAATGCACTGA
>CpE56_156
ATGCGTCTTGCAACCATAAGAACTCAAGGGACAACGACTGCCGCACGCATTGAGGGCACCGACCTTGCCGTAGCCATTCCCGGCTTTTATGATGTCGGCGAGCTGCTGCAGAAGTCCGACTGGCAGGAATTAGCGAGATCGGCGAGTGGGACCCCTGTGAGGTTTTCCCAACAGGATCTTCACGCCGTTATTCCTTCTCCCAAAAAGATCATCTGTGTGGGACTGAACTATTCCAATCACATCAAAGAAATGGGACGTACGCTGCCAGAAGTTCCCACCTTATTTGTTAAATTTTCTGACGCACTTACAGGGCCTTTCGACGATATCCCCATCCCACCGTGGGCCAATAGCGCCCTCGACTGGGAAGGCGAGCTGGCAGTGGTGATCTCACGACACGCCCGCAGGGTGAAAGCCTCGGAGGCGGAGGAATACATCGCTGGATATGCGGTGATGAATGACTACAGTGCTCGTGATTATCAATACGCTACGCTTCAGTGGCACCAAGGAAAATCCCTAGAAAAGACGGCAGGTTTTGGGCCTTGGCTGACCACGCGAGACTCTTTTGACCTCAGCGGAGAGCTGAAGACGTATCTGAATGAAGAAAAGGTGCAAAGTGCGGCTATTAGCGATTTAGTGTTTAAACCAGCAGACCTTATCCAATACATCACGCATCTTTATCCCTTGGATCCTGGCGACGTGATCGTGACCGGGACTCCTGGCGGAGTTGGGCACGCGCGTGATCCTCGGCGGTATATCGGCGACGGTGATGTGGTGACGGTGGAGATTGAGGGGCTAGGGCGGATAGCTAACAAAACGATTTTTGAAAAATGA
>CpE56_157
ATGAGTAACACCAATGATGTGAATGAAGATGCACGCATGTACGAGGATATGGAAACCGCGCTGCTGGAAGGCAAAGCAAGCAGCTTCAAAATACATAATGTCAACGATGTGGCGGAGGAAATTCTCTAG
>CpE56_158
GTGTCCCTTGCCCTAGTACAAGCGGCATCTGCCATGTGTTACATATATCTCATGCGCCTTGAAAAGGCGCTTTATCTCCACGGGGTGGTCGCAATGAGCGATAACGTCCCTGCACACAAAGCTTAA
>CpE56_159
ATGACTGACCTTTCTATTGGGCTCATCCTCCCTGATGTCCTCAGCACTTATGGCGACGACGGTAACGCCTTGGTGTTGAGGCAACGCGCCCGCATGCGTGGTTTCACCGCAGAGATCCATACGGTGAAGCTGGGGCAACCCGTGCCGGAATCATTGGATGTGTACTGCATCGGTGGCGGTGAAGACACAGCTCAAATTCTTGCAGCAGAACATCTCATCGGAGACGGCGGCCTCACTCGCGCAGCAAACGCCGGCCGCCCAATTTTAGGCATTTGTGCTGGCCTTCAAGTACTCGGCAGCTCTTTCCGGGCAAGCGGAAAAATGGTTGATGGCGTAGGGCTTGTCGACGCCACCACTGCCTCCCTGGCCAAACGCACCATCGGGGAGCTCCAAACCGAACCCACGCGCAAGGGCATCACCGCCGAGCTAACGGAGCCCCTCACGGGCTTTGAAAACCACATGGGTGCCACCATCCTTGGCGCCGATGCGCAACCGCTGGGCAAGGTCACTCGCGGAGTAGGCAATACGGATGAACATGGTATTTCCCAAGCATCGGCAACCTCCGAGCAATTAATCGCGGAAGGCGCAGTTCAAGGGAATGTGATCTGCACGTACATGCACGGCCCAGTGCTTGCCCGCAACTCCCAGCTAGCCGATCTGCTATTGGCCAGGGCCATGGGGATAGCACTCGACGAGCTCGCCCCTCTAGAGCTGCCTATTGTTAATCAGCTGCGTAAGGAACGCCTGGCGTAG
>CpE56_160
ATGAGTTTGAATCTGCGTACTCGTCTTGCCATCGGCACCGCACACTTAGCCACAACGGCGTCGCGTGTCACCGGTCGTGGGTCGGGCGGAATGATTGGCGGCCTTATAGCCGAGAAAATCGACCCGAACATTATGGCCTCTCTAGGCGATGACCGTCCCGTAGCCCTTGTCACCGGTACCAACGGTAAATCCACTACCACCCGCATGCTCGCATCCGCGATACGTGCACAGCACACTGTGGCAACCAACGAGGGCGGCGACAATATGGACGCCGGCATCATCTCTGCGCTCATGGCAGGCCAAAAAGCTAGCCATGTGATCCTTGAAGTAGACGAGCTCCATGTTCCCGCCGTAGCAGATCGTCTCAAGCCATCATGCTTGATCCTCCTCAACCTCACCCGCGATCAGCTGGACAGAGTAGGGGAAATCAACAAGATTGAGCGCGCACTACGCGATTGTGTGACCAAGCATCCTGAGATGACTGTGATCGCCAACTGCGACGATGTCCTTGTCACTTCCATTGCTTACGACGCTAAAAACGTTGTATGGGTATCCGCGGGGGCAGGATGGCAAGGCGATTCCGTCTCCTGCCCGCGCACTGGCGGGCACGTGGTCCACGACGGCGCCGACTGGTACGCAGTCAAGCCCCTTCCCAACGGCGAACAATTCCGTCGCCCAACCCCGCATTGGAGTATCACCGCTGAGGGCATAGTCTCTCCGGCCGACATCGGCTCGTCGACAGGCTCAGACGCTCCCATGACGCAGGAGGTATCGCCGCTGAATCTGGCTCTTCCTGGCAACGCCAATCGCGGCAATGCCACCCAAGCGGTAGCTGCCGCAGTGGAATGCTTCCAGGTCCCTCTTAACCAGGCGGTTCGCTCGGTAGAATCTGTCGACGATGTGGCTGGACGCTACTCCACAATCACTCTTGGGCAGCATCAGATTCATCTGCTTTTGGCTAAAAACCCAGCGGGATGGCAGGAAGCCCTCTCAATGGTCGATCGCACCGCAGAAGGCCTAGTGATTGCGGTTAACGGCCAGGTCGCCGATGGTGAAGACCTCTCTTGGCTCTGGGACGTTAAGTTTGAGGAGCTAGATAAGCTCTCTGTAAAAGCCTCCGGCGAACGCGGCACTGACCTTTCAGTGCGGCTGACATATGCCTCTGTAGAGCACGAACTGATCAAGAATCCTTTGCAGGCTATCAAGGCTTGTCCCGCTGGTCGTGTCGAGGTCCTTGCCAATTACACTGCATTCCGCGATTTGAAAAAGGCCATTGCGGCCGTAAAGGAGTCCTAA
>CpE56_161
ATGACCAATAAGCAAGTAGACGGCACCAACGCAGATCGGGCAGCCGAGATTGAACGTGCTCCTTACGTAGCGTTATCAATACAAACAAGCGGTATCCACCCGTCTACTTCTCGCCTAATCACTGTTGATGCAGTCACGTTTACTGAGGATGGCGAGGAAACCGATCATTTCCATGCGGTTATCAATCCTGGTGATAACCCTGGTCCTTTTCATCTCCATGGCCTCAGCAGAGAAGAAATCGCCCAAGGCAAAAAGTTTAGCCACATCCTCAAACCGCTAGGCAAGCTTATCGACGGCCGCACTCTCATCCTGCATAACACGCCTTATACCTGGGGATTCCTTGTGTCTGAGTCGCGTCGAGCAATGAGCGCCGCTGCCCGGGCAAACCGCAATCGCTACCGGCACCGCAACCGCCGTCGACAGCGAGTAGGACATATTCCGCGCCCACGTATGATCGTGGACACGCTAGCAACGGCGCGTCGCCAAGGCGTTGTTTTTGAAGACATCCGTATACGTGCCGTCGCGCACTCGTTAGGCCTTGATTCCCCCTCCCCGGTCGCGTCGCTCGAGCGTGCCGAGCGTCCAGAGCAGCACGTATCCCGCGAGGAAACTCTGCTCATCGCGCGCATGTACTTTGTAGAAAAAGCCTGTGGGGTCATCTCTTCTTATACCCCTGAGCAGCTGCGCTCAGACAAGTTTGGTCTACAGCGATCAGACATCCGAGTAGACGCCATGGAGGTGCCTCGTCAATATGAGAATCCAGGCGTTTACTCCCCCGAGGGCGGTTTTGTCCAGGGTATGGAAGTTGTCATTGCTCCGGAAATCACGATGGATCCAGACGTCATTATCGAGGCAATTCTGCGCTCAGGGTTAGCTTATAACGAGAAACTCACGCGTAAATCCAGCGTTGTGGTGTGCAATAAACAGGAAGATCTTGTTGGAAAGGCCATGCATGGGCAGCGAAAAGGGATTCCTTTGATAACAGATGAGGAATTTCTGCGGGTTGTCGTAGACGTCAAACCGGGGAAGGCGAGCGAAGACGACTAA
>CpE56_162
ATGGCCGCACTACAGTTGACAAGCATGAACGAGACTATCCGGACCCAGCTCAACCATCGCACGATTCGGGAGTTCACAACCCAACCTATCGCGGAAGAAATACTAGAACAGATCTTCCAAGTGGCCTTGTACACTCCAACGTCCCTTGGCATGCAAACCGCAAGTATTATCCGTGTCACCGATCCCCAACTCCGCGAACAGCTCACCGCGATCGGCACGCAAGAATATGTAGGCAGAGCCCCCGTCTACCTACTTTTTATCGTCGATTTGCACCGAACCAAACGTATTCTTGCCAATAACAACGCGCCAACCGAGCCCGCCGGGTATCCGCGCAATTTTGTTCAGGGGTTTACTGACGCCTGCCTGATGGCCCAAAACGTATGTATCGCGGCGGAGTCACTCGGCCTAGGGGTTAATTTCCTTGGAAACGTGCACAACGATGCCGCCGCGGTGATTGATGTACTCGATCTTCCGGAGCTTACTTTCCCCGTTGTCGGAATGACGTTGGGCTGGCCAAACCAATCGCCCCAGCTCAAACCTCGCATGCCCAAGAGCTTCCGGATCATGGAAAATGGCTACTCTGAGCCAACGGATTGGTCAGAGGCCATGAGCTCTTATGACTCCACCATGACCACCTATTATGACCTCCGCAACGCGAACCAGCGAGTTGATAGCTTCACTATTCAGACGCTTCAAAAGAATCCACTAAGCAAGGACAACCGCGATCTCACCTTTGAGATTGCTCGCGCCCAGGGATTCGACCTTTAG
>CpE56_163
GTGGAAGTGCAGGAATACGAGCAGCATGCCCGAACCGCCGGCGACGATGCAGAATCTGCCGCATACATTCTGGCGGAGGTAAATGGGCAGCGCTATTGGGGCGTAGGTATCGCAGGATCAATTACTTACGCTTCCCTCAAAGCCATTACCTCGGCGGTCAACCGCGCACTGAGCTAA
>CpE56_164
ATGGGCCCCACCGACGCTTTTATCTCCGCACCAGCCGATATCCATACCCCTTCTGGCAGCTTCGCCGCCGGACAAGCTACTTGGAACAAACAACGCTCATCGGATCTTCCAGTCCACCGCTACCTCCCCTTTGCTGCCAAAGTGGAAAAAATCGATCTTCCGGATCGCACATGGCCCAGTGCCACCATTGATACCGCCCCGCAATGGTGCGCCGTAGATCTACGCGATGGTAACCAAGCGCTTATTGACCCCATGAGTCCCGAGCGCAAACGACGCATGTTTAACCTGTTAGTGGCCATGGGATACAAGGAGATTGAAGTAGGGTTCCCCTCAGCCTCTCAAACAGACTTTGATTTTGTCCGCGAGATCATCGAGAAAAACATGGTCCCCGAGGACGTCACCATCCAAGTCCTGGTTCAAGCACGAGAGCATCTCATCCGTCGCACCTTTGAGGCCTGCGAGGGCGCGAAAAACGTTATCGTTCACTTTTACAACTCCACATCCATTCTGCAGCGTGATGTTGTCTTCAGAAAGGATAAAAAGGCGATAAAAAAGCTGGCCACCGATGCCGCCGAACTCATCAAATCTATTGCCGCAGAGTATCCAAACACTAACTGGCGATGGGAATACTCACCTGAGTCCTTCACTGGCACCGAGCTCGCTTACACAAAAGAAGTGATCGATGCAGTAGTCGAGGTCATGGATCCCACCCCTATGCGCCCCATCATCATCAATCTGCCTTCCACGGTGGAGATGACCACTCCCAACACATATGCAGACTCCATCGAATGGATGCACCGACACCTACGCCGTCGCAATTCCATCATCCTCTCACTGCACCCACATAACGATCGTGGCACCGGCGTTGCCGCCGCCGAACTCGGATATTTGGCGGGCGCCGATCGCATCGAGGGCTGTCTCTTTGGCAACGGCGAGCGCACCGGAAATGTCTGCTTAGTCACTCTTGGACTGAACATGCTTACCCAGGGAGTAGATCCGCAAATCGACTTCTCCGATATTGAGCAGATCCGCCGAACCGTAGAATACTGCAACCAGCTGCGCGTCCCTGAACGTCACCCCTATGGCGGCGATCTGGTATTTACGGCTTTCTCTGGCTCGCACCAAGATGCCGTTAATAAAGGCCTGGATGCCATGGCGTCGCGGGTTCGTCCCAGCGCGACTCACGTTGATGTCTCATGGGAGGATCTCCGGGCAGAAACCTGGGACGTCCCTTACCTCCCCATCGATCCCAAGGATGTGGGCCGCAATTACGAGGCAGTTATCCGCGTCAACTCTCAGTCCGGCAAAGGCGGCGTAGCCTACATTATGAAGACCGACCACGGCATCGCTCTTCCCCGCCCTATGCAGATCGAATTCTCCTCCGTAGTCCAGCGTGTCACTGATGCCAGGGGCGGCGAAGTAGATTCTCAGCACATGTGGGATATCTTCACCCATGAATACTTGAACCGCACTGTGCCAATTCGCCCAGAATGA
>CpE56_165
ATGATTGACGCACGAGATGCGCAGGCTATAGACGCGGCGAAATTGTATTACGCTTCGGGGCTTGGGCAAGCAGAGGTAGCACAACGCTTGGGCATTTCACGTCCTACGGTGTCTAAATTGCTTAGCTATGCTCGGGAAAAAGGCTTTGTTACCATCACGCTTAATGACCCCCGCGAGCAGGGCGATGAGATTGCGCAACGGTTAAAAGAACGCTTCTCGCTTGAGCATGTTCGCGTGGTGCGCCCGGTGAGTCCTGATAAAGAAGAGCTTCTGCGGGAGTTGGGTAATGCGGGTGCTTCTTTATTAGAGGACTTGGTATGCGATGGGATGTCCGTGGGTATCTCCTGGGGCAATACTCTTAATAACGTATCGGAACATTTACGTTCACTTCCGCGCCATGATGTAAGCGTGGTGCAGCTTAAAGGTGGACACTCGTTGAGTGAACGCAGCACTAATGATCTGAGTACTTTAACTCGTTTTGCGCGTGCTTTTAATGCGGAAATGAAGCTCCTACCTTTGCCTGTGATCTTGGATAGTCGTGAAGCCAAAGATTTAGTTGTGCGGGATCGTCATATTTCCTGCATGCTCAGCGCCGGAGCGAACGCCGATGTTGTGGTGTTTACCGTGGGATCCGTTCAGCGAGAAAGCTTATTGCTCAACCTGGGTTATCTCTCAGAGGAAGAGATTAATCGGTTGCTCACGCATGCGGTGGGAGACATCTGCTCGCGGTTTTACACTGAGACGGGAGAGATTGCTGATCCGGCGATTGACGCGCGGACTGTGGGTATCTCTATTAAGGACCTAAGCTCGCGACCAACGCGTGTTCTCGTTGCCGGCGGGGTGGATAAAGCAAAGGCGATACGAGTTGCCCTTGAGATGGGAACTACTACGCATCTAGTGACGGATTTCGGGGCGGCGCAAGCTGTGCTGGGGGAGTAG
>CpE56_166
ATGGCTGAAAAGTCCACGCCCCATATCAACCCACGCGGTGTTGACATCGCAGATACTGTTCTGCTTCCCGGCGACCCACGCCGCGCTAAATTTATTGCAGAGACGTACCTCGATGATGTTGTTCAATTCAATGAGGTGCGCAACATGCTTGGGTATACCGGAACTTATAAAGGCACTCCGGTTTCTGTGATGGGATCGGGAATGGGGATGCCATCCATTGGCATCTACTCGTGGGAACTCATCAATATCTTTGGCGCGCGCAACGTTATTCGGGTGGGCTCGATCGGTTCTTTGCAGGAAGACATTAATCTTTATGACATCATCGTGGCGTCGTCTGCCTCCACGGACTCTAACTTCCTAGAGCAGTACAACTTGCCGGGCACATATGCGCCTACCGCGTCCTGGAAACTGCTTAAAGCCATAGTCGATGAGGCGGATAAGGCTGGTCAGAAAGTTCACGTGGGCAATATTTTGTCCTCAGACATCTTCTATAACGCCGATGAGACGGCAAGTGCTCGTTGGGCTCGCATGGGGGTCATGGGCGTGGAGATGGAATCGGCAGCACTGTATTCCATTGCCGCATACGCCGGAGCGCATGCGCTGGGTCTCTTTACAGTCTCAGACAATATTCCTAAGGGGGAAAGCACCACATCTGAGGAACGTGAAAAGGCATTCACCTCGATGATGGAAATCGCTCTTCCCCTCGCAGGAATCTAG
>CpE56_167
ATGCCTCATATAAACGATACACAGCACACGGGCATAGTTAATCCTAAAGCTGCAGTGCCTGTGCTCTTGTTTTCCTTTGTCTTTTGTCTCATTGTAGACAACGGCTTTAAAACAATGACTGGGCCGATGGCCGCCGGTTTGGGCATTGACCCGAACACCGCGAGCCTTCAGGCCTCCCTAGCCGGTGTGATTATTGGTATCGGTGCGGTGGTGTATGCCGCGCTCGCTGATACTATCTCGATCCGTAAATTGATGCTGGTAGGCATAGCGCTGATTGCGGTTGGCTCTCTTATCGGTTTTGTCTTTTCCGGTTCATGGCCGATGGTGCTATGCGGTCGGATTATTCAAACAGCGGGCCTTGCTGCTGCAGAAACGCTGTATGTGATTTATGTGACCAAGCATCTTTCTGAAGGCGACCAGAAGACCTACCTGGGGTTTTCTACTGCCGCCTTCCAAGGCGGTCTGCTGATCGGGGCCTTGACCTCAGGGTTCATCTCCACGTATGTCTCCTGGACTGCTATGTTCTTGGTTCCGTTGATCTTGATCCTGGCAGTTCCCTTCATACAGAAGATGGTTCCGGAGGATGAGACCGTAGAAGGAACTTTCGACGCCCTCGGGCTCTTCTTGGTGTCCGTGTTTGCTGCCTCTTTGACCATGTATATGCAAAAGTTCAATCCGTTCTGGCTGATCCCCACGGTGGCCGGAATTGCTGGTTTTGTTGCGCATGTAAAGAAGAATAAGAGAGCACTCGTCTCGCCGGACTTCTTTTCTAATGGCCGATATGTGTGGGCGATTGTCCTGGTCTTTGTTATTTATTCCACCCAGCTGGGATTTATCTTCTTGCTCCCGTTCGCGGCATCTGATGTTCATGGGCTTTCACAAGACAAGGCTGCATTGCTCATGGTTCCGGGCTATGTTTGTGCGATTTTGGTAGGTGTGTTCTCTGGTGCAATCGGTAAAGTCCTGAGTTCCCGCCAGACTATTTATGCGGCTTTAACCATGATATTCCTGTCGCTGGTGATTGCGGCCCTCGGGTTGCGGCTCCACATAGCAGTACTGATATGCGCAATTATCCTTTTTGCCTCTGGTTTTGCCCTTATGTACGCGCCATTGGTGAATACCGCATTGATTAATATCACCGCTGCAAAGTCGGGCATCGCTATCGGTTTTTATAATCTGACCATTAACATCACGATTCCGCTAGGAATTGCCTACACCGCAAAGCTCATGGACCTGCGCTTTGGATATTCAACGATTCTTTGGGTCCTAGCGGTGATCGCTTTACTAGGCGCGGCCATTTACGTTCTTGCAGATCGACGCATGTCTGGCGCTGAACGCGCACGCGGCGTTTATGTGGCGTAG
>CpE56_168
ATGTCGTCTCAACTCACCCGTTCTCAGGTCGCCGCGATGATCGATCACACTCTGCTTAAGCCAGAAGCTATTGAGGCGGATGTAAAGGAACTGGTTAAAGAGGCTGCCAAGCTGGGCACGTATTCCATTTGCATCTCGCCCTCGCTGCTTCCAGTAGAGGTTCCAGAGAATGTGCATGTGGCCACCGTGGTGGGATTTCCCTCAGGTGCAGTCAAGCCGGAAGTTAAGGCTAATGAGGCGTCGCGTGCAGTTCACGATGGCGCTGAAGAAATAGATATGGTGATCAATCTGGCGTTGGCTAAGGAGGGACGTTTTGAGGACCTTCAAGCAGAAATTGCCGCAGTGCGTGCTGCAGTGCCTGCACCGAACGTGCTCAAAGTAGTCCTTGAGACCGCAGCGCTTGACGACGCCCAGATCGTGCGCGCTTGCGAGGCCTCAGAGAAGGCCGGCGCGGATTTTGTTAAGACCTCCACGGGCTTCCATCCAGCAGGTGGGGCCAGCGTACATGCTGTGGAAATCATGAATCGTACGGTCGGGGGCCGACTTGGCATCAAGGCATCAGGTGGCATCCGTGACGCAGAAACTGCAAAGGCCATGATCGCAGCAGGGGCTACCCGCCTGGGCCTGTCTGCATCCGCAGCCGTTCTAGATGGGTTCGACGAGTAG
>CpE56_169
ATGACAAACACGGTGATCGATCGTGCGCGCGTGTGGGCAGAGCATGATCCGAATCAAGAAAGCCGGGAACAGATCGAGGCCTGGATTGCTTCATACGACGAATCCTCCCTTGCACGTGCTTTCGCCGGACCGCTTCACTTTGGTACTGCAGGTTTACGCGCACAAGTAGGGCCGGGGGAATCTCAACTCAATGAAGCAACGATTCTGCGCACTACGGCTGGACTCATGGCATGGTTGCTAGAGAAACTGGGTCAGGAATCGGTACCTCGTGTAGTGATTGGCTGTGATGCGCGGCATGGGTCCTCGGAGTTTTATGACGTGGCAGCGGAGGTTGTGTCTGCTGCCGGCGGCGAAGCCCTTGTTTTGCCTAAACAAAACCCGACTCCTCTGACGGCGTACACAGTGAAAGCGTTGGGAGCGGATGCCGGAATAATGATCACGGCATCCCATAATCCGCCGGCGGATAATGGGTACAAAGTATATCTAGGCGGAAGAATAGCCACTGGCGATGCTGAAGGCGTACAACTTATTGCGCCTGCAGACGCTGAAATTGCTGAGGCTATTGCATCGGCACCCTTTGCAGATCAGATTGCGCGCAATCGTGACAATATCCGTGAGATAGATACTCGTGAACGGTATATTGAGCGGGCCGTAGGACTCGCTGGTGCGGAGATTAGTGCTGAAACAAGGGGAAACGTGCGTATCGCGCTAACTGCTATGCACGGTGTGGGTGCTGCGCTGGGTAAAGAAATCTTAGAGAAAGCGGGATTTGAGGTTTCCTTAGTTCCGGAGCAAGCGGAACCTGACACAGATTTCCCTACCGTCTCTTTTCCCAATCCCGAAGAAAAGGGTGCGTTGGACCTGGCCAAGGCCCATGCAAATGCGATAGAGGCTGACGTTATCATCGCTTATGATCCTGATGCTGATCGATGCGCCGTGGCTACCAAAGACGATAACGCCGAGGGTGGGTGGCGGCAGCTCAGCGGGGATGAGACTGGTGCGCTTTTAGGTGAATACCTTGGGGCTACGGCTACCGGTTCCTATGCCAACTCGGTAGTCTCTGGCAGACTCCTGGCGCAGGTGGCTAAAGCGCATGGGTTAAAACATGCTCAGACTCTTACTGGGTTTAAGTGGATTGCACGTACACCTAATCTGGCCTTTGGTTATGAGGAAGCTATCGGGTATTGCTGCGATCCGGAAGCTGTGGCGGACAAGGATGGAATTTCTGCGTCGGTAGTCGTGGCGAGTCTCGTCGCAAAGCTTAAAAGCGAGGGAAGAACGCTTGATTGCGCACTAGATGACCTGGCTAAAACGCATGGTCTTTACATGACGGCCCCGTTAACGTTCCGCGTGGAGGATCTTTCTATCATCGCTGAGGGGATGAAGGCCTTGCGCACCACGCCGCCGACGGAGCTTGCCGGCTCGAAGGTTATTGAAGTGGTCGATTTGGCGGAAGGAACCTTAGGTTTTGGTCCGACGGATGGGATGATGTTTTTGACGGAAGATGACGATCGCGTAATCTGCCGCCCTTCCGGCACTGAACCGAAGCTTAAATGCTATTTAGAAGTTGTTCGCCCGGTGGGTGAAGCGGGAGTAGACCGTCAAGGGGCACGGGATCGGCTGGCTATGATTGCTGAAGATGTACGTAAGGTTTTGAATATGTAA
>CpE56_170
ATGTACGCATTGCCAAAATGTCGAATCTATAAAGGCTGGGAAAACCGCTATCAAATACGTTATAAACTTTTTGCTATTTTATGGATCTCTTACTCCGGACTTACTCTGCTATTCATTAAGAAGCCGGCGACGCAAGGTTATGTAGAAATCCGCGAACAGGGCTTTTTGATTTTTATCCCTCCCTCTATGAATTTTTGGGCCCTCTGGCGGTGA
>CpE56_171
ATGAGAAGTAAGCCCTTTAAAAAAGTAGTTGCCTTGCTCACTGGTATCGCTATTGCATTTAGCGCTAATACGAGTGTTCAGGCTGAGGAAGTTGGCCCGGATTATTTTGGCTATCTCGATGAAGCCGCGGCTGTGAAAGAGCCTTTTGGTGATGGTCGTTATCAGAATCACTCGACTGTTCCGCCACTGGTGGTAAAAGCGACAGACGGTGGGGAAGAAGAGCTAGCTTATTGCTTTAATATAACTAAGCCATACCCTGTATTTAAGGATTCTTTCCCGTCTGACACGAGCGACGTGTTCAACAGGGGCATTGGTCTCCGTTATAAGGGTAATTACGGTGTGTCGCTTCAAAGTTTCGCTTCCAGATGGCGTGGGGAGGGGGCGGATGCTGGTGTACTTAAGGCTGTTTATAACGGACACAGTCATAATGCGGCAGGTTTGAAAGAATCACTCGGTCTGACTGAAGAGGAATTCCGATACGCGACTCAGCTTGCTGTGTGGTACTGGACGGATAGTGACTCCGGAAGTAAATACCTTATTGGGGCCGGACCAAACTCTAATAAAATTGGGCAGGCTGTAAAAATTCTCACCGGTCAGGATAAGTCCTCGGTTCAGCTAAAAGAAGTTGACCCGAATCTGGTGACGCTGGTGATTTACAAGCCCTATAGTCTGGAGGGTGAGTTTGCTAGCTACCAGAATCTTTTGAGTGTTAAGTTTGTGAGCCCCAAGACGGGCGACTCTGTTAATCCTGAAGAGCCGACTAAGCCGGAGCCGAAAGAGCCTGAGAAGCCCAAGGAACCCGAGGCACCTCAAAAAGAGATTGAGCCTAAAACTCCGGAAGAGCCGACACTGAAGACCTCTGCAACTGATCAGTCTGATAATGACAAACTGATCTCTGCGACTGGCGGAAAAGTTGTGGACAAGGTTACCTACACTGGCCTCAAGGAAGGCGAGAAGTACCTTGTTGAGGGCGAGCTTATGGACAAAGAAACAAGTGAATCTACTGGAATCAAAGCAGAAGCTACGTTCACTGCTTCTGGTGCTAATGGAACAGTAGATGTAATTTTTGATATCGATGCTGCTCAATCTGGCAAGACTCTGGTGGCTTTTGAAAAGCTCTATAAAGCAGAAGATAAAGGCACTGTTGTGGCTAGCCATGAAGATATTAACGATAAGGCACAGACTGTAGTAGTTGAAAAAGATGTCCCTGTTGAAAACGAGGATCTTTTCACTCCAGAGGTTCCGGACGATTCTTCTTTCAACTGGAAGTATCTGATTCCTTTCGCTTTTATTCCTGTTGTTGGTGCTTTGATCTGGGGATCTTCGCAAGGTAGTAGCTCGGCTGCAGCTCAGACAAACCCTGCATATGCTGCTCCTGTCGCTCCGGCACCAGCTACTGTTACTACTACGCCGGCACCAAAGCCTGCTCCTGCAGCGGCGACGCCGGTGAAGAAGCAGCTGGCTGCAACTGGTGCAAATGTTCTTTGGACATTGTTGGTGGCGCTGGTGTTGGTTGCTGCTGGTGTGTTCCTTGTACGGATGCGTCGCAATAACTAG
>CpE56_172
TTGAATGAAGTAAGCCCTTTTAACCAGCCTGCCACTAAACGTCTTGGACGCATAGTTTCTGCAGTTGTTACAGCAACAAGCGCCACCTTTAGCGGCTTTCTTGTTCCTACTGCTTCCGCCGAAGCTGCTAGCGCATATTCCGATAATATTGGGCGCAATGAAATTGGCCCTGAACCCCTGGAAAAACTAAAGCCTGAAATTGTAGGCGGCGAACAATCGGTGTCTGTGGGGGACTCTGTAACCTACAAATACACTGTAAAAACCGGTTTCCCACAAGATCCGAACAACGTGACCGCACAGCGATGGGTCCGTTTGGTGATTACACAGGATCCGAAGGTGCCTTTTACTGAGGAACCAGCAGCTGGGAAGTTTGGTATTCCTGCTGGCGCTGTGGTTACTAAAACAGGCGTCAATGAGTGGACTGTTGTGCTGGGGGCTGAGTATGAAGCGTGGCAACATGACGCTACGCAAGCAGCGGAAAGCCATAATAACGGGCTGTTTAAAGTAAACAACAACATGCATGCGCTTTGGAATGCTGATGCTGCCCTTCGAGCTTCTGCGTGGAACCCGCCTGCTGAGCTTACGATTGCAATTCCTGCAAAAGTGAATAATGCAGATACTGCCCCCTCTACCGGTTCTCTCACAGTCACATCGGGTCGCCTCGCTGACGTTGCATTAAAAGATGATCTGGCTACTGCAACCTTTGTCTCCAATGATGGGCAAGGTTCTTGTACATGGGATTCTGTTTATGAAACTAAACTTCTCAAAGAGGACATTGGCTATTGGGTTGAGAATGTCGTAATTTCTTCCAACCCTGAGTCGGTCAACGATTATCGGTTACTCCCAATGGCGTATCAAGATATGGGGCGTTATCGTCCGACCCTTACTTCTGGCAAAGTCTTTGTTGGCGATAAATTAATCGGAGAGGTCAAGCCGGTGACTACCGGAGACCGTAACGCATCAGGTTATCCGATTGGTGAATTGGTTATTACAGAAAATGTTCCGCCTTTTACCTCGAAGGAATGGTTAAACCCTAAAGAAACAGTGCGTGTGAACTATAGGTTCACTAATCCCTGTGGTTCAAAGGTTACGGCTGAGAGCGTTAAAAATCCTTCAGGTCTTGTTCCTGCAACTGATCCTCCTGCCACCGGACCGGGGCTTCGTCTTGAACCTGATTACACATATGTTCAAGCCTCCGGCGTGTATGTCGGACTCATCCGTCCTCCGGAGGATGCTTCGGCCACTGCGCAGTTTGTATTTAATCAGGATGTAGTTTCTCTCGGCGACTACGTATGGTTTGACCGCAATGCCGATGGCAAACAAGGAGACGCAACAACCGAACCTGGCGTCGCTGGTGTACAGGTTTCTTTGCTCGATGAAAACGGCAAGGCCTTTAATAAGCCTGGTACAAGCGAGCCTTACACGGTCATTACGGATGAGTCCGGTAAGTATCTCTTTGAAAAACTCCCCAAGGGCAAATACAAGGTGCAGTTTGATGCATCAAAGGTGCCTGCAGATAAACTTCCGGCGGGAGTTCCAAGTTTCTCGGACTTCACTACCAAGAATGCAGATAATGGCCAAAATAATGGCACGGATTCTGATGTCACTCCAGGGTCGTTAATTTCAACTACGGATGTTGTGGACCTGCAGCAAGACCGTACAGATATTGATGCCGGTTTGATCGCAAAGACTCGGTTCTCTGTATCTAAGGTTCTTGATGGCACTGATGCTGGTAACCACATTGGGACGACCGCACGTGAACTTCAGGATGGAAAACTCATTGTCGATCACAAGATCACGGTAAAAAATGAGACTCCTGGCATGCCAGGAAAAGCACCTCAAGTACTGGATCAGCCCCTGAGTGTTCCCGGATTTGAAGTCGAATCTCTTACTGTTGATGGAAAACCAGCGCAGAAAGAGGAAAAGGGCTATCTGGTTTCTGCTGAAAAAGACTTCACCGCAGATCAAGAACGTCAAGAATATAGCGTAAAGGTCACTTATCGGCGCACTGCAGATAACGCAGCCACCGGTGCTTTAACCAAGGCAGAGGCCGAGGCTATTGGCGAGTGCTCGGATCAGAGCGATACAACAAAGGGAATAGTGAACAAGGTTTACCTTGGGAACGAAAACAATGAGGCCGACACAGACGCGGAAAAAGAGAAGAACAACTGGGACTGTGTTCCGGTAAAGGGCACTGATGAGCCTGTAGGTTCTGTATCTGTCGGCGACTTCGTGTGGGTTGATTCCAATAATGATGGTATTCAGGATGCTGATGAAAAAGGCCTGGCTGGGGTAGAGCTTCAGATCGTTGATTCTGAGGGCAAACCAGTTAAGGACATCAATGGGGAAGAAGTAAAGAACGTAACCACCGCTGCGGATGGAAAGTACTCCTTTGATAACCTCCCAACCTTGGAGAAGGGCAAGCACTACACAGTGAAGGTAGTTGCAGTTCCTACTGGTTATGAGCCAACCAAGACTGGTCAAGGTACAGAGGATAATGATTCTTCCAAGGACTCGGCGGAGACATATAAAGATCTGTCTGAGAACGGTGCCAAGGACGATTCTCTTGATTTTGGTTTTGTTGAAACAAAGCCTGAGGCCCCAGGTTCTGTATCTGTCGGCGACTTTGTATGGGTCGATGCTAATGAGAACGGCATCCAAGATGAGGACGAGGAAGGCCTTGATGGGGTCACCCTGAAGATCGTCGGTCCAGACGGCGCTCCAGTAACAGACGTCAATGGCAACCCGGTCAAGGATGTCACCACACGTGCGGACGGCAAGTACACCTTCAGCGATCTCCCCGTGCTAGAGGACGGACAGAAGTATACGGTGAAGCTCGTAGAGGTCCCTGAAGGCTATGAGCCAACTAAGACTGGCCAGGGAACAACAGAAACAGATTCCTCTACTGATCAGGCTGAAACTGTTCTGGACCTTACAAAGCCAGGCGCTGAGGATAACTCTTTGGACTTTGGTTTTATTAAAATCCAAGAGCTAGAGATACCGGATCCGTTCAATGAAGAAGACTCGTCCTTTAACTGGAAGTATCTGATTCCTCTTGCATTAATCCCCGTTATCGGTGCTTTGGCATGGGGATCCTCCCAGGGCAGTAGCTCTCCTAGTGCTCCGGCAGCGCCAGCTCCCGGTGCTCCTAAAGAGTCCGGGTCGGCTACGTCCCCTGCTACAGCTGCACCACAGAGTCCTGCGACTACTGCACCAAAGGCCCCTATGAAGAAGCAGCCGGCGGCTACTGGCGCTAGCGTTCTGTACACGTTGCTGATCGCATTGCTACTGGTCGTTGCCGGTGTTTTCCTTGTAAGGTTGCGTCGTCGCGATTAA
>CpE56_173
ATGCGCAGGGACACAGTCCGCACAGCCTCAGAAAAGGAGCCGCTGAGGCGGCATTACCGGTCCCTTATCATGTGGCTGGATTTCCCTAGCGTGAGGCCACGGCGCATGGTGATCTGGCAGGATTGGGTGGCTGCTGCCGTCCTTTTTATAGTGTCTGCCCTGGTTCGACTCACTTTTTTGTTGTGGATGCGCGGCGACGCCAGCCTTGAGTCTTTGATCTCTAAGTGGGATGGGCGGATCTATTTGGCTATTGCCAAGTATGGCTATTTTAGTGATGTAGGGGGCGCGCCAGATCCTGAGGTCTATCAGACAAGGCTCGCATTTTTCCCAGGTTATCCGGGACTGATAGCAGCTGTGCACTCAGTAACGCGATTAAATTATGTGACCAGTGCCCTCGTGATTTCCTACGCGGCAGGGATCGTAATGACCGCCGGGGTGATGGCGATGGCTGCTCGCATGGGGGCGAACAGGCGGCTGCGCTTGTGTGCTGCGATGCTGGTATTGGGTGCGCCCATGAGCACTACGTTCACCATGGTCTATACCGAATCAGTTTTTCTGGCTTGCGCTGTCTGGGCCTTGGTTGCGATGACAGATAAACGCTGGTTACTGGCTGGAGCATTTACTTTTTGTGCTGGATTCTTCCGGCTGACCGCAGTTGATCTGGTAGCGGCTTTCGCCGTGGTAGTTGCTGTCTATGCGGCTCGTAACTGGCGCGCGTGGGCCACCGTTGCTGTGTCTATGCTCCCGTTGGTGAGCTATCTGTTTTATGCGTCGTCTTATACTCGTGATATCGGCGGCTACTTTGGGCTTCAGACCAAAGGATGGCACTCTACCTTTGATTTTGGTCGCGCTACTGTGATCTGGGTGAGTACACAGCTGCGTGAAGGCAACAACGTGGGTTATTTGTTGTCGATCGCGTCTATTGTGGGCGCAATGGGCGCAGTTATTGTGTCTTTTAGGCGTCTCCCTCTGTCGTATTGGCTGTTTGGCGCCGCTGTTACAGCTAACGTTGTGCTTTCCGACGGCATCATGCATTCACGTCCCCGGCTTTTACTTCCGGCTGTGGTGCTTTTACTTCCCGTTATTTTCCAATTTTCACAGAGGCGTTATGCGCTACCCGCAGTGGCAACATGCTGGTTGCTGTTCGGTGCATGGTTTTCTGCATATATGATTGCGGTGTTCGAATGGGCGATTTAA
>CpE56_174
ATGTACAGCACTCTTCTTGCTATGGGCTTCGCTCTGGCCTCGGCGCTCACTATCGCCTGGGGCACAGTGGTGCGCCATCGTATCGCAGAAGAGGCCCCTGCCGAAGGCTCCCCCTTTCTACAAGCTATTCGACGCCCCGCGTGGTGGCTGGGTATTTTTACAGCGTTGTCGGGCTACGGACTACAAATTGCGGCCTTAGGGTTTGGCACATTATTAGTGGTACAGCCAATCCTCGTGTTGTCCCTGATGTTTACGCTTCCCCTTTCCGCGCGTTACGACGGCCGACGCATGGCATTCGACGAAATAACCTGGGCGGGACTACTCACGGTGTCTGTTGCGGTGCTTGTACTTTTAGGAAATCCTTCCGCAGGCGACCCACAGCCACCCCTGGGCCACTGGCTTCCCGCGCTGGGGATAGGTTTCCTCGTCCTTTTTGCTTTAGAGCGCTACGCCCAAAAGCAGATTAGAAATGAAAAGGCCCTGCTTTTAGGCATAGTCACCGGTGGCATCTATGGCTATGTCGCCGTCTTGTCTAAGGCCACCGTAGATGTTCTCACCCATGGAGGCTTCTTTGCTCTTGCCACCACATGGCAAGGATATTCTCTTGCGGCCGGCGCAATCTTAGGGACCGTTGTGCAGCAGTATGCCTTTAACGCCGGTGCACTGAAAAATTCACTGCCAGCCATGACGGTTACGGAACCCATCGTCGCTTTCGCGCTGGGCTATGCCGTGCTGGGCGAGCAATTCCAGGTAGCAGGGTCTAACTGGCTATGGATGGCGCTGGCTTTAGTAGCCATGATTTTGTCTACGTTTGCGCTATCACGACGCGGCGTTGGCAGTGCATAG
>CpE56_175
ATGTCTCCGGGAAGGGCGTTGCCCGTGGCACTTGTCGTCCAAAAATATGGCGGTTCTTCGCTGGAAAGCGCGGAAAGAATTCGTCGCGTCGCCGAGCGGATTGTGGCCACTAAAAAGCAAGGCAACGACGTTGTAGTGGTGTGCTCCGCGATGGGGGATACTACCGACGAGCTGCTTGACCTTGCGGCTCAGGTAAACCCGGTGCCGCCCGCGCGTGAGATGGATATGTTGCTTACCGCAGGGGAGCGCATCTCTAACGCACTTGTGGCCATGGCTATCGAGTCATTTGGCGCAAAAGCTCAGTCATTCACAGGCTCGCAAGCGGGTGTAATCACCACAGAACGCCACGGTAATGCCCGTATCGTGGACGTTACTCCGGGGCGAGTACGTGAAGCTCTGAATGAAGGCAAAATTTGTCTTGTTGCGGGCTTCCAGGGCGTAAACCGCGAGTCTAAGGACGTGACCACTTTGGGCCGTGGTGGTTCGGACACCACGGCGGTTGCCCTGGCTGCAGCGCTTAATGCTGACGTATGTGAGATCTATTCAGACGTGGACGGCGTTTATACTGCTGACCCCCGTATTGTTAGCAATGCATGCAAGTTGGATCAGCTCTGCTTTGAGGAGATGCTGGAGCTTGCAGCTAATGGCTCAAAAATTCTTGTTCTGCGCAGCGTAGAGTATGCCCGTGCGTTTGGTGTACCTTTGCGCGTTCGTTCGTCGTATAGCAATGACCCCGGAACTCTCGTTGCCGGATCAATGGAGGATATCCCTGTGGAAGAAGCAGTACTTTCTGGCGTAGCAACTGACAACTCCGAGGCTAAGATCACGGTCCTGGGCATCCCCGATTCTCCAGGGGCTGCCTCTGTGGTATTCCGTGCCCTTGCAGACGCCGAGATCAACATTGATACAGTCCTGCAAAACATCTCTTCCCTGGAAGATAACCGCACGGATATTACTTTCACCTGCCCGCGTGCCGACGGCCCCCACGCCATGGAATTGCTGCACAATTTGCAGTCGAAGAACGACTGGCAGAACGTGCTTTACGACGATCAAATAGGCAAAGTTTCACTCGTCGGCGCCGGTATGAAATCGCACCCAGGCGTTACTGCAGAATTCTGCGAGGCTCTCCGCGACCAGGGGATCAATATTGAATTGATTACTACCTCTGAGATCCGTATCTCTGTGCTGATCCGTGAAACTGATTTGCCCGCTGCTGCACGAGCGCTCCATGAAAAGTTTGAACTTGGTGGAGATGAAGAGGCTCGGGTGTACGCGGGGACGGGGCGTTAA
>CpE56_176
ATGCTTAGAATTGTTTTACATTTATTTTTACTATCTTTTTCCTTAGAAATTCCAGCTTGCAAAGAGATGTACATCACAGAAAAGCCACTTCCCGCAGGAAAGATGGGGACATAA
>CpE56_177
GTGAAAAATAAGGTAGAGAGTAAAAACGTGCAACTCGCGCTGCGTGAGAGATCCTTGATACGCATACTGATCGCTTTGGTGATGGTCGGCGTTGTCTGTGCAGGGCTGATGGTTTCTCCGAGTGTTCCTTCTGCTGATGCGGCGGAATGTAAGGGTGAAATTAGTAATATCCAGTGGAAAGATACTACTCACATCAAAGATGGAGTGTTTGTTGGCTCTTATGGCGATGGAGCAGATATCCAGTTTGATTGGAAAGTAGATCCGGGGGCGAAATCTGGCGATCAATTTACCCTAAAACTTCCAAATGAGCTCATGCGTTTGGGTATTAAAGATCTGACTCTTACAGCGCCTACTGGGGAAGAAGTGGCTAAGGGAACGTGGGATGCGACCACCAAGACCTGGACATTTACTCTTACTGACTATGCAAACACCCACGGTGATATTTCCGGTACTGCGTTTTTTACTGTTCAGTGGGACAGGAGACATACTACTGCGAATACTACGTATCCTCTAAACATTTCAGGGTGCCGGGGAAACGGCATTCTGAATGGAAAGACTCCTGAAGAAGGTATCGGTGGAGTTGGACAGGTATCGGGCAAGGTTGGCGGCTATGATTCCAGAACGGATACCGTACGTTGGAACATATATGTAGGCACTGCCACAGACTCAGATATTTATAGCCCGGTAGTGATCAAGGATATTGGGAACCCGCAGCTACTAGTTCGGTGTTCCGATGTAAAGGTTAAAGACCGTACCCCTTTCCCTCATACCGCTATCAGGGATACCCCGCTCGACTCCAGTAAATGGACGTGCGAAGAATCAAATGGTGGTGTGATCGTACGGCTAGTTCCTGATCAGCACGGTCGATATTTGATGCGTGGTCAGTCGCTACTGATCGAACTTGAGACAGCCATCACCGACGATACATCTCGGATCATTACAAATAAGGCAACCATTGAAAATGCTCCCGATGGCACCAAAGAAGTAGTGGCTGAGGTGGATCGCGGCGATGCAGGCGGCGTTGGTCAAGGTTTCCAAGGCAATGTCAAGATCGAAAAAGAGGCAGTGGGTGACACTGCTCCTGATAAAAGTCACAAGTTTGAATTTGATTACACGTGTGGCAATACAAAGCAGCCCATCTCGGTTGCTTCAGGTGAAACCTCAAATACCTTCACTCAGAAGTCTTCCTCTACATGCACTATCACGGAAAAGAATGTCCCCGAGGGCGTTAAGGTTAAATTTGAGGTGATCGATGAAGGCACAGGAAAGCCGGCTTACACTGTTCCTACCAACAACGGCATAACGGTGAAGTTCAATAGGAACAGCTCCACCACCCTCAAGATAAAAGCCACAAACACTTACCCTGATAAGCCAAAAGTAAAGAATGGCAAGTTTGTTATCAAGAAGACTACAAACGGCCTTGACGCTGGCGAAAAAGACAAGGTTTTCAAGTTTAATTACACCTGCAAGGCCCCCGGCGCGGACGCAGTTTCTGAGAAAAAAGTCGCAGATGTAACTGTTGGGCAGACCTGGGAATCTGGGGAATATCCTGAGGGGACAACGTGTGCAATCGAGGAAGACCTTGAAAGTGCAAAGGTATCCGGTTATACCCTAACCTCTGAACAGCCTAAGGGTAATGTCACCATCAAGGCTGATGGTGAGGAAGGCTCCCCGGTAGAATTTGCCGCAACCAACTCTTATAGCAAGGACCTTGGCGGTTTCTCTATTCAGAAAAAGATAGAGGCCGACCCAGAAGCATTGCCACTACTCAAAGACCAAGAATTCGGTTTTAAGTACACCTGTGGTGCGGACAGCGGCGAGTTCAAGCTCAAGAACGGTGAGTCGAAGAAGGTCGAGGGCATTGCTGTTGGTACAAAGTGCACCGTCGAAGAGTCGGATGCCAAGGTGCCCAACGGCTTTACGTGGAGTGGAAAGATTGAGGGAACAAACCTTGATCCGAATGACTTCACAATTGAAAAGGATAAGAGCCTAACCTTTACTGCAGTCAATACTTATCAGCAGAAGCAAGGTGGCTTCACGCTGTCCAAGAACGTGACTGGTGACGCCACCAATTTGGAAGAGCTGCAAGCGAAAACCTACACGTTTAATTACACTTGCACTGCTCCCACGGGTGTCGTCTTCACGGATAAAGTAGAGGTCACCGAGGGAACCCCGAAGTCGATCAACAATATTCCGGCGGGATCTACCTGTAAGGTCACGGAAGTTGCTGCTCCCGCTAAAGACACCGAATGGACTGTAGAGCTAAGCGTCAATGAAAAAGCCGTAGCAGGCGACACCGCGGAGTTTGTGGTTCCTGCGGAAGATGAGCCGTCGGTAAGCATTCTTGCAAAGAACAACTACCGCCAGCACAAGGGGACCTTCACCATTGAAAAGATCGTGAAAGCCTCAGAAGGTATCGTCACACCCAATGAATTTGTATTCAAGTGGCAGTGCGGTGATGCTGAAGGTTCTGAGACCGTCCAGGTTGCCAACGGCAAGGGCAAGGTAAAAATTGATCGTGGGTTCCCAGTAGGAACTAGCTGCTCAGTGGAAGAATTGGATGCCAATGTAAAAGGGGCAATGCTTGCCACCGAGTGGAAGAACCAAAAGTTCACCATCACCCAAGACAATCAAGACGTGATGGTTTCTGCGGAAAACATCTATGCTCATGCAGATAGCAAGGTCAAGATTGTAAAGAAGCTGGATGGCCCCGCTAAGGATAAGGCAAAAGATAAGACCTTTACCTTTGATTACAGCTGTGTTCTTAACAATGAGACTATTAAGGGCACCGTGAACATCACTGGCGAGGGTGAGGCTGAGATTCCCGAGTCGTTCCCAGCTGGCACTAAGTGCACGATTACTGAGAAGGACGCGCATATCCGCGGAACTTCCTGGACTCACCGGATTGCTGATGATGGTCAGATCACCATCAAGAATCCCTCGAATGTGTACGAGGTACACGCAGTCAATGCGTACTCCAAACCTGATTTCCCGTGGTTCATCCCGCTGGTCCCCATCGTGATCATTCCGATCATTCCGATATTCCCGCACCCGACTCCTGCACCTCAACCTCCGCAGAAGCCGTCGGATCAGCAGCCGGCTCCTAAGACACCTGAGGAAAAACCGCAGAAGGAGAAGAAGGTTCTGGCACGCACTGGTGCTAACGTGTGGATGTTTATTGTTATTGCTGCACTGCTCGTGCTGTTGGGAGTATTCCTCCGTAGGCGCGGTAACAAGCAATAA
>CpE56_178
ATGACTACTGTCGCCGTCGTGGGTGCAACGGGCCAGGTTGGCCGGGTAATGCGTTCGATCCTCGAGGAGCGAAAGTTCCCTGCAGATAAGGTGCGTTTTTTCGCCTCTGCGCGTTCTGCTGGAACTACGCTGCAGTTTAACGGTGAGGACATCGGGGTGGAAGACCTCGCAGCTCAGACTGAAGATTCTCTCAAAGGCATTGATGTTGCGCTGTTCTCTGCCGGTGGCAGCACCTCTAAGCAGTACGCTCCCTTGTTTGCGGCCGCCGGTGCCACTGTGGTGGATAACTCTTCCGCATGGCGCAAGGATCCCGATGTGCCGTTGATCGTCTCTGAGGTTAATCCCGAGGATAAAAACAACCTGGTCAAGGGCATTATTGCTAATCCTAACTGCACCACCATGGCAATCATGCCGGTGCTCAAGGCTTTGCACAATGTTGCCTCGGTGACCAAGATGCACGTTGCTTCCTATCAGGCGGTTTCTGGTTCGGGGCTTGCCGGTGTGGAGACGCTGGCCAAGCAGACCGCGGAGATCGGTGATCGTTGCGTGGAATTGGTTCACGATGGTTCCGTGGAGGCACCAGAAGAGCTCGGCCCTTACGTTGCGCCGATTGCGTATAACGCGCTTCCTTTTGCCGGCAACTTGGTTGAAGACGGCTTGAATGAGACGGATGAAGAGCAGAAGCTGCGCAATGAGTCGCGCAAGATCCTTGGACTTCCCGAGCTTAAAGTGGCAGGTACGTGCGTGCGTATCCCAGTGTTCACTGGACACACAATGGTGGTGCATGCGGAATTTGAAAAAGCTATTACGCCTGATCAGGCACGGGCAGTGCTTGCCGACGCCCCCGGCGTAGAAGTAGTAGACGTTCCTACTCCGCTTGCGGCTGCTGGTCGTGATGATTCTTTGGTTGGCCGTATCCGTCAGGATCAAACGGTTGATAACAATAAAGGCCTGGTGTTCGTGGTTTCTGGCGATAACCTGCGTAAAGGCGCAGCGCTGAATGCTATTCAGATCGCGGAGCTGCTTGTGTAA
>CpE56_179
ATGAAGAACTCGGAACGCGATGATCGCGTCACCCAACTGGCACTCGCTGCCGGCCGCGGCGACAAAACCACGCTCACCGAGTTCATCCGAGAGACCCAAAATGACGTCTGGCGCCTGCTCGCCCACCTAGGGGGCAGCGAAATCGCCGACGATCTCACCCAAGAGACCTACCTCCGCGTCATGGGCGCCCTACCCCGCTTTGCGGCACGCTCATCGGCAAGAACATGGTTACTCTCACTCGCACGCCGCGTATGGGTAGACAATATCCGTCATGACATGGCCCGCCCCCGCAAATCCTCCGCAGAAGTAGAGGACCTTGACCCCGCCGTGCTCTCCACCAATGGCGAAACCACCTGGTCCGACTGGATTGACGTCCGTTTGCTTATCGACGCCCTCCCTACCGAGCGTCGTGAAGCCCTCATTCTGACGCAAGTGCTCGGTTACTCCTACGAGGAAGCAGCAAAAATCGCCAACGTCCGCATCGGCACCATTCGCTCCCGCGTAGCTCGCGCGCGTGCCGACGTGATCGCAGCAGCCGGGCGCCCCAATGCAGCTAGCGCCTAA
>CpE56_180
ATGAACTCACCAGTCGATCCCATTCTCGGCGCCGGAGAGCGCACTGAACCTGTTGCTTACACAACACGCGAAGGTGGCCAGCCGGTTCCTAGCGAGAACATCTCCATCACTGCGGGACCTCAGGGGGCTAATGTTCTCAATGACCTCCACCTGATTGAGAAGCTCGCTCACTTCAACCGCGAGCGCGTCCCAGAGCGCAATCCCCACGCTAAAGGCCACGGCGCCTTTGGTGAGCTGCACATCACTGAGGATGTATCGGCATACACTAAGGCTAAGCTCTTCCAAAAGGGCATTGTCACCCCGATGGCTATCCGATTCTCCACGGTGGCTGGCGAGCAGGGCTCCCCGGATACTTGGCGTGACGTGCACGGATTCGCTCTACGTTTCTGGACCCAGGATGGTAACTATGACATCGTGGGCAACAACACCCCCACCTTCTTCCTGCGCGACGCCATTAAGTTCCCGGATTTCATCCACTCTCAGAAGCGTCTAGGCCGTAATGGGCTCCGGGATGCGGATATGCAGTGGGACTTCTGGACCCGTACTCCTGAGTCTGCGCACCAGGTGACCTACCTCATGGGTGATCGCGGTACCCCTAAGACTTCTCGCCACCAGGATGGCTTTGGTTCTCACACCTTCCAGTGGATCAATGAGGAGGGTAAGCCGGTATGGGTTAAGTATCACTTTAAGTCCCGTCAGGGCTGGGATACCTTTACTGATGCTGAGGCTCAAGAGATGGCTGGTAAGAATGCCGACCATCATCGCGAGGACCTCTACAACGCTATCGCTCACGGCGACTTCCCGATCTGGGATGTCAAGGTTCAGATTATGCCTTTTGAGGATGCGGAAAACTACCGTTGGAACCCCTTTGACCTGACCAAGACGTGGTCGCAGAAGGACTATCCGCTGGTTGATGTCGGTTACTTTGTTCTTAACCGCAACCCAAAGAACTTCTTCACTCAGATTGAGCAGCTGGCGCTCGACCCATCCAACTTGGTGCCAGGTGTAGGCCTGTCGCCTGACCGTATGCTGATGGCTCGCGCGTTTGCTTACGCAGATGCTCAGCGCACGCGCATTGGTGCAAACTATCGTCAGCTGCCAATCAACCAGCCGGTGGTTCCAGTGAACACCTATGAGCATGAAGGGGCAATGGCCTATCAGTTCAACCCGGCGGATGCTCCGGTGTACTCACCAAACCGCTATAGCAAGGGTGCGGGTTATCTTGATGACGGTGAGACTTCCTCTTCGGGAATTACCTATGGTCAGGCAAGTGATCTTTTTGTTAACCCCGATCCTCACGGTACCGATCTCACCCGTGCAGCCTATGTAAAGCATGCTGAGGATGATGACTTTATCCAGGCCGGCATTCTCTACCGTGAAGTTTTTGATGATGGAGAGAAAGAGCGTTTTGTAGATAACGTGACCAACGCTATGGCGGGTATTTCTCCAGAGGTTGAGGAGCGCGTGTACTGGTACTGGACGCAGGTTGACGCGAACCTTGGTGCGGAAATTAAGCGTGTCTTTGCCACCAAGAAGTAA
>CpE56_181
GTGCAAAACAGTGAATTCATAAAATGGGAGCTGGTTATTTTGGAATTTAAAGAAGATATTTTCCCTGAGCATAAGGATAAAATTGGTGGCCTTGTTCAGTTTGTGAATCTTCCATATGAGAGCGCCGTTGAGTATGCATGGGATCAATTAAACGTGAACCAGGGGACGACTCGAAAGTTTCCCTCTAGATATGATTTAACAGTAAAATCGGGAGATTTTGTTAATGCGATTCCGCAAGGTGGAAGGGTATTTATAACTGTAGAGACGGAGAATCCGCGTTGGATAGCGGTTATGGGGGTTAATGAGCTTGCGGACTCTGCGATTGCATTTCTTCCTAGGAACCGCGCTTTTGGAGGACTGATCTTCCCAATTGTCAAAAACTCTGAGGTTGTATCGGTTAGTCAAGCTTCAGATTACAATTCCTGTAGCTTTGATTATTCAAAACTTGATTACCCTTGGGGCGGCTATTTTGGTGAAGGAGATTTTTATATTAATCCAGCCAGGCTCAGTATTTTTTGTGAAAATGTAGAGGGCTGGCATTTTGAAAGGTCATCGAATGATGAGCGCGGGGAAAACGACGTAATATTCGATTTTGAAGAGCCTGAATTTTATAGTCGTCGTTTGAAAAAAGAGCGATTCAATCCAGATATGATGCTTCGTTATTTGGACCGTCTGGATATAAGATTGCGTGATTTGAATTTTTATTCAGGCAGAATGACTATTCTGCAAAGGGCTGACTAA
>CpE56_182
ATGTCAATAGTTGATATGCGGAAAACGCAGCCGTTAGATTCTCAAATCTATTATATAAATATGTCTTTTGATCAGCTCATGGGGTATGTCCGTGAATACATAGACGGCCTTGATGATCAATTTCCAGCGACTTTATTTGAAGTGGGTAGGGGGGACGTGAGAAATGGCTACATCTACAGCGCGGCTGGGAATACGGGAATGTCTTAA
>CpE56_183
GTGGCCAATCCGGATTGGGTTGCGATTATTGATCCTTACATTGACCATACGATGTCGTATTTCTCGGAGGTTAATCGGCCAAATTACGTCTTGCTGGGAGCCGGTTCAACGATGTATTCCGGTATTGAGAAAATAAGCGATGCTGATGGATTTGGAATGCCTCAAACTTTCTCCGTGATCGCATGCGCAATCTTCCTGAAGGACCCTTTCTTTCCTGCTCATGGAAGATTACGTCCTACTTTTTTGTCGTGCAGCTGGGGGCCGCATGTTGAGGCGGGGTGGCTCTCTGTAGAACAAAGTAGGTTTTATGACGATGTTCGGAGATCCCTGTGGGCATCGAATGAGCTCGGTACGCAGGGGCTCACTAAGTTCGCAGTGAACTTATGGCCTGAAAAAGAAAAAACTTTCGGACGGAAGACATATAACCATCTTGATCTCGATTGGAATGGATGGGGACCCGATCCCACTTTCCGCCCTGATCCTCAGCGTCCGGTGTATGAGTGGTTTAACCATCGTGTTGTTGATGGCTGGGGAAAAAATTTGGGTTTAGAAGTCTTTGACACCAAATTCCATGTAGGTCGGCAGGTAATATTTAAAAAAATGCAGCGTAAAGATAATCCATATATCAATGCACCATTGCTGTATGAAGATTTTCGCCCGTTTGAAGAACGTCAGAAAATGATGGGCTTTAGCCCTGACCATATGCAATGGTTGGTCGAACAGGGATTGTACTGA
>CpE56_184
ATGGTTGGTCGAACAGGGATTGTACTGAGAGAACAAGAGAAAATGGCTAAGTGGAATAACGGTTCTATTGGAATTGATGTCTGCGCGGATCAAGAGCTTTTTGTTCCCACCGCAGCATCATTATCCTCTGCTCCCGGGCATGTGACTATTTCAGATTCCGCAGCAGAATCTTTAGAAGATCAGATCGTTGAAGGCGATATGGCTGAGATTGTTGAGGTCATTGACTCTTTTGCGACTTGCTCGGTAGCGGAGGCTGCGCAATCGTTTGGTTTGCCGGAGTCGGGATACTTTGAAGCAGTTAGGCCGGGTTCTCATGCCAGGTATCCCGCTGCCGAAGAAACAGATAGTGAACTCGCCGATCTTGCGGGGATCTCCGTAGAAATTGGGGGTTTCTCCTGGAGCGCAGTGTTGTTTACTCGGTGGGAAGGCTGCGTAAATGTTGCCCTGCCATGGGAACTTGCTCGGATGCTCTACTTCTGGAACAAGAGGTGGGGGATGGAGTTGGTGGCGCTTTCAGAAGATACTGAAGCCACAATGCTGGTTCACGTGAGTGAGCCGGGAAAAAACCGTGAGGAGATCGTCGCAACGCTCGCAGCTGCGGGCGACGAACTTGTTGTTATTCCGGGGTCACACGGCTCTCTGATATTGAAAGTATGGTGGGACTAG
>CpE56_185
GTGGGATTTTTTGGGTTTGGAAAGAAGAAACAGCAGCAGCCGCAGACTCCGGTGATCCGGATGGCGCTTATGGCGCTGGGATACTCCACAGATATTGCCCCCGACGGCAACGGTGGAGAAGTGAACGTGGTGACGCTGGGAGACCTGACGGTTTACTTTTGGAATGATCCCAGCCTGTATCACGCGCAAATCGAATGGCCGTTAACCTTCGGCCAAGAAGACACTATGCATGCGGTGGTGGGCGCACACATACTGAACGTGAATTCCTCTACCGGTGTCTTCCGCGTAGATACCTCTAAAGGACACACAGCAGTTGTGTGCCGCACGTGGCTACGCGCCGAGGACGGAGCAACGTTTGATCAGTATCTTCGTTTTGTTCAGGCGGCGCTTCAGGACGTGTTGCCCGAGGCTTCAGCACTATATGACGACATGTTTGGGACAAACTTTGAGGTTCCAGAGCCACCTGAGCAGCACCCGCTCTTCGCAGAAATTCCAGCTCACCTAGACACTCCGAAATTTGAGACACCAGAGGTAACAGCGGATCGGATTGCGGCGCTGTACTCGGGGACGGTATCTGAAAATACTGCACATATGACCGTGAAAGGTCGGGAATTTGTCGCAGAGGTTCATACAGCGGAAACCCCAACAGGATCCGCCCGCGTCCTGGAGATCTCCAGCTTTAAAGATCTGCCAGCCAGCGGTCCTAACGATATCGCAGCGCTGATAAACGCAACGGCACAGTTCAACGACTCCATGGACCTCATCTGTGCTGTTCTCGATGAAGAGGGGCAAAAAGTAGCGTCGGAGAATCTGGGGCAGCCTGCAGCGCGGATGGTTATTCGCGCGCGTTGCGACGCCACCGTGGGGCTCTCAGATTCCCAACTCAAAGGCTATGTCGATGAGGCGATGCACACCATCGCAGGCCTGCTCAAAGCCATTAATTAG
>CpE56_186
ATGGCGTTAGTACATATTCAGAATCTCAGTGTGACTAGTCGCGGGACGCAGCTGTTAAACAATGTCTCTTTGGATGCCGATCCTGGTGAGCTCATTGTGATCCTCGGGCGCTCCGGGGCTGGCAAGTCCAGATTATTGCGTGCGTTGGCTGGTTTGATTCCCGCCACGGGGGTTGTTGAGGTGGATGGGGAGTCTCTTTCGGGGCTCCCACCGCACCAGCGCCCGATTGCCATGATGATGGATCAGCCCTCGTTGTTCCCACACATGACGGTGGAGGACAATATTCGGTTTGCTGGGGATTCTGGGACGCACGTTGCTATGCTCAGCCTTGGTATCGATCATCTTGCGCTGCGCTACCCGCATCAATTATCCACTGGTCAGCAGCAGAAGGTTGCGCTTGCCCGCGCGCTGATTAAACAACCAACATTAATGTTTTTCGACGAACCTCTGGCTCACGTGGATACGTACTCTTCCGAGCAACTCAAGAGCCAGATTTTGCGGACGCACCGCCGCTTGGGTTGTACCACGTTCTACGTTACCCATGACATCAACGAGGCGTTTTCTATCGCCGATCGGATTATTTTCCTCTCCCGTGGGGAGATTATCCAAGATACTTCACTGCAGGATATGCGTGAGCAGCCTGCTTGTTTGGATATTGCGCGGCATCTTGGTGCCTCGATTTTTGTCCCTACCACCGGCGCTGTCACCTACTCCCCCTTTGGCACTGCCACCGCTGCGGTCACCGCTTTGGGTGCCAACCTGATGATCGATGCCCACCCTGATCTACATTCTGATGATGCGATGGTAGTGGTGGGTTATCCCACGAGTGCCACGGCCACCCCGACTGGCCATCAGGCTCGCCACCTGATGGGTGCAACGGGCCAGGTGATCCGCAATATCTACATGGGCGACCACCACGAGGTGGCCATCGAAACATCACAGGGACGCATCGTGTTGCACTGTTCGCCGGACAACGAGCTGGCATTCGCCGCGATTGGCGACGAAGTCCTCATCCACTGCGACCCAGAGAAAATGTGGGTGCTTCCTGCCTAG
>CpE56_187
ATGAGGACTGGGTTGTGGATTTTTTCGGTAGCGGTGATAGCCGCTGTTGCCGTGGGCATCCCCTATGCCATGCTGTTCAGCACAGCCGATATGGGCGTAGTAGCAGTACACTCCATCGCATTAAGCAGCAGCATTGCATTGTGCACAACTATATTGGCACTGTGCATTGGCACGTTGGGAGCGTTGGCAGCAGCACAGTTTTCTCGCGCCTCCGTGGTGCTCCTAGACGTCATCTTGTTATTCCAGCTCACTATCCCGCATTTTGTTATTGGCGCTGGCTGGAAGACTATTGTGGGCCGCACCGGCATTCAGCTCTGTTCACAATGCAATTTTTCGGGCCTTATGCCGCTGTTGTTCACTTTTACGATGGCTTTTACTCCGTTGGTGTACTTCGGACAACGCACTGCACTGCGTTCTGTGTCTCCCCGCGAGGTTGATGCGGCTCGGGTGGCTGGCCTTCACGGCTGGGCATTGTTCCGCACAGTATACCAACCGCGTTTGGTGTTGTTTGCTCCGGCCCTCGGTGCGTTTATTTTCAGTGCGGCATTGTCCGATCCTGTCACCCCGAATGTGATGGCGCCGCGGGCCTCCTTGGCGGCAACGCGAGTGTGGTTCCAGAGCGATCAGGCGTGGACGGCGTTGGCGCTCACCCTACCGGTAGCGCTTGCAGTGGTTGTGGCAGGACTAACGTATATGCGTTTGTTGCGCGGTAACCCGGCATTGGTTGAGTTACTTCACCGCACTATCGATACCCCGGGTCAGCCGCATCATGCCGTAGGCGCACAGGTGCGTGCACCACAAATGGTACTGCGTCTATTGGGCGCGGTGGCGGGGTTATTTGTAGTGGTCGCGGCTTATCGCGGGTTTGTGCACGGTTCAGAGACGCCTATGGGTAATGCAGTGGTGAACACGGTGGGCTTGGCGTTTTTAGTGCTGCTGTGTTCCTTGTTGTTGTCGGCGGTTGCATTGGGGGCACGGCGTTCATGCGGCCTACGGTGGGGGCGGTTGGGCCATCGTAGTATCGACGCGGTGTTTGCGTTGTTAGCGTTGCTGCCGGGAGCTGCGATTGGTTGCGGCCTGCGGATTACTGCGCATCATCCGGGAGTGCATGGGCCGTGGGCGTCGTTAAGCCTGGTGTTACTGGCGTGTCTGCCAACTTCGCTGGCTATGACGTATTTTTTGATGGTCTATATTGGGCCATTGATGTCGCGTTCGGAGTATATGGTGTCCTTATTGCAAGGCGTTAGCCCGCTGCGCGCGGTGGCGTCGATTGTGTTGCCGCGCTCAACAAATGTGGTCATTTTGGGCTTTTTGATGGTCTTTTCTAATGCGTCGGTGCTGGCGATGCCATTGTTGTGGGTCGGTTCGCCCGATACTCCCCTTCTTATGCTGCGCCTTTTTACGCTTCTCGACGCCGCCAACTACCCCGCAGCGCTCTACATCAGCATGACTGTGTCTCTTTTTATCGTGTCCCTTGCCGGGGCTATCGTTGTGAGCATTAATGGCGTGGGTCTGGGTGCCTTCGCTAGGAAACAGGTAACACCATGGCGTTAG
>CpE56_188
GTGTTATCTAGATGGCTGCGATTGCTTGCTGTCTGCGTTGTGGCGATAGTGTCAGCGGTTACGGTGTATCGGACTTTGTTTCCTACAAAAACTGCTGTGACTATCATGTGCTCGAATGATGTAACAGTGTGTGAGCAGTGGAAGCATGATATTGCCCATGAGCTGGGACTGAAGGTTCGTTACGTTAGTCTGCCCACCCAGGAAGCATTGAAGCGGCTGCAGACGGGGTCTCATGAATTTGATGTCTGGGTTGGGGGACCCTCGGAGAATTATCGCCTGGCTGCCCGGTTGGGTCTATTGCAGGCAGCGGATTTGCCAGCGGCGGACGCTATTCCGGCGCAGTTTAAAGATCCACAAAATCGGTGGTTTGGGGTGTATGCGTCGGTGTTGAGTGTGTGCAGTGATCGTGATGCATTGGACCGCTTAGGGGTTCCAGTTCCGCGTTCGTGGGCAGACGTGATGCGCCCTGAGCTACGCGGTTGGGTATCGGCGCCGTCACCAGTGTCCTCTGGAACTGGATATGCGATGTTGCTGAGCATGCAGGCAGCCGGATTGTCTCAAGAACAGATTGCCAGGATTGTGGATAATGTAGATCGTTTTACACGATCAGGTAATGCGCCTAGTGACGTGGTAGCGCACGGTGAAGCTGCAGTGGCGATTTCTTATGAGCCGTATTGTCAAAATAAGACCACGCGTTTGGGACGGGATATGGAGATATCTTACCCTGCAGAAGGAACGTCATTTGAGATTGCCTCTGGTGGCGTAGTGGTGCAGAGACATACTAAGTCGGCGGCGTATGAGGTGATGAATTGGTTGTTATCGCCGTCGGGCCAAACTTCTGCTCTAAGAGCAGGATTGCCGCAGATTCCTACAAACAATTTGGTTGCGGACAATATTTCTACGCGCTTGAAAGACTCACACGGCATTGTTGCAGTCGATCCAACGGTTGCCGATTCTGAGCGTGAACAGTGGATGAGCTGGTTTTCGGAGCGGCGCATATGA
>CpE56_189
ATGTTTGCTTGGTTGCAAGCCCCCGGTCCTGCGGCTCCGTTGCCGGCGGAGCAGGCGGACCGCATCTACCCACGGATGCGCCTGCAGGTGTTCATGGGTATTTTCTTGGGATATGCGGGTTTTTATTTGATCCGTAATAATATTTCAGCGATTGCCCCATTGCTTATTGATGAAAGCGGTGCGATTGATAAGCCGGCGATCGGCATTATCGGCAACGCTGTGCTGGTGAGCTATGGCCTTTCTAAGTTCTTTAGTGCCATGGTTTCGGATCGTTCCAATGCGCGTTACTTCTTGCCGTTGGGCTTGGCTTTGTCCGCGCTGATGAACTTGATAGTTGCGTTTGCGCCGTGGGTGTCCGCCAGCGTGGGTCTATTTGCTACGGTGATGTTCCTAAATGGCTGGTTCCAGGGCATGGGTTACCCTCCTTGTGGCCGCATCGTGGTGCAGTGGTTCTCTACAAGTGAGCGCGGTTGGAAGGGTTCATTGTGGAATACCTCTCACAATTTGGGTGCTTTTGGGCTGCCGATCCTCGTCGGTATTGGTTTGAGCATCACGGGACAGAACTGGCGTGCTGCGTACTGGCTTCCTGCTTTGGTTGCGTTGTTGGTTGCGGTGGTTGCGTTCTTCCTGATCCGTGATAATCCACAATCTGTTGGCTTGCCGCCTATCGACGACTACCGCAACGATCCGGCCAAGGTTGCGGAGGATACGGGCGAGAAGATTTCCACAAAGGATTTGGTATTCAAGCATATTTTGCACAATCGCATTATCATGCTGTTGGCCATTGCAAATGTGTTTGTTTATGCCTTGCGTTATGGTGTTTTGCACTGGATTACCACCTATTTGTCCGAGCAGCACCATATGAGTATTGGTAGCGGTTTGATTGGTTTTGCTGCCTTTGAGTTGGCTGGCTTTATTGGCACCGTGCTGTGTGGTTGGTTGTCAGACAACATGTTTAAGGGCAATCGTTCTGCTGCTATTTCGTTGTTCACGCTAGGCGCTGGTTTGTCTATTGCTGCATACTGGTTAGCCCCCGTGGGCACACCGTTCTGGCTAATGGTGATCTTTGTGGCTCTTATCGGTGGCTTCATTTATGGCCCAGTGGGTCTAATCGGTCTGCAAGCCTTGGACCTTTCTCCTCGTAATGTGGCAGGTACTGCTGCTGGTTTCACGGGCTTGTTCGGATACCTGTTGGGCGCCACGCTAGCCTCTACGGGCGTGGGCTTCTTGGTTAAGTTCGCTGGTTGGAATGTTACGTTTATTGTGTTCTTGGTCTTTACCGTTTTGATTCTGGTTATTTTCCAGGTGATCTGGCGTGAGGAGAAGAAGCTGGTACATGATCGCGCTTTGCAGCTTGAGCAGGGCGTGTAG
>CpE56_190
ATGCATAGGCGCCGTGTTCTTGTTGTTGATGATGAGCCACAAATGGTTCAGATTATTTCCTATGCCTTGGAGCTGGAGGGATGGGAGGTGTTGTCGGCGGCCTCAGCACAGAAGGGCTGGCAGTTACTTGGAGAATATCGGTGCGATTTAGTGATTTTAGACGTGATGCTTCCCGACGCTTCCGGCTATGCATTATGTGAGCGGATTCGTGCTTCGGGGGATGTTGCTGCAACTCCGGTGATTATGCTGACTGCGCTTGGCGATACGGATAATCGAGTGGAGGGGCTTGAAGCAGGCGCGGATGATTATGTGGCTAAGCCGTTTTCACCAAAGGAGCTGGTGTTGCGTGCTCAAGCAGTGGTGCGTCGTAGCGGTGGAATTGTGCAACAGGAGTCTCAAGAGATTGTTGTTGGCAAGGTATCGGTAAATCCAATAACGCATGCCGTAGCGATTGATGGTCGCAAGGTGGATACAACGGCTACAGAGGGAAAGTTATTGCAGGCGTTGGTTTCACACCCGAACGAGGTGGTTAGCGTGAAACGTCTGCTTAATCAGGTATGGGATACCACGGCGACTCAGGGCGGCCGAAATATGGTGAAGTCAACAACGTATCGCCTCCGTAAGAAATTAGAAAATGCCGGTTTACCTGCAGATTCAATCCTGTCAGTACGGGGCCAGGGATATATTTTCCATCACAAATAA
>CpE56_191
ATGTTTGCGGCTCTGGTTCTCACTGCGTGTGCTTCGGCGTGCGTTGCCTCATTGGTTACGGCTGTGGTGATACGCCGGCGTGCCAGGGGCCACACGGCTGCGATCACTGATGAGCAGATCTTAGCTCATGAGATCCGCACTCCGTTGTCTTTAATTAAGGGGGCGGCAGAGCTATTGGGTCAGGAGACTGATCCGAGGAAGTGTGAGCGCTTGGCGGCCACCATTGGGGCGAATTCTACGCGCGCGATTGAGGTAGCAGAGTCCTTTTTATTGCAGACGAAGCTTAATAGCGGTTCCCTAACCTTGCAGGTATCGCAGTGTGACGTACGGGGGTTGGTGCGTAGTACTGCCCAGGAGTTGCGAGCTATGAGTGAGGTACCAATTGTGGTGGATGACCCTGGGGATCCTTTGATGATTGACGGCGATCCACAGTTATTGCGACATGCGTTGTGGAATGTATTGAATAATGCTGCACGTTATGCCGGCTCTGATAGCGATATTGTGGTGGGGGTTGAAGAGAGTTCTACTGGGGTGATTGTGACTGTGGCAGATTATGGGCCGGGAATGACGGCACGGCAGCGGCAGAATATGTTTGTGCCGTTTGCGCAATTTGGTCAGGAGCAGTCGCAAGGCCAGGGCCCGGTTGGGGTGCCCTCTGGTGCGGGTTTGGGGATGGCAATTACCCAAAAAATTGTGCAGTTGCATCGCGGGTCGGTGCTAGTAGATTCTATCGCTGATCATGGAACATCAGTGTTGATTACTCTTCCTAAGAATTATCATGCATAG
>CpE56_192
ATGTTTTATGACTTAACAGCAAGCGCGTTGATTCTCATAGCGTCATTTTTGATCATCACCACGCTCATCGCTTTGCTCCGCGCCCCAGATGCTCTCACCCGAGCCAATCTTATGGGCACTGCGACAAGCATCGCGCTGCCCCTTATCCTGATCGCCTCCCTGATCAATGACATCGGCAACGGCACCTTCTGGTGGGGAAACCTGATCCGCGTGATCATCACGATCGCCGGTTTGCTCATCGTCCTAGCTATCGGCAGCTTTCTCATGGGCCGGGCCCTCTATGGGGTAGCTAAAGAACAACAAGACTAA
>CpE56_193
ATGTTTCTCATCGCCTCCTCTATCGGTATGGCTGCCACCACAATAGGTATTATTGCCACGATTATCCTGATGATCCGTACTAAAGATCAGCTCACTCGAGCAGTGATCTCAGACATGGTGTTTTATTCGATGATCGGCTTCTACATAATCTGGTGCATGGCCAACCACACCCAGATCAATTATGAGATAGCGCTACTCGCTGCACTGGTTGGCGGCATCTTGCCCACGATGTCGGTAGCCCGCATCATCTCGAAGGGACGTCGCTAA
>CpE56_194
ATGTTGCACGCCATAAAATACGCGTTTTGGCTTGTCGGCCAAGTTCTCATAGCAGGTTGGGTTCTTACTAAGGACACTCTCACGGGCAGCAAGAACCTAGACCCTTGCGTAGTCCGCTACCCACTGCGAGTAACCAAGGATTGGCAGATTACGGTTTTTGCGGCGTCGATTACGGCCACCCCTGGAACCATGTCGATCACGCTGGAAGAAGACGACTCCGCAGAGTCCTCCGACCAGCGCTACCTTCTTGTTCATGCGGTTGCCGGCGCGGATCCTCGTTCGGTGCTCGCGGATCTCGCGCATATGGAAGAGACCCTTGCGCCTCATGTTAAAGATCTGCACCCTGACTTTTCTGCAGTCCTTGATCGGGCTACATGGGAGTATCCTTCACCTAAACCAGTGTTTAAGGAGGACAACTAA
>CpE56_195
ATGGATTACGTGCTTCCATTGTTTGTTGGTATCCCGCTTGCTTTGGTCGCTGTCTCAGCGATCGCACCGTGGCGTGTACTCCGCGATATTCTTGCCCTCATCACGCCGATAGGAACCGGAGCCGCAGGTGTGTGGCTATTCGCTTATGTATCTGAGCACGGAACCATTGCGCACTCTGTGGGTAAGTATGTCGGCGGCGTAGCTATCCCCTTTGTTGGCGATCATTTCTCAGCGATCATGATCATCACGTGTTCCGTCGTAGCCTTTGCCTCCAACTGGTTTGCCATTGTTGTTGGTGAAACCCGATCGCGTTTTTATTCTTCCCTGTCGCTCATGCTGCTCACTGGCGTGATGGGTGCGTTGCTCACCGCCGATCTCTTTAACTTCTTTGTGTTCATTGAAGTCATGTTGCTGCCAAGCTATGGCCTGATGGCTATGACCGGAACGTGGGCACGGTTAAGCGCTGGACGCACGTTTGTCCTGGTCAATCTGGCCACTTCCACATTGCTGCTCATCGGTGTTGCTATCGTTTACGGCGTTGTAGGCGCAGTAAACATTGCCGCGTTGGCTGGTGCGGCCGCTGGAAACGGCCCTGTGACGGTAGCCATGGGGATCGTCGTTGTAGCCATGGTGATCAAAGCCGGTATTTTCCCGGTTCATACCTGGCTGCCGCGTTCCTATCCTGCAACCTCCTCCAGCGTGATGGGATTATTCTCCAGCATGCACACCAAAGTTGCTGTGTACATGCTGATGCGCATCTACGTGGTGATTTTTGATTTGGATACACGCTGGGTGTGGCTCATTATCACGATCTGCATCTTGTCCATGATCGTGGGAGCGTTTTCCGGTTTGGGAGAAGGCGCCATGCGCAGGGTTTTGGCTTATCAGATGGTCAACGGCATGCCAATGATCCTTGTTGTTCTTGCCTTTGCATCTCACAACGCCAAGACTGTGATTGCAGCAGGTATTCTCTATGCTTTGCACCACATGATCACCGTGGGTTCCCTGATCCTCACGTCTGGCTCTGTCGAGGAAACCTATGGCACAGACAAGATGTCTAAGCTCTCCGGGATCGCTCATCGCGATCCCTGGGTGGCCGCGGTCTTTGCGGCCGGAGCGTTCTCAGCTGTTGGATTCCCACCATTTTCTGGGCTCTGGGGCAAGGTATTCCTGATCCTAGGAATCGCGGATTCTGCATCTTGGCAGGCTTGGCTGGTCATCGCGATCATTATCCTGGCTAGTTTTGGGGCGTTTCTCTCCATGCTGCGGCTCTGGCGCGAAGTCTATTGGGGTGCTCCGATGAACCCCCAGCGTATCCCCGAAAGTCTGCGGGTGCCGTGGCTGCGGCTGGCCCCCGGCGCTTTTCTCATTGTTATCTCTTTTGGGATGTTCCTATTCGCAGGCCCGCTCGTGACTGCTACAAACGACGCATCAGAGTCGCTTCTCGACGTCCACTCCTATTCCACTGCCGTCCTCTACCAAGGAGAGGACGCGCCGGTAGGTGTTGCCACTAATAACACACTGCAAGGAGGCCGCTAA
>CpE56_196
GTGATCCTCGCACTCACAATCGCTATCCTTGCCGCCGGTGGTGTGTACCTTGTGCTCCAGCGTGGCATGTTGCGCATCGTCATTGGCATGACTCTGATTAGCCATGCCGCAAACCTCCTGATCGTGGCTATCGGAATACCCGCTTGGCGCGGGGAACCTTTCCCTAGCATCACTGATCTCAGCGTGGCAGCCGACCCTGTCCCCCAGGCGTTTGTTCTCACCGCCATTGTCATTGCCATGGCAACCACCACATACATGCTTACGCTGTCTGGCCTGGGGCGCTCCGACGATACTGAACCAGAAGAAGTCGCCGATGAGGACTCCCCTTTGCAGACTCTAGGGCGCTCCACCACCAACGCTGAACTAGCCGAGGATGAGGCCCACCTTGTACGCGAACGCGCCCGGCGCGCACACCAGCACCATGCGGACAATGACATAAATAAGGAGGCTCACTAA
>CpE56_197
GTGACCTTATTGTTAGTTCTCGTGCTGGCTGCCTTTACGGTATCCTGCGCACCTGTAGCCGTCCGAGTCTGCGAGAGAAAGGCCGGGTGGCCGCTGGCTGCCCTGCTTCTCATCGCGGCTGGACTCCTTTGTAAGGAACTCCCTGCTGTACTCGATGAGACTCCGATCGTCTGGACGTACACGTGGATACCCGACGCGCTCGGCCACGGCATCGACATACAGCTAGCTTTGCGAGCCGATGCCCTCAGCGTTTTCTTTGCGCTCCTCGCCCTTGTCATTGGCTCCATCGTCTTTATCTATTCTGCGTCTTACCTCCCTAAAAAAACGGGGAATACCAGCTTTTATACCCTGATGACTGCGTTCATGGCAGCCATCCTTATGCTGGTGCTTGCCGACGACGTCTTCACCCTCTTCATCGCATGGGAGCTCGTTTCTCTTGCTTCCTTCATGCTCATCGCCAGGTCTGGCGGCAGCGGTGGTGAATTAGGCTCGCAACGCACACTGATATTGACGTTCATCGGTGGCCTTACGCTGTTGGTATCTATGGCAATTGCTGCCACCCAAGCGGGTACCACCAACATTCATGAGATCCTGGTATCTGATTTCTGGGCAGAAAAACCGGCGCTCACCACCGTCTTGGGTGTGCTCGTGGCAGTCTCCGCGTTTACTAAATCTGCGCAGTTCCCCTTCCACTTCTGGTTGCCCGAGGCAATGGCAGCAGCTACCCCGGTTTCTGCATTCCTACACGCTGCAGCCGTGGTAAAGGCCGGCATTTATGTGTTGATGCGCTTCAGCGCGGTATTCCATAACAACCAAACGTGGAACCTCCTGCTCATAACGGTGGGCATGCTGACCGCTGTCATGGCGGCATTCTTTGCGATTCAAAAGACAGATCTAAAAAAACTCACCGCATACTCCACTGTTTCCCATCTCGGTTGGATCGTAGCCACCATCGGCGTAGGCACACCTTTTGCCTTGGCTGCCGCACTCGTGCATACGCTTGCGCACGCGCTGTTTAAGTCATCGCTTTTTATGCTCATCGGCGTTATCGATCACCAAACCGGGACGCGAGATGCATCCCGCCTAGGTTCTTCCTGGAGGCAGCTACCATTCACCTTTGGATCTGTCATTCTGGCGGCGTCATCGATGGCCGCGGTGCCCCCCATGCTGGGCTTTGTGTCCAAAGAAGGACTTCTCGCAGCCTTGGCTGAAGCCCCTCTGGGCAAAGCTGGCATCGTAGTCCTCCTGCTCACCGCGGGTATCGGTGCTCTCTTCACCTTTACGTACTCCGTACGCATTGTTGCCGACGGCTTTATCGACGGCGACCGCGATATGTCGCATGTAAAAGAAGCACCCGTGTCCCTATGGCTTCCCGCAGCGCTCCCCGGCGCGCTCTCACTGCCCTTGGCATTTGCCCTGGGGTATCTCAATCTTCCGATTTCTGAGGCCGTGGACGTAGTCGCAGAAGACCCTCACACGCACCTTGCCTTGTGGCACGGTCTATCACTCGCCTTCATTATTTCCCTGGTGGTTTTTGTCTTAGGAATCGTGGGAGTTGTCTTCCGCAAACAAATTTGGATGGCTTTGGGTAGTCGACCGCTGTTCCCAACTAGTGGCAATGATGTACTCCGTCTCATGCACCAAGGATCCTCTAGCCTGGGTCGTGCGATGGGCGCGATGGCGGATTCTATTGCTCCTACCCGCCACCTGGCATATATGTTCCTGACCATTATTATTTTTGGTGCTTTCTACGTATTGCCGGGTCTTGTGGGTGGCGGCGTAGATGGCATTCCGGCACCTGCCCGAATCTCTACGGATCGCTGGTATGACGCCATACCTTTGGCCATAGTTCTGCTCGGCGTGATTGCCCTGGTTCGTACTAAGAAACGTCTTAGCGGCGTGGTTCTGATCGGCGTAGTCGGCGCCGGCGTAACGCTGCAGGTTTTCATGCTCGGTGCTCCCGACGTCGCGATGACTCAGTTTATGGTTGAGGCTCTGACCGTGGTCATCATGATGATGGTGGTACGCCAGCAGCCCAGTCACTTTCATAAACCGCGCAAGAGCCAGAAGGCCCTTGGCATTGCTATGGCAACTGGAGTAGGCCTATTTGCGTTCCTCTCAGTGTGGGTGCTGTTGTCGCGGCATGAACGCAGTGAGCTAGCCCTGTGGTATCTCAACGAGGCTCCCAAGATTTCTGGTGGGGATAACGTAGTAAACACCATCCTGGTTGAGTTCCGTGGGTTTGATACCTTAGGCGAGCTCTCGGTCCTTGGTATGGCCGCTATCGTGATTGCCGCAGTGATTACGTCTATGCCTCGCTATCCTTTTGCCAAAGGCACTCATCCGGCGCCTTTCAGCGGCTCGGACCTCAATTCAATTCCTCTTCGCATCCTGCTCAAAGTACTGGTGCCAGTGCTGATAGTGCTGTCTGTCATGATCTTCTGGCGCGGCCATAATGCGCCAGGCGGCGGCTTTATCGCGGCTCTTGTTGCAAGTACCGCCATGATGCTGAGCTATCTCTCATTCCCACGCGATAAACATATTTTCCCAGTACGCACGCCCATTTACCTCACGGGCATAGGGATTTTAACCGCTATTTTTGCAGGTTTCCTGGGATTGAGTCATGGTTCCTTCCTCTATGCGATTCATGGGCATTGGGCTGGCCAACACTGGACTACCTCCATGATCTTTGACGTTGGTGTGTACCTTGCGGTACTGGGCATGGTCAGCATGGCTATCAACGCTCTAGGTGGCTACCTCCGCCCCGGCTTGGATTATGAGAATCTGAACTACAACCGGGAGGATTCGCCTTTGACTCCCCTGCCCAAGGTTGGCCACCTGGATGATTTCGGGGGCGAGCCTCATCTGCCGCCATCTGAGCCGGAACGTGTTCGATTGGCCAAGCAAGCAGAGCGTGCTTCCAAAGCTCTCCGAGAAGACAACGACCGCCATCTCAACGCTGCATCATCTACCGCAGAGGAGGAGAAGTAA
>CpE56_198
ATGAGTCGATTTGCCGTTCGCCACCTCAGCGCAGCTATTCTCCTGGCTGCTCCACTGATCGCCGGCACTGTTTACGCAGTGAGCACTGATTACGATCTTGCCAGTTCCTGGTCCACGGGGGAGGAATCAGCTGGTGCCCCCGCAGTGCATGACGATGCAGCGCTTGTCGACGCCCGCCGCGCAGCCGGAGAAGCCGGTGCCCAAGCAGGACTGCTCAAAGGCGGAACCAAGCAGCTTGCCGACGGCACACACAAGCTCGCCGAAGGATCCAAACAACTCGGCGCAGGAACAACATCCGCCCGCGATGGGGCCGCAAAGCTTGCCGACGGCATGAACCAACTTCAGGCCGCCACCGGCCAGCTCGGAAATGGCGCAACAGAGATAGCCAATGGGGTAGACCATGCGGTTGGACAACTCTTTGCTCTGGAAGCAGTTCGTGGACAAATCCTTGGGGCGATTGATCGAACCATCGGAGACATTGCCAAAAGCAAAGATCCTAAGGCTGCCGAGTTCAAACCGGAGCTAGAGGAATTCCGCAATCAAGTAGACACTTTCCAGGTAGACAAAAGCATTACTGATCAGCTGACTAAACTCCGTGATGGCTCGCGTGAACTGGCCAACCAGCTCCATGTTCCGGGTTATGGCTTCCACGATGGCATCTATTCAGCCACTAAAGGCTCTAAAGAACTTTCTGCCGGCCTTAACGAGCTCGCCGCTGGCGTCGATGAGGCTCTCAAAGGGGTAGAACAGCTTGACCAGGGTGCTCAAAAAGTCGATGGGATGGCTAAAACCAACCAGGACCGTGTTGGCGCAGTCTCGCGCGCGCTGCCTGTTATCCAAGCGGGAACTCCAGAAGCTAAAGAAGCAGGGATAACTAAGACGCTTGCTCCCATGTATGCCTTCCTAGTCGCCGCGGGAGTCATGCTTGCCGCCGGTACCTACGGGCGTGGCCGGGCATGGGTAGTAAGCCTTGTCGGAGGCATAGCGCTCGCAGCTCTAGGTGGCTCACTCGTGGCGATTCTAGGCAGCGAGCTGGGGGCGGCGGAAGCAGCTGCGGCTGCTGGAATATGCGCCCTGCTCGTCTTAGCCTCTGGCTTGGGGACGGCCGTCCTTATTCGGGCATTCGGCGCTACATGGGGCTATCTGGCTGCACTTGTGGGAATTATCGCGCAGGTGGGCGTTGTGGGATGGGTATGGAATTCTGCGGCAACAGCGCAGATCGGTACAACTGCTCAGGCCTTAGTGAACCTTATGCCGTTGAACTACCCCACGCTGGCGTTAAGCTCACTTGGCAATGGAACGCATTCCCCAGCCTTGTGGGTTGCCATTGTGGTCACCGCTGGTCTAGCGGCTGCCGGAGCAGCGGCACTGAAGCTGCTAGGTAAGCGAGAACCCTCAGGTGCTCATGCAACACCTGAGGACATCATCCGCTAG
>CpE56_199
ATGAGAATGACCCGTCGAAAAGCCCTGACGGTTGCCACCCTAGTTACTCTTAGCTCGTTCACCAGTGTAAGCACCGGACACGCCATCGACTTTGGGAGTATCATGCGATTGCCTTCCGCTTTATCTTCATCCTTATCCTCTGGTTCTTCTGGCTCCTCGGCCCCAGACGCTAAGCCTGCCCCACAGCGCCCAAACCGAATCTCCGAAGGCCTCACAGTTACTATGCTCGACGATCTTTTCGGGCGTGGTAAATCCGACAAGGTCGGTATCCTCTCCGGTGATCTAGGGGAAATGGTCCGACTAGCCAAGGACGGCAAAGAATTTGCCATCATTTTCGGGGACTCCTTCACAGGCGAAGGGCTACAGGGTGAGTGGAAAAGTCCCATCGGTTTAGTGGCCAAGCTGGGAGAAGACGGAAAAATACAGATTGTTCGCCCACTCAACGAGGGGGAAAAAGCCGAGCAGCTTATTAAGTACGAGCATAAAGATCGCCTCACGCTCCTCCCCTCGGACGTCATTAACATCGACGGGACAATCTACATGCAGGCCATGTGGCATCAGGGCCTAGGCAACGTCATAAAAACTCAGATCTGGAAGTCCACCGATCAGGGAAAGACCTGGTCTAGCGTCAACGAGATACCCGCTAGTTACATGAACGAGTTCGGCAGCCTTCTCTCCTGGGAAAACGGCGATGACGGCTACGTATATATGGTCTCCTCTAAATTCGGCCGCGCACACAGCGTCTATCTCACCCGTTTCCGCCCTGAACAGATCGGCGATGAACAGCAGTGGGAGCACTATAACCCCACTGCAAACACCTGGTCCAAGCATGTCGACGGTGCACATCTCACACCGATCCTCAGCAATTCGGTTAAGGCCGGTGAAATGTCCCTGCGCCGCATAGAGGGGCATTGGGTACTCAGTATGTTCAATGAAGAGACCTGGGCCATCGAGGTACGGATCTCCGAGAAACTCGACCAAAGCTGGGACAAGATTAAACCAGCCAATGTGGTGGTCGCGGGCACCGGCGGCTGGGGAGCTAAACAAAATGAAAATAACTTCACCCAGCTCTACGGCGGCTATATCACGCCTTTTTCCACCCTCGCTGACATGAACATTGTGGTGTCACAGTGGAATACTTCTAACAACAGCCGCTATAACTCCACGCAGTTTAACGTCAAGGGCTTGGATAAGTTCTTCAACATCACGCCTAAGCCTGCCGACGCTCAGCCGACGCCACGAGCAGTTACTGCAGATCAGACTGCGGATCAAAGCGTGATTGAGGTATCTGAGGTAGCACCAGCAGATTCCGATAAGGCCGCCACGCCAGAACAAGAGATTATAGAAAGCGTCGCGCCGGTAGAGGTGCTACCCCTTACCGGCGCGCTTGATTCACAGAAAAACTAG
>CpE56_200
ATGGGGCATGATTTTGGGCTTTTGTCTATGGAAATGCAGGATCTGTCGGTGGTAAGGATGACAGGGCGGCGCGGTAACACACAGAAAAACAGGCCAGCAATCCAATGGGTCACTAGCCTGCTCTCAATGGTCGGGATAACAGGATTTGAGTCAGCTCCAAACTGA
>CpE56_201
ATGATAATTGCAAACGATTCTTTTCGATATTCTCTTGTATTTCTGGTGGCCCAAAGAGAGGCACTTCTTAGCGTTAGAAGTAAATCAGTCTCGATAGTTTTTGCTGTAGTTGCCTTGGGAGCGATTGCCTTAGTCGGCTTTTCTTCGAAACAAGTTGTTAATTCCGGCAAAGATTTCAATCCACACGATGTAAGTGTTGTCGTGGGGTTATTTATGCTGGTTGCGTTGTCGATGTCCATCATGATGAGCTCACCTCTACTAGGCGCTTCCATGGTTGACGAGAAAGATAACAAAGTTGTTGAGATTCTTCTTTCTTCGATTCGTGCTGATGAGTTATACCTAGGAAAGGTGTTTGGCCACGTTATTATCGGACTATTTCAACTAACTGCCCTTTGGGGAATTACAGCAGTTTCTTCTATTTTATTTGGATTGTCGGATTTTGCTAGTTTTCCATGGTCAAGAACATTCATAGTGCTCTTGTTTATGTTTCCTGGCTACCTTGTTTTTACTGCTTTATTTGGCATGGCAGGTGCTCTTGTTTCAAGAAATGAAGACTACTTAGCTGCGCAACTTCCGATCCTTATCCTCTTTTTTGTCACGCTATTTGTCCCGTTTTTGCCGTTGATCAAAATTGGCTCTTTTGAAAGTGGTTGGCTTCCAGCAGTTTCTTGGATTCCACCACTGTCCATGGTGGCTACTCCGGTTAGGGAAATCTATATTGGGGAACCCAACTGGGTAGTAGTAATTTCATGGATTTTACTGCTGGTTTTATCTGCTTTTCTCTTCTTCCTGGGCGCCCTTACTTTTAAGAAAAATATTCTGAAGTAG
>CpE56_202
ATGAAAGACGGGATAGTTTCATATGACGGAACTGCATCTGGCATTTCCTCGCCAGAGGATAAAGTATTGGTCCATGTATCACTGAACCTTAGTAAAGGTAGAAAAATCGAGGATATTACTTTTGACAATAACGAGAGAATAGAATCAGCTCAGGCTGTTATTGATGGCGTGAAATTGATCTTGAAATCCGGGGAAATTTCTGTTGGCGAGTTGATGCAATGCGGATTGAAACCCGAAGAAATACGCGAAATGCGATACGAGAAAAATTCGCTTCTTGACACCCTATCGAGCATTTATGGCAAGGATACCTGA
>CpE56_203
TTGCTTAAATTCGATAACGTACAGAAGAGTTTCGGCTCAAAACAGGTGCTCAAAGGCGTAAATTTTTCCGTGGATCGCGGCGAGATAGTTGGCCTGCTTGCTTCAAACGGTGGGGGCAAGACTACTTCGATGAGAATCGCACTCGGGCTCATGAAACCAGACATAGGTGAGGTCTTAGTTGCGGGGCAGAAAATTGCTCCCGATTCAGTTCGAGGTGTCGGATATATGCCTGAAGAACGTGGACTTTACTCTGATGAGACTGTGGTCAACCAGCTCCGCTACTTTGCGCGACTACACCGAATACCGAAGGAGAAAATGAAGCCTCGAATTAAAGAACTCCTGGATAAGCTTGAAGTATCCCAATTCGCCGACTCAAAAGTTAAGGAACTGTCGCTAGGAAACAAGCAACGGATCCAGATTGCTTCTGCTTTAATTCATTCGCCAGAGTTGTTGGTTTTAGACGAACCCTTTTCAGGCCTTGATCCTTTAGCTGTTGATCGTTTTCAGTATCTTCTACGGGAATACGCTGCCAGCGGTGCCGCAATATTGTTCAGCTCGCACCAGATCGAAATCGTAGAAAAATATCCGATCGTGTAG
>CpE56_204
ATGGGAAGCAGGCTATCAATCAGCTTTCCGTGGTATACCCCGGCTGGTTCGCTTTATACTTGCAAATCAGCCCCCGTACGCAAACGGACTGACACCCTCAATCGATGTGAAATAACTCCCAAAGGCCTATTCCACGCCGATTTGTGTGCGTTGACCAGTAGCAATCATCAAAAGCAGACACACTTTTGCTGCTTAACCCGAAATATCGCCACACAATCACTACTTGAAACAAAAGCAAAGGCCAGCGGGCTAAGACTCACCGGCGCCTTACACATACGGCCGAAATACCCCCCAGTTTCCACTATCCAAGATGATGGAAAGGCTTCACAAAAGCATAGGAACACCCCAGCCAACACGAGCCACGACATACCATATTCAAACACCATAGTTCTCTGCATGGATCTACCGATTTCTCTTCATTGCGCAGCGGCCTCGACGAAACTGGGCGCGCCTTGGTCATCCCGTAACCACGCAGGATAA
>CpE56_205
ATGAAAGTATGGCGCGAGGCATGGGATAAATTCATCCCGTTCCTGCAGTTCCCGCCGTCAGCTAGGAAGGTTATCTACACCACGAATTCCATCGAGCTGTCCGCCGTGCCAGAGAAGGAGCCAAGGTTTTTGTTTCAGCCAAGCGGCTGA
>CpE56_206
ATGACGGTGGACTCAGCCTACGGACCTGTCGATAGTAGTGTTCCTCACGATAGGTCTGGCACCTACATGCCGCGCATGGTCCCCAAAGGCAGCCGCAGACTCACCGACCTTGATGACATGATCATCAGCCTGTACGCCGGTGCAATGACCGTGCGCGGCATCGAACACCACCTGGCCACAACCACGGGGGTAAATCTGTCGCCGGATACCATCAGCGCAGTCACCGATGCAGTCCTTGAAGAAGTCACCGTGTGGCAGACCAGGCAACTCAACGAGTTCTACCCAGTAATTTTCCTTGACGCGCTACGCGTGAAGATCCGCGACAACCGGCGCGTAGTCAACAAGGCCGTTTACATGGCTGTTGGTGTGAACATGGAAGGCATCAAACACATTTTGGGGCTATGGGGTACCACCAATGAGGGAGCAACGTTCTGGCCGCAGGTGTGTGCAGAAAATTGCCAACCGCGGTGTCAGCGATGTCTTTATCGTTTGCTGCGACGGGCTCAAAGGCTTTCCTGA
>CpE56_207
ATGAACAATCCCGAAACCACCAAGCTCATCCAAGAGCTGGGCGAATCAACCTCCGACGCTAACGAGCTAGTGCGTGGTTTGCTGCAGGCCACGATCAACACCGGGTTGAATACAGAAATGGATGCTCACCTTAGCTACGAACATGGTGACCGCGCGGGCAAAGACGCTGTTGGTCAGGCAACAGTTGCAACGGCTCGTATCTCATGA
>CpE56_208
GTGGCTTCATTGACAAAGACTCTTCTCACGGCAACCGGTGTGCTAGGACTCACTGGATTCTCCGCCCTCGCATGGGCGTATCGCGAATGCTCTAACTTTGAGCTCAAGATTGTGGAGCTTCCCATCCTGGAGCCTGGAGTCTTAAGAAATGCAGATGAATTTAGGATCCTGCACCTCAGCGATCTCCATATGACGCCCAACCAGGTGAAGAAACAAGAATGGGTAGCACAGCTGGATAGGCTTTCCCCAGACCTCGTTATTAACACGGGAGATAATCTCAGTGATCCTAAGGGAGTACCTGGAGTGTTGCGGGCTCTCGGCCCACTGCTACGGCGCCCCGGGCTCTTCGTTTTTGGCACCAACGATTATTTTGCCCCAAGTATGGTCAATCCTTTCCTCTATCTCTTTGGCAAAAAGCGTAAGCCCAGCGAGGTGCCGCTGCCTTGGAAAGGAATGCGCGCTGCCTTCATAGAACACGGATGGCGCGATGCTAACCAGGCCCGTCACGAGTTCCAAATCAACCATGTGCGCATCGCCGTAGGCGGTGTCGACGACCCCCACCACGACCTCGACGACTATGAAGAAATAGCCGGGCCCCCGAACCCGGACGCAGACCTCAGCATTGCGCTGCTGCATGCTCCGGAGCCACGCGTACTAGAGCGCTTTGAACGCGATGGTTATATGTTGTCGCTTTCCGGCCACACCCACGGTGGCCAGGTTTGCTTGCCCGGTTCTCGAGCCCTTGTGACCAATTGCGGGATTGATACCCGAAGAGTGCAGGGCCTACATACCTTTGGAAAGATGTGGATGCATGTTTCCAATGGCCTGGGCACCTCTAAATTTGCCCCCATTCGCCTTTTCTGCCGGCCCTCCGCCACATTAATCCGCGTCACCGAGCGTTAA
>CpE56_209
ATGAGTGAACTCAAAAAGAAGATCCGTGCAGATTTGACCACCGCCATGAAAGCTAGGGAAAAGGAGCGTACGGGCACGTTGCGTATGCTGTTAGCGGCAATCCAGACGGAGGAGACAAGTGGAACAAAGCATGAGTTAACTGATGGAGATGTGCTCAAGGTCATCGCTCGCGAGATTAAAAAGCGTCGCGAATCCGCAGAAGTGTATGCGGGAGCAGGCCGACAAGAACTAGCCGACGCAGAAACTCAGGAAGCAGATATTCTCGCGGAATACCAGCCTGCACAGCTTGACGACGCCCAACTCGCCGCACTCGTTGCCCAAGCAGTTGAAGAAGTCGCTGCGGAGCACGGCGAGGCCACGATGAAGCAGATGGGCCAGGTTATGAAGATAGCTACGGCTAAAGCTGCAGGCCAGGCCGACGGCAAGCGCCTGTCCACGGCAGTTCGTGCGGCGCTAGCCTAG
>CpE56_210
GTGTCAAAGTGGAATTCACTCAACAGGATCGTCGCCGCTGCCGTAGCAGCAGGGGCTGCCAGCGCCCTAGCGCTCTCCCCCATAGCTGCCATTACAGGCGTTGCAGCTGCACGCACTAGTGCAACAATGCAGTCCAATCTTCAAGATTTGACCGACGGGTCCGCTCCCGGGGTCTCCACCATTTTAGACAATCAGGGCTCACCTATCGCATGGCTGTATTCCCAGCGCAGATACTCAGTGCCGTCGGAAGCAATCCCACAGACAGTGAAGGATGCGATCGTCTCCATCGAAGACCGACGCTTTTATGAACATAAGGGCGTGGATTTACAAGGCAATCTCCGCGCGATCGCTGCCAACCTTTTTGCTGGAGGCGTGGCGCAAGGCGCGTCCACCCTGGATCAGCAATATGTAAAGAATTATCTGCTTCTTGTCACATCTAACAATGCCGACGAGCAAGCCGCCGCTACGGAGACATCTATCCCGCGTAAATTGCGCGAGATGCGGATGGCCTCGACCATCGACAAGATGCTTTCTAAAGATGAGATCCTTACCCGCTATCTCAATCTGGTGCCCTTTGGAAACAACTCCTTTGGCATCGAGGCAGCAGCAAGGACTTACTTTGGTATATCCGCCTCAGAACTGTCTTTGGCTCAATCTGCAATGTTTGCCGGCATGGTGCAGTCGTCCTCCTACCTCAATCCCTTCACCAATGCGCCTGCCGTTATTGAGCGCCGTAACACAGTTTTGGACTCTATGGTGATGAACGGCTACATCAACCAAGAAGAAGCCGACCTAGCCAAAACCGAGCCCCTCGGAGTGCTAGACGCCCCCCAGGGCTTGGCAAATGGTTGTATCGCCGCTGGCGATAGTGGGTTCTTTTGCGACCATGTCCTCAGCTACCTCAACAAAAAAGGTTTGAGCACCGAACAAATCACCAAAGGCGCTTACACCATTAAAACCACCCTTGACCCACAGACTCAGTTGGCTGCGCATAATGCGGTGACTAGTCAGGTCAATTCGCAGTCCCCCGGGGTCGCCGATGTTATGAATATCATCGAGCCCGGCACAAATTCGCGCAAGATCCTGGCAATGACTTCTTCCCGCGATTACGGCCTAGATCTCAATGCAGGTCAAACGGTTCTTCCACAGACTTCCTCCCTGGTGGGCGCAGGCGCCGGATCCATATTCAAGATTTTCACAGCCGCTGCCGCCCTCAAGCAGGGTTATGGCTTGGACACCGTTTTGCAGGTTCCTCGCCGTTATGAGGCCAAGGGGCTTGGCGACGGCGGCGCCGCGGGATGCGCCCCCGGAACCTACTGCGTGGAAAACTCTGGTTCCTACGCCCCACAGATGTCTCTACGCGATGCCCTAGCTTATTCACCCAACACCCCGTTTGTTAAGCTCATCGAATCCGTTGGCGTACGCGACGTGGTTGACATTTCTGTAGCTTTGGGATTGCGTAGCTACTCCGAAAAAGGGTCCTTTGACCAGGACAACTCCATCGCAGACTATTTCAAGGAGCACAACCTGGGTTCCTATACCCTAGGCCCCACAGCCGTTAATGCTCTCGAGCTCTCCAACGTCGCTGCTTCCCTAGCCTCCGATGGCATGTGGTGCGAGCCAAGCCCTATCGAATCCGTGACCGACCACAATGGCAACGAGGTCTACATAGAGCGCCCCGCATGTGAGCAGGCCCTCAGCAAAGAAATTGCCAATGCACTATCCAACGGACTAAGTCAGGACATCATCAAGGGAACTGGCTCGGCCGCGGCAAAGGCCGCAGGATTCCGTGCGCCAACGGCCGCCAAGACAGGCACCACGGAATCTCACCAGTCAGCTGCCTTCCTCGGCTTTAACTCCAACTTTGCGTCTGCGGCATATATTTACAACGATGGAACAACCGTCTCCCCGCTGTGTACCTCTCCGGTCTCTCAGTGTGGAAAAGGCACGCTCTTCGGCGGCGACGAGCCCGCCCGTACCTGGTTTACCGCCGCAACAGCAACCGGCCGAGCAGCAACCGGCGCCCTGCCGGCTTACAATACAAAGTACAACCGCGGATCCTCAGAAGACCTAGGTAGCTCCTATGTCGGCCGCAATGGCGATGACGTAAAACGTGAGCTTAGCGGCAAGGGATACAAAGTTGTCACCGAATACACCGCGGGCAATGGCTTACCCAAGGATCATGTGGTCCGTACGGAGGTTCCCGTTCCTCTCAAATCAGATTCAACCATCAAGCTCGTCCTTTCAGACGGCACTCCCCCTCGGCGAACCACCAGCCTCTGA
>CpE56_211
ATGACAACTTCGTTGATGAACGTACGTAAGATCAGCCCCCTAGAGGAAGATTCATTGGGGTCACTTCAGGCATTGGATCGTGGAGACTGGGTTATGCACGCCCACTGCCGGCATGAAGACCCGGACGCTCTTTTTGTTCGCGGCGCTGCGCAGCGCCGTGCCGCAGCTATTTGTAGCGAGTGCCCCGTGATGATGCGTTGCCGTGCAGATGCCCTGGACAATCGCGTGGAATTCGGCGTGTGGGGAGGCTTAACGGAGCGGCAAAGGCGTTCCATTTTGCGCAACAATCCTGACGTTAAAAGTTGGCGAGATTTCTTTGCACGCGGAGGCGAACTCTCCGGGGTGTAA
>CpE56_212
ATGACTAAATGGGAATATGCCACTGTGCCTCTGCTAACTCACGCGACTAAGCAGATTTTGGATACCTGGGGCGAGGACGGCTGGGAGCTGGTTAACGTTGTGCCGGGGCCAAATCCTGAGAACGTTGTTGCTTATATGAAGCGTGAGGTTGAGTAA
>CpE56_213
ATGACGGCAAGCGAGAATCTTAAAAACTTAGGCATAGAGCTGCCAAAAGTTGCGGCACCTGTGGCTGTTTATATCCCAGCAACAAAGGTGGGAAACCAGGTTTGGACCTCTGGGCAGCTTCCTTTTATCGATGGCTCCTTGCCAGCAGTGGGCAAAGTCGGGGCGGAAGTCTCCGCGGAACAGGCTGAATCCTATGCCCGCGTGGCTGCTTTAAACGCTCTGGCCGCCATCGATGCGCTGGTCGGCATTGATAAGGTGACCCGAGTCCTTAAGGTCGTGGAGTTTGTGGCCTCTGCACAGGATTTTGGCGGACAGCCTGGGGTGGTCAACGGCGCCTCAAACCTTATGGGAGAAGTCTTTGGCGCAGCCGGTGAGCATGTGCGTAGTGCTGTAGGGGTAGCGGAATTGCCCTTGAATTCCCCCGTTGAAATCGAAGTTATTGTTGAGGTTGCTGAGTAA
>CpE56_214
ATGGCTAAGCTGATGGGCATGGAGCATCCTGCTTACAGTCAGCTGCGGCCGGTTAGTCCGTCCGTTTCGGTGGTACTTTGTCCTAATCCGGGGTACGCCGCTCTCGAAGGAACCAATTCGTGGGTTGTGCGTGCTGAGGGGGACGCGCGCAGCATAGTTATTGATCCCGGCCCTGAGGATGAGGGGCACCTCAATGTCTTAAATAGCAAGGCTAATGAGGTCGGCCTGATACTGCTCACTCATAGGCATCATGATCACGCTGATGGCGCGCCGCGCTTCTACCAGCTCACGGGGGGTGCTCCCATTCGGGCTCAGGACCCGGCTTATTGCAAAGGCGGAGCGCCGCTTGTCGACGGTGAAGTGATCACAGTGGATGGGGTTACTCCGCAAGTGGAAGTTGTTTTTACCCCAGGGCATACTGCCGACTCTGTGTGTTTTTTTGTGTGGAGCGGGGAGCCTCACGCATCGGAGTTAGAGGGGATTATCACTGGCGATACTATCGCTGGGCGCCATACCACGATGATTTCCGAGACTGATGGGGATTTGGGGGACTACCTTAGCACTCTTGCGCTTTTGGAAGATCGAGGTAAAGACGTACGTCTTATGCCGGGGCACGGGCCGGATGGGGATGACGTTGCAAGCTTTGCGCATTGGTATACCCAGCGGCGCCGCCAACGGCTTGATCAGATTCGTGCTGCGCGTGCTGAACTCGGTGAGGATGTTCCCATCAAGCAGCTTATCGACGCTGTCTATGATGACGTAGACCCAGTTCTTCGAGGCGCTGCGGAACAGTCGACCCGCGTGGCCCTGCGCTATCTCGCAGAACAAGAATAA
>CpE56_215
GTGGATGGTGTGCAGGATATTCTCTCCCGCGCCGGAATTTTTCAGGGTGTAGACCCAGTTGCAGTTGGCAACCTGATTCAGGAGCTTGAAAGCGTCCGATTCCCGCGCGGGGCAACAATCTTTGAAGAGGGTGAGCCTGGCGATCGTTTGTACATAATCACTTCCGGAAAAGTGAAGCTAGCCCGTCATTCACTCGATGGCCGTGAAAACCTCTTAACAGTCATGGGCCCTTCCGACATGTTCGGTGAGCTCTCTATCTTCGATCCAGGCCCACGTACTTCTTCTGCCGTCTGCGTCACCGAAGTCCATGCCGCCACCATGAATTCAGAGATGCTTCGCCAGTGGATCAGCGACCACCCAGAAATTTCCGAGCAGCTGCTTCGCGTTTTGGCCCGCCGCCTGCGCCGCACGAATGCTTCTCTCGCTGATCTGATCTTCACAGACGTACCTGGTCGCGTCGCTAAGACGCTCCTGCAACTAGCAAACCGCTTTGGTACTCAAGAAGGCGGAGCACTCCGGGTAAATCACGATCTCACCCAGGAAGAGATCGCCCAGCTCGTAGGCGCCAGCCGTGAGACCGTGAACAAGGCCCTAGCTACGTTCGCTCACCGCGGCTGGATCCGACTCGAAGGCAAGTCAGTCCTGATCGTAGACACTGAGCACCTGGCAAAGCGCGCACGCTAA
>CpE56_216
ATGAGCTTCCTGTTAGTATTTTTTGTTCCCCTTGCCTTGGCACTGTTCCTCTTATGGATGGATCGCCTAGAGATCAAGGTTCTCCATCCGCATGGAATCCCCGAGAAAAATAACGCTGCAGCAGACATCACCGACCTTCCTCGAACAGGAACAGCGGAAGAAGGATCCGACTCTACGGATAATGCTAAGAATTTTTTATCTAGCGAAGAAAAATAA
>CpE56_217
ATGTCGAGTCAGTATCTGTCAGAGTTGCCCACTTCTCCGCCGGCCGCCCGGATCAAAGTGGGTAGGCATAGGGCTACGCGCGGACAGGAGACTCCCCTGGGTAAGAAGCGGCGAGCACGTAGAATTAACAGGCTTCTGAGCATAGGTTACCCAGAGGCTCATTGTGAGCTGGACTTTAAAACCCCGTTAGAGCTCACTGTAGCCACGGTATTGAGCGCACAATGCACTGATGTGCGAGTTAATCAGGTAACTCCTCGGCTCTTCTCCAGATACCCCACAGCATGGGATTACGCCAACGCAAATGAGCTTGAGCTGCAAGAGCTCATCCGGCCCACCGGATTCTATAAAGCAAAAGCCGCACACCTCATTGGTTTGGGACAGAAACTTGTGACGGACTTCGGCGGAGAAATCCCGCAGAGCATCCAGGACCTGGTGAGCCTACCGGGCGTAGGAAGAAAAACTGCCAATGTAGTTCGAGGGAATGCTTTTGGTATTCCGGGGCTTACCGTGGATACGCACTTTGGCAGGCTGGTGCGGCGCATGGGCCTGAGCTCTCACACCGATCCGCTGAAAGTAGAGGCTGAGCTCGCGGAACTCATAGAAAAGAAAGAATGGACGATGTTTTCCCATCGCATCATCTTTCATGGTCGCCGAGTGTGTCATTCACGTAAAGCTGCGTGCGGAGCCTGTTTCTTAGCCGCGGAATGCCCAAGCTTTGGGCTTGAAGGTCCGATAGATCCCGAGCTGGCATCTGCTTTAGTGGTAGGGGATAATCGTGAAGCGTTATTGGAGTTGGCAGGAGCTTAG
>CpE56_218
ATGAAAAAGACAATCGCTGCTTCCTTTGGCGTTTTTGTTGTGATGCTTGTGTTCCTGCTCGCGGTAGTTCCACAGCTTCTGCGTGGAGATAACTCGGGCAATCAGAATGGCAGCACCGGGGCTGAAGGTACCGAAGCGACAGCACAGAATGTACAGAATCGCCCGGAGTGTCCTATCGCAGACTTAGGTGGTGTTTCCCTCCCGTGTCTGGGTGCTCAGCATCGCGCCCGTCCTATGCCTGCCGTTACGGTGGTATCGCTGTGGGCGTGGTGGTGCGAGCCGTGCCGCAAAGAACTACCGCTCTTTGATGAACTCGCCGCCAAACATCCAGAGTTTTCTGTGATAGGAGTTCATGCGGACCCCAATGCCGCTAATGGCGCTGCCCTGCTCAATGACCTTGGCATTCAGATGCCATCGCTACAAGACAACAACAATAATTTCGCAGCCTCACTCGGGTTGCCTAAGGTAGTGCCCATCACCCTTGTTTTTGATCAGAATGGAAAGCTCATCTCGACGATCCCTAAGCCCTTTGAACACTATGGAGAGCTTGAGTCCGCAGTGTTAGGAAAACTTCCCGCAACCGTTACCCCCACGGAGGCCTCTTGA
>CpE56_219
ATGGATAGCAACGAGAAGCAGGGTAGCGATTTTCCACGGCCGGATATGCCGGGAGAGAACATCACGCTGCGCCCAGAACGCGCTCCCATATGGATGCGACGTCTCGTAGGAGATGTCACCGGCGGTGTTATAGACGGAAGGATCCGAAGGGCATTACGCCCTGAGTCCTCTCCAGATTCTACTAGGCGCGCCGCAGTGCTTGTTCTTCTCGCCGGGTCAGAAACCTCGGCAGAGATGCCTAATGACGCCTCCGTGCTTCTTACGCATCGTTCACCGCGAATGAGAGCGCACTCCGGGCAGATAGCTTTTCCTGGAGGACGCCTAGATAAGACTGACGCTAATGCTGTGGACTGTGCTCTCAGAGAAGCATGGGAGGAAACGGGATTGGATCGTCGGACGGTGACCCCTCTGGCGCAGCTTCCTGAGGTGCATATTCGTGCCACAGGTTACCCGGTGCTTCCTGTATTAGCCCACTGGCATAGCGTTAGTCCCATTGGCGTGGTCAGCCCGCAAGAAGCCGACTCAGTAGCTAATATTCCAGTGCTGGCTCTGACGGATCCCGCTAATCGGTTTGTGGTGCAGCACCAGGACTGGACAGGGCCGGCATTTCGGGTAAACGATTATGTGATCTGGGGGTTCACCGGAGGGCTGCTTGATGCTCTTATCGCTCATGCAGGATGGGAGCAGCCGTGGGATAAAACTACCCGCTACGATTTGCACAAGACACTGTCTGAATCGCGAAATAACGAGCGGCTTGGCCAGTTATACCCGCGTAGGTAA
>CpE56_220
GTGACTCCAGGAACAGTCGTGGACATAATCATCGGGCTGGCGCTCATCTTTGCTATCTTTTCCGGATGGCGACAGGGTGCCTTTGCCTCGGTGCTTTCCACATTGGGTGTGATAGCAGGTCTGATATGCGGTGCTGCCCTTGCCCCGGTGGTAATGGAACAGACGGAATCCACAGCACTGCGCTTCCTACTCGCTTTGGGCACGGTGATTCTTCTTGTCGGGATAGGAAACCTCGTTGGTGGGCTTATCGGCTCATCCTTACGGGATCGGGCTCAGTGGCGCAGAACTCTGGCGATAGACTCAATGGTGGGCGCTTTATTTCAGGCCTTTGCCACATTGATCGTTGCATGGCTAGTTGCTATTCCGTTGGCTACCAGCCTGAGTGGTTCGGTATCCCAGGGGATTAAAAATTCTACAATCCTGGGATTTGTTGATCGCAATATTCCGGCTGCCTTCTCAACATTGCCGTCTCGTATCTCAGCGATGCTTAACGAGTCCGGGTTGCCGCCTTTGATTTCTCCTTTTGTAGAGGGATCACAATCAAAGAACGTAGAGGCGCCTGCAATTAAAGTCGCTGATACAGCTCTTGTAGAGCGCTTACGTCCTTCAGTTATTCATGTGCTGGGAGAGTCTGAAGAATGTAGCCGACGGCTCATGGGATCTGGCTTTGTCATTGATGAATCTCACGTGATCACTAATGCTCACGTAGTGGCGGGTACCAATAAAGTTAGCTTGGATACCGTCGAGGGAGTCTTCCCTGCCGAAGTCGTGTACTACAACGCACAGCTGGACATAGCAGTGCTAAAGTCCGACAAGATCAGCCTTCCTGCGCTTTCCTGGGCTCAAGAACCAGCCGAGTCTGGCGAGGACGCCATAGTCATGGGATTCCCGGAGTCTGGTCCCTTTGAAGCCGCCCCTGCCCGCGTGAGCGACCGCATTAAAATCTCGGGTGCAGATATTTATTCCAACGGCAGAGTTGAGCGAGAGGCATACACCGTGCGCGGCAGTATCCGTAAAGGAAATTCCGGTGGCCCCATGGTGGACACTGAAGGCAACGTGCTCGGTGTGGTCTTTGGCGCATCCGTAGACAGCAGCGACATCGGTTATGTACTTACTGCTCAAGAAGTACAAAACATGGTGGGAGATATCGCAGCGCTGGAGACTCCGGTGGATACTCAAAAATGTGTGACAGCTAGATAG
>CpE56_221
TTGAAGAAACACCGGCAGCCGCTGTCGCCCTCTGTAGTCGCATTGGAGGGCCCATTCCACCACCAGATGCTGCATACGCGCGGGCTGCGCCTGCACGCTGCGACAGCGGGCGACCCGCAGAATCCTGCTATCGTGCTTCTGCATGACTCTTTTGGTGGCTGGTTCGATTTCCGACACGTCATTGAGCCATTAGCGGCAGCTGGTTTTCATGTCGCAGCGCTAGACATGCGCGGATACGGGCTTTCAGATAAGCCCCCAAGCGGCTACGAGCACCGCTTTGTCACCGGAGACATCGCGGGTTCCATCCGAACCCTGGGGCATAACTCTGCCCACGTCATCGGAGCGGGCTCTGGCGCGTCCATCGCATGGTTGCTGGCCGCTAATTATCCCGACCACGTGGATTCGTTGCTAACCATGGGTGCGCTTCATCCCGCCGATATGCGTCGCGCAATTGGCCTTCGCCCCTGGCTTTTTTCCCACATTCTTCCGCTGACCATGATGTTTCGTCTCCCCCATTTTCTGCGTTCCTGGTGCTGGTCCCGGCGCGACCTGCTTATTGAGCGCGATCTGAGACTGACCACCGGCCTTAGATTCCACGTCAGCGAGCGTTTCTCGCAAGAACTGCGCCTACGTCGTAAGGCTATGTCGATCGACTCCACATTCCTCCCGGTAACAAAAACCTCTCGTTACAGCGTTAACGTTCCTCCCTCGAAATGGACACTGCCTAAGGTTCAGGTACCTGTGCACATGCTTGTCGACGCCTCCGCCACATCCGCATGGCTAGCTCGCCGAGCACACTCGCGGTCGGCAGCGGGACTAAGTACCTCCACTGTCGGAGGTACAGGCCAACGCCCACACCTGGAAAATCCTGAGGGTTTTGTTTCCGAGGTGCTGCGTTTTATCCGCTCTACTATCTAG
>CpE56_222
GTGAGCAAGGACAACGGCTTTTTCACTGATGGCGCGGATCAATTCGACGCAAAGGTTAATGGAATCCCCCTGACTGATGTCGATGCCACCAACAAAGGCTCCATCGGTTCCCTCGTAAGTGACGCTACCGCACAGATGTCCTCGTTGTTCCGTGCAGAGGTGGAGCTTGCTAAGACCGAACTTGCTGCAGAGGCTAAAAAAGGCGTTATCGGCGGTGGCCTATTTGGTGTCGCCGGCACTATCGCCCTATATAGCTCCTTCTTCTTTTTCTTCTTCCTTGCAGAGCTACTCAGCGTCTGGCTAGACCGTTGGGCCGCATTCCTCATTGTCTTCCTCATAATGATCGTCCTCGCGGCACTTCTTGCCTTAGTAGGGTTTAAGAAGGTCAAGAAGATCGGCAAGCCAAAGCAGACCATTCAATCCGTCACAGAGCTTAAGAATCTCGTTCCGGGAAAAGCACAGGCCAACTTAGAGGCTAAACAGCACGGAATGTACAGCTAA
>CpE56_223
ATGGCAACCCTGGACCACCTACTCGCATCCGGTGAAATTAAAGCACTCTCTCAACGTGCTACAGATGGCATCGCTGCAGTTCATCGTAGGCCAGTTAACCTGCGCAAGTATGACGTTACCTCCTCGGAATCAATACTGCGGGGCGCGCGGACTAGTGCTGCGCTTGATCCCAAAGTAGGGGAGAAGTACCACATCAGTGGGTACAGTGTGCTCGCGCCAGCTGTGATCGAACAAACATCGAGAACCTTTCTCCGTGCGCCACTCCAAGTCCTTGCCCGCATAGACGCTCTGGCGGGAGGGCCAGGCAGGCCTACCTCTGCGTCCACGGAACTTGAAGTCCTAGCTCGCGTGATTACATCGGGCCCCAATCCGGCTCTGCTACCGGCTGTTGTGCATGGGGAGATCATCGGACGTGCAGCTTTTGGTCCTAGAAGCGCGCTCGTGGCACGCGTTGCAGCTCGTAGCGCAGCGGTCACTTTTGGTCTTGATCCTCGTGGTTTATGCGTACCAGAAACCTATCTGCGCAGGCACCGAGTTGAGTATCAAGCGAGTGCAGCGCACTTCACAGCAGGCCAGGAACAAGCGGTGAAATTTATAGAGCTGTATCTCAAAGCGATGATAGCCGGCGCGGAGGAAGCAGAATCCATCGCAGCTGCGGCTCGGTGA
>CpE56_224
ATGGCACATTCATCCGAGCACCCCCGCCCCGGAGCATCACACGATGATTCCACCCCTGGTTCCGGCATGATATTTCCCGCCGATTCTTCCAAAGTTGTCGCTTTTTTTGACTTAGATAAGACAATCATCGCGACTTCCTCCGTCTATGTGTACGGCCGAGAGTTTCTCCATTCAGGCTTGATCTCCCCCGTCACCGCTTTGCAGATTTCCATAGCAAAAGCCACCTACATGATCGCCGGCCACAGTAGCGAGCAGATGGATACGACTCGGGATCAATTAGCTCAGATGATTGTTGGCTGGAGCGAGGAGCAGGTAAAAGCCATCGCAACGGAAACGATGCATTCATTGGTCACTCCCACCTTCTATGCAGAAGCCCGCGAGCTCATCCGCATGCATCAGGAGGCCGGCCACGATGTGGTGATCATCTCCGCGTCAGCTCGTATTTTGGTGGAGCCAATCGCCCAGGAACTGGGAGTGGAAAACGTGGTCGCCACAGAGCTAGTGGTTGAAGACGGCAAATTTACTGGAGAGATGCCCTTTTATTGCAAGGGAGAGATGAAAGCACAGGCGATTGCAGAACTCACACAACAACGGGGATACGACCTAGATTCTAGCTTTGCGTATTCTGATTCGGTCACGGATCTTCCGATGCTCGAAGCTGTCGGCCACCCGATTGTGGTGAACCCGGACCGGGCGCTGCGTCGAATAGCTACGGAGAAGGGCTGGGAAATCCGCACGTTCAAAAACCCTGTTCCCCTTTTTCCAAAGCCCACGATGCGGGAAGTCCAGATCGGCACGGGTGTCGCTGCCGGAGTCGCCGCGATGCTGGGAGGCGTGGTGTGGTGGAATAAGCGGACAGATAAGCGCACCTAA
>CpE56_225
TTGGCAGAGGCCAGTTTTAATGAGAAAGAGATTTTAAGGTGGACTGAGAAGGGGAAAAAGGTAAACCATGAAATTTGGTACGAGGAAATCCCACTAGACAAGTCCTCTCATTCTTCCAGCTTGCCGGGCGAAATTCCCGTCTATTTTAATGGTTGTTCTTTCAATGAGGGGTGGGATCAAGATTTCCATACAACGGTCGCTTAA
>CpE56_226
GTGCTTGTCGACGCAACAACGGCTCCGCATGCAGCAACGCTTCCCGCTGGTACTCGGCGTTTTCTTCTCGCTGCAGAACCTGGACCCATCGATTGGCAACTAGCCATGGCGTGCCATGCAGAGGCAGCATACGTTGTGCCGGCGCAAGCGCCAGAATTACTCAAAGCGCTTGGTAGAGACGATGATCCGCCACCAGCGGAAGGCATTGTGATAGCGGTTATGGGTGCCGTCGGTGGGTCGGGGACATCAACTCTTGCCAGCGCTATAGCGCTCAATTGTGAGAACGCTGTGCTCATTGATGCAGATCCTTCTTCTGGAGGTGTGGATCTTCTCCTAGGCATAGAGGAATCACCGGGTATGAGGTGGAATGACCTGGCATTACGCCAAGGTGATGTGCGTTCTGACGACCTCATTGCGGCGTTTCCTAAGACCTCTCAGGGGCTTCCCGTCCTCACGGTGGCCCGTGGCAATGACGCGCACACTATTGATGACGCAACATTCAATGCAGTTATTCGGAGCCTGCATGGCCACACCAGCGTGGTTGTGGACCTTTTACGCGAAACGAGTATTGCCGATTCCGCTCTCGACGCCGCCGATTGCGTAGTGCTGTGCATCCCCGCCGAAATTCGCGCGGTCGCAGCAGCAGAAAGATTGGTTCAACAGATGCGCGCCCGCAACATCAAAGTCGTCGGCGTGCTGCGGCACCGCTTATGGTCATCGGTGGATGCCAGTGATGTTGAACGAGCAGCGCACCTCGATGTTGTAGCGGAGATAGGAAATCTGTCGCGGCTGACAAAAACCACCGAATACACGGGTCTTTCGTCGCCTTTGCCACGCAGCCTCAAGGCTGCAGCGACGGCAGTGCTGGAAGAAGCTCAGGCAGCATGA
>CpE56_227
ATGAACCATCAAGACGTGGTAGCACGCGTTCAGCGCAGAATCGCTGAAGATCCAGGGTTGGCAGATTCTGCATCGCTTGCGAGTCTGGTCAGACAAGAAGCACACGGAGTAATAAGCGACGTAGACATGATCTCGTTGCTTAGACAACTGAGATACGACTCCGTTGGGATCGGCCAACTAGAGAGACTTCTGGTTATCCCCGGAGTGACCGATATCGTGGTCAACGGAACCACGGGAGTGTGGTTTGATCGCGGACAGGGACTGGAACGCGCCGACGTAGCTTTTGCCTCGGATGATGAAGTCAGGCGATTGGCCACCAGATTCTTAGTAGCATCCGGCAGCAGGCTTGATCATTCACATTGCTTTGGCGACGGACGAATCACCAGGGATGACGCCACAAGTATTCGTGTTCATGCGGTATTGAGCCCGCCGTCGGAAAGCGGTACCTGCCTTTCCCTCAGGGTCCTCAGACAAGCAACAACGACGATAAAACAGCTCACCGCAACGGGAACTTTTAGCCCAGAAGTAGCTGGTGGTCTGCAAGAGATGATTGCGCTGCGCAAACCCTTTTTGGTTGTTGGTGGGACGGGAAGCGGGAAAACGACACTGCTGAGCGCCCTGCTTGCTCAAGTAGACCCAGGAGAACGCATAGTGTGCATTGAAGATACTGCGGAACTCCGACCCGCACATCCTCACGTGGTGTCGCTTGTCTCTAGGGCTAAAAACACTGAAGGTAGCGGCGAGATAACAATGACCACTTTGTTGCGTCAGGCTCTTCGGATGAGGCCAGATCGCATTGTTCTCGGAGAAATACGTGGTCCAGAGGTGGTCGATTTGCTCGCGGCCCTCAATACCGGACACGAGGGATGCGCAGGAACCCTGCACGCCAATTCGCTGCAAGAAGTGCCAGCCCGGATTGAAGCTCTAGCAGCTCTTGGCGGTCTTGATCGGCAAGCTTTGCATTCCCAACTCGCAGCGGCTTCACCTGTGGTCTTGGCCATGAAGCGAACCCGGCAGGGGAGACGGCTTCAGCAGATCGGTGTTCTTCGGGGATACCCGCTTGAAGTGCATCTGGTGTGGGACGACACAATGCAAGGAGCGCCCTCGTGGAATCTTTCATAA
>CpE56_228
GTGGAATCTTTCATAATGCTTGCAGCTGCCGCCTGGGTATCAGCATCTCCCTCCCCGAAACGGCGGGTTGTAGGCAAGAAAGCCACACGACAATGGCAGAAGAAAGCTATAAGCGTGATCCTTGTAGTGGCCCTAATTTTTCCTCTTCGGCATCACATTCCCCTCGTGGTTTCAGGAGCTCTCATCGTGGCTACAATCGTGAATTCCTGGAATAAGCGGAGATTAGAGGCATCTCAACGCCGGGAACAAGAGGAAATATCAACTGCATTGGGGAGTCTCGCCGGGGATCTACGGGCGGGGGTTGAAGCTTCTGTTGCTTTAGAAAACGTGGCTCAGAACCTTCCTGAATCGGCATTGAAAGATACCCTCATGGCGGCGTCGAGAAGCTCGCGCATTGGGGGATCCGCATCCGCATATTGGCAGCAACGTGCTCTTGCTATCCATGGCATTGAGAAAATAACCCATGCCTGGCGCTTGAGTGAACGGTACGGGATTGCGCTGGCGCCTTTATTAGAGAAAAACAGGGCCTCACTGGATGAAGATCTGCGCCATGCAGAACGCACCCAAGCTGCCCTGCAAGGTGCTAAGGCCACGGCTTACATCCTCACTGCACTGCCTTTTGTAGGGATTCTTTTAGGTCGAGGAATGGGCGTGAATGCTTTGGGATTTTTGTTTCACACACGTATCGGAGCAGTGCTTTTAATACTGGGAACTCTATTGGTCTGCGTAGGGAACCTGTGGAGCCAGGCGATTATGGAGAAAGCGCGATGA
>CpE56_229
ATGATCACGGTTATTGCGATGGCATTAATAGCATTAGCGGCCAGCATCAAACGGCCCGATGTTGTACAGCGAATCTATCGTGCGCGTGATGGTCCTCAGAAAATACCTTGCGGGGTACAAAGATACTGGGATGCACTACTGCACAAGCTTTTCGCAGATCGGTTATCGAGTGATTTTCTCCGTAAAAGTGCCTACCAGCTGGATCTTTTCGCCGCTTGTGTGCAATCAGGTTTGACACCTTCACAATCCGCTTTTGCCGTTGCAGCGACAGAGGAATCATCACCCAGAGACGCTCGGGTCAGAAGCGGTTGGCTGGAGGTAGCAATGATGCTGGAGATGGGGATGCCCGCTGAGCGCGCATGGCAGAGCCTTGCAGAGCATCCCGCGTTAGGGGACCTGGTAACAGTGGCGCGAGCTTCAGAGAGATCGGGAGCGACTTTGGCTGAGGCGTGTGAGAGATTGGCACGACAATTACGCGCACGGGCATCAGATCTAAGTCTCGCCCGAGCAGAACGTGCGGGAGTGCTCATTGCATTGCCGTTGACCGTATGTTTTCTTCCCGCATTCTTCTTGCTCGGACTTGCACCAGTGGTCATCAGCTTGGGAATTGGGATTTTTTCTTGA
>CpE56_230
ATGTTTACTGCTTTTATCCATAACTGTCACAAACTCGTTGATAACGAAGACGGGATGACCACTATCGAGTACGCCATGGGTGCACTGGCCGCCGCAGCTTTGGCGGGTGCGCTGTATTTAGTTGCTACGAGTGGCTCGGTATCAACCGCTCTGGAAGGCATAATCACGAATGCTTTGAACAAAACTCCAGGTTAA
>CpE56_231
ATGAGCACCATAGAAACAGCAATCGTGTCAGCGGCACTCATTATTCTTGCAGCAGCGATGTGCAGCGGGATTGTTAGTGTCGCTGCACAATTAACTGCGATTGATAATGCGGGTGCTGCTGCACGGGCTCGTGCCATAGGCGTGGAGTTTACAGCTCCGCGAGGAACAATTGATTTCTCCGAATCCGGTGGATTGATTACTGCTACAGCGCGTGTTCCGAGCCCGTTGGGAACCCGAACCGCCACTGCGATTTTTCCCAAGGAGCAGCCATGA
>CpE56_232
ATGAAAAAACTTCGACTAGCTATCTCCAATCAGGATGGAAATGCAACAATTCTAGGAGCAGGAATAATGGTGGCATTCTCTGCTGTGTTGTTGTGCTTTGTAATAATCGCCAATTCCGTTTTAGATCAGCACACCGCCCAAAATACGGCAGATCTCTCCGCAATCGCAGGGGCGACTGCCGCAACGCAAGGACTAGTCGCCTGTGAACAAACACAGAGAGTAGCAGCGCTTAATGATGCAGTGCTTATTGACTGTATTCAGATCCACAATGACGTCATCGTGGAAACCAAGGTAGGACAACAAACAGCGAAAGCACGAGCGGGGCCCTTATGA
>CpE56_233
ATGGCCGAAGCTAACCCCAATATGGGGTATCAATTGGGCCAAGAGCTCGCTTCCATCGTGGCAGACAGGTATCCCAACTCCACGTGTACGCACCTCGAAACCACCCCAGCCAAGCCAGCGCGCTACGCAGATTGGCCAGAATGGGTCTATCCCCCGGTTAAAGAAGCCCTTATAAGCCGAGGCATCCAACGGTTGTACGCTCACCAGCAAGAAGTCGCACACAATGCATGGGAGAAAATAGACACCGTCATTGCAACAGGTACCTCCTCCGGTAAATCACTGGGTTATCAGCTCCCCATACTTTCTTGTCTTGCATACGACTCCACCGCATGCGCTATTTATCTCACCCCTACAAAGGCACTCGGCTCAGATCAGCTCAATGCAGTAACAGCGCTATTGCAAGAAGCCCAAACCTTAGGGGGCGACGCACTAGACTCTGTTCACCCCGCGCCTTACGACGGCGACACGCCCTCCGATGCCCGCTCCGGTATCCGCGAGCAGTCCCGCTTCATCTTCACCAATCCTGACATGCTCCACGCCGGGATTCTCCCCAATCATCAGCGTTGGGCACGGCTATTCCGGCATCTGCGATTTATCGTGATCGACGAATGCCACTCTTACCGAGGAGTCTTCGGCGCTGGAGTCTCCCTTGTGCTACGGCGGCTCCTCCGGATAGCTTCCCGCTATGGAAGCACTCCCACAGTGATCTTGGCATCAGCTACGAGCAACAACCCTGCCGAACATGCCGAGTTGCTCCTCGGGCGTCCCGTATGCGCAGTCACCACAGATTCAGCCCCCACCGGTGCACGCACCATCATGTTGTGGGAACCAGGCTTTCTCGATGGCGTGGAAGGCGAGCATGGTGCTCCCGTGCGACGCGCAGCGTCGTCGGAAGCCGCCAGCATCATGGCTACTCTCATCGCAGAAGGCGCACGAACCCTTACTTTTGTTCGCTCCCGACGCCAAGCCGAACTCACCGCTTTGCGTTGCGCAGAGGAACTTTCTTACCACGGACGCCCTGATCTGGCGCCTCGTATCTCAGCTTATCGAGCCGGCTATCTGGCCGAAGATCGCCGCAGAATCGAAGAGCAGTTAGATAATGGCCAGCTGCTCGGCGTAGCCAGTACCAATGCATTAGAACTCGGTATAGACGTAGGCGGGCTCGACGCAGTAGTAACCGCGGGCTTCCCTGGAACCGTCGCTAGCTTTTGGCAGCAAGCAGGTCGAGCTGGTCGGCGTGGTCAAGGGTCCTTAGTCACTCTCGTAGCTCGTGATGAACCCATGGACACGTATTTGGTCCATCATCCAGAGGCCCTTCTTGGCAGGCCTATCGAGCGCACTGTATTCAACCCACACAATCCACATATTCTGGCAGGCCATCTCTGTTGCGCCGCGTTAGAAGCTCCGCTTTCCGACGCGGAGATTAACTCCCTCGGGGCGCAGCAGGTAGCTGAACGCTTAGAGCGCGAAGGATTGCTGAAACACCGTCGCCACGGATGGTTTGCTGTTGAAAAACCTGGTGAGCCATCCGCACATGAGTTGGTAAGCCTACGAGGGTCCGGATCTGCCATCACCATTGTGGATGAAACCGACGGCCGGGTCTTGGGCACCATCGAACAGACTCGGGCGGTCTCTCAAGTTCATCCTGGTGCTGTTTACCTCCACCGGGGAGAGAGTTTTATCATTAGCAGCCTCGACCTTGAGCAACACCTTGCGCTAGCCCACCCTGATGCCCCTGATCACAGCACCTACGCCCGAAGTACCACAGACATCCGCATATTAGGTGAGGTAGACAAGGTTGCCAATCCCGCACCTGGCCTGTGGGTTTCCAACTTAAATGTGGAAGTCACCGACAGAGTCACAGGCTACGTGGTTAAAGCGCCAGACGGATCGGTTCTAGACGTAGTATCACTCCAGATGCCTCCGCAAACGCTCATCACACGCGCAGTTGCTTACACGATTGATCCACTTATTTTGGATCAATTAGGCATCACCGATGTTCCCGGCGCGCTGCACGCCGCTGAGCATGCGGCGATCGGCATCCTTCCACTTATTGCTACCTGCGACCGCTGGGATATTGGCGGTGTGTCCACAGAGATGCACCCAGACACTGGGCTACCCACCGTATTCGTTTACGACGGACACCCTGGCGGCGCGGGGTTTACCGATTGCGGTTATGAGCGCTTTCCCGAGTGGATTGCCACCACCTTTGACGCGATCCGATCATGCTCCTGTGAGTCTGGATGCCCATCATGCGTTCAGTCGCCTAAGTGCGGCAACGGAAACAGTCCATTGGACAAAGGTGGCGCAGTCGCACTGCTTGGTTCCATATGCACGATGCTCGGTGTCACTCCTTAG
>CpE56_234
ATGGCACAGGGAACTGTGAAGTGGTTCAACGCTGAAAAAGGTTTCGGCTTCATCGCACCGGACGATGGCTCCGCTGATGTTTTCGTTCATTACTCTGAGATTCAGGGCAATGGCTTCCGCACACTCGAAGAGAACCAGAAGGTTGAGTTCGAGATCGGCGAGGGAGCTAAAGGTCCTCAGGCTCAGCAGGTTCACGCTCTGTAA
>CpE56_235
ATGCCTTTTCCTGCCTTATTAGTGTTTTTGGATGCTTGCGTTGGACAAAGGTGCGTAGTAGACCCGTACTATAAGGTGCCAACGCATTTTTATCGTGCTTTTTGTGAATTGAGGTTTTCACCTTTTATGGCTGAAAAGAGCGGACCTAAGCGCCTTGTGATCGTCGAGTCTGCGACGAAGGCTAAGAAAATTGCCCCTTACTTAGGCGACGACTACATAGTCGAGGCCTCCGTGGGGCACATTCGCGATCTCCCGCGAGGCGCTGCAGATGTTCCCACTAAGTACAAAAAGGAGCCGTGGGCCCGGCTTGGTGTGAACACAGAGAACGGCTTTGCGCCTTTGTATGTGGTTAGCCCGGACAAGAAGAAGAAAGTCGCCGATCTCAAGCAAAAGCTTAAGCTTGTCGACGAACTCCTACTGGCCACAGACCCCGACCGCGAGGGGGAAGCCATCGCGTGGCACTTGCTTGAGGTTCTCAAGCCTAAAGTGCCCGTGAAGCGCATGGTGTTCAATGAGATCACTAAACCGGCGATTCTGGCTGCTGCGGAGAACACTCGTGAGTTGGACGCGAACCTGGTCGACGCGCAGGAGACTCGTCGTATCCTCGATCGTCTCTATGGCTATGAGGTCTCCCCTGTGCTGTGGAAGAAAGTCATGCCGCGGCTTTCTGCTGGCCGCGTTCAGTCGGTGGCTACCCGCGTGATCGTTGAGCGGGAGCGTGAGCGTATGGCTTTTGTATCCGCCGAATACTGGGACATTGAGGCGGAATTTGATACGGGTAAGCCTGATACGGATGGCAATCCACATCAATTCACTGGCCGTCTTACCTCTGTCGACGGCAAACGCGTGGCTACGGGCCGCGATTTTAACGACCGTGGCGAGCTTAAAGGCGACGCGGTGGTCGTGAATAAGCAACGCGCTGAGGCATTGGTTGCGGAGCTGACAGGCGCTCCAATGAACGTGGCCAAGGTAGAAGAAAAGCCTTACACTCGTCGCCCTTATGCGCCGTTTATGACTTCAACTTTGCAGCAAGAAGCTGGACGCAAGCTGCACTTTACCTCTGAGCGCACGATGCGTATCGCGCAACGTCTGTATGAAAACGGCCATATCACTTATATGCGTACGGATTCCACGACGCTGTCGGAGCAAGGCTTAAAAGCGGCTCGGGAACAAGCTATTTCGCTTTACGGGAATGATTATGTGGCAGAAGGGCCGCGTCGTTATGACCGAAAAGTAAAGAACTCACAGGAGGCTCACGAGGCTATCCGTCCGGCAGGAGAGCATTTTGCTACCCCTGGAGAGCTGCACGCCCAGCTCGATGCCGAGGAATTTAAACTCTACGAGCTCATCTGGCAGCGCACCGTAGCTTCCCAAATGGCAGACGCCAAGGGCACATCCATGAAGGTGACCATTGCGGGAAAGAACGCTGAGTTCTCCGCTACTGGACGAACAATCACGTTCCCCGGCTTCCTGCGCGCATACGTGGAAATCACCAAGCTTTCCGACGGCCGCGACCTTGCCGATAACGCCGAGCGTCACCTGCCTCGTCTCGCTGAGGGCGATGCCTTAGACGTGAACAAGCTGGAAGTCGACGAGCACTCCACCAATCCGCCTGCGCGCTATACAGAGGCGTCGTTGGTGAAAAAAATGGAGGAGCTGGGCATCGGACGCCCATCGACGTATGCCTCGATCATCAAGACCATTCAAGATCGCGGATACGTTTACTCCCGCGGTAATGCTCTGGTCCCAAGCTGGGTAGCTTTTGCGGTTGTCGGTCTTTTAGAGAAGAGCTTCTCTGCTCTTGTCGACTACGATTTCACCTCGTCGATGGAAGATGAGCTGGATGATATCGCCGCAGGACGAGAAGACGGTACTGAGTGGCTCACTGGCTTCTATTTTGGAGATGCCGCAGCCTCCGATGCCACCGCAGAATCTATTGCATGTCACGGCGGGCTTAAAGCACTTGTCGGCGACAACCTCGAGCATATTGACGCGCGTTTGGTTAACTCCTTAGAACTCTTCCAAGACTCAGAAGGCCGTGCCGTTAATGTCCGCGTTGGTCGGTACGGCCCCTATATCGAACGGCAGATCGGCGTCAGTGCTGATGGCGAGGCCGAGTATCAGCGCGCCAATCTCTCAGACACCACCACCCCAGACGAGCTGACCCTCGATGTGGCGGAGAAACTGTTTGCGACTCCGCAATCTGGCCGTGAGCTGGGCAGAAACCCCAAGAACGATCGCATGATTGTGGCCAAGGAAGGGCGTTTTGGGCCTTACGTCACCGAGTTGGTTAACGATGATGAGCGTGTTCAGGTGGAAGCCAAAGCAGAGGAGATCGTCGCCTCTGAGCGCAAAGCTGAGGATGAGCAGCGTGCTGCCGAAGGCAAACGCGCCAAGAACTGGGAGACTAAAACTGCAGTTAAGCAGAAAGAAAAGCGGATCGCTGAGATCGTCGATGAGACTCTGAAGCCAGGCACCGCCTCACTGTTCAAGGATATGGAGCCAGCCACAGTTACGCTTGAGCAAGCCCTCCAGCTTTTGTCCTTGCCACGCGAGGTAGGAGTTGATCCTAGCGATAATGCACCCATTACCGCGCAGAACGGTCGCTATGGCCCCTACCTGAAAAAGGGTAATGACTCGCGCTCGCTGGCCAGCGAAGAGCAAATCTTTACTATCACTCTGGATGAGGCCCGCCGAATTTACGCTGAGCCTAAACGACGCGGCCGAGGTGCTACCTCCCAGTCTGTGATTAAAGAACTAGGCGATAATGACGTCTCCGGCAAGCCAATGTCCGTGCGTGATGGACGTTTTGGGCCTTATGTAACCGATGGCACTACCAATGCTTCTTTGCGACGAGGCGACGACCCCACGGAGCTTACAGACGCTCGTGCTAACGAGCTACTTTCGGAACGCCGTGCCAAGGAGGCTGCGGACGGTGGCGCAGAAAAGAAAGCTACGAAAAAAGCTGCGAAGAAGTCCACCAAGAAAACCACGGTGAAAAAAGCCGTGAAAAAACCTGCAAAGACTACAAAACGAGTGGTCAAAGCTGGACGTAAGAAATAG
>CpE56_236
GTGTCTGACACCGACATTGCGAAACCATCGACGGGTTCCAGCATCCGCGAACTTACTTTGCGCGCCGTAATCATCGGCGGCCTCATTACTCTTGTCTTTACGGCCGCCAATGTTTATCTGGGGCTAAAAGTTGGTATTACTTTTGCCACATCTATCCCCGCTGCTGTTATCTCGATGGCGATTCTGCGTCGTTTTGCAGGGCACACCATCCAAGAAAACAACGTCGTTCAAACGATCGCATCTGCAGCTGGCACACTGTCCGCCATTATCTTTGTCCTCCCCGGTCTCATCATGGTCGGATGGTGGAGCGGTTTTCCTTATTGGACTACAGCTTTTGTCTGCGCAATTGGCGGCGTCCTTGGCGTTATGTACTCCATTCCGTTGCGTCGCGCTCTGGTCACCGGCTCTGATCTTCCCTACCCCGAGGGCGTAGCCGCAGCCGAGGTCCTTAAAGTTGGTAACGACGCCGGCAACGCTGAAGAATACGAAGGCAATAAAAAAGGCCTCGCCGTAATCGTCTGGGGCGGTATCGCTTCTGTTGGTTACTCTCTGCTGACAGCGATGAAGGGAGTAGCAGGGGAAGTCTCCACTACTTTTAAAGTAGGTGCTGGTGGAACCATGTTTGGTTCCAGCCTGTCCCTCGCCCTCATTGGAGTAGGACACCTGGTTGGCCCTGCCGTCGGTATCTCTATGATCGTTGGACTTCTGATCTCCTACGGCGTATTATTTCCTTATTTCTCTGCTGCTCCTTTAGCGGAAGGCGGCGAGCTTGCTAGCGTAGTCAATTCGACTTTCGTCGGTGAGGTTCGCTTTGTCGGTGCCGGTGCTATGGCAGTAGCTGCAGTATGGACTCTGATCAAGATCATCGGCCCCATTGTCAAGGGAATCAAAGAATCCCTGGCTTCCTCTCGCACACGTGCCGCAGGAGGCGACGTCGATCTCACCACCGAACGCGATATTCCGTTCAAGTTAGTTGTTGGCACCATCTTGGCCTCCATGCTGCCAGTGAGCGCCTTGCTCTATCTCTTCATTCACGCATCAGAGATTGCTCATCACACAGCAACGCTCGTTATCTTCAGCATCGTATTCGTTCTGCTCATTGGTCTCATCGTTGCCTCTGTATGCGGTTACATGGCTGGACTCATTGGCGCATCCAACTCCCCGATCTCTGGTGTAGGCATCATCGTTGTTCTAGCATCAGCCTTGCTAATCAAGGTGGTCACCGGATCTGAGTCTGATACCAATGCCCCAGCTCTAGTTGCATACACGCTCTTCACTTCTGCGGTGGTCTTTGGCATTGCTACGATCTCAAATGACAATCTGCAAGATCTTAAAACTGGTCAGCTTGTTAATGCCACCCCGTGGAAGCAGCAGGTAGCACTGATCATCGGTGTTATCTTCGGCTCAATCATCATCCCTCCCGTTCTACAACTCATGCTCGACGGCTTTGGCTTTGTAGGTATGGAAGGAGCAGGTGACAACGCCCTAGCAGCTCCTCAGGCGGCACTACTTTCCTCTGTAGCAGAGGGCATCTTCGGCGATTCCCTCAACTGGAACCGCATCGGGCTCGGCGCCATTATCGGGGTCATCGTCATCATCATCGACGAGTTGCTCAAGCGCACCAAAGGCTGGAGCCTTCCTGCTCTCTCCGTGGGCATGGGCATCTATCTCCCCATCGCGCTCACTGCCATCATTCCGGTAGGTGCATTCATCGGCTACTTCTACGATAAGTGGGCAAAGAAACAAAGTAATCCGGAGTTTTCCAAGCGCATGGGCATTCTACTTGCCACCGGCGTGATCGTAGGTGAGTCCCTCTTTGGCGTGCTCAATGCCGCTATGGTCGGAGGAACCGGTATGGAAGCGCCACTTGCGATCTTTGGTTATGGCGAAAATGTTGCCACCGGCGTAGGCATCATAGTGTTCGTTCTCCTGGTAGTTTCACTCTACCGCTGGGTACGCAGCAAAGCCTCAGAATAA
>CpE56_237
ATGACCAGAATGTGGCGCGCCTTTAAATGGCTCTTTGGCACATCGTGGCCGCTGTACGCCACCACCGTCCTCGGCTCTAATGTGCTGGGCGCAGTTGGTGTCATGCTGTTTTTGCGATACCTCGTACCCCTGCCAGAATTTGCGGCTTTTACCAAAGGAACCAGTTACCTCCCCACCCTGGGAATCAGTTACTTAGTGGTGGCGGTCGCCTTTGGCATCGTGGTGACGTTCAGGTTGTTCCGCCCGGTCCTGGATTGGCAACGCCACCCAGAGATTCACGACCCCAACATGGTCCGAAACCTTGTCATGCGCATTCCCTTTTACCAATCAACTCTGTGCGCCTTGGTATGGCTTATTGGCATCGTGATCCTGGCGGTAGCTTCCGCGCAAACCTCGCTACGTTTGTCTTTGGCCATTATCGTCGCCACGGCCTTGAGCGGGTCTGTTGTCATTGTTTTGACGTATCTTGAGGCCGAGCGCCTGGTACGGCCTGTAGCAGCTACTGCGCTGGCCCGCCGGTTTGAAGACTCTACTCTTGAGCCGCCCATCGCTTCTCGTCTGCGGCTCACGTGGTTGTTAACTTCAGCTGTCCCCATCGTCGGAGTGCTTCTCATGATCGCGGGCTACTACGCGGGGCTCTTTGGCAATAACATCCGAGACATTATCCCGGCTGTTCTCACGCTCTCCCTTGTGGCACTTGTTACTGGATTCCTAGGTACAACCTTGTCCATTATGAGTGTTGTAGACCCCATCCTGGAGTTACAGGGGGCAATCAACAGAGTGCGTCGAGGAGAAAGCGACGTCCAGGTAGACATCTACGATGGTTCCGAGCTCGGCGTACTGCAGGCAGGCTTCAACGAGATGATGCGAGGTCTCAACGAGCGCCAGCGCGTCCGCGACATCTTTGGGCGCTATGTGGGTACTGAAGTCGCCCGTCGAGCGCTTGAAGAAAAACCCCAGCTGGGTGGCGAGGACAGAGAAGTAGCGGTGATCTTTGTCGACGTCATCGGCTCCACCACCTTTGCCGTCAACCATGACCCGGAAGAGGTCGTGGCAGAATTAAACAAGTTTTTTGAACATGTAGTCGGTGTAGTTCACCGGAACAAAGGCAGCATTAATAAATTCCAAGGAGACGCCGCACTGGCGGTTTTCGGAGCCCCTATTACGCTTTCCGACGCCACGGGGCATGCGCTCACCGCCGCACGCGAGCTGCGGCAAGAACTCAGTGGGCTGCGCCTTGAAGCCGGCATTGGGGTTGCGTCTGGTCACGTTGTTGCAGGAAATATCGGCGGTCTTGATCGTTTTGAATACACAGTTATCGGAGACGCCGTGAATACCGCAGCCCGTCTCACCGAGATAGCCAAGAACACTCCTGGCCGTGTTCTGACCAACGCTGCAACGTTAAAGAAGGCCAACGAGGCGGAGCAAGCGCGCTGGACGCTTATGAAGTCCGTAGAACTCCGAGGACGCAGCATGATGACACAGCTTGCACGTCCCATCCGACCTACGCTCGCGGATCGTTCTTAA
>CpE56_238
ATGAGCACCAACGACATCTTCTCGCATATGGGCGTGAGCGAGCACATTGCACCGGCCCTCCGAACTGCGGCGTATGCGGCGCGAGCGCATGAGGACGGCAGTGCAATGACTCATGCCTGGTTGTTCACGGGGCCTCCTGGCTCAGGGCGTTCGGTGGCGGCGGTAGCGTTTGCAGCGGCACTGGAATGCGAGGATCCCCATGTGGCCGGTTGCGGTCGGTGCCCGCAGTGCCGTTCAGTGATGGCAAACGCGCATGCCGATGTAGTGCATATTGTTCCCCGCGAGCTGTCTATCTCTGTGGAAACGATGCGTGCGGAAGTCGTTGAACCAGCTGCAAAACGTCCCACGGTAGGACGATGGCGCGTGGTAATCCTGGATAATGCGGACAGGCTTACCGACGGCGCCGCCAACGCCCTTCTCAAAACTGTAGAAGAGCCCCCCGCGCATACCGTGATCATGCTGTGCGCCCCCTCCACGGATCCAACAGACATTATCCCAACGCTGCTTTCTAGAAGCCGCCACGTGTATGTTCCGCAACCGACCACGGAGCAAGTAGTGGCTGTGCTTACCCGCGATGGGTCAATTACAGAAGAAGACGCACGGCTGGCAGCAGCTTCCTCCGGCGGTCACATTGGGCGGGCTCGCTGGTTGGCCCGCGATGTTGAGGCGCAGCGCCGCCGCGCGAGCATATTGAACATGGCTGAGCTTGTTTTCCACGGTGACCAGGCATTCCAAGCGGTGACCGGAATCGTGAAAACTGTGACAAAGCAAGTAGAGGAGCAATTGTCGCAAGAAAACGACGCAGAGCTAGATAAACTACGCAACTCACTGGGCATGGGCGCCCGAGGCAAAGGCGTGCATAAGGCTTTGCGAGGATATGAAGCTTTCGTGCGCGATTTAGAGGAAAAACAGAAAAAACGGAGGACGCGAGCAATTCGCGACAGTCTGGATCTGTCTCTTGTGGACCTAGCGGGGTTGTATCGTGACGCTATCATGATCAGCTCGCACGCAGACGTGCCTCGGACTCATCCCGATATGGTCGGCCTAGCAGAGGAATTGGCGCAGCGGGTAAGCGCCGAAGGGCTGGTTGCCTGTGTAGATGCGATAAATCTATGCCGGGAGCACATTAATCACAATGTTCGCCCAGAAGTGGCTTTCGATGCAATGATCGGACGTATTCGGCTAGCCTGTGGAGCGCACTAA
>CpE56_239
ATGGCCTCGTCTCGCTCGCAATGTTCCTTGCCGCAAAACAAAAAGACCCATTCCACTGCGTCCATAGTGGCAGGTGCTCTTCATGCTCTCTCCTGGATCGCTCTCATCCTGGTGTGCTTCTTTGCATTCAAAAATGGCCACTTTTCGGAGCAGATCATAGGGCTTAGCTTCATTGCCGTAGCAGCCACCGGAATCTGGGTGGCAATCTGCGGGGTTAACCGCCGGCGAAACAACTAA
>CpE56_240
ATGTTTTCTGTGCAGGAGGCGGGTGTTTGCACAGGTAGGCTTTTCGACGCCCACCGCATGTTAGTATTCAGCCGCCACAGCTTTCTACTGTGGTGGCTGACCTATGCCTTTTAG
>CpE56_241
ATGAAAGCACGACGTGGAGTTCCATCAACGCTTAAAGCAATGGTCCAGCTTGCCCCAACGCTTATTTCTTCAGGAATTCTCAACGTAGAAGGCAACTCCTCCGCCATTTTTTCCATTCCTCAGCTTCTTGCTCGCTATAGGTTTACTACCGCACGCGAGGTTGAGCAGGCCTATCGCATTTGCCCCAATCGCATAGCGCTTATCGACGACGACGGCACCCTGACCTTCAGCCAGTTACGCAATGATTCGCTTACCGTCGCCCGGCACTTTGCATCCCTCGGCATCAATGATTTAAGAATCGGCGTCATGGCACGCAACGGCCGCGCATCCATTTATCCTCTTGCTGCTAAAGGCTACGTGGGGGCCTCGATCTACCTCCTCAATATTGGGTCTTCACCCGAGCAGCTAGTTGGCTGTATTAAACGCGATGGCATCAATGTACTGGTGATCGATGAGGAATTTGTAGACCGCCTCCCCACCGATCTCACCGGCCTGCATGTCATCGTTGGACACCGTGAAAAAGTCTCCTCCCAGCGCACCGCAGAATTGATCACTCTGGACGATATTGTAAGAAAACCGTGGGAAACCGCAGATATTTCTTTGCCTACATTCCCCAAGCACGGCAGCATCGTGCTCATGTCTTCCGGCACCACAGGCATTCCTAAAGGCGTTATGCGTAAAGAGCTCACGGCTCCCACGGTGTTAGAAAGCGTGCTCACACAAGTTCCGTGGCGCGCAAACATGACAATCCAACTCACAGGTTCCATCTTCCACACATGGGGATGGGCATGCCTGAACATTGCCTTCGGCCTGCGTTGTACGGTTATTACTCGCCGTAAGTTCGACCCCCAAGAAGCGCTTGCAGACGTCCAAAAACACAAGATCGACGCAATGATCTCCTCCCCCATCTTCCTGAAGCAATTCTTTGCGGTCGAGGGCCAAGAAAACTACGACTGCTCCAGCCTCAAATTCATCTTCTCCTCCGGCCACTCGCTCTCACCGTGGCTTGTCGACGCCGTCCACGAGCGCTTTGGAAAAATCCTTTGCAACCTCTACGGCAGCACTGAAATTTCTGCGGCCGCGATCGCCAGTATGGAAGAAATCGCAGAAAACCCGGCCGTGGCTGGGAAAATCTGCAAGGGTACCCAGCTGGTCATCCTCGATGACAATGACAATCCAGTGGGACCCGGAGTCCCCGGCCGTATCTTCTGCCATAACAACTTGTCGCTCACCGGATACACCGACCCCAACATCCCTATCCCACGCGTCGGAGACCTGGTCCAAATCGGCGACCGCGGTTATATCGATGAGAACAATTACCTCTTTGTGCTCGGCCGTGCAGATGACATGATCATCGTTGGAGGCGAAAATGTGTATCCTCGCTCCGTCGAAGAAGTCCTTGAGCCCATGGCAGGCATCGCTGATCTCTACGCAAGCGGCGTGGAAGACGAGGACATGTTTGAGCGCATCGCGGTATGGGTCGTTCGCTCAGATTCTCCTGAAGGGGCAGCCCTCACCGAGGATTCCATCCGCGACTGGGTAAAAAATAATCTCGCGGAACACTCCATCCCTCGCGATGTCCACTTTGTAGACTCTCTCCCCCGCAATGCCACGGGCAAAGTAATCCCCCGCATGCTCAAGCCCTAA
>CpE56_242
ATGCTTCGTAAACTTGTCACCGCCCTTACTTCAGCAGCGATCGTGGTTTCGCTGACCACGGCTCCCCAAGCACTCGCAGCTGAACGCAACATGGTAGTCCTTGGAGACTCTATTATTGCGGATTCCCCGGCGACACAGTTGCTAGCAGATCGTTTCACCTCATCGAGGAATTGTCGACGCTCCCCTGATAGCTATGCGGAACAAGCCGGGCGTCGCTTGGGGCTTCCTGTACGCAATTTCTCATGTCCGGGAGTGCAATCTATTTCCACAGGTTCCTTTTCCGGCGGACCCTTCAACATAGAGGTAGATTCGGCCCTTAACAGTGGCGCTTTGAATACGGCTACCGCGCGAGTAGTGATCACCCATGGGTTCAACGACACATACTTCAACGGAGGTGAATCTGAGGGCGCTACGCGTGCACGTTTTGTCGCTGCTATGCGCCCGCAGATTGATCGAATCCGTGCAGCAGCCCCGCATGCGCGGATCCAGATCGTTGGCTATCCGACCATCGTTACTGGCAGCCGTATCTGTCCACTACACATCATTCCTAATATCACCCTTCCGGTGCCGGCGGGAGCGATGGAGCGCTGGGAGAACCTTGCACAGTGGATGAACGTAGACCTTGCTCATGCGACCGGGGTGGAATTTCTAGATTTAAAGCCGCACACCCGGAATAACGGCATGTGCGCTCCTGATGCAGACCGCTACTTCTCTGGCGTTATTGACTTCACCGCTGGCAGAGGCAATATGCCGCTCCATATCAATGCCCGCGGACATGAACGTATCGGCGAGATCCTAGCCAACAGCTAA
>CpE56_243
TTGAAGGGAATCATCTTGGCAGGCGGGTCAGGTACCCGGCTACACCCCATAACTTTCGGCATTTCCAAGCAGCTCATGCCGATTTATGACAAGCCGATGATCTACTATCCACTTACCACGCTCATTCAGGCAGGTATCTCTGAGATCCTGATCATCACAACTCCTGAGGATCAGCAGGCCTTTCAGCGTCTCCTGGGCACCGGCGAGCAATGGGGTATTTCCCTAAGCTACGCGGTGCAACCGTCTCCCGATGGGCTTGCACAAGCATTAGTGATCGGCCGCGATTTCATTGGCAATGACGACGTAGCGCTGGTCCTCGGCGATAACATCTTTGATGGCAATGACCTAGATGCCTCTCTTCAAAATTGCTACACCCCCGGTAAAGCCACCGTTTTTGCTTATGAGGTCTCCGACCCTCAACGCTACGGAGTAGTTAATTTTGATTCCCATGGCATGGCCACCGCGATCGAAGAAAAACCAACTCACCCAACATCCAATTTTGCTGTAGTCGGACTCTACTTTTATCCCAATGACGCTGCTACACTCGCAGAACGCCTGACCCCCAGCGAGCGCGGAGAATTAGAAATAACCGCGCTTAACAGCGCTTATTTGGAGCAAGGACGGCTGCGCGTCCACAAGCTAGAGCGCGGAAGTGTATGGCTGGACACCGGCACGATCGACTCTATGAGTGAGGCCTCCTCCTATGTTGAGGTTTTACAAAAACGCACCGGCTCAATCATCGGATCCCCTGAGGTGGCTGCGTGGCGCGCCGGGTTTATCAACGACTCCCAGCTACGCGCATTGGGTCATGCTCAGCTGAAGTCTGGCTACGGCAAATATTTGCTGCGTGCCCTAGGCGAAGGCTGGTAG
>CpE56_244
ATGAACATAGAAACCTGCCCTATCCAGGGCATGATGGTCATCCATCTCGACTTGCATGAGGACTCTCGCGGCTGGTTCAAAGAAAATTGGCAAGAGTCCAAGCTTGTCGGCTTAGGATTCACCGGTTTCCGACCAGTGCAAAACAATATTTCCTTTAATGCTGAGGCCGGAGTAACCCGCGGTTTACACGCAGAACCATGGGATAAATACGTCTCCGTAGCAACCGGCTCAGTCTTTGGCGCCTGGTGCGATTTACGCGAAGGGTCCGCAACGTTTGGCGCCACATTTACCATCACCATTACCCCTGAGACCGCTGTCTTTGTTCCGCGGGGGGTGGCCAACGGATTCCAGGCTCTTGAAGCTACCGCATACACCTATTTAGTCAACGACCACTGGGCACCAGACGCTCATTATTCTTTTGTCAATCTTGCTGATCCTGCATTAAACATTTCTTGGCCGATCCCCCTCGATCAAGCGACCCTTTCCAAGAAAGACACGGCGCACCCTCCGCTAGCATCAGCGGTACCCGTACCACCCAAGAAAGTACTGGTTACCGGGGCAAACGGGCAGCTTGGCAGGACTCTAAAAAAGGTCTTCCCCCATGCCGAGTTCTGCTCTCGCACCGACTTAGACATCACTACAGACATTACAGAGGCGCGTCGCTGGGCTGACTACAGCGTAATTATCAACGCCGCGGCCTACACAGCTGTCGACGCCGCTGAAACTGATTCAACTGCTGCTTGGCGTACCAACGCGGAAGCTCCTGCTCGCCTTGCCGCGATTGCTGCTCGATACGGGATCACACTGGTGCATCTCTCTAGCGACTATGTCTTTGACGGCGAACTCCCTGTTCACAGTGAACAAGAACCCTTCAGCCCGCTGAGCGTCTATGGGCAGTCGAAAGCTGCTGGCGATACTGCTGTAAGCGTTGCCCCACAGCATTATGTAGTGCGCACCAGCTGGGTGGTGGGAGAAGGGAATAACTTTGTATCCACGATGCTCTCCCTTGCCGCACGCAGGATCTCTCCCCAGGTGGTAAACGATCAGCTAGGCAGGCTCACCTTTACTGAGGACCTGGCCGCAGGTATCCGATTTCTGCTCGATAATCATGCCCCTTATGGGGTGTATAACCTCAGCAATTCTGGGGAGATTGTGTCCTGGGCGCAACTAGCACAACGGGTATTTACGCTGGCGGGGCGTTCGGCTTCCGACGTTCAACCAGTAAGCACAACCGAATATTTTGCAGGAAAAGCACCCGCTGCCCCGCGTCCCCGCCACTCAGCCTTGGACTTGAGTAAAATCACGGGACTCGGGTTCACCCCACGTGATTGGCAGGATGCACTCGCGAGCTACTGCACCACACTGGATGCAAAGGAAGGCTAA
>CpE56_245
GTGAGAAAGAATTTGCTTGTTACCGGCGGCGCCGGCTTTATCGGTTCTAATTTTGTCCGCCGTACTCTAGAAACCCGCAGCGATTATCGCGTGAGGGTATTAGACAAGCTGACGTATGCAGGAAATAGCGCTAACCTCGATGGCTGCGACGCGGAGCTGGTCGAAGGCGATATTTGCGATGCTGCGCTCGTCGATAAGCTTTTGAGCGATGCGGACGTGATAGTGCATTTTGCTGCAGAGTCTCACAATGATAACTCCCTGGAAGATCCTTCTCCGTTTATTCATACCAACGTAGTGGGCACGTTCACGCTGCTGGAAGCTGCTCGACGCCACCGTGTGCATCTTCATCACGTTTCTACGGATGAGGTCTTCGGCGATCTCGAGCTTGAAGACCCTAACCGGTTCACAGAGCGCACCCCTTACAATCCTTCCTCCCCTTATTCAGCGTCCAAGGCGGGTTCTGATCATTTGGTTCGAGCATGGGTGAGGTCTTTTGATGTCTCGGCTACTTTGTCTCATTGCTCGAACAATTATGGTCCTTACCAGCACATTGAGAAGTTTATCCCCCGGCAGATCACCAATATCTTAAGCGGGATTCCACCCAAGCTCTATGGCACGGGTGAACAAGTGCGAGACTGGATCCATGTAGACGATCACAACGATGCTATCCATGCGATTCTTGATCGCGGTCGCATAGGTGAGTCCTATATCATCGGTGCCGACAACGACCACGTGAATAATAAACAAGTCATCGAGTTGATCTGCCATCTCATGGGAGCAGATTCTTATGAGCACGTCGCCGATAGGCCAGGTCATGACATGCGTTACGCTATGGATTCCACCAAGCTACGCACAGAGCTGGGTTGGAAGCCTCGATTCACAGACACTGCCACCGGCATGCGCGAGGGTTTGAGCTATACTATTCAGTGGTATCGCGACAACGAGCACTGGTGGCGTCCTCTCAAAGACACCGTGGAAAACAACTATGCCAAGCGGGGTCAGTGA
>CpE56_246
ATGACTAGGCCACGGTTGCGTTCTACACCCGTTCCAGGTACCCGGGACTCCTACACAGGTGTGGATTTTAACCTCGGATTCCACGTACGTTGCTATGAGCTCATCATGGACTATGCGGTAGGCCCCAACCGGCTGGCGGCAGAGGCAACCTTATATATGGATAACTATCTGCCGCTTTCTCATCTGACCCTTGACTTTGCCGATAACCTCCGGGCTACGTTGGTAGATATCACAACAGCAGGCGGTGTGCGCACCGATGTGAAGCGATTCCGGCAGTCAGATAATAAACTCCGTATTTCTTTTACTGACCCAATACCTGCTGACGCGGAGTTTGCGCTCAGTATCAGCTATGCCGGAAATCCGCATCCTATCCGTACTTTCTGGGGTCTTATCGGCTGGGAAGAACTCACCAATGGTTCGCTGGTGGCCAGCCAGCCGTGCGGTTCACGCTCATGGCTGCCCTGCGACGATACCCCTGATGAAAAGGCGCTCTTTGACATCACATTCACGTGCGATTCCGATTACTCTGTCATTGCCAATGGCGGACTAATAAGCAAAAACACAAGTGGAGCCCGTACTACCTGGCGTTATCGCTCTGAGCACCCGTTGGCTACTTATTTGTCCACCATCCAGGTAGGCCAATATCAGGAAGAATCCCTCAATCACACTCCTCCGATCACCACTGTGCCTATTAGGAGTTACGTTCCTCCTCACATGATCTCCGGCTTTCGCAATGACTTTGCGCAGCAGGAAGAGATGCTGGCCATATTCAGTAAGCTGTTTGGCAGCTACCCCTTTGACTCCTATTCAGTAGTGGTAACGGAAGACGAGTTGGAAATTCCTTTGGAAGCCCAGGGGCTCTCCATCTTTGGCGCAAACCATGCGCGGGGCCACGGCCAATGGGAACGGCTCATAGCCCATGAGCTCTCGCACCAATGGTTTGGCAATTCTCTAGGCCTTGCACAATGGAACGATATCTGGCTGAACGAGGGCTTTGCGTGTTATTCGGAATGGTTATGGTTTGAGTATTCTGGCCGTGGTCCAACCGCTCACGAATCTGCACGCTTTCACTATGATCAGCTTGCTGCGCTTCCCCAAGATCTACTTCTCGCGGATCCGGGCCCAAAGGATATGTTTGATGATCGCATTTATAAGCGAGGGGCTCTCACTGTCCATGCTCTGCGCTGCGAGCTTGGCGACGCCCCCTTCTTCCGCGCCGTCCAACGCTATGTGGCGGCAGGCCGGCATTCAGTAGTAGAGCCGCATGATCTACGCCGAGAAATCCTCAAAGAAGCCTCTAACCCACAGCGTTGTGAAGAGCTCTGGGCCAGCTGGCTCTATCGCACGGAACTACCCGAGTTCCCCAACCCATAA
>CpE56_247
ATGAGTACTACACCTTTCCCCCGCTCGGAGCACCACTCGTTAGCAGACCTGCCGTTTAACGCTGATGTGCTTGAAACCATCGATGCCCCAGAGGCTCTCGACTGGGCTAAACGCTGGTCGCATGCAACCGAATCGGCTCTTGATTTTTCCGATCTCCAGCAGAGGATGCGATCCGCTCTCAATGTAGACACCAAGATTCCTTATGTGCTTCGTCGCGGTTCCTACCTCTATAACTTCTGGCAGGACGCGGATCATCCCAGGGGCCTGTGGCGCAGAACTACCTTGGATGCTTTCCTCTCAGGAACAGAGGAATGGCAAACCCTCATAGACGTAGACAAGCTTGCGCATGAGGAAAATGAAAGTTGGGTGTGGAAGGGCGCGCATGTTCGCCCCCATCACTTTGACCGGGCTCTCGTCCAGCTTTCCCGGGGTGGCGCCGATGCCGTAGAAATTCGCGAGTTCGATCTATGCGCTAACGACTTTGTCACCGCTGACCCTTTTCATATTCCAGAGGCCAAGACTCGCGTCAGTTGGGTGGATAGAGACACTCTCCTTATCGGAACAGATCTAGGCCCAGGAACACTAACGGATTCTGGATACCCGGCGCGGGCTTACACATGGCAGCGTGGTACTCCTCTTCAATCCGCCAAAGAGTTTTTTGCTGGTAAGACCAGCGACCTGGCGGTTTCAGCGTGGGCAGATTCTACTCCTGGGTTTGAGCGAAAATTTATTCGTCGCGCACTAGATTTTTATCGTTCACACACCTTTATCGAGCGTGACGAAGCGTTGCAAATAGTGGAAGTTCCCGAGGACTGCGAGCTTGCTTTTCATCGGCAATGGATGTTTGTTTTTCCGCGTGAGGATTACGCGGGTGTTCCAGCTGGCGGAGTCGGAGCCATTGTTTTTCAGCGCTTCTTAGACGGCGACCGCGACTTCCGTAGAGTGTTCACGCCCACTCCCACAACGAGCATTCAAGATATTTCTTTTACCAAGACCCGAATCATTTTGACCGTACTGGATAACGTCAGCTCCAGGTTAGAGGTGCTCAGGCTGGATTCTCTTGAGCCCGAGGACGCAACAATTCAATTACCGCCGCTCACAACGGCACACGTCGTCGCTACCTGTGATGATAGTGATGAGGTGTGGCTTGGCGCGTCCTCTTTCACACAGCCTGATACGTTATTCCGCGTTGATGTGAATGATTCTCTTATTCCTGTTGAAGTCCGTCATGCCCCAGCACTTTTCAACGCCCATGGCATGGAGACTCGACAGCACTGGGCGATCTCTGCGGATGGGACAAAGATCCCGTACTTTATCGTCGGCGATTTTTCCCAAGGGCCGCGCCCCACGCTCGTGGGCGGCTACGGAGGATTTGAGGTCTCCCTGGTCCCCGGCTATTCAGCTACGAGAGGCTTAGGGTGGCTAGAACAAGGTAATTTTTATGTCCAACCCAATCTCCGTGGCGGTGGCGAGTTCGGTCCCGCATGGCATGAAAGCGTTATCAGGATGAACCGACCGCTTATTTATCAGGATCATCAAGCTGTGCTTAAAGACGTCCTCTCCCGCGGATACGCTTCCTCTATCTTTGTACGAGGAGGTTCTAATGGTGGTTTGCTCACGTCAGTGGCGCTCACTTCCTACCCTGAGCTTATTCAAGGGGCTGTTGTTCAAGTGCCGTTGACTGATATGCTGCGGTATCACCAGTGGTCCGCTGGGTCATCGTGGATTGCGGAATATGGCGACCCTTCAGATCCACAAGAACGTGAAGTCTTGGAAAGCTACTCCCCGCTGCATAACATCCGCGAGCACTCGGAAGTTTCTTATCCACCGGCGCTGGTTACCACTTCTACCAGGGACGATCGCGTCCACCCCGCGCATGCTCGGTTATTCGCTGCGGCGCTAGCCGATTGCGGGCAACCGGTTGATTACTACGAGAATGTTGAAAGTGGCCACGCAGGAGCTGCCGATAATGAGCAGGTAGCTTTCATGGAGGCCTTGATTTTCACATGGTTGCAGAAACATGCAGACCAAGCTTCCCCTTCTCGCTCGATCTTTACTGAGGAAGGTTCTCATCATGACTAG
>CpE56_248
ATGAAGTTCCTTCGGTCGATCGCAGCCTTCTCGGTTGCTACTGCAACTACTGTCAGTCTTCTTGGCGCCGCCGTCGCACCGGCTGCCGGCGCAGCTGAAAAGACTCCCGCGCAGATCAGCAATGGCACTGCGCTAGCAGATGTTCACTTTGGTGCAACCCCGGATATAAGCCCGGTATGGCGCGAGAAGCTCGACAACGATCGTGTGGTGGAGGCGTGGGCGCACTCCCCTTCCATGAACCGCAGCATCCCAATGGTGGTTCTCAAGGCCTCGAGCCCCGACCGACCAACTGTCTATCTCCTTAACGGTGGCGACGGCGGAGAAGGCCGCGCTAACTGGATCATGCAGACTGACGCGATGGACTTCTACAAGGGCAAAGACGTCAACGTTGTCATCCCCATGGCAGGTAAGTTCTCCTACTACACCGATTGGGTTTCCGATAACGCCGCCCTAGGCGGCAAGCAAAAGTGGGAAACGTTCCTTACCAAAGAACTTCCTGGCCCGATGGAATCCATGCTCAAGGCAAACAACAAGCGCGCCATCATCGGCATGTCCATGTCTGCCACCAGCTCGCTGCTGCTCGCCGAGCATGCAAAGGGCTTCTACGACGCAGTAGGTTCTTTCTCTGGTTGCGCAGCTACCTCCAACCCCATGGCTTATCAGTTCCTGCGCCTGACGTTGCAGCGCGGACACGCAACTCCTGAGCAGATGTGGGGCCCCATGGGTTCTGACTACAACCGCTACAACGACGCAGTCGTCATGGCTGAAGATCTCCGTGGCACGGAGGTCTATGTATCCAATGCCAGCGGCGTCGCAGGCGGACATGATACTTTGGCTAACCCCCGCTTCGCTGGCCTCGACCCGGCAATCGCTTCCGCTGGTCTTACCGCAGTAGTCGTAGAAGGCGGCCTCATCGAGGCAGGAACCAACATGTGCACCAACGACCTCAAGGTTCGTTTGCAGTCCCTGAACATCCCGGCTGACTTCAACTTGCGCAACACCGGTACCCACTCCTGGAGCTACTGGCAGGATGACCTCCGTGCTTCTTGGGCTACATTGGAGCGCGCTTTTAATAAGTAA
>CpE56_249
ATGGACAAGATTGCTGCTTTTTTTAGTAATCCACTCGGTTCGATCCACGCCTTTATCAACGAGGCTATCGGTGCCACTGTTCAGGCGGGCTCCGCAGGTTTGAGTAACTTCTGGCACCTAATCGGGTTGCTTTAA
>CpE56_250
GTGACTGAACATTATGACGTTGTAGTACTCGGCGCTGGCCCTGGTGGCTATGTCGCCGCCATCCGCGCAGCCCAGCTCGGTAAGAAAGTCGCCGTAGTTGAAAAGCAGTACTGGGGAGGTGTCTGCCTCAACGTTGGATGTATCCCGTCCAAAGCTTTGCTTAAGAACGCTGAGGTCGCACACATCTTTAACCATGAGGCAAAGACCTTTGGCATCTCCGGTGATGTTTCTTTTGACTTCGGCGTTGCGCACAAGCGTTCCCGCAAGGTTTCTTCGGGAATTGTCAAGGGCGTTCACTATTTGATGAAGAAGAACAAGATCACTGAGATCGATGGGCTTGGTAGTTTCAAAGACGCTAAAACGATTGAAATTTCCGAGGGCAAAGATGCAGGAAAGACCGTTACTTTTGACGACTGCATCATTGCTACAGGGTCCGTTGTTCGCTCTCTCCCCGGTGTAGAGATCGGTGGAAACATCGTTTCTTTTGAGGAACAAATTCTCAAGGAAGAAGCACCTAAGTCTATGGTGATCGTTGGCGCAGGCGCCATCGGCATGGAGTTTGCTTATGTTCTTGCCAATTATGGCGTAGAGATCACCATTGTGGAGTTCATGGATCGTGTACTTCCCAACGAGGACGCGGATGTTTCCAAGGAGATCGCTAAGCAGTACAAGAAGCTCGGCGTGAAGCTCCTCACTGGCCACAAGACCACCGCTATCCGCGACAACGGTCAGGGCGTAGAGGTAGACGTGGAGTCTAAGGATGGCTCCAAGTCAGAGACCATCAAGGCAGAGCGTGTCATGGTATCCATCGGTTTTGCACCACGCGTGGAAGGCTATGGCCTGGAGAACACTGGTGTAAAGCTCACCGACCGTGGCGCTATTCAAATTGACGACTTCATGCGGACAAACGTCGACCACATCTACGCTATTGGTGATGTCACTGCGAAACTGCAGTTGGCGCATGTTGCGGAAGCACAAGGCGTTGTGGCAGCTGAGACCATCGCTGGAGCAGAAACCCAAGAGCTGGGCGATTACATGATGATGCCTCGCGCCACCTTCTGTAACCCGCAGGTGGCTTCCTTCGGATACACCGAAGAACAAGCCAAGGAGAAGTTCGCCGGCCGGGAGATCAAGTCCGCTACGTTCCCATTCTCTGCTAATGGCAAGGCGCAAGGCCTCGGCGAGTCCGCTGGATTTGTCAAGATCGTTGCAGATGCTGAGTTCGGAGAGCTCCTCGGTGCTCACATGGTGGGCGCAAACGTCTCTGAGCTTCTGCCAGAGCTGACTTTGGCACAACGCTTTGACCTTACGGCGGAGGAAATCGGACGTAACGTTCACACTCATCCGACCCTGTCTGAGGCTATGAAAGAGGCAGCAGAAGGCATCATGGGACACATGATTAACCTATAA
>CpE56_251
GTGTCTGGTGGTATCAAAAACCTACAAATACACCTCATTGGTGAACTTGCTCACGTATTCTTTAAGTTCATGAGCAAGACATACGTTGGTTCGCGGCTGCGGCAGCTGCGCAAAGAGCGTGGCCTTAGCCAGGCCAATTTAGCCGGCACGCTTGAGCTTTCGGCAAGTTATGTCAATCAAATCGAGCACGATGTCAGACCTCTCACTCTTCCCGTGCTTCACCGAATCACCGAAGTCTTTGGCGTCGACGCCACTTTTTTCTCCAAAGACGATGCTTCACGGCTTCTAGCAGAAGTCCACGATGTCATGCTGGACAAAGAACTCTGTCCCGAGGACATAGACCTGCAAGAACTCTCCGACCTGGTAGATCATCATCCTGATATCGCTCGCGCCGTCGTAGAAATGCATCGTCGTTATCGCAATGTTCGAGACAAGCTCTCAGCGGCCACAGATGCCCGTTTAGTTAACAGCCTCGACGAGACACGGACAATCTCGGGGGCGCTTTCTATGCCTCACGATGAAGTTCGTGATTTCTTCTACGCGCGCCAAAACTATCTAGACGACCTCGACCACACAGCCGAGGCCATCTCCGCCGAGTTGGGCATTACCACGTTTAATATCCGCGCTAACGAGGCAGCGCTCATAGATCGATTGGAATCACGGCACGGGGTGACCATTAAGGCTGGAAGAGACATCGGCAGCACTTTGCACCACTTTGATACACAGACCCGGGTGCTTACTTTATCCACCAGACTCATTACCGGTCAGCGCGCTTTTCGACTCGCCACAGAGCTTGCTTTTTTGGAGGCCAATGAGCGTATCGACGCCTACCTCGCCGACGCCTACTTCACTTCCAAGGAGGCACGTACCCTGGCACGGCGCGGCATCGCTTCTTATTTTGCAGCTGCCGTTATGCTTCCCTATCGGCTTTTCATGCTGAGGCGGAGCGCTCCGGCTACGACATTGAATATTTATGTCAGATGTTTGGGGTGGGATATGAGACCATATGCCATCGGCTTTCAACCTTGCAGCGCCCTAATTTACGAGGCATCCCCTTCACTTTTGTCCGCGTCGATCGCGCCGGCAACATCTCTAAGCGCCAATCAGCCACGGGGTTCCATTTCACCCATGCAGGCGGAACTTGCCCATTATGGAATGTCTACGAAACGTTCACCAGCCCCGGCACCATCATGCGGCAACTCGCTCAAATGCCTGATGGCCGCAACTACCTTTGGGTGGCCCGAACGGTGCGGCACCATCAGGGGCGCTTTGGGGAAACTGGAAAAATGTTCTCCATTGGCCTGGGTTGCGAGGCACGTCATGCGGCGCGAACGGTATATGCACATGGACTCGATGTAA
>CpE56_252
ATGACTGTAAATAACATCGACCGTGACGCAATCGCGCACGGCAAAATCACTGAAAAGCCGCTACGTGAGCGGCCAAAGTTCCCGACCTGGGCACTGAAGCTCACTATGGCCGTCACTGGCCTGATCTTCTGCTTCTTTGTGGTCTTCCATATGGTCGGAAACCTTAAGGTTTTCTTACCGTTCTATGAGGACGGTACGCATCCGATCGACGTCTATGGCGAGTGGTTGCGCAACCTTCTTTATCCGCTCTTCCCGCACGGTGCATTCCTGTGGCTGTTCCGCATCACGCTGCTTCTCTGCATCGTTTTGCACATCTACGGCGCTTTTGCACTCATCGGCCGCTCGAGCCGTTCACGTGGTAAGTTCCGCCGCACCAACCTCATGGGTGGCATGAATTCCTTTACCACCCGCACGATGCTAGTGACTGGCGTTATTTTGCTTGCCTTCATCGTCTTCCACATCTTGGACCTGACTGTTGGTGCAACACCAGCCGCCTCTGAGGTATTCGAGCACGGCCATATTTACGCCAACATGGTGGCAAGCTTTAGCCGTTGGCCCGTCACTATCTTCTACATCATCGCGATGGTGACACTCTTCATGCACCTGTCGCACGGCATTTGGCTTGCTGCAAGCGACTTGGGCATCACCGGTAAGCGTTGGCGTGCAATCATTCTCTTCCTCGCTTACCTTGTTCCCGCAATCGTAATGATTGGCAACATCGCAATTCCGCTGTCTATCGCATGCGGCTGGATCAGCTAG
>CpE56_253
ATGAGCTTTAACTCTGAAACCGCTACTCGCCCTGAGTTCACCCAGCCAGCTTCCATCGTCGATGGCGTAAAGCTGGGCAGCATCCTTGAATCCAACGAGCCCAAGGGCGTTCCTACCAAGGACATGTGGGAGTACCAAAAAGACCACATGAACCTGGTTTCCCCACTGAACCGTCGTAAGTTTACGGTCCTTGTTGTGGGAACCGGACTTTCCGGTGGCGGCGCTGCTGCTGCCCTCGGTGAACTGGGATACAACGTGAAGGTCTTCACGTACCATGACGCTCCTCGTCGTGCGCACTCCATTGCTGCGCAGGGTGGTGTGAACTCCGCTCGCGGTAAGAAAGTGGACAACGACGGTGCTTACCGCCACGTGAAGGACACTGTGAAGGGGGGCGACTACCGCTGCCGCGAGTCCGATTGTTGGCGCTTAGCGTATGAATCCGTACGCGTCATCGACCACATGAACGCCATTGGTGCTCCTTTCGCTCGCGAATACGGTGGAACCTTGGCTACTCGTTCCTTCGGTGGCGTGCAGGTTTCCCGTACGTATTACACGCGTGGTCAAACAGGCCAGCAGCTGCAATTGTCCGGTGCTGCAGCATTGCAGCGTCAGATTGGCCTCGGGACTGTGGAGATCTTTACGCATGCAGACATGCATGATCTGATCCTTACAGAGGAAAACGGCAAGAAAGCCTGCCGCGGTATTGTCACCCGTAACCTGATCACAGGCGAGCTCACTCCTCATACGGGCCATGCAGTCATCCTGGCTACTGGCGGTTACGGCAACGTCTATCACATGTCTACGCTGGCTAAGAACTCCAACGCATCGGCAATGATGAGGGCGTATGAGCTCGGCGCTTATTTGGCTTCTCCGTCTTTCATTCAGTTCCACCCGACAGGCCTTCCGGTTAACTCGGAATGGCAGTCGAAGACGATCCTGATGTCCGAGTCTTTGCGTAACGACGGCCGCATCTGGTCCCCACTCGAGCCCAAAGACGATCGCGATCCCAACACGATCCCTGAAGAAGAGCGCGACTACTTCCTTGAGCGCCGCTACCCGGCATTCGGTAATCTCGTGCCTCGCGACGTAGCATCGCGTGCTATTTCTCAGCAGATCAACAAGGGACTCGGCGTTGGGCCTCTGCACAACTCCGCTTACCTGGACTTCCGCGATTCCATTGAGCGTCTTGGTGAGAACACAATCCGTGAGCGTTATTCCAACCTCTTCCAGATGTATGAAGAGGCAATTGGTGAGAACCCATTCAAGGCTCCGATGCGTATTGCCCCGACTTGTCACTTCACCATGGGCGGCTTGTGGACGGACTTTAATGAGATGACCTCTATCGACGGTCTCTTTGCCGCAGGTGAGTGCTCCTGGACCTATCACGGTGCAAACCGTCTGGGCGCTAACTCCCTGCTTTCTGCCTCTGTCGATGGCTGGTTTACCTTGCCGTTTACTATTCCGAACTACTTGGCTAACCACCTTGGAGAGGCCAAGCTAGCTGAGGATGCTCCTGAAGCAGTTGCTGCCGTGGCACGAGCTCAGGCTCGCATAGACAAGCTCATGAACATTAAGGGCGATGATCCTCATGGTCCTGAGCATTATCACCGCCAGCTGGGCGATATCCTCTACTTCTCTTGTGGCGTTGCCCGTAACGTTGAAGATCTGAAGACCGGTATTGAGAAGATTCGGAAACTCCGTAAGGAATTCTGGTCCAACCTCCGCATTACCGGTGAGGCAGAAGAGATGAACCAGGTTCTTGAGTACGCATGCCGCGTAGCTGACTACATCGACCTCGGCGAGCTCATGTGCGTTGACGCGCTCGACCGCGATGAGTCCTGTGGTGCGCACTTCCGTGAAGATCATCTCTCTTCTGAGGGTGAGGCAGAGCGTGACGACGAAAACTGGTGCTTTGTTTCCGCTTGGGAGCCAGGCGCACAGGAACACGAGTTCATTCGCCATGCTGAGCCACTCACATTCGAATCGATCCCGCTGATGACAAGGAACTACAAGTAA
>CpE56_254
ATGAAACTCCATCTTGAAATTTGGCGTCAGGCCGGTCCTCACAGCGAAGGTCATTTCGAGTCCATCGACGTCGAGGACGCCGTAGCGCAGATGTCTATCCTTGAGCTGCTGGACCACGTCAACACTGGCCTGGTTGAGGAGGGCAAAGAGCCCTTTGTCTTTGCTTCGGACTGTCGTGAAGGCATCTGTGGCACCTGTGGCCTGTTGGTTAACGGACGTCCGCATGGCCTGGACAAGAACAAGCCTTCCTGCCAGCAGCGCCTTGATCACGTGGCAGATGGTTCGACCCTCAAGATCGAGCCTTTCCGTTCTGCTGCTTACCCAGTGATCAAGGACCTCGCTGTTGATCGCTCGGCTCTTGACCGAGTGATGCAAAAGGGTGGCTACGTTTCAATCAATGCCGGCACGGCTCCGGACGCAGACACCATTTACCAGAACCACGAGAAAGCTGAGCTTGCTCTTGACCATGCTGCATGCATCGGTTGTGGCGCCTGTGTAGCTGCGTGCCCCAACGGTGCAGCGCACCTGTTCACGGGAGCAAAGCTTGTGCATCTCGCTCTTATGCCTTTGGGTCGTGAAGAGCGTGGCAAGCGTGCCCGCAATATGATTGATGAGCTTGAGACCAACTTTGGTCACTGCTCGCTGTATGGCGAGTGCGCAGATGTCTGCCCGGCAGGCATTCCGCTTTCCGCCGTCGCAGCTATCAACAAAGAGCGGGCCCGCGCTTTCTTCCGTGGTAAGGACGACTAA
>CpE56_255
ATGTCTCATTCAGCACCTGCAACGCAGGAGACTGCGGGATACCCAGTTTTCGAGGGGCGCATGCACTACATCGATGGCTATGACCCCGCGAGCCTTTGGGCACCGCATTCGTCGCTACAGCGTACGAGTACGTGGGTGGGCATGGGTGCCATTCTTGTTTCCCTTGCAGGTTTCGGCGCGCTGATCTTTGGCTTGGGTGCTGCTTCTGTAGGAAGCCAAGATGCCTGGGCTACCTACGTTATTATTGGCGCGGTTCTAGGTTTTGCTCTGCTCATTGGTGGTTTTCTTTTGGTCCACCATGGTCGCCGCAACTACCGTCAGTATCGTGCTGAAACCGGTCGCATGAATTAG
>CpE56_256
ATGAGTGTTATGGCACAACATGCAGCTCCACGCGGACTCGCGGTTCCTGGTCCCCCTCCTGAAGCGGAGGCTGAAAAGAGACGTGCGCTACGGAAGCACAAGACTATTGCTACGGGCTTACTTTTTGTTGCTGCGGCGATTTTTTTGAGCTGTCAGTGGTATACCTCGGTGACTGATCCCACCCCTGCATGGGTGGGCTTTGTCCGGGCGGCCGCTGAGGCCGGAATGGTCGGAGGCTTGGCCGATTGGTTTGCGGTAACTGCTTTGTTCCGATATCCCTTAGGCATCAAGATCCCTCATACGGCGATTGTGCGTCGGAAGAAGGATCAAGTGGGAGTAGCCCTGAGCGGATTTGTAAGCGAGAACTTTCTCAACGCAGAACAAATCACAGAGAAAGTGTCCCAAGCACATGTAGCTAGTCGCATCGGTGAGTGGTTATCTGAGCCGGATAATGCTGAGACCGTGTCGCGCGAAGTCGGTGCTTTTACCGCGAAGGCGGTCCGAGCGCTGGATCCTCAGGACGCAGAGGCGGTTATTAAGAAAGCAATTGTGGAAAAGCTCGCTGAGCCGGAGTGGGGACCACCCCTTGGCCGACTCTTACAGCAGCTCAATCAGGGCGGCCAGACGGAACCAATAGTGGATCAGCTGGTTTCTTGGCTGCATAAGAAGGCGCTGACGTCGGAAAGCTTAATCCTCAAGATTTTGGGAGAGCGCGCGCCTTCTTGGGCGCCAAAGTTTGTCAATGAGCTGGTGGGCGAGCGCGTGTATCGGGAGCTTATTCAGTGGACGGCTGCGGTGAAGAGCGATAAAAATCATGAGGCTCGGCAGGCAATCAGGCGTTTTCTGGAAAAATTCGCTGATGATCTGCAGACGGATCCGGTTCTGATCCAAAAAGTGGAAGACGTCAAGCACGATGTGATGGGCTCGGCGCCAGTGCAGGATGCTGCCTCGACCATCTGGGCTCATGTGTCTAAGAACGTGATCCTTGCTGCGGAAGACGCGGACTCCCTGCTGCGCCAAAAGATTAAAGAATATGCGCTGGAGTGGGGTAACCGGATTCACTCCGATGATGCACTGCGTGCAGACCTTGACGCGCGCATCACCAAGGCTGCAGCTTTCCTTGCGGACAATTATGCGGATCAGGTGACGTCGATTATTTCGGAGACCATCGAGCGCTGGGACGCGGATGAGGCCAGCGACAAGATTGAGTTGATGGTGGGTAAGGACCTGCAATACATTCGTCTTAATGGAACAGTCGTGGGTGCTCTTGCCGGCTTGGCCATCTACACTGTTTCATATTCACTCTTTGGGGTGTAA
>CpE56_257
ATGACCTTTGTTTTCCTGATTTTTGGTTACCTTCTTAAGGCGGCAGTTTATCTTGCAGTGGCTGCTGCCCTGATTGGCGCGGGATTAGCAGCTGCAACGCGAGCCGATGCTTTTGAAGCAGGAGACCGACAGAACAAGTGGATCTGGGTGGGGCTGCTTCTGCTAGCGGCCCTCATGGTGTATCTAAAAGTCCAGTTCCTTTCTTGGATTGGATTGGTGATCATTGGCCTGTATTGGTTTGATGTTCGCCCTCAAATCAAGAACATCCTTAATGGTAACTATGGCTGGTGA
>CpE56_258
ATGGTAACTATGGCTGGTGACCGAGGTATGGCTAGCGATAAGACGGTGGTGGTCACGCTACTGGATCCGCTGGCAACAGCTAATGATGTGAAACAGCTTGCGGCAACCGCCAGGCAACAGGGGATGGGAATCTGCGTGGAGCCCTCGCTATTGCACGCAATCGATGCAGCAACGGAGCACGCTGAACAATTCCCCGTGGTCTCCTGGGCGGGATACCCCACAGGTAAGCATCATGTGCTGATTAAGGCGTCTGAGGCTCGGCTCGCAGTGCAATCTGGGGCAACGATGGTGATTTATGTCCCTGATCCGGCTTCGCTTATCCACACCACCGGTGCAGCCTTTATCGGAGAGATCGTGGCAGCACGCGAGGCCGTGCCTCATCCTGCCCAGCTCGCGGTGCTTGTCGACGACACCCTTCTAGGTGAAGAGCTACGTGCCCGTGCACATGAGTGGTTGGCAAAAGTAGGCGTGGACGCGGTGGTCTCCTATAGCGTGGGTGATCACGAAAAGAGCGGAATCCCGCTGTACGTTTTATGCGATATAAGTGAAGCCCCCGTGCACAAGGCAGCGGGAGCTCATGGAGTTCTGGTAACCGGGCTTTAA
>CpE56_259
GTGTCTAAAACTATTGGTTCTCGCATTAGTAAACTTATCCTCACAATCATCGTTGTACTGATGGTCCTCCTGCTGCTGGCCGAGTTCGGCGTACGCTGGAGCATCAGCAAACAACTCAAAGATGCTGTGGGTTCCAATTCCACTGGTCAAGAAGCCAGCATCTCCTTCGGGCCAACTCCTTTACTTTTTTCAGCCGTAACTCAAAACATCCCTAGCGTTACTATTGAGTCGCCTTCGACTGTCAATATTAAGCACCCCGGCGGCGCCAACGCCGTCCCAGAGGTCACCGGCACGCCTCAGGCCTTTATTAACGTGGATTCTTTAAATATTTCCGATCCCGATAACCCAGTCGCGGCTTCGCTCTCACTTCGGACCACGCTGGCAGACGACTACCTCCTAGCCGTACTCCAAAAAAGCATCGCCGAAAATCAGACACATCAACCTGCTCCGACCGAAGGAAAGGATAACGAGCTGGGCGCACTCGCAGGTACTTTCCTCCAACAGCTTATTCAGGTAACTGGGATCACCTCTAACCCTGCAGATGGCACGGTGAAGGTGGATATCACAGGTGGAGCAGCCAAACTTACGCTTAAACCGGAGGCTGTCGACGGCCGGCTGTCCTTCACCGCCACCAACGCCAGCTTCCTCGGAGTTGAGCTGCCTTCTACAGTTTCTGACGCCCTGACCAAGGGTCTACGCGATCAGGCCAGCACGATGGCCGGAAATCTTAAGATTAAAAGCGTTAAGGTAGTAGAGCATGGCGTCACAATTGAAGTTGACGGAGAGAATGTCAATCTCAACGAGCTAGGCAAAGAGAAGGACCAGCAACCGGTAGCCCCCACGCGTTAA
>CpE56_260
ATGGCCGATGGAATTAACTCCACAGTTACGGTCGAACGCTCAGATGGCCCGCGTCTTCGTGGCACAGCCGCAGGCATCGGAACAGATCTTGAGCTTGAGGATGTCTCCCACAAGGAGCTGATTGAAGCCCGTCGGACCGGCGATATCGCTCTGGTGCATTCGTGGGAGCTAGTCACCGCCGTCGATGGCCCAGGCACTCGCATGACCATGTTCATGGCGGGCTGCCCTCTGCGTTGCTTGTACTGCCACAACCCCGATACCATGCAGATGAAAAAGGGAACGCTCGAACGGGTGGAAGACATCATTAAGAAGATCAAGCGCTATCGCAGGGTCTTCAAAGCCTCCGGCGGCGGACTCACAATCTCCGGCGGCGAGCCGCTCTTTCAGATAGCCTTCACACGCAGAGTACTCAAAGAAGTACACGACGCAGGGATCCATACCACCATAGACACCTCGGGGTATCTGGGTGCTCATCTCAGCGATGAGGACTTAGAAAACATCGATCTTGTGCTTCTCGACGTCAAAGCAGGCGACGAGGAAACTTATCGCCGCGTTACTGGCCGCGAGTTACAACCAACTATTGATTTTGGCAATCGTCTCCACGCCGTGGGCAAACCCGTATGGATTCGTTTTGTACTCGTTCCTGGGCTCACCGATTCTCCAGAAAACATCAATAAGGTCGCGGACATCGTTGAGCAGTGGAAAGACAACGTAGAACGCGTCGAGGTACTTCCCTTCCACAATATGGGTGCGGATAAGTGGCATGAGCTTAACCTTCAGTACGATCTTGAAGACGTCAAGCCTCCGACAGAAGAGTCGGTTGCTTTTACTAAGAACGTTTTTCGTTCTCGCGGGTTGCTAGTCCCTTAA
>CpE56_261
ATGTCTTCCAAGACTTTTGAAGAGCGCCTCAACGACATGAAGACCCAGCGCAACGAGAACAATGCAAATGCAGGTCTCTATCATGCAAACATCAACGTCCTCGATCAGAAGACGCTTGAGGATGCCATGGAGAATCCTGACAAGTACCCGAACCTCACCGTTCGCGTCTCCGGCTACGCCGTGAACTTTGTCAAGCTCACCCGTGAGCAGCAGCTCGACGTTCTCTCGCGTACCTTCCACCACTCCGCATAA
>CpE56_262
ATGGCAAAAGCCGTCAAAAATAGCTCAGCCCCCGACGTACGCGCCCAGGACCGAGTAAAACTAGCGGCTATGCCATCTAGGAATCTCTGTATCCCTGAACTACAAGGATCACAGTCACTCGATTTTAGAGAGGGCACTTACTCGATGACCACCGCCCAACAAGAAACGAACGTATCTGCTTGGGAAGGCTTTGCCGCCGGACCATGGCAGGAAGACATCGATGTTCGGGACTTTATTCAGCGCAACTACACTCCCTACGATGACGACGCCAGCTTCTTGGCAGGCCCCACAGAGAAAACGCTCCGTGTATGGGACACCTTGGAAAAGAATTACCTTTCCGTAGAGCGTAAGAAGCGCGTTTTTGACGTAGACACCGACACCCCTGCGGACATCGACGCATTCCCTGCCGGGTACATCTCTGAAGACGACAACGTCATCGTTGGCCTGCAGACAGACGTTCCGCTGAAACGTGCGATGATGCCTTTCGGTGGCTGGCGCATGGTTGAGACCGCCATTAAAGAAGCCGGCAAAGAAGCAAACGAAGATATTAAGAATATCTTTACCAAGTACCGCAAGACCCATAACGAGGCAGTCTTTGACATCTACACCCCTCGTATCCGTGCAGCGCGTTCTTCCCACATCATCACAGGCCTTCCCGACGCATATGGCCGCGGTCGCATCATCGGCGATTATCGTCGCGTGGCGCTATACGGAGTTGATTTCCTCATCGAGGAAAAGAACCGCGCCAAAGACGCTGTAGCAACTGAGAACTTCTCTGAGCACTGGGCTCGTTACCGCGAAGAGCACTCCGAGCAGATCAAGGCCCTCAAGAAGCTGAAGATCATGGCCGCTGCCTATGGTTTTGATATCTCTCGCCCAGCCAAGACGGCTCAAGAAGCTGTTCAGTGGACATACTTTGCTTACCTAGCATCAGTTAAATCCCAAGATGGCGCCGCCATGTCCATCGGTCGTCTCTCAGCATTCTTGGATATCTACTTCGAGCGCGATCTCGCCTCAGGGCTGATCACCGAGGAAGACGCCCAGGAAATGATCGATGCTCTCGTGATTAAACTGCGCATCGTCCGTTTCTTGCGCACCATCGATTATGACCAGATCTTCTCCGGAGATCCTTACTGGGCAACCTGGTCCGACGCTGGCTTTGCAGAAGACGGCCGCTCCATGGTGACCAAGACCTCCTTCCGACTGCTACAGACCCTGCGCAACCTGGGTCCTGCACCAGAGCCAAATATCACCATCTTCTGGGACCCCGAGCTGCCCGAAGGTTACAAGGACTTCTGCGCTGCAATCTCTATTGAGACCTCCTCGATCCAGTACGAGTCTGACAAGCAGATTCGCGATCAATGGGGCGATGACGCCGCCATCGCTTGCTGTGTGTCACCCATGGCTATTGGCAAGCAAATGCAGTTCTTTGGCGCCCGCGTCAACAGTGCAAAGTCACTGCTCTATGCAATGAACGGCGGCCGTGATGAGGTCTCTGGCAAGCAAATCACCGAACCAGGTTTGTTCGCCCCCATCCAGGGTGATGGCCCATTGGACTTCGATGAAGTCTGGGAAAAATACGAGAACATGCTCGATTGGGTCGTAGGCACCTATATTGAGGCACTCAACATCATCCACTTCTGCCATGACCGCTACGCCTATGAGTCCATCGAGATGGCTCTGCATGATTCCAACATCGTCCGCACCATGGGATGTGGCATCGCAGGTCTGGCTATCGTCGCCGATTCGCTTTCTGCCATCAAGTACGCAAAGGTCACCCCTGTACGCGATGAGACCGGCCTCATTGTGGATTACATCACTGAAGGCGACTTCCCACGTTATGGCAACGACGACGACCGCGTCGACGACATTGCCGCAACCATTGTTCACACAGTGATGTCCAAGATTAAAGAGATCCCGCTCTACCGCGACGCCATCCCGACACAGTCTGTGCTCACAATCACCTCAAACGTGGTGTACGGCAAGGCAACCGGCGCATTCCCATCCGGACACAAAGCTGGTACCCCGTTCAGCCCCGGCGCAAACCCAGAGAATGGCGCAGATACCCATGGCATGGTCGCTTCCATGCTCTCGGTAGGCAAGTTGGATTATCAGGATGCTCTCGACGGCATCTCCTTGACCAACACCATCACTCCTTCCGGTCTTGGCCGTACGGCTGATGAGCAGGTCAAGAACCTGGTCGGCATCCTCGATGCCGGGTTTATCATGGATGAAGAGTAA
>CpE56_263
ATGGCCGATCATGCCCATAATCTCCGAGCTTCCTTTGGGCAAGGTCGGCCATCGTCGCGTCCTGTAGGAGTAATAACCCGCGGAACAACGGGGTACAACCGCCTCCGAAGATGCGATCGGTGGATGGCGCACCACCCGGATATACGTACAGCTCTGCGTAGAGCCCAAAACCCGCTGGCCCTGGATGTAGGCTATGGCGCCAGTTTCACCACCACGGTGGAGTGGGCCCGCTGGTTGCGCACAATACGTCTTAATACCCAGGTAACGGGATTAGAAATCGATCCCGAACGGGTTCTGCCACCACGCGATGGAGTCACCTTTGGGCTCGGAGGTTTTGAATTAGCAGAATATCGGCCCACGATTGTCCGAGCTTTCAATGTCCTACGCCAGTACGACGTTGACCAAGTACACGCCGCATGGGACATGGTTACCTCGCGACTTCAACCTGGCGGCTTTTTCATCGAAGGCACCTGCGACGAGCTTGGTCGACGTTCCACCTGGGTTTTGCTTGATAGCTCAGGCCCCCTATCGCTCACCCTTGCATGGGATCCCTTTGACGTAGAGCACCCCTCCGACATTGCCGAGCGACTCCCCAAAGCACTCATCCACAGGAATGTCCCTGGTGAGAAGATCCACCAGCTACTTTCGCTTGCCGACGCCGCCTGGAACCGCAGCGCCCCCTGGGCCTCTTATGGGCCCCGCGTGCGCTGGCGAGCAGCCCGCGCCTCCCTAGTAGAGCAGGGAATCCCTTTGATGCCTATTCGTCGCCCAGTGCGTGACAACCTAATCACTGTCCCCTGGTCCCTCGTAGACCCAGAGAAGTCCTGA
>CpE56_264
ATGACAACGCGTAGCGAAAACACTGTCACCATAAATCAGCCAGCTGAAAAGGTGCATGCAGCCCTCACCAACCCCGATTACTGGGCGTTCGTCGTGGAAAACTTGAGCCCAGAACCCGGCCAGGTTCACGAGTTCGCAGACGCCAACGGTGGCGCTGTGGCAACGCTCTTTGAAGTTCTCCCCCTCGAGATACTTCCTGAGGCTGTCCGTGCAATGATCAGCCAGGCCCTGAAAGTTAAGCGTGTAGTAACCGTCGGTGGTCTCAATGGAGACACCGCCCCCATCAGCTACACTGCCGACGTAAAAGGCACCCCTGTGGACTTCAATGGTGAGATTTCCCTGACCGGTGCAGGTCAATCCACCACACTGTCTTATGCAAACGAAGTCACCGTAAACATTCCATTCATGGGTGCAGCTATCGAGCCCAAGATCGGCGAGGCCCTCGGCGAGCTCTTCCAAAATGAAGGCAACCTCACCGCACAGTGGATCTCCGAGAACCTCTAA
>CpE56_265
GTGACGGATACATCGCTGGCCCAAACATTCGCCGAAATTCGCCCCGCGATCGAGCAGCATGCCGATATTCGCGTGGACTCTCTTTCCTTTTCTGAACTCACCACTCTCCATCTCGGCGGCACGCCTATCGCCGCTGTTCGTTGCGGCTCACGCGCGTCCGTGGTGCATGCGGTGAAGCTTCTCGACGCCCACCGTATTCCTCTTCTCATCGTAGGCGGTGGCTCTAATCTGGTGATCGCTGATGGCGATATTCCAGTCGTTGCTGTGATTGTGGAATGCAAAGAGATGTCAGCAGACATGCACACGGGAAAGCTTGTGGCAGATGCCGGTGTGGTGTGGGATGAGGTCGTCGCTTTTGCCGTTGAGGCGGGGCTTGGGGGGATCGAATGCCTTTCCGGAATACCCGGCTCTGCTGGAGCTACTCCTGTGCAAAATGTTGGGGCATATGGTGTAGAAATAGCAGACGTCTTGGTAAGCGTTGAACTTTTGGATCGTGCTACTGGTGAGGTCTCTGAGGTTCCTGCTGCGGAATTAGACCTGGCCTACCGGTACTCCAATCTAAAATTCACGGGGCGGGGCGTAGTGCTGGGCATCACGCTGCAGCTAGCGTTGGATGGTCTTTCAGCACCATTGCGCTTTGGGGAATTAGCGCGTCTGTTGGGCGTAACGGCCACTGGTGGAGAGCAGATCCGTTGGAACTCTAGGGAGGTTCGGGAGGCCGTCCTGCAATTGCGCCGGGGGAAAGGCATGGTCTACGACCCCGATGATCATGACACCTGGTCCGCCGGATCGTTTTTTACCAACCCGATTATTAGCGATGCGCTTCTGGCTAGCGTACGCACTCGGGTGGCGGAACTCTGCACTCCAGAGGATGCCGCAGCGATGCCGTGCTATGCGGCGGGATCTGGAGCATGGAAGCTTTCTGCAGCCTGGCTTATAGATAGGGCAGGCTATAAGAAAGGGTATCCCGAAGGTGCGGTGGCTCGTCTTTCCACCAAGCACACCCTGGCGCTGACCAATCGGGGTAACGCGAACACCGCAGATCTGGTGGCGTTGGCACGCGATATCCGTGATGGGGTCCAAGAAACTTTTGGGGTGGCTTTGGAACCAGAACCAGTATGGATTGGTGTCGAGTTTTAG
>CpE56_266
ATGTCAGCATTTGAGACCAAAGCATGGCTGCAGTACTACCCAAGCTGGACACCTCACAGCCTTGATTACGGAGACACCACTCTCCTTGATATTTATGACAATAACTTGGCCATCAACGCAGACAAGCCAGCCACCTATTTCTTTGGGAAACGTCAAAGCTATGCGGAACTGGATAAGCAGGTACGCAGCGCGGCTGCAGGCCTTCGAGCTCTCGGCGTCCGCGCTGGAGACCGGGTAGCCATCTGTCTGCCCAACTGCCCCCAGCACGTCGCCGCTCATTATGCGGTACTCAAGCTTGGGGCGATCGTCGTTGAGCATAATCCTCTCTACACGGCACATGAACTTGAAGCGCCCTTCACTGACCATGGCGCACGAGTGGCCATTGTATGGGATAAAGCCGCCCCTACTCTGGAGAAGCTGCGACGCACCACCCCCCTAGAAACCATCGTCTCTGTCAACATGATCGATGCGATGCCTCCACTGCAAAAATATGCACTCAAGCTGCCTATCCCCACCTTGATGAAAAAGCGCGATGCCCTTACCGCACCAGCGCCAAATACCATCCCATGGCAGATCCTCACTGGTAGTGCACTTGGAGGCCAGGGTGAAGACATCGTCTCTTGCCCCGAAGTAACCAAAGCCTCCGTAGCCCTCATTCTCTACACCTCTGGCACTACGGGAGCCCCCAAGGGGGCTCAGCTTACCCACGGCGGCCTCTTTGCCAACCTTCTACAAGGAAAGGCCTGGATCCAGGGATTAGGAGACCAAGATGAACGCCTCCTCGGAGCCATCCCAATGTTCCACGCCTACGGTGTTACCATCGTCCTCAACCTGGCGATTTATATCGGCGGAGAGATGGTGTTGCTTCCTGCCCCACAGATCCCACTCATCATGAAAACCATGAAGAAAGAACCCGTCACCTGGGTTCCCGGGGTTCCCACCTTGTACCAAAAGATCGCCGAAGCCGCCGAGAAATCCGGTATATCCATATCCAGCGTTCGTAATTCTTTCTCCGGCGCCTCCGCCTTGCCCGTGGATACCGTTGCATACTGGGAAAAACTCACTAGTGGCCTCCTCGTGGAGGGCTATGGCCTCACAGAGACTTCCCCCGTTATCGTCGGCAACCCCATGACTTCAGACCGTCGTCCCGGGTATGTAGGGATCCCATTCCCTGACACTGAAGTTCGGATTGCTAACCCTGAAAACCTCGATGAGACGATGCCCGACGGGCAAGAAGGCGAAATTCTTATTCGTGGCCCCCAGGTGTTCGCCGGTTACCTCAACCAACCCGAGGCCACCGCAAACAGCTTCCACAATGATTGGTACCGCACGGGCGACGTCGGCATCATGGAAGAAGATGGTTTTATCCGCCTGGTTGCCCGCATCAAGGAAGTCATCATTACCGGAGGATTTAACGTATATCCGGCGGAAGTGGAAGACGTTCTCCGGCAGCATCCTGACGTCCTCGACGCCGCCGTAGTGGGTCTTCCGCGTAGTGATGGTTCTGAGTCTGTTGTCGCCGCAATCACCCTCAATGAAGGCGCAGCTCTTGACCCTGAGGGGCTCAAAGATTATTGCCGTGAGAACCTCACTCGCTACAAAGTTCCGCGCACCTTCTATCACTTTGAAGAGCTTGCCAAGGATCAGCTAGGGAAGATCCGCCGCCGTGAGGTACAGGCAGAACTAATTCGGAAGCTTAAAAAGTAA
>CpE56_267
ATGGCGTATATGCGTATAGCCATGATTTCGATGCATACATCTCCGCTGCAACAGCCGGGTAGCGGCGATGCCGGTGGGATGAACGTCTATGTTTTATCGATGGCGAGGGAGCTTGCGCGTCGTGGCCTGGAAGTAGATGTTTTTACACGAGCGACGCGCCTTAGTCACGGTGAGACCGTCGATGTAGAGCCGGGGCTTCGGGTCATTAATATCGTGGCGGGCCCCTATGAGGGGCTGTCCAAGGAGGAGCTGCCCACCCAACTGGCAGCATTCGCGGGCGGGATAGTGCAGTTTGTTAAGTGCAATGCGCTGGCCTATGACGTAGTCCATAGTCATTATTGGCTGTCCGGACAGGTGGGGTGGCTTCTGCGTGATCTTTGGGAAATTCCGCTGGTTCACACCTCTCACACGCTGGCAGCGGTGAAAAATTTCCATAGCTCAACCTCGGACATGCGAGAGTCGGAGGCCCGCAGAATCTGTGAGCAGCAACTGGTGGATAATGCGGATATTTTAGTGGTAAATACTCCTGAGGAAACTAGTGACCTTGTCCATCATTACGATGCGTTGCCGGATAAGGTGGCGGTGATCGCGCCGGGCACAGACATTTCCCTCTTTACGCCGGGCACGCAACGCAATACGGAGGTCTCCCGACGCTGCCTGGGAATCCCCTTGCATATCAAGGTCATTGCTTTTGTGGGGAGACTGCAGGAGTTTAAGGGTCCACAGGTGCTGCTCGCTGCTGTGGCGGAACTGCTACGCCGCGATCCTGACCGTGAGCTTAGGGTTATCTTTTGCGGAGGTCCTTCTGGCGCCGCGGCTACTGTCGAGCACTACATTGAACTAAGCCGGCGTTTGGGGCTGGGTAAGCAGGTGAGGTTCCTTGATCCGCGTCCCCCAGAGGAATTGGTTTCCATCTACCAGGCGGCGGATATTGTTGCGGTCCCCTCTTATAACGAGTCTTTTGGTCTTGTTGCCATGGAAGCACAGGCAAGCGGCACACCAGTGGTTGCGGCACGGGTGGGGGGTCTGTCCATCGCCGTATCCGACGGGGAGACCGGATTGCTTGTCGACGGCCACGCGCCGGAAGCATGGGCCGATGCTTTGGCACAGCTGCTGGACGATGACGCATTGCGGATCCAGATGGGGGAGGATGCCGTTGGGCATGCAGCGAACTTTACGTGGGCCGCCTCTGCGGAAAAGCTAGAGGAGGTATACGAGGCTGCACTCGACATTGATGTTGATGAATGCAAAGAGCGCCATGCGGAAGGCTAA
>CpE56_268
ATGACTATCGGAAAACTGATTCTTCTCCGCCACGGACAAAGCGAGTGGAACGCCTCCAACCAGTTCACGGGTTGGGTGGACGTTAACCTTACTGAGCAAGGCGAGGCCGAGGCCAAGCGCGGCGGCGAGATGCTGAAGCAACAAGATGTTTTGCCAACTGTTGTTTATACTTCTCTTCTTCGTCGCGCAATCCGCACCGCCAACATCGCACTCAACGCGGCGGATCGTCATTGGATCCCGGTCGTGCGCGATTGGCGCCTCAACGAGCGTCACTATGGTGCGTTGCAGGGTCTGAACAAGGCTGAGACCAAGGATAAGTATGGCGCAGATCAGTTCATGGAATGGCGCCGTTCTTACGGCACCCCTCCTCCGGAGTTGGAAGACTCAAGTGAGTTTTCTCAGGCAAACGACCCCCGCTACGCCGATCTGTCTCAGGTTCCTCGCACGGAATGCCTCAAGGACGTTGTAGAACGTTTTGTGCCTTATTTTGAAGAGGAAATTTTGCCACGGGCGAAAAAGGGCGAGACTGTCCTCATCGCAGCGCATGGTAATTCCTTGCGTGCATTGGTCAAACACCTTGACAATATCTCGGATGCAGATATCGCGGAGCTGAATATTCCTACCGGAATTCCGCTGGTATACGAGCTGGACCAGGAAGGAAAGGTTCTTAACCCAGGTGGTACCTACCTTGATCCAGAGGCAGCGGCAGCAGGAGCTGCGGCAGTTGCTGCGCAAGGCGGCAAATAA
>CpE56_269
GTGAACGTTTTACTAGCTTTCGTATTGGGCGCGGCTCTCATGGGCCTCGCCCTACCCGCGTTTAAATGGGTTCAAGGTCGGTCTGGGCGCTACCGTCGGGCGCTTGCAGGTGCCCATGCTAATCAGGTGACCACCGTAGGCCAGATGCTGCACTTGGCCGTGCAAGGATCACCCACGGGCGTTACCGTGGTGGATCGCACTGGCAGCGTCCTGTTGTCTAATGCGCGTGCGCATGACATGGGGATTGTGCATGAAAGAACCTTGAACCCTGATATTTGGGCGCTTTCCCAAGAGGTTTTTGAAGACCGAGAGACCCATTCCCTGGAGCTGGCTATTGCCGATAGGCGTACGCGTATCACGTCTGTGCGGGCGATGGTGAAACCTCTGACGTTGGTAGATGACCGATACGTGATCGTCTTTAGCACTGATGAATCGGAAAATCAGCGCATGGAGGCCGCCCGAAGGGACTTTGTGGCCAATGTTTCCCATGAGTTGAAAACTCCTGTAGGAGGCATGGCCCTACTGGCGGAAGCGATAACGCAGGGCTCGGATGACCAAGAGCAGGTTGAGTACTTTGGCAAGCGTCTGCAAAAAGAGGCGCACCGGCTCGCAGACATGATCAATGAGCTGATCTCACTGTCCAAGCTGCAGGGGGCTGAGGCGTTGCCTGATCTGCAGCCGGTTGCGGTGGACGAGATTATTGATGAGGCCCTGAGCCGGAACTATCTTGCCGCCGAAAATGCCGGCATCGAGCTAACGCGAGGGAAGAAGTGCGGCGTTGAGGTAATGGGGGATAGAAGCCTTTTGGTCACGGCGGTGTCCAACCTCATCAGCAATGCGATTAATTATTCTCCGAATGCAATGCCAGTATCGGTGACTACCAAAGTGCTTTTTGACGAGCTCGTGCTCATCCGCGTCATCGACAGCGGCATTGGTATCTCCCCGGAGAATCAGGGCAGAGTTTTTGAACGGTTCTTCCGGGTAGACAAGGCGCGGTCGCGCTCTACCGGAGGAACCGGCTTGGGGCTGGCGATTGTTAAACACGTTGCTGCTAATCACGGGGGTGACGTGAAACTGTGGTCCCGACCAGGGACCGGATCGACGTTTACCATTGACTTGCCGATCTATCACCCCGAGGAACCTGCCCCCGTAGATTCCGTTGATACAGAATCGGATTCAGATTTGTTGCTTTACCCCAGTGCATCTCGTGGGGACTCTCGCCGAAAGGACAAGGCTTAA
>CpE56_270
ATGATTACTATTCTTCTGGTCGAAGATGAAGAGTCCCTTGCTGATCCACTGGCGTTTTTATTGCGCAAGGAAGGCTTTGAGGTAGTTGTTGCTGGCGACGGTCCCACTGCCCTCGTGGAATTTGAAAAGAATGACATCGACATCGTTTTATTAGACCTCATGCTTCCTGGCATGTCGGGTACCGATGTGTGCAAGCGGTTACGCAAAGTATCAAGCGTTCCAGTGATCATGGTGACCGCCCGCGATTCTGAGATAGACAAAGTAGTAGGACTAGAACTCGGCGCAGACGATTATGTGACCAAGCCTTATTCAGCGCGAGAACTCATTGCGCGAATCCGTGCAGTTTTAAGACGCGGCGGCGAACCGCAAGTAGCAGATTATGAGGAGGAAGGCGACGACATCCTCGGAGGTGGCCGCGTGCGAATGGACGTAGAACGCCATACCGTTACCGTGGCAGGAGAAAATATTTCTATGCCGCTGAAAGAGTTCGACCTGTTGGAATACCTCATGCGTAACTCTGGGCGAGTCCTCACTAGGGGCCAACTTATCGACCGCATCTGGGGTGCAGATTACGTAGGAGACACCAAGACCCTGGACGTCCATGTCAAACGCCTGCGCTCCAAGATTGAAGAAGAGCCTTCTTCCCCTAAACACCTGGTTACAGTGCGAGGATTGGGTTACAAGTTTGAAGACTAA
>CpE56_271
GTGAATGACCCCAAAACCACTCCCGAATCTGCTCCAGTGCACCTTGGTTTCCCCGAGTTCTCTCCGGCTGCAGACTCGATCCGACGCGGCGATGAATTACCGCCAGATTTTCCGCGCCAATGGTTTGAGTTCACCAACCCGGAAGATCCTACGCACCAATTCAGCATCGATCTCACCTGGATCGAATCCACATATTCCTGTGCCTTTGGCACTGAATCATGCAAGGGCATCGACGCCTCTCTCCCCTCCGTAGGCTGCTGCGGGCACGGGGCATTCCTCTCCGACGACGAGGACCGCGAACAGCTGCTACATGCCGTGACACAAATGCCTGCGCGTTACTGGCAGCTGCGCCCAGAAGAGACGGACGCATTCCTCTCCGCCGACGATCCCGCAGAGCTAGAGCCGTGGTTGGTGTGGGATGAGCTAGACGACGACAACGGCGAACCGGAACCAGCACTGAAAACCACGGTGGTCGATGGCGCGTGCATTTTTGCTAACCGTGAGGGCTGGGCCACCGGCACTGGCTGCGCTATCCACCAATGGGCGCTCGATGCCGGCCAAGACCTCACAGTGGTCAAACCAGAAGTATGTTGGCAACTTCCGTTACGCAGACTTGAAGCATATGAAGAGCGTGCCGACGGCGTAGAGATCCTGCGCACCACCATCACAGAATACGAGCGACGCGGGTGGGGCAACGGCGGCGAGGACTTTGATTGGTACTGCACCACTGCGCCGGGGTGCCACGAGAATGCCGATCCGTTATGGGTTACTCATGAATCGGAGCTCAGAGCGCTCATGGGAGACTCCTCATACGAGTTTTTAGCGCACATATGTCGTACTCGAGATAACGCCCGAAGCAACGGCGTTCCCTCAAGTATTTTTAGCCCGCATCCAGCTAGTGTGGCTGCTGCTCGCCCACAAACCGAGTCTTAG
>CpE56_272
GTGCGATTAGGTGTATTGGACGTGGGAAGCAACACAGTTCACTTGGTAGCGGTGGACGCCCAACAGGGTGGCCGTCCGACTCCGATGAGTGACTGGAAAACAACCTTAAAGCTGGTGGGTTATCTAGATAAAAAGGGGGCCATTACCGCCGCTGGTGTGGACAAACTTGTGGACTCGGTGGCGGAAGCTGCTGCGTTGGCCCAGCAGCTTGGGTGTGAAGAGCTTATGCCTTTTGCTACTTCGGCGGTGCGCTCAGCAACTAACTCTGATGAGGTGCTTGCGGAGGTTGCTAGGCATACGGGGATTAACCTTGAGGTACTCTCCGGCACAGACGAAGCAAAATTGACCTTCCTTGCCGTGCGACGCTGGTACGGATGGTCTGCCGGGCGGATTATCAACCTAGATATCGGCGGCGGATCGTTAGAAATGTCTACGGGGGAGAACGAGAACCCGGATGCGGCTTTCTCTCTGGACCTTGGCGCCGCTCGACTTACCCACGATTGGTTTGATACAGATCCTCCAGAGCGTAGGAAGATTAATCTTCTGCGTGACTTTATTGACGCTGAGTTGGTTGAAAGCGCAAAAATTCTTAGGACCTACGGCGAGGCGCGTCTGGCGGTAGGAACCTCTAAAACCTTCCGTACCTTGGGCCGACTCACTGGCGCGTCGCCTTCTCCCGCTGGGCTCTTTATCAAACGCGAACTTAGCGCTCCTGGCCTGCGGCAACTCATTGCTTTTATCTCTAGGATGACGGCCGCGGATCGTGCGGAATTGGAAGGCGTGAGCGCGAATAGGTCGCAGCAGATTGTAGCGGGAGCACTTGTTGCAGAAGCCGCCATGAGAGCGCTAGGAATTGAACATTTAGAAATTTGCCCATGGGCACTCCGTGAGGGCGTCATACTTCGGCGTATGGAACAGGGTATTGTGCCAAAGGAAACCCCTTTAGGAGAGAAGTAG
>CpE56_273
ATGAGCGAGAAACAACTCACCGTTGCGGAACTACTGGCGCGTTCCGGTAAAAACGGCGGTAGCTCCGAAACTTCGCGACGTCGACGCCGCAACCTGGAAGATGGTGGCATTTCCGTTGCGGAGTTGACGGGCAGCATCCCCAAGGTGAACTCTAAGCCCACGGAGTCGAAGCACTCCAGCCAGCCTATAGACGTCCCTGCTGCCGCTGCCGCGTCGTCGAATACTCGAGAATCCGATAGCGCTGCGCAAGGTCCTCACTCACATCCTGAATCTTTTGTGGATTCTGCCTCCGCTGCTCCGTTCGCGGATGCGTTTCCTACTACTTCCCGCACCCAGGCACTCAAGCGTGATGCTGCCTTTACCGCGGTAAAAGAACAGGCAGAGAAGACTCAAGAGCGACAAGCCGCCGATAAGGCTGAAGAGCTGCTTGCTGCCGATAGCGCTGAGACTTCTACTACACCAGAAAATACTGCGGCAGCGATTCCCAGCAAGGAACAGACCATCGTTCTTAGCGTTGTGGATGAGAAGGACCCGGTTCGCCTGACCACTGATTCTTTCCCTGCCGTATCGCAGAACTCTCAACGTGAAGAAGTTCAGGTTGCGGCTGATTCCCTTGGTATGCCAGCCGTGGCTTCTGCCGAGCCCACAGACGCTCCCTCCTCGGAGACCCTCAACGCTGCTGAAGAGACCAGCACGTTCGCGGTGGTGGAGGACGAGGAGCCTTATGGCAGAGAAGATGATTATGAAGCCTACGAGGACTACGCGGCCTACGAGGAGTACGAAGACTACGAAGGCGCGGAAGAATTTAATGATGAGTACGACGACTATGACGAATACTACGAGGAGGACGAGGAGGAGCGAGTCTCTGCCATGGGGGTAATCCTCATGGCTTTGGCAGGAATCGTACTCGGCGTTGTTATTTTCCTCGGTTTCCAACAGCTCTGGGGTGCCCTGGGCAAAGCGATCGTGGCAGTGCTGGCTGTGGCGGTGACTGGAGCTATCGTGGGCGTGGTCCATGCGTTGCGTACTGAGCGGGATCGTGAATCCATGATTCTGGCAGGCGTTGCTGGTTTGATCATGACGTTTGGCCCTTTGCTCTTGTCTTAA
>CpE56_274
ATGACTTCAATTGCAGTGATTGGCGGCGGAAAGATCGGCGAAGCCCTTATCTCAGGGCTTATTGCCGCGGGTATGAACCCTAAAAATATCAACGTCACCAACAGGAACGCAGAGCACGGTCAGGCTCTTAAAGAAAAGTATGGCGTTGTATCTTTTACGGAGAACATCCCTGCCGTTGATGAGGTTGACGTTGTGTTTTTATGCGTCAAACCAAAGCAGATTATTAAGGTGGTCGAGGAGATCGCAGATGCGGTTGATAATAACTCCAACACCACCGTGGTATCTATGGCGGCGGGTGTAAATACAGCTGCCATCGAAGAAATTTTGGCAGCGGGATCGCCCGTGATTCGTGTTATGCCTAACACTCCGATGCTGGTGGGTAAAGGAAATTCTGCGGTCGCCCCTGGTCGTTTTGCTGATCAATCCGCGGTGGAACAGGTGCGCAAGCTACTTGAGACCGTGGGTAACGTCACGTTAATAGAAGAGTCTGATTTGGATGCTGTTGTAGCACTATCGGGTTCCTCACCAGCCTATCTATTTCTCTTTGCCGAGGCGCTTATCGACGCCGGCGTGAACCTGGGGCTGAACCGAGAGCAGTCAAAGGAACTGGCAGTCAATGCGTTCTATGGCGCGGCTGCAATGCTCAAGGAGACTGGGGAAGAGCCTGCACAATTGCGGGCCAACGTCTGTTCGCCAGCAGGCACCACGATTGCGGCTATCCGGGAGATGGAGGAAAGCGGCTTGCGTGGGATGGTGTATCGTGCGGCCGAAGCTGCCGCGAAGAGAAACGGTGAGCTTGGGTAA
>CpE56_275
ATGGCTAGAGAAGATAATGGGACTTTTTTAACAGTCGCCAAGGTCGCGGAGATTATGCGCGTATCTAAGATGACCGTTTATCGGTTGGTTCACTCTGGTGAACTTCCGGCGGTTCGCGTGGGACGTAGCTTCCGCGTGCATGAAAAGGCTGTTAATGAGTACCTGGATGCCTCCTACTACGACGTGGGATAA
>CpE56_276
GTGAATGCTTTATTTACCGAGCTTTCTACGCTGAACGCGAGTACGGCGCAGCAACTTGCGGTGCTTCTTCTTGGACATGCGCTTGCGGCGCTTCTTGATGACAGAACCCATAACGGTTTCCCTCGCTTTATTGATCGGTGTACGTACTTCCCTGCCAGAAGCCCCACGGTCTCTTTTACAATGCATACGCGGCCGAAGTGCACATCCGCCCGCGCAGGGTTACTACTTGTCCTCAAAGGCAGTGACCTTCATTAG
>CpE56_277
ATGTTCTCAATAAAGCGTCCAGCGGTGTTGGCACTGCTTATCGTTATCCTTCTCATCGTGGGTATTGGTGCTTATACCTTGGGTCGTGGTTCTGCTGCGAAAGATGGAGATACCTCTGCAAATAGCGCCGGATCCTCACAAGGGGCAGGGCCTTCCTTGCCGCCAGGCTTTACTGGTAAGACCGGTTCCTCACGGGTGTCGCCTGGAACAAAAACCGATGGGCCTGTTGCGCTGGCAAATGGTTCTTATGACGCGATGATCTACGGCCCCGGAAAAGAACTGAAATCAGCCGAAGATATCCTTAACGTGCATCGTCGAAACGCAAAGGATCCTTTTGCGTTAGGCGCTCTGGATGCGCCAGTAGTGATCTCGGAATTCTCTGATTTTGAGTGCCCCTTCTGCGCAAAGTGGTCTAATGAGACTGAGCCGACGATTATCAAGGAATACGTGGAAAAGGGATTTGTCCGCATTGAGTGGAATGATCTTCCGATCAACGGCCCCGATGCTGTTTCGGCTGCTAAGGCGGGACGAGCTGCTGCCGCTCAGGGTAAATTCAATGAGTTCCGCAGCGCGCTTTTCCAAGCTAGTAAAACGATCAAGGGGCATCCTGAAAATAAGTTGACCAACTTTGAGGAGTTCGCTCGGGAGGCAGGCGTGAAAGACATGGCACGCTTTAGTCGAGAAGCCTCAGATGCTACGTATGACTCCGTGGTCGATAAAGCTCGTGAATACGCCGGCTCTTTGGGGATCAACGGAACTCCCGGCTTTGTTGTGGGTACCCAGTACGTCTCTGGTGCGCAGCCCACTGAGGTCTTTATCCGCGCTATTGAAGCGGAACTAGCTAAGGTCGCGGATGGAAAGGTCGCCGTTCCTAGTGTCTGA
>CpE56_278
GTGTCTGATATTGGATTACTTGGCGCATTCCTCGGCGGGATTCTGGCGCTGCTTAGCCCGTGTTCTGCGTTACTGCTTCCGGCGTTCTTTGCCTACGCATTCCAGCGTTCGTCGCAGATCATGGCACGGACGGGTGTGTTCTTCCTTGGGCTAGCGGCGGTGCTAGTGCCAGTGGGTACCGCGGCAGGCCGCCTTGGAGGGTTTCTGGCGCTGCACCGTGAAACCTTGATTATTGGCGGCGGAATCGTGATTGTTGCCCTGGGTATTTTTACCTTTTTTGGCGGCGGGATAACTCTCCCAGGTCTGTCAGGATTGGCGGGTCGGGTGCGCGGACGGGGATGGCTTTCTGTCTTTTTACTAGGCGCGGCTTATGGCTTTTCGGGATTCTGCGCTGGCCCATTGCTAGGGGCGGTGCTTACCACGGCCGTTGTAAGCGCCTCCAGTGCGTATGGGGCGCTCGTCTTAGGCTGCTATGCCTTGGGGATGGTTGTTCCCCTGGTGGTCTTGGCGCTGTTCTGGGAACGCATTCCGCATGGGGTGCTCGGAGGCAAGGTTGTTCATATAGGCCGGTTAAAACTGAATACTATGTCGATGATCTCTGGCGTGATTTTTGTGATCATCGGATTAGTTTTTATTTTCACACATGCTACGACTGGACTACCGGGGCTGCTTGGCATTGAGACTCAGTCCAAAATTCAAGCATGGGCACTCGACGTAGCAGCTAACGTGAGCAATCTAACGTCTGTATTGATAGCGCTAGGAATTATTGCGGTCGGACTCGTGATCTATATTCTTCGGACCCCGGAGAAAGGGAAACGAGATTAG
>CpE56_279
GTGAGCATCTCCCAACCCGATCCCACGTGGCCCCAAACCCCACAAGAATTCTTGGCCGGCTGGTCCACCTCCCGTGGCAACCTCCGCCGTTTCTTTGAGGAACACGCTCTACCCCCTATCGACGCCCAAGCACAGCGCGAAGCTGGAGAAGCCGCTGCAGCACTCGCCGCCGCTGAAATCTACGGGATTGAGCTCGACCAGTACACTTCTGGGTTAGAGTCCGTATCAGGATCATTCGAAGCTGCCGGCGCTACCCATGTCACTAGTCCAGACCCAGACATACCCCAAGACCTCGGCGCTGCCGCATTCTTTGACATCGATAACACCTTGATTCAAGGTTCGTCTCTGGTTGTCTTTGCCTTGGGGTTGGCCAAAAAACGTTACTTTAAGCTCAGCGAGATCCTTCCTGTCGCGTGGAAACAGATCAAATTCCGGGTCACTGGCGCAGAAAACGCAGCAGACGTGGCAGAAGGGCGCAAACAGGCGCTTGAGTTTATTAAAGGCCGCCGTGTGGACGAGCTTGTGGAGCTCTGCGAAGAAATCGTGGGCAATAATATGAGCGAAAAGCTCTGGCCGGGGACCAAATCCCTCGCGGATCAACATATTGCCGCGGGCCAGCAAGTGTGGCTTGTGAGTGCCACTCCCGTGCAGCTGGCTCAATCGCTGGCCAAGCGACTTGGCTTTACCGGAGCTTTGGGCACTGTCGCTGAAGTCAAAGACGGTGTTTTCACCGGAAGACTGGTCGGCGATATTCTGCATGGCCCCGGCAAATTACATGCAGTTGCGGCACTTGCAACCATTGAGCGACTCGATCTGAGCCGGTGCACCGCGTACTCCGACTCCGTCAATGATGTGCCGATGCTCTCCATGGTGGGCACCGCAGTGGCCATCAACCCAGACCGTCCGCTGGCTAAGGTAGCCAAACAACACGGCTGGGAGATGCACGACTACCGCAGCCTGCGCAAAGCCATGCGAACCTACGGCCTGCCCGCGCTGATCACGGCGGCTTTCAGCCTCGGCGGCTGGAAAGCGTGGCGACGCTAA
>CpE56_280
GTGTCTGGTGTAGCAAGCGCACGCGAAGTAGAGCTTATGACTCGTAAGACGTGTGGCTCATGCCAACGGGTGGCTGAACAGATCATTCCTGTGGTCGCTGCAGCTGGAGCGAAGTTAAGCATTGTCGACGTAGATATGGATCGCTTGTTAGCCGCTGAGTACGGCGATAGGGTTCCCGTCGTGGTTATCGATGGTGAGGAGTTTGCCTGTTGGGAAGTGGACAATGAGGAACTTGCTGCAGAGCTCGCTAGTTAG
>CpE56_281
GTGCTGGTTGTTGGGATGTCTCACCGGTCGGCTCCAGTGACGCTCCTGGAACGGCTGAGCATGAATGACGAGGTGCGTTCCCAGACGGCTACGGATCTTATTGCTCGTCCCTCGTTGACTGAGGCGATGATCATATCTACCTGTAATCGCCTAGAGGTCTATGCGATGACATCTAGTTTTCATACGGGTGTCAATGACGTGGTGGAAGTGCTGCATGCCGTGAGTGGCGTAGATATGGATACCCTTCGGGGGTATCTCTACGTGCGTTATGCGGATGCTGCTGCGGAGCACATGATGGTGGTGGCTTCGGGCATGGACTCGATGGTTACCGGAGAGCAACAGATCATCGGACAGGTGCGTACGGCGTATCAGCAGGCTATCGAGTCGGGGACCGTGGGCCCGGCCCTGCATGGTTTGGTGCAGGCGTCCTTGCACACGGGGAAGCGCGTGCACACTGAGACAGACATAGATGATGCCGGCGCTTCCATGGTTTCCTTTGCCCTTGATCAAGCAATGTCCGGGGCTGGTCTGAGTGACCTACGCGGTAAAAAAGCGCTTGTCCTTGGCGCAGGAGCTATGGCTTCTTTGGCCGCTACCCATCTGGGTAGGCTAGGTATAGAGGGGATTATCTTTTCTAACCGGACCCGCAATAGGGCAGAACGGCTGGCTGAGCATTCCCGTGAGGCCGGGGTGCCCGCGGAAGTCGTCGATTTTGCATCACGAGGAAATGCCCTGAGTGGGGTGCATATTGCGATCTCTGCGACAGGCGCCCATACCTACACGATTTCAGCTCAAGACGTGCCGGAAAAACACTTAGGGCTGATATTTGTTGATCTTTCCATGCCTCGAGATATCAACGATGACGTTGCGGAAATCGCGGGAGTGCAGCTGGTCAATATAGAGAAGCTGCATGAAGCCAAGGCGGAGGGGAAAGACGCTGATGAGGCTGCCCACAAGATTGTTGCGGAAGAGCTCAGCGCATACACCTCCGCGCAGCGGGTTCGAGATGTGGCGCCAGCGGTATCGGCGTTACGTCGACACGCTTCTGGCTTGATAACCACCGAACTGGAACGTTTGAAAACTCGCACACCGAGCATGGGCGAAGAAGATTTTGAAGAAGTGCAGCGCACGATACGCCGGGTTGTGGATAAACTCCTGCATCAGCCGACGGTTCGGGTAAAAGAACTCGCGGCAAGCTCTGGGGCGGTTTCCTATGAGACGGCTCTGCAAGATCTTTTCGGCCTCCCAGTAGAAGCAAAGAGCGTAAAGCTTGGCGTGCGTGACTTACCCGATGCTGAGGTCGTAGCCCTGGGGGTTAGCGATGCCAACAAGATTATCCGAGCCATCAAGGAAGACTGA
>CpE56_282
ATGACTTTTACTATCGGTACGCGCGGCAGCCTTTTAGCTACCACCCAATCGGGGCATGTGCGAGACGCCCTAATCTCTCAGGGGTATTCGGCGGAATTGAGTATTGTCACCACACCCGGTGACGTAAATATGGCCCCTGTGGAACGCATCGGAGTGGGCGTTTTTACTCAAGCACTGCGTGACGTGCTTGTTAAAGGCGGCTGCGATATCGCTGTACATTCTTTTAAGGACTTGCCTACGCAGCGCGACCCACGTTTTCACTTAATAGTTCCGGAGCGTGCCGACGCCCGCGATTGCCTTGTAGCCCGAGACGGCCTGACATTGGCGGAGCTGCCTCAGGGGGCGCGTATTGGTACGGGAGCGCCTCGAAGAATCTCACAGATCAAAGCTTTGCGCCCTGATGTGGAATGCGTACCGTTGCGTGGCAACATCGATACCCGGATGGGCAAGGTTTTTTCCGGAGAACTTGATGCGGTGGTTCTCGCTTATGCGGGTCTTTCTCGTGTGGGCCGTGGCGACGAGGCCACAGAGGTGTTTAATCCGGAGCGCTTCCTTCCCGCGCCTGCGCAAGGAGCTCTAGCTATCGAATGCCGCGTTGATGACGCTGCTGCTGTTGCGGCGATCAATGCAATCCGAAACGCAGAGGATGAGACCTGCGCGCTCGCTGAACGTGTAGTGCTCAACCGGTTAGAAGCGGGATGCACGGCACCCGTGGCCGCCCATTCTGTCATCATCGAGCAAGAGCTCCAGGTCACGGGAGCCGTTATCTCTCTTGACGGGAGCAAGGTCCTTCGCGCCACGATGACGGGGGGACTGTCTGAGGCTGTGGCTATTGGAGAAAAAGTTGCGGCAAAACTTATTCAGGATGGTGCCGCTGAGTTGCTGTCCTGA
>CpE56_283
ATGAGTTCGACTCCGCAACCCACCCCGGTAACCCCTGCACCGGAGGGAAAAGTGATCTTTGTAGGAGCAGGACCAGGAAACCCTGATCTGCTCACCGTTCGCGCCCGCGAAGTTCTCAGCCATACCGCTTTTGCCGTAGTAGATGCAGAAGTTCTACCGGGGGTTCGCTCAGTGGTTGCACGTGAACTCGATGTGCCGATAGATAAAGTTCAGGCGGCTGAGGAAGAATACGAGCGGCTGTGCGCGGAAGCAAAAGAAGCTGGTGCGCGCCGTAAACCGCAGCGCCCGGACGCCCCGACTGCCGCTGAGATTACAGAAGTAGACGACGACGTTCCTGTAGTAGAGGTAGTGGAAAAGCTTAAGGAGCTTTTGTCCAGCGGGGAAGACGTTATTCGCCTGGTGCAGGGAAACCCCTTGTCATGTGACCGAACCCTGGAAGAAATTTCTGCGGTCAAGCAGGCCGGACTGGAGTTCCACGTGGTTCCCGGCATGTCCTTGCCGGCGACCGTTCCTGCTTTTGCGGGTATCGCTCTGGGCTCTTCTTATACAGAAACCGATGTAACTGGGGAAGACGTAGATTGGGAACAGCTTGCTGCAGCACCTCAGCCGCTGGTTTTGCAGGCAACTAAAGAGGATCTGCCTACAATAGCCGCAGAGTTAAAATCTCGTGGGATAGAGGCATCGACCCCGGTGACGGTGACAGCTCGCGGGACAACACGCTTGCAAAGAAGTTTTGATATTAGTTTGGGCGCCCTGCACAAGTTGGACGGGGACCTCGCCGGAACCCTCGTGGTTACTTTAGGCAAAGCAGCGGATGAACGTACCAAGTATTCTTGGTGGGAGAACCGTTCGCTCTTTGGTTGGAGAGTGCTGGTCCCCCGTGCAAAAGAACAAGCCGGATCAATGAGTGCATTGTTGGCTGCTCAGGGGGCAATCCCGCAAGAAGTTCCCACAATCTCTGTGGAGCCGCCACGTAATCCTGCGCAAATGGAGAAGGCCGTTAAAGGGATCGTGGAAGGCCGCTACCAATGGGTGATTTTTACCAGCGTCAACGCAGTGAAATCCGTGAGAGAGAAAATCGGTTCCTTCGGACTCGATGCTCGTGCCTTTGCTGGCGTGCGCATTGGAGCGGTAGGAACAAAAACTGCTAAGGCCATCCGTGAGCTTGGAATCACGCCGGAGTTGCTCCCTCCGAGAAATCGGCAAAACGCTGCAGGTTTAGTGTCAGTGTTCCCGGAGTATGTGGAAGACCTTGATCCAGTCGGACGGGTCCTCTTGCCCCGGGCGGATATTGCAACGGACGTCCTGGTGGAAGGCTTAGAAGGCCTTGGCTGGGAGGTCGACGATGTGGTGGCGTATCGCACGGTACGGGCCGCCCCGCCGAGTGCAGAAGTGCGCGACATGATTAAAAGTGGCGGTTTTGACGCTGTGTGCTTTACCTCTGCATCCACGGTAAAAAATCTGGTGGGCATTGCTGGGAAACCACATCAGCGCACAATCATTGCATGCATTGGTCCGATGGCGGCGGCAGCGGCAAAAGAATTAGGCCTGCGGGTGGACGTGATCCCCGAGGTAGCGGATGTTCCTCACTTGATTAATGGTCTTGCTACCCACGTGGCACAACTGCGCGCAGCTGGCCAGCTGCCGCCTCCTAGGAAGAAGCGGCGCGCCCGAAAAAATCGCGAGTAA
>CpE56_284
ATGAGCAACGCAGATCTCCACCTTATTCGTCGCCCACGCAGGCTCCGAAGTACGCCAGTTATGCGCGAATTAGTGGCAGAGACGACGCTTCGTCCCGCCGACCTGATTCTTCCTATGTTTGTCGCAGACGGGATAGCTGAGCCACGCGAAATTTCTTCTATGCCCGGCGTATACCAGCACACTATTCCCTCCTTAATCGAGGCCGTTAGAGAAGCTATTTCCGTAGGGATTAAGTGCATTGACCTCTTCGGAGTGCCTCTCGACGCCGACAAGGACGCACAGGGTTCTCAATCTTGGGCACCAGACGGAATCCTCAACCGTGGCATTAGAGCGTTACGCCAAGAGTTTGGCAATGATGTGATCATCATGGCAGACACGTGTCTTGATGAGTTCACAGATCATGGGCACTGCGGCGTACTCGACACTGATCGCTTCGGCGAGGCAGTTGTGGATAACGATGCCACTATCCCGTTGTATCAAAAGATGGCGGTGGCGCAAGCGGAGGCAGGCGCGCACATGGTAAGCCCCTCCGGCATGATGGATGGGCAGATTTTGGCAATCCGCGACGCCCTCGATGCTCATGGCTTCCAAGACGTAGCCATTATGGCGTATTCCGCTAAGTATGCTTCGGCCTTCTACGGCCCATTCCGTGACGCAGTGGGTTCTTCTTTGGACGGCGACCGTAGAACATACCAGCAGGATCCGGCTAATTGTAGGGAATCACTGATGGAAGTCGACCTAGATATTGAGGAGGGCGCGGACTTTGTTATGGTCAAACCAGCCATGCCTTACCTCGATGTCCTAGCAGAGGTAGCCTCAACATCGTCCGTGCCTGTCGCCGCGTATCAGGTATCAGGCGAATATGCCATGTTGCATGCGGCTGCCCGTAATAACTGGCTCGATCTGGAACGTGTGATGATGGAATCGTTGATTTCTATCAAACGCGCTGGGGCAGACCAGATTCTCACTTACTTTGCCGTCGACGCGGCGAAAAAACTACAGCACTAG
>CpE56_285
ATGACCAACCACCAACAGCGACTCGAGCGATCACCATCTCAACAGACCACTCCCGACGCTAAGCGGGAGCGTCCCGACGCGATTCGCTGGGCGGTGCGCGCGTGGATTTTTGCCATCTGTGTGGAGGTAGTCCACCAGATCATCAATATCATTATCATTGTTGGTTTTGCCAACAAGCCAGAGTTGATCTCTAGGCTCAAAGACTCGATGAAGGATGAGAATCTTTCTCCAGAGATCATGAACGTGGCAGCAAGCTTGAGTATTGTTCTGGCAGGACTTTTCGCCTTTATCATGCTGGGAATTATTGCGTGGTTGGCTGCGCTTCTTTATAAAGGCAACAAATCCGCGACCCTAGCGCGCCGCATTCTTACATATTTTTCTATTTATTTTGGCGTGCGGTTGGTGACAGTCTTTCTGCTGACGCCAAGCTCGCCGTCTGTCCCCGTCGCAGTGTATGCCGTTGACGGTTGCATCCAGATCGGTATGGGCGTTGCTGCCATCGTCGCGCTCATTTTTAAGATGCGGCCCGAAAGCCTGATTTGGACTGGCGAGTGGGAGACATCGAGGGGGAAGAATGGGCGCGCCTAG
>CpE56_286
ATGGGCGCGCCTAGCGGTAGTCGAGACTCTCAAGAGGGCGGTGTTCCTGCACGCCCTCTGGGAACTCAGGAAGGGCTTGCCAACGCCATTGAAAAGGCGAAGCGGGCTGCTGCACAGGCTGGCATTAACACAGGAGCTTTCCACGCAATCGATCCGGAAGAAGTCGCTGCTGCTGCTATCCACGCAGGGAAGACCTCTTTTGCGTTTGAGTTAAAGGGACTGACCAGCGCTTCCTCAGTCGCGGAAGTGGAGGAAGCCCTAGGAGAGTTGGAAGGGGTGGAAGCAAAAATTGTTTACCCTTCCTCGATGGCCTGGGTGAGCGCAAGTCGCACTATTGACCCGATGATGTTTGTGGATGTATTCCAGAGATTCGGTATTAGCGCAACGCTTACTGACTCGTCGTTGCGGCGTCGGCTTGCCTGGTCCGACGTTGAGGAAGGGCGGTATAAGCGTTCGCGACGCCGCGATCGTAGGGTCAGCCGCTTTGGCTCGCGCGTGGATGAGGAGGAACGTCGCTTTGAGCTAGCTCGCAGGGCAGGCTTCTTGGAACGCCGCGAGGATGTCTCGCGTAAAGAGCCCAGCACTGCTGTTCTCTTCACCGCCCGCTCGCTGATGACCAAAACGCGTCTATTTACCAGCGCGCTTTTTACAATTCCTGTCGTAGCCATCAGCTACTCCAGAGACCTCCAGTTTGATGGCTGGCAGTGGGTTTTGGCTGTGCTTTCTATCCCCGTCGTGTTTTATGGCGCGTGGCCTTTTCACAGGGCGACGCTGGGCGGAGCTCGCCGTGGTATGTCGGCGTTGGATAGTGCCTCGTCGGTAGCAATCCTGTTGGCCTGGCTGTGGTCGTTGAGCATGGTGTTATTTACCCCTGTGGGCGACCCAGGGTATCGGGCGCGGCCAAAGTGGGTAGCGATCGACCCTACGATTTTTGAGTCTGGCGCGCTCTTTTTCGACGTAGCCTGCGGAATGACTCTGATCCTTCTTGCAGGAAAACTCGCTGCCCGAAGAGCTCGCAGCAGTCTCCAAGATGATCTTCTTAAATACAAGCCCAATCCCGCTTCTACGGTCACGGTGGTGTCTAAAAAACGGAAGTCGGGAGCTGTAGGAAAAGAAGATAAGGCGATCCAAAAACTGAACGTGGGGGATGACGTCATCGTTCCTGCTGGGGAGCTTGTTCCTGTCGACGGCATAGTGGTCGGCGGCGGAGGAACCCTGGACGGTACGGCTTTGGGCATCGGCTCATTTGACGTAAAAGTAAACGATCGGGTCTACGCAGGGTGTATCAACGGCAGTAAAAACCTGAAGGTGCGTGTATTGCAGACTGGGCATAGGACCTGGTTGGCTGCCATAAATCGGTGGGTGGTAGACGCTAATGTGCACCAGAATCGTTCGGATGCCATAGCCACCAAAGCAGCCTCGATGCTTGTTCCAGTGTCCTTTGTTATTGCGGCTACGGATTTTGCACTGTGGGCCTTGATCACCAATAACCTGAACCAGGCGTTTGCTACGGGTCTTGCAGTGCTAGGGTGCGTGGCCCCGGCAGCGCTGGCAACCTCTGCATCGCTGGCTATGCGGCAGGGCATCGAAGGCGCTGCCCGCCGTGGAACGCTCATTAAATCGGGCGAAACTCTGCGCAACGTTGACGAGGTAGATACGGTTATTTTCAATCGCGTGGGCGCTATTTCACGCCCTGAGATGTCTGTAGAAACAGTTACTGCGGACCGTGGGGAAAATCCTGATCTGGTGCTTCGGGTTGCTGGCGCATTAGCCATGGAAAGTGGGCATCCGGTATCCCGCGCTCTGGTGCGCGCGGCACGGGAAGCTCGAGATGCTTCTACCGATGATTCAATTCCTGGTTGGATTGAAGTCAGCCACTCGGAGGTGGACGAGGAAGGAAGCTTCCGCGGACACGTGGAGTTGCCCGTAGTCAATAGCGATGGCGAGGAAGAATTGCGGAGCGTGGAAGCCGTATTATGGCGTCCGCGTAACCTTTCTGACCTGCATGGTCGTTTGGCCGCCGCCGCGGTTTCTGGCAGTAGTCCGTTGGTTGTGCGTTGGAAAAACAAAGATCGTGGTGTGATCACGCTGTACAACGGCGCCAAAGACGATGCCGTGGATGCCGTGGATGCGCTTGAGGCGATGGGGTTGGAAACGATGATGCTTAGCCGGGATACGTACCCGGTGGCGCGTCGATACGGCGATATGGTCGGAGTATCCCATGTGTTGGCTGGCGTGCAGCCTGGGCGGAAACCTCAGACAGTTCGATCTGTGCGCTCTCATGGGGCGAATATCGCTATGGTCGGCGATGAATCGGTGGAGGAATGTTATCGGGTTGCCAACGTTGGCATTATGATTAGCGCGATGTCGGGGCCCCAGGGGGCGCTTGCGCTTGAGCACCCCGCAGCAGACGTGGTCATGCTCAAACCAGATGTGGCGCCTATCCCTCGCTTGTTCCATTTTGCACGTCGCCTGAATCGTAGGATTCGGGGAAACCTGATCTTTGCGTGGACGTATAATCTGCTGGCTATTGTGGCGGCGGTAGCGGGAGTACTGCATCCTATGATCGCTCCTCTTCTGATGTTAGGGTCGAGCGTGATCATCGAGGTTCGCTCTCATTGGCTGCGTAGCATGTAG
>CpE56_287
ATGGGGTTCTCGCCTAAAATAGGGTCGGCTTGCTTTCTTTTGGCCGTTTTGTTGTGCATTATTAGTGGCATGTCACAACCTTTCAACGCGCCAATTCTTGACGCTATTCAGGGAAAAACTCCCACGCGTCGTCCCGTATGGTTTATGCGCCAAGCCGGCCGCTCGCTACCTGAATATCGCAAGGTGCGGGAGGGTATTGGCATGCTGGACAGCTGTTTTATGCCAGAACTTCTTGCGGAAATTACTCTGCAGCCGGTGCGGCGACATGACGTAGACGCTGCGATCCTATTCTCAGACATTGTGGTGCCGCTTAAAGCCGCCGGGGTAAAAGTGGAAATCATTCCTGGCCGTGGTCCTGTTATGGACCGTGCGATCCAAAGTCGTGCTGACGTGGATGCCTTGCCGATCCTTGAAGAGGACGTCCTTCAGGTAGCCCGAGGCATCGAGATTATCCGAGATGAGCTGACGGAACAGCAAACCCTGATTGGTTTTGCAGGCGCACCCTTTACACTGGCGAGCTACCTTGTCGAGGGCGGCCCCAGTAAGAACCATGAAAAGACTAAGTCCATGATGCATGGGGACCCAGAAACCTGGCATGCCCTTATGCAGCGTCTGGTTCCTACCATCGTGCGTTTCCTACGCACCCAGATCGATGCAGGCGTTCAGGCCATGCAGCTTTTCGACTCCTGGGCGGGATTCCTCACGGAGCGCGATTACCGTAATCACGTGCTTCCGTATTCCACTCAGATTTTGGAAGAGGTAGCGGATGTGCCGCGCATCCACTTCGGGGTAAGCACTGGTGAACTGCTCGCTACGATGAGCGAAGCTGGCTCTGAGGTAATGGGTGTGGATTGGCGTGTTCCCCTGGACGCTGCTGCCGAGCGCATTCACGCGCGTTCCGGGGCCAAGGTGCTGCAAGGAAACCTCGATCCGGCGTTGCTTTTTGCGGGAGACGACGTACTAAAAGCTGAGATTGAGCGTATCTGCATGGAAGCCGATCGCGCCATCGCCGCAGGGCATGCCACAGGGCATATATTTAATCTCGGACACGGAGTATTGCCGCACACGGATCCTGAAGCAATCACTCGTGCGGTGGAACTCATTCATCGTTTTTAA
>CpE56_288
GTGCGCATTGCCATCATCGGTGCCGGTTTAGCGGGGCTAACGGCTGCTTATGAGATTCATAAACTCGCCCCTCACGCGGACGTAGAGGTGTTCGAGGCGACAGATCGAATTGGCGGCAAACTGTTCACGGTTCCGTTTGCCTCCGGTCCTACTGATATGGGCGCAGAAGCATATTTAGCTTTTCGGGAAGATACCACTGAATTTTTCAAAGAGCTAGGACTCGAGGAGAGTTTGCGTTCTCCCTCGGGGTTGCCTTCTTTGCTATACCAGGGAGGCAGCCTTCATAGCATGCCTTCCAACACGATCATGGGTATCCCCGGCACAAGTGAGGACCTAGGTAACCTGGTCAGCGAGGAAACTCGCAAACGCATTGACTCGGAAATAAACGCGGAGTCTATTGAGTGGCCTCAAGAAATAAGCCTGGGTGCACTCCTGCGGGAACGCTTGGGTGATGATGTTGTAGATCATGTGGTGTCGACGCTGCAAGGTGGCGTTTATTCTTCTACCTCGGATGATCTCAGCGTGCGCGCTACGGTACCGCAGCTAGCGCGGGCCTTAGACAAGCTCAAAGAAGAGGGAAAGCCCGTAACCATCACGGGTGCTGTTCAACGGCTTTTGTCTGAGCGAGAGGAACGTAACAAAAAACGGGGATATACCCCGAGCGTTTTTGCGTCTTTCGCAGGCGGTTATGCGGAGATGTATGAGGCTCTTGCTGAGCGTAGCGAGGCAAAGATCCACATCGATGCCTTTATTACCGCAGTGGATAAAAAGCCTGAGGGTTTTGTGCTCAAGGGTGCTGAAGGGGTCTTTGATAAAGTCCTGTTGACGGTGCCGGCGCCCACGGCGGCTCTGCTGCTTAAGAACCTTGTTCCGGAGGCTGCACAACAGCTTAAAACTATCAAGCTAGCGAGCTCTGCCGTGGTAGGAATGAAGTTTGATAATTCCGCGGGACTCCCCGATAACTCTGGGATTCTTGTTGCCACTAATGCCCAAGATGTGAGGGCAAAAGCATTCACCTTCTCCTCTAAGAAGTGGCCTCACCTGGGGGAACGTGGCGGTGCTTTAGTGCGGGCCTCTTTCGGTAGGTTTGGTGAGGACGCTATCGCGCGCGCAGACGAAGACGAGCTTGTCGACGCAGCCCTCGACGACCTACAGACCATTACGGGATTCGACGGACGTGCTGCTGGATTATCGGAGATCTTTGTCCAGCGATGGTTCGGCGGGTTGCCAATGTATGGTCCTGGGCACTTGGACACGGTTGCAGCAATCAAGAAAGCACTGGCTCAGGTTGAGGGCATCGATGCTACTGGTGCGTGGGCCGATGGCGTCGGCGTTCCCGCAGTGATCGATGCTGCGAAAGCAGCGGCCAAACGAGCACTTGCCTAA
>CpE56_289
ATGACTATTGCATTTCTTGGAACCGGTCGAATGGGCACAGAGTTAGCACTCCATCTGCTCAAAGAACACGAACTCGTGGTCTGGAATCGCACCCCAAGCAAAGCAGAGCGCTTGGTGGCAGCAGGTGCCACGCTCGCTTCTTCCCCCGAGGAAGCGGTCGCTGCTGCCGATATCGTTGTGACATCGCTTTTTGGCCCCGATACAGTGCGAGACGTAGTTATTACCCCTCGCCTTATCCCGGATGGGGTGCTGTGGATTGATACGACTACCGTCAGCCCGGAAGACTGCATTGAGTTTGCTCATGCAGTGCCTAGCTATGTCGCAGCCCCCGTGGTGGGTACCCTCGGCCCAGCTCGCGCCGGCTCTTTGGGAGTTTATGTGGGCGGCACCGATGAGCAGTACCGCAATACCGCTGCTGCGCTCGTCGCCCCATGGGCAGATCCTGAAAGACTTGTGCTTGTCGACGCCGCCCCTAAAGCTGCCGTAGGAAAATTGCTGGCTAATCTCGCCCTTGCAGTAAGCGCCCAGGGGCTTAAGGAGGCGCTGCTCCTCGGAGACTCCAGCGGTTTGTCCCCGGAGGAAACCCTCACCATGCTTAGGTCCACCGGCCTGGCCTTTATCGCCGGGATGAAGCATCCCTTTGTTGTGGGCGAGCGTCCCACCGCACCTGGAGACTTCACAGCAGATGCGATAGCAAAGGATGCTCGCCTGATGCTGAACACCGCGGATCAACCGCTTCCCGCAGTCGCCTCAGCACTAAAGTCATTGGAAGAACAACAGCAGGCCGGGCATGGCGATGAGGATTTCTCCGTGATGCTGACACGCCGAGACAGCTAA
>CpE56_290
ATGACTGTTATCCCGACTTCCTCTAACGTTCAGCGTTCCCGTGAGCTTTTCGATCAAGCATGCAAAGTAACCCCAGGTGGTGTGAACTCACCGGTGCGCGCTTTTGGATCCGTGGGCGGGCAGGCGCGTTTTATCGCGTCGGCGCAGGGCTCCAAGCTTTATGACGTAGACGGCAATGAATACGTGGACCTAGTGTGCTCTTGGGGGCCGATGCTTTTGGGGCACGCCCACCCTGAAATCGTTGAAGCAGTGCAGAAGGCAGCGGAGAAGGGGCTATCTTTTGGCGCTCCTACTGAGGCTGAAGTGCGCATAGCTAACATGATCGTTGAGCGTACCTCTGTGGAGGAGGTTCGCATGGTCAACTCGGGCACAGAGGCGACCATGTCTGCAGTTCGGCTGGCTCGGGGGTTCACTGGCCGCCCCAAGATTATTAAATTCGACGGGTGCTATCACGGACACGTTGATGCGCTGCTGGCATCCGCAGGATCCGGGGTAGCTACGTTCGCATTGCCGGATTCTCCAGGCGTGACGGGTGCTTCCGCCGCGGATACCATCGTGGTGCCGTATAACGACATCGAGGCGGTCGCGCAGGCTTTTGCAGAGAATGATGGGCAAATCGCCTGCATCATTGCAGAGGCCGCGGCAGGAAACATGGGCACGGTTGCCCCACGCAATGATTTTAATGCCAAGCTCAAAGAGTTGGCACATGCTCATGGCGCATTGCTCATCTTGGATGAGGTGATGACGGGCTTCCGTACCTCCTACAATGGTTGGTTTGGCGTAGACCATGTGGCCGGAGACCTGACCACCTTTGGCAAGGTCATCTCGGGTGGTCTCCCAGCTGCGGCTTTTGGTGGACGTGCGGACATTATGAAGTACCTGGCCCCTGAGGGGCCGGTCTATCAGGCGGGGACTCTCTCAGGTAATCCGGTGGCTGTGGCCGCCGGCATGAAATCTCTTGAGCTTGCTACCCCTGAGGTCTATGACATAGTGCGTGCTAATGCTGATCGCCTGGCCGAGTTGCTGAGCAGCGCGCTAGAGCGTGAAGGGGTAGCTCACCATATTCAGAGGGCCGCTACGATGCTATCCATCCGCTTTGCAGAGGGCGAAGGCCACAACTTTGATCAGATGAAGTCGGCTGAGACATTCCGATTTTCTCCTTTCTTCCACGCTCTCATGGATAATGGCATCTATGCGCCGGCGAGTGTGTTTGAGACCTGGTTTGTGTCTGCGGCGCTTAGCGACGAAGATTTCGAGAAGATCGAGAACGCCCTACGCCCAGCGGCTCAGGCTGCAGCTGCCGCAAACAAGTACTGA
>CpE56_291
ATGAGTACCACCATCGTTCACCTCATCCGGCACGGAGAAGTCTTTAATCCAGAGCGCATTCTGTATGGGCGCATCCCTGATTACCACCTCTCCTCACGCGGGCACAGCATGGCTGCTCGGACAGCTAGCTCCTTTGCCGGACACGACGTATCCGTTCTGATGTCCTCTCCTTTGGAGCGCGCGCAGGAGACAACAGCGCCTTTTGCGGAGAAGCTAGGACTTGAAGTGCGTCTCGACGACCGTCTTCTGGAGTCCGGCAACCGTTTTGAAGGCCTGCGCGTCAAAGGCTTGAGGTCTCAATTGTGGAACCCCGTGAGGTGGCCGCTCATGACCAACCCGCTGCTGCCCAGTTGGGGGGAGCACTATGTGGATCAACGCGATCGCATGATGGCAGTAGTAGAAGATGCTCGGCGCGCCGCTGAGGGACACGAGGCGATCTTGGTGAGTCATCAATTGCCTATTGTGTGCGTGCAACGGCATGTTCAAGGAAAACCTCTGGCGCATAATCCGGCGGCTCGACAGTGTAACTTGGCTAGCGTCAGCTCGCTGGTGTTTGAAGGCGACCAGCTCGTTGACTATATTTACACGGAACCAGCACAGGAGATCTAA
>CpE56_292
GTGAAGAGGACTCTCGCTGCGACGATGATATCGAGCCTGCTTGTGCTTAGTGCGTGCAGCTCTGAGGACACTGCAGGAACGGACGCAGTGGCTATCGGTGGGACGTTCCAATTCCATTCACCAGGTGGGCAAACGGAGATTTTCTATGAGGAAGCAGACCGAGCTCCTGTTAAGAACATCTCTGGCGAGTCTTTGTCCTCGGACGCAAAGATCAGCCTTGATGATTACAAAGATCAGGTTGTTGTTTTGAACGCATGGGGTCAGTGGTGCGCGCCTTGCCGCAGCGAGTCCGATGACTTGCAAACCGTGCAGGAGTACCTGGAAAAGGAGCAGCGCGGTACAGTGCTGGGGATCAACGTGCGTGATTATTCCAAGCAGATTGCCCAAGATTTTGTCAAAGATAACGGGTTAACCTATCCCAGTCTGTATGATCCACCATTTAAATCTGCTGCACAGCTCGGAGGGGTCCCCGCTGCCGTGGTTCCTACGACTATTATCCTGGACAAGCAGCACCGTCCAGCAGCGGTTTTCCTAAGAGAAATTACCGCTAAGGACGTTATTGACGTGGTTGAAAGAATTGTATGA
>CpE56_293
ATGACTGACGTTTTAGCTAGTGGTATTGGCGAGCAGATCGCAGACGTTGCGGCCACAGGGCCACTACTGCTTGGCCTAGCGGCCGCAGCGCTTGCCGGTTTAGCCTCTTTTGCCAGCCCTTGTGTGATTCCATTGGTTCCGGGGTATATGTCTTACCTGGCGGGAGTAGTAGGCGCAGAGATGGAGCTCGGTGAACAAGGCCCGCAAGTAGCAAAGAAGGGGCGTTGGCGGGTAACCGGGGCGGCCCTACTGTTTGTTCTTGGGTTTACCGTGATTTTTACCCTGGCCACGGCAACCGTTTTTGGTGCCATTAGCGCCCTCACTCTCAACGCGGAAACCTTGATGCGTATCGGCGGGGTGGTCACGCTGCTCATGGGCGTAGTGTTTTTAGGCTGGGTGCCCTTCTTGCAAGAAGATAAACGAATGGCCCCTAAACGCTGGTCTACCTGGTTGGGTGCGCCGCTGCTCGGAGGAGTTTTTGCCCTGGGGTGGACTCCCTGCTTAGGGCCTACCCTAGCAGCTATTATTTCTATTTCTGCTGGTACAGAAGGAACAACCGCAGCTAGGGGAGTGGCCCTCATCCTGGCGTACTGCGTGGGATTGGGATTTCCCTTTGTGGCGGTTGCACTGGGTTCTGCGCGGGCAATGCATGGCATAGGGGTGCTGCGGCGGCACTCTCGTACTATCCAGATCGTGGGTGGTGTGGCATTGATCGCAGTCGGCACGGCGTTAGTCTCTGGAACGTGGGGGATATTTATTAACTGGGTGCGTCAGTGGACCGTCGAGTATGGTGCAACTTTTATTTAG
>CpE56_294
ATGAGTAAGCGGACGAGGAAGCTGCTGAGCTACCCATTAAAGGCATGGCACTGGCTCACGAGCATGCGCACGGCGTTGGCCCTGCTATTTCTTCTAGCATTAGCCTCCATCCCCGGCGCATTGTTGCCGCAGCGTTCCCTTAACCAGTCAAAGGTTACGGAGTACATCGCTAATAATGGCCGGACTGCTGAAATTTATGACAAACTGCAGCTTTTCGACGTCTTTAGCTCTACCTGGTTCACTGCGATCTTTGCCCTGCTGTTCCTTTCACTCATCGGATGTATCATCCCGCGCTCGTGGGATCACTACAAGGCCATGAAGACACCCCCGGTTCGGGCTCCAAAAAATCTGAGCCGGTTGCCGCTGCACGGCGAGGGCAGTGTGGAAAAACCGCTGAGCCAGGTAGAAGAAGACATACGAGCGCAACTCAAAGGGTGGAAGCTGGCAGAGTACACCCCAGAGGAAGACCGAGCCGGGATGCGGTCGTTTTCCGCTGAGCGGGGGTATCTGCGAGAATTTTTCAACTTAACATTCCACCTTGGTCTGGTGGGTATGTTGGTTGTGATTGCAGTGGGCAAGCTGTTCTTCTACGAGGGACAGGTGATCATCGTTGCCAGCGACGATAAGACAAAAAGCACGGAGTTCTGCAACACTGCGACGGCAAACTACGATTCCTTCCGGGCCGGCTCGCTTTTCGACGGCACTGGCTTAAACCCTTTTTGTTTTATCGCACACAACTTTTCTGCTGATTATCTTCCCAATGGGCAGGCGAAGATGTTTAGCTCTTTGGTCTCCTACGCAGCGGGAGAAAAGATCTTTAATGATACCGAGACGTGGCAGCAATACACCCTTAAAGTCAATCATCCCCTGCGCATTGCCGGCGACCGCGTTTATCTGCAAGGACACGGCTACGCACCGACCTTTAGCGTCACGTGGCCCAACGGGGAAAAGAGAACCCAGACCGTTCAGTGGCAGCCGACTGACCTTATGAACTTCCTCTCGGACGGTGTGGTTCGTTTTGACCCGCCGGCCGGAATGTACAAAGACGCCTTTGAGAAGCGTCAAAACCAGCTGGCCATTCAAGGCTTGTTTGCGCCGACTGCCTCCTGGGAAGGCGAAAACAAAGCCTTGCTGACTTCCCGGTATCCAGCTATGACCAACCCCGCGGTAGCCATTGACATCTATCGGGGAGACAACGGCTTGGATTCCGGCAGAGGACAAAACCTCTTTAGCTTGGACAGTGCCCTGATCCACTCTGGTCAGCTGCAGAAGCTGGAACGCGTTAACCTGAGCGTTGGGCAGTCCGTGACCCTGGATAACGGAACAGTGGTCTCGTTTGACGGTGCCGAACAATTTGCTAACTATCAGATCAGCCATGATCCCGCACAGCTCTGGGTGCTCTTTTTCACCGTCATAGCGCTGTGCTCTCTCGCCGGTTCATTATTGATCCGACGCCGACGGATCTGGGTGCGCGTGCGCCCTGTTTCCAGCACCGTTACCTGTGTAGAGACCGCAGGACTCGCCCGAACTGACCGCGCCGGGTGGGGAAGGGAATACGAGCGGATTCATCGACGCATCCTTGGGCTTCCCGATCCCGACGAGGACTAG
>CpE56_295
ATGACACCCCAAGAACTGCTTATGGCTTGGCATGAACAGCAGACGGCTTTCATAGAACATCGAGCGCTCAGGACCCGCACGCTCATCGAGGTCCTTAAAGCACGGTATGGGGATGCTCCCATCTCTGTGCTCGATCTTGCATGTAGCCCAGGCAGCCTCGGCACAGAGATCCTTCAGGAGTTACCTAACGCCACGGTCGTTGGTGTGGACCGGGACCCGGTATTGCTACGGCTAGGGGCAGAAACAAACCAATTCGGTGAGCGTCTCCGCTTTGTCGACGCCAACCTCACCGACTCCGCTTGGGTAGAACAACTCCCCGCTACAAACTTTGATGCCGTTATCAGTGCCACTGCTTTGCACTGGTTCGCACCCGACCAGTTATCTCAGCTCTATCAGGACCTCACTCGGGTGGTTAAACCCGGTGCGATCTTTATGAATGCCGACCATTTGCTTTACGACGCCCACCACAATCCAGTCTTAGCCTCTCTTTCTGAAACAATCCGGGAGGACTTCCGCGCCCGCACAGTTTCCTCGGGAGTTCTTACGTGGGAGGCCTGGTGGGATGCAGCCTTCCAAATGCCAGGCTGGGAGAAAGAAGCAGATCTATGGCATCAGCGCTGGGCCAACAAGTCTGCCACGGTAAAAGTAGATAGCACCTACCACCTCGCGGCACTGCGTTCCGCGGGATGCTCAGAAACGGGCCACCTATATCAGTGGCTCGATGACTATCTCATCTACGGAATCTGGCCCACAGCCTCATGA
>CpE56_296
ATGATTACGGCTACCGACCTCAACATCACTTTCCAAGGCACTCCCATACTTCAGGGGGTAAATCTGAGTGCACAGGGTGGGCACACGATCGGCATCGTGGGACCAAACGGGAGTGGAAAAACCACCCTGTTGCGCGCCCTTTACAAGTCCTTATCGCCTCAGAGCGGGCGAATAGAAATAGATACTGAAGATTTGTCTTCACTCACCCCGCGCCGGATCGCGCAAAAGGTTGCGGTGGTAGCGCAGGAACGCGATTCTTCCCTACCTCTACGCGTTTCCGATTGCGTGGGCTTGGGGCGGTTGGCGCAAAGCACGTTATTGTCCTACTCCAACGCACACAATCACATGATTGTGGCGTCGGCGTTGGAACAAGTAGGGCTCTCTGGATTTGGTAGCCGGTTGATCTCAGAGCTTTCCGGCGGCGAGAGACAGCGTGTGCTCATAGCTCGCGCCATCGCGCAACAAGCTGACCATGTGCTTCTCGACGAACCCACCAATCATCTCGACCTCGCGCATCAATTTGCCATCATGGAACTTGTCACCACCCTCAGATCAACGTCTGTGGTTGTACTCCATGATCTCAACCTCGCAGCACGTTTTTGCACCGAGGTCATCGTTCTTAACCATGGCATGGTCGTAGCTCAAGGCAAGCCTGATCACGTTTTTAACGCAGAGATGTTTGCTGAGGTCTTCGGACTCCACGCGCAGATCCTTCAGCACAGAGGATCTCCCCAATTTCTTTTTTCACCACTATCTTCTCGTGCTTCCTAG
>CpE56_297
ATGAAGAAGACAACTGCTCAATATTTAGCCCTAGTGTCCGTTGCGGCCTTAGCACTCACTGCCTGCGGCGAAAGCGCGGCGGATAAACAGGCCGCTCACGATAAGACCGCTGCATCGGAAGCCAAAATACAAGTGGCTAGTTGTGATGAAACACTGAGCTTTAACAAGGCCCCCGAGAAAGTCCTGGTCATGTCAGAAACAGACATTTCGATCCTCCACGACCTTGACGTGATAGACAAAGTCGTGGCAAAAGCTGGCGCCAAGCGGGTAGAAGGCATTAGTCCGAGTCTAGAGAAGGCAATAGCAAACATTCCCACTATCGCAGCCGGCGAATTAGACACCGGCGGCGCAAAGGTTTCCACGGAAGCCATTCTTGAGCTCAAGCCTGACCTTGTTATCGGCTTTGACACAGGGGCAGACCGACAAGCATTAAAGGACGCTGGAATCCCCTTATATTCTCCAGACGCGTTCTGTCCCAATGCCTCCGCTAAAAAAGCCGATTGGGGCTTAGTGAACAATGAGATAGACAAGCTTGCCACGATCTTTGATGTGAAAGGCAAAGGGGAAGAGCTTAAGAAGTCCGTCCAAGACAAGCTCAAGCAGCAAGGCAGCACCCAAGGGGATACGTCTGCCGTCATGCTCTATATCACCCCCGGTTCGGATGAGTTTTATGCCTATGGCAACACTTCGATGGTGCAACCTATTTTGGAGGCCAATGGACTCAAGAACGTCTACGCAGACAACCCAGAGCGAGTCTTTGATTCCTCTATGGAAGAGATACTGGCTAAGAACCCTGATCGGATTGTCCTGCTCTCTGAATCCTCAGACTCCGACGCTGCCATGAAGACTTTCTTAAATTTCCCGGGAGCGAAAGATCTCAAGGCTGTCCAGAATAATCACGTTGCACACATGCCTTTCATCCTGACAGATCCTCCCACCACGCTGTCTGTAGAAGGCGCGTCCTACCTGCACAATCTAATCAAATAG
>CpE56_298
GTGCAATACACAGGGCAGCGCACCACGATAACCACGCTGGTGCTCAGTATCATGGTGCTTTTTATCCCGGCATTAAGCGTATGCATCGGAGCTGCGGGAGTCGCGCCTTCCCATGTGTTTGGCGTCATTTTAAGCCACATCCCGCATGTACCCGTCGATATCAGCTGGGATAGAGCCACCGATGCGATTATCTGGCACAACCGTTTTCCGCGAGTGCTACTGGGACTTGCAGTCGGCGCAATATTGGGCGTCTCTGGAGTAGTCTTCCAGGCCGTAATCCGGAATTCTTTAGCGGAGCCCTACGTCCTGGGAGTAAGCTCTGGGGCTTCCACCGGCGCGGCGTTTTCCTTGATTATCCTCGGTTTAAGCTCCGCGTGGGCCATGGGATTCTTTGCCTTTGCCGGTTCTGTCATTGCTACATGTGCTGTTCTAATCATTGCAGGTCGCAGCTCATCCCCACTCAAGCTCATACTTTCTGGATTAGCAATCGGATTTGGCGCACAGGCTTTTACCAACTTCATCATCTTTACCAACGGCCCTCCGGAGACAAACCAAGCAGTGATGTTCTGGATGTTGGGTTCCCTAGGCCGAGCGCGCTGGCAAGCGGTGGTTGCAACAATTATTGTCGCCATCTTTTTGACTCTGCTTATGGCCATAATCGGACCGCTCTTGGATGCTCTGGCCAGTGGCGATGAGACCGCACGGGCTGTAGGCGTGCCCCCTGAAATTACTCGGTTACTCGTTCTCATCGTGGTATCTGCCGCCGTGGCAATAGCCGTGAGTAGCTCCGGCGGTATCGGTTTTGTTGGTCTTATTGTCCCCCACATAATGCGCATAGTCTCTGGTTATAGTCACCGCATGTTGGTAATCAATACCGCTTTGGCCTCTGCGTTATTTCTTGTACTTGCAGATGCCTTGGCGCGGGTGCTGATTAGCCCGCAAGAGCTTCCTATCGGAGTGCTCACCGGCCTGATTGGCGCACCGGTTCTAGCAATCCTTATTCGACGAACTACAAACGTATAG
>CpE56_299
ATGAACGTCAACCCGAATCTTGCGTCGCTATCCGATATGGCATTTGCGTCGAGCTTCGTCATCTATTTTATTGCTCTTGTACTCTCGATTGTCTTTTATATGAAAACGAGAATGCTCATTGACCTGGAACGGGAAAGAGTCAATGAACGGGCGCTCGTGACCGTGGGGAGCGAATCCGATAGTACCGAGGGGATGGGCACCGAGCTGGATTCTGCGGATGATCAAATCTCTAAGGTGGGAGCATCTGCAGAAAAGTTTGCTGGTATGACCCAGATGATCGTGTGGTTGGGCGTTGTTGTTCACGCCGCCTCTGTGATCTTGCGCGGTCTATCCGCTTCGCGGTTCCCCTTTGGCAATCTTTATGAATATGTCTTGGTGATCAGCTGTTTCGCGGTAGCGATTGCGGCGTTCTTCTTGCAACGGCGAGAAATGCGCGTGTTGTGGCCATGGGTTCTCACCCCTATCTTGGCTCTGCTCTTTTTTGGTGGGACCAAGCTCTATGCTGATTCCGCTCCGGTAGTACCTGCTTTGCAGTCGTTCTGGTTCCCGATCCATGTATCTACAGTGTCTATAGGCGCTTCTATCGGCATGATCTCTGGCGTTGCTTCCGTGCTTTATCTGCTGCGTTTATACCAGGAGCAAGGCAAGGAAAAGGGGGTGCTAGGGGCACTGGCCAAGCCGTTGCCCTCTGCAAAGCTTCTCGACGCCATCGCGTATCGCACAGCGATTATCACTGTGCCGGTCTTTGGTCTAGGCATTATTTTAGGAGCAATTTGGGCAGAAAGTGCGTGGGGGCGCTTCTGGGGATGGGATCCTAAAGAGACCGTGGCTTTTGCTACTTGGATCCTTTATGCGGCTTATCTGCACGCACGTGCTACCTCAGGATGGCGGGACTCCCGGGCTGCGTGGATCAATATTGTAGCGCTTTGCACCATGGTATTTAATCTCTTTTTTATTAATATGGTGGTCTCCGGTTTGCACTCATATGCGGGTCTGAACTAA
>CpE56_300
GTGGGCCGTCTTATTCTTCTTCTCCTGCTTATCGCAGCCATCGTGTTGGTGTGGAAGGCGTTTGGCCCTAAAACTTGGCAGAAGAGCGCCATCCCCGAGCCTCCTCGTATCAAAGGCCCAGATGACGATGAAGAATTCTTGTGGCGTTTGGAAAGAGATCAATTTAAAAAGCGTCGCGCCGCGGAGGAAGCCAAGCGCAAAGCAGCTGAGCAAAAGAAGCGCGAAGCCACAGAAGATACTTCCCATGGTGATCGGGAGAAGTCGCAAGACGATGGGACCCCAAGCGCCTAA
>CpE56_301
GTGAGCGAAACTGCAATGTCAGAGAATTCTCGTCCGATCGTCGATCCGCAGGTAAGAACTGCTGCCCGGAAAGCCGTCATCGTGTACGGTATCGCACGATGCGCACTTTTTATCGTGCTGACCGCCATCATTCAGGGGATTGCGGTAGCCATCGGCGCCCCAGTGCCAATCCTTATTTCAGCCACGCTGGCATTAATCCTGGCCATGCCTCTATCCATGTTTGTGTTTAAAGGGATCAGGGTTCAAGCTACTCAGGCCGTAGCGTTATGGAGTGCACAACGCAAGGCCGAGAAGGATTGGGTTAAAAGCGAATTATCCAGCCGCTAA
>CpE56_302
ATGTCAAAAGCTACTTTTGCCGATTGGAAAGAAGGCGCCCGTCCTCACACGTGGGCCAATGCCTTTGCCCCCGTCATCATCGGTTCTGGCGCCGCAGCCCAAGCCCATGGTTTTAGCTGGTGGCGGGCCCTGTTGGCGCTCGTTGTCGCATGGGCACTCATCGTAGGAGTGAACTACGCAAACGATTATTCAGATGGAATCCGCGGTACAGATGATGACCGCACTGGCCCACTACGGCTAACGGGATCTGGATTGGCGCAACCGGAGGACGTTAAACGAGCTGCTTTTCTAGCTTTCGGAGTAGCAGCGATCGCCGGCATCGCCTTGTGTTTAGCAAGCGCATGGTGGCTTATTGCCGTGGGCGCTCTTTGCATCCTCGGGGCCTGGTTTTATACCGGCGGGAAAAATCCCTATGGGTACCGTGGACTCGGCGAAGTCTCAGTCTTTGTATTCTTTGGCCTTGTTGCAGTACTAGGAACTCAGTTCACTCAGCTCGGCAGAGTCACGTGGGTTGGTTTCGGTTGTGCCGTAGCGGTAGGAGCAATGTCCGCCGGGGTAAACCTTGTAAATAACCTCCGCGATATTCCCACCGATTCTGCCGCAGGGAAAACTACCCTTGCGGTTATTCTTGGCGATACCGCAACCCGCCGCTTGTATTGCGTCCTCGTAGCCATACCGTTTGCGGTTTCCCTTGCGTTCTTTGCAGTTTCACCCTGGGCTGGCATCGGCATTATCGCCCTTCCGCTTGTGATAAAAGCAGCACAACCTGTGGTGAAAGGACGCCACGCTCAGGATCTTATCCCGGTACTCGGCGCTACTGGAAAGTCCATGGCGGTATGGGCCGTAGCAACTGCCATAGCATTAGCGGCTGGATAA
>CpE56_303
GTGCATGTACTTGAGCCCCTCGTTGTCCCCACGCATAATCCTGCCAGCATCCTCGACCGCTTGGAACAGGCCATCGTGGGGCAGCGTAGCTTCCTCCCCCTTCCGTCCGACGATAAAGATCGGACCGAACTACTGCGCAGAACCCAACACGTGGGTCACCCCATCGATCCAGATATTGCTCTGGTCATGAGTACTTCCGGCTCCACCGGGATCCCCAAAGGCGCTATGCTCACCGCGGGCAACCTTGTGTCTTCTGCAGACGCTACGCACCAGTTTCTCGGTGGCGAGGCCCAGTGGCTGCTGGCTATGCCGGCTCATCACATCGCGGGAATGCAGATACTGGTTCGCTCGATCATTGCTGGTTATGATCCCATTGTTGTCGATGTTTCACGCGGCTTTAACGTGGCTGCTTTTGCCGCTGCCGCAGCAAGCGTCGAAGGCGAACGGGTTTACACATCATTGACGCCCCTGCAATTGCTTAAAGCAATGGATACTTTGGTGGGCATCGAGGCTCTTCGAGTCTTCACGGCGATCCTGGTGGGCGGCGCTCCTTTGCGTGCCGACGACCGCCGCGCGGCCAAAGAACTCGGCATCAACGTGGTGACCACTTACGGCGCCTCAGAGACATCCGGAGGCTGCGTATATAACGGCCGCCCGGTGCCTGGCGCGACGATACGCGTTATCAACGAGCGCATTCACCTTGGCGGCCCTATGATAGCGCAGGGATACCGTAATATCCCCGATCACCATGCGTTTTCTCAACCCGGCTGGTTTATTACCTCCGACGCGGGCATCCTCAATGACGGAATACTTGAAGTTGTAGGCAGGCTCGATAACGTTATCGACTCTGGTGGCTTAAAGATTCACCCCGAAGTTTTGGAGCGCAAACTTTGCGATGTCCCTGGAGTCACGGCGGCTTGCGTAGTGGGGCTACCCGACAGGCGATTCGGCCACATTATTGTCGCAGTTTATGAGGGCAATGCACATCCTACAACTATCATTTCCGCGCTTGATGATCTCCCTCGTTGGCAGTTGCCCAAGGACATCCGTCGAGTGGAATCTCTGCCACTTATCGGCCCCGGAAAAATTGATCGTAGGGGTGTCACCGCCCTTTTCACACAACAGTGA
>CpE56_304
ATGGATGAGCAGAAAACATACAGTACCGATAATCCTTTTGATGCTTCCCAGTGGGAGACCGTCGCGGGGTTCCAGGATCTTACTGATATCACGTACCACCGTCACGTAGGCGAAGGACGAGAAAACGGAATTGTGCGCATAGCTTTTGACCGCCCTGAAGTCCGTAATGCTTTCCGACCCCACACTGTCGACGAGCTCTATCGCGCACTCGACCACGCTCGCCGCACACCCGATGTGGGCACCGTACTGCTTACCGGAAATGGGCCGAGCGAAAAAGATGGTGGCTGGGCCTTCTGTTCCGGCGGCGATCAACGTATCCGCGGACGTTCCGGATATAGGTACGCCACTGAGCACGCTCACGACGACGCCACCGCAGACGAATCAACAGTGGACACTGCCAGGGAAAAGGTCGAAGGTGGCAGGCTGCACATTCTTGAGGTACAACGACTCATCCGCACCATGCCCAAAGTGGTTATAGCGGTAGTCAACGGCTGGGCCGCAGGTGGCGGGCACTCTTTACACGTTGTGTGTGACATGACAATCGCTTCCCGCCAGGAGGCTCGATTCAAGCAGACCGATGCCGATGTGGGATCCTTTGATGCCGGCTATGGTTCCGCATATCTAGCAAAAATGGTAGGGCAGAAATTTGCTCGTGAAATCTTTTTCCTTGGGCGTACATACGACGCCGAGACGATGCAACGCATGGGTGCTGTAAATATCGTTGCAGATCACAAGAATCTAGAGGACGAGGCCATTCAGATGGCCCGCGAAATCAACGGCAAGTCCCCTACCGCCCAACGCATGCTCAAGTTTGCTTTTAACCTCACCGACGACGGCCTCATGGGGCAGCAAGTTTTTGCCGGTGAAGCCACTCGCCTGGCATATATGACGGATGAAGCGGTGGAAGGCAAAGAAGCCTTCCTGCAAAAACGCGCTCCTGATTGGAATGACTTTCCTTATTACTACTAA
>CpE56_305
GTGCTCCCCTTTGAAGCCGGAATCCTACCTGTTACCGTGGTATCTCTTTTTGTTGCGCTCATCATCGAATCCTTGCGTAAACGCACAATCACGGGCGCCATCGACTCGGTAGCAAGTTTTTTCAAAGGCATGGGTGAAGGCGCAGCAGGCGTAGTCTCCCTACTCGTAGCCGCTGCCGTTTTAGTCGAAGGTATTACCCAGATGGGCGTGATCGACATGCTCATCCAAGCAGCCGAAGGTTCTTCCGGCGCAGCCATACTCATCGTTCTCATTTTTGTGGTCGCTACCGCCGCCATGGCCACTCTCACCGGCTCCGGAACTGCCCCCTATTTTGCGTTCTCCGAGGTAGTCCCCTCTTTAGCGGCACAGTCTTCCATCCACGCACCGCAAATGCTCACTGCAATCTGGGGCACGTCTAATCTGATGCGCCAGATCTCTCCGGTCAACGCGGCAGTGCTTATCGTCGCCGGCGCCATCAAAGTCAACCCGATTCGACTGGTCAAACGCACCCTTGTTCCCATGGTTGTTGCAACAGTTCTCAACACACTGTTTGCGTTCTTATTTATCGGTTAA
>CpE56_306
ATGCTTTACATCCTCATCGCCCTTCTGGCTGTCGCCGCAGTGGTTTATCTCATAGTCAAAAAGGTCCACGCTGCCGCAGCCATTTTCTTTGTAGGCGTTCTGCTCCTCATGATTGCCGCCCTCACAGGCCGGGCAGAATTCCGTTCCACGGACATCACTTCTTCCGGGAACGCGCTCTATGACCAACTACTCGTGGTAGAAGCTCTTTTTAAGAGTCGTTTCTCTGGAATCGGCATGGCCATTATGGTGCTTTTTGGTTTTGTTTCCTATATGCGCCATATTGGTGCCGATGCCAAAACCGTGGTGATACTTTCCACACCATTACGCCGTTTTAAGGGATCATATTGGCTCGTCCCAGTGGGATTTTTAATAGGAAACCTTTTGTCACTGGTTATTCCCTCAGCTTCCGCGCTCTCACTACTCCTCGTGGCAACGCTCCTACCCGCGCTCATAGCCGCCGGACTCACCCCTTTGACAGTAGGAGCCATCGTGGTCACGTCTTCCACGATCATCCCTACCCCGCTAGAGGCGGGGCTCATTCAAGGTGCTGACCTTACCGGCATGACCGTCACAGAATTTGTCTACGGCCATGTCGCATGGGCAACCGTGCCGGCGTTGATAATCACCGCTTTTGTACACATGTGGTGGCAACGCCATTGCGATATCGTCGATACGCGCCATGCCCACGAGGGAACGCAGCACAACGCAGAAAACCGAGAAATAAGCGACTCCGATGCAGCTACCAGAGACGCCCTTGAGCGCGCGTCTGGGCTACCCGGCTATTACGCGGTCCTCCCCGCTCATGCCCCTTCTTTTGATCGTCGTTTCAGCCCTTTTAAAGCGCCTTAG
>CpE56_307
ATGACACAAGCGAAACCCCTATCAGCGTGGGGCGCCACAATAGATGAGGTACTTGAGCGCGCCCACGTGGTTGCACTTCCTATGAGGGTGCCTTTCCGTGGCGTGACCACGCGTGAAGCCCTTCTGTTCCGAGGTCCGGTCGGCTGGGGAGAGTTTGCACCCTTTTCGGACTATAGCCCTGAAGAATCCGCCTATTGGCTTTCTTCGGGTCTGGAAATGGCTTATCAGGGCCCACCGAAGGCTATGCGTGACTGCGTAGAGGTCAACGGCACCATCCCGGCAGTGATTCCAGAGCAGGTGCCTGAAGTGATGGCGCATTTTGATGGATGCCGGACTTTCAAAGTAAAAGTTGCGGAGAAAGGTCATTCACTTTCGGATGATGTTGCTCGTGTGAATGCTGTTCGGGAGGCCATGCCCTCGGCAATAATACGCGTTGACGCGAACCGTGGTTGGTCTGTCGAACAAGCCTTTTGCGCCGCCAAGCAGTTGAGCCCTCTGGACTATATGGAGCAGCCTTGCGCAACGGTTGCGGAACTTATTGAGCTGCGCCAGCGTCTTATACGGGCCGGTTTGTTTGTTCGAGTTGCCGCGGATGAGGCGATACGCAGAGCAGAAGATCCTTATGAGGTGGCGCGTGCACAAGCGGCAGACGTCGCAGTGGTAAAAGCGGCCCCCCTAGGAGGACCACGAAAATTGTTGCAGATCGCCGAGTTTATGCGTGCGCGTGGTCTAGACATAACAGTGGCCAGTGCTCTAGACACAGGCGTGGGGATGAATGCCGGGCTGGCAGCAGTCGCGGCTTTGCCTAAACACACTGATGATGAAGACTTTGACGTGCCCCCGGCAGCGGCAGGGCTGGCTACACAGCGGCTTTTTGTGGAGGACATCACTGCACCACGTCAGATCGTCGACGGGCAGCTGGCTGTGGAAATGCTCTCCCCGGACCCCGATCGGCTCTCGGAATTTAGTGTTAAAGATAGTCGCCGCGATGCGTGGTTGCAGCGGCTACAGGAGGCGTGGGAATTCCTAGAGCGTTAA
>CpE56_308
ATGATTTCATCGCCCCAGCTTGCCCGCGCCGTCGCTGCTAAACTCGCCCACTATCTCACTAATGTGGTGATCTGCCCTGGCTCGCGTAATTCTTCGCTCTCCTTGGAGCTGCTTGCTCGGGATGATATTCGAGTGCATACGCGTATCGACGAGCGCAGCGCAGCATTTTTAGCGTTAGGCATGGGGCGGGCATCTGGAAGACACGTGGGAGTTGTTACGACCTCTGGAACAGCGGTGGCTAACTGCCTGCCCGCGATGGTGGAGGCCTATCACTCTCACGCACCATTAGCCATGATTTCGGCGGATCGTCCAGCGCACTTGCACGGGACGGGGGCAAATCAGACGATCAACCAGACGGGAATCTTTGGAGTGGTTCCTACCACTTCTGTGGCTGCGCTTGCAGACGTAGAGCTGATCGATGCGGCCTTTAAGAGGGGACAGGTTCACATCAATGTGGAGCTGGATACGCCTTTGGTAGAAGATTGTCTACCGGCACCAACTACTAAGGGAGCGAAAAAAGCACCGATAAAAGGTGATTTCACAGATCATGGGGAGGTTGAAATAGATCTCAGCCGTCCTACCCTTGTGATCACCGGTGATGAGGCATGGGATGTTCCTGGGCTGGAAGACGTTCCTACGATTGCAGAGCCGAGTGCCCCAGCCCCGTACCATCCCGTGCACCCCTTGGCGACCAGCATATTCGCGCATGAACAGGTCTCAGCCGAAGGCTATGTGGTAAATACCAAACCAGAGCAGGTAATTGTGGTGGGGCATCCAACGCTGCATCGTAGCGTTTTTGACCTGATCGCCGATCCAGCAATCGAGGTAACCGTATTAACGCGCACCGATACAATTACCGACCCCACCCACAGCGCGCAAAAAGTTGCAACCCGGATAAAAACTACAGGGCGCCCCTCAGAACAATGGCTCAAAATCTGTGAAGCCGCCTCCGAACTGGCTGCAGAGGCCGTTCGCGACGTACTCGCTCAGGACTTTCGATTCAGCGGTCTGCATGTTGCCGCAGCAGTGGCGGACACGCTTGCTACCGGTGACACCTTAGTACTTGGTGCATCTAATCCGGTTCGGGATGCCTCCTTTGTAGGTCTGCCTTTTTCCGCAGTGGATACCTACACACCTCGTGGCACAGCGGGCATCGACGGTACCGTGTCCCAAGCCATCGGCGTGGCTTTGACCGTTCAAGCTCGAAACCCTGAAGAAATTCGCGCTGCTCGCACCGTGGCGCTCATGGGAGACGTCACATTCCTTCATGACGTAGGCGGGCTCTTTACCGGCCCAGATTCACCGCAACCGGAAAACCTAACAATCGTAGTGGCCAATGACTCCGGCGGCGGAATATTTGAGACTCTGGAAGTGGGAAGCCCTCAGTTGCGGGGCAGTTTTGAACGCGCCTTTGGCACTCCCCATGAGATAGATATTGAAAGTATTGCCGCCGCGTATGGTGTGGAATACCAGCTTGCAACTGACATGCAAGGACTAATTGAAAAGCTTATCGACGCCACCGACACCGCAGGATTTACCCTCATTGAGGCTCGGACTACGCGCGCTGACCGCCGAGCCATGCACGAGGCGCTGGTTAAGAAGGTGAACATGTGA
>CpE56_309
TTGCACCAAGCCATACTGGCACTTTTTGTCGCGGCCACGGTCGGTTGCATCAGCATGGTGATAGGTCCTGCTCTTAATGACCGCGAGATATCAAAGGCGCCGGGTCGCACGCTGGCTAAAGTCATTGATGTGGGTACCTTCCGCTCCACAGTGGAATATCAGGATGAGGAAGGGGTCTATCATTCTCCACGCGGAGGCTTGCTTTATCCCACAGGGCTGGGCAAAGGACAGCGCGTCTGGGTCACCTATGCCAAAAGCAATCCAGACCTGGTAAAGGTGCAGGGGAGGGGATGGACGCTCGCACTTATCCCGGCGCTGAGCACCTGGGTGGTGTCCTTTATGATAACGATGACCCTGTGGTGGGTTGTCACCCTGTGGTACAGAAAACATGCGAATAGCGATAATCGCTGA
>CpE56_310
ATGCGAATAGCGATAATCGCTGAATCCTTTCTCCCCGCTGTCAATGGGGTAACCAACTCAGTGCTGCGCGTACTCGAGCACACGCAGCGATGTGGGCATGAAGCCATGGTGATCGCGCCGGGTGCACGAGATGGCGAAGAAGAAATCCGTTCCTATTGTGGAGCGAGTATTTATCGAGTGCCGACTGTGATGGTGCCGCTCATCAATTCCCTCCCCATCGGAATTCCTTTAGGTCTTCGGGAACTGTTGCAAGCTTTTAGGCCCGATGTAGTGCATCTCGCATCACCTTATGCATTGGCTGCCCGCGGCGCCTTTGTTGCGAGAAATCTAGGACTGCCCTGTGTAGCGGTCTTTCAGACAGACATTGCGGGCTTTAGCCACAGGTACCACCTGCGGTGCTTGGAACGCACTAGTTGGGCTTGGACACGGGCTTTTCACAATGCAGCTACCCTTACCCTCGCCTCTTCTCGGTCGGCGGCGGCAGCCTTGAATGTGCATGGCATAGAACGGGTTAAGCCCTGGGGGCGTGGAGTAGATCTGGAGTTGTTTCATCCAGATCGTAGGGACGAAAAGCTTGCGCGCAACTGGGGCGCGGATAATCGCATTGTGGTGGGATATGTGGGCAGACTAGCTGCGGAAAAAGGTGTGCATAGACTCGTCGATCTAGCGTGCGACAACAACATTCAACTGGTGATCGTAGGCGATGGGCCAGAGCGTAAGAACTTAGAGAAACAGCTTCCATGCGCGATTTTTACTGGAGGGCTCACGGGCCTTGACTTGGCTAGGGCCTATGCCAGCTTCGACGTGTTTGTGCATCCTGGCGAGTTTGAGACTTTTTGCCAGACAATTCAGGAGGCCAAAGCCTCTGGTATCCCGGTTATTTCTGTGGCGGAAGGCGGGCCGAGAGATTTGATAGATAACAGATCGGGTGTGTTGTTACCGCTTATCCATGACTCACTGGTGGGACTATCACAATCCGTCTATGAGGTCTTTGAAAATCGCGAAGATTTGAGCAAAACTGCACGCCAGAGCGTGGAAGATAAGTCGTGGGCCCGAGTTTGTGATCAACTTTTCCGCTATTACCAAGAAGCGATGATTACACTGGATAACCGTGGCTAA
>CpE56_311
GTGGCTAAGGCATCTTTGGAAAAGAACCCCTTCGACGTGGCAAAAATGTTCGATGGTGTGGGAAAGAATTATGACATCACGAACACCGTGCTGAGCTTTGGGCAAGATCGCAAGTGGCGTGAGAAGACCCGCGAACGCTTAAATCTTCAGCCCGGTGAAAGGGTTCTGGATCTAGCAGCCGGTACCGCAGTATCTACGGTAGAACTAGGAAAATCCGGGGCATGGGTTGTGGCCTGCGATTTTTCTCAGGGAATGCTCGCCGCGGGGAAAGAACGAGACGTTCCCAAGGTAGTGGGGGACGGGATGCAGCTGCCTTTTGCTGATAATTCCTTTGACGCGGTCACTATCTCCTATGGCCTGCGTAACGTCCATGATTTCCAGGCGGCTCTCCGCGAGATGGCGCGGGTGACCAAACCTGGTGGCCGGCTTACTATAGCGGAGTTCTCCACTCCTAACGTCCCCGGCTTTAAAACTATCTACAAAGAGTATTTGACCAGGCTCTTGCCGCTGATAGCTAAAGCGGTGGGGACAAACCCAGAGGCTTATGAATACCTCGCTGAGTCGATCCGCGCTTGGCCAGAACGAGAAGAGCTGGCTCGTGCTATTAATAACAACGGCTGGTCTGATGCCGGTTGGCAGAATCTCTCTCTTGGGATTGTTGCGCTGCATTCTGCTGTGAAGCCTGAACATAACGGCTAA
>CpE56_312
ATGCATACCTCGAAATTAGTTGTTGTTGGCGTGGGGCATGTTGGCTCCTACGTTCTTAGCTACGCAATGGATTCAGGGCTCTACTCAGAGATAGCCACGATTGATATCAAACCGGGTGTGTCCAAGGGTGAGGCCATAGATCAAGCTCAGTCCACAGGTGTCCCCGGCACTGCATACACATACTGTCACCCAGGCGACTATTCCGATTGCGCCGATGCTGACGTGATTATTGTCGCCGCAGGCGGCTCGATCCTTCCGGACCCAGACGATCCGGAGCGCATGCCCGACCGGGCAGAACTCGCGGAGATCAGCGGCGCGGTAATTCGCGATGTCATGGGGAATATCGCAGCACATACTAAGAATGCCGTGGTTATCTTTATCACCAACCCGCTCGATGCTATGGTGCACATCGCCTCCACAGAATTTGATTATCCCACTGAAAAAATCTTTGGGACTGGAACGATGCTAGATTCTGCACGCATGCGTTGGATCATAGGCACTGAACTTGGCATTGACCCCAAATCGGTCACTGGCTACATGATGGGCGAGCATGGCTCCACATCTGTGCCGATCCTCTCTCGGGTCAACGTTCAAGGACTCAGCTGGGATGAGCTTTCTGCATGGCGAGGCAGTCCTCTTCCCACTGCGCCGGAGATCCAAGAACGCGTGATCAAGGCAGCCTATGATGTTCTCTTGGCTAAGGGCTGGACCAATGCGGGAGTGGCTCGATCGGCTAATGAGTTGGCTAAATGCGTGCTGCTTAACGAGCACGCCGTCCATCCCATCTGTACCCCACTCGACGGCGAATATGGGCTTCACGACGTATCCATGTCCGTGCCTACCCTCATTGGTAATGCTGGAGCGCTCCGCAAGATGCCCCCAACGCTCAACGACTGGGAGCTAGAGCAAATACACAAATCCGCCGAGTTTATCCGTGAGACAGTAAGCCGAGCTAGCTCATAA
>CpE56_313
GTGCGCGTGAATAATTCCGTTTTTTCTGTAGACGTGCTCGTGGTAGGTGCTGGCCCTGCCGGCTCCACGGCAGCCATTAATGCCGCACAGCGCGGTTCAACGGTTTTGCTTATCGACGCCGCCACTTTCCCCCGCGACAAAACCTGCGGCGATGGTCTCACGCCCCGAGCAGTGCACCAATTAGAAAAAATTGGGATTGATGTCACCTCTCGCTATGCCTCCAAAGGCCTTAAATTGCATGGCTTCGGGGGATCAGTCACTGCCCCGTGGCCGCAGTCTCCCTTTGGGACAATCAGTTCTGCCATGCCGCGCTCAGAGTTTGATGAGCTGCTTTTAAACACGGCTCAGCAGCACAGTAACGTGCAGGTATGGCAAGGAGTCACTGCGGTTTCTGTAGAAGCCTCCCCCGCTAGCTCCCAGCCCACGAGCGAGTTTCCCAAGGCCGGACGCATCCGCACTGTCACTTTGGACGACGGGCGCGTAGTTGCTCCCGCTTTTGTCATCGTTGCAGACGGTGTGCGTTCCACCTTTGGAAAACTCTTGGGCAGACAGTGGCACCGCGGCGAGGTGTACGGGATTGCGGCACGATCTTATTGCGAGACCCCCAGGGGTGATGACCCATGGATGCATTCCCACTTGGAACTTCGCGACGATACCGGCACCGCACAACCCGGATACGGGTGGATATTTCCATTAGGAAACGGCACCGCGAATGTCGGATGCGGCGCCCTATCCACGGACGCGCGACCAGCAAAGGTTAACACCAAAAAACTTCTTCAAAGCTACGCCCAACAGCAAAGCGACGAATGGGGTTTTGGGGTTCCGCAGCGCGTCACCTCCGCTTTGTTGCCCATAGGAGGCGCCGTAAGCAATGTTGCTGGCCCCAACTGGATGCTTATTGGAGACGCAGCAGCCTGCGTGAACCCTCTCAACGGCGAGGGGATTGATTATGGCATGGAGACTGCGGCGCTGGCAGTTAGCCTTATGGGCACTGATGCGGATCTCTCTCATGCATGGCCTGAGCTGTTGCGCTCCACATATGGGGAGGCATTCTTGCTCGCCCGTACTGCCGCAAGATTACTCACCTACCCACGGCTGCTGCCCATCGCAGGTCCGCTTGCTCTGCGCAAGCCGCTAGGCACCGTCATTATGCCAGCGGCCGCACGGCTCATGGGCAACCTTGTCTCGGACTCCGATCGAGATCTTGTTGCGCGGCTCTGGCGCTTTGCAGGAACCGGCGTGAGCCGCTGGCGCCGCGATAGCCCCTTGTGGTCATAA
>CpE56_314
ATGAGCAACGGTGCCGAAGGATTAAGCACGTCCACCGGTACGCGAGTTGACCTCGGTAACCCCGCCCTCAACGAGGATATTTCCGCCGGCATGACTCGTGTCGAGGAACTACTCCAAAAGGAGCTCTGCGTCGGCGAAGACTTTATCGTGGAGAAGGTCAAGCACCTCGCGAACGCCGGTGGAAAACGTTTCCGGCCCATGTTCGCCCTTTTGGCATCTCAATACGGGGATCATCCCGTGTCTGAGGACGTAATCAAAGCTGCCGTAGTCGTTGAAATGACGCACTTGGCCACCCTCTACCACGATGACGTGATGGATGAAGCTGCTAAACGACGCGGCGTGGAAAGCGCCAACGCGCGTTGGAACAATTCCGTAGCCATTCTGGCCGGCGATATTCTACTGGCCCACGTCTCTCGACTCATGGCTGATTTAGGCACTGATACGGTACGTCACTTCTCCGAAACCTTCGGCGATTTGGTTACTGGCCAAATGCGAGAAACCATCGGTGTGGGGGAAGGCGACCCGATCGAGCATTATATGGCTGTGATCCGGGAAAAGACGGGGGTGCTGATCGCTTCCGCTGGCTACCTAGGCGCGCTGCATTCCGGGGCGACTGCCGATCATATTGAGGCACTCCGGGCATACGGTGCAGCAATCGGTATGGTCTTCCAAATAGTCGACGACATCATAGATATTTTCTCGGATTCTGAAGACTCGGGTAAGACCCCGGGGACCGATCTGCGTGAGGGCGTGTTCACGCTTCCGGTTCTTTATGCACTGCGTGAGCAGACACCAATAGGCGAGGAGCTTCGTGCAACGCTTACAGGGCCAGTGGCGGATGACACGACCGTTGCTCGGGTGCTTGACTTGCTGACCCAGTCCACGGGGCGAGACCGGGCGCTTGCAGATGTTCACCACTACCTCAACGAGGCAGAGGCTCAGCTGGAGCTTTTGCCCCAGAATGCAACAACAGAAGCACTGCGCAACCTTGCTCGTTTTACCGTGCAGCGCGTGGGGTAA
>CpE56_315
GTGACTGAACAACAGCCTGAGAAGGTGGGCGCTGCATCGCGTCCTACCGGTAAACGCCAGCTCGCTGGTGTGAACACCACCTCCACTTCTTCTTATGAGGCTAAGAAGGTCGCACCTGCGGGAGACAGTGAGGGCAAGAAGAACAACAAGGTTGTTGCCTTTGTGCCTGAAGTTGCCTCGGAGATGAAGAAGGTCATTTGGCCTACTGCTAAGCAGATGATCAACTACACACTTATCGTCTTCGCATTCCTTATTCTCATGACTGCACTTGTTGCAGGCGTAGATTTTGTTGCGGGGCTGGGAGTTGAGAAGGTCCTTACCCGCTAG
>CpE56_316
ATGAGCGACGAGAACAATAGCGGTTCATTTGCCGAGGCTTTTGATGACGCCGTAGAGGCGACCATCGCCGCGGAGACGGAAGCAGCAGAGGCTGGGGTCGAGTTGGATGAGGCAGTCGAGCAGCCTGTCCAGGAAGTAGACGCGGAGGCAGCACTTGCCGGAGCTGTTGAAGATGGCGATGCCGAATATAAGGCGCGTCTGCGTAAGTACACGCGTGAGCTGAAGAAGTTGCCGGGTTCTTGGTATATCATCCAGTGCTATTCCGGCTATGAGAACAAAGTGAAGACCAACCTGGACATGCGTGCGCAGACTCTTGAGGTTGAGGATTCTATCTTTGACGTTGTGGTCCCGATCGAGCAGGCTGTTGAGCTTCGCGACGGCAAACGTAAGCTGGTTAAGCGCAAGCTTCTTCCTGGCTATGTCCTTGTTCGTATGGATATTAATGACCGCTCTTGGTCGGTTGTTCGCGATACCCCTGGTGTGACCAGCTTTGTGGGTAACGAGGGCAACGCAACCCCGGTGAAGCATCGCGATGTGGCTAAGTTCCTCATGCCGCAGGAATCTGTGGCTGGTGACGGCGGCGAGAGCAATGCTGTTAACGCTGAGGGCGAGAAGGTCGTGGCTATGCCGGGCGCATCCAGCAAGCCTAAGGTTGAGGTTGATTTCCAGGTTGGCGAGGCCGTTACGATTCTTTCCGGCGCGCTTGCTTCAGTTTCCGCCACGATCTCTGCTATTGACACCGAGAACAATAAGCTGCAGGCACTGGTGTCTATCTTTGGCCGTGAAACTCCGGTTGAGCTCAACTTTGATCAGGTGGAAAAAGTTAGCTAA
>CpE56_317
ATGGCTCCGAAGAAGAAGGTCACCGGCCTTATTAAGCTGCAGATCCAGGCTGGCCAGGCTAACCCGGCTCCGCCAGTTGGTCCGGCTCTTGGTGCTCATGGCGTGAACATCATGGAGTTCTGCAAGGCTTACAATGCTGCAACGGAGAACCAGCGCGGCAGCGTTGTTCCTGTTGAGATCACCGTTTATGAAGATCGCTCTTTCGAGTTCAAGCTGAAGACCCCGCCAGCAGCTAAGTTGCTGCTCAAGGCTGCTGGTCTGCAGAAGGGCTCCGGCGTCCCGCACACCCAGAAGGTGGGCAAGGTCACCATGGAGCAGGTCCGCGAGATCGCTCAGACCAAGCTGGAAGACCTCAACGCTAACGACATCGATAACGCTGCTCGCATCATCGCTGGTACTGCCCGTTCCATGGGCATCGTTGTTGAGGACTAA
>CpE56_318
ATGGGCAACAAAAAATCTAAGGCATACCGCGCCGCCGCTGAGAAGATCGACAAGGGTCGTCTCTACACCCCGCTGAAGGCTGCTGAGCTGGTCAAGGAGACTTCCTCCAAGAACTACGACGCAACCATCGACGTTGCTATCCGTCTCGGCGTTGATCCTCGCAAGGCTGATCAGCTGGTTCGCGGCACCGTTTCCCTTCCTAACGGAACCGGTAAGACTGTTCGTGTTGCTGTTTTCGCTGAGGGCGAGAAGGCTACCGAGGCTGAGGCAGCAGGCGCAGACATCGTGGGTACCACCGAGCTGATCGAGCAGATCACCGCTGGCACCATCAACTTCGATGTTGCGATCGCAACCCCAGACCAGATGGCTAAAGTAGGACGCGTTGCTCGCGTTCTCGGCCCCCGTGGTCTGATGCCTAACCCTAAGACCGGTACCGTTACCACTGACGTTGCCAAGGCAATCGCCGATGTCAAGGGCGGAAAGATCTCCTTCCGTGTGGATAAGGCTGCTAACCTGCACGCTGTTATTGGTAAGGCTTCCTTTGACGCTAAAGCTCTCGCTGAGAACTATGGCGCACTGCTCGATGAGATCAACCGCATCAAGCCTTCCTCTTCTAAGGGCATTTACGTTAAGAAGGTCACCCTTGCATCGACCTCCGGCCCTGGTGTTCCTGTTGACACCTCCATCCAGAAGAACTACACCGCTGAGTAA
>CpE56_319
ATGAATTCCTTTGTCCCGCTTAACCAAGAAACCCTTGCGCATTTGCGCTCGCAGCTGCTTGATGATCCCGCTGCTACCCGAGCTCGCAATGCGGTTACCTCCGTGGGGATTGATGACGCCGCACTTAATAGAGAGGCTGTGGTCAAGCTCGATCACACTGTAGAACACAAGCTTGACTCACTGGCGGTGACCGACCAAAAGCGCTCGGGACGGTGCTGGTTATTTGCTGCATTGAATGTGCATCGCCATGCAATAGCAAAAAAGCTTAATCTGGAAAATTTTAATTTTTCGTACTCGTATGTGCAGTACTTTGACAAGTTGGAACGCTCTCGGTTCTTTTAA
>CpE56_320
GTGATTGCACAGCTGCTACGTTTCGCGGCTAAGGATGGGGGATGGTACGGCTATGTTGGAAATCTGGTGCATAAATATGGTGTGGTTCCGGATTATGCCATGCCAGAAGTCGAGTCTGCGGGAAATACCAGGGAACTGAATCGGGCATTGTCACATGTCTTGCGTCGCGGGGCATGCCGAATACGGGATGCCGAGAGTGACACGGAAGCTGACGCCATCGTGGATGCCACGCTTAGGGATGCTCAGCGTGTGATCACTGTGCATTTGGGGGCGCCGCCGACTGAGTTTATGTGGCAATACCGCACTAAAGACGACACTTTTGTCAGGGAAGGTATGTTTACGCCACGTGAGTTTGCAGAAAAGTATTTGCCAGATTTTAACAACACGGTAGTGCTTGCTGAGGACCCGCGGAGTGACAAGCCAAAGAACACCCGTTTCCTGGTGGAATTGTGCACCAACGTTGTTGGCGCACAAGAGCATAACTACGTCAATGTGGATATGAGCGTGCTTAAAGATGCCGTGGCCGCAAGCATTGAAGCGGGGGAGCCTGTGTGGTTTGCATGTGACGTGAATCGGCAGTTTAACCGCAAACTAGGAGTATGGGATCCCTCGATCCTTGACCTGGCCGGAGTGTATGGCGTGGCGCTCGATTCTACAAAAGAGGAGCGTTTCATTTCTGGAGAATCTCAGCCGACTCATGCGATGGTACTCAGTGGCTTTGACCGTAATAGTGACGGTTCCATACGTGCTTGGCGGGTGGAAAATTCCTGGGGTTCCCAACTGAATGACCAAAAAACAGAGCTCGTGGGCGCAGGCTACGCCACCATGTCGGACGAGTGGTTTGAGGATAACGTTTTCTATGTTGCTATAAAACGTGATTTTGTTCCGGAGAAACTACATAAAGTTTTGGACACGGAGCCTGTCCGACTTCCGGCTTATGACCTGATGTTTTAG
>CpE56_321
ATGACTGAACTAACTATGAACTCGGTGTCTGCGATAAACACCGAATTGCTCAAAGACCCGACTCTGCGATTAGCCCGCAATGCCGTTGCAGTGAGCTCAGCTACTAAGGTTGCGCTTAACCGTGAGGCGGTGCGCTCTCTAGACACTTCTGTGTCCACCAAAGTGGATTCCTGGACCGTAGCTAATCAAAAGAAATCCGGTCGCTGCTGGATCTTCGCGGGGTTGAATTCTTTGCGTGGTGCGATCATGAAGGAAACCGCCATCAAAGACTTTGAGTTATCCTAG
>CpE56_322
ATGGATGAGCTGCGGGACCGGGATCTGACGGATAGGACCGTAGAAAAGCTATTGCACGACCCGATTGATGATGGTGGTCAGTGGAATATGTTTGTTGCCTTGGTTCAAAAATATGGTGTGGTTCCGCAATACGCTATGCCCGAGACGTTCTCCAGCAGTAATACCTACGCCATGAACCGAGATTTAGCTTCTGTTTTGCGTCGAGGAGCCCTCCGCATAAGAGACGGCGTTCCGGGTGCCCGCGAAGAAGCATTAGAAAGCGCTTTTAAGGTAATTACTACGCATCTTGGTGTCCCCCCTGAGACATTCCAATGGCAGTACCGCACCAAAGACGATGATTTTGTACGTGAGGGGACATTGACTCCCCTGGACTTTGCACAACGTTATCTTCCTGATGATCTCGGCGATTATGTTTGTGTGGTCAACGACCCACGTAACGCGTTCGGCGAACTCTATACGGTGGAGTACCTAGGTAATGTTGTCGGGGCACCTCCGGTGACGTACGTCAATGCCCCAATAGAGGTATTGCGAGATGCTGTCCGAGATTCGCTTATCGACGCCACCCCGGTGTGGTTTGGCTGCGATACCGAGGTGCAAGCATATTCAGATGCTGGGCTGTGGGACGCCCACCTGTTTGATTATGAGGGTCTATATGGCGTGAATTTTGATATGTCGAAGACCCAAAGACTCTTGACCGGTGATTCTTTGATGACTCACGCGATGGTGTTTACTGGTATGGACCTTGCAGAAGACGGCACAACCGTGAATCGTTGGCGAGTAGAGAACTCTTGGGGAACAGAAAAGGCCGATAAAGGTTTCTGGACAATGAGTGACTCCTGGTTTGAAGAGTATGTTTTTGAAGTCGCGGTGCCGGCCTCGCGGCTTCCAGAGGAATACCGCCAGGCATTAACTAAGACCCCTCACGTGCTCCCGGCGTGGGATCCGATGGGCGCCCTGGCATAA
>CpE56_323
ATGACTTCACTTTTTACTTCTGCTCAAGCGGGAGCTTTAAACCTCCGCAACCGGATCACGATGGCGGCATTAACGAGGCTCCGCGCGGGTGAAGACGGTGTCCCTGGCGCGCTGCACGCTGAATACTATGCGTAG
>CpE56_324
TTGATTGTTACGGAGGGAACGTATCCGACACTTCGTGGCCGTGGTTTTAGCGGACAACCGGGCATTGCCAATAGTGCGCAGCAGGAGGGATGGCGCAAGGTCGCTGAGGCGGTTCATACGGCAGGCGGGAGCGTAGTTATGCAAGTGATGCATGCTGGGCGTATGAGCCATGAGTCGATGAATGGCGGCGTGTTGCCCGAGGCCCCCAGCGCAGTTGCCTCGGGAACGCAGATGCGTACTCCTGCTGGAAAAATTGATCTTCCCGTTCCTCATGCCCTTGAGGCAGAGGAACTTGAACGAGTGAAGCAGGAGTTCGTGGCAGCTAGCCGTCGTGCCGTCGATGCTGGTCTTGATGGCGTGGAACTGCATGGCGCAAACGGTTATCTGTTGCACGAATTTTTAAGTCCTTCCTCTAATGTGCGTACGGACGAGTTTGGCGGCACGCCCGAAAACCGGGCCAGGTTTGTGATTCAGGTTGTTCAAGCAGTAGCTGAGGAAATCGGTGCACACCGGGTAGGCCTGCGTATTTCACCGGAGCACAATATTCAAGGTGTGTTGGAGACTGATCGTGAGGAGACCTTGGCCACGTATCGGGTGCTTCTCAATGAAATCCGCAGCTTAGAACTCGCGTATCTCTCCATACTCCACGCGGATTACCGCAGCGACTTTGTTCATCAGCTTGCGGAGGCCTTTGGTGGATTTGTGATACTTAATTCCGGATTCGGTACTTATACCGAGTACGCAGAAGCCGTGGGCATCGTTGAGTCGGGATACGCCGACGCAGTGGCCGTGGGGCGTGAGCTCATTGCTAATCCTGACCTAGTGCGCAGGTGGCAAGAAGGCATAGAGCTTAATGTCCCTGATCCCGATACCTTTTATGTGGGAGGACCTAAAGGCTATACGGATTACTCTTTTGCAGAGTAA
>CpE56_325
ATGGCAAACCCGAAGAACGTATCGTCGCTTGCAGAGCTCAAAGAGCGCTTTGCAGATACCGACTCCATCGTTATCACCGAATACCGCGGACTGACCGTTGCTCAGATTACTGAGCTGCGTCGTTCGCTCGGTGCGGATGTCCAGTACTCCGTCGCCAAGAACACCCTGCTGAAGCTGGCTGCTAAAGAAGCTGGCGTCGAGGGCCTTGATGATCTCCTCTCCGGCCCAACCGCTATCGCCTTTATTAAGGGCGAGGCTGTTGATGCCGCTAAGGCGATGAAGAAGTTCGCTTCTAACAACAAGGCATTCGTAGTCAAGGGTGGCTACATGGATGGCGATGCTCTGAACGCTGATCAGGTCAACGCTATCGCCGAGCTGGACAACCGCGAGACCACTCTTGCGAAGCTGGCAGGCGCCATGAAGGGCAACTTGGCAAAGGCCGCTGGCCTGTTCAACGCTCCTGCTTCTCAGGTCGCACGCCTCGGCGCTGCGCTTCAGGAGAAGAAGGAAGCTTAG
>CpE56_326
ATGGCTAAGCTCACCAAGGACGAGCTCATTGAGGCTTTCAAAGAGATGACCCTGATCGAGCTCTCTGAGTTCGTCAAGGAATTCGAAGAGGTCTTCGAAGTTACCGCTGCTGCTCCTGTTGCAGTTGCTGCTCCGGTCGCTGCTGGCGCTGAGGCTGCTGCTGAAGAGAAGACCGAGTTCGACGTTGTTCTCGAGGACGCTGGCGCTAAGAAGATCGGCGTGATCAAGGCTGTTCGCGAGATCGTTTCCGGCCTGGGCCTGAAGGAAGCTAAGGAGCTCGTTGAGTCTGCTCCTAAGGCAATCATCGAGGCTGCATCCAAGGATGACGCTGAGGCTGCTAAGGCTAAGCTCGAAGAGGCTGGCGCAAAGGTTACCCTCAAGTAA
>CpE56_327
GTGTTCACTCGCCCTCTTCGCTCCTCACGTACTTCACGGATCGCGGCTGCTAGTGCGGTTGTTCTTGTTGGGTTGTCTGCCAGCTTTGTGCCGACGGCGTGGGCGGAGGATCTAGAGCTGGATTCCGGGCATATAGACGCTTTTAACGTAACAGCCGATGGGGGAAACCTTAAACTTGATCTTAAGGAAGACGTAACAGGTTCTCATGTGTTGCGTGATCCTGATTCTGTAACGCTGCGGGTAAAAGAAGAAGCATGGACGGATAAGACGGCACAGGTCCCTGAGGTCGGAACTTCAGGCTATTATCTTCCGCAGACTCAGGATCCAAATCTTATCTGGCCGGGCTGGGATACCAATGGTGTCCGCTCGGGTGGTTTCGGCGAGGTAGACATCAATTTTGTTAAAGTCTCTGGCCCCGGGCAGATCTATGCTTTTCAAACAGGTTCTTTTGGCGGCAATACTCCGATCTTGGCTAATAATGGCTTTGAAGTTAGAAGCGGTGAGATGATCACCCAGCAGGAACCCGCGCATGTGCATACCAACTGGGTTTTTACCGCACCCGGTACCTATACCATGTGCGTACAAGCAACTGCAGATGGTGCATCGAGTAATGTGGCGCGTTATGTGTGGAGCGTGGGCAACGGAGGTCCCAACACGGTAGCAAGCTGCGATGGTGAAGGAGAAGCTGTAGCGGTGGCTGCCCGTAGCGGTAACGATGATAGGAAGAACCGATCATCCAGCACCTCTTCGAGCCGTTCCACCTCTAGAGCCACCACATCCTCAAAGCCTACTTCTTCTAAACCTGCGCCGGCGGCTGCTCCAGCAAAGCGTAATTCTTTGCCGGAGACAGGTCCTTCCTATATGACTGCTGCTTTCTTAGTCTTGGGCGTTGGTTTGGCGGTATTCGGCGCCGGAACAGTTCGTTTGGTTAAGGCGATAACCCGCAATAAATAG
>CpE56_328
ATGTATTCAAAGACAATACTCAGCGCCTATCAAAGGTCGGTGGGTGCTGGAGCATTGGTTGCTTGTGCTTTCCTCGTCGCTGCATGCGGAACAGACACCAGGGATCTTCCTAGCCGTGTCGACGGCATTACGGACGTCGTTGCATCTACGCAGATCGTTGCAGATATTGCGCGCAATGTGGCAGGAGACCGCGCTCGTGTAACAGCCCTCATGCCACGAGGTGCAGACCCTCACACCTATGAGCCTTCTCTGAGAGACGTCCGCAACGTAGCTAACGCGGATGTTATCTTTACCAACGGGCTGCTTCTTGAGCAACAATCTGTACTACGAGCCATCGACAATGCCGTGGTGGCACCTGCTAAGGTGGTTGCGCTTGGAGAACAGTCCACCAAACATGGTGCACATTTACTGCAGTTAGTAGAAGACGTCACCTTGGATTCTGTATGGCTGGGCATGCGCGTAGAGGGCACCGGAGCACAGCTAGGAGCAAACTCTCATAGTGAGATAAATATTCATGTTACGGGCGTGCGCGGGATAGACGGCTCGGAGGCCCCGGGGGACGCTGCTGCGTATCTGACCACGGCTTTTGGCAAGCCGGAAGTGTACTTTAATTCGCGCGATGGCTTCCACCCTGAGCGTGGATATGACGGCGATACCATTACGTTGCCCGCTGCTGCGCATACCCATGTGAGTTGGGCCTTTAGTAAACCCGGTGTGTATGTCATTGATATTGAGGCGGAATTAGTTACTGAACGTGGCGCTCGACCTATTCCGGTAGGCGCAAGCTCAATCACCATGGCAGTAGGAGTACGCGGTGAAAGTGCGCTCCCTGGTACCTCGGCCACAGTGATCAACCAAGGCCATCAGGATGTCTCGATTAACCTAAATAGCAAAAAAATCGAGATTCAGGGAGATTCTGCCAACGGCAAGGACATAGCAACCGTCTACGATTCGGCTTCGACAGTTATAGAAGTCCCCAATAATACGCTGCAGAAAATCCCCGCAGGATCTCAGTTCCGTTTCCTAGGAACGCCGGGGGACGAGGTATATGTACTGCCTCAAGCTGTGCTGGGCAAACACGTGCATGGGGAAGTTGACCCACACTTGTGGCATGATGTGGATAACGTCATCGCGTTTGTAAAAACGATAAGGGACGAGCTTATTTCAGCGGATCCGCAAGGTGCCCGGGAATACACAACAAATGCAGATGCGTATATTGACCAGCTAGGTAAGGTGCACCAGGAAGTAAGAGATGCGATTGCCGCCATCCCGGAGGAGCATCGCCACTTGGTGACCACCCATGATGGATACTCCTACTTAGCGCATGCCTATGGGATAGACGTAGCGGGATTTGTTACTCCCAATCCGGGAGTGGAGCCTTCTGCCCGCGACCTCATAGCCTTGACCAATACCCTGAAAAATCTTCATGTGCCAGCGGTCTTCTTAGAGCCGCAGTTGGCTGTTGCTTCCACGGATTTATTGGAAACTGCTAAGCGCCTCAATATCCGAGTCTGTCCCATCCGAGGAGATTCTTTTGATGAAGACGTGACTACCTATGTGGATCTCATGCGGGCAAATGCGGCGAGTCTGCAGCAATGCCTGGGGGATCGTCGAGATACGTCTTAA
>CpE56_329
GTGCTTGCAACAAGTATGGTGATTGCATCGAGCATTGCGGTGCCGGCTGCTCATATTGCATTCCCGGCCGCTGCTTTGGCTCAGACGCAGGATGACCCATCCTTAGAACAGACAGTGACGGATTCCGAGGATGTAGTGCCGCTTGGCACCCAAAAAGTGTTCGATCATGGGCACGCCGATCTAGGACCTGTAGTGGATTCAGACTCCGGAGAAACTCGGTTTCTGGTGCGAGATGACTCAGAGTTTCCACCAAAGTGGTGTCATTTATCAGACACCATTTTTCTTGTGGATGACAGCGCCAAGCAGACTTTGCCCGAGGAAGCGCAATCCTTTGACTTTACTGGTGCACAACCTGGCTCTCAGGTGTGGGTAATTCCACAGAGCGAGGTACATGGGGTCCCTTGGCTGGGATGGAATACCCAAAATCCCACGCTGACCAAGTCCGCTGACCGTGGTATCACGTTGGAATTTGCCGGACACGAGGGGGATGGACAATTCTCTTTGTTCCTGCAAAATGGTGGTTTTGCAGAGCCTCAGGTGCTGTGGACCTCAGCAAAAAAGGAGTCTCAGCCGATGTGGGTGGATTTGAATACCCACACGCACGCTAACTGGGTGTTTACGCAACCAGGCGTGCACAAGGTGGCAGTACGAGCGCTCATTCCGCTTCTCGACGGCACCACCAAAGAGTTCACCGAGGTGCTCACCTTTGCAGTAGGCAAGGACGCCTTGGAAGAAGCGAAGTCTGCACAGTGGGAAGGTGAGTACCTCCCGAGCTCAACAAAGGGCGAGGAGAAGGGGGCGTCGGCAAGCTCTACGGCGAAGGGCGCGCCCGCCTCGGAAAAATCAAGTTCCGTGGCCGTATGGATCTTTGTTGCGATGATTCTTATAGCTCTGGGATTCGTGGTCGCTGGGCTCCGTATGCGGGCGTCAGCAAAGAAGCGTAAAGAAACAGCTGCACAGAATGGGCAACGATGA
>CpE56_330
ATGAGTAAAGCCGCATCCGTCATTGAAGTGCGTGGTCTAGGCGTGAGCCTGGGAGGCCGCACAGTAATGAAGGACATAAATTTTGATGTGCGAGCCGGCGAGTTTATAGGGCTGATTGGCCCTAACGGTGCCGGAAAGACCACCATGATGCGTGCGATCTTGGGGCTTATCCCCACAGATTCTGGACGCGTAACCATATCGGGTGTCCAGGGGCGCGGCGTGCGTAACCATGCGGGTTATGTTCCGCAGCGTCATGAGTTTGCTTGGGATTATCCCATTGATGTGCACGGTCTGGTAATGAATGGTCGTACTGGATTGATCGGTTGGTTTAAACGTGCTGGTCAAAAGGACTTTGATGCTGTGCACCGTGCGTTGGACATGGTGGGAATGGCGCATTTGTCAGACAGGCCGATAGGAGAGCTCTCTGGGGGCCAGAAACAGCGGGTTCTTATCGCTCGCGCGCTTTCTATCGCCCCCAAGGTTCTTTTCCTTGACGAGCCCTTTACTGGTTTGGACATGCCCTCTGCAGAGTCTCTATTAGAGCTATTCCATCGTCTGGCCCAGGAAGGCACCGCCATTGTGATGAGCACTCACAACTTGGTTGAAGCGATAAGTTCCTGTGATCGCATTCTCCTTTTCAACGGCCAGATCGTGGCGGACGCAGCCCCAGAGGATTTGGAACGGCCGCAACCCTGGATTGAGACGTTTAGCGTGAGCGAACACTCGCCTTTGCTCGTATCTGTTGGCGCTTTACGTCGCGAGGATGCGCGTAGCGCCCAGAAAGGAGTGCCCGCACCATGA
>CpE56_331
ATGATTTCGCTCGTGGAGTTCTTTTCTGACTTAAGCAATCCCGCCCTGGCCTTCTTGCCTAAGGCCTTGTTGATCTCAGTGATCAGTTCCATCGTGTGCGGAGTAGTGGGCACTCATGTGGTTTTACGGGGCATGGCCTTTGTAGGAGACGCCGTGGCTCATGCGGTCTTTCCGGGCATCGCAATCGCCTTTGTTTTGCAGGGCTCGGTGCTGCTGGGCGGCGCAGTCGCCGGAGCCGTAGTAGCCCTACTCATCGCGATGTTCTCCCAGCGGCGACGCGTAAAAGAAGACACGGTTATTGGTATCTTCTTTGCCGCGGCTTTTGCCTCGGGTGTGGTTTTTATTTCTCAAGTTGATGGCTACACGGCATCACTAACCAGTTTTCTCTTCGGTTCTATAACTGGCGTGTCCACGGAGGACATTATTCTTACCGCAGTCGTTGGGCTGGTTGTAATAGTGCTGTTAGCCCTTCTTGCACCGCAGTTTACCGCAGTCACTTTGGACCGAGAGACCGCACGCGCAATGAATCTGCCCACGATGCTTCTCGACGTTCTCTTGTACGTGGCGGTCACCGCTGCTGTGGTTATTTCGGTCCAGACTATTGGAAATATCTTGGTGCTTGCATTGCTGGTCACTCCCGCAGCGACAGCTCGAATGCTGACAGATAAATTTAGCGTCATGTCTGCGATTGCAGCAGGGGTGGGCACGTGTTCGTCCCTGGTTGGCGTCTATCTTTCCTGGGCCTTAGACCTTCCTACAGGGGCAACCATCGTGCTTGTGGCCACAGCCTTTTTCCTTCTCTCGTGGTGTCTTTCACCCCGCCGCGGATTATTCAAACGCCGCATCTCGGCAGACAACTCACAAGGAGCCGTTTTCTCATGA
>CpE56_332
ATGAGGAAACAACGTATCACTACTCGTATTGGACGTCCATTGGTTGGTGTCGGCCTAGCTGCGGCACTGTGTGGCCTGCAAAATCCTTTGGGCTTGGCGCAAGAAGCAGCAGATCCGGAACCTACCGCGGCGTTGGAAAGCAACTCAGAGACAGATAAAAACATTGCTCATGACTTTGAATCCATAAGGAAAAAAATCAATAGCTTTACGCTACCCATTGGTAGCGTTGCGCCTTCTGATAAAGAGCCCACGCTAAAGCCATCTGAAAGCACTGAAGATCTACCCGAAGAACCTGAAACTTTAGAGGGCGGTTCGGAGGAAGAATCTGAGCTTCTTCCTGAGACGTTGGAGAAAAAGCTTATAAAAGAGGGGAAAAAGCTTGAGGCGTCAGACAGAGATAACAGCAAGCTGAATGATCAAGAGGTTCGTTCCCTGTGGGAAAAACTTATCCAGAAGACCAAAGCTCCGCAGAAGGTTCTTCGTAAAGGCGACATGAGCATTACGATTCCGGGGCAAAAGACTGGAGAGAAACACGACGCTCAAAACGTGGCTTCCTTGGTAGTGGCAAAGGAAGAGAAGGACGTTTTAACTACAAATACTGAGGTCCCTCAAACATATGCCTCGGGTGAAGCTTTGCTCGCCATTGGTGATGCAGCGCGAGTTCCAGGTGCTTTGCTGGGGTTGAAGGAAAAGAAAGACTTAGCCCCTGTTTGGTATCTACCACAGGAAAAAGACGCTAATCCAGATGCGCCTTCCGTGGGATTTAACTTTGAACAAGTTTCGGCTACTAAGAAAATCACGGTATCTCTCACGGATTATCATGGGCCAGGGCGCATGGTGACTGCAGAAATGGGCGAGGAGAAAGCGGAGACCGCTTTTGACTCTCAAGATCTTGAACAAGCATGGGAATATGAAGGCGGGGCTTCTTACCGTCAAGCATTCGCCTTTACAGAACCAGGTGCGTACACAGCAACGTTTAAATTCTTGGTGGAAGACCAGGAATCTCAAGGTAAAACTGCATCCCAGGAGTATAGTTTTAACACCACATTCTTGGTAGGTTCCGTGAAAGAAGAAAAAGTAACTCCGCTCAAGGAGATCGTAGAAAAGTCTGTTAATAAAAAGCCTTTGAAAGAAAAAACTAAGGAAACAGACGCTACAGAAACTGAGCGGAAAACTAACAAAGACAATAAAAAGGAACAGTCTAAGGCGCCGGGTTCTCAAGAACCACAGACTTCTGTTCCAAAAACGCCGGAGACGGATGTTCCCCAGAAAACTCCGGAGAAAGACCCAGAGAACGTAGAACCGGAAACCAAGCACCCCGAGTCCAAAGAGCCACGCGCGGAAGAGCATGCGCCGTCTGTACCTTCCCCGATCGTTCCGGTTGACCTAAAGGGTTTGGCCAAAGAAATCCGTGAGCTCGATCGAGAACTAAATGCTATGTCTCGACAGACTGACTCGCTCTTCAAAGCGATTAACGCTAATGAGCCAGAGCGGAAACAAGAGCAGCGCAGACCGGCCTCCAACGCCTCAGGGCGCACTGAAACCGGAGGCAGTGAGCAGGGATCAGGAAACCAGAATGCTCCTGCGCCAGTCCGTTCTTCTAGCGGCGGGAGCTCCGGTCGCGGTAGTAATGCAGCAAAGCCAAATAAACCGCGTAACAGTGCAGCTTCGGGCAGCTCTTCTGCTAAATCCTCGGATAAAAACAAAGAATCTTCTAAAGATAAGAAGAAATCTGCTAAAAAATCCACGGAAAAGAAAGCATCAGCAAAGTCTGCAAAGAAAACAACAGAGGGCAAAACGGATGAGGCTCAAGGGGCCAGCAATGAGAAGATTGCTGCAACAGGGGAGTCTATGAGAAAACGTGGTTGGTGGACTGGTTTTCTCTTTGGCCTAGGTGCTATGGCTATGCTCGGTGGAGTGGTGTTCTTTACTCAAGCCAGGAACATAGCAAAGCGGAAATAG
>CpE56_333
ATGCTTCCTCGGTCACGGATCCTCGCAGTGTTGGGCCTAGGGCTTGGGCTTGCCTTTATCATGTGGGGGGTGCTGGCTCCTCGCTTCTTAATAAGCGACGCCCGATTGCCTCTTAATCTCTCTCACACCACGCTTACTTTGCGGGATGAAAAAGCTACTACTCGCGTTGTCGGCAAGGATCTTGTGGTGCAAGCTCCGGTAACACGTCAATTTCACATGGAGATATTGCCTCCGAGCGATAATGTGAACGCCACGGTTCGAATCGGTGTGACCGATATGCGGGAAAGTTTACAAAAAGATCTTGACCGTCTTATTAACGCCACCATATGGTCTTATTCAATTGATCGGCTCAGTGGCGCCGCAACATCTCAGGCCACAGTGGCGGACCAGCTAGCTAGCCCTACGCGCAGCGTAGACATTGACGGGCAGTGGCTAAAATTTCCCACCAACGCAGAAAAAACCACCTATGAGGTTTTTGATGTCACCCTGCGTAAGACCCTCCCCGCGGTTTTTGCAGAGGAAGCTACTAAAGAAGGGCGTACGCTATACCGTTACCGCCAGGAGATTCAGCCTACCAATGTTGCACAGCTCTATCAGTCGGTGTTTAACACTACAACCTTAGGCAATGGGGAAGATGCCGCTCCCGGTTATCTCTTTCACTCTGGCACTAGAGACTGGTGGGTGGATCAAAAAACCGGCCTGATAGTTGACGTGGAAGAAAAAATCGATGATTATTTCGGTGACGCAGAAGGCGCGAAGCACGAGGATGTTCTTACCTTTAATGGAAAAATAAGTGAAGAACAGGTGTCTGAACTTTTGCACCAGGCATCTAGCGTGTCGGACGGCAAGATTGTTCGAGTTATTAATTATGTTGTGCTTGCGGTCGGAGTGATTCTGACTATTGTTGGAGCCGTTGGCGCTTTTGGGCCTCGTAAGCGATGA
>CpE56_334
ATGGTGGTCAATATTGCGGGGCCACCGCCGCGTGAGGTGCTGGAAGGACCCATCTTGGCAGTCTCCCGCCAGACCAAGTCAGTGGCCGACATCCCCGGGGCTCCCGAACGTTTTTCGTTCGCCAAAATTACGGAACCTATTGAGGTCCCGGGACTTCTTGATATTCAGCTAGATTCCTTCGCATGGCTCATTGGTACGCCCGAGTGGCGTGCTCGTCAGCAGGAGGAGCTAGGTGAAAGCGTCCGCATAACCAGCGGACTGGAAGAAATCTTGGAGGAGCTATCTCCGATTCAGGATTATTCCGGAAACATGTCATTGTCTCTCTCGGAGCCCCGCTTCGAGGACATGAAGAACACTATCGATGAGTGTAAAGACAAAGACATTAACTATTCTGCGCCGCTTTATGTGACTGCAGAATTTATCAATAATGAAACTCAGGAGATCAAGTCCCAGACTGTCTTCATCGGCGATTTCCCGATGATGACCGACAAGGGAACCTTCATCGTTAACGGCACTGAGCGTGTCGTGGTCTCCCAGCTTGTTCGTTCGCCTGGCGTTTACTTTGACCAGACGATTGATAAGTCCACCGAGCGTCCGCTGCACTCTGTGAAGGTGATCCCTTCTCGCGGTGCGTGGTTGGAATTTGACGTGGATAAGCGCGACACCGTTGGTGTCCGTATTGACCGCAAACGTCGCCAGCCGGTGACCGTTCTGCTCAAGGCTCTTGGTTGGACCACTGAGCAGATCACGGAGCGCTTTGGTTTCTCCGAAATTATGATGTCCACGCTTGAGTCGGACGGTGTAGCTAACACCGATGAGGCTCTGCTGGAGATCTACCGCAAACAGCGTCCGGGTGAGCAGCCGACTCGTGACCTCGCGCAGTCGCTGCTGGATAACGCCTTCTTCCGCGCGAAGCGTTACGACCTTGCCAAGGTTGGACGCTACAAAGTGAACCGCAAACTCGGTCTCGGTGGGGACAACGAGGGTCTGATGACTCTCACTGAGCAGGACATCGCAACCACTCTCGAGTACCTCGTGCGTCTCCACGCTGGTGAGAGCACTATGGTTGCACCCAATGGTGATGTTATCCCTGTGGATACGGATGACATTGACCACTTTGGTAACCGTCGTCTCCGTACAGTCGGAGAACTGATTCAGAACCAAGTCCGCGTGGGCCTGTCCCGCATGGAGCGCGTGGTTCGTGAGCGCATGACTACCCAGGACGCAGAGTCTATTACTCCTACCTCCTTGATCAACGTGCGCCCGGTTTCTGCTGCCATCCGCGAGTTCTTTGGTACCTCCCAGCTCTCGCAGTTCATGGATCAGAACAACTCCTTGTCTGGCCTCACACACAAGCGCCGTCTCTCTGCTCTGGGCCCAGGCGGCCTGTCGCGTGAGCGCGCTGGCATTGAGGTTCGAGACGTTCACGCTTCTCACTATGGTCGTATGTGCCCGATTGAGACTCCCGAAGGTCCGAACATTGGTTTGATCGGTTCCTTGGCTTCCTATGCTCGGGTAAACTCTTTCGGCTTCATCGAGACCCCCTACCGCAAGGTGGAAAACGGTGTTCTCACCGATCAGATCGATTACCTCACCGCAGATGAGGAAGATCGTTTTGTGGTTGGTCAGGCTCACGTCGAGGTAGACGCACAGGGCAAGATCACCGCAGATAGCGTTACTGTTCGTGTGAAAAATGGTGACATCCAGGTCGTGGCACCGGAAAGCGTTGATTACCTAGACGTTTCCCCACGCCAGATGGTCTCTGTGGCTACCGCCATGATTCCGTTCCTTGAGCACGACGACGCTAACCGTGCCCTCATGGGCGCGAACATGCAGCGTCAGGCTGTGCCGCTGGTTCGTTCAGAAGCCCCGTTTGTGGGAACCGGCATGGAGCGTCGTGCTGCTTATGACGCCGGCGACCTCATTATCAACAAAAAGGCTGGCGCTGTAGAGAACGTCTCCGCTGATTTCATCACCGTGATGGCTGATGACGGCACCCGTGAGACCTACATGCTGCGCAAGTTTGAGCGCACCAACCAGGGCACCTGCTACAACCAGATCCCATTGGTGAACTTGGGCGACCGCGTTGAGGCCGGACAGGTTCTCGCAGATGGCCCCGGTACTCACAACGGTGAGATGTCGCTCGGCCGCAACCTTCTTGTTGCGTTCATGCCATGGGAAGGCCACAACTACGAGGACGCTATCATCCTCAACCAGCGTGTTGTGGAAGAGGACATTCTTACTTCGATCCACATCGAGGAACACGAGATTGATGCCCGAGACACCAAACTTGGTGCGGAGGAGATCACTCGTGAGATTCCCAATGTGTCCGAGGATGTGCTCAAGGATCTCGATGAGCGCGGCATCGTTCGCATCGGTGCTGATGTCCGCGACGGCGATATCTTGGTGGGTAAGGTCACTCCTAAGGGTGAGACCGAGCTGACCCCTGAAGAGCGCCTGCTGCGTGCAATCTTTGGTGAGAAGGCACGTGAGGTTCGCGATACCTCTATGAAGGTGCCTCACGGTGAGACCGGTAAGGTCATCGGCGTTCGTCGTTTCTCCCGTGAAGACGATGATGATCTCGCGCCTGGTGTTAATGAGATGATTCGTGTCTATGTTGCCCAGAAGCGCAAGATCCAGGACGGCGATAAGCTTGCTGGTCGCCACGGTAACAAGGGTGTTGTTGGCAAGATCCTTCCGCAGGAAGACATGCCATTCATGCCCGACGGTACCCCGGTTGACATCATCCTGAACACGCACGGTGTGCCTCGTCGTATGAACATCGGCCAGGTGCTGGAAGTCCACCTTGGTTGGTTGGCTGCTGCCGGTTGGAAGATCGACCCCGAAGACCCCGCTAACGCCGAGCTGCTTAAGACGCTTCCTGAGGATCTGTACGACGTTCCTGCTGGTTCGCTTACCGCAACACCAGTGTTCGACGGTGCTACCAACGAGGAAGTTGCAGGCCTCCTAGCCAATTCTCGTCCAAACCGCGACGGCGATGTCATGGTGGACGCAAACGGCAAGGCACAGCTTTTCGACGGTCGTTCCGGCGAGCCTTTCCCATACCCAGTGTCTGTCGGCTACATGTACATGCTGAAGCTGCACCACTTGGTTGATGAGAAGATCCACGCACGTTCTACCGGCCCTTACTCCATGATCACTCAGCAGCCGTTGGGTGGTAAGGCTCAGTTCGGTGGACAGCGCTTCGGCGAAATGGAGGTGTGGGCAATGCAGGCTTATGGCGCTGCCTACACGCTTCAGGAGCTTCTGACCATCAAGTCTGATGACGTAGTCGGACGTGTGAAGGTCTACGAGGCAATCGTTAAGGGCGAGAACATTCCAGATCCGGGTATCCCTGAGTCCTTCAAGGTGCTCCTCAAGGAGCTTCAATCGCTGTGCTTGAACGTGGAAGTTCTTTCTGCAGACGGCACTCCGATGGAGCTGTCCGGTTCGGATGACGACGAGTTCGACCAGGCCGGTGCCTCACTGGGCATCAACCTGTCTCGCGACGAGCGTTCCGATGCCGACATCGCCTAA
>CpE56_335
GTGATCGACGTCAACTTCTTCGACGAGCTCCGCATCGGCCTGGCTACTGCCGACGACATTCGTCGTTGGTCCAAAGGCGAGGTCAAAAAGCCGGAGACCATCAACTACCGCACCCTGAAGCCGGAGAAGGACGGCCTCTTCTGCGAGCGAATTTTCGGCCCAACCCGCGACTGGGAGTGCGCTTGCGGTAAGTACAAGCGTGTCCGTTACAAGGGCATCATCTGTGAGCGCTGTGGCGTTGAGGTGACCAAGTCCAAGGTTCGCCGTGAACGCATGGGCCACATCGAACTGGCTGCGCCCGTCACCCACATTTGGTACTTCAAGGGTGTCCCGTCTCGTCTCGGTTACCTTTTGGACCTGGCTCCAAAGGATCTCGAGCGCATCATTTACTTCGCAGCCAACATCATCACTGGTGTTGACGAGGAAGCTCGCCACAGCGACCAGACCACTCTTGAGGCAGAAATGCTTTTGGAGAAGAAAGACGTTGAGGCTGACGCAGAGTCTGAGATCGCAGAGCGCGCTCAGAAGCTGGAAGAGGACCTTGCCGAGCTGGAAGCCGCAGGCGCTAAAGCCGATGCCCGCAACAAGGTGCAAAAGGCTGCAGATAAAGAGATGCAGCACATCCGCGAGCGGGCTGAGCGCGAGATCGATCGTCTTGAGGAGATCTGGCAGACCTTTATCAAGCTTGCTCCTAAGCAGATGATCATTGATGAGACCATCTATGAAGAGCTCGTGGATCGTTACGAGGATTACTTCACCGGTGGTATGGGCGCGGAGGCCATCCAAACCCTTATCCGCAACTTTGACCTCGATGCTGAGGCAGAGGAACTGCGCGAGATCATCAACAATGGCAAAGGCCAGAAGAAGATGCGTGCCCTCAAGCGACTCAAGGTTGTTGCTGCATTCCAGCGCTCGGGCAATGACCCAGCTGGTATGGTGCTCGACTGCATCCCGGTGATCCCACCGGAGCTGCGTCCGATGGTTCAGCTCGATGGTGGCCGTTTTGCTACCTCCGACCTGAACGATCTCTACCGTCGCGTGATTAACCGCAACAACCGCCTCAAGCGCATGATCGACCTCGGTGCTCCCGAGATCATCGTGAACAACGAGAAGCGTATGTTGCAGGAGTCCGTCGACGCGCTCTTTGATAATGGTCGCCGTGGTCGTCCGGTCACCGGTCCTGGCAACCGTCCGCTGAAGTCCTTGAGCGATTTGCTTAAGGGCAAGCAGGGTCGTTTCCGTCAGAACTTGCTGGGTAAGCGTGTCGACTACTCTGGTCGTTCCGTTATTATCGTCGGTCCACAGCTGAAGCTGCATGAGTGCGGTCTTCCAAAGCTCATGGCTCTTGAGCTCTTCAAGCCGTTTGTTATGAAGCGCCTTGTGGAAAACGATTACGCGCAGAACATCAAGTCGGCTAAGCGCATGGTTGAGCGTCAGCGCCCTGAGGTGTGGGACGTTCTAGAAGAGGCAATTTCTGAGCATCCTGTGATGCTTAACCGTGCACCTACCCTGCACCGCCTAGGCATCCAGGCCTTCGAGCCTAAGCTCGTTGAGGGTAAAGCTATCCAGCTGCACCCACTCGCGTGTGAGGCCTTCAACGCTGACTTCGACGGTGACCAGATGGCTGTGCACTTGCCGCTATCTGCTGAAGCACAGGCCGAGGCGCGCATCCTCATGCTTGCCTCCAACAACATTCTCTCCCCGGCATCTGGTAAGCCACTTGCCATGCCGCGTCTGGACATGGTGACTGGTCTTTATTACCTCACCATGGACAAGACTGAGGGTGAAATTGGTGGTCAGGGTGCATACCAGCCTGCTACTGAGGATGGTCCAGCAACGGGTGTGTACTCCTCCTACGCTGAGGCACTTATGGCTCGCGACCGTGGCGTTCTTGGCCTGCAGGCCAAGATCCGGGTACGCATTAGCCATCTGCGTCCGCCGGTAGAGGTTGAGGCAGAGCAGTTCCCAGAGGGTTGGGAGCAGGGACAAACCTGGTTGGCTGATACCACTCTTGGCCGCATCATGTTCAACGAGCTCTTGCCGTGGAACTACCCGTACCTTGAGGGCGTTATGGTCCGTAAGGGTGGAGGATCGAACAAGATTCTCTTGGGCGACGTGATTAATGATCTCGCTGCGACCTATCCAATGATTACTGTTGCTCAGACGATGGACAAGATGAAGGACGCCGGTTTCTACTGGGCAACCCGAAGCGGCGTGACCATCACTATGTCTGACGTGCTCGTTCTTCCTAATAAGGAAGAAATTCTTGACCGCTATGAGGCCGAGGCTGCAAAGATCGAGCGGAAGTACTGGGAGCAGGGTGCTCTGACAGAGCGCGAGCGCTACGACCGTCTGGTCGAGCTTTGGAAGGAGGCTACCGACGAGGTCGGTAATGCCGTCGAGAAGCTCTATCCGGATGACAACCCGATTCCTATGATCGTGAAGTCCGGTGCTGCCGGTAACATGCGTCAGATCTGGACGCTGGCTGGCATGAAGGGCATGGTTGTGAACTCAAAGGGTGATTACATCACCCGACCGATTAAGACCTCCTTCCGTGAAGGCCTGTCGGTTCTTGAGTACTTCAACAACTCTCACGGTTCGCGTAAGGGCCTCGCCGATACCGCTCTGCGTACCGCCGACTCGGGTTACCTCACTCGTCGTCTGGTGGACGTTGCGCAGGATGTTATCGTCCGCGAGGATGACTGCGGCACCAAGCAGGGCATTCGTGTCCCAGTGGCCGTTGAGGTTAAGGATGCTCAGGGCAACGTCACCGGTTACACCGGACACAGCCTCATCGAGACCTCTGTTGCTGGCCGCGTGGCTTCCGTTGACATCAAGGATTCCGAGGGCAACGTTCTGGTACCAGCTGGTGAAAACCTCACCGATCAGCTCATCGAGAAGCTCATCGCCGCAGGCGTTGCCGAGGTCAAGGTTCGCTCCGTGCTTACCTGCCAGACCCCGACCGGTGTGTGCGCTAAGTGCTATGGCAAGTCCATGGCTACCGGCAAGCTCGTTGATATCGGAGAGGCAGTGGGCATCGTCGCTGCTCAGTCCATTGGTGAGCCCGGTACCCAGCTGACAATGCGTACGTTCCACCAGGGTGGCGTCGGTGGTGACATCACCGGTGGTCTTCCTCGTGTCCAGGAGCTCTTCGAGGCTCGTGTTCCTAAGAATCGCGCTCCGATTGCTTCTGTGGCAGGTACCGTACACCTTGAGGATGAAGGTAACTTCTACACCCTCACCATCAACCCAGACGATGGGTCAGATGTTGTGGTCTACGAGAAGCTCTCCAAGCGTCAGGGTCTTGCTACCGTGCGGGTTCCTATGGAATCCAACCCGGGCGCCATGATCGAGCGCACCTTGTCAGAAGGCGACCACGTGAACGTGGGCGACCGTCTGCTACGCGGACCTGCTGATCCGCACGACGTGCTTGAGGTTCTTGGCCGCCGTGGTGTTGAGCAGCACCTCGTGGACGAGGTTCAGGACGTGTACCGCGCACAGGGTGTGGCTATCCACGATAAGCACATCGAGATCATCATTCGTCAGATGCTGCGCCGCGGCACCGTCATCGAGTCCGGCTCGACAGAGTTCCTTCCGGGTACTCTCGTTGACCTTTCGGAGGCCAAGGCCGCTAACGCTGAGGCTATTGCTGCTGGTGGACATCCCGCTGAGCTCCGTTCGGAGATCATGGGTATCACCAAGGCGTCGTTGGCTACCGAGTCGTGGCTGTCCGCTGCGTCCTTCCAGGAGACCACACGCGTGCTTACCGACGCCGCCATTAACAAGCGGTCCGATAAGCTGATCGGCCTCAAGGAGAACGTGATCATCGGTAAGCTGATCCCGGCGGGTACCGGTATTTCCCGTTACCGCAACATCTCCGTCAAACCGACTGAGGCAGCTCGCAATGCGGCTTACTCAATCCCAACGTATGGAGATTCCATCTATGGCGATGACAGCTACGGTGAATTCACCGGCGCTTCCGTGCCACTGGATGAGGCCTACGATCTCTAA
>CpE56_336
ATGAAATATTTTTCTGCACTCACACGGCGCATAGGTGCGCACGGATGGATCTGGGATCATGGATTCTGGCTGCAGCTCATAACTCAGATTCTTGTAGGAGGGTTCCTCTTCCTCATGGCTGTGCAGAACATGATGAGACCAGAGGGCCCTCATAGCGCGCTGGTCTATCACTCAGTAGTTTTTATTTTATTGTGGATTGGCGGGGGTGCGCTTTTCATAGGACTGCTTGTTCAGCGAGCTCGCAAGATCCTGGGCCTGGGGATTGTGATAGCTGCATTGCTACTTCTTGCCTTGGGTCCTCCGTTGGTGGCCCCTTTGGGCTATGTGGTCGTCTGCTATCAGTCTTGGTTTATTTCTGCCTATATTCAGCGGCATAGATGGGCGTGGGGAATAGCGCTTGTCTTTGGCAGCGCTATAGGCCTGACTTTGATTCCTCTGAGCAACGCGCTGCGGGGGAAAGCATTTCTTAGCAGTCACGCGGTGAAAGAACCGAATTTTTGGGTTGGGGGAGCCGGGGTTCTAATTATTATCATCATCTCTATTTCTCTGTGGTGGCAGATAGGACTTAACACCAAGCGCAAGAATCAGGCGCTGGAGGAGCTGCGCGCTAAAGCTGAGCTTGCGGCGTTAGCAGAAAGAAATCGCATTGCGCGCGAGATGCACGACATTGTGGCACATTCTTTGACCGTAGTAATCGCGCAGGCAGACGGTGGGCGATACGCGGGGAAGAAAGACCCCATGATTGCTATTGAGGCACTAGAAACTATTTCCTCGGTAGGGCGCGACGCGCTATCACAAATGCGGGGTTTGCTTACTGTGTTGAGAGAGGCCACGGGTGAGAAAGACGAAAGAGAAATCAATGCGACGCCTGGTTTTGCTGAAATAGGCAGGCTTATAGATGAGGCCCGCTCCGCCGGTTTGCAAGTAAATTTTTCAGTGTATGGCGAGCCAGTAGCAGTAGATGAGTCACGTGGGCTGACGGTTTTCCGCGTTATCCAAGAGTCTCTGACCAATGTGCTCAAACACGCAGGAAAAACGGTGGTTGATGTTACTTTGGATTGGGGAGTACCCAAAGACAAAACTTTGCATATTTCAGTGGATAATGCGCACGGCGAGGCCTTGGTGAACTACAAGTCCGATTCTGTTGGACGCGGTTTATCAGGTATCAAAGAGCGTGCTTTGTTGCATGGTGGGAAGGCAACGTGGGGTGCGTCGTTAAGCAATGCCGGCGGCTGGCGCGTGAATGTTGAAATTCCGTTGTAG
>CpE56_337
ATGATTAACGTAGGGCTTGTCGACGACCAGCAGCTGGTGCGAGCCGGATTTAATATGGTGCTTAGCTCGCAAGATGATATTCAGATTGCATGGGAAGCAAACAACGGGGCAGAAGCGTTGGAACGCATAGAAGTAGAACCTGTTGACGTTGTGTTAATGGATGTGCAGATGCCTATCATGGACGGCATATCTGCCACTAAAGAGCTGGTAACACGAGGCCTCATGGGGCCTAACGACGAGCCGCTTCGAGTGATTATCCTGACCACCTTTGATAGCGAAAATTACGTGATGGAAGCTGTGGAAAATGGAGCGTCAGGCTTCTTGCTTAAAGATACCGCACCGGAAGAGCTCATTGAGGCGGTCAGATCGGTGGGCGAACAAAGCGCGGTGATTAGCCCGGCGGCTACCGCCAAATTATTTCGGCGAATACGATCTGGGCAGACGGATAAGAAGCCCGATGGTCTTAAACATATAAATGAGGACCTCATTGAGCCGCTGACACCGCGTGAGTTAGAAATTCTTGAGTTGATTGCGATGGGTAAATCCAATGCAGAGATTGCCGCGGAACTCTTTATCTCTTTGCCAACAGTAAAGACGCACGTGGGAAGGGTTCTTACCAAAACTGGTTCGCGTGATCGAGTCCACGCGGTGTTGTTTGCTTTTAAACGCGGAGTGGTTACCCAAGATGCGCTTTTAGATAATTGA
>CpE56_338
GTGATTCCGTATGCGTTTTATCCCTATCTGGGGAGATTTCTTTCTAAGCGGATAGGGCTAGAAATTGAGAAATTTTGGCAACGCATTTACATAGTGTGGCTCGTCCTTATTTCCCGCATCATGATGTTAGGAAAAGCTGTGCTATTAGGGGAGGAAGAACAATATTGTGCGCAATAG
>CpE56_339
ATGATTACAGTTCGACACCTGAGTAAGAAATACGGGTCCAAGACGGCTATTGCTGATTTGAGTTTCACGGTTCCTGATGGGACCGTGACTGGATTCTTAGGACCGAATGGCTCCGGTAAATCAACAACGATGCGGTGCATACTTGGCTTGGATAGGCCTACGCACGGCGATGTTGAGTTTTCCACTGATACGTATACGGGAACGTTTGCCAACGTAAAAGATAAGCCAAAAATGGCTGGTGCAATTCTTGATTCTAGTTGGTTTAATCCAGCTAGATCAGGCCGTAATCACCTCCGGGTGCTCGCGCGAGGCGCGGGTATCTCCGATAACAGAGTGGAAGAATGCCTGGACATCGTGGGGTTGCAAGAAGCAGCTAAAGGGAAAATCGGTGGTTATTCCCTAGGGATGAAACAGCGTATTGGTGTTGCCGCTGCCCTGTTGGGGGACCCACAGCACCTTATCCTCGATGAGCCTGTCAACGGTCTTGACCCGGAGGGCGTGAGCTGGATGCGGAATACTATCCGCAGTCTGGCGCGTGAGGGGAGAAGCGTCTTGGTTTTTTCCCACTTACTTTCGGAGATGCAGCTGACGGCGGATCGATTGGTTGTGATCGGTCGAGGACACATGATCGGTGAGTATTCTCTGGAAGAATTTCTGGCGGATGGCACCCGGGTGCAGGTAGAAACGCCGCATGCTGTTGAGCTTGCCGCGAAACTGCAGAGCCAGGGGTTTGAGATTGTAGATCTACAAGAAGCCGCGGGATTTAGCGTCAACGTAGATAAAGACGCAGACGAGCAGGCGGTGCGCACGACGGTAGCCATGACTGCTTTGGCAGCTCAGCTTCCGGTTCTTGGTCTAAGCACCATTCAGGACAACCTAGAGCAAAGGTTCCTCGCAGCTACCGCAGAGGTACAGGAATATCGCACCAAACAGGCCGTGGATAGTGCTGTGGGAGACACAGCTTTGAGCGCTACCCAGTAA
>CpE56_340
ATGATAAATGCTTTGCGCTCAGAAATAACCAAATTATTAACGTTACGCAGCACCTGGGTATGGGCGATTCTCCTTACCGGCTCACTCTACGGCCCCGTCGTGCTCATAGGCCTGTTTAGCGGCGAGGTTTCAGACTATGACTGGGGATTTGCCCTTCCCGGCGCGATGATCTTTGTAATGCTGGCTGTATCTTTTAGCGCTTCAGCCATGGCGGGGGAGTTCAATGATCGGATGCACGCCCAAGCCTTCTTAACTCAACCACGGCGCAGCCTGTGGTTTAATGCACGAACACTCGTGATATCAGGCTTTCTTCTGATCAACTACCTAGTGGGAGTGGGGCTTATCTACCTGGTTTTTCTTGTCTTTCCTAAGATCACATTGGTAAATGAAAAAACCGTGTTGATCCTGGTGGATGGCGTGTTATTCCTGGTATTTAGCTTTATCGCGATAGGCGTAGCTGCTCTGACTCGTAACCGAGTTGCTGCCATGGCAGTACCACTTGCCTGGTTCTTAGCCATCGAGCGCCTGATCACCGTAGCTGCATCACAGATCGCTGCATTTATGCCATTATGGCTAGTAACTCCTGGAGAGCGCGTCAGTCAGCTAGCCAAGTATGGAAAAGACAACGCTGAGTTTTCCTCCATTGGGTGGGACTTTATGGATGTACAACCGTTGGGCTACAACATAGGCATTATCGTGGCCTGGACCGTTGTGTCACTACTCCTAGGGCTATGGGTCAACGCGAAAAGAGACGTCCGCTAG
>CpE56_341
ATGAATATTGGGCAGTCACACACGGGACCAGCCAAGGGCACTGCCGTTGGCGCTTTTGTGATTGCAGCTCTTGGGGTGCTGCTGCTTACGGAGTCAATAACCGGGGGCATTAACAACTACCTTCAACCGGCCTTTCGCCCTTGGACCTTATTGAGCGGTGTGCTGTTGATAGGACTTGGCTGCTGGAGCATATATAGCGCACGCCGGTATCCGTGTTCGCATTCTCCCATGCACACTACTTCCTGGCTGCTGTTGATCCCAGTGATACTCGTAGCGCTTTGCGCACCGACTGCGCTGGGGGCGGCGTCGTTACGCTATACCGCGGAAAGTACCAGTGCGACAGTACGGAGAAACTCTTTAGATGATCTAGCAATGGAACCATTGCGTGGCTATGGCACAAACGAGATCACTCTAGAGGAGCTCACGGCGCGGTTTTTGCGTTCAGATAATACGTCGATGCTTGCTAAGACTGTGTCTGTGGCGGGGTTTGCTTCGCGCTCGATAGACGGCACATGGCGGCTTAGCCGATATAAGATTTTTTGTTGTGCCGCAGATGCGATGGCTTATACCGCATCATTGGCGGGGGCAACAGAACTCGTAGAAGACGAGTGGTATGAGATCACCGCCGAGGTCATAGCTCCGCCAGAAGGCTTTAACCCCCAGTTCCCTGTACTTAAAGTGGACCGCGCTACACAAATCCCGCAGCCGGAGCAGCCTTACTTATGA
>CpE56_342
ATGAGGAAGGGACTTGGCCAGTACGGAGCGGTTGCAGCTCTTTTGATTCTTATCGCATTGTTCATCTTTGGGCCGTTGATTCAACTGCATGGCATAGCAGAGGCATGGGCGCAGATAAGCATTGCGATCATATTGCAAGCGATTCCTTTTCTTATCCTCGGGGTGATCATTTCAGGATTCATCGAGGTATTTGTTCCTGAGGCAGCTTTTCGACGCCTACCACGATCCCAACACCTTGCCGTTCCCACAGCGGCCGCCTCCGGGATGCTGCTCCCAGCCTGTGAATGCGCATCAGTGCCGATCACCCAGTCTCTTATCCGCAGAGGAGTACCCCCTGCTGCGGCTCTCGCCTTCCTCCTTGCCAGTCCCGCGATTAATCCGGTAGTGCTGGTATCCACTGCGGTTGCTTTTGGCGGAGACACTCGTATGATGCTTGCCAGATTTGTGGCTTCCCTTAGCGCAGCGGTGTTAGTGGGGTGGATATGGATTAGCGGGCGTGCGGAGCTATCTTCTGGAGAATCCCGCTCACACGAGCATCAGCATCATGCGCCCTCCGCATGGGAACGATTGAGAGAATCTTTTCTCCACGACCTCCTCAACGCTGGAGGCTACCTTGTCCTGGGAGCCTTGCTCGCAGGGATGCTTAAGCTCTTTATCCCCAGGGATTGGTTTCTCGTTCTTGGTGATAAGCCCGTGCTTGCCTGTCTAGCTATGGCGGTATTGGCTGTGCTCCTTGCCTTATGTTCCGAGGCGGATGCGTTTATCGCGGCTTCTTTCACCATGATGCCACCCACAGCCCAGCTCGTATTTTTAGTAGTTGGGCCGATGGTGGACGTCAAACTTATGGCGATGCAACGCGGCGCATGGGGTAATGGTTTTATTGCGCGTTTTGTCCCGCTTACCTTTGCGGTCGCGTTACTTACAGCGATAGGAGTCGGCGCGCTGTTCTTTGGTGATATTTAA
>CpE56_343
GTGTATTGCCATAATTCGCAGTTACAGGCCTTCACACCCGGCGCGCACTCGCTTGCGGAGTTTCTCTCCCTCTTGAGCTCTAGGCATGGGCTTATCGACGCCGCCGTCATCTCAGGCGGCGAGCCCACCGCAGTCCGTGGTCTAGGAGATGCTATTGCGGCTATTCATAACATCGGTTTTCCCGTGGGGATACACACCTGTGGTTATGCCCCAAGCCGCATTGCGGAACTGCTACGAGACCCTGCTACAACTCCAGACTGGGTTGGACTAGATATCAAGGCACTACCCAGGCATATGCGTGAGGTCACGGGCTGCTCTCCTCGGGTAGCAACCGCTGTCTGGGACTCGCTGCGGATTCTGCAAGAATCCGAGATTGATGTGACACTCCGGACCACTCTGTGGGAGGGCTCTGTCATTGAGCAAAACATCGACGAGCTACGTTCTGTGGTTAAGAATCGCAGCATGGATTCATCCGTGGAGCTCGTCATTCAACATGCACGGGCTGCTGATGGAAGTCCGTGGACACCTGATTGCTGCTTTTAA
>CpE56_344
ATGCTATTTCCTATGACCGAATCCCACGTTAACTCCCGCTCTACTATTGAGGAATACCTCGACCGATCGGATTGGCGCGTCAACGCCAACGCCAACCAGGATTATTCCCTAGGCGGAATGATCCTCAATTCTGCGGGAAAGATCACCGCCAACTACTGGCTGGATAACGTTTTCAGCCCAGAGGCCGGACAAGCCCATCGCGATGGCACCATCCATATTCACGATCTGGATATGCTTTCCGGATATTGCGCAGGGTGGTCTTTGCGCCAACTCCTAGAACAAGGTTTCAACGGAGTCTCAGGCACAATCTCTTCCCATCCCCCAAAGCACTTCTCCTCCGCGTGCGGGCAAATAGTCAATTTCCTTGGGACCTTGCAAAACGAATGGGCCGGGGCCCAAGCATTCAGTTCTTTTGACACATACATGGCGCCCTTTGTTCGACTAGATAACCTCAGCTATAACGACGTTGTCCAGCAGATGCAAGAGTTCATTTTCAACCTCAATGTACCCTCACGCTGGGGAACGCAGACACCGTTTACCAATCTCACTTTCGACTGGACCTGCCCCGAGGATCTGCAAGATCAGGTTCCTTTTATCGGCGAGGAGCCACAGCCTTTTACCTATGGCGATCTGCAGTCAGAGATGGACATCATCAACCGCGCATTCATTGAGGTCATGAGCGCAGGAGATGCGGACGGCCGCCCCTTCACCTTCCCGATCCCCACGTATAACATCACCAAGGACTTCGACTGGGATTCGTCGAATTCTAAGGCTCTTTTCACCATGACTGCGAAGTATGGGCTGCCCTATTTCCAGAACTTTATTAACTCCGACCTTGATCCCGGCATGATCCGTTCCATGTGCTGCCGCCTGCAGCTCGATCTCCGCGAGTTGCTCAAGCGAGGCAATGGGCTATTTGGTTCAGCAGAGCTGACCGGTTCCATTGGTGTGGTCACCCTCAACTGCGCTCGCTTAGGATACCTCCATGCCGATGATGAGGAAGGCCTTCTGGCGAACGTGGATAAGCTCGTTCAGCTGGGCATAGAAACCCTCGAGCGCCGTCGGGCTTTTGTGGCAAAACAAATGGATGCAGGTCTCTATCCCTACAGCTCGCGATGGCTCCCCAGCTTGGACAATCATTTCTCCACTATCGGCGTTAATGGATGCAATGAGATGATTCGTAATTTCACCCATGATGCCTACGATCTCACCGACCCCCAGGGCCACGCACAGGTAGCTCGCCTACTTGATCACATCAACGATTTATTGGTTAAAGCCCAAGAACGCACAGGCCACCTGTTCAACCTTGAAGCCACTCCCGCCGAGGGCGCCACTTACCGACTGGCTAAGGAGGATATTAAGCGTTATCCCGGAATCCTTCACGCAGGCACGGAGGAAGAGCCTTATTACACCAATTCCTCCCAGCTACCAGTGTCTCATACCCCAGACCCCTTTGAGGCCCTTGCGCTCCAGGAAGATCTGCAATCTAAATACACCGGCGGAACCGTGCTCCACCTTTATATGGGCGCGGCGATGAGCGACGGTGAGGCGTGTGCAAAACTCGTCCGGCGCTCCTTGGAAAACTTCCGGCTTCCATACGTCACTATCACTCCGACATTTTCTATCTGCCCCACTCACGGCTATATCTCTGGTGAGCATCCAGAATGCCCCGACTGCGGCGAACACACTGAGATGTGGACCCGAGTAATGGGCTACTTCCGCCCGGTTCAGAGTTTTAATACTGGAAAGAAGGGCGAGTTCCATGAGCGCACCTACTTTGCAGAAACGCTTGCTTAA
>CpE56_345
ATGTCTTACAACTCTTATGTGGCAGTCGAGGACTGGATTCTTGACGACCTTCGTATCAAAGACGATGACCTGGTAGAGGCTCTATATATGGGAGACCATGGAGAGCTTTTCGACGTGGCTGCTGCATGGATGGATGTGCAAGAGTTTCTGCATTCGGAGGGGCTGAGCACTGCGGCGGTTGATGGAGAAGAAATTATTGTGGGGGACCCGATGGTGGGGATTGTTGCCCCTCAGCGAGTAGAAAAAGTGCTTTCGGACCTCTCTTCGGTGGATGATGCTGCGGTGCGGGAAGCCGGCCTGGGGGAGGCTATCCGTTCCTTCACTGATTTTTACGAGGGCGCTCGTTCTTCCGGGTTGGGGGTTGTGGTTTTAGCAGGGGAGTAG
>CpE56_346
ATGCCTACTATTCAGCAGCTGGTCCGCAAGGGCCGCCACGATAAGACTGCAAAGGTTTCCACTGCAGCCCTCAAGGGCTCCCCGCAGCGTCGTGGCGTGTGCACTCGTGTGTACACCACCACTCCTAAGAAGCCGAACTCCGCTTTGCGTAAGGTTGCCCGTGTGCGCCTTACCTCGGGTATTGAGGTTTCCGCTTACATCCCAGGTGAGGGCCACAACCTCCAGGAGCACTCCATGGTGCTCGTGCGTGGTGGTCGTGTGAAGGACCTTCCTGGTGTTCGTTACAAGATCATCCGTGGCGCACTGGATACCCAGGGCGTGAAGGATCGTAAGCAGGCTCGCTCCCGTTACGGCGCAAAGAAGGAGAAGTAA
>CpE56_347
ATGCGTAAGAATGCAGCTCCCAAGCGTCCTATCGTTAAAGACCCAGTTTTCGGCTCTGAGGTTGTTACTCAGCTGGTAAACAAGGTTCTGTTGGACGGTAAAAAGTCCACCGCTGAGCGTATCGTTTACGGCGCACTAGACATCTGCAAGGAAAAGACCGGTACTGATCCGGTTCTTACCCTCGAGAAGGCTCTTGGCAACATCAAGCCTGATCTTGAGGTTCGCTCCCGCCGCGTCGGTGGCGCTACCTACCAGGTTCCTGTTGAGGTTCGCCCGGGCCGTGCAAACACCCTGGCTCTGCGTTGGTTGGTTACCTTCACCCGCCAGCGTCGCGAGAACACCATGATCGAGCGCCTGGCTAATGAGATTCTCGATGCAGCGAACGGCCTCGGTGCTTCCGTGAAGCGTCGCGAGGACACCCACAAGATGGCTGAGGCCAACCGCGCCTTCGCTCACTACCGCTGGTAA
>CpE56_348
GTGGCACAAGAAGTGCTTAAGGACTTGAACAAGGTCCGCAACATCGGCATCATGGCCCACATTGACGCCGGTAAGACCACCACCACCGAGCGCATCCTCTTCTACACCGGCATCAACCGTAAGGTCGGCGAGACCCACGACGGTGCTTCCACCACCGACTGGATGGAGCAGGAGAAGGAACGCGGCATCACCATTACCTCGGCTGCTGTTACCTGTTTCTGGAACGGCAACCAGGTCAACATCATTGACACCCCAGGCCACGTGGACTTCACCGTTGAGGTTGAGCGCTCCCTTCGCGTTCTTGACGGCGCAGTTGCAGTGTTCGACGGTAAAGAAGGCGTTGAGCCGCAGTCCGAGCAGGTGTGGCGTCAGGCTGCTAAGTATGACGTTCCCCGTATCTGCTTTGTGAACAAGATGGACAAGCTCGGTGCGGACTTCTACTTCACCGTTCAGACCATCATCGACCGTCTCGGTGCTAAGCCATTGGTCATGCAGCTGCCTATCGGCGCTGAGGATGACTTTGATGGTATTGTTGACCTTCTTGAGATGAAGGCCATCACGTGGCGCGGCAAGGTCGAGACCGGCGCTGAGCCAGTCATCGAGGAAATTCCAGCTGACTTGGCTGATAAAGCTGCTGAGTACCGTGAGAAGCTCGTTGAGACCGTTGCTGAGTCCGATGAGGCTCTCATGGAGAAGTACTTCGGTGGCGAGGAGCTCACCATCGAGGAGCTTAAGGCTGGTATTCGTAAGCTGACCGTTAACTCTGAGGTTTACCCAGTTCTTTGCGGTACCGCTTACCGTAACAAGGGCGTTCAGCCACTGCTCGACGCTGTTATTGATTACCTCCCAACCCCATTGGACATCGGAGAAGTTCACGGCCACAAGGTCGGCGACGAGTCTGTGGACTTGGTTCGTAAGCCTTCAGTCGACGAGCCTTTCTCTGCTCTTGCGTTCAAGATTGCAGCTCACCCGTTCTTTGGCAAGCTCACCTTCGTCCGCGTTTACTCCGGCATCGTTGAGCCTGGCGCTCAGGTTGCAAACTCCACCAAGGGTAAGAACGAGCGCATCGGTAAGCTGTTCCAGATGCACGCCAACAAGGAGAACCCTGTTGACGAGGCACGCGCTGGTAACATCTACGCGTTCATCGGCCTGAAGGACACCACTACTGGTGACACCCTCTGCGATAAGAACAACCAGATCATCCTCGAGTCCATGGACTTCCCGGATCCTGTGATCAAGGTTTCCATCGAGCCAAAGACCAAGTCTGACCAGGAGAAGCTCGGTACCGCTATTCAGAAGCTTTCTGAAGAAGACCCGACCTTCACCGTTGAGCTCGATGAAGAGTCCGGCCAGACCGTTATCGGCGGCATGGGCGAGCTTCACCTCGACGTTCTCGTTGACCGTATGAAGCGCGAATTCAAGGTCGAAGCTAACGTTGGTAACCCGCAGGTTGCATACCGCGAGACCATCCGCAAGCCCGTCGAGAAGCTTGAATACACCCACAAGAAGCAGACTGGTGGTTCTGGTCAGTTTGCTAAGGTCATCATCGGTATTGAGCCTTACGCTCCTGAGCAGGAGACCTTGGAAGAGGGCGAGTCCGCAATCTACAAGTTCGAGAACGCTGTTACCGGTGGTCGTATCCCGAAGGAATACATTCCTTCCGTGGACGCAGGTATCCAGGATGCAATGCAGTATGGTTACCTCGCTGGCTTCCCGCTGGTAAATATCAAGGCAACGCTTATCGACGGCGCATACCACGAGGTTGACTCCTCTGAAATGGCCTTCAAGCTTGCTGGTTCTCAGGCTCTGAAAGAGGCTGTGGCAAAGGCAAAGCCAGTTCTCCTTGAGCCTTTGATGGCTGTTGAGGTTATTACTCCTGAGGAGTACATGGGCGACGTTATCGGCGATATCAACTCTCGCCGTGGCCAGGTCTCCGCTATGGACGACCGCGCTGGCGCCAAGGTAGTCAAGGCAAAGGTTCCGCTGTCTGAGATGTTCGGTTACGTCGGTGACCTGCGTTCTCGTACTCAGGGCCGTGCTAACTACACCATGATCTTCGATTCCTACGCAGAGGTTCCGACCAACGTAGCAACCGAGATCGTTGCTGAGCGCAACGGCACTGCCTAA
>CpE56_349
GTGGCAAAGGCTAAGTTCGAGCGTACTAAGCCGCACGTTAACATCGGTACCATCGGTCACGTCGACCACGGCAAGACCACCACTACCGCTGCTATCACCAAGGTTCTGGCTGACGCATACCCGGATCTCAACGAGGCTTTCGCCTTCGACGCCATTGACAAGGCACCGGAGGAGAAAGAGCGTGGCATCACGATCAACATCTCCCACGTTGAGTACCAGACCGAGAAGCGCCACTACGCACACGTGGATGCTCCGGGTCACGCCGACTACATCAAGAACATGATCACCGGCGCTGCTCAGATGGACGGCGCAATCCTCGTGGTTGCTGCTACCGACGGCCCAATGCCTCAGACCCGTGAGCACGTTCTGCTCGCTCGCCAGGTTGGCGTTCCTTACATCCTTGTTGCTCTTAACAAGTGCGACATGGTTGACGATGAGGAAATCATCGAGCTCGTCGAGATGGAGATCCGTGAGCTGCTCGCTGAGCAGGATTACGATGAAGAGGCTCCTATCATCCACATCTCCGCTCTGAAGGCTCTTGAGGGCGACGAGGAGTGGACCAAGTCCATCCTCGAGCTCATGCAGGCTTGCGATGATTCCATCCCGGATCCAGAGCGCGAGACCGACAAGCCATTCCTCATGCCTATCGAGGACATCTTCACCATCACCGGTCGTGGCACCGTTGTTACCGGCCGTGTTGAGCGTGGCCAGCTGAACGTCAACGAGGACGTTGAGATCATCGGTATCAAGGAAAAGTCCACCCAGACCACCGTTACCGGTATCGAGATGTTCCGTAAGCTTCTCGACTACACCGAGGCTGGCGACAACTGTGGTCTCCTCCTCCGTGGTATCAAGCGCGAAGACGTTGAGCGCGGTCAGGTTGTTGTTAAGCCAGGCGCTTACACTCCTCACACCGAGTTCGAGGGCTCTGTCTACGTCCTTTCCAAGGACGAGGGCGGCCGCCACACCCCGTTCTTCGACAACTACCGTCCTCAGTTCTACTTCCGCACCACCGACGTTACCGGTGTTGTGAAGCTTCCTGAGGGCACCGAGATGGTTATGCCTGGCGACAACGTCGACATGTCCGTCACCCTGATCCAGCCTGTCGCTATGGACGAGGGCCTGCGCTTCGCTATCCGCGAGGGCTCTCGCACCGTTGGCGCTGGCCGCGTCACCAAGATCATCAAGTAA
>CpE56_350
ATGGATAGAATGCTTGATGCCGTCCGAGAAGTGTGGGAAGGGCAGCCGGATTTGGATTTTGCTGCGCTCATGGGCATGTTGAACGCCCATGGTCTCACGTGGGGAATTTCAGATAGTGATGCCCTGGATATATGTATGATGATTTCCACTACCTATCCGAGAGCGCTCTCCAAAGTCGCCGGGCAACACAGTGTGCTGCTTGCCAACGGCACCACCGCGGTGCTCACTTCCGAGCAGGTTGTGCTGCTTCGCGGTTGGCAGCAACCTATCTGGTGGAACTATGAGTCCCTTGTCCAAGCACAGGTGGGGTTACCTCTAGTGCTAAAGGATCGTGAAGGCATCGAACACCGGCTGGATATGATTCATCGTATTGAGAAGACCATGGTGGTGGAAGGCATGGATACCCGCGTGATTGAGCTTGTCGACGCCTCCGTGATCCTACAAAGGGGACACCATGCTCGCCATTTTGTGCGCAGGCGTCGTGATCTGGTGACTAAGGACTATCAGGTTCCGCGGGCTTGGGTGCCGGAGGAAGGAAAACCAGCAAGGTTACTCACTAGAGAACAAAACATAGTGGAGTTGCCTGCTATAGCAACGATTATCCTTGGCTGA
>CpE56_351
TTGGCTGAGGAAGTCGGTGCTTTTACTTATGCTCTGAGTACTCGAGGCATGATCCTTGAGCCCACTGTAGAGTTCTTTGTTTTCAGGGAAAGAACTCCAGTGACTCTTGATCTTTCGCGGGGCGTCGTTGGGGTAAACCGACTCTGTTCTTAA
>CpE56_352
ATGAAACGCTCTACAGCCAGTTTTGACCGTCTCCTCTGCATCCTCGTCGGTGTTCTTCTCGGCGCTCTAGCGGTATGGACTATTGCCCTAAAATTTGATCTTCTGTGGGCGCAACAGCTCGCTGATCTCGCCGAATTTCCTCAATGGCACCAAGCTTCTCAGCAACGTTGGTTCGATGTCGCTTTGTTTTTCGCTGCGATTTTTTTCCTAATCAGCGGCATATGGATAGTAGTTGCCAATCTGCGCCGCAATCATATTTCTCGCGTCACTCAAAACAATGGGAAAATTAGCGTCAATATAGATCACATAGCAGAACTAGCAGCCGAGGACTTAGAAGAGCTCGAACCCGTCATTTCCGCCCACGGACATGTGGAAAGCCGTGGGCAGGAAACAGTCATTATCCTCGATATCTTATTAGAGTCAGTGCCACATGCGCTGAGCATTCAACAGTCCCTTCAACAGCTAGACCAGGACGTTGCAGTAGCCTTACCAGAAACTCCCATTCGTACGGAATATCGCGTACATATGGCTAAAGTTGAGGATTAA
>CpE56_353
ATGGATAGCCCCAGCCCCACTGCTATCAAAGGGCGTCCTGCCGCCCGCCTTGCCGCGATTCTCATTGGGTTGGCGGCTATAGGCATCGGTTTTGTCGCCGCACGGGAACTCTGGTGGGTACGCACTGAAGGTAACCATCGTCATGCCTGGGTAGATCCAATACTGCGTTTCATTTCTGCAGTCACCTACCAACCCTGGATGTTAGCTGCTGGCGTAGCAACGGCGATCCTCGCTCTAATTTTGATAGCTATTGCTTTCAAGCCTAGGCCTCGGACCCACGTGGCTTTTATCGACGGTGTCACTTGTTATATGCGCCCCCTTGATATCGCTCGCCTAGCCACGCTGAACGCTAAACAAATCCCTGGAGTTACTCAGGCACGCACCACAGTGAATAGTTCCGCCCGCTCTATTAGGGTGGTGGCATCCATCGATTCTCAACACCTCGACGAGGTCAAAAAGTATGAAGAACGCATTCGTTCTGTCGTTGAGCCCATCGCCCTCAAACTGCAAACACATCCCAAGCTCAAAGTTGTAGTAAGAGGTGAAGGTTAA
>CpE56_354
ATGACGCCCCCTCCGGTGACTATTACGGATCGGGCGCTCACCAAACTGGCTAAAGCAGCAGTTCACTCAGTCCCTGGCACAGTCCGCGTTTCCCGTCGTGCCGGTCGCTCGCTTCCGCGTATCGACGTCCGCCGCGATGACCTCCACTCACCGCCCACAGTAGAAGCCTTTATAGCAGTAACGTGGCCCAGCCCAGTAACGGGTGTGGCGGAAAATGTGGCTGCTGCGATTTCCACATGGTTTTCCGCTTACGCAGGTATTCACGATGTTCCCGTGAATGTTGTGGTCACGGCCCTTAATCATGGCACACGCTTCGCGGCTACTCATGAGATACAGCCACCAGAGGTAACACATCCCCAGGTTCCCGATCACCAAGTGCTTATGCCGATTGTTACCGCGCCTCCGCGACCACTTAAGCCAATAGCTATCCGAAGAATCGAGCCAAGGAGGAGTCATGGATAG
>CpE56_355
ATGTTTCAGAATAAAACCCTTCTCGGCGCAATCCTCGGTGTTCTGGTGGCCTTTGCGATCTTATCCGGCCATGTATTCCTGCTCCTCATATTGGCAGTTGCTGGAGGTATAGGTGCTCTTATTGGCGCGCATTGTGACGGAAAAATAAATCTTTACAAGATCTTTCACGACCTCATTGAGAACGTCCGACGCGGAGGTCGCGGATAA
>CpE56_356
GTGTCAACCCCGCGACCATCGGGGCTTCCCAATCTCCCCTCATATGAATCTGCGCAAGCCTTAGCAGAAAAAATTCTTGGGATTGATGGTGTTGCGGAACTCCGCGGCGGACGTTTTGGTGAAGTCGCACTGCTCTATCCGCGGCACAAAGTCATCGGACTCCGATTAGACGATGCCCAAGGCCATCAGACCCTTGAGGTTAATGTTGCCGCTTATTACGGATATAGTCTCACCGATCTTGCTCAATCAATCGTCGCTGCCGTAACGGATTCTGGACTCTGCGACGCGGCTTCGATTGATGTGGTCGTCAGCGACGTCGTAAAGCTAACCCAGCTATAA
>CpE56_357
ATGTCCGATGCACAGAATACTCCAGCAGCAGATACCTCAACTGCTGGTTCTCCTACAACGTTGGAGACCACTCATGGCAGAACCGTTATTGAAAACACCGTGGTGGCAAAGATTGCCGGTCTAGCTACCAGAGAGGTGTCAGGAGTCCACGCCGTCGGAGGCAATACCGCACGCGTAGTCGGAGCACTTCGCGATTCCATTCCTGGGTCCCGCACTAATCTTCAGCAGGGCGTTGAGGTGGAAGTTGGAGAGCGGCAAGCGGCCGTAGACGTGGCTATCGTTGCTGAATACGGGGTCGCTATCCATCAGCTGGCCCAAGCAATTCGGCAAAACATTATCAACGCCATTGAAAGAATGACCGGTCTTGAGGTCACCGAAGTCAATGTCACCGTTCATGATGTCCACCTGGATTTCGATGAAGACGAAGGCGAAGCCAACGATTCGCCTACCCATACCCGCGTCCACTAA
>CpE56_358
GTGGCGGGACAAAAGATCCGCATTCGGCTGAAGGCCTATGATCACGAGGCGATTGATGCGTCTGCACGCAAAATCGTCGAGACCGTGACCCGTACGGGTGCACGCGTCGTCGGCCCGGTGCCGTTGCCCACCGAAAAGAACGTATACGCCGTTATTCGTTCTCCCCATAAGTACAAGGATTCTCGCGAGCACTTCGAGATGCGCACTCACAAGCGCCTGATCGACATCCTCGACCCGACGCCGAAGACGGTTGACGCTCTTATGCGCATCGACCTTCCGGCCAGCGTCGACGTGAATATTCAGTGA
>CpE56_359
ATGAGTGAAACTGAGATCAAGGGCATTCTGGGCACCAAGCTCGGCATGACCCAGATCTTTGACGAGGACAACCGAGTAATCCCGGTTACCGTCGTTGAAGCTGGGCCATGTGTGGTCACCCAGATTCGCACCATCGAAACCGATGGCTACAACGCCATCCAGATCGCCTACGGCGACATCGACCCTCGCAAGGCAAACAAGCCTGCAACTGGTCATTTCAAGAAAGCTGGCGTTACCCCCCGCCGTCACGTTGCAGAGATCCGTATGAACGACGTTTCTGCATACGAGCTCGGCCAGGACGTTACCGTTGAAATCTTCGAAGGCATCACCTTTGTTGACGTCACCGGAACGACCAAGGGTAAGGGCTACGCAGGTGCTATGAAGCGCCACGGCTTTGCAGGTCAGGGCGCTGCCCACGGTAACCAGGCTGCACACCGCCGCGTCGGTGGCATCGGCGCCTGCGCTACCCCAGGTCGCGTTTTCAAGGGCACCCGCATGGCAGGCCGCATGGGTAATGATCGCGTCACCACCCAGAACCTGAAGGTTCAGAAGATTGATGCAGATGCCAACCTGATTCTGATCAAGGGCGCTATCCCTGGCAACCGTGGTGGCATCGTTACCGTTAAGACTGCAGTGAAGGGCGGTGCACACGCATGA
>CpE56_360
ATGACCAACCTAAAGTTGGACGTCCTCACCGCTGAGGGCAAGACCGACGGTCAAGTCGAGCTGCCAGCAGAGATCTTCGATCGTGAAGCTTCTGTGGCACTTATGCACCAGGTTGTCAACGCACAGCTTGCTGCAAAGCGTCAGGGTACTCACTCGACCAAGACCCGCGCTGAGGTCTCCGGTGGCGGACGCAAGCCGTTCCGTCAGAAGGGTACCGGCCGCGCTCGTCAGGGCTCGATCCGTGCTCCTCACTTCACCGGTGGCGGCATCTCGCACGGCCCTAAGCCGCGCGATTACAGCCAGCGCACCCCGAAGAAGATGATCAAGGCTGCTCTCTACGGTGCACTGTCGGATCGCGCTCGTCACGAGCGTATCCACGTGATCACTGAGCTGGTTCCTGGTCAGACTCCTTCCACCAAGTCCGCACGCGCTTTCGTAGAGCGCATCACTGATCGTCGCAACGTTCTTCTCGTTGTCGGTCGTGAGGACACCACCGCACAGAAGAGTGCTCGTAACCTGCCCGGCGTTCACATCTTGTTCGCTGATCAGCTGAACACCTATGACGTCCTCAAGTCTGATGACGTTGTGTTCTCTGTCGAGGCTTTGAACACCTTCATCAACCGCGTCACCGGCGCGGCTCAGGAGGAGAAGTAA
>CpE56_361
ATGGCTAAGATCGCAGACCCCCGTGACATCATTCTCGCCCCGGTCGTCTCCGAGAAGTCTTATGGCTTGATGGAACAGAACACCTATGTGTTCTTCGTTTCTCCTAGCGCCAACAAGACCGAGATCAAGATCGCAATCGAGCAGATCTTCGGCGTCAAGGTTGCTTCCGTTAACACCGCTAACCGTGAGGGCAAGCGCAAGCGCACTCGCTCCGGCTACGGCGTACGCAAGGCAACCAAGCGCGCTTACGTGACGCTTCGAGAGGGCAGCGACGCAATCGACATCTTCGGCGGCTCCGCCGCTTAA
>CpE56_362
ATGGCTATTCGTAAGTACAAGCCGACAACCCCGGGTCGCCGCCAGAGCTCTGTTTCCATGTTCGAGGAGATCACTCGTTCAACTCCGGAAAAATCTCTGGTTCGCCCGCTCCCTAAGAAGGGCGGCCGTAACGTTCACGGCCACATCACCGTTCGCCACAAGGGCGGTGGACACAAGCGCCAGTACCGCGTCATCGACTTCCGTCGTAATGACAAAGACGGCATTCCCGCAAAGGTCGCTCACATTGAGTACGACCCGAACCGTACCGCTAACATCGCACTTCTGCACTACGTAGATGGCGAGAAGCGCTACATCATCGCTCCTAAGGGCATGAAGCAGGGCCAGATGATCGAGTCTGGTGCTGCTGCAGACATCAAGGTTGGTAACAACCTTCCGCTGCGTAACATCCCTGCTGGTACCACCATTCACTGCGTCGAGTTGAAGCCGGGCGCAGGCGCTAAGCTGGCTCGTTCCGCTGGTGCCTCCATCCAGCTCCTCGGTAAAGCTGGTAAGTACGCAGTTCTGCGTATGCCGTCTTCGGAAATCCGCCGCGTGGATATCCGTTGCCGTGCAACCGTGGGCGAGGTCGGCAACGCTGACCAAATCAACATCCGCTGGGGTAAAGCCGGCCGTATGCGCTGGAAGGGCGTTCGCCCGACCGTCCGTGGTGTCGTTATGAACCCGGTCGATCACCCACACGGTGGTGGTGAGGGTAAGACCTCCGGTGGTCGTCACCCTGTTTCCCCATGGGGAAAGAAAGAGGGACGCACCCGCAACCCCAACCGTTACAGCAACAACATGATCGTGTCGCGTCGTCGCACGAACAAGAGCAAGAAGCGCTAA
>CpE56_363
ATGCCACGCAGCCTTAAGAAGGGCCCGTTCGTCGATGAGCACCTCCTCGCAAAGGTCGATGCTCAGAACGAAAAGGGCACCAAGCAGGTCATCAAGACCTGGTCCCGCCGTTCCACCATTCTCCCGGACTTCATTGGTCACACTTTCGCCGTCCACGACGGCCGCAAGCACGTGCCAGTGTTCGTGGACGACTCTATGGTCGGCCACAAGCTCGGTGAGTTTGCACCCACCAAGACCTTCAAGGGTCACATCAAGGACGATAAGAAGGGACGTCGATAA
>CpE56_364
ATGAGTGAATCTGTCACCTCCGCACGCGCTACCGCGCGCTTCGTCCGTGTTTCTCCTATGAAGGCACGTCGTGTGATCGATCTGGTCCGCGGCAAGTCCATCGAGGAAGCACTCGCAATCCTGAAATACGCTCCACAGGCTGCTTCTGAGCCGGTTGCAAAGGTCGTTGCTTCTGCAGCCGCTAACGCTGAGAACAACTTCGGTCTAGATCGTCGCTCCCTGGTCATCTCTGAGGCTTTTGCCGACGAGGGTCCGACCATGCGTCGTTTCAGCCCCCGCGCTCAGGGTTGTGCTTTCCAGATCCGCAAGCGCACCAGCCACATCACCGTGGTTGTTGAGAGCCAGAAGGAAGGGGCCAAGTAG
>CpE56_365
GTGGGCCAGAAAATCCATCCTCACGGCCTACGTTTGGGCATCACTTCCGAGTGGAAGTCCCACTGGTACGCCGACAAGAACTACTCCGAGTATGTTGCTGAGGACATCCGTGTCCGCGAGTACTTGGTTAAGACCTTGGACCGTGCAGGTATCGCCGATATCGTTATCGAGCGCACCCGCGATCGCGTCCGCGTCGATATTCACACCGCTCGTCCGGGCATCGTGATTGGTCGTCGTGGTTCTGAGGCAGACCGTCTGCGCAAAGAGCTGGAGAAGCTCACTGGCAAGCAGGTCGCCCTCAACATCCTTGAGGTCAAGAACATTGATGCAAACGCTCAGTTGGTGGCTCAGTCCATCGCAGAGCAGCTGACCAACCGCGTGGCATTCCGTCGCGCAATGCGCAAGGCTATCCAGTCTGCAATGCGCCAGCCACAGGTCAAGGGCATCAAGGTTGTTTGTTCCGGTCGTCTCGGCGGTGCCGAGATGTCCCGCACCGAGCGCTACCATGAGGGTCGCGTTCCGCTGCACACCCTCCGCGCCGAGATCGATTACGGCACCTACGAGGCACACACCACTTTCGGCCGCATTGGCGTGAAGGTGTGGATCTACAAGGGTGATGTTGTCGGTGGTCGTCGTGAGAGCGAGATCAATGCACCCGCAGAGCGTCGCCGCCGTGGTGACCGCAACGCACGCCCGCGTCGCGGTGGCCAGCGTCGTAACCGCGTTGAGCAGAAGCAGGAGGGCTAA
>CpE56_366
ATGCTTATCCCTAAGCGCGTCAAATACCGTCGCCAGCACCGTCCGACTCGTAGTGGCGTGTCCAAGGGCGGTAACCGCATCACTTTCGGTGACTACGGCATCCAGGCTCTTGAGCCTGCCTACATCACCAACCGTCAGATCGAGTCTGCACGTATCGCCATTAACCGCCACGTCAAGCGTGGTGGCAAGGTGTGGATCAACATCTTCCCGGATCGTCCTCTGACCCAGAAGCCGCTCGGCGTTCGTATGGGTTCCGGTAAGGGCCCCGTGGAGAAGTGGATCGCTAACGTCAAGCCGGGTCGTATCCTCTTCGAGATGAGCTTCCCGAATGAAGAGGTAGCTCTTGAGGCTCTGCGCCGTGCAGGCCAGAAGCTTCCTTGCAAAGTTCGTATCGTTAAGAAGGAGGACCAGTTCTAA
>CpE56_367
ATGGCTAACGGTACCCCCGCACACGAGCTTCGCGAGCTGAACGCCGAGGAGCTGAAGACCCGTCTGACCGAGGCTAAGGAAGAGCTGTTCAACCTGCGCTTCCAGGCTGCTACCGGCCAGTTGACCAACAACCGCCGCCTTCGCACGGTAAAGCGCGACATCGCCCGCATCTACACCGTTATTCGCGAGCGTGAGCTGGGCCTGTCCGAGGTTCCGGGAGCTGAGGCTTAA
>CpE56_368
ATGAGTGAGGCAAACGTGAACAAGAAGGAAAAGGGCGCACGCAAGGTTCGCACCGGCTACGTGGTTTCTGACAAGATGCAGAAGACCATCGTCGTTGAGCTTGAGGACCGCAAGCAGCACGCCAAGTACGGCAAGACCATTCGTACTAACTCGAAGGTCAAGGCACACGATGAGGACAGCATCGCCGGCGTCGGCGACCTCGTCCGCATCGAGGAGACTCGTCCGCTGTCCAAGGACAAGCACTTCCGTCTCGTTGAGATCATCGAGAAGGCTAAGTAG
>CpE56_369
ATGAAACTAAGAAGCCCCAGCGGGAAATTAGCCGCTGTGTTTGCTGCAAGTGCATTGTTGCTTGCAGGATGCGGTGGCGATTCCTCCACCTCTAAGAATGCGCAGAATGCCGATAGCATCAGCGTCGCTGATTACAACCCTTTGGATCGCGACAAGGTTAAGCAGGGAGGCACATTTACCACTGCTATTGGTGAAATCTCCGAGCAGCAAAATCGCCACCATGCAGACTCCACGCGTTACACCACCATGCTGTGGGAATGGTACAACCCATCAATTATCGAGTCCACTGCTGAGGGCGAGTCATCCTTTAACAAGAACTATGTGACAGACGCCAAGGAAGAGTCTTCGGGCTCCAAAACCAAGATTGTCTATACCATCAATGACAAAGCTGTATTCAATGATGGAACACCCATAGACTGGCATGCCTTTGAGACCACCTGGAAGATCAATAACGGCAAGAATCCCGCTTTTTCCCCTTCCTCTACCGACGGGTATGAAAACATCGCCTCGGTGACTAAGGGAGCTAATGATAAACAAGCTGTCGTAGAATTCGAGAGCACCTACCCTTGGTGGCAGGGACTCTTTGGCATCATCGCTCACCCAGCGTTGAATGACCCTCATAATTACAATGACTATGTAAAGAAAGTGCATCCTGAATGGGGCGCGGGTCCCTATAAAGTGGAATCCATTGATTTCAACCGGGGCGAAGCCACATTTGTTCCTAACGAAAAATGGTGGGGCGATACGCCAAAACTAGATAAGCGTATCTTCCGTCAGATGGACACCGCTGCTGCTGTCAACGCCTTTAAAAACGGCGAGATTGACGCCACAGCCGTCCCGTCGAAAGACCGCTACGCTGCCGTCAAGGATATGCAGGGTATCGAGCTTCGCACTGGTCGCTTGCCTAAGAATGCACTGTTGGTGCTCAACGCCAAGTCCGATGTTTTGCAAGATATCAAGGTGCGCGAGGCAGTATCACGCGGCCTAGACCGTAAGCTTTTGTCCTCAATATGGTTCCAAGGTGTTCCTTACACCGAGGATCCCCCCGGATCTTTGATCAACTTCCCCTTCCAGAAGAACTATCAAGACAACTTCTCCAAGGTAGCTACCTTTGACGCTGGCAAGGCTAAGGCTCTTCTTGATGAGTCCGGTTGGGCTGAGGGCCCTGACGGCATCCGGGAGAAGGACGGCAAGCCGCTATCGCTTCGATATGTTTTAGTTGGTGAAGACGAGCAGACCACGTCTATTGCTAAAGCAAGCCAGAAGATGCTCAAAGACATCGGTATTGACCTGAAGATCGAGACCCATCCGTCTTCTGACTTCTCCAAACTCGTATCTAGTGATGACTACGACATCTTCCCCATCGGTTTCACCGCAAGCGATCCCTTTGGTGTTACGTACTTCGGCCAGACGTATCTCTCTGATTCCCAGCTCAATCGTTCTCACGCTGGAACCCCTGAACTCGATGCTAAGATTCGTGAGCTCCAGGCACTTCCTACTCGTGATGAGCAAAACAAACGTGCAAACGAATTAGAAGTAGAGGCTCTCGCCCGATACGGAGTAATTCCCCAATTCAACGGCGTTAACATCGTAGCGGTGAAGAAGGGGCTTGCTAACTACGGCGCCTATGCTTTTGCAAACGTGCCTGTAGAAAACATCGGTTGGGCTTCCGAATAA
>CpE56_370
ATGACTAACCCTGTCCTTAGCGTCCAGAACCTCAACGTCACTTTCCCCTCAGAAGCCGGAAACGTCAACGCAGTTCGCGGTGTCTCTTTTAATCTTTATCCCGGTCAGACACTTGGCATAGTAGGGGAATCGGGCTCTGGAAAATCCGTGGCCTCTATGGCGGTCATGGGATTACTTCCTGATTACGCCACATTCACGGGTTCCGCTCAACTGCATAACCGTGAGCTCATCGGGCTTTCCGACGACGCCATGTCCAAAATACGCGGCAAAGAAATAGGAATGATCTTCCAGGACCCGCTCTCGGCGTTGACCCCCGTGTTCAACGTGGGATCTCAGATCGTCGAAGCTCTCCGATGCCACCAAAAAATCACCAAGGCCAAAGCCTGGGATACGGCTATCGAGCTTCTAGACCTCGTCGGCATACCAGATCCCAAGCGTCGTGCTCTTGCTTTTCCCCACGAATTTTCCGGTGGCATGCGCCAACGTGTGGTGATAGCCATAGCTATTGCCAACAATCCGTCAGTGCTTATCGCCGATGAGCCCACCACTGCTCTCGATGTGACAATCCAGGCCCAGATCCTCGATCTGATCAAAATGGCGCAAAAGGAAACTAACGCCGCGACCATCATGATTACTCATGACATGGGTGTTGTCGCTGGTACCGCAGACAACGTCATGGTTATGTATGCAGGACGCCCTGTAGAATACGCCGGCGTTCATGAGCTCTTCAGTGAGCCCAAAATGCCTTATACCGTCGGCTTGCTTGGTTCTATTCCCTCCGTGCGCAAACGTGAGAAAGTCTCCCTCACCACTATTGAGGGCAGCCCTCCTATCGTGGTTAATCTTCCCGACGAATGCTCCTTCGCTCCCCGCTGCCCTATAGCTACAGCCGAATGCCTTAAAACTGAGCCCGGGCTCTTATCCATCAATGATAAGCACCAGGCGGCATGCATCCGTTCTACTGAGATCAGCCATGGAGAACTTAACGGCGCTCCGATTTTCCCCACGCCGCCCGTTCACGAGGGTGCTCTCATGCGGATTCCTCGGGAAAAGCGCTCCTGCGTTCTCAGCGTCTCTGACCTGACTAAAACATTTCCTTTGGTCAAAGGCGCCCTGCTTAAACGAACTGTGGGAGAAGTGCGGGCCGTTAACGGTTTAACTTTTGATATCAAAGAAGGCGAGTGCTTTGCTATCGTCGGCGAATCCGGATGCGGGAAAACCACCACCTTGCTGGAGATCATGGATCTAGCCCCGCAAGCGCCGACTCAAATCCAATTAGGTGAGAAAGACGTCGCAGGCATCTCCAAGCGTCAACGGCGTCTTCTAAGAAAAGACATTCAAATTGTTTTCCAAGACCCCATGGGGGCTCTTGATCCGCGCCTCACTGTCGCAGAGATTCTCCGGGAGCCTCTGGATTCCTTGGGCTGGGATGGCGATAAAAATGAGCGTATCCGCGAGCTCATCCAGTTAGTCGGGCTAAACCCTGCTCATATTGATAGGTTCCCTGGCCATTTTTCCGGTGGACAACGCCAGCGTATATCTCTTGCCCGTGCGCTTGCGGCCAATCCCAAGTTGATTGTTCTTGATGAGCCTGTGTCTGCCCTGGACGTCTCTGTCCAGGCCGGAATGCTGAATCTCCTTGATGAGCTCAAAGCGCGCCTGGGTATCAGCTATCTTTTTGTGGCTCACGATCTCTCCGTTATTCGGCATATCTCAGACCGTGCCGCCGTGATGTACCTGGGGCGTTTTGTAGAGCAAGGCGATACAGATTCCCTCTTTGATAACCCCCAGCACCCATATACAAAGGCGTTGCTCTCGGCGATTCCCCTCGCAGATCCCATCGCCGAGCGTAATCGAAGACGGATCATCCTTACCGACTCACAGCCTTCCCCCACAGAGGAAATCACGGGTTGTGCGTTTCGGGGACGTTGCCCGCTCTACGTCACGCTTGGCGACGCCCACCAGCGACGATGCCGCACCGAAGAACCGGAGGTACGCAGCCTAGACAACTCAGACAATCCAGATCATCTCCACGCTTGCCACTTTGCGGGTACCCCTCTCAATTAA
>CpE56_371
ATGCGCAAGGAATATCGCAACAACGGTGAGGATCGACACGAAGACCTCTCCCCCAACGTTCTACTTACCGCAGATCTTACGGTTTCCAGCTCTCCGCTGACGCAAACCAATACCTCTAGCGTCACAGAATCAGAAATACTCAATGCTCAGCAGGGTATTGAGACAGCGCATGTCACCGGAAAAAATCCGATGAGGAAATACCGCCTCTATCTGCGCCGTTTCCTACGCAACAAGATGGCAGTAATAGGGTCAATAATCCTTTTTCTGCTTTTCCTACTTGCAGTTTTCGGTTCTTTGGTAGCTCAGTGGAGCTTTGATGATCCAGACTTTTTAGCATTGAGCAGCCCGCCTTCTCCCGAGCATTGGTTTGGCACGAGCTCTTCCGGGAATGACCTTTTTGCCATGGTGGTTCACGGTCTGGGGCGTTCGCTCACCATTGCCATCACCGTCTCCTTGGCAACCACCCTCATCTCCGCATTTGTCGGTTCCACTGCAGCATTACTCGGCGGCCGCCCTGAGCGTGCGATCTTAGGGATTATTCACTTCCTCCTAGTGATCCCTTCCTTCCTTATCATTGCCCTCATCGTCTCCGGCTCTGGTGGCGACTGGAAACTGCTCATCGTGGTTTTGATTGTATTCGGATGGATGTACTACGCCCGAGTGATCTGGTCTATGGCGCTCTCTTTAAGAGAACGGGAATATATCAAAGCGGCTCGTTACATGGGGGTTTCCAACTTCACTATCATTCGCCGCCACCTTATCCCCAACATTGGTTCGCTTCTTGTTATTAATGCCACGCTGGGAGTGGTAAGCGCGGTCATGAGCGAGACCGGTTTGTCCTTCCTGGGACTTGGCGTCAAGATCCCCGACGTTTCCCTTGGTACCTTGCTATCTACCGGCGCAAATTCATTATTGTCCTCACCCTGGGAATTCTATTTCCCTGCTGCCGTGCTCACTCTCCTTACCGTCTCCATGGCTTTTATCGCCGACGGTCTCCGCGACGCGCTCGATCCCAATTCCGCAGCAGTTGGAAAGACTTAA
>CpE56_372
ATGATCAAGTTTTTAGTTAAGAAAACGCTTGGCTGGTTGGCCATGATTTTTCTCACGGTGAACCTTACATACTTCCTCGCGTCTTTTTTCCTCGATCCACGTTCAAACTATGCAGGTCGACGGCCCCCTGTTCCGGAATCACGTATCGACGCAATACTGACTCCGCTCAATCTCAATGACAAAGAATCGATATTTGAGCGCTGGTGGCACTGGCTTTCCAATGTGGTCTTGCACTGGGACTGGGGATCTTCACCGCTAGGCGATCCCATAAACTCTCAGATCTCCTACCGAATTTGGGTTTCTGCCCAGCTGCTACTCCTCGCCACAATCATTTCCGTGCTGCTCGGCGTGGGAATCGGCGTGTTCACGGCCTCCCGCCAATACAAAGCAGGCGATCGAGTATTCCAGTTCATCTCCATTCTGGCCATGAACATTCACGTTGTAGTGGCATCGATAGTGGTTGTATGGATTGCTATTAAAACTAACCAAGCCCTAGGCACCAACCTCTTCTTTGTCACAGGTTCATCGTCCGTAGGGGTTGAGGGTTTTATTCCTAAACTCATCGACTACGCGCAGCACCTCATCCTGCCTACCGTCTCGCTCATAATCATCTCTTACGCGAGCTACCATTTCCTCCAACGCTCAATATTGCTCGACAATATCGATGCCGATTATGTGCGTACCGCCCGCGCAAAGGGGCTAACCAGGGCACAGGCTGTGCGTCGACACGCTCTGCGTACGTCCATCATTCCTGTAGCTACCACCGTTGCGTTCTCTATACCCGGAATTTTTACCGGTGCGATTATGACCGAAACGATCTTCGGTTGGCAGGGCATGGGGCAATATTTTGTCTCCACCATTAATAAGAATGACATCCACGGAGTTGTCGCAGTCGCTGCCTTTGGTGCTCTTATGACAGCCATAGGTGCAGTGCTCGCAGATATCTTTGTTGTCATTCTCGATCCACGAGTCCGGGTGAGCTAA
>CpE56_373
ATGCAAATGGAGGAATTTTTCCAGACTAAAAATCCCTATCGGTTTAAAGTGTTTACCAAGGCTAAAGAACAAAGAAGAAAAGAAGCAGGAAAGAGGGCCATGGAAATAATTAATTTCAGCTTTCTTGAAAAAATCACACAAAAACACGCTCAACTCTGCTAA
>CpE56_374
ATGAAAAGTGTCCACATTTTCCCTATTTGGGGGTGGTTTATGGGGCCTGGGGTGACCCAAGTTGCTGGCGTGTGGGCGGGTGAGGATGCGGTGTGGGAGTGCTCTTTTGGAATGTTGTGA
>CpE56_375
GTGATTCAGCAGGAATCGCGTCTGCGGGTTGCCGATAACACTGGTGCACGAGAGATTCTGTGCATCCGCGTTCTTGGCGGCTCCACCCGACGCTTTGCTGGCATTGGCGACGTTATTGTCGCAACTGTCAAAGAGGCAACCCCCGGCGGCAACGTTAAGGCTGGCGAGGTTGTTAAGGCTGTTATCGTTCGCGCAAAGAAGGAGACCCGTCGTGCAGACGGCTCTTACATTCGCTTTGATGAGAACGCTGCCGTTTTGATCAAGAATGACAACGAGCCCAAGGGTACCCGTATCTTCGGCCCCGTTGCTCGTGAGCTGCGCGACAAGCGCTTCATGAAGATCGTTTCTCTTGCTCCGGAGGTGATCTAA
>CpE56_376
ATGAAGGTCCATAAGGGCGATATGGTTCTGGTGATCTCCGGCCCCGATAAGGGTGCTAAGGGCAAGGTCATTCAGGCTTTCCCGCAGACCGAAAAGGTCCTCGTTGAGGGTGTTAACCGTGTGAAGAAGCACGTTGCCAACTCTGCTCCAGAGCGCGGCGCTGAGTCTGGCGGAATTGTCACCCAGGAAGCTCCGATCCACGTCTCTAACGTCATGGTTCTGGACTCCGACGGTAACCCGACTCGCATCGGCTACCGCTTCGATGAGAACGGCAAGAAGGTCCGTATCTCGCGTCGTAACGGGAAGGACATCTAA
>CpE56_377
ATGAGCGAGAACTACACCCCGCGTCTGAAGACCCGCTACCGCGAAGAAATCCGCACCGCGCTGAATGAAGAGTTCTCCTACGAGAACGTCATGCAGATCCCTGGTGTGGCCAAGGTTGTTGTCAACATGGGTGTTGGCGACGCTGCGCGTGATTCTAAGCTGATCAACGGTGCGCTTGAGGATCTGACCCTTATCACTGGTCAGAAGCCTGAACTGCGTCGTGCAAAGAAGTCCATCGCTAACTTCAAGCTCCGTGAGGGCATGCCTATTGGTGCACGCGTTACCCTTCGTGGTGACCGCATGTGGGAGTTCCTGGATCGTCTGCTGACTGTCGCGCTGCCTCGTATTCGCGACTTCCGTGGTCTTTCTGACCAGCAGTTCGACGGACACGGTAACTACACCTTCGGCCTCGCAGAGCAGACCATGTTCTACGAAATCGACGTGGACAAGGTTGACCGTCCTCGTGGTATGGACATTACCGTTGTTACCACTGCAACCAACAATGAGGAAGGCCGTGCGCTTTTGCGTGAACTCGGCTTCCCTTTCAAGAAGGCTGAGAACTAA
>CpE56_378
GTGGGTGACTTTGTTTTTGTGTCTTTTGGCGCTTTTAGGCCTCTCTTTTTGGGATTTATTGGCAGGAAATTTCTTAAAAATTGTCTGCTTAGGGGGTGGGGAGGGAACGAAAAGCAGTAA
>CpE56_379
ATGTCGCAGACAATTTCCGTGCCAGCAAACTCAGGCTCGGCCGATTCATCATCGTCAGACTCGTCGCCGTCTCACTCGACATCGGCACCGAAGTGGCGTAAAAGTGACACCGTTTGGGCCCTGAGCCTTTTCGGAACCGCCATCGGTGCCGGTGTCCTTTTCCTACCTATCAATGCGGGTATTGGCGGTATCATCCCGCTGATCGTCATGACGATCGTTGCCTTCCCTATGACGTACTGGGCTCACCGTGGCTTGACGCGCTTCGTTCTTTCTTCTTCTAGAGAAGGCGGAGACCTCACGGACGCAGTCGAGGAGCATTTTGGTCGGAAGGCAGGCGCCTTTATGACCATTCTTTACTTCCTCTCCGTGTACCCGATTCTCCTTGTGTACTCGGTGACCATCACCAACACTGTTAACTCATTCCTGGAGCATCAGCTCGGAGTGACTCCCTGGCCGCGCTGGCTCATGTCCCTCATCCTTGTCGGCGGTTTGATCTTTGTGGTGAGCCTTGGGCGTGACGTGATCGTCAAGGCTATGAGTGTGCTGGTCTTCCCATTCATCGGCATTTTGGTTTTGTTGTCCCTGTATCTGGTGCCTAAGTGGAACACCTCGCTGTTTGAGACTTTCTCCTTGGAGTCCGCTTCTGCTGCTACCGGCCACAGCATCTGGGTTACCTTGCTGCTTTTGGTCCCTGTTATGGTGTTCTCCTTTAACCACTCGCCGATTATTTCCTCCTTTGCCGTGGAAAAGCGCGAAGAGTATGGCATTTATGCTGATGAGAAGACCGGTAAGGTCCTCAGGGTTGCTCAGATTCTCATGGTCTGCGTGGTTATGTTCTTTGTCTTCTCCTGTGCACTGAGCCTTTCTCCGCAGAACCTAGCCGAGGCAAAGTCCCAGAACATCACCATCCTGTCTTACTTGGCCAACCACTTTGATAACCCCGTCATCCAGTGGGCTGCTCCTGTGATCGCCATGATCGCTGTGGCTAAGTCCTTCTTGGGCCATTACCTTGGTGCTGCAGAAGGCTTCCAGGGCCTGATCTCTAAGAAAGGCGCAGAGGCTCCAGCCGGCGCTAAGGGGGATCGCAAGCTCGCCTTGATCACGCTGTCCTTCATACTGGTTACCGCATGGCTCGTCGGTTGGCTAAACCCATCCATTCTCGGAATGATTGAGACTCTCTGTGGTCCTACTATCGCCATCCTTCTCTTCCTGATGCCGATGTATGCCATCCACAAGGTGCCTGCTCTGCAGAAGTACCGTGGGCGTCTCTCGAACTACTTCATCTTCTTCATGGGTCTTGTTGCCTTTGGCACGATCTTCTACAACATCGTTCAAGCAATCTAA
>CpE56_380
ATGTTTATCAGTAGTTTCGATATGTTCAAGATCGGCATCGGTCCTTCGAGCTCACACACGCTCGGCCCGATGAAGGCAGGAAAGGCCTTTGCCGATGAACTCGAGACACGAGGGCTTCTCGACGCCACCGTCCGCGTACAAGCAGACGTTTATGGTTCTTTGTCCCTCACCGGTGTCGGACACGCAACCGATAAAGCCATCATCATGGGTCTTGCTGGTTTTGAACCAGAATCCGTGGACATTGATGCGATGCCAAATTTCTTGGAGGAAGTAGCTTCTCTTCAGCGCCTGCCGTTGTCCGGCGGGAAGAAACTGGTGAATTTCCCGCGTGGGAAGGACATCGTTTTCCATAACACCTGCCTACAGCTGCATGAGAATGGCATGACCATTACTGCGTTTTCAGAAGAAGAAGTGCTTCTGCATAAGACGTATTTCTCTATCGGCGGTGGATTCATCGTAGATGAGGAGCACTTCGGGGTAGTCGATGAGGATACTTCTTCTGTTCCGTTTGCTTACCGCAGCGCAGAAGAGTTTCTCACGATGTGTGATATCGAGGGACTTAGTATTCCGGAGTTAGAGTGGCGCAATGAAACAGCTGCGGCTTCAGAAGAAGAGGTGCGTGCTCACCTAGCCAAGGCCTGGAATGTCATGCGTACTGGCATCGAACGCGGATCGAGCGCCGAGGGGATCCTCCCCGGTGAGCTACGAGTGCCGCGTCGTGCGAAGGCCTTGCGGACTCGCTTGGAAAACACAAGCGAGAACGAACCATTGCGCATGATGAGCTGGCTTAACATGTTCGCCCTGGCGGTAAACGAGGAAAATGCTGCCGGTGGTCGCGTAGTTACGTCCCCCACAAATGGTGCTTGTGGCGTTCTCCCCGCTGTCCTGTCTTATTGGGATAAGCTGGTAAAACCGGTGGATGAGAAGATGTACACCGATTATTTCCTTACCTGCAAGGTAGTGGGGGCTCTCTATAAGATGAACGCGTCTATTTCTGGTGCCGAGGTCGGTTGCCAGGGAGAAGTAGGCGTCGCTTGTTCGATGGCTGCAGCTGGTATCGCGCAACTTATGGGCGGAACACCTCAGCAAGTCTTTATCGCGGCTGAGATTGCGATGGAACACAACTTAGGTCTTACCTGTGACCCAGTATGCGGACAGGTGCAGGTTCCCTGCATCGAGCGCAATGCTGTGGCCGCCGTGGAAGCTGTCAATGCTGCAAACATGGCTTTACAGCGGGAGTCAAATCCGACGGTGTCTCTAGACCAGATCATCGCAACGATGTATCAGACTGGCAAAGACATGGACTCCAAGTACCGCGAGACCTCCCTTGGAGGTCTGGCTAAAGTTGTACTTCCTAAATTGATGCCGTGTAGCTAA
>CpE56_381
TTGCGTGGGAAAATTATTGTGACGCTAGTTTTTCTCACTCGTACCTACGCAAAGGTGCTTTTTGTATTCGCATATTTCACTTTTAAAACAGCGCGGCAGCTGGAAAAGAACTGTCGCACTGGTTAG
>CpE56_382
ATGACTCAAATTTTCTCTCGGCGTCGCTTTCTCGGAGCTACGGCTCTAGCTGCAACTGGTGGCATCGGCGTGCTTACTGCGTGTGCGCAGGAAGAGGCTAAACCTAAGTTGGGTAAGGAGGAAGCCACCAAAGACGTAGACTATTCAGCAATTTCTGGGCACTTAGTTGTCTTGTCAACAGGCGGCACCATCGCCAGCACCAATGTTGACGGCGCCTTGGTCCCCACGGTAAGCGGCGAAGATCTTGTAGCCCCTGTTTATAAGAAGTTTTCTAAAGATAAACTCACAATTGAAGTACGCCAGGTGAGCCAGCTGGATTCTTCTGCCATGACGCTGAAGGACACGGATAATATTATCCGCGAGGTACTCAAGACCGTGAAGGAAGACAAGGTCACAGGCGTAATAGTCACTCACGGTACCGATTCGATGGAAGAGTCGGCTATCGCAGTGGATACCTTCCTGAGCGGCGACAAACCTGTGGTCTTTACCGGTTCCATGCTGCCTTTCGACGACCCCCACACAGACGGGCCGGACAATCTGACTCTGGCTGTCACTGCAGCAACAGACTCTAAGAACCAAGGGAAAGGCGCTTTTATTGCTTTTGGCGGAACTCTGATCCGGGCACGGGGTGCATACAAATCTCATACTTCTGAAAACGATGGCTTCCGTACTAACGCCAGCGAGGATTTGGTTCGGCCTAAGGCTCTAGATTTTAAGCCCCTAGAGTCGCATAGAGTGGATATTATTGCGGCCTATCCAGGTGCGCCCCGGGAGCTTATCGACGCCGCCATCTCTACAGGTGCAGAAGCACTAGTCATTGAGGGCATGGGTGCAGGAAACGTCGGCGGCGATATTGCAGAAGGAATCGTGGCTGCCGCAGAGAAAAATATCCCCGTAGTCATGACTACGCGTGTGGACGCCGGGCTTGTTGAAGGAACCTATGGCGGCGCAGGTGGCGGAGCTACTCTTGCCCAAAAAGGCGTGATTGGATCGAATTATTTGCGGGCAGGGCAATCTCGGATTGTACTTGCAGCGGCTTTGGCCACAGGCGCTGATCCCAAAACGTTGTTCAGCTAG
>CpE56_383
TTGTCCAAGACAAAATGCAGGCTGCTAGGAGTACTCTCCTCTGCAACTTTTATACTTTCTTTGGTCACGCCAGTAAATGCACAGCCAGTGCTTCAGGTCCCTTCGGATTCAAGCGTGGGGGCATCGTTGGCGTCGCCAAGCGTCTTACATCCAGGTGCTCCAATCCCGCAACCGTTTGGTCCGGCGGATTATATTGGGTATATCTCCGATATTAGCTCTTACAGCGGTGGAATCTATTACGACGTGGTATCTAATTTTGAGGATTTGCGCCAAAATCATCCAAAGGCGATGGAAGAAAATTCAGCAACGTCGATCCGCATTAATAATGAAGCTACGGCAGAAAGTGTAGCTCGGGCTCAGCGTGATGCTCTAACTGGACATGACGGTGTGCTCGTGGCTTTTTCGGATGCTTTAGGTCCCAGGCTTGGAGAACATTTGCGGACTGCGCTTGCAGAGAACAGGCTACCTAAGCTGCAAATGCTTCTAGGTGGCTGGACAGCTCGCGCTGGAGGTTTAGCAAGCTCTACATTCGTGGAAAAGAATATTTTCCGTAATCCACGTCCATACATTGCTCATGCTGGTTCAATTCGCCAATATCGAGTTTCCCATCATGATCTCTATCCGACGTCAGGTTCTTTCCCGTCGGGGCATACGAATCAAGCAACATGGACGACTGCGCTATGGGCATATATGTTGCCTGAATTCTCGGCTCAGATATTGGATAGGGGATCAGAGGCAGGGTTTAATCGTGTGGTACTCGGTGTTCACTATCCGTTAGATGTGATTGGTGGGAGAATGACGGGGAACGCTGCAGCGGCAGATCGCCTCAACGATCCAAAAATGCGAATAGCGTTGGATGCTGCTGCAGCAGAATTACGTGCGGAACTGGAATGGCGTTGTGGGAAGAGCTTGCTTGAATGTGCCACTGATACAAGATCAAAGGAGCAAGCGGTACAAAAATACACAGAGCGTATGACGTACGGAATGAAGACTCGCGTTTATTCCTCAGAAGCGCCAATGGTGGTTCCTCAAGCGGCTCCCGTGCTATTGGCATCTGCTTTCCCAAGTTTGACCTGGGGGCAGCGAGCGGAGGTATTGCGTCAAACCGCGTTCGAGGCTGGCTACCCATTAGATGATCAAAGTACTCGCGGATCCTGGCAGCGGATTAATTTGGTGCGTGCTATGGCTGCAAGCGTAACGGTGGGGGCGAACGGTGTAGTAAGCGTGAATTAG
>CpE56_384
ATGACCATGACCGATCCAATCGCCGACATGCTGTCGCGCGTGCGCAACGCAAACCACGCGCACCACGACGTTGTGTCGATGCCTTCTTCCAAGCTCAAGGCAAATATTGCTGAGATTTTGAAGCAAGAAGGTTACATCGCTGACTACAAGGTTGAAGAAGTAAAGGTTGGCAAGACCCTTACCCTAAACCTGAAGTACGGCCCAAACCGTCAGCGCTCCATCGAGGGTGTTCGTCGCGTTTCCAAGCCAGGTCTGCGCGTGTACGCAAAGTCCACCAACTTGCCTAAGGTCCTAGGCGGCCTGGGCGTGGCTATTATCTCCACGTCTCAGGGTCTGCTGACTGATCGTCAGGCTACCGAGAAGGGTGTAGGCGGAGAAGTTCTCGCCTACGTCTGGTAA
>CpE56_385
ATGTCACGTGTAGGTAAGGCACCTATCGCTATTCCGTCCGGCGTGGAAACAAAGATTGACGGCCAGCTTGTTGAGGTTAAAGGCCCTAAGGGAACCCTGAGCTTCGAGCTTCCAGAACCAATCCGTGCTTCCATTGAAGACGGACAGATCTCCGTGGTTCGCCCGGATGATCACCGCAAGAACCGTTCGCTGCACGGTTTGTCTCGTTCCCTGGTTAACAACATGGTTGTTGGCGTGAGCGAGGGCTACACCATCAAGATGGAAATCTTCGGTGTTGGCTACCGTGTTGCTCTTAAGGGCCAGAACCTCGAGTTCTCCCTTGGTTACTCCCACCCGGTCCTTATTGAGGCTCCGGAAGGCATCACGTTCGCTGTTGACGGCAACACCAAGTTGTCTGTCTCCGGTATCGACAAGCAAAAGGTCGGACAGATCGCCGCCATCATCCGTCGCCTTCGTAAGGATGATCCTTACAAGGGCAAAGGTATTCGTTATGAGGGCGAGCAGATCCGTCGCAAGGTCGGAAAGACGGGTAAGTAA
>CpE56_386
ATGAGCAACAACGAGAACAACAACGGCAAGCGTCTGCCTGTGGGCAAGGACATTTCCACCCGCCGTCGCATCGCTCGCGCGCGCCGTCACAACCGCATCCGCAAGAACCTGTGTGGTACCGCCGAGACCCCACGTCTCGTCGTCCACCGCACCTCTCGCCACATGCACGTTCAGGTCATCGACGACTTCGCTGGCCACACTTTGGTTGCTGCCTCCACCTTGGAAGCGGAAGTTCGTGCAATCGAGGGTGACAAGAAGGCCAAGGGCGCAAAGGTCGGTCAGCTGATCGCCGAGCGCGCTAAGGCTGCTGGCATTGAGTCGATCGTTTTCGACCGCGCTGGCTACAAGTACCACGGCCGTGTTGCTGCACTGGCCGACGCAGCTCGTGAAGGTGGTCTGAAGTTCTAA
>CpE56_387
ATGCCGGGACGTGAACGGCGTGACGGCGGACGCTCCGCCGACGACAACCAGAAGAAGAACGATCGCCGTGGCGGACGCCGCGATGATCGTCGTAACCAGCAGCAGGACGAGCGCTCTCAGTACATTGAGCGCGTTGTGACCATCAACCGCGTCTCCAAGGTTGTGAAGGGTGGTCGTCGCTTCAGCTTCACCGCCCTCGTGATCGTTGGCGACGGCAAAGGCATGGTCGGCGTTGGCTACGGCAAGGCCAAGGAAGTTCCAGCTGCAATCCAAAAGGGTGCTGAGGAAGCTCGCAAGAACTTCTTCCGCGTTCCAATGGTTGCCGGCACCATCACTCACCCAGTCCAGGGTGAGGCAGCGGCAGGCATCGTTATGATGCGTCCGGCTGCACCTGGTACCGGTGTTATCGCCGGTGGCGCAGCTCGCCCAGTGCTTGAGTGCGCTGGCGTTCAGGACATCCTTTGCAAGTCTCTTGGCACCGACAACGCCATCAACGTAGTTCACGCTACCGTTGCCGGCCTGAAGCAGCTCAACCGCCCTGAAGAGGTCGCTGCTCGTCGTGGCAAGACCTTGGAAGAAGTTGCTCCGGCTCGTATGCTGCGTGCACGCGCAGGACAGGAGGCGTAA
>CpE56_388
ATGGCCCTGAAGATTACTCAGCATAAGGGTCTGGTTGGTGCAAACCCGAAGCAGCGCAAGAACATGGCTGCTCTTGGTCTTAAGCGCATCAACCACTCCGTCGTACACGAGGACACCCCCGCAGTGCGCGGCATGATCAATGTGGTCCGCCACATGGTGTCTGTCGAAGAAGTGGCAGGGGAGTAA
>CpE56_389
ATGAGCGAACCAATTAAGCTCCACGATCTGCGTCCTGCAAAGGGCGCAAACAAGCCAAAGACCCGCGTTGGCCGCGGTGAGGCTTCCAAGGGTAAGACCGCTGGTCGCGGTACCAAGGGCACCAAGGCTCGTAAGCAGGTTTCTGCTGCTTTCGAGGGTGGCCAGATGCCGATCCACATGCGTCTGCCAAAACTCAAGGGCTTCAAGAACCCTTCCAAGGTTTACTACCAGGTTGTCAATGTTGCTGACCTGGAGAAGGCCTTCCCTAACGGTGGCGAGATCGCAGCTGCAGATATCGCAGCTGCAGGTCTTGTTCGCGCGAAGCAGCCTGTTAAGGTTCTTGGCGAAGGCGAGATCAGCGTTAAGCTGACCGTTTCCGGCGTCAAGTTCTCTAAGTCTGCTAAGGAAAAGATCGAAGCCGCTGGCGGCTCGATCGCTGAGGCTTAA
>CpE56_390
ATGCAAAAAATCAAAGTTTCACTTATCGCCGGTGCGGTGTGCTGCCTTACCTTGGGCGGCTCGGTGGCGGGAGCCTCGCAAATCCTGCTCACTGAAGATGGTGGACGAGAAACTAATGTGCGTGAGAGTGTGGAGAAGCTGGGCGACACCTGGAGCTGCAAGCGGGAATGGGATGTTACCGATAGGGGAGGGTCGTACCCTGTGGTCTTCCAACGCCCCTGCACGGTCTCGCTGCTGGGGAGTGCCTATGAGAAGCTGCAGTCCAGCGATAAGCAAGAAACTCGGGGATTGCGGGCTGATTTGAGGGAGGCCTCAGCGGAGAGGGATTACTATAAAAAGCTGAGCAAGGATCAGTGGGATCTGATTGAAAAGCTGGCTAAGAATGATGATACATATAAAGCAGAGGTAGAAAAGCTAAAGCCGCGGCTTTCCGGTCCAAGCCAAACGGGGCGTTAA
>CpE56_391
ATGAAGATCCACGCAAAGAAAGCCCTCAGCGTATTGGCCATCTCAACCCTCGTTCTTGCCGGTTGCTCTAGCGATAAGGACTCTAAGGGTGCGAATGGTTCGGGTGACTCTAAAGGCGGCAAGATCACTCTGAGCGTCTGGAGCTCGCAGGAAGATCAGGACGGCTCAGACGGATGGTTGCAGTCCGTTGAAAAGAAGTTTGAAGAAGCCCATCCGGACTATGACATCACCTGGAAGAACTCGGTGGTTGGTGCAGATCAAGCTGCAACGACCGTAAACCAGGATCCTTCGGCCGCGGCTGATGTTTATGTCTACGCTAATGACCGCTTGGGATCGCTCTTGGATTCAGGTTCTGTGGGGGAGCTTTCCGACGCCAGCATGAAGCAGCTCAGTGAGCAAGCAGAAGACACCATTGCCGCTAGCGTTAAGGGACAGGATGGCAAGGCTTATGGCCTGCCGATTGAGCCGAATACGTGGTTCATGTACTACAACAAAGCAAAACTGAACCAGGAAGACATTAAGTCTTTTGACACCATGCTGTCTAAGGCTAAGGTTTCTTTCCCTATGTCTAACTCCTGGTACTATCCAGCGTTTTATGCTGGTGCTGGCGCCTCTTTCTTTGGCAAAGATGGCTTGGATGAGAAGGCCGGCATCAAGCTGGGGGACAAAGCTGGTGAAGTAACCAAATACCTGACAAGCGTGGTAAAGAACCCCAACTTTGTCAACGACTCTGAAGGATCCGGCATCGGTGGTTTGGCCAACGGCTCCGTGGACGTTGTTTTCTCCGGTTCTTGGTATGCCAAGAACATCAAGAAGGCTCTAGGCGATAACTACGGTGTTGCTAGCCTCCCGACCTTCAAGCTTGATGGCCAGGATGTTCAGATGAAGGCTTTCTCCGGTTCAAAGGCAATTGCGTATAACCCAAATACTAAGAACCCCAAGGCCGCTTCTGAGTTTGCAGCATTCCTAGCTTCCACAGAGTCTCAGAAGTCGCACTTTGATAAGAACGGCGTTATCCCAGCAGACAAGTCACTGGCAAAAGACGCTGCTATCGCCGCTGATCCTGTGGCAGTTGCGCTGTTTGAGACTGTCTCCAATGCTTCGATTCTGCAGCCAACCCTGAAGCCAATGACTGACTTCTGGGATCCTGCAACCACTTTTGGTAAGGCCTTGGTCAACGGCGAGGTTAACTCCGAGAATGCGGTAGCTAAGACCGATGCTTGGACCTCTAGCTTTAGCAAAAAGTAA
>CpE56_392
ATGAAAGCTGGAGTCCACCGCAGTGGCGTGCTGACTAAATCGAAGTCGAAGACACAAAAACGCAATGATGAACCGAGCCTTTATTCGTTGTCTCGTGCGTGGGCCAACGGAGATAACGTCACTAAAGCATCATTTGTTGTCTTTGGCCTTGGCAACCTAGTACGCAAACAATTTCTCAAGGGGATAGTGCTCCTTGCCATAGAGATAGTTGCTATTGCGCTGTTCTGCGATAAGGGCATCAAGGCGCTTCAAGAGTTGCCAGGACTAGGTACTGGTGAACAAGGCCGCGTCAAAGTAGACGGATTCTGGGTTTATAAGAACAGTGAACCGTCGGTTGTCTTGTTGCTAGAAGGTGTGGCTACGATCTTCCTCATTATCGTCTTCCTATGGCTGGCCACGATCGCGCTGCGTAGCGCATACAAGGCACAGACCTTCGTGGAAAAGCAGGGGCGTGCGCGTACTCTGAAAGAAGATCTGCACGCGTTAACTGATGAAGACGCACCGATTACCCTGATGTCGCTTCCCACTGCTGGCATTTTAATCTTCACGGTTCTGCCGCTGATTTTTATGATCAGCATGGCATTTACCAGCTATGATTCTCGGAATGTCCAGAAGTTTGACTGGGTAGGTCTAGAGAACTTTGGCAAAGTGTTCTCTAACACTGGTGGTGAAGTTAACCTGCAGATTTTTATCAGCGTGCTCACCTGGACCCTCGTATGGGCATTCTTTGCCACATTCCTTAATTACTTCCTGGGCATGTTCTTGGCCATGATTATTCAGCGCAAGACTACCCGGGGAAAGACATTCTGGCGTGCGATTTTCTCCCTATCTGTGGCTGTCCCCCAGTTTGTTACTCTCCTCGTGTTGCGCAGCATGCTGCAGCCAGAGGGCATCGTGAACCGTTTGTTGCTCAATTGGGGCTGGATTGACAGCAGTCTGCCGTTCTTTACAGACGCAACGTGGGCGCGAGTGACCGTGATCATTGTCAACCTCTGGATTGGTATTCCGTACACAATCATGCAGGTCACAGGAATTCTGCAGAATATTCCGGGCGAGCTCTATGAGGCTGCACGTCTCGACGGCGCCAGCTGGTGGCAGACTTACCGCAACGTGACCCTGCCGTACATGTTCTTTGTGATGACTCCGTATTTGATCACCACGTTTACCGCTAACGTGAACAACTTCAATGTGATCTACATGCTCTCTAGAGGCGACCCCACCCCAATCGGCGCCTCGGCTGGTAAGACAGATCTTCTAATCACCTGGTTGTACAAACTCACGGTTGACCGTGGTGATTACAACGTGGGTGCGGTGATTGGTATTTTGACCTTCATCGTTCTTTCCACCGTGGCACTTATTACGTACCGCCGAAGCGGCTCTTATCGCAACGAGGAAGGATTCCAGTGA
>CpE56_393
ATGAGCACCAAACAAGTAGGGATCCGCGGAAGCCAGCGTCGCACGCGACAGCTTGTAGACTTCTTCGTTCACCTCTTTCTTACCGTCCTGGCAATCATTTGGGTGATTCCCATCGTCTGGGTCGTGGCAGAAAGCTTTAACAAGAACACAGCTCCGTACACGAACACCTTTTTGCCCACCGAGTACAGCGTGGACAACTACGTTCAGCTCTTTACCGATCACTCGGTGTTGAACTTTCCCAAGATGTTTGTGAACACTCTCATCATTGCTTGCTTTACGTGCGCAATCAGCATTGTCTTTGTGCTCTTTGTCTCCTACTCGCTGAGCCGCCTGCGCTTCCGGTTCCGCAAGGTTTATATGAACACCGCGCTGATTTTGGGCATGTTTCCCGGCATCATGTCAGTGGTGGCCATCTATTTTATTCTTAAAGCGATCGGCCTTACCCAAGACTGGACCACTACATTTGCGTTGATCATCGTGTATTCCGCTGGAACTGGCATGGGCTTTTATGTGATGAAGGGATTCATGGACACCATTCCAATTTCATTGGATGAGGCGGCGCTTCTCGACGGCTGCACCCGGTGGCAGGTCTTTACCAAGATTATTCTTCCGATCTCCAAGCCGATGATCGTGTATCAAGCGATTGTGGGATTCTTGACCCCTTGGCTGGACTTTGTGCTGGCAAAGGCGATTGCTCGAACGCAGGAAAACTACACGGTTTCTCTAGGCCTATGGAAGATGCTGGAGAAAGAATATATCTACGACTGGTTTGCACGCTTTGCCGCAGGTGCCGTGTGCATCTCTATCCCGATCACAATTTTGTTCATAGTGATGCAGCGTTACTATCAAGAGTCGATGGCCGGTTCTGTTAAGGGATAG
>CpE56_394
ATGAATGTTCAGCTACGCCAGCGGGGATTGAACGCTCATAAGCTGGCTGGCTTAGCAGGGTTTTTCATCCTTGCGTCCTCGCTGGGGTCTCTCATGGTCCGCCCCACGGATACTGGGTATGTGGACGCCGGCTTGGGTTTACTGACTGTAGGAATCGTGATGGAGGTAATCTCTTGGTGCGCGATTCCGCTCGTCGCTTGGCTTTACACATGGGCGATCAAACGAGGAATAAATCGATGGCGCCTTGCCGCATGGACATTCGTTATTGCGGCGGTTAGCGAGGTTCCGTATGACCTAGCTTTGGATCGTCGGGCGTGGAGTACTGAGTCTCAAAACCCCGCGTGGGTGCTCCTAGTAGCTCTGGTAGTGCTGGCGGCTATAGACATCACTGCGCAGTTGTCTACCGCCTTGAGGTGGGCTGTGATGCTGGGGGTCACTCTTGCCGCAGTATTTTGGATTGGGGCGCTTTCCCTGGGCACCCGTCTTGGAATTCTTCCCATGGGGATTGCTTTGCTCGGATTTGTCATAATTTTTTATCTCTTTTGGGGTGCCGAGAATCGCATGATGTATTCCGCTGGTGCCTTTGGCGCCGCGATGTTTATTTCGCCGGCGTTAGGGACGGTGTTTTTGCATTATCGTCAGCCGCTGCTTGATCAGGAAGGCACTCTGCCTGCAGCGTGGGTCCCGTGGGCGTATCCTGTGATCCTCCTATTCACGGGACTTATTGCCACCGTGCTGCTATAA
>CpE56_395
TTGACCGCGCCCGTATCGCTCACAAATAAAGTCTCCTCAGCAGTGGCAAAGAAGGTTGTCCTCTTTGAAACTGATTTCTGGCGGTATTCTGTCCGCTGCATTTTCGCTGGTGTTTACCTAACACTGGGAACCGCTTTCGCCGTTACCCTTGGACAAAAGCTTGATCATGTTGTTCACGGTGTGGGATACCCGATTTTCGGATTGATGTTCTTTGTCGGCTTGTACACCATAGTTTTGCTTAATGCCGAGCTGGCCACGAGCAACATGATGTATCTGGGGTTCGGAGTTGTGCATAAGAAACTGTCTTTGCCCAAGGCCACCCAAATACTTCTTGTGTGTACCTTTTTCAATCTTGTGGGCGCTGTACTCGTAGCCTTCCTGCTGAGCAGAGCGGTTGTTTTTTCCCATGTAGATGCAGAGAGCTTGGTTTCTACTATCACAGAAACTAAATTGGGCAAGTCATCTTTGGGACTCCTCGTCGAAGGAATTCTGGCTAACGTGGCAGTCAACATGGGCATCATCGGGGTGGCCATGGTGAAGGAGTTTTCCGGCAAGTTTCTTACCTTGGTGGTTACCATCAGCATGTTTACCGTGATGGGCCTTGAACACGTTATTGCAAACTTCAGCCTTGTTTCTTTAGTCGGTTTTAGCGCCGAGTCACTTCCATCCCATTTTGATGCTGCGCATATTGCTCGCAACTGGGCGATCGTTTTTATCGGTAATCTCATCGGCGGTGGCGTATGCATGGGAGCCGCCTACGCGTGGCTTAACCGGGGGAATGAAAAATACCGCGACTAA
>CpE56_396
ATGCCCGCCACCCCTTCTATGCAGATAACCAACGGTACGATTGCCCCGGCGTTACTGCAGCTTCCGTGGTCTCTTCCGCTAGAAGATTGGCCTGAAGAATATTTGGCGTCGCTCCCACGAGGAATTTCGCGCCATGTGGTGCGTTTTGTGGGAATTGACGGCCGGGTTTTCGCGATTAAAGAGATCGGGCAAAAAGTTGCCTATCACGAATACAAAACGCTGCGGGATCTTAATCGCTTAGGGGCGCCGTCAGTACGCCCCCTTGCGGTGATTACCGGGCGTGTCGACGCCACCGGGGAACCCCTCACAGCGGCGCTGGTCACGGAACATCTAGAGTTTTCCTTGCCTTACCGCGCGGTTTTTTCCCAGTCCATGCGCTCAGAAACAGCCACCAGGCTTATCCACTCCCTCGCGGTTCTCTTAGTCCGCCTGCATCTGCTGAATTTCTTCTGGGGCGACGTCAGCTTGTCCAATACGTTGTTTCGCAGAGACGCGGACTCTTTTTCGGGGTACCTTGTGGACGCCGAAACCGGCGAGCTGCAGCCTAAGCTCAGCGATCAACGCAGGCTTTACGACGTAGACATTGCTCGGGTGAACATCATCGGCGAGCTCATGGATCTGCAAAGCGGCAAGCTCCTTTCCCCTGACGTAGACGCTATAGAAATAGGCAACCGCATCGTAGAAAAGTACTCGCTGTTGTGGGAGGAATTAACTGCCGAGCAAACCATTAGGCCAGACGAACATTGGAAAGTGCAGCAGCGCATCGACAAGCTCAATGCCTTGGGCTTTGATGTGGGGGAACTCAAGCTCACTAGCTCCGATGAGGGACAATCCGTGCATATTAGGCCTAGGGTGGTCGACGCCGGACACCATCACCGCGCGCTCATGCGGCTCACGGGCCTAGATGTACAAGAAAATCAAGCCCGGCGCATTCTCAATGCCATTGAGACCTACCGAGCGATCCATTCCGATAGCCACAGGCCGATGAGCACTATCGCGCATGAGTGGCTGACCCATATTTTTGAGCCCACGCTTGCGGCTATCCCTAAGGAATATTCGGCACGACTACAGCCTGCACAGATATTCCATGAGGTTCTCGAACACCAGTGGTATCTCTCAGAGCAAGCTGGACACGAGATACCACTGAATAGCGCGGCAGTAGACTACGCGAAGACCATCCTGCCTCATCGGCCAGATGAGGAACGGATGTTGGACCAGGACCCCCACGATGAGCTGTCAGAGGATTAA
>CpE56_397
ATGGCATCAGTGACTTTTGAAAAAGCATCCCGCGTTTATCCCGGCGCGAACAAACCAGCCGTGGATGAATTTGACCTTCATATTGAAGACGGCGAGTTCCTAGTCCTCGTGGGGCCTTCAGGCTGCGGCAAATCTACGACCTTACGCATGCTGGCGGGGCTTGAGGAGGTCAATTCTGGCCGCGTCTCCATCGGGAACCGCGATGTCACTGATATCCCTCCACGCGATCGTGACATCGCCATGGTTTTCCAGAACTATGCGTTGTATCCCCATATGACTGTCCGTGAGAACATGGGCTTTGCGCTCAAGATTGATAAGAAGCCAAAGGAAGAAATCAACCGCCGCGTTGAAGAGGCTGCTCGTACTCTTGATCTCACCGAATATCTCGACCGCAAGCCTAAGGCGCTATCCGGCGGTCAGCGTCAACGCGTGGCTATGGGACGCGCCATTGTCCGCAAGCCCGAGGTCTTCCTTATGGATGAGCCGCTCTCCAACCTAGATGCAAAGCTTCGTGTGCAGACCCGAACCCAAATCGCTGCGCTTCAGCGCGAACTTGGCGTCACCACTTTATACGTGACCCATGATCAGACAGAGGCCCTGACGATGGGCGATCGTATTGCGGTGCTTAAGTTTGGCGTGCTGCAGCAGGTGGGTACGCCTCGTGAGCTTTACGATCTCCCTGCTAACGAGTTTGTAGCTGGTTTTATTGGTTCTCCAGCAATGAACTTGGGCACCTTCACAGTCGAGGGTGATCATGCGGTTTTGGGCAAGGCACGGGTTCCACTGAGCCCTGCTACTCGTGCGGCCATTACGCCTTCTGATAATGGCAAGATTACTATCGGTTTCCGTCCGGAGGCGCTTGAGGTTGTTTCTGAAAACGAGCCAAATACCATTCCGGTAAAGCTGCACATGGTCGAGGAGCTCGGTTCGGATGCCTACATGTACGGCAAGCTTGAGGGCGGCGGATCCCTAGGCTCTGGAACTGACGCTAACCCCGATGACGAGTCCACCGATGAGATCATCATTCGCACCGCCCCACACGCTGCACCCCCCATCGGTTCCATCATCCATGTCCGTATCCGTGAGGGCGCTCAGCATAACTTCTCCAAGTCCACTGGCATGCGATTGCCAGAATAA
>CpE56_398
GTGCAAGAGGGCCTGGCAGGAATAAAGAGAGAGAAGCCCATAGTGGGGGAATCTCCTAAAAGGGCAGTTGAAGTTATATTTTCTGCGCTTGATTTTTTTCTGCGAGTTGCCTTTTTGAACAAAGATTGCATTGTTCAACGGTTAGAGAGAACGAGTTTTATTTAA
>CpE56_399
GTGTCCGCCATTTTTCAGGCATTCCGGGACGCGGATCTGCGCAAGAAGATTTTGATCACCCTTGCGTTGATCGTTCTTTACCGGATTGGTGCGCAAATCCCGTCACCCGGAGTAGATTATGCGTCTATTAGTGGGCGTCTTCGTGAGCTGACCTCAGACTCCTCGAGCGTCTACTCGCTCATCAATCTGTTCTCAGGTGGTGCGCTGCTGCAGCTGTCGATTTTTGCGATCGGCGTTATGCCGTACATTACGGCCTCGATTATCGTGCAGCTACTCACCGTGGTGATTCCTCGTTTTGAAGAGCTGAAGAAGGAGGGGCAGTCTGGTCAGGCGAAGATGGATCAGTACACTCGCTACCTCACTTTGGGCTTAGCTTTGCTGCAGTCTTCCGGCATTGTTGCTTTGGCGGACCGTAAACAGCTTTTGGGTGCGGGTGTGCAGGTGCTTATGCCTAATGCAGGCCTGTGGACTCTCATCATGCTGGTACTGGTTATGTCTGCCGGCGCGATGCTTGTTATGTGGCTGGGTGAGATTATCACTGAGCGCGGTGTGGGCAATGGTATGTCTTTGCTTATCTTCGCTGGTATCGCGACTCGTCTTCCGTCCGACGGTGCAAATATTTTGAATTCTTCCGGCGGCGTGGTCTTTGCCGTTGTGCTGGTAGCCGTGATCATTCTTGTGGTCGGCGTTGTGTTTGTGGAGCAGGGCCAGCGCCGTATCCCCGTGCAGTACGCCAAACGCATGGTGGGGCGTCGTCAGTATGGTGGCTCTTCTACCTACCTGCCTTTGAAGGTAAACCAGGCCGGCGTGATCCCCGTGATCTTTGCGTCTTCACTTATTTACATGCCCGTGCTGATTACTCAGATCATCAATTCCGGTTCTCACGAGGTTTCTGATAACTGGTGGCAGCGCAACGTCATTCAGTATCTGCAGACTCCGTCTTCATGGCAGTACATCGTGCTGTACTTTGTCTTGATCATTTTCTTCTCCTATTTCTACGTGTCGGTTCAATATGATCCGAATGAGCAAGCGGAGAACATGAAGAAGTACGGTGGATTTATTCCGGGAATTCGACCTGGTCGGCCTACTGCTGAGTACCTAGGCTTTGTGATGAACCGCCTGCTGTTCGTGGGTGCACTCTACCTTGGTATCATTGCTGTTCTTCCTAACATCGCCCTCGATTTGGGGGTAGGTGCAAGTTCTGCGGGCTCCACACCGTTTGGTGGCACGGCTATTCTGATTATGGTCTCGGTTGCACTGACTACGGTTAAGCAGATCGAATCTCAGCTTCTACAAAGTAACTACGAAGGACTCCTCAAATAA
>CpE56_400
ATGCGTCTTGTACTCCTTGGACCCCCCGGTGCCGGCAAGGGCACTCAGGCTGCGATCCTCTCCGAAAAGCTTGGTATCCCGCACATTTCCACGGGTGACTTGTTCCGGGCCAATATTGGTGAGGGAACCCCGCTGGGGATCGAAGCCAAGCAGTACATCGACAACGGCAAACTTGTTCCCACCGACGTCACCGCGCGCATGGTGAAGTCTCGTTTGGAAGAGGAAGACGCCAAGGATGGCTTCCTCCTCGATGGTTTCCCTCGCACCGTGGAGCAGGCAGAAATCCTTGAGGGTTTCTTGGAAGAGTTTGGCACCACGTTGGACGGTGTTATCAACTACCAAGTTTCTGAGGACGTTGTTGTAGAGCGTATGTTGGCCCGCGGCCGTGCAGATGACAACGAAAGTACGATTCGTACTCGTTTGCAGGTGTACCGCAAGGAGACTGCGCCATTGATTGATCACTACGGTGAGCAGATTATTGCTATTACTGCTGAAGGCACCGTGGAAGACATTAATTCTCGGACCCTTGAGGCCCTAGGAAAATAA
>CpE56_401
ATGGGTTTTCGATCCAAACGCAAAGTAATTCCAGCTAAAACCCCTGCCGAACTTGATGCGATGCAAGCTGCAGGCGAGATTGTGGGTAAGGCTCTGCAGGCTGTTAAAGCTGCAGCAGGACCAGGAGTAAGCACTCTGGAGCTCGACGCGGTTGCGGAGGAGACGATTCGATCCTGTGGCGCTATCCCCACGTTTAAGGGCTATGAAGGCTTTCCTGGATCAATCTGCGCCTCAGTGAATGAAGTGATAGTTCACGGAATCCCAAATGCAGAGACCGTTTTAAGGGAAGGCGACCTGGTCTCTATTGATTGCGGAGCTACCTTTGAGGGCTGGGTAGGGGATTCTGCTTGGACTTTTGGGATAGGCAAGCTTGCTGCTGATGTAGAAGCGCTTAACCAGGCCACCGAGTGGGTGCTTATGGAGGGGATGAAGGCGATGATCCCTGGAAATAGGCTTACCGACGTCTCCCACGCACTAGAAAAAGCAACGCGTCAAGCGGAAAAACGCTTTGGTGTAAAGCTGGGGATCGTGGACGGCTATGGCGGTCACGGCATTGGACGAACCATGCATGAGGAGCCCTACCTGGCTAACGAGGGTAAACCGGGTAGGGGGCCGATGATTCAAGAAGGATCAGTCCTGGCTATTGAACCCATGTTGACGCTGGGGTCCGTGGATTCTTTTGTTCTGGAAGACGAGTGGACTGTAGTTACGGATGACGACTCATGGTCTTCCCATTGGGAGCACACTGTGGCGGCCACAAGCGAGGGCCCCCGAATTCTTACCCCCCGTAAGTAG
>CpE56_402
ATGACGGATTCACACCGCCGTGGAACTCGCAAAGCGCTGGTAACACTCACAGCAGCGCTGGCGCTCACCACTCAAGGCCTTACGGCTCCTGCGACTCTTGCTGAAGAGGGTTCGACCATCGTACCTGCGCCCATTGATAATAATGGGCTTTTCGACGCTGCCCCGCCCGCGCCCGTAGCGCGTGGTGCAGTGGGGGAGGGTAAGCTTCCCGACCCTGTAACCAGCGAATTTTTTGATTCGAAGGTTATCAGAGACGTAGACCCGGCAGGGCAGCGGTGCTTCCGTATTCCGGCTATCGCTACGGCAGTAGACGGAACTCTTTTGGTGACTTTTGATAACCGCTATGGACCAGATGCGCAGAGCAGGACCTGGTGTAGGGATGCGCCTTACGAGAACACGAAACGTAATTCGCGTGAAAAGCAGACGGATATTGAGATTTATCGCTCTCATGATTCCGGTAAATCCTTTGAGGAGGGCGACTTCATTGCCAAGGGGACCGAGGATCCGCGGGATCTTTCCTATACCGATCCCTCAATCGTTGTAGACCATGAAACAGGGAAGATATTTGCAGTCTTTGTGCGGGGTTATGACTACCGCTTCTTTGATGCGACTGCAGGTGTAAATAGAGGTTCCGTTGAAGATCCAATACAGAAAAGGTCGGTTCAGGATACCGTCATAATTGAATCGAACGACAACGGTCAAACCTGGGGAAACATGAAGCTTCTCAGCGAGTTGACGGAGAAAATTAAAGTCCGGCACAAGCCTGGGCAAGAGCTTGCGGGCCGTGGAAGATTTGCGACTTCTGGTAACGGAATCCAATTAAAGTACGGGGAAAATGCGGGACGGTTACTTTTCCCAATGTCGGTGCACTACAGCCCAAATGGTGCTGGGGCTGTAGCAAACGTAGCGCTTTATTCCGATGACCATGGGGCGACCTGGAATGTTGGACAAGGCGTCGGGGGCGAGGGAGAGACGAACGGGGATGAGAATAAGCTAGTGGAGCTTTCCGATGGTCGAATCATGATGAATTCGAAGAGTACGGGAAGTAATCCTAGTAATCCGAGAGGCGCAGAGCGTTGGAGGTCTTATTCAGAGGATCAGGGAGAAACCTGGAGTAAGCCTGAACCGGTAATCGTTGCGCCACCTCAGCACCCATTGCAAAGAAATACTGGTATCAATGTTTCTCTGATTAAGGCATACCCTAGTGCCCCGGAAGGCAGTGCTGCCGCGCGGGTGCTCTTGTACTCTGCTCCGATTGATACCCGAATTAAAGGAGAATACGGGCAAGACGGGCGTAGCAATGGTTGGGTCATGGCCTCCTGTGATGACGGTAGGTCGTGGACGCACGGGCGTCAGATCGAAGCTGGCCGTTTTCAGTACTCGGTCATGACTCCTATGGCTGACGGCAATATTGGCATGGTGTATGAATCTGGCGATAAGGAAAGGGGAATGACCCTCAAGTTTGCCAAGTTCAACATGGCTTGGCTGGGAGCCGATTGCTTGAGCAACAAAGCCTTGGGTATTACCGATTTGCCGGATCCTGCTTTGGCTAAGGCTATTGAAGACGCGAAGGCTGCGACGGCTAAGGCTGAGGAAGCTACGGCGAACGTGCTAAAGCTAACTAAGGAACTAGAAGAAGCCGAGCTTGAAAACGAAGAGCTTGCACAGGCTCTGGCTGAGGCTAAGAGCGCAGCACAGGATGCTATCGCTGCCGCTGAGGAGGCTAATGCTCGGGTTAAAGCAGCTGAGGGAGCTACGATTGAGGCTGAAGAAGCTGCAATGAAAGCAGAGAATGAGGCTAAAGCGTTAGCGGAACAATTGGCTAAGGTTGAGGCGGAGCTAGCAAATTCCCAAGATCAAGCCAAGGCCTTGGCTGAGGCTAAAGAGGCTGCTGAGATTGCTCGGAAGGCAGCGGAAGAGGCCCTTAAGCTGGAAAAGGAGAAGTCTGGAAAAGCCGGCGGTACAGATAACACTGAAAATAAAGGTTTTTGGCAAGAACTTTTACGGATTTTTCCGGGATTTGCACCTATTTTCAGTTTCCTAGCGTCGATATGGGGCGGCATGCAGAAGCTGCTGGCATTTTAA
>CpE56_403
ATGTCTTATAAGCCGCGTCATGCGAAGCAGTCCGTGGCCCGTCGTCGTATTGCGGCGATGGTTGGAACTGCAGCAACTTCCGCAGCTCTTCTGGTGAGCCAGGCTGCCACTTCTTCCGCACAGGACTTTGGGTCGAGCAATCTCAGTAGCTCTTTTGATCAGGAGCTGCAAAATATTGGTCGACAGACTCGTGACGGAGCTTGGGATTTACGTAATAACTTGCGGGCGCAGGCTGATGCAGGTTTGCCTGTCGACGCAGCTGCTGCGGTGAAACAGTCCGTTGACAATGCTGTTAACTTTGCCTTCCCGGGTCTGATCCAAGAGCGGACTGCACCGCCGGTTGTGCCAGCTCCTGCTCCGGCCCCTGTTCCCGCCCCTCCGGCTTTTGATACCGGTTCCTGCCCAGCTTTTGCTCGTGCCTGCATTGACTTGGCGGGGCAGCGTTCATGGCTGCAGAATAATGGACAGGTCTCTTATGGTGCGGTGCCAATTTCTAGCGGACGTGTGGGACATGAGACCCCCAAGGGCGTTTTCTACGTTAACCGCAAGATCAAGGATGAAATCTCTCGAGAATTCAACAATGCACCGATGCCATTTTCCGTGTATTTCACTCATAACGGCATCGCCTTCCATGAGGGGAGCCCACAGGTGCCTTCGCATGGCTGCATTCACCTAAACCATAAAGATGCAGTGACCTTCTTTAATCAGCTGCAAGTTGGAGACGTTGTATACGTGTATTAA
>CpE56_404
GTGGACAAGTTAAAAGCCATACTGAATGGTGGCGCTGATAAAGAGCTTGGAAAAACTTGGTTTCTCGGGTGGGGTGCTGTATTGTTGTTCGTTGGTGTATTGCCAAAAGGTGAAACACCTGTAATAAGCAGTGATTATGCGGCATCGAACGATGAGCCGGTTGGGTTTTCAACCGATTCTCGGTATTGA
>CpE56_405
ATGGCTAAGGAAGGCGCAATCGAGGTTGAGGGTCGTATCATCGAGCCTTTGCCCAACGCAATGTTCCGCGTCGAACTCGATAACGGACACAAAGTGCTTGCACATATCAGTGGCAAAATGCGTCAGCACTATATCCGTATCCTCCCTGAGGACCGCGTAGTCGTGGAACTTTCTCCTTACGACTTGAACCGTGGTCGCATCGTTTACCGCTATAAATAA
>CpE56_406
ATGTTTGGTAAGGACGAGCATGGAGAAAACCACCGTAACAACCGGAAAGGTACTGCCCTTATGGCACGTCTAGCTGGAGTTGACCTTCCGCGCAACAAGCGCATGGAGGTTGCACTCACTTACATCTACGGTATCGGCCCTGCCCGTGCCGCCCAGCTGCTCAAGGAGACCGGCATCTCCCCGGACCTGCGCACTGACAACCTCACTGATGAGCAGGTTTCTGCTCTCCGTGACGTTATCGAAGCAACCTGGAAGGTCGAGGGTGACCTCCGCCGTCAGGTTCAGGCCGACATTCGTCGCAAGATCGAAATCGGCTGCTACCAGGGTCTGCGCCACCGTCGTGGCCTGCCCGTCCGTGGCCAGCGCACCAAGACCAACGCACGTACGCGTAAGGGTCCGAAGAAGACGATCGTCGGAAAGAAGAAGTAA
>CpE56_407
ATGCCTCCTAAGACTCGCAGCACGGCTCGCCGCACTGGTCGTCGTGTAGTTAAAAAGAACGTGGCTCAGGGCCACGCATACATCAAGTCCACCTTCAACAACACCATCGTTTCCATCACGGATCCTTCCGGTGCTGTCATCGCATGGGCATCCTCCGGCCACGTCGGTTTCAAGGGTTCCCGTAAGTCCACTCCGTTCGCAGCTCAGCTCGCTGCTGAGAACGCTGCTCGCAAGGCAATGGACCACGGCATGAAGAAGGTTGACGTGTTCGTTAAAGGCCCAGGTTCGGGTCGCGAAACCGCTATCCGCTCTCTTCAGGCTGCCGGCCTTGAGGTGACCTCCATCTCTGATGTCACCCCTCAGCCGTTCAACGGCTGCCGCCCACCGAAGCGTCGTCGCGTTTAA
>CpE56_408
ATGGCTCGTTATACCGGCCCAGCAACCCGTAAGTCCCGCCGCCTCCGCGTCGACCTCGTCGGCGGAGACATGGCATTCGAGCGTCGCCCCTACCCTCCGGGACAGGCTGGCCGCGCACGTATCAAAGAGTCTGAGTACTTGCTTCAGCTGCAGGAGAAGCAGAAGGCTCGCTTCACCTACGGTGTTATGGAGAAGCAGTTCCGTCGCTACTACGCAGAGGCTAACCGTCTTCCCGGCAAGACCGGCGACAACCTGGTTATCCTGCTCGAGGCTCGCCTCGACAACGTTGTGTACCGCGCAGGTCTCGCACGTACGCGCCGTCAGGCACGTCAGCTCGTTTCCCACGGACACTTCACTGTGAACGGCAAGAAGATCAACGTTCCTTCCTACAAGGTTTCTCAGTACGACATCATCGATGTTCGTGAGAAGTCTCGTAAGATGATCTGGTTCGAAGAGGCTCAGGAGAACCTCCTCGACGCAGTTGTGCCAGCATGGCTGCAGGTCGTTCCGTCCACCCTGCGCATTCTCGTACACCAGTTGCCAGAGCGCGCTCAGATCGACGTTCCGCTGCAAGAGCAGCTCATCGTCGAGTTCTACTCGAAGTAA
>CpE56_409
ATGCTCATTTCCCAGCGCCCCACCCTCACCGAGGAATACGTTGATTCCGCTCGTTCGCGCTTCATTATTGAACCGCTTGAGCCAGGTTTCGGTTACACCCTTGGTAACTCGCTGCGTCGCACCCTGCTTTCGTCCATTCCGGGCGCTGCAGTGACCAGCGTGAAGATCGACGGTGTTCTTCACGAGTTCACCACGATCAACGGTGTGAAAGAAGATGTCTCTGACATCATCCTGAACATCAAGGGTTTGGTTCTGTCTTCTGACTCTGATGAGCCAGTTGTCATGTACCTCCGTAAGGAAGGCGCTGGCGTTGTATCTGCTGGCGACATTGAGCCACCAGCAGGCGTGGAGATCCACAACCCGGACCTTCATATCGCAACTCTGAATGAGCAGGGCCGTCTTGATATCGAGATGATTGTTGAGCGTGGCCGCGGTTACGTTCCAGCTTCTCTCTACGCAGGCACCAATGAGATCGGTCGCATCCCTGTTGACCAGATCTATTCCCCGGTGCTCAAGGTGAGCTACAAGGTCGAAGCTACTCGTGTTGAGCAGCGCACCGACTTTGACAAGCTGATCATCGACGTTGAGACCAAGAACTCTATTGCTCCGAGTGACGCTCTCGCGTCTGCTGGCAAGACCCTGGTTGAGCTGTTTGGCCTCGCACGCGAGCTGAACACCGCTGCTGAAGGCATCGAGATCGGCCCTTCCCCGCAAGAGACCGAATATATCGCTGCTTATAGCATGCCGATCGAGGATCTGAACTTCTCCGTTCGCTCGTACAACTGCCTGAAGCGTCAAGAGATCCACACCGTTGGTGAGCTCGCAGAGTGCACCGAGTCGGATCTGTTGGATATCCGTAACTTTGGTCAGAAGTCGATCAACGAGGTCAAGATTAAACTCGCTGGCTTGGGTCTGTTCCTGAAGGATTCTCCTGAAGACTTTGATCCCACCCAACTTGAGGGCTACGACGCCGCTACCGGCGACTACGTGGACACGGATCTGGAAGATTCCGAGTAA
>CpE56_410
ATGCCTACCCCTAAGAAGGGCGCCCGTCTCGGCGGTTCCGCAAGCCACCAGAAGCACATTCTGTCAAACCTTGCGGCACAGCTTTTCGAGCACGGCGCTATCAAGACCACCGATGCTAAGGCTAAGCTCCTGCGTCCTTACGCAGAGAAGCTGATCACCAAGGCTAAGAAGGGCTCTGTTGCGGATCGTCGCAACGTGCTCAAAGCAGTTCCCAACAAGGACGTCGTTGCATACCTATTCAACGAGTTGGCTCCGAAGTTTGAGAACCGTGAGGGTGGCTACACCCGCATCATCAAGCTCGAGAACCGCAAGGGTGACAACGCTCCTATGAGCCAGATCTCCCTCGTTCTTGAGGAGACTGTTTCTGCAGAGGCAAGCCGCGCAACCCGCGCAGCTGCTTCCAAGGAAGCTGAGAAGATAGAGGAGCCAGCAGCTGAAGAGGCTGTTGCAGAGACCTCCACCGACGAGGCTGCAGAAGAGAAGTAG
>CpE56_411
ATGGAGACCAATCAGCCAACTGTGCGTATCCGCCTCGATTTGGCCTACGATGGCACGCATTTTCATGGGTGGGCGCGCCAAGGAACCTCCCAGTTGCGCACGGTGCAGCGGGTGCTTGAAGATTCGCTTGAACTTATTCTGAGACACCCGATTCAGCTGACCGTGGCTGGACGCACTGATGCCGGAGTCCATGCCGCGGGGCAGGTGGCCCACTTTGACGTGCCGGCCATTGCTCTGGACACGCGAAGCATCGACGGTGATCCGCGAAACCTGGTACGCCGCCTGGCACGTTTGCTTCCCGAGGACGTACGAGTCCATGCTTGTACGCTAGCTCCGGAAGGATTTGACGCGCGCTTTTCTGCTTTACGACGCCACTACGTCTACCGCCTTACCACCCATCCACGAGGTGCTCTTCCTACTCGCGCAACAGATACAGCGCACTGGCCTAAACGGATCGATATAGATGCGATGCAAGCGGCGGCAGACGTTCTCATTGGTTTGCATGATTTTGCTGCCTTTTGTAAACACCGAGAAGGTGCCACAACGATCCGCGACCTGCAAGAATTCACATGGCATGACGTCTCCACCTCGCTCGAACCGCAGCTTTATGAAGCCCATGTGACGGCCGATGCCTTCTGCTGGTCCATGGTTCGGTCACTTGTTGGCAGTTGTCTAGTCATAGGAGAAGGAAAACGGCCGGAGGGATTCGTCGATTCCTTGCTCACGGAAACCTCCCGATCCTCCCAAGTCCCAGTTGCTCCAGCCAAAGGGCTAAGCCTTGTTGGAGTCGATTATCCCGTGGACAGCGAATTGCTTGCTCGCGCAAACACGACCCGTGCAGTGCGCACTGCTGAGGACATTTCAGGGAACCTCTAA
>CpE56_412
ATGGCCAAAAGAATAACAACACCCCACGAGGATGTAAGACAACGCAAAGGTATCGCCCCCGCAACAAAAGCCCAGGTATCAGGGCATAGGTTTCTTGTTCGTCGTGCAGAGTTAGGACTCTTGCTTGGCGACGTCCGGATGATCCACGACCCGCTAGGAAGGCTGCGTCGAGCCATTGCGTTTGGGCTCAGCGCGGTAGGTCTTGTGGCCTTAGGAGCAGGCGCTTTAGCGCTTTTTAGTCCGAACCCCGATCCCGGCGACGCGCGCATTCTCTCTTCACAACGAGGCGACCTCTTTGTGCGCGTTGGCGAACAACTCCACCCGGTAACCAATCTGACCTCGGCGCGGCTGGCGGTGGAGGAAGCCGCGACACCAGTAAAAGCTGGTGATTCCGTGCTTGGGAGTAAACACATAGCGGTCCCCATCGGCATCGCGGATGCACCCAGCATCTTTAACAACACCTCTGATACAGAGCCTGTCTGGCAAATTTGTACATCTACGCCTGGACCAACGGAGTCGCATTCCCCACGGACGACTTTCCTTATCAACCACACCACGCCCTTTGAAAAAACCCCACAATTAGAGGCGGACGAGGCTCTTTTGGCAACAAGCCACATGGGTGACGTGGTTGTAACCGCTGCAAACAGGCGGCTTCTTCCTCCAGCGGAGACACCTGAGGGAAGGAGCATCCGCCGGAGGCTTGGCATTGGCTTTGAAACTCCTCGGTGGCACCCAGAGGCAGATGTGTTGGCGATTATTCCAGAGGCGCCCCAGTTTCACCTCCCCGTGGGGAATCTGGAACTTTTTGTAGCTGATGGAGAATATTGGTTAAAAAATGACTCGGGGGTGGTTCGCATTACTTCTTTGCAAAAGGACATCCTCACAGATTTAGGTTGGGAACTTAAAACTGTCTCGAAAACAGAGATGACAGCGCTACCTGACATAGATCTTCACATAGCTTTTCCCGATAAGCCGTTACGTTGGCGAGATTCTGATAAAGCACATACCTGCATATCGGTGTCTTTTACCCAAACGGACACGGAACCGAGTACGTCTGTGGGTATCACAAATTCCGCTGCTACTTTTGCGTCTGCAGTCGAACTTTCGGGAGAATCCGTGGCGACACATTTTGTAGGAGGCGGAGGGGCCGTAGCTGTAGAAACAGGAGCCGGGGTACATCTCATATCCGAACATGGACTGCGCCATCAATTGGCGCATAATGCCGTTTTAGAACATTTGGGTATACAGAAGGTACGGCGTGCATCATGGTTTCTACTTCGCTTGCTGCCGGCAGGAACTACGCTGAGCAAAGAAGCAGCATTAACGCCGCTCTACTAG
>CpE56_413
ATGAGCTCGATGCGTGACGCAGTTGCGGACAAGCTTGCCCAAATCAATCAACATCATGAGAACCTCAAGCGCCATCGTTTTGGGTTTCTTGTGCGTTCGACTGTTCTCATCCTTGGATGGATAGTTGTGATCGTGGGGATTATAACTATTCCCTTTCCCGGCCCTGGGTGGCTTACAGTGTTTGTGGGAATTGGGATCCTGTCTTTGGAGCTCCATTGGGCAAGCGGCCTTTTAGCATGGGGCGTGAAGCTCTATGATCGCTTCTTTTCTTGGTATCGTGTACAGCCTAAAAAGACACGCTACTCCCTGATCGCAGGCACTATAGTGGCTGCTTGGATTGCTGGCATCGCAATTGTTTTGGTGTTATGGAAGTTGGGATTTGTGCCATTTTTAGATCCCCTATTGCCTATACTGATCGGTTAA
>CpE56_414
ATGCCAATACTTCGATTTTCCAGACTGACTTGCGCACTGTTCATCATTAGTCTTGGAATAGTTTTCTGTCTATTGGGATATGCCCAAGAAAGATCCTGTGTTCAAGCAGCTCATGCATCAACAGAAAATATCCACAATCAAGCTGCCGCTTCTCAAAAGTTTCGACGCGCTCACCGCTACGCCACCGGCGCTGGTATACGAGTCGCGATAATAGATACCGGTGTCTCTCCGCATCCACGTCTTGGCCCGGTAGAAGATGGGGGAAGCTTTATCAACGACGGCATGCGCCGCACTGGCCTCTACGATTGTGATGCTCATGGAACCACTGTTGCCGGAATTATTGCGACACGTGATGGTCCCGATGGAGTAATCGGGATAGCTCCTGCCGCAACCATCATTTCTGTCAAACAGATGAGCGCACGACACAACTATTCCCCGGGTGCGGCACCTACTGCTAGTGGAAATCTCTCTACCTTGGCCCAGAGTATCCATGCAGCCATCGACCATGGCGCGCACGTGATCAACATCTCCGTGGTGTCGTGCGTGCGTCGAGATACCGTAGTAGATCTTTCCGATTTACATACAGCCCTCGATCGAGCTGAAAATGCGAACGTAGTTGTGGTTTCTGCCGCAGGTAATGCCAGTTCTTCTTCATGTGAACCAGGCGATCATGTCTACCCAGCTCATTTGGATAGGGTGCTGGCGGTCTCTGCCTTGCACAGCAATGGCCTTCCTACGCAATATTCCTTGCCGTCCCCACACCCAATGCTCAGTGCCTCGGGACACGTAGCAGCGGCGCTATCGCACGAAGGTGATGTTTTATCTCAGGGCACCCACAAAGATCGCGAGATTGTTCCTTTTGAGGGAACTAGCTTCGCAGCGCCTGTTGTAGCAGGTACTGCTTCCTTGCTCCGGGAACGTTATCCGCAGGCTACTGCTGCTGATATCAGGGCGCTGCTCTATCACAGCGTCGATCCAATGACCGGTGCTATTGATCCTGAGTTAGCTGTTACGCAGGTTTTTCCAAGGGATTCTCCACCATCACACCCATCGCTCGTGACAGTTACACAGCCAAGCCAGTATGGGACGCAGGGGCGAATGATTGCCATCATTATGACGTCCTTGCTGCTCATAACCTTCACTGCCACAGCGCTGTTACTTTCGCGGGTGCGTCCCTAG
>CpE56_415
TTGATAGATCAAGATATTCGGCTTCATTTTCGTATTGAGCTCTCAAGAGATGAGTCCACTGATCTCTCTGAGGATTGCGCGTCACCTGCTGCATGCGTCAATGTAGATATTTCCGTCCCGAGGTCTTCCGCATTGGTAGAGGTAATCCCGGATATTTTGTCGCTCGCAGGAGTAGAGGTGGGGACTACACCGTGGCAATCCATTACGGCTTCTGGATTGCGTATCGACGCCTCCGATCCCCTTCACACTACGGGGCTCCCCGACGGTGCGGTTGTCCTTCTGAGACCGCGACAAGCCTCGAAAGCACCTGTTGTGCGCGATTCTGCGGAAACTCTCGCGCACAGCAGCAAGAGTTCTCTTCCCCCACGAGGTATTGCTGCTGCCACAGAACTCTTAGGGATCGTGGGGTGTGCTTGCCTCATCATGCGCATGAATTCAATTGGCCTGCCTGAGTTCCGATGGCTGATTCTGTGCTGCTTAGCTGCACTCGCTTATCTATGGACCCGCAACGCCTTGGTGTTGGTAACATTCGCAGCTTTTTGCGCTTGTGCAGCATTTTTCTTTGTCGTGGACTTCCCGGTGTCAGAAGCCAGAGCGCCTGACATTGCGGCCGCAGTCTTAGCAGCCAATTTCTCGTCGATAGCCAGCTCTGTTTCACTGCACTTGTTTGCTTTTCGACGCCCCTCTCGCGCCACTACGCCATTCGATGAAAAGCCCCTCGGCCACTTACGATGCCTCAGCGCGATTATCTCTTGTGCTCTATCAGCTTCTCCCGTGGCTGCGGTGGGGTTGCTTTATCAATCACCCGAGTCGCAACCACATGGTTGGTTCCTGGGAGCCGCTAGCGCAGTCATTGTTTGCTCGCTTACCGCAGTAGTCTTGGCCCCGACTCTGGCAGTCAAATTAGCTGGTGTTCAGGTTCCTCGTCTCCCCAGCGCGGGCGAAGATCTTAGCGTAGCCGACTCACAGATCTCAGCCGAACACCTCAAATACCTGGCCAGAAAGTCCCTCTTGTTGATGGAGGGCATATTGATGGGGGCGTCGGCAAGCACCACTACGGCATTATTAGTTATTGGTTACCTATCAAACGGCAACGGGTATGCCTGTGGGCTTTGTGTTTGCGTCATTATCTGCTCCGCAGCGCATTCGCATCGTCATGCGACTGGGGTGTCGGTATGGATGCTATGGCTCATTGCTCTCGGCGGAATTATCGGGTTGTCCCTAGCTATCGATGTGTCCACTCATTGGCTGGCGATCATGTCTTTATCAGTCTCGCTGTGTGCGCTAACGGCTTCCCTTTGGGCCAAGCTCCTCCCCCGCTTCACGCCGGTCACTGCACTATGGATCGGCAGATGTGAGGCGTTGGCTCTTGCTGCGGTATTCCCGTTATCGTGCCAACTCATAGGAGTCTTTTCGCTCATTCGAGGACTGGGATAG
>CpE56_416
GTGGGGACCAATGTATCCACTATTCAGAAAAACGATGATGCGAAGCTCTCTGAACAGCAGTTTTTGTTCAAAGGAGAATCCTCTTGTGCCTCTGCAACACCACAGAAGAACGAGTCCAACAATAAGGCTGACCGCGGGATAATCCCACAACTCAGTGAGGACGAAAGGTTACCCGCGCCGCCGCTTCCAACAGGAAGTTTAAAACCGGAACCCGTTCCAGAAGCTGCGCGTGCGCAACCTGTTCCCCTGCTCAAGATGCTCATGCCGCTAGCCATGGTGGTAGCGGTCATAGCAATGGTGGGACTGCTTGTTATCTCGGGTGGGGCGCTGAACCCGATGATGCTCACGCTGCCGCTCATGATGGGGATGTCTTTGCTCATGATGTTTTCCCCCGCGCCGGGAGAAGATACAGCTGAGATGCGCCGAACATATCTACGGCACCTGGTGGCATTGCGTGAAAAAGCAATAGAAAACGCTGATGCGCAGCGCGCACACGAGTTATACCGGCATCCTTTGACTTGCGAGCTGTGGTCGATAGTCGGAACCGAACGGATGTGGGAGAGAATTGGGGATGCTTCTGACGCCTTAGAAGTACGCATTGGCACAGGAAGTACCGCGTTATGCACGCCGTTTGAGATATCAGATTCGGGTGCTACAGAAGATCTGGATCCGGTGTGTGCGGTATCTCTGCGTTCTATGGTTCAGTCTTTGAGCTCCGTCCACGACATGCCGCTGATCATACAGCTCCAGGCGTTTCGCGTTATCAATATTTTAGGAGACGCTGCACCTGATTTAGCTCGTGCCATCGCAGCCCAGCTGTGTTTTTATCATGGTCCTGAGGCCGTGGGAATAGGTCTGGTTGCAAGGACGGAAACAGCGAGTGTTTATCCAGATGCTGAGGAGAGTTGGGCTTTTATCAAATGGCTTCCGCATCACCGAGAACCACAAAACGCACAACATAAAATTTTCATTGTGGACTGCGCAGGTGCGGAAACCTCCGAACTAGACGTACTTGATATAGGAAGCTGGGACGTGATCATCGCAGTTGACGCGCATCCAAGCTCCGATTTAGGTGTGTGGGCTGAAGAGGAAGGAATTGTATTACAAGCAGATTCTAACCTTGGCGTAATCACAGAAAATGGGTTTGAAAGTATTGGCACTCCTGAAAGTTTGAGTAACAGCGGGGCGTTGCTCCTTGCACGGCTTCTCACCAGATACAAAAGGGCAGAATCTGAGAACACGGCCTCCTCTGACCTGCGTGCCCTCTTAAAGCTTCATAGCCTAGAAGGCCAGCTTGATGTGGGTTCTTTGTGGGAGCATTGGAATACTAAAAGCGCGAAGAACCGACGATTGAGCATTCCTTTTGGCCTTAACGCATCGGGAAAACCTGTGGTGCTTGATATTAAGGAATCTGCACACGGCGGAATGGGGCCGCATGGTCTTTGCCTAGGTTCCACAGGTAGCGGAAAATCTGAGCTCTTGCGGACGCTAGTTGTGGGGCTTGCTGCTACGCATAGCCCGGAGGACCTCAATTTTGTACTTGTAGATTTCAAAGGTGGCGCCACTTTTTTAGGGTTAGACCAGTTGCCGCATACCTCTGCGGTGATCACTAACTTGGCGCAGGAAACTGTCCTTGTAGAACGAATGCATGATGCGATCTCGGGGGAGATGAATCGACGCCAAGAGATGCTCCGTCAAGCCGGAAACTTTAGCAACGTTAGTGAATACACTGCAGCGAGGCAGCATAGACAAGAGCTACCGCCAATGCCGGCGCTACTTATCATCGTTGATGAGTTTTCGGAGTTATTAGGGCAGCACCCTGATTTTGCTGATCTTTTTGTGGCAGTGGGTCGTTTGGGTCGTTCTTTACACATACATCTGCTGCTAGCTAGTCAACGGCTTGATGAGGGAAGGCTGCGAGGCCTGGACTCCCACTTGAGTTATCGAATCGGATTAAAGACGTTCTCTGCAGCAGAATCCCGTCAAATACTGGGAGTTCCTGATGCACACGAGCTACCCAACCAGCCGGGCGTCGGTTTCCTTTCCACCGGAGCAGGGGAACTACAACGCTTCAGGGCGTCCTATGTGTCCGGTCCTATGCAGAATCTTGACGCTGAGAACAACAGGAGCCGCACAGTGCGGTTGTGGACTGGTTGGGAAGATCCTGAACCACAGTCAGAAAGAACACCCCAAAATATCCATGCCAAGGGGAAGACGCTTGTTGACGCTATCGTGTCAGCTAGTGTGCACGCTGCAGCACAGCAACAATTAAGGGCGCATCGTATATGGCTTCCGCCGCTCCCAAAAACTATAAGTTTAAGTTCTTTGGCGCCCAATCAGGCATTCTTAACTGCATCAGTAGGGGTTATTGATCGTCCCTATCTACAGCGCCAGGACTCTTTGATAATGAATTTTCTTGGTCAAAGCGGACATGCCGCACTATGCGGCGGTCCGCAAACTGGGAAGAGCAATGCGTTGCACACCATCATGGCTTCGTTGGCTATCGCACATTCCACGCATGACCTCAGGTTTTATGTATTGGATCTGGCTGGAACAAGTCTGGCCGCAACGGTAGCGTTGCCCCACGTAGCTGGGGTTGCACACCGAACTGAAGTAGAAAAGGTGCGAAGAATCGTAGATGAGGTTGTGTCCTTTATTGATGCTCCTGAAGAACGCCACACTTTTCTGGTAATCGATGGATGGCATGTGGTGGGACAGAACTTTGAAGACTTGCTTGAACCTCTCGCTCGCATAGCCTCCGACGGGCTATCCGCACATGTTCATTTGCTGATCTCCACCCCGCGATGGACCGCTCTGCGCCCAGAGATCCGAGACCTGATACCGCAGAGAATTGAACTAAAACTAGCCGAGTCTTTGGATTCTCTCATTGATAGGAAGGCACAGAGCAAACTTCCTCTTGCCGCTGGCCGGGGTCTGAACACAGATAAAGAGCATATACTTTTTGCGTTTTCTACTCCGCAGGACTTAGAACAAGCGGCGTTAGCCTCTGCACGCAGAGGAGAGAGCGTTGTACCTAAACTCAAAATGCTTCCTTCTCTCGTATGCGTTTCAGAATTGACCGCAGGCTTGGAAAAACAGGAAATCCCTTTTGGTATAGGTGGCAAAAATCTGAGCCCATTAACCTGGAAATTCCAGCATTCGAGTCATCTCCTGTGCGTAGGAAATCAAGGTTGTGGGAAGAGCACTTTGATGCGCGCAATAACCACAGGCATCGAAGCTATGGGGAAAGAGCACGCTCGTATTGTGATGATTGATCATCGACGGGCGCACCTTGGAGCGATACATGAGGATATGCTTGCGGCGTATTCTGCAACTTCTCAGGACACTGAAAGACTGATAAGCGATGTGATCGTGACGCTTCGTTCGCGGTTGCCTAACTCGGACGTGACCGCGGAACAACTAAAAAATCGTTCGTGGTGGTGTGGCCCTGACATATTTTTGCTTATCGACGATCTAGATATCCTCCCCGACGGTTGTTTATATCCGCTGCTTGAGCTTCTTCCACACTCAAAAGATATTGGTTTGCACGTGGTGGTCTGCAGAAAACTTGGAGGTATGCAGCGAGCTTTGTATCAACCATTTCTCGCAGAGCTAAGAGATCAACAACCTACGGTTATCATTCTCGACGGCGACAGGGACGAAGGTCCTATCTTTGGGGTAAGGCCTAGCCAATGGCCTCCGGGACGCGGAATTTTGGTGGAACGCGGTAGCAATATGGGAGTCTTCCAGATCGCTGTTGCGGGTACCTGCTCGACTACTCAGCCAGACGGTCCACAGGAGGCTGGGAGTGCAAGGGCGAATGGTTGTGGGGAAGAAGAGCATGTCTAA
>CpE56_417
GTGCAAGGGCGAATGGTTGTGGGGAAGAAGAGCATGTCTAAATCACACGATCTGGTGATTACTGTTTTGGATACTGCAACAGTTTTTGAAGGGACAGAAGAAGCATTTCGTTATGATCTCACTGGTGCCGGGATCGTGGAGGGGTGGGCTATTGAAAAAATCATCGAGCAGGCTAAGCAGCTGTTGCCCCAGTGGCCTGCAGTAACAATCCACATCATTGCGGAATCAAAGATTAAAGAGATTCTTACAGAGTGTGTATTGGAACACGGAGCGGCGGTGACGTCGGTAGCGGCTGAGGAGATTTCTTATATCAAAAATGACCCGATGGAAGGTGAGCGCCTTGCGTATATGCGGGAACCGCAGTTAGGCGAACCACAATTAGATAAGGAAACAAAAGGTGTGAGGAGAAAAACTGGCCGCGCGAGAACCTCAGTTTTCAGACGTATCGCGGGGACGGAGAAACTGCACCCTCTTCATGGCGTGCTCGTCGTACTTGTTGTAGTCGTGGCCGCGGTTTCATGGTGGGCGATGGGAAAAGGCCTTAAGAATCCCTCTATCGGAGCATCGGCGGCGCACATTGCGGAGGATCGAGAGTTAGTCGATAAACCTCAGAACGCACACACTGAGGTAACACCAATTCCGACGACGAGTGCTTACCCACCTCCCAGCAATGATGTGATGTTGCACCATGCTCGTATCCAGGTGAGTTTACCTAGCAGTTATCACTTGTCAGAAAAAGAAGGAATGAATGGCATGGTGATAGCTGCCGGCGATGATCCAGACCTGCGGATCTTGTTGTCTATAGATCCCATGGGGTCAGCAGACATAGATGCCGTATATGCAGAGCTAGAAACTATGATTACTCATGATCCCACCTTGACTAAAGGGCAAGCTCTGGGGGTGACTAAACCAACACGTTTGGTGGCATATGAAGAACGTCCCGGTGACGGATCCTATGCACGCTGGTGGTCCTGGGTGGATAACGGGCACATATATTCCGTGGGATGCCACAGCAAGCGGATGTCCACTATTCCTCAGCGAGCAGTATGCCGCAAGGCAGTAGAGAGCATGTCAGAGAGCATGTCACTGCGTAGTTTCTGA
>CpE56_418
ATGTCCGGTCAATTTAGAACGGAAGCGGACGTGATGGTGGCTACTGCCAGTCGCGTTGATAACACCAATGCTGAGGTGCAGTCGGAACTTGCTCGATTGCGGGGGATCGTCGATGGGGTTCGAGGCTCTTGGGCAGGATCTGCTCAGGCAAGTTTTGACAACTTGATGCAGCGCTGGGACGCGTCGGCAGGCAAACTTCGCATGGCGCTGCAGTCTATTTCAGACAACATCCGTAGTAATGCGACTTCATTTGATCAAACCGAGGCTGATAACAAAGCAGCTTTCGCCTCCGTGGGGGCGCAGGGGCTTACTCTATAA
>CpE56_419
ATGATTAAGTATGGATTCGCGGCTATTGAAGGCGCGGCGGGGGATATCCAATCTACGTCGGTTCGGATTAGCTCTTTACTTGAAGAGCTCAAGGCGGGTATCCGGCCGATGGTAAGCACCTGGGAGGGAGATTCCGCTTTGGCCTATCAAGAAGCCCAATCCCAGTGGGATCAGGCAGCGTATGAACTCAATACAATTTTGTCTACTATTTCTCAGACGGTTCGAGCTGGCAATGAGAGAATGAGCGAAATAAATAGAGTCGCCGCTGCTTCGTGGAGATAA
>CpE56_420
ATGGGCGCTTCTCCCACTGTCGTCGAGCTGGGGCATACGGCATCTTATGCGGCCAGTCGTATGCCCCCTTTGTATTTCTCAATAAAGTTGTCTAGACCTCATAATTCGCGTAATGTTAAACGCCTGTGTGTTCAGAGCTCCGTTAATGCGGTGCAGCAGTGCACGATCGGGTCACCACCGGCCGCCGTTCGTGATTTCCTCTTGAATAACACCTGGCTGGCAGTTCTAGACAGACTTAAAGGAGTCATCAGTGTCTACTTACCACCCGAAGAGCGGTGA
>CpE56_421
GTGTCTACTTACCACCCGAAGAGCGGTGACATCACCCGTAAGTGGTACGTCATCGACGCCACTGACGTGGTCTTGGGTCGTCTTGCTACACACGCAGCTGATTTGTTGCGCGGTAAGGGCAAGCCTCAGTTCGCACCGAACGTTGACTGCGGTGATCACGTTATCGTTATCAACGCTGACAAAGTTCACATTTCCTCCAACAAGCGCGAGCGCGAGATGCGCTACCGTCACTCCGGTTACCCGGGTGGTCTGAAGACCATGACGCTGGGACGCTCTCTTGAGGTTCACCCAGAGCGCGTGATCGAGGAATCCATCCGTGGCATGATGCCGCATAACCGTCTTTCCCGTGCTTCTGTAAAGAAGCTTCACGTGTTTGCAGGTTCTGAGCACCCATACGCTGCTCAGAAGCCCGAAACCTACGAGATCAAGCAGGTGGCCCAGTGA
>CpE56_422
GTGAGCGATCAGAACGTAACCGAGAACTTCGAGGCAGATGCAGCGGATATCGCCGCAGCAGTAGCAGCTTCTGAAGAATTCACCAACACCATTGGTGATGTTGTTGCACCTGAGGCTGAGGTTGAAACCGCAGCTCCAGTTCTGCACGAAGGTCCGATCCAGACTGTTGGTCGTCGTAAGCGTGCCATCGTCCGCGTCCGCATGGTTGAGGGCTCCGGCCAGTTCACCTGCAACGGCCGCACCTTGGAGGAGTACTTCCCGAATAAGCTGCACCAGCAGCTGATCAAGGCTCCTCTGGCGCTCATCGATCGCGATGGCCAGTTTGATATCCAGGCTACCCTCACCGGTGGCGGCCCGACCGGCCAGGCGGGCGCATTCCGTTTGGCTATTGCTCGTGCACTCAATGTCTACAACCCGGCAGATCGCGCAGCCCTGAAGAAGGCTGGCTTCCTGACCCGTGACGCACGTGCTGTCGAGCGTAAGAAGGCTGGTCTGCACAAGGCACGTCGTGCCCCGCAGTACTCCAAGCGTTAA
>CpE56_423
ATGACTCGACTCTTTGGAACTGATGGTGTCCGCGGCCTTGCCAATAAAAAGCTTACGGCTTCTCTAGCGTTGAAATTGGGGGCTGCAGCTGCCGAGGTATTGACCAAAGACAACCGTAGCGGTAGCCGGCGTCCAGTTGCCGTGGTCGGTCGTGACCCTCGCGTATCTGGTGAGATGCTGGCAGCAGCTTTATCTGCTGGAATGGCGAGTCGGGGAGTGGACGTGCTTAGGGTGGGAGTTTTACCGACCCCAGCGGTCGCGTATCTGACAGATTTTTATGGTGCGGATATGGGGGTTGTTATCTCTGCCAGCCATAACCCTATGCCGGATAATGGCATAAAGTTCTTCTCCAAAGGTGGGCATAAGCTTCCGGACTCGGTGGAAGACGAGATAGAGATGATGATGGAGACCATCTCAGATGGTGGACCCACTGGGCATGGCATTGGGCGGGTGATAGAAGAAGCCGTAGATGCGCAAGAGAGCTATCTGAAGCATTTGAAAGGCGCGATCCAGCAATCGCTTGAGGGGATTACGGTGGTCGTTGACTGCGCCAATGGCGCGGCAAGTGAGGTGGCTCCGCTGGCTTACTCCACAGCGGGGGCCAACGTCATTGCTATCCATAATCACCCCAACGCCTACAACATCAACGATAACTGTGGATCCACTCATATAGACCAGGTAATCGCAGCGGTAAAGGAACACGGAGCGGACCTCGGTCTGGCCCACGACGGCGATGCTGACCGTTGTTTAGCAGTTGATGCTGAGGGTAACGTTGTGGATGGTGATCAAATTATGGCCATCCTCGCGCTTGCCATGAAAGAGAATGGTGAGCTGCGTAAATCCACGCTTGTGGCTACCGTGATGAGTAACCTTGGCCTGCGTCTTGCAATGAAAGAATCCGGTATCAATCTCATAACTACTCAAGTCGGCGACCGCTATGTGCTTGAGGCGCTCAATGCTGGTGGTTATAGCCTGGGAGGCGAACAATCAGGCCATATCGTGTTGCCAGATCATGGGACAACTGGTGATGGAACGTTGACAGGGCTATCGCTCATGGCGCGCATGGCTGAGACAGGGTTGTCTCTTAAAGTACTTGCCGGTGCAATGGCAGTTTTGCCGCAAGTCCTTATTAATGTCCCAGTTTCTGACAAGACCATAATCATGGAGCATCCAGAAGTGATAGCGGCGCTAGAGCAAGCTACCGACGCGCTCGGTGAAACTGGACGCGTATTGTTGCGAGCCTCTGGCACGGAAGAACTTTTCCGCGTCATGGTAGAAGCAGCCGAGGAAGAGACGGCTCGTCGAATAGCTGGTGAACTAGCCGCATTAGTAGCAAAAATTTAA
>CpE56_424
GTGTTTGATGTGCTCATTGAGCCGACTACTGCAGTGCGGATCATTAAAGGCTTTATTAGGGAACTCGATAGCCAGGAACGCAAGCATGGCCAACCCCCAGAGTTTGATCCGGAGGCATTGGGAAAAGCATTTGCACACCACGGGGAAAAGATTTCTGAGGCATTGTGGCTGATACATCGTAGTAATGGAACGCGGCTGCAGCGGCTTAATGCGGGAGTAACTAAAGCATTGGCTGATACGCAGAAGCTTATCGACGCCGACCTCATGCATTCTGCGAGTCTCAAGGCCAGCGGGGAATAA
>CpE56_425
ATGCTCCGAATGGTTTCAGAAGGAACCTATTCCGGTCCTTTAGTGAGCAGCTCAGAGGTGGAGCAAGCGGCGTCGAGCACAGAGGGGCTTAACACCAAGGCCCTGCGTCAAGCGGCTATTGGGGCAGTGGGAAAAACAAACTTTTCCGCCAAGAACAAGCTATGGCCTGTGCTGTTCAACGTGGTAAAGCAATTTGCGATGACACTCATTGCCAGCGGGATTGCAGAGCTTGCAATGACATGGTTGGGAGGGCTGAGCGGAGCTAAAAACCTTGCTCAGGAGGCCAATCAAGCAGGGGACGCTATAGATGAGGTCGATGCGCACGCTAATAAGGCTATAACTACCGTTTTGTCCCAGTTAACGGTGGCCATTGAAAGGTTGGCTGAGCAGATAGGGACCATAGATAAAAAGGAAGATCCGAACGGTTTTCTTCATTGTGTTCAAGCCGGGGCTGATTGCATAGATTCCGCAGCCAAAACCATAACCTTAACTTGCCGAGACCGAGACAAGGCCATTGAGGCGTGTTATTCCCAGCTGGGGGCGTCGTTAAGCAAAGAATGCGGAAGACAAGACGCTCAGAAGGCTTCCGGTGCCGTTAAGGGGCAGGGGATAACGGTGATGGCGCAGGCAGAGTCCATTTTGTTGGGAACCTTTGCAGCGTCTACAGAAGAGCAGATGAGTGAGCCAGCGTCACAGCCTTGTGCACAGGAGAAAAGTATGGAAAAGACGCGAGAGCTGAAGGCAGAAGCCCTGGCGAGACATACGATGCACGGGGAAACCAATGAGGGGCTGTGTGGCGTCCTAGGAATATTCGGGGTGGGAGTCGCGCTTATAGGGCTTAGTCTGATCGTTGAGGCGGTCTGTGGAGGCTTAGACAGCGATGTTGGATGCGAAGAGAAGGCCCCGGATAATCCTGAAAAGCCAGAACCAGAGCCTGCTCCACCACCGCGGACGGAAGAGCCTACCAAGATATCAAAGGTGCCTCCACCAGCTGTAGAACAGGCTGAAGGATTTGATAAACAGAAGTTCATGCCTAAGCAGCAGGAATGCGTGCCACAAGAAAATAAGGGAGTAACGATCAAGAAAGCCGGTGCATGGTGA
>CpE56_426
ATGGTGAACGCTGAAGAGGAGTTTCAACGGCGCGTTGAGAATCTAGAAAAGCAACGGCAAGCGGCTGTTAATAATTATGCGGATTTTGCCAAGGAATTTCGCGCAACCGTAGCCAGACGAATGGAAGAATTTGAACGCGAGTTAAAAAAGTCGCAGGAGATCGTGGAGAAAGCCCGTCAGCGTGGGGAGGCTCGTGCGGCAGAAAAATTCCGGAGTGATCGGATTGATAACGCGAGCTCGTTACGGGGTATGGCTCCCGATCGCGGAAGGCGTGGTCGTGTGAAAAGCGTATTGCGTCGAGTATGA
>CpE56_427
GTGGCTGATAAATTCTCAAAACATCTAGCGACCCTATCCAAGCGCGGCCGGCATCGCGTTCTCGTTGGTGACCTCGATTACGCAGGTTTACCAGGGAAAATTTATACTCCGGCTGAGGGCAATGGGCTTCCCGCCATTGTGTTTGCCCACGATTGGTTGAAGGATATATCCGTTTACCACGCAACTCTGAGGCATCTTGCCAGCTGGGGTTTTGTCGTGGCAGCACCCAACACGGAAAAGGGATTCTCACCAAACCACCGCGGTTTTGCTGCAGACATAGAAACAAGCTTGCAGATCCTCACGGGGGTGAAGCTTGGTAGCGGCAACATCACGGTAGCTCCTGGCCGCCTCGGAATCGTCGGACACGGAATGGGCGCTGGTGCAGCTGTTTTAGCGGCAGTCAACCGCCCACAATTAGCTGCCATAGCTGCTCTCTATCCTTCACAAACCACACCTTCGGCTGAACTGGCTTCAGGCAACGTGGAGGCCCCCGGTCTGATATTAGGTACTGAAGATAACGCCCTCTTCGATTACGGTAACGCTGCTAAACTCGCAGCGCATTGGAAGGGAGAGGTCGCTTATAGAGAAATCGATGGGACTTCCCATAACGCAATCACCGAAGATACCTTTTTCAAACTTGTCACAGGACAGGGACGCTCTAAGGCCACCTCACGTGAAAAAATCCGTGGACTTGTCACCGGCTTCTTGCTCCACCGTCTCACCAATGAAAACAAGTACTCGGCGTTCTCCCAACCTGAGGCAGAATCTAAAAAGATAACTTCTTATTGGGGTGACGCACTAGAAAAGCGCGCCCTTATCTCCGCTGAACCAGAATCAATCTAA
>CpE56_428
ATGGTGAATCATTGTGCCACTGTTATTTTCCCCACGAATAACTACCTCTACTTTTCAGGGATTTTCTCAGCAAACTCCCCCAAAATGCCTTATCGCAAACCCAGTGGCGCACCTTTTCAGCCATAA
>CpE56_429
ATGAACTTGCTCGAGGCCCGTATCGATTTGGCCGCCATCGCACACAACACCCGTCTGATTAAAGATAAAGCTGCGGCACAAGGTGCGCAGCTGATGTGCGTGGTAAAAGCCGATGGGTATAACCATGGCGCCGTGGAAGTGGCCACAGTGATGGAAGAAAATGGCGCGGATCAGTTTGGTGTAGCGACTATCGGGGAGGCCCTTGCGCTAAGGGAGGGTGGGATAGAATCGTCGATTCTTTCCTGGATTTGGTCGCCGGAGCAAGACCTCGGGGCGGCGATTGCTGCAGAAATTGATCTGGCTGCGATCTCGCTTGAGCATGTTAAGGCGTTGGTGCGGGCGTCGGAAAGCTATGGCAAAAAACCTGTACGTGTCACCGTAAAAGTAGACACTGGCCTGCATCGTTCTGGTGTGGATAAGCAGGATTGGAGAGAGTCTTTCTGCATGCTGCGTGATGCCGAGAATATTCAGGTCACAGGGGTGTTCAGCCACTTTTCTAGTGCAGATGAATCGGATTCTACAGAGACAGAACAGCAGGAGAGGGCTTTTCTCAACGCGATTGAACTCGGGCGCTCGCTGGGCTTGGAGCTTCCTGTCAATCACATTGCTAATTCGCCTGCAACGCTGAACCGGCCAGATTTATATTTTGATATGGTTCGTCCTGGCCTGGCCCTTTACGGACACGAACCGATTCCTGGAGAATCTCATGGTCTACGTGAGGCGATGTCTTGGGTTGGGCGAGTAACGGTGGTAAAACCAATCGCCAGGGGAGAAGGGACTAGTTATGGTCTCACGTGGCGTGCAGAGCAGGACGGATACCTCTGTGTTGTTCCTGTTGGATACGCCGATGGGTTGCCGCGCTCTGCGCAAGGACATTTAGAAATCACGATTGGTGGACGAAGGTATCCGCAAGTGGGTCGCGTGTGTATGGATCAGATCGTGGTGGCTTTAGGCGAGAACCCTTATGGTGTGGCTCAAGGCGATGAGGCAGTCATTCTCGGTCCGACGGGCATGACCGCCACGGAGCTCGCCACAGCAATGGGGACAATCAACTATGAACTCGTGTGTCGTCCTTGCGGGCGCACCGTGCGAGTATTTGAGCACAGCGATTAA
>CpE56_430
ATGAGAGATTCTTTTCCTTCCAGCGGCGAGCGCCGCCTTGAGCTTCCTGCTGACACTCAGGCTTTGGCAGAGCAGCTGGGGGCTGCTTTGGAACCGGGAGACGTGCTTATTTTGGACGGGCCCCTTGGAGCTGGCAAGACCACCTTCACCCAAGGGCTAGCCAAAGGACTACAGGTCAAAGGGCGTATTACCTCGCCTACTTTTGTTATTGCCCGCGAGCATAAGTCTCTTATAGGGGGACCCACGCTCATTCATGTTGATGCGTACAGGCTTATCGACGAAACCGCGGGGGCCGCTGATCCCATTGGCGCATTGGACTCTTTGGATTTGGAGACAGAACTCGAAGATGCCGTGGTGGTAGCAGAGTGGGGAGGGGATCTTGTAGAACAGATTTCTGACTCCTACCTGCGGATATCCATCGATCGAACCACAGCCCATATGGAAAATCCCGATTCAGAGGCCCGGATCATCCGCTGGGAAAAGATAGTTTCTTAA
>CpE56_431
GTGCTCGATTATCTTGCGACGCAACCCCTTATCACTCTGGTCCTCATCCTCGCGTTGGGATTAGCTCTGGGGAAGATCCGCCTATTCGGCATTTCTCTCGGCGCTGCGGCCGTCCTCTTTGTCGCACTCGCCCTTTCCACTATTCATCCAGCTCTGCAATTGCCCCCACTAATTTTCCAGCTGGGTCTTGCGATGTTCGTGTATGCCATAGGCTTGAACGCCGGTGCTGCTTTCTTCGCAGAGTTTAGGCATCGTGGTTGGAAGCTCACCCTGTATGTGATTGGTCTACTGGTGGTGCTTATGGGGATCTCTTATGCCCTTATCACCACATTTGACCTTGGTTCGCGCGCTGCGGGAGCAGGTATGTTTGCGGGGGCTATTTCTTCTACTCCTGGTATGGCCGCAATGGTAGCGATTCTGGAAGGAATCGACGATTCCCTCGTAGCAGAACCGGTGGTGGGGTATTTGTTGGCGTATCCCGGTGCCGTTATTGGTTCGATCTTGGTTGCTGCGATTGGTGCTCGTGTGTTGAAGGTTAACCATACCCAGGATGCAGAGGAAGAGGCCCTGGTCATGGATCCCCTGGAGTGGACCGGCGTGCGCATCGGCCCGAGGATCACGGGAACTATCGCTCAGCTTCCATCGATAGTGGGCGAAGAAATTATTGCTACCCGCGTGGTGCATTCCGATAGTTTTCATTCGCTTGCGGATCCCAACGATCGACTTTTTGAGGGCATGGTGCTGGTTATCAACGGCACGACTGAAGCATTGGACCGGGCGATCGCCAAGCTTGGCGCGCCTGTAGAAGTAAAGATTGAAGATACCGACCTTGAATATTTGCGGGTGACGGTTTCTAGCAAACACGTAGTGGGGCGGAAAATCTCTGAGCTAGACACTGTGCGCTCTGGTTTTATCATCGCTAGGTTGCGCCGCGGCGATGCTGAGGTTGTTCCAGAGGCGGATGATGTCTTGCACTATTCTGACCGCGTACGCGTGATCGCGCCGAAGAATCGGATGAGTGAGGTGCGTCGTTTTCTTGGTGACTCGGAACGTCAGCTTGCCGACGTAGATTTGCTTCCTTTTGCCATCGGTTTGTCCTTAGGCCTGCTGATCGGGGCTATTCCGATTCCGCTGCCTGGCGGAAATACCTTGTCCTTGGGTTTTGGCGGTGGTCCTATTGTGGTCGGCTTAATCCTGGGGGCCATGCACCGTACGGGTCCGATTCGCTGGTCTTTGCCGTACCATGCGAATCGCACGATCAGTACTTTTGGTTTGGCGATTTTCCTTGCTGGCGTGGGGACGTCGGCAGGCGTTGGCTTCCGCCACGCGCTGACAGATCCGTCTTCACTAAAACTTATTGCGGCAGGTTTTGTGGTTACCTTGGTTTCTGCCTTGATTACCGCCGCGGTATGTATGCCGTTGCTTAAACTCAAATGGGATGAGGCCATGGGGGTGGCTGCTGGTGTAACTACAAACCCGGCGATCATTTCCTACCTGAACGGACAAACCGGCACGGAATTGGCTACGCGTGGCTACGCTACGGTGTACCCAACAGCCATGATCGGAAAAATCGTGGCTAGCCAGATGCTTTTGCTTCTGCTGCTCTAA
>CpE56_432
ATGAACAAACTTGCCCGTGGCCTATTTGCCGCTATTATCGTTGCCTTTCTCGTAGTTATCATCGCGATGATCGCCATGGCACATGGTCGGAGCGGGACTACCAACAAAGAAGGCGCTTTGGAAAGCACCCTGCACAAAATTGGTAGTTCTAATGTCCACGTCACTGCGCTATCTTTAAGCGATCTCTATGGTCCGGAGTGGGTGGCTGGCGCAATGATCTGTCCCGGCGCTACTGAGCAGAGCATCGCTCAAAACTATGGTATTGATACCACCGATTTGCATCTCAATGGCGGCCAAGTGCCCGAGGACGTGAACTACATTGTGATGGCGAGCGGCGACGGAGACATTCGTTTTGAGCAGCTCAATCGTAATGAGATCGATGTATGCTCCGTTGGCCCGCAGGGTGGTTTTGAGACTTCTTCCCTGATCCCGTTTATTAAGCAAGACGGCGTGTGGAAAATTGGAACTGGCCACTAA
>CpE56_433
GTGCTTGTTCTTGCTTTGGATACCGCCACCCCAGATCTCATAGTCGGACTCGTCCGAGTTCCCTCGGATACAGACACTGGGGTTGTTGTTGCGCAACGGATTTTGACGGATAGTCGGCAGCATAATGAGCTGCTGACTCCCACTGTCGTGGAGATTTTAGAAGAATCAGGGCAAAAGTTCGCTGATATCGACCGCATTGTGGTCGGCTGTGGGCCGGGGCCTTTTACCGGCTTTAGGGTAGGGATGGTAACTGCGGCAGCCTTTGGTGATGCTCTTGGTATTCCTGTGCACGGTGTATGCACTCACGATGCAATTGCAAACCAACTTGACGGGCAAGCTCTTGTTGCCACGGACGCAAGGCGCAAAGAGATCTATTGGTCGCTCTACTCAGACGGCGTGAGAACGATGGGTCCAGGCATTGTTGCTCCGACAGAATTGTCGATTCCTTCCAGAATCTCGACGGTCTCCATCCCCGAAAAATTAGGGCAACTGCTTCCCGGCCCCCTGAGGGACGTACCTCAGGTAAATTTGCGTCCTTTGCCGGAATGCCTTGTTGCTGTTGCTGATTTTTCGCAGACTCCTGAGCCTTTAGAACCGTTGTATTTGCGCCGTCCGGATGCGAAAGAACCGGCCCCAAAGCCAAGGTCTTCGGCCATCCCGAAGGTGGAAATCTAA
>CpE56_434
GTGTTTCTCCGCGAACTAACTGCTGCCGATGCGCCACGGTGCGCGGAATTAGAAACGCTCCTTTTTTCCGAGGAAAATCCGTGGTCGGTAGAGGACCTGCGTGCGGCGATAAATCATCCGCACACGCTATATATTGCAGTTGTGGATTCGCTTGAGAAAGGCCTCATACTTGGATATGCGGGCTTGGCAATGCTGGGACCGGCCCATGACCCCGAGTTTGAAATTCATACCATTGGGGTGGATCCTCAGTTTCAACGTCAGGGGGTGGCTCGTTTGATGATGGACAACATAACGTTTGTGGCGGATCGTGCCGCGGGGCCGGTTTTCCTAGAAGTACGGACAACAAATGAGCCCGCCATACGTTTGTATGAGTCGTATGGTTTTGAGCGACAAGGGGTTCGGAAAAACTATTATCAGCCCTCAGGCGCGGATGCCTATGTGATGATGCGAACGCCATCCGCTGTGGAAAGCAATGAAGAGAGTGGAAAATAA
>CpE56_435
ATGATTGTCCTTGGCATCGAATCGTCGTGTGACGAGACCGGCGTGGGCATTATTGAGCTTTCGCCTGACGGAAGCATGCGGATACTGGCCGACGCAGTGGCCTCCTCCATGGAAGAGCACGCGCGTTTTGGCGGCGTGGTTCCTGAGATTGCTTCTAGGGCGCATCTTGAGGCGATGGTGCCGGTGATGCGGCAGGCATTGGATGCGGCGGGCGTCGATAAGCCTGATGCAGTGGCCGCGACCGTGGGGCCGGGGCTCGCCGGTGCTCTGCTGGTGGGGGCTTCCGCAGCAAAGGCCTATGCGGCGGCGTGGGACGTGCCTTTTTATGGGGTAAACCACCTGGGTGGACATGTGGCAGTGGCCAATTTGGAGGGCGAGGAGCTTCCTCATTCCATTGCGCTTTTGGTATCGGGCGGGCATTCCCAACTGCTGGAAGTTCAAGCGGTGGGTAAACCGATGAAGGAATTGGGTTCTACGCTTGACGACGCCGCCGGGGAAGCCTACGACAAGGTTGCACGGCTGCTCGGCTTGGGATATCCAGGCGGACCTGTGATAGATAAGCTCGCCGCGCGAGGTAACCGCAAAGCGATTCGCTTTCCCCGAGGACTTTCGCGTGCCGACGATCTACGCGGTGAGCATCGTTACAATTTTTCCTTCTCTGGGCTAAAGACATCAGTGGCGCGCTACGTGGAAAAGGCGGAACGCGAGCAGAGCGTGATCAGCGTTGAAGATGTATGTGCTTCTTTTCAAGAAGCAGTGTGTGACGTGCTAACGCACAAGGCGATCCTTGCCTGCCAGGACACCGGTGCCAAGGTTCTGCTTTTGGGCGGCGGTGTCGCAGCCAATTCACGATTGCGAGAGTTAGCTGCAGCGCGATGCCAAACTGCGGGCATTGAGCTTCGCGTCCCGCGCTTTAAATTATGTACGGATAATGGAGTAATGATTGCCGCTGTGGCGGCGCAGCTCATTCACGAGGGTGCCCCACAGTCGGGGTTACGTATTGGTACTGATACCTCGTTGGAAGTAGAGATTCCGCTTGTGTATGCGGCTACGTAG
>CpE56_436
GTGGCTAACGTCAACATCAAGCCCCTTGAGGACCGCGTTCTTGTCCAGATCAGCGAGGCAGAGACCACCACTGCATCTGGCCTGGTTATTCCAGATTCCGCTAAGGAAAAGCCACAAGAAGGTGTAGTTGTTGCAGCAGGTCCTGGCCGTTTTGACGGCGATGACCGGGTTCCTATGGACATCAAGGAGGGCGACACCGTTGTGTTCTCCAAGTACGGCGGAACCGAGCTGAAGTACAACGGTGAGGAATACCTCCTACTCAACGCTCGCGACGTTCTCGCGATCATTGAGAAGTAA
>CpE56_437
ATGGCAAAGCTGATTGCATTCAACCAGGAAGCCCGTGAAGGCATCCTGAAGGGTGTGGACACGCTGGCTAATGCGGTGAAAGTAACGCTTGGTCCCCGTGGACGCAACGTGGTACTGGAAAAAGCCTTTGGTAGCCCCACGGTTACCAACGATGGCGTGACTACCGCCCGCGAAATTGACGTTGAGGATCGCTTTGAAAACCTCGGCGTACAGCTTGTGAAATCGGTGGCCGTAAAGACCAACGATATTGCTGGCGACGGCACCACCACCGCAACGCTGCTGGCCCAAGCAGTTATTACAGAGGGCTTGCGCAACGTTGCAGCTGGAGCTAATCCTGTTGAGCTGAACCGAGGCATCCTTGCGGCAGCTGATAAAGCCGTGGAGAAGCTAGGCGAGCGTGCAGCGGAAGTAGCCTCTGCCGCAGACATTGCCAACGTAGCCACTGTTTCTTCTCGCGATGCTGAGATCGGTGACATGGTCGCCGCAGCAATGGAAAAAGTGGGCAAGGACGGTGTGGTAACGGTTGAAGAGTCTCAGTCCATCGAGTCCTACCTTGATGTGACCGAAGGAGTGTCCTTTGACAAGGGCTACCTATCTCCGTACTTCATCACCGACACCGACTCTCAACGAGCCGAGCTAGATGATCCGTACATTCTCCTCGTACGGAATAAGATCTCCTCGCTGCCGGACTTCCTGCCTTTGCTGGAAAAGACAGTCGAAGCGAACAAGCCGGTTCTTATCATCGCGGAAGACGTAGAGGGTGAGCCTCTGCAGACTCTCGTGGTGAACTCCATCCGGAAGACGCTGCGCGCTGTTGCCGTGAAGTCTCCGTATTTTGGTGAGCGTCGTAAAGCATTCATGGACGACCTCGCAGTGGTTACTAATGCCACCGTGGTGGACCCAGAGGTGGGCATTAACCTGAATGAAGCGGGCGTCGAGGTATTTGGTACCGCTCGTCGCGTCACTGTAACCAAAGACGAGACCATCATCGTGGATGGCGCGGGAACTTCCGAGGCGGTGGAGAATCGCCGTCAACAAATCCGTCGCGAGATCGAAAACACGGACTCCAGCTGGGATCGTGAAAAAGCTGAGGAGCGCCTGGCCAAGCTCTCTGGTGGCGTCGCTGTGATTAAAGTCGGTGCAGCCACGGAAACCGAGGTCTCCGAGCGTAAACTGCGTGTCGAAGACGCCATCAATGCTGCCCGTGCAGCGGCTCAGGAGGGCGTTATCGCGGGCGGTGGCTCCGCGCTTGTGCAGATTGCGAAGGAACTGCGCGTATACGCCGAAGAGTTTGAAGGCGACGCTAAGGTCGGCGCCAACGCTTTGGCCAATGCCTTGAGCAAGCCTGCTTATTGGATCGCCGACAACGCAGGTCTCGACGGTGCAGTTGTGGTCTCTAAGATCGCTGATTTGCCTAACGGGGAAGGCTTCAACGCTGCAACTTTGGAGTACGGGAACCTGATTGAACAGGGCATTATTGATCCTGTAAAGGTCACCCACTCTGCAGTGGTGAACGCAACCTCCGTTGCCCGGATGGTTCTGACCACCGAGGCATCTGTTGTGGAGAAGCCTGTTGAGGCTAAGCCACAGGCTGGTGGGCATCACCACCACCATCACCACTAG
>CpE56_438
GTGGTAGCGGCGGTTCTGGAAAGAATCGACGATTCTTTCCAGAATTTTCCCTCTCTTCCCTCCGCGTCCATGCCTTGTTTACTTCACGCCCGCACAATCAAAAACGCAGCTTCCTCATGTTCAGAGTCTGCTTTTCTACCCACCACATACCATTGA
>CpE56_439
ATGCGAATGATGGAAGAGAAAGGGCTAGCAGTGGCCGAAACAGAGACTGAACTCTCAAGTCTCGTACCGCGCGCTGCCGGGGGTGATTCTCGGTCGCTGCAACGAGTTATCTCCATCATTTACCCGAAGGTATTGAGCTACGCGCGCATTCGTCTGAGTGGCGGGCGACACCCCACCCCGGAGGACGTGGCTCAGGAAATTTGCTTGGCTGTGGCTACGTCGATAAGCAAATTTGTGGATCAGGGCAAGCCTTTTATGGCTTTTGTGTATGGCATCGCTTCCAACAAAGTCGCTGATGCCCACCGGGCGTATTCCCGTGATGTGGCCAACCCCACGGAAGACGTTCCAGAAACCGAGGTAGAACTCGAGACACCGGAATCGTTTGCGCTGGTAGCGGCCGGTAGTAACAGAGTTAAGGAACTTCTCGATTTACTAGGTGATAAGCCTCGCGAGGTTATTACTCTTCGAGTTTTTGTGGGGCTCTCGGCTGAAGAAACAGCTGAGATTGTTGGAAGCACACCAGGTGCGGTGCGAGTAGCGCAGCATCGGGCACTTGCCACATTGCGCAAGGCATTAGAGCAGGAGAACTAA
>CpE56_440
ATGACAGAACGCCGTTGGGCGAGAGACGGGGTCGAGGCCGCGCAATCTGTTGAACAGTTGCAGGCAGACGATCAGTTTCTAACGCACCTGTCTCAGGGCGTTGACCCGACCGATGGGCAGGACCCGTTGGCTCGGTTGTTCTTGGATGCGCGCGCTGAGATTCAAACGAACGTCCCACAGGCTCCTACACTGGCGATGCTCGGCCTTGGTTCGGCGGAGGAGTTTCCTACAGGGGAGCTAGCTCCAGTGACAAACGAATCCGTGGATTCTTCCCAGCTTATCGACGCTCCCGCGGCCAAGGTGATCGAGCTTCCTCGCCGTAGATGGAATAATGCTTTTGCCCATGCCCTGGTTGGCGCAGCGGCAGCAACACTCATCATTGCTGGTGGTGGCACCGCTATCTATAACGCAGGCGAAGGTTCTGCGTTATATGCGTTGAATCAAAAGTTCTTTGGACAAACAACAAACACTGAAGCCGTTGTAGCCCTTGCCTCAAAGCTGGACCAGGCAAATGATCTCAACGCAAAGGGCGATAAGGAAGGCGCACGCCAGCTGCTGGAGCAGGCTCGAGAGCTGGTCAATATGCTTAATGCGCGTGACCGTGCGCAAGCTGAGGAAAGAATCAAAGAGGCCGAACGCGGCAGCAACGTAGCTCCGGTACCTCCGCCAGCTGAACCGGAAGCCTCCTCTGAAACTGTGGTTACTACTATGACCACCACAGTGACTGAAACCGTGACTGTGGAACCTACCCCGGCGCGTTCTACGTCAACGGCTCCAAGTACTGATCGTTCCGCAACCTCAAGTACTTCGCCTGTGGCCTCGACTCCTTCGCCTACCCCCGCGTTTGAGCTGCCGCAGCCGGAGCACTCTCAAGCCCACTAG
>CpE56_441
ATGCTTAGACAGATCAATATGGTTAAGCACGTGAACTTTGACTGGCAAATGCCCCGCGACCCCTTCGCTGATGATCCGAACGATCCTGCCTCGTTCTTAGATGAAGACGAGCCATTACCTCCGCTCAGCGAGGCTGAGAAAAGGCATATAGAAGAAGACCTACGGCTGGTTCAGCGGTTTAAAAAAGTCCTACAGCCCCGTGGCATCAACGGAATTTTCTTCCTCTGCGAAGACTGCAACGAGGAACACTATTACGACTGGGACATCATGATGGAAAACATCCGTGCCACTCTCAACGGAGAGCTCAGCCCAGTCCACGAACCAAGTCTCAATCCCAACCCCCAGGCCTATGTTCCCTGGGATTATTGCTTAGGATATCTAGACGGGCTCGAGGCTCCCCGCTTCTTTTAA
>CpE56_442
ATGACGCAGCAGCGCGTATCTACTGGTGGCGACAACCCAGACAAAGTGGCTCTCGTTGGCCTGACATTTGATGATGTTCTCCTTCTCCCAGACGCATCTGACGTCATTCCGAGTGAAGTGTCTACATCTACGCAGCTCACCCGCAACATATCGCTGAACATCCCGATCATTTCTGCAGCCATGGATACGGTTACAGAGTCGCGCATGGCGATTGCTATGGCCCGCGAAGGCGGCATGGGTGTTTTGCACCGTAACCTTTCCATAGAGGAACAGGCTCAACACGTAGAGACAGTGAAGCGCTCTGAATCCGGTATGGTGACAGACCCAGTTACATGTTCCCCCGATATGAGCATCGCGGAGGTAGACGCTTTATGCGCACGCTTCCGAATCTCCGGTTTACCGGTAGTCGATGACAACGGGACCCTTTTGGGAATCTGCACTAACCGCGATATGCGCTTTGAGCAAGACTTCAGCATTAAAGTCTCGGAGATTATGACCCGGATGCCGCTTGTTGTGGCAGAAGAAGGCGTAACAAAGCAACAGGCGTTGAACCTGTTAAGTGCTAACAAGGTGGAGAAGCTGCCGATCGTCGATAAGCAAGGAAAGCTTGTCGGACTGATTACGGTGAAAGACTTTGTTAAGACCGAGCAGTATCCTCACGCTTCTAAGGACAGCACAGGTCGTCTGCTCGTCGGCGCTGGCACCGGAGTGGGGGAGGAGTCCTGGACTCGTGCCGGGGCGCTTGTCGACGCAGGCGTGGACGTGCTCGTTGTCGACTCCGCGCACGCGCACTCTAGCGGCGTTCTAGACATGGTTTCTCGTGTTAAGAAGGAATGGGGAGACCGCGTCGACGTTATTGGTGGAAACCTTGCTACTCGTTCAGCAGCAAAAGCCATGATTGAGGCAGGTGCCGACGCAATCAAGGTTGGCATTGGGCCTGGCTCGATATGCACAACTCGCGTTGTCGCAGGTGTAGGCGCACCCCAGATCACCGCGATTATGGAAGCTTCTGTTCCCGCACATGCAGCGGGCGTGCCAATCATTGCAGATGGTGGCATGCAATTCTCCGGCGATCTTGCAAAAGCACTGGCAGCAGGAGCGTCCTCTGTGATGCTTGGCTCAATGTTGGCAGGAACTGCAGAGGCCCCCGGAGAGATCGTCGTCGTGGGCGGAAAACAGTACAAACGCTACCGTGGCATGGGGTCCATGGGGGCAATGCAGGGCCGTGGCCTCAGCGGTGAGAAGCGCTCTTACTCTAAAGACCGGTATTTCCAGGCAGATGTGAAGAGCGAAGACAAGCTTGTTCCGGAAGGAATCGAAGGACGCGTCCCATTCCGTGGCTCCATCGAGGCCATCACTCATCAGCTAGTAGGCGGTCTACGCGCATCCATGGGCTACACCGGATCGGCTACCATAAACGATTTGTGGAACGCGCGCTTCGTCCAAATTACTTCTGCTGGGCTTCGTGAATCACACCCGCATCACATTCAGCAGACAGTTGAAGCACCTAACTACCACTAA
>CpE56_443
ATGCGTGATTACGTCGAAATTGGAATTGGCCGTGAGGCCCGCCGCACCTACGACCTCGATGACATCGCGGTCGTACCAGCGCGTCGAACACGTTCCTCCAAAGATGTGGATACTACCTGGCATATTGATGCCTATACCTTCAAAGTTCCATTCATGTCTCATCCCACCGACGGGCTGGCAAGCCCTGAATTTGTCATCGAGATGGATAAACAAGGTGGACTTGGCGTAATCAACGCGGAGGGCCTATGGGGCCGCCATGAGGACCTGGACTCGGTGATTAAAGAGATCGTGGAAGCTCACGGCCAAGATGAGCTCGATCTAGCATCATTTGGCAGAGCGACCAAGAAACTGCAGGAACTTCATGCCGCGGAATTGGATAAAGACCTGCTTACTGAGCGGATTGCTCAGGTGCGTGACTCCGGCGCAGTTGTTGCAGTGCGAGTATCACCGCAAAAATGTCGCGAGCTTGCGCCTTTGTTGATCAAAGCTGGAGTGGATCTGCTTATCATCCAGGGGACTATCATTTCCGCTGAATATGTAGAGACGAGTGGTGAACCACTTAATCTCAAAGAATTCATCGGTTCAATTGACGTGCCAGTAATCGCTGGTGGTGTCAGTGATTACACCACAGCGCTTCACCTCATGCGAGCTGGCGCGGTCGGCATTATCGCCGGCGGTGGCTCCAACACCAACGACCTCGCCTTAGGTATCGATGATTCCTTGGCCACTGCAATCGCAGACGTGGCCGCAGCACGCCGTGACTACCTCGATGAGACCGGAGGACGTTACGTTCACGTGATCGCAGATGGAAACATCAATAACTCGGGGCAGGCCGTCAAGGCTATTGCATGCGGTGCTGATGCCGTCATCCTAGGGGAGCCTCTTGCTAGGGCTACTGAAGCCGCAGGGAAAGGCCTCTTCTGGCCCTCGGCTGCAGCTCATCCTCGGTTCCCACGGGGCATTGTGGGGACCGTTGGAATTATCCCAACTACGGAGCGTGTCAGCCTAGAAGTCGTTTTGCATGGTCCATCGGCAAATGTGTTCGGTGAAGAAAATTTTGTTGGCGGTCTAAAGCGAGCTCTGGCTAAGTGTGGCTACACGGATTTAAAGAGCTTCCAAAAAGTTGAGTTGACGATCCGATAG
>CpE56_444
ATGTGTTTGACTGGCGTGGATTATTACTCCACGCTCGGTTACCAGCCCGGCATAGCGGTTGTTGCTGCAGGGGTGTTGGCGCCCATCGCCACGCTGGTTCTCGTTGCAGTGACGATGCTGGGCGCGGTACCTGTTTACCGACGCATCGCGCGAGAATCGCCAGACGGACAGGGATCCATCGCCGTGCTTTCCCACTTTGTGCATGGATGGAAAGGGAAGTTCCTTATCCTCGTCCTGCTCGGCTTTGCCGCAACGGACTTCACCATCACCATGACTTTGTCGGCTTCAGACGCCACAGCGCATCTGCTACACACGACTTCTAGCCCATGGACAATCCCACTTACGATCGCAATGTTGGCGTCACTAGCGTTGGTCTTTTATCGAGGTTTTACCGAGGCGATCAGGGTATCTGTGGTCTTAGTCAGTGTCTATTTGTTTCTGACTTTCGTTATCGTGCTTGCAGGGCTTATCCGTATCGGCTCGCACCCTTCCACGGTGGAGAACTGGTGGCATTCTGTCCTCGTGGCGCACCCGCAACCGTTGAGTATTGCCCTCGTTGCGCTGCTCGTTTTCCCCAAACTTGCGCTGGGCCTTTCCGGCTTTGAAACAGGTGTGGCAGTGTTACCCCAGATCGACGGCGGTGCGGAAGGCCGCGCTGGTAGAGTGCGCGCTGGCCGGAAGCTGCTTCTCGTAGCTGCGTCCATTATGAGCGTATTCCTCATAACCTCATCGATTGTGGTGACTCTGCTTGTCCCCGCGGAGGCACTCACCGGCCCCGCCAGCGGACGCGCTCTCGCATACCTTGCCCACGAGCAGTTTGGCCCGCTATTCGGCGGTGCTTATGACCTGGTAACCGTGGTGATCCTGTGGTTTGCGGGCGCCTCAGCCATGGCCGGCATGATTAATCTGATTCCGCGCTATCTGCCGCGTTACGGTATGGCACCTGCATGGGTGGTTAAAACGCGCCCGATGGTCAAAGTGGTGGCCGTTATTACTTTTGCTGTAGCTATAATTTTTAGAGCAAACGTGGATAAACAATCCGGAGCCTACGCTACGGGTGTCCTGGTTCTTTTATTATCTGGGGCATTGGCGGTCACACTATCATCTGCTGCGGATGCTCGGCGTAAGGTTGGCCCGCGATGGAAGCCCTACGCTTATGGTCTAGTGACCTTGGTATTGGGTTATACAACAGTAACCAATATGGTTGTGCGCCCCGAGGGGCTTAAAGTGGCTTTTTGGTTTATCGTGGCGATCATCGTGGTATCTATGGCTTCCCGAATGAGAAGGGCTTTTGAGCTTCGGAGCCCTATTATTGCTTATGACGAGAAGGCACTGCGCATTATAGATTCTGCGTGTGGTCCCTTCGCGATCATTGCGCATTCCTTAGGCGCTGCGGACCCAGCTGAATACGAGCGCAAAGAGCATGAAGTTCGTACCCGTAACCATATTCCGGATCTTCAATCCGTTATCTTTTTGGAGGTAGGAGTACGCGACGCCAGCGAATTTAACTCAGCGCTTATGGTCACGGGACACGTATGCGGGGATCATCGGATTCTTCGGACAGAAGCTGCTGCGGTCCCTAATGCTATCGCGGCTCTTGCCACAGACCTGCATCATCGTGGGAATGTGGACTTGTACTTCTCCTGGTCTCCAGGCTCTCCTGTGCGGGATATGCTGCGGTATCTGGCTATTGGCAAAGGCCAAAACGCAGTGGTAGTCCACGAGATAATTAGACGCGCTAATAAAGATGGGAAACCACATCCGCATGTGCACTTGGGTTAA
>CpE56_445
[truncated: 1,691,020 more chars]
