# Supplementary material for: Rapidly evolving changes and gene loss associated with host switching in Corynebacterium pseudotuberculosis
Source: PLoS One. 2018 Nov 12;13(11):e0207304. doi: 10.1371/journal.pone.0207304 (PMC6231662; doi:10.1371/journal.pone.0207304)
Supplement: S2 File — (ZIP) [file pone.0207304.s008.zip › Cp_fna/CpI37.fna]

>CpI37_1
GTGTCGGAGGCTCCATCGACATGGAACGAGCGGTGGCAAGAAGTTACTAATGAGCTGCTGTCACAGTCTCAGGACCCAGAAAGTGGTATTTCCATTACGCGACAGCAAAGCGCCTACCTGCGTCTGGTTAAACCAGTTGCTTTTGTAGAGGGTATTGCCGTTTTAAGCGTTCCTCACGCCCGAGCGAAAAAAGAGATTGAAACTACGCTGGGACCTGTTATCACAGAGGTATTGTCTCGTAGACTAGGTCGACAATACAGTCTTGCAGTGAGCGTTCATGCTCCAGAGGAAAATCCAGAAGTATCCTCGGCCACTCCAGATGCTGTGTCTGATTACCAGGAACAATCTGCAGTTTCTGGACAATACGGAGCAACTTCAGCCAATGCTGACTTCCAGAATCAACAAAGCACGATATATCGCAAGCCACAGGAGTCGCAGTATCCTGTGACTTTTGGTGCTTCTTCATACGGAAATGAGAAGTACCAGGAAAATTCCCAAGACCAGGGCATTTCTCATCATCCTTATGGTTTTAATGAGGCTCAACGCATTGCTCCATCTGCCTCTCATGCTGTTCCGCAAAGTGGTTCTGAGCTACTGCACGATCCTGTTCACACACGCAGGACAGATGCTGCCCTAGACCAAAATTATCCGGGAAATACCGGGGGGTGGCGTACTGAGCATATTCAGGAACCCATGCCTACTGAGCAGATTCCTTCCGGCACGCCGCGTACTCGTGAGCAGCCATCGTTTAACCCGGATCGTGCGCTAGCGCTGAACCCTCACTACACATTTGATTCTTATGTGGTCAGCGATTCCAATAAGTTACCCTGCTCAGCAGCGATTGCGGTAGCAGAAAAGCCAGCCCGTGCTTACAATCCTCTTTTTATTTGGGGAGACTCAGGTTTAGGCAAAACCCACCTTATGCATGCAGTGGGTAACTACGCTCAATATTTAAATCCGCGTCTTCGCATTAAATATGTTTCTAGTGAGGAATTCACTAATGAATATATCAATTCAGTGCGAGATGACAGGCAGGAAGCATTCAAGCGTAAATATCGTGAACTAGATATCTTGATGGTTGATGATATTCAGTTCCTCCAGGGAAAAGAAGGAACCCAGGAAGAATTTTTTCATACGTTTAATGCGCTGTATCAGGCAAATAAACAGATTGTTTTATCCTCAGACAGGCCTCCGAAACAGCTGACTACCTTGGAAGATCGGCTACGTACGCGATTCCAGGCTGGCCTTATTGCAGATATTTACCCGCCAGATTTAGAAACTCGAATTGCGATTTTGATGAAGAAGGCGGCGTCGGAAAGCATTGTTGCGGATCGTGAGGCTATCGAGCTGATCGCGAGCCGTTTTAATACGTCGATCCGCGAATTAGAAGGCGCTTTTATTCGTGTTTCCGCTTATGCCTCGCTGATGTCTCCGGATAAGGGTAAACACCGTATTGATCTGCGGATAGCCGAAAAAGCACTCGAAGATATGATGCCGGAACAAGCAAATGAAGAGATTACGGCAACGACTATCCTTGCAGCTACTGCCGAGTACTTTGAGATGGATGTTAATGCGCTCAAAGGCAGTGGTAAGACTCGTGCAGTCGCGCACGCGCGTCAGCTAGCGATGTACCTTTGCCGCGAGCTTACAGATTTATCGCTGCCTAAGATCGGTGAACAATTTGGTGGTAAAGACCACACCACGGTGATGTATGCGGATCGAAAGATTCGTAAAGAAATCACCGAGAAGAAAGAAACTTATGATGAGATTCAGCTGCTCACGCAGCAGATTAAGAGTTCTTCTCGCGGATAA
>CpI37_2
ATGGACGCACAAGCTGTCTCATTCCGGGTCGAGAAGGAAGACCTTTCAGGTGCAGTGAGCTGGGTTGCGCGTAACCTGCCCACAAAGCCCACCCAACCCGTACTACGAGCCGTAGTCATCACAGCCGATGATGAAGGTCTAGAGTTCGCCGGCTTTGACTATGAGATCTCTACAAAAGTTCGTATTTCTGCAGATGTAAGCCAACCTGGACGAATAGCCGTTGCAGGAAAGCTGCTTTCAGACATCATCGGGACTCTGCCAGCAAAACCAGTAGAAATTTTTGTAGAGGGCAGCCAAGCTCTTGTGGTCTGTGGATCCTCTCGTTTTGAGCTTCCGCTTATTCCCCTGGACGAATACCCGATTTTGCCTAAGCTGCCTGCAGCAACAGGCGCCATCGATCCTAAACTTTTCGCAGACGCAGTGCTCCAAGTCGCAGCAGCAGCCGGAAAAGATGACACGCTGCCTATGCTGACCGGTATCCACATGGAGATCGACGGGGAAGACGTCACCCTCACAGCCACTGACCGCTTCCGTCTAGCTTTGCGACGTTTCCAATGGACTCCCGCTGTCCCCGACGCCAAGGCTGATCTGTTGATCCCCGCGAAAAATCTCTCGGACAACGCCCGAAGCCTTGATCAAAACTCGACTGATCCCGTGGAAATTGCCGTCGGCGCCGGGGAAAGCATCGGTTCAGAAGGCCTTTTTGGCATTCATATCGATAGCCGACAGACCACAACCCGTATGCTAGACGCGGATTTCCCCAATGTGAATCCGCTGCTGCCTAAAGTCCATAAGTCAATGGCAAGCGTTGAAATTTCTGCATTAGCAGACGCAATTCGCCGTGTTGCTTTAGTTGCTGAAAGAAACGCGCAGATCAGACTCCAATTTTCTAAGAACGAAGTGATTTTGTCGGCGGGTGGATCTGATGCCGGCCACGCAGAAGAATCGGTTCCTTGTGCATATACAGGCGATGAGGATTTCCTGATCGCTTTTAACTCCGGTTACTTACGCGATGGTCTCAGCGTGATCAAGACAAACCGCGTGGTCTTCGGATTTACCGAGCCTTCTCGTCCTGCAATCATGATCCCGGAACCCGAGGAGCTGCCGGAAGCTGATTCTGATGGCACGTTCCCCACGCCTAATACTGACTTCACATACCTTTTGATGCCAGTTCGACTACCAGGATAA
>CpI37_3
GTGTACATTCGCGAGCTATCGCTCCGAGATTTTCGTTCGTGGGCAGACTGCCACGTGAATCTTGAACCGGGTGTCACGGTTTTTGTCGGACGCAATGGTTTTGGAAAGACAAACATTGTTGAGGCCATCGGATATATTGCGCATTTGGGTTCTCATCGAGTCTCCCAAGACTCTCCGCTAGTTCGCCAAGGCAAAGACTCTGCCCGGGTATCTGTTACTGCGGTTAACCAGGGGCGTGAGCTCACCGCTCATATGCTGATTAAAAGTAAGGGCACCAATCAGGCTCAGATCAATAGAACCCGATTGAAGTCTCCTAGAGGCCTTTTAGGCGTGGTTCGGACTGTCTTGTTTTCTCCAGAGGACCTGAGCCTAGTCCGTGGCGAGCCGGGGGAGCGCCGACGCTATCTAGATCATATTGTTGCTACGAGAAAACCCCGGTTAGCTGGCGTAAAAGCTGATTATGACAAAGTTTTAAAGCAACGAAATTCGCTGTTAAAAACAGCTAGTGCATCGCTTCGCCGAGGTTACGGCGCGGATGATGGAACTCTAAGCACACTGGACGTGTGGGATGCTCAGCTTGCTCGGCTTGGCAGCGAGCTCATACACGCTCGACACAGCCTCGTTGAAGAGCTCACTCCGCTTGTTCACTCCGCATATGCCCGAATTGCTCCTGAGTCACGGCCAGCTCGCATTAACTATGAATCTACGGTTCCTGTGCCGGTTGCTGTAACGGATGCCGAGGAGGCGTCATCAAGCATTCCTGACCTGGATGTACTGGAAGCCTCCATGCTTTCGCAACTGGGAGTGCAGCGAAAAAAGGAGATTGATAGGGGATTAACCCTGGTAGGGCCACATCGAGACGACTTAGCCGTTTTATTGGGCGACTATCCAGCTAAAGGTTACGCAAGCCACGGGGAAACCTGGTCGATGGCGTTAGCTTTGCGGTTAGCAGAATTTCACCTGCTTAGTGCAGACGGTTCTGAGCCTATTCTGATACTCGACGATGTTTTCGCGGAACTAGACTCCAAACGCAGGCAAAAACTCGTGGGGATAGCCATGGAAGCAGAACAAGTGCTGATTACGGCCGCCGTAGGTGACGATCTGCCAGATAACTTGGCAGAATCAGTGGTACATCGTCATACGGTGACCATGAAGGATACATCAGAAGGGCGTATTTCTGAGTTGGACAAGGAAGGAACGAGCGATGAGCAATAA
>CpI37_4
ATGAGCAATAAGCCTGCTGATGCTGGATCAGAAGATCCCGTAGCAGAGGCATTTGCTGCTATTCGTGCGGAAGCCCAGCGGCGCACAGGGCGCATCCCCGATCTCTCCGTCCAAGCTCCGCGTTCTGGTTTAAAGCTTAATCACGCCCCAGCTACACCTCGCAAACACCAAAAAACAGGAAAACCAACTGGCCTGGATGGTCGCAGATTACGTCGCTCTTACGATGTTGAGCCCGTGGGATCTGTGCTGAGCAAAGAAATTCAACGCAGGGGTTGGAAACACGGGATTGCCGGCGGCTGGGTGCATTCGCATTGGGATGAACTGGTGGGAGAAAAAATAGCAGCACACACTAAAGTAGAAATGCTCAAGGATAAGTCCCTTTTTATATCCTGTAATTCTACAGCTTGGGCCACAAATTTACGCATGATGCAGCGTACTATTTTGCAGGCTATTGCGGAGAAAGTGGGACCTGACGTAGTGGCCGAGCTCAAAATTTTTGGCCCTAAGACACCTAGCTGGCGCCATGGTCCGTTACATGTGAAAGGTCGCGGTCCACGCGATACATACGGATAA
>CpI37_5
GTGGCAACCGCTGAACATGAATATGGCGCCTCATCCATTACGATCCTTGAGGGTCTAGAGGCTGTACGTAAGCGCCCCGGTATGTACATCGGCTCGACCGGTGAACGCGGCCTACACCATTTGGTGTGGGAGGTCGTGGATAACTCCGTAGACGAGGCAATGGCTGGTCACGCCACGCACGTTGACGTCACTCTGTTGGAAGACGGCGGAGTGGAGGTCGTGGATAACGGCCGAGGCATCCCCGTCGATATGCATGCCTCTGGTGCACCGACGGTTCAGGTCGTTATGACGCAGCTCCATGCTGGTGGCAAATTCGATTCTGATTCCTATGCGGTTTCCGGTGGTCTCCACGGCGTGGGTATCTCTGTGGTCAACGCTCTATCCACTCGCGTTGAGGCCGACATTAAACTTCATGGCAAACATTGGTATCAAAACTTCTCCAATGCCGTTCCAGACGAGCTAGTCCAAGGTGGAAATGCACGGGGAACAGGAACCACCATTCGGTTCTGGCCAGATGCTGAGATCTTTGAAACCACCACCTTTAAGTTCGACATCATCGCCCGTCGTTTGCAGGAAATGGCATTCCTGAATAAGGGACTGACCCTTTCTCTGACGGATAAGCGCGTGAGCGATGAAGAACTTGAGCTGGAGGCAATCGCTGATGAAGGCGATACCGCAGAGAACGTTTCTCTAGAAAAAATAGACTCCGATGCCGATGGGAACATTGAGGCCCCTGCTGCTCCGAAGAAACGGGAGAAGAAAAAGGTCTTTTATTACCCCGAGGGACTCAAAGACTATGTCGCGCATCTGAATAAATCTAAGCAGGTCATTCACCCCACTATCGTTGCCTTTGAAGCCAAAGGTGATGATCACGAGGTTGAAGTGGCTATGCAATGGAACAATGGTTATGCGCAAAGCGTGCATACCTTTGCCAACACCATCAACACGATTGAAGGTGGCACCCATGAAGAGGGGTTCCGTGCCTCGCTTACAACGTTGATGAACCGCTACGCGCGTGAACACCGACTGCTCAAAGAAAAAGAATCTAATCTCACTGGTGACGATTGCCGTGAAGGGCTTTCCGCAGTTATTTCCGTCAGAGTGGGTGATCCCCAATTTGAAGGGCAGACCAAGACAAAACTTGGTAATACTGAGGTAAAAGGCTTTGTTCAGCGCATGGTCAATGAGCATGTAGCAGATTGGCTGGACGCTAACCCCGCAGAAGCAAAGACCATTATCAATAAAGCCGTGTCTTCTGCTCATGCGCGTATGGCGGCACGTAAAGCCCGTGATCTGGTGCGCCGTAAATCTGCAACGGATCTTGGTGGTCTTCCAGGTAAATTGGCAGATTGCCGCTCCAAGGACCCAGTGAAGTCTGAACTTTATGTGGTAGAGGGCGATTCTGCAGGCGGTTCCGCTAAAGCCGGTCGAGATTCCCTATACCAGGCTATCCTTCCGCTGCGTGGAAAAATCCTGAATGTGGAAAAAGCACGGTTGGATAAGGTGCTCAAGAACGCCGAGGTTCAGGCAATTATTACTGCTTTGGGCACAGGCATCCATGATGAGTTTGACATCAACAAGCTGCGGTACCACAAGATTGTTCTTATGGCCGATGCTGACGTTGACGGATCCCACATTGCTACGCTGCTGCTTACCTTGTTGTTCCGATTCATGCCACAGCTTATCGAGGAAGGCCACGTTTATCTGGCTCAACCGCCGCTGTACAAGCTCAAGTGGGGTAAGGGCGACCCCGGCTTTGCTTATTCGGATGCCGAGCGCGACTCGCTTTTGGAAGAAGGCTTAGCGCAGGGGCGCAAGATCAACAAAGATGATGGAATCCAGCGTTATAAGGGTCTAGGCGAGATGAACGCCAGCGAGCTGTGGGAAACCACGCTTGACCCCGAGTTCCGCGTACTGCGCCGAGTGGACATCAATGATGCACAGCGTGCTGATGAAATTTTCTCCATCCTGATGGGCGATGACGTTGCAGCTCGTCGTAGCTTTATCACACGTAGAGCAAAAGACGTTCGCTTCCTTGACATTTAG
>CpI37_6
ATGTCGAGTCTGAAGTCCCTCCTCGAAACCAAGCATGCCACCGTGGGCGCAGAGCTTTCTGCATTCATCGAGACAACCGTTGCTGAGCAAAAAGGAATCTCCGGAATGGCACTTAAAGGTGCCATAGGGGCAGCAAAAGCAGTCAACAGCGATATCGTCACAAAAGCTGCTAACCGCCTCCTCCCCGATGTCATCGAGGTTCTGGATCCTTATTGGACTCAGTTCGAAGAATCAGGCGCCACTGATTTTGGTGTTTTCCTTGCAGAACGCAAAACAGAGGTATCCAGCGAATTGCTTGTTATGGCTGACCGTAACGCAGAAAAAATCGACGTTCCGGCGCTTAAAAAGGCATATAGCTCGCTTCGCGGCAAAGCTGCCGGATTCATCGAGCCCAATGTCGAAGGCCTTGGACGTATCATGCAAAACCATATGTAA
>CpI37_7
ATGAGAGGCCTGTCTCCAGAGCAGGTACTTATGCTTGCCGACGACTTCTGCGGCACCTGCAACGCCACAATCAACGACTTTGCCGCAATTGCGGCAATCGCAGCAGTGACAACAGCTTCCTTTGAAGGAACCTCCCCCTTTTCCTCACCTGCGCAGCAGTCGGAATATCTCCGATCTTTTGTCCCCCAAGTATCCCCACTCACCAGAGGCAACGAATCTTTCGGAATATTCCTTTCTCGAGTATTAAAAGACTTGAACGCTTAG
>CpI37_8
ATGACTCTACGACTAACCCCAGAACAGGACCGGGCTCTTACATTGCTCGCCGAAATTCAAGGATCCAGCAAACACGAAGCAGCTGTGCGAGCCATCATCAACACCGCAGTACGCGCTCTAGCAGACTCTGAAATACGCGAGTTAGCCCGCGCCCACCTCCCCACATTCACAGCTACTGAACGCCGCATACGCGGAAACCGGCCATGA
>CpI37_9
ATGAGCGACGATCTCTTGGGCGGCGAGGGATTCGATCGGATTCATCCGATCGACCTCAACGAGGAGATGGAGACCAGCTACATCGATTATGCGATGTCAGTTATTGTCGGACGTGCTTTGCCGGAGGTCCGTGATGGACTGAAGCCGGTACACCGCCGCATTCTTTACGCAATGTATGACTCTGGTTATCGCCCAGAGCGCGGATACGTAAAATCCGCCCGTCCAGTGTCGGATACCATGGGTCAATTCCACCCTCATGGCGACTCAGCGATTTATGACACCCTGGTTCGTCTTGCCCAAGATTGGAACATGCGTTATCCGCTTGTCGACGGCCAAGGTAACTTCGGTTCCCGCGGTAACGACGGCCCCGCCGCCATGCGTTATACGGAGTGTCGACTCACTCCGTTGGCTATGGAAATGGTCCGGGATATTCGCGAAAATACCGTCGATTTTTCCCCAAACTATGACGGTAAAACCCAAGAACCGGATGTTCTTCCATCGCGCGTTCCTAACCTTTTGATGAACGGCTCAAACGGCATCGCCGTGGGTATGGCAACCAACATCCCGCCTCACAATCTCAACGAGCTTGCCGACGCCATCTTCTGGCTCCTGGAAAACCCAGATGCGGATGAAGCCGCAGCTCTTGAGGCATGCATGTCCTATGTAAAGGGGCCGGATTTCCCTACCTCTGGGCAGATCGTTGGTTCTCAAGGTATCAATGACGCCTACACCACTGGCCGCGGATCTATTCGTATACGGGGTGTGACTTCCATTGAAGAAGAAGGTAGTCGCCAGATCATTGTGATCACGGAGCTTCCGTATCAGGTGAATCCGGACAACATGATTTCTAATATCGCGGAGCAGGTGCGTGATGGAAAACTTGCCGGTATTTCCAAGATCGAGGATGAGTCCTCGGATCGCGTGGGTATGCGTATCGTGGTCACACTTAAGCGCGACGCCGTGCCGCGCGTTGTACTGAATAACCTGTACAAGCATTCCCAGCTGCAGACTAACTTTGGCGCGAATATGCTTTCCATCGTTGATGGCGTGCCACGCACCTTACGTCTAGATCAGATGCTGCGTTATTACGTTACGCATCAGATTGAAGTCATTGTTCGTCGTACACAGCATCGCCTCGAAGAAGCTGAGAAGCGTGCTCATATTCTGCGTGGTCTGGTTAAGGCCCTGGATATGCTCGACGAGGTTATTGCTTTGATCCGACGGTCGGCCACAGTTGACGTTGCGCGCAGCGGATTGATCGACCTGCTTACTATCGATGAGATTCAAGCTGATGCTATTTTGGCTATGCAATTGCGCCGTTTGGCAGCTCTTGAGCGGCAGAAGATCATCGATGAGCTGGCAGAAATTGAAATTGAAATTGCTGATTACAAGGATATCCTTGCTAAGCCGGAGCGTCAGCGTGCCATCGTTCGCGATGAGCTTAAAGAGATCGTGACTAAGTACGGCGATGAGCGTCGTACGCAAATTATTGCGGCCACGGGGGACGTTACTGAAGAAGACCTCATTGCGCGTGAAAACGTGGTGGTTACCATTACTTCTACCGGTTACGCTAAGCGCACCAAGGTGGATGCTTATAAGTCTCAGCGTCGTGGAGGTAAAGGCGTACGCGGCGCAGAGCTTAAGCAGGATGACGTGGTTCGGCACTTCTTTGTCTGCTCCACGCACGACTGGATCTTGTTCTTTACCAACTTTGGCCGAGTCTATCGGCTCAAGGCCTACGAGCTCCCAGAAGCTTCACGTACCGCGCGCGGCCAACATGTGGCTAACTTGCTGGAATTCCAGCCGGAAGAGCGCATTGCTCAGGTTATCCAGCTGCAGTCGTATGAAGACGCCCCATACCTGGTACTCGCCACTGCTCAGGGGCGTGTAAAGAAGTCGCGCCTGTCCGACTATGAGTCCAACCGTTCCGGTGGTTTGATTGCTATCAACCTGGGAGAAGAAGACAAACTTATTGGTGCAGCTCTTTGCTCCAATGATGACGAGCTGCTCTTGGTCTCTGAAGAAGGACAGTCGATCAGGTTCAGCGCTGATGATGATCAGTTGCGTCCTATGGGGCGTGCTACCGCTGGTGTGAAGGGCATGCGTTTCCGAGGCGACGATCAGCTGCTGGCTATGACCGTAGTGCGTTCGGATGCTTATCTTCTTGTCGCAACGTCAGGCGGCTATGGAAAGCGCACTTCGCTTGAGGAATACTCCCAGCAGGGTCGTGGTGGACTTGGCGTGGTTACCTTCAAGTACACGCCAAAGCGTGGCAAGCTTATCGCTGCGGTGGTCGTTGATGAAGATGACCAGATCTTTGCTATCACATCCGCGGGCGGAGTTATCCGTACTGAGGTCAACCAGATTCGCCCAAGTTCGCGAGCCACCATGGGTGTACGCTTGGTCAATCTAGAAGACGGTGTGGAGCTGCTTGCTATCGACCGCAACGTTGAGGGCGAAGGCGAAGAAACTGCTGAGGCAGTTGCCACGGGAGCCATTGACGGTCCCGCAGATCGTGGTCGTCAGACCGAAGTGAACATTGAGCCTGAAGGAGCAGATCAGTAA
>CpI37_10
ATGGCAACACGTCATGTTGTTATAACTCGAATTTCGCCTGTGTCGGCGTTTAAGACCGCTCTATCTTTGTCCCTTATCGGTTTAGCTGCCTGGGTCATTTGCGTGGCGCTTTTATATCTTGGAATGCAGGCTGTAGGCGTATGGGACAACGTCAACGAGGTTATTGGTGGCGTTGGTGGTAGCCAAATAGTTACGTTTGGTCTAGTCCTCAGCGTGGCTGCGTTGATGGGTGCTATTACCTCCATCATCGTGACTGTTCTGGCGCCTCTCGGTGCGATTATCTACAACGCAATCGTGGATCTCTTCGGTGGTCTTGCCATCACGTATCGTGAAGAAAACGATTAG
>CpI37_11
TTGCGACATAAAACGAGGCCTCTTGCTGCGGACATGGAAAACATGATTCCTTGGCAAGAGGCTGTCTTTATTGTCTTTTGTAATGGGATAGCGGTTGTTGTGTATAAAAATGGGCTATAA
>CpI37_12
ATGACTAGAGTTTCGACGCCTCGGAAATCCCGTCGCTCGCCAGGATGGATACCTAACCAGCATGGGGCATGGTTTATGGTGACTGTTCCTGCCATCATCGGCGTGGCCCTCGCACCCGCATGGATTGATATTCCGCTTCTGTTGTTGTGGTGGTGTGGTTATTTTGCATTTTTTGCGGCGAGCGTATGGATGCGCGGACGGTACCGAAAGCGCCATCTGCCACCGCTTGTCACTTATGGCGTAGTTACTGGACTTTCAGGTTTAGTGGTTTTGCTCTGTCAATGGCAGCTGGTGGTGTGGATCCCTGCATTCCTTCCTCTCATTGGGATCGCTGTATATGAAACATGGCGGCGTCGGCCGCGTTCACTGCTCTCTGGGCTAGCTACCGTGTGCGCAGCCTGCCTTATTCTGCCCGTTATCACCTGGGCTGGCGATGGCCTCACAGTGCGTGTGTGGGCCATATGCGGGGTCCTGCTGCTGTATTTTGCTGGCAGTATCCCCTATGTAAAAACGCTTATCCGGGAACGCGGCTCTCGACCTTGGCTTATCGGTTCCATAACTTTTCACATAGTTTTTCTGATCATCGCCTGTGTGGCTGCTGCCTATCAGATGGTTCATGTTGCGGTGGCAGTGGTCGCCGGGATTCTTCTACTCCGCGCCTGGCTTATGCCTGTCACCGGTGCGCGCCGGGAACGCCTGTGGACTCCCCGGCAGGTGGGGCTTCTCGACGCTCTTCTAGGGGTGCTTGTTGTCCTAACCGCAGTGCTTCCTCCCGCTTAA
>CpI37_13
TTGTCTTCTAACAAGAACGTTGCTCTCCGCAACCTAGCAGTAGCTGCTGGTGCCACCGCTCTAGGCCTTGGGGCGGTATTTGGAACTGCTGGAGCGGCTATGGCCGCTGATGAGCCGGCAACTCCACCAGCCGTAAACGCAGAAAAGCCCGCCCCTTCCATCGAACAGGACACTCCTGTTGACGTGGATAAGCCGGAAACACTAGATCCCGATGAGAAAACCCCTGAGATCGATGATCGTGATGACGTACTGAAGTACGAGCCGACCACCGTGAAAGCAGGACACACCGCTTATGCGGAAATCAAGGGAGATGTTGATGAGGACACCATCTTTGGATACTCACAGTCGGGTATTCCAGAGGGCTGGTTTGTCTCTGTCGATGAAGAAACTGGCAAAGTGAGTGTTAGCGCCAGCCCTGATGCAAAGCCTGGTGACACCTATACTGTGAAGGTCAAAGTAGTGGACCTTGACGGAAAAGTAACATGGGCGGAAGCGCCTTTCACCGTGGGTGAGTAA
>CpI37_14
GTGAAAAATCTCCGGTTCCCCCTACATGCGGCGGTCATTACACTCGCTGCATCCGTCGTTCTCAGCGCTTGCTCTGCAACAGGCGGCGCTCCGCGCTCCTCGAATATTACGGGCGGACAATCGGGTGGAGTAGATACGCCTCGCTACGTGGTCGCAATGGTGACGCACGGTGCTCCAGGCGATACTTTCTGGGATTTGATACGTAAAGGCGCGGAAGATGCGGCAAAGAAGAGCAATATAGAGCTGCGGTACGCGTCGGATCCGGAAGCGCCGAATCAATCTAATCTGATTCAAAACGCCATAGATTCCAAAGTCGATGGGATAGCAGTGACTATGCCCAACGCGGAGGCAATTGGGCCAACCGCAAAGAAAGCTGTGGCAGCAAAAATCCCAACGGTGGCGCTCAACGCAGGACTAGATGCTTACCAAAAATATGACATTTCTGCGTTCTTTGGACAGGAAGAAAAGGTAGCCGGAACTCTAGCTGGTAAACGCCTTGCACAGGATGGGGCTAAGCACGCTCTCTGCGTCATCCATGAGCAAGGTAACTCTTCTCAAGAAGCTCGCTGTGCGGGCCTTAAAGAGGGGCTTGCAGACGCCGACGTAGAAATTCTTTATGTCAATGGTAAGGATATGACTAGCGTGCAATCCACAGTGCAGGCAAAGCTAGCTCAGGATAAGAGCATCGACTGGGTGATGGGGTTAGTAGCTCCTGTGGCTCTCACCAGCGTTGATGCAGTAAAAAACTCTGGAAGCTCAGCCAAAATATCAACTTTTGATACTAACGCTCAGTTAGTGACCGCCATTAAGAACGGTACAGTGCAGTGGGCCGTAGATCAGCAACCGTATCTTCAGGGATACCTGGCTATCGATGCGCTGTGGCTCGCACAGCGTAATGGTTCGACTGTTGGCGGAAATAGACCTGTTTACACAGGTCCGAGTTTTGTTGATGCCACCAACGTAGACAAAATTGCAGACTCAGCAAAGGAAGGCCTGCGTTGA
>CpI37_15
TTGATTATTCCTCGCCCTACCGCACAATCCGCAGCAGCAAGTACCGCGGACGTCGGAACTGCCACCAAAAGCGATGATCGGCTACGTCGGCGGACAGGCTTTTCGGCGCTGATTCGGCGTCCAGAGTTTGCCAGCCTGTTAGGCGCAGTAGCCATATTCGTTTTATTTTTGAGCGTGGCGCCGTCGTTTCGCTCCATTGACGCATTAACCACGGTGCTTTACGCAAGCTCTACTTTAGGAATCGTCGCTGTATCTGTGGGCCTGCTCATGATTGGCAGTGAGTTTGATCTGTCCTCGGGGGTTGCTGTTATTACAGCCGCGTTGGCTGCGACGATGCTGAACTACAACTTGCACCTCAACAGCTGGGTTGGGGCGTTACTGTCTTTATTCATTGCTCTGGCGATTGGTGCGTTGAACGGGTACCTGGTTACCAAGACCGGTATTGATAGCTTCCTGATCACACTAGCGGCATTTTTAATGCTGCAAGGACTTAACCTGGCCATTACTAAGCTCGTAACCAGCCAAGTGGCTACCCCCAGTATCGCGGATATGGAAGGTTTCCCCTCAGCGCAAAAGGTCTTTGCCGGTACCGTGCACATAGGCAGCGTCTCTGTGCGTGCGACTGTTTTTTGGTGGATATTCTTTGTAGCAGTGGGTTCATGGTTGCTGTTTAAGACGCGGTTTGGCAACTGGATTTTTGCAGTAGGCGGGGATGCCAACGCAGCACGTGCCTCTGGCGTTCCCGTGGCACGCGTCAAAATTATTTTGTTCATGTTTGTCGGTTTTGCCGCCTGGTTTGTGGGTATGCATAACCTCTTTACCTTTGACTCCATTCAAGCTGGTCAAGGCGTAGGAAACGAGTTTTTGTATATTATCGCCGCGGTGATCGGCGGTTGTGCAATGACCGGTGGGCGAGGCACGATCATAGGCACTGCTATTGGTGCCCTCATCTTTGGAATGACAAACCAAGGGATTGTTTATGCAGGATGGAATCCCGATTGGTTTAAGTTTTTCCTCGGAGCCATGCTGCTTTTTGCAGTGCTCACTAATACTTCCTTTGCCACACTAACCAAGGGGAGAAAATAA
>CpI37_16
ATGGATATGTCTACAACCCCGATTATTGAACTCCGCGATATTACTAAAAGCTATGGTGCATTTGATGCTTTACGCGGTGTGAACCTGAGCGTTGCGTCAGGTGAGGTAACGTGCGTTTTAGGTGATAACGGCGCAGGTAAATCCACACTCATCAAGATCTTATCCGGCCTGCATAAACAGAGCTCTGGAGAGTTGCTTATCGACGGCCAGCCAGTAACTTTTAGCGGCCCTCGTGAAGCATTAGACAATGGCATTGCTACTGTTCACCAAAACTTAGCGGTGGTTGGGCAGATGTCGGTGTGGAGAAATTTTTTCTTAGGACAAGAGCTCACAGGTTTTTTGGGGCGTCTCCGTGAATCTGAGATGCGCTCGATTGCTCAAGAACAATTGAAGACTATGGGGATTGATCTTCCCGATATAGACGTAGAAGTTGAGTCGCTATCGGGTGGGCAACGCCAGGTGGTAGCGATTGCTCGCGCGGTCTATTTTGGTGCTCGCGTTATTATCCTTGACGAGCCCACTGCGGCTCTCGGCGTGAAACAATCTGGCATGGTGCTGCGCTTTGTAGCAGCTGCACGAGACAAAGGTCTCGGCGTTGTTCTTATTACCCACAACCCTCATCACGCGTATTTGGTAGGGGACCGCTTTACCATCCTCAACCTGGGCAATCAGATACTCAATGCATCGCGGGATCAGGTGACCCTGGAGCAACTAACGCAACAAATGGCCGGTGGTGGGGAACTAGAGGCATTGAGCCACGAGTTATCTCGTTAG
>CpI37_17
ATGAATAGCAGCACCATTCGCGGCGCGATCTTGGTTACCAAGGCCGCATACGACAAGTACGCAAACTACCGCGATCGTAAGACTCGTGAAGCATACGATGCGCTACTCAACGCTGCTGATTCTTACGATGACATCCACAAAGACGTGAAAGCCAATGTCACCGAGTTTTATGATCAGTCGCAAGAGCGTGTCAGCTCTCTTACTGAGCAAGCTCGCAAGCGACTTGACTCCGCGATCGCTGATGCCGCAGCGGCTAAAGACAACACAGTGAAGACGGTAAACAAGAAGTCTAAAAAAGCTCAAAAAGCGGCACGAAAGGCTGCAAAATCCGCCAAGAAGAGCGCAGCTCCAAAGAAGCAGCCTAGCTTTGGCAAACGCCTGTTCAACTTCTCTGTCTTCACTACAATCCTTGCCACTATCGGTGCCGTCGCCTACTACTTTTTAAGCAAGCGCGACGTCGTCTCTACTGAACCACCACACGTAGAGGACTTCGGTGCGGATTCTGTGAACACAGAAGAATCCCGCCTTGTCTATTCCACTCAAACCCCGGTGGATGACGAGGAAGAGCATGTTTCTTCTCCAGAAGAAGGCGCCACAGAGCGAGATGAAAAGCTCCTCGGATCCCTAGAAGATCAGCTAAGGCAGCATACGGATTCTAAGGACACCAAGTAA
>CpI37_18
ATGATGGTGCGTATGACTTTGAAAACCGCTACCGCGATTTTGCACACCAACCGTGGCGATGTTGCAATCGAGCTCTTTGGCAACCACGCATCAAAGACCGTAGAAAACTTTGTCACCTTGGCCGATGGCTCCGCAGACTACAAGACTGAGAATGCATCCGGGACTACTGAAGGACCGTTCTACGATGGAGCAGTGTTCCACCGCATCATCGATGGCTTTATGATCCAAGGTGGTGACCCCACCGGCACAGGTCGTGGCGGCCCAGGCTACATGTTTGCAGATGAGTTCCACCCTGAGCTCCAATTCGACCGCCCGTTCCTCCTAGCCATGGCTAACGCTGGCCCAGGCACCAACGGTTCCCAGTTCTTTATCACCGTGGTGCCCACCCCGCACCTCAACAACCACCACACCATTTTCGGTGAGGTAACCGACCCTGCATCGCAGAAGGTTGTTATGGATATTGCTCAGACTGCTACCGACCGCATGGATCGTCCTGTCGAACCAGTTGTGATCGAGTCTGTAGAAATCACGGAGTAA
>CpI37_19
ATGGCGCGAGTACTTGGGGTTTTCTGTATGTTCCACGAGAATGGAGGAATGTCCGACCCGAGAATCCTCCATGCAGCGTATAAACAAGCTCCTGTCACAGTTCTACTGAGCTTATCGACGCTCATCATTTTCCTTATTACGGCTTTCCAATCGCAGTCGATAACCGACAATCTTTATGACTCTTGGATCGGTACCCACTGGATTCTCTATACACCAGAGATGCATGAACCTCTAGGAATGTTGCGCGCAATTGGGTCAATGTTCCTGCATATCGGGCCTGGTCACCTTGCAATCAATATCTTTCTACTTTTCTTTTTAGGCCGAGAGATTGAGCAATGTATAGGTTCTGCTCTGTTTTGTGCAGCATATTTTATTAGTGGATTAGGCGCATCGTTAATGATTATGATCATGGATCCGCTTTCTCCGACTGCTGGAGCCTCTGGGGCCATTTATGGGTTGATGGCGATCATGGTTGCCATAGCAGTAACACGAAAAACTGATATTCGTGCGCCTCTCATTCTGGTTGCGGTGAACGTGGGATACTCGTTGATTGCCGATAACGTCTCGCTTTGGGGACACATCGGTGGGCTTATTGCGGGCTCAGTGGTCGCGCTTCCTCTTATGGCTTTTCATCGTAAACACGTTATTGCTGGCGGTACTGGTGGATTTTTGGTTTATGGAACGCCGAGAAATCATCACGCTTTTACCAAAGACCGGTTAATCACATGGTCTGTAGTAGCTGCGATTGTTGTGTGTGAAGCTATTGGAATTTGGATAGTCGGTATGAAGTTGTTGTAG
>CpI37_20
GTGCTGTGGGATCGTTTGCGTGATCTTGCAGCACTATTTTTATGCGTTGATCTTTCCTCTGTGGATAGTTTTAATCTTCCGAATACGTCTGTTTATACACAACCTCGATGGACGATTGCTCATTTAAATTACAAACATGGGATTTATACCCGTATATATGGAGTTATCCACTGA
>CpI37_21
ATGGCAGAAAGATCAGTGGTAGCGTTACGTTCCCTAGCGCCGGTGGCCAGGGGGCGGGGAAGCAAAGGCGGGTTTACGATTGAAAAAATTGTTTCCGGGGAGCGTACCTCGAAACAATTTTCCTTTGCGTGGTCGTGCACGTCGCAAGGCAAAGAAATGAAGAGTGGCACTATTAAACTCACAAACGGGGACGTGCATCATGAGAAACAGCTGGATAAAGATGCATCGTGCGTGATTAAAGAGGAAGATGCTGATGCAGCGTCTGAGAAGAAGCATTCTTTGAAGTGGTCTGTAGACAGTGAGGAAAAAAAGAAGGGGAGTCCGTAA
>CpI37_22
ATGATCATGAGCAATCCCACGCCACCAATTATCAAGAACAGGGCAGGGATAACAAGACCTGCGACGGAAGCGCCGGTACGAGCTAGAAGGCGCTTTGCGGGCGGTTTAGGTGCAGCGTCCTCAGGCTTATTGGAAGCTATCGACGGTGTGGCGGGCGGCGGCACCGACGTGCTTGTAGTCGTAGGAGGCACGGGAGGGATCTCCGGATCCTCTGGTTCTTCCTGGCAATAA
>CpI37_23
ATGTCCGGGGAAATAGCCCGACAGATCGTATTTTCCTCAATGCCGCTGTTAGCATACTCCGTTACACATGATGTGAAACAGACTGGCTTTATCGCTGCCCTAATGGCTCTGACTCGTTTTATATCAATGCTTGCTGCATCATGGGTAGTAGATTTCTACCCCAAACGTCGCCTGATGGTTATCAATGCACTGTGCCGCATAGTGCTTTCTGCCTCCGTAGTAGTCTTATTGATTACTGGGCACATGGGGTTCATATCATTGATAGCAGTGGCCATAGGGTACGGAGCCATTGGTGGAATATTTGGAAACCTCACCAATGCAATCCTGCCTTTTATCGTCGATGAACTCGAGCTCAAAGATGCATTGTCACTTAACGAAACACGTGATTCAATCATCCAGATTGCAGCCGCACCGTTATCTGTCTTCCTATTCAGCATGTTGCGTGCGCTGCCTTTCATTGTAGAAATCATGGGCTTTGCCATCGTCGCTATTGGAGCACGCTATATACATGGTGTTATTGACGCAGAGCACAGCAATGAGTTATCTCCCGGGATAACTCATACATTGCAGGAGTTCTGGGGGCGCAGCACCGCTGGAATGCGATGGGTAGCCCACCATCACGGTATACGCGCAATATTAGCACTGATGACGCTCAATGGACTGAGCTCTTTCTTAGTAATCAACACCGTAGAACTAAATATTCTAGATTCTGACCAGCCCGTGTGGCACGTAGGTGCAGTTTTCGCATGCTTTTCTGCGGGCATGGTGTGTGGTGGAATTATTTCAGGACCATTACGCAAAGCATTCTCAAACCACCAGATCATCATTATTACCAGCACAATCAGCACAATAACCATGGCTTGCCTAAGCATTATGGATCATTGGATGATTGTTGGAACATTGCTTGCAGTATGGACGCTACCTGTAATTGCCAACAACGCAGTATTAGGCGCCAGCCAGATGATCGCTACACCAGCTAAACTCCAAGGCAGAGTAGGAGCAGCCTTTGGATTAATCATCGGCCTGACTCCAATCCTCGGAGCCAGCTCAGCCGGCTTGTTATTGGATAATTTAGGCTGGCAATTCACCATAATGCTTGCCACAGGCATAGGTATCGGGGGCCTCACCATAGCAATATTCTCACAGGCTCTACGAGAAATAATCAACGAACAAAACTCGCCACAACATAGCAGCGGCGGACGTGCGTCGAAAAGCTAG
>CpI37_24
GTGACTATACCTTTCTCTATTAACGCCAAGCTTGAGCCAGCCCAAATTCAACATGATTTGTCCGCATTGAATCTTTTACAAAACTGGATGTCTCTTCCCCCAGATAAACGAGAATCAGTAATTTCTAACAAATAA
>CpI37_25
TTGGAAAAAGAACGCTGGACTGTTTCGAGCTTTGGGGACAGCCTGATTGTGGTTAAAAAATATTTTATGGGTGCCGAAACTCTTACCTCTACCCCACTTTTTCTCCAACACTTAGAGAATCTGCAACAACTGCGCTCAAGTTGA
>CpI37_26
ATGGATAATCTGTCACGAATTTTGTCCCAATATGAGTGGGAGAAAAGCGAAAGCGTTAATTCTTTTTCATCGCCATGGCTTTGGTTTCTTAGTTCTTCAATAAGACAAGGCTCCGGCTTGAAAATTCATGTATCAGCCGGACTAGACTGCGCTCCGAAGGCCGCTTTAGTGCTAAATAGCTTTTGCCGAGAACATTCGATCGCTTTCAAAATTTGTCGAGATCTCACTTACTTGTCCAATCTGAACATGGGATTCCTAGATCAGTCCCAGGTCGGAAAGTTTGCAACTTTATACCCTAGCGGTGATAAAGACACCCCTGCGATTGTTTCTAGCCTTATCCCAACCCTCAGTAAAATAAAGGGACCAACTCCCCCTGCGGACTACAAAATCTCGGGGTCAGAATGTTTATCGTACAGATACGGTGAGTTTTCCACCCCTGATCCGAGAGATTCTAGACGGCCCGCTCTACCCGTTCCAGATTCAATACAAGATTATCTCTCTGGTTTTCGGAACACAGCAGTTTCGACAAGCCTCATCCAGCGCGGATATCGGGTAATTCGCACGCTCTCCTACGGTGGCAGAGGAGGAACTTTTTGGCACTGTCCAGTCCGGAATCTAAAGCTGGTCCAGGATTTGTCCTTTTAA
>CpI37_27
ATGCTGGATGACTATGATACGGTAGCCGAATTCTATAATTCGCCAGAATCTTTTATTGAGAAACACAACCTGTCAGAAGGTCTCAAGAAGGCATTACAAGCAGATGAAGATCGAGATTTAGCCGATCTAGGAATCGGACTCCGATCTTTACACAATCGCCATGTCAGGACGCCATACGACAGGAGGATACTGCCTTTTGATGGTAGCGGAAAAGATGCAAGGAACCGCGATGGGCGACTGGGCTGCAATATCGGCAGAAAAACTCAAACTCCCCACGACCTAATTTTGAGTTGA
>CpI37_28
GTGGCTAGTTCTACCGGCTATAGCCAGAAGCTGAAGCTTCCTATAGTTAGCAGGACAGTAAAGATAAAGAGCACTGCGGCAATTAGCAAGAATCACCCGCGTCCTCTGGAATCGCTCGAATATTTGGCTCCGTAG
>CpI37_29
GTGTCCGGTTTTGTTGTCCAAGCGGTCAGCTTCGGCTTGCTAGCTTTCGGAGAGTCTGCGGTAGTCGCCGGAATCGTCGAAGGAGATGGTGTGGTGTGGGTCTTTACATTTCTTTATAGCTGGTAG
>CpI37_30
ATGGATTTTTATGACGCAATCACGCGTATTGAAGCGACGCCATCGGTGTCTGTCCGATACGGAGATTCTGGAGTACAGGATTTTGAGCTCGAGGAATTCCTAGCGGGACTGGTGCAAGAAAAAGCCGTTGTATCTGATGTCGAAGCTAAGCGTGAGTTTCTTTCTTGGTTCGATGAAGATGACGAGTGGCTTGACCCAGACTGGGATGCACCTATGGTCGAACAAACAGTCCGTGATTTGCATGTTTTCGCAGGCCTAGAGCCTAAGGTAGAAATCCACATTCCGATGCCCCCAGCATAA
>CpI37_31
ATGTTTGCGGTCATTCAAGGGCATAACCTTCCGAACCACCTCAACGGCTACCTCAGCCGCTTCCTTTCTGAAGTAGACGCAGGTCTTTATGTAGGAGTTCTATCCAGGGCTGTCATGGAAAATCTTTGGGAAAAATGCCAATCTGTAGACTTAGCGGGATCTCTTACTCTGATCCACCCGCAATATGATGCTGAACAAGGGTTCAGAATCCGCACAACAGGAAAACAACGCCGTCCTGTCGTTAATCTGGATGGCCTTTTCCTCTCTGCTCGTGGTCTAATAGAAGATGTGCGTTTTGCTGACCCCCTGGATGAAGCCGATGCAATTATTCCAGACGAAGTTTTGGAGGATTTTTGCCCAGAGAGTGAGTAA
>CpI37_32
GTGAGTTATTCCAATGAAGCCCTCGCCTTTTCCACTATCCCAGCTTCTGAACAAATTAGGCTCGAAGACAGAGTATCTTTTCTCTATCTCGAATACTGCCTAATCAGGCAAGACAGAACAGGGGTTATCGCTGTAAGCCGTGGCGACGAAAAAGCCCCTGCCGAGTTGAAAGACCTCCCGATCAAAGCTCGGATCCAACTTCCTGTAGGAGGGATTGCGGTGATCATGCTGGGGCCAGGAACTAGCATAAGCCAGCCTGCTGCTACCTCCTGTGCACGAGCAGGTGTCTCCGTCTTATTTACTGGTGGCGGTGGTGTTCAAGCATATAGTTTGTCCACCCCACTTACGTCCTCTGCACGATGGGCCATCGCACAAGCACGTCTTGCATCGAATGAAGCCAAACAACGGACTGCTGCTCGAATCCTATACAAACGACAACTGGGAATAGAAGAAATAGAAGCAGACTCCATCGCAGTCATGCGTGGCATTGAAGGCCGGACCATCAGAAACCTATACAAAAGGCTCAGTGCTAAATATAAAATCAAAAATTTTAAGCGCGATACTAACGCCACTGATCCTGTGAACACCAACCTTAACCTGGGAAATTCTATCCTTTACGGATGCGCCGCCTCTGCATGCGCAGCACTAGGAATTAACCCAGCTCTAGGGATCATTCACCGCGGAGATATCCGATCCCTCCTCTTTGACCTCGCCGACCTCTACAAACCAACACTCACAATCCCCGCTGCTTTCAAATGCGCCAACAACGACGACGATGGTTCCGAGTTCAGAAGACTCGTGCGAAGCGAAATCGTGAAACAGGACCTCCTCAAAAACATGATCCACATTATGATGGAGATTCTCGCTCCGTATCTCCCCGAGCGTACCGACGACCGACTCATCGGTGGAAGGAACCGCGAAGTCCCAGGGCACACACAATACGGTGGTAAATAA
>CpI37_33
ATGACCAACGCAGGCACCAACCACCATGTCTTGTGGGCTAAGTTTGATAATTTGTCGGAGCCTTATCCGCTTCTCGCGCATCTTCTGGATACTGCTACCGCGGCCACGTGTCTTTTCAATCATTGGCTAAGGAAGGGACTACGGGACCGACTTTCTACAGAGCTCGGGCCGGATGTGGAAAAAATCCTTGGTTTTGTGGCAGGAATCCATGATCTAGGAAAAGCTAATCCCTATTTTCAGGCTCAAAGGAAAAATAAAAAAGAGGAATGGCTAACGCTGCGCGATGCTATTCAAAAAGCAGGTTTCCCTCTCAGCAACGGTACCTCTGCCTTTTTCGAGGAAACTAAAGAAAAACGTCGGCATGAGAATATAACACTTTCCATTTTGGGATGGGAAATCACTCAGCTTCTACAGGTCAAAGATGTATGGCCCCAGCTTGCCGTTATCGGACACCACGGCATTTTTTCTACGCCTAGATTCCTCAGCGATGAGGATGACTTAGAAGATATAGAGGATATCTTCGACGACAACGGGTGGAGTCCAACGCATGAGCTCTTGGTGTCTTCCTTGCTCCAAGCTGTCGGATTGGAAAAACAGCCTGAGATTAGTCACATTAGCCCAGCTTCTGCGATTCTGATCAGTGGCTTAGTAGTTTTGGCGGACCGAATAGCATCACAATCAGAAATGGCAGCTGATGGTCTGCAAGCGCTACAAAAGGAAGAGCTATTCTTCCACCAACCGGAAAAGTGGATCGCTAACAGAAAGGCATTCTGTCGCGAGATCATAGAAAACACGGTGGGAACATATCACCCTTGGGAATCAGAAGCAGCCGGAATACGCGCAGTTCTTGGCGATTATGAACCACGCTTTACGCAGAAAGCAGCACTCAACGCCGGTGACGGCCTCTTCAACGTCATGGAGACTACGGGAGCAGGAAAAACGGAAGCCGCTTTATTGCGCCATGTTAAGCGTAAAGAAAGGCTGTTATTCTTTCTCCCCACGCAAGCCACAACCAACGCGATCATGGAGCGTATTGGGAAAATTTTCGACGGCACGCCTAACGTCGCTTCGCTTGCTCACGGACTTGCCGTCACCGAAGATTTTTATGCCCATCCCGTCGTACCAGCACAAGGTTCTTCAGACGACGCTAATTACAAAGATAACGGCGGACTCTACCCCACAGAGTTTGTTCGCTCCGCTGGCACGCCTCGGCTCCTAGCTCCGGTATGCGTTGGAACCATCGACCAGGCATTGTTGGGTGCCCTTCCGTCAAAGTTTAACCACCTCCGTTTGTTAGCCCTCGCCAACGCACATGTGGTGGTCGATGAGGTTCATACCATGGATCAGTACCAGTCAGAACTTATGTCGGGCCTTTTAGAATGGTGGTCTGCTACCGACACTCCGGTTACTCTCCTCACCGCGACAATGCCTGCATGGCAAAGGGAAAAATTCCATCTCTCTTACACTGGAAAAGAACCACACTTTAAAGGAGTCTTTCCTTCCCTAGAGGACTGGTCGACACCTAGTAAGAACACAGAAACCAGCCAGGAAAACATCCCCACTGAGGCTTTCACCATCCCAATCTCCATAGACAAAATTGCGCACAATGAGATTGTAGATTCACACGTACAGTGGGTTATCGAGCAGAGGAAGCTTTTCCCACAAGCACGGATTGGCGTTATCTGTAACACAGTTGGACGCGCACAGTCCATTGCAGAAGCCCTGTCCCATGACGTCGCCAATCGTCTTACATTCTCGGATGACCGCGGGGCACCGCAAAGAAGCCGCGACAAAACTAGAGCGAGCAATTGGCAAAAAGGAACAGCAAACGCCACCCTTGTTATTGGCACTCAGGCAATCGAGGCATCCCTCGATATTGACCTTGATCTGCTCCGAACCGAACTCTGCCCTGCCCCCTCTCTTATTCAACGCGCAGGAAGATTGTGGCGACGCCTTGATCCGCAAAGGAAGGTACGTGTCCCAGGAATGGCTGGGAAAGAACTCACCATTGTAGTGATGGATTCACCTAGTTCAGGACAAACTCTCCCCTACCTACGCTCGCAGTTATACAGGGTGGAATCATGGCTCAAACAACGAGACCGGATCGAGTTCCCTTCCGATATTCAGGATTTTATTGATGAAACTACGCCTGGGTTGCAAGAACTCTTCCTAAGAGTGTCATTACCGGAAGATTGTGGCTCTGCTGAAGAACGCGAAACTCTCGCCGATGATTATCTCGACGAGGTTTCCTGTCATGTCACCAAACAGCGCCAAGCAGGTACATCACGTATTGATTTTGCAAAACATGGGAAACCACGACAGGTTTTAGCCTCTGATTGTGTAGTAGAGGATTTTCTCCAGATCACTTCTGCAAACAATCCGGAAGAAAGAGCAACTCGACTCATCGACTATCCGACCCTCTCGGCTATTCTTTGCGATCCTACGGGGACGATTCCTGGTGCGTGGACGGATAGCGTCGAAAAGCTTATAGCAATTTCTGCCAAAGACAGAGAGTCTCTTCGTAGAGCACTCCGTGCGTCTATCTCGATACCAGACTCGAAGAAATTTCTCCCGATCATCAGCAGGAAGATCCCATTATCAGAGGCGAAAACCCTGCTCTCTGGCTATTCAGCCGTACACATCCAGCCTGACGAATACGACCTCCAGAGTGGTTTGAAAGGCACATAA
>CpI37_34
ATGCCAAAAGCTACTTACTGGACACATTTCCCCGCCCATATCGCACTCAATAAATCACTCATTCTGGGTGATTTTGCTACAGAAAATTCAAAAAATAAGCCTCATTGGGACATAGACGACCCAGTCTTCCGACACAGAGCAGTCATGGCGCTTTTCCCAGAACACCAGTCAGACAACGCTCGAGCTGATTCCAATATCCTCTTCCGGTTGGAGGTTCTCCCAGGACAAGAGCCGTATTTTTTCATACAGTCGTCGATTAAACCTTCTAACCACAATCTTGATAAACATATTGAAACCCGCCAGGTTGACCTGATGTCTCCAGAAGCCGGAACTCCTATAGAGTTCAGGCTCTCCATTAACGCAGTACGACGCAAAACTATCGATGCCGTAAAAGATACAAAAGATGCAAAGAGAAAAATAAAGACCACCTGCTTGCCTTTAGATGCGCTCAGTTCAGACCCAACTGAAACATCAGCCGGACAATGGGTGAAAGAAAAACTCTCTCCCGCTTTAGAAAATATCGACATCGTTCGCCATGGCCGGCAGGTCTTAGGGGCAAACAGAAACGGCAAAAAGACTAGCACTAGAACAGTTCAGGTGGACACGATTGATGGATTCGCGCATGTAAAAGATCCGGCGGAGCTGCAAAAGATACTCATTCACGGCATAGGTCGTGCAAAGTCTTATGGCTGTGGGATGCTCACCTTCCGTCCGATATAG
>CpI37_35
ATGAAAAGCAATGTTTTTAAAGACTTTCCATTCATAAAAACTAATAAAGGGCCCATGACTGTGGAAGAGTTTTTCCATTCCAGTCATGAAAAATCTCTCCATTTAGATCTTTCCATTCCCGGATATGAATATGGGGCGATTTGGCGATTACTTACCTCACTCACTGCAGTGCTAGTGCAACGCGATCCTTTGTTTTTGAAGGGAAAGGAAACTAGCTCTGAACTGAGGTTTGATCCAGAATTTATATCTCAAATACTTGATGATTTAGGATCAAAAATAAGTTTGACTGAGGGGAAAAATCTTTTTTTCCAACGCCCTCTTTTGGAGGGGGAAAATCCGAAGGATACCGCTCGGTATGTGGGTCCAGGGAAAGATCCTGCTTGGAAATTATCGCCAACCGCCCCCAGTGAAAAGTCCCAGATTTATTGGAACTTGGAGAAGCTAAAGCCTGAATCCCTGGAAGCTGTAGACGCGATTGTTGCGTTGATGGTTTTCTCCATGTATTCGTTTACTGGAAACTCGAAATATGATGGCGCAAAGTGCCTCAACGGATCACCAGGCATCAGGTTCCTTGGTGGTGGAAACACGGCCACGGAATTCATCATTGAAGCCCAAACGCCACTGCTCTCTTTACTTAAATCCATTCCGTTGGAGTGGTGCGAACCAGGTGGATTGCCTGCTTGGCTAGATCGAACAGGTGCCGAATCTAGAAATCCCAATGGGGAAATGCATCCTTTATGGCGTGCGACGTGGAGCTCTAATACCGCAGCATGTTGTTGGGACGGAGAAACTCTAGTTGGTGTGGGCATAGGTGGAATCCCTCCAGAATGGTATGCCCTTGAGATGGGAAGCAAGCCCGAGGCTAGAAAAGAATGGTGGGATCAAAGAAATACCGAGGATCCTTTCTACTTCTATCAACCTGATAAGGGTGGAGTGTTAAAAGCAAAGCGCCTTGATTTAAGCCGTGATCTCACAGAACTAGCTGTGGAGTGGGTTGCAGAAGACTTGTCTACTGCACTGGCAGAAAGAGTTCGCGGTCGCGCATTAAGAGTCGATTTTAAAGAAGACTCGTTATTGTTTATCAGGCATCAGATAGGCGGCAACGCTTCCTCTGCGATGATCCGCGAGTCAGTGGTTTCTCAAGCTCGAAAGCAACAGTGGGTCTTTGATCCCACCGGAGCGTTACAGAAACAAGTACGGGGCAAAGCAGACTTCATTCTTTCGCTGAGAAATATCGTGTTGAGTCCGTTTAGGCGAGAGAACAAGAGCGACCGCGATAGAGGACGAAGAGTCTTGGATAGTTTGGCCAGCGAGCGGCCAAAGATGAATGAGACTTTTTGGCGGGAAATCGCACCTATATATGAGGAATTCATCCTTTATTTCACAGAACAAGTATCTGGAGATGAGACAAGGAAAGAAGTTCGCGCTCAAGCGAAAAAGACTCTCAAGGAATTGGAAAAAGATGCCGTTAGTACTGCTCAAAAGGCGTTCGATATGGTCCTTGAGCCCTATCTGCTGCAGAATCCCAGCCAGGCCTATGAAGTGCGTCGACGCATCCATTCTTATTTGGCAAGCAAGCTCTCAGAGACAAATGAAGGTGATAAGAAGTGA
>CpI37_36
GTGACAACTAGTAGACCTAAGCAATCATGGACGCCTTTGGTAGCCGAGTTTGCTCAGAGAAAGAAAGATAAGGAGTTTCGGGCCAAACGATCGGCACTTCGCGCCGGGGCTGGAACATACACGGAGTTCCGTGCTTACTCGTATGTTCTGCCGTTTCTAGGGGAAAAAGCCTCAGCAACCCAAAGAACTGCTTTGCTGCGTTGCATGGCAGCGTTGGCTGAATATCCGGATGTTGTTTCCAGTGGTGAAAAAGCTACAGCCTCATCGGTAGGTCAATGGGTGAACCGTGTTGCCTTTGACGGCAAACAAGGGCAGTCAGAACCCGACTCTATGGTGGCGTCTCGAATCAAATATCTGCATACGCAGGACCTGGAAGAAGCGATTTCTTCTTTGCGTCGCATCATGGCATTTGCCGACAGAAAAAACGTGACTACCAAATTAAACCCATATCAGTTTGTCGAACTTTTCTGGTATTGGGGAAATGGGTTTACAGACGCGTCGACAAAGCATCGACTCAGCGTTCTGCGCGATTTTTACAGCACCAAACAAAAAGAAAACACTGATCCACAAAGCTCTTCCGAAGGAGAAAAATAA
>CpI37_37
ATGTCTCGTCATCTCACTATTCACGTTGTTGCTTCTGTTCCTTACTCCAACCTCAACCGTGACGATTCTGGTACACCGAAGAATGTTCGTCGAGGTGGAGTGACATGTGCACTATTAAGCTCTCAGTCCATTAAAAAGGGAATTCGCACTAAATACGAGGATGCTTCTTTGGACACCTCGGTGCGTTCAGGTCGTATCGCGGACGATGTGCTTGAAAGGGCGAAAGTACTTGCTCCGGAGGCAGACACTAAAGCGCTAGAAAAAGCAGTGAAGAAGATCATTGGTACCTTGACAAAGGTTGCCGAGGCTAATGAATCTGAAGGTGAATCGGATCGTTCGATTTGGCTCAGCGCCGAGGAACTAGAAGCCGCCGCTGTGAGTGTGGTTGAGCAAGCAGAAAAGAAAGACTTTATCGAGGACGGCCGGACAGGCTCGCTGGCTATCGCTGCCTTTGGTCGCATGTTTGCAGCTGCTCCGAAGAAAGGAACCGAGGCTGCTCTGAGCGTGTCACCTGCGGTAACTACCCACGGCGTGACGATTGCTACGGATTATTTCTCCACGATCGATGATATTCGTGAGCGAAACCGTGATGTTGCTGGAGCAACCTATCTTGGAGTGGCACAGTACACCACCGGTGTTTTCTACCGGACAGTGACAATTGATAAAGAACAATTGCGCGAAAGTTGGACTGGATTGGATCGCGAAGACGCAAAGGAAAACCTTGCTGCGTTAGTAAATGCGATCATTTACGGACTTCCTCGCGGAAAACAACGCTCAACGGCGCCTTTTGTTCAGCCTGCCCTGATCTTGGCGGAAGAACAATCCTATCGTTGCGCTTATGATTTTGAGTCTCCTGTACAAGCAGACGCTCGTGAAGGCGGCTACCTTAAGCCGACCATGGAAGAACTGAAACGCCAGTATGACTCTGCCAGGGCTTTCGACGCAGATAACTTTGGGGAAACCCAGGTAGTTTCCGGAACCTACCCTGAGGTATCTGAGTTCTTTGCCGGTGCTAAGTATGCTGACAAGAATGGATTTATCGACGAAGTTGTTGCCTGGATTCAGCGTTAA
>CpI37_38
ATGACAACTACCTCGGTATATCTACGATTAGCTGGACCGTTGCAATCATGGGCGGGGCCCGCTGTAACGGGAAACTTTGTAAGAACGGCACCAATCCCCACACATTCTGCATTAGTAGGTCTCATCGCGGGTGCTTTTGGCTATCGACGTGACGAGTGGCCCGACTGGCTTGATCGCCTTAGCTTTCGGGTTCGAGTAGATCATCCTGGAAAATTCGTGGATGATTTTCAAACGGTGTCAGCCCATGAAGAGGAGATGCTATTCCGTGAGCGCCTGATCTTTGCGACGGGAAAACGGCCCAGTGCTAAGACAACTCGTTTAACTCCTGATGGACGCGGAATGACAAGCATCATCCAGCGTACCTACCTGGCAGAAGCTGAATTTATCGTCGAAGTAGCGTCAGATACGCATGGTGAGCTGTTGCGTGATGCGCTACGCGCACCGAAGTTCAGCACCTATCTAGGGCGGAAGGCTTTCGCGCCAGCATTCCCGTTCTTTTTAGGCGCCACTGCGGACGTCGATGTGCTTCATCGCATCCCTGCTTGCGATCTTTCTGGCACCAAACGCGATACTGCGCGGGTTCAGATCCATCATCGCAGTGCTGGTCTGCAGACCTCTGCGGAGCATATTAATGTACCTGCGGTGCAGGAACGTTCTGATTGGTTAGAAAAGACAAAAGCGCTGTTTACATAG
>CpI37_39
ATGGCTTCACATCCATACCGGAATCACTGCAACGTCTGCGGCAATCTCCTAAAAAAGAACGGCAAAACGTCCACAGGAAAGACCCGGTACAGATGCAAGGGATGCGGAGCATCGTCGACAGCAACGCGATCAGGGACGCTGCATCAAAGACAGATGAAGGATTTTATAACGTGGCTTTTAGGCCCCACCTCGCGCTATAACAACGATATTTCGCGAGCTCAGCGTCGTTCAATGTCCTGGTGCTGGCAGGTTCCCGTTCCACAGCCAGAGATGTTAGACAACGCGTACATATTGGTAATGGATAAAGGAGCTTCTTTCCGCCCAGAGCACCTTCTCGTGGCATATAACAGCTCCCACGTACTGGGATGGAAATGGGTAGACAAAGACAATAAAACCGCATGTATGCAGGTGCATGCCCATTTCCCACAGCCAAGTGCCGCAGTTATTGATGGAGGTCAATCAACGGCTCAGACAATCCAAGCCATATGGCCGGGGATACCAGTACGCCGATGCCTATCTCATATTAGAAAGAGCGTTGATCAAAAAACTTCACAAACACCCCGCACTCAGCCTGCTATAGAGATAAAAGAGCTAACCGATTCCCTTAAGAATGTTTATACGTCCGAACAGGCTAAGTTGTGGCTCACTCGCTACGCCAGGTGGGAGGACAGATGGAAAGAACTGCTAAAACATCGCACCAATGTTTCTAAAGATAACTGCAGCATAGACGGTTACGAATGGGAGTGGACGCATAAAGAGTTACGAACAATCCGCTTCATGTATAGAAAATTGATCAAAAAGGAAGAACTCTTCTTTCCTTTTTCCGGATCCGACATTGTTGCCCACAACGTAATTTTGTCTCGTCGCGATTCACAATTGGGAGAGACCATCAGCACGGATATTACAAATCTTTTCAGTGCACACCGTGGTATCAACCACGATCATGGCTGCAGAATGGTGGAGTGGTATCTGAATAGTAAGACCGAGTCTCCTTTTATACCCGAGCGCATTATCAGCCATGATCACTGGAGATGA
>CpI37_40
ATGAGGGAGAAAGTTGTTTTATTCTTATCAATAATTATGGCGATCATGCTTCCGGTAGGGAATGCAGCTGCAGCGCCTGTTGCACATAACCCAGCTTCTACAGCAAATCGGCCAGTCTATGCGATTGCCCACCGCGTTTTAACCACTCAAGGCGTGGATGACGCAGTTGCGATCGGTGCGAATGCGTTAGAAATTGACTTCACTGCGTGGGGTCGTGGCTGGTGGGCAGATCATGATGGTATTCCTACTAGCGCAGGCGCTACTGCAGAGGAAATTTTTAAGCATATAGCTGATAAGCGTAAGCAGGGGGCAAATATTACTTTCACCTGGCTTGACATCAAGAATCCAGACTACTGCAGGGATGCTCGTAGTGTGTGCTCCATAAATGCGTTGCGTGATTTGGCACGTAAATATCTTGAGCCGGCAGGGATTCGAGTTCTCTATGGGTTCTATAAGACAGTCGGCGGACCTGCTTGGAAGACAATCACCGCTGATCTTCGGGATGGCGAGGCAGTAGCTCTTAGCGGCCCGGCGCAGGACGTATTAAATGATTTTGCAAGGTCTGAAAATAAGATCCTTACTAAACAAAAAATCGCTGACTATGGTTACTACGACATTAACCAAGGGTTTGGTAACTGCTATGGAACCTGGAATCGGACTTGTGATCAACTCCGTAAGTCCAGCGAAGCTCGTGACCAAGGAAAACTCGGTAAAACTTTTGGGTGGACAATCGCTACAGGTCAGGACGCGCGAGTTAATGATCTTTTAGAGAAGGCCAACGTAGATGGACTGATCTTTGGCTTTAAGATTACTCACTTCTACCGTCATGCAGACACCGAAAATTCTTTCAAAGCCATCAAGAGGTGGGTGGATAAGCACTCCGCTACTCACCATCTGGCTACCGTATCGGATAACCCGTGGTGA
>CpI37_41
ATGCATACCCCTAAAACTACCTCTACAGATTTACCCACTACAGCTGGCATTTCCACGGATCATATGTCTGCCCTTCGCACAGAAAACGTCACCCTTAGCTGGGATAAGCATGTTGTAAGCACCGACCTCAGTGTTGACATACCCACAGGGAAGTTCACGGCTATCATCGGCCCTAATGGTTGTGGAAAGTCAACACTGCTTAAAAGCTGTGCCCGTATTCTTGCCCCAGACACTGGGTCGATTTATCTTAATCAGCACAATCTCACCCATCTGCATACCAAGGAGATAGCCAAACAGCTTGCCCTTCTCCCCCAAAGCACCATCACTCCGACCGATATCACGGTAGAAGAGCTCGTCCGCCGCGGGCGATTCCCTCATCACAATTGGTTACATCAATGGACCGCCGAAGATACTCGTGCCGTCGACGCGGCTCTCAATGCCGCCAGTGTTAAAGAACTCACTCACAAACGCGTGACCGATTTATCCGGTGGACAGCGTCAGCGCGTATGGCTTGCAATGGTTCTAGCCCAAAATACTCCTACGGTACTTCTGGACGAACCCACCACCTTCCTAGACATCGCCCACCAGTACCAACTTCTTGAGTTAGCACGATCTCTTACAACTCAGCTCAATCGCACTGTTGTCGCGGTACTGCACGATCTGCAACAGGCTGTCCGCTACGCCGACCACCTGATTGTTATGAAAAATGGCAGCATCGTAGCTACCGGTTCCCCACAAGAAGTGATCAGCGCAGAACTCATATCCGAAGTTTTTAATATCACGGTTCGCACCATGCTTATCGACGACCAACTCATAGTCATTCCAACCGAATTACCAGTGCCAAACGTCGCTATGATGCAGGGCTAG
>CpI37_42
ATGACTCATCGCCGTTCCTTGTATACCGCACTTATTCTGACACTGCTGCTGGCCGTCTCCGCGGCGGTGGCTGTTTCGCTTCCCGGCGCGGGCATCACCACGGCCAAAGTATGGTCGGTTTTTCAAGGCGATGATTCTAGCCTTGCTCACACCATCGTGTTTTCTTGGCGAGCCCCGAGAATCGTCACAGCCCTCTTTGTAGGCGCTGCCTTAGGCATCGCAGGATCACTCTTCCAGGCATTAACCCGAAATCCGCTGGGCTCCCCGGACATTATCGGCTTTAATACGGGTGCTTATACCGGGGTTCTTCTCACCATGATGGCGGGCATGACCAGTTTTGCTTCCGTCGCTTTCGGCGCTCTCGCCGGAGGTCTGGCCACGGCCCTCGCAGTCATGGCGTTCTCCGTTCGAGTGCGTATCGACGGCCTCCGCATCATCCTGGTAGGCCTTGGTGTTTCCGCAATGCTCTCGGCGTTTAACCGCTGGCTTATTACCCGTGGCGACCTCAACACCGCATTATCTGCTGCTAGCTGGGGCGCCGGAACTCTCAACGGGATCCGCTGGGCCGCAGCCACCCCCGCCGTAATAGCACTAGGCATCATCGTGGCGCTGGCGCTGCTCCTGGGCTCACGCATCGATATCCTCAATCTTGGTGACGATACCGCCACAGCGCTTGGACTCCCGGTAAATCCCAGCAAGTTTGTCCTGTTGATCGTCGGAGTCCTCCTCGTTGCGACCACTACTGCCATCGCCGGACCTATTTCTTTTATCGCATTGGCCTCCCCTCATATTGCTCAACGCATCACGGCCAGCCCTCGTACGCCTCTATTAGTCTCTGCACTTACGGGCGCAACATTGCTCCTTGTCGCAGATATCATTGCGCAGCGGGCATTCGCACCCGTTCAGCTCCCCGTGGGGCTAGTCACTGTAGTTATTGGTGGCATTTACCTGCTATCTCTCATTGCCTCAGCTTCCCGACGCGCCTAA
>CpI37_43
ATGGTTTCGACCGCCTCATCCAACCCTAGCCCGATCCGTGGCTTCCTTCGGAAGCCTCAACCCAACGTACAGCGAACGCGCCGCTCACTGCTTGTCGTAGTGCTGCTGCTAGCGGTACTGCTTGTCGTAGGAAGTATCGCCAGCGTCATGATCGGCGCAAGGCTTATTCCCCTTCCTGAGATCCTTAACGCTCTATTCCATCCAGATCCCACTAATGTGTCTTCCACCATTGTGTGGGACCGACGCGTTCCGCGCACCCTCCTAGCCATTGTCGCCGGCATGTCTCTTGGTCTTGCTGGCACGCTCTCTCAGGCACTCACTCGCAATCCGTTAGCAGACACCGGCGCACTGGGAATTAATTCGGGCGCTGCTTTTGCCATCATGGTCGGCATCGCTCTTTTCGGTGCTTCTTCACCATGGGCATTCTTAGCACTAGCACTCCTGGGAGCATGTGGCGCGGCAGCGGTGGTGTACTCGGTGGGTACTCATCGATCAGCAACAGCAGACCCAGTCCGGCTGGTTTTATCTGGTGTGGCTCTGAGCGCAATCCTTTCAGGAATCGGCGAGGGGCTCTCCTTAGTTAACCCGCAGGCCTTTGATCGTTTAAAGAGTTGGATGGTAGGAAGCGTGGACGTCGGCACGCTTATGCCTCTGGGAATCGCCGGTGTGGGTCTTGCCTGCGGCATTGTGCTCACAATCGCTTGCGCTCACGGACTTAACGCACTTGCTTTGGGTGATGCCATGGCTATATCTATTGGCGCATCCACTGCACGCATCCGCTTCATTTCTTTTATTGCCGTAGTAATACTTGCGGCCAGTGCAACCGCTGCAGCTGGAGTCATTATCTTCCTCGGACTTATGGTTCCCCATGTCGCCCGCTGGATTGTGGGACCTGATCTGCCTCGTGTCCTCATCACTTCCCTGCTTCTTGGACCGCTCGTTCTCGTGGTAGCGGATATTGTGGGGCGTTTGATTGTCCCCGGCGAATTTCCCGCCGGAGTGGTTGTGTCCTTTATCGGCGCACCATTTCTCATCGCTTATGCCCAAAGCAGGAAGGGAGACATGTGA
>CpI37_44
GTGAAAGACACTCAATCTCTGAATACATGGAGCCACCGCATTGCTGTGATGCTGGCTCTTTTCCTTTCAATTTCCCTCATCTTTTCATTGGCCGCATGCTCATCCGAAGAAAAACAATCTAAGGATGCTGGACAAGGTAATGCTGACGTAGCCACCGGTGGTACACACTTCTCCACGGCTGATGCAGAAACTGCAAAGCTCGGTAGCGACGCAGCTCCAGGTGAGTTCCCTCGTACTGTTAAGCACGCTTTGGGTGAGACCGAGATCAAGGAACAGCCTAAACGTGTGGTTGTTTTGGATACCGGTGAACTAGACAGCGTCCTTTCCCTAGGGATCACCCCTGTGGGAATGGTGACTACTAAGGGATCAAATCCTGTTCCAAGTTATCTTGCAGACAAAGTAAAAGACGTTAAAAGCGTAGGAACGATTAACGAGATCAACGTAGAAGAGATTGCTGCTTTGCAGCCTGATCTGATCCTGGGCAGTAAACTGCGCGCAGACAAAATTTATGCTCAGCTCGCAGAAGTCGCACCAACTGTCTTCTCCATCCGTCCTGGATTCCCTTGGAAAGAAAACTTCCTTCTCATTGGCGATGCTCTAGGTAAAGAGAAAGAAGCAGAGGCAAAGCTGAACGAGTACACCGAAAAGGTTGAGACCATCAAGGCTTCCGTGCCAGCAGATACCACGGTCTCCCTTCTTCGTTTCATGCCTAAGCGTATTCGCCTTTATGGCAACAAGTCTCTCCTCGGTGTGATTCTTAAAGACGCAGGCCTTGCCCGCCCGGAGAATCAGAACATTGATGAGCTGGCTACTGAAATCTCTCCTGAGACTATCGACCAGGCAGAGGGAAGCGTGATCTTCTACAGTAGCTACGGCAAGCCTGATGCGACCGGCCAAGATGCCATTGTCAATGGCGCTGCGTGGAAGAACCTTAACGCGGTGAAGAATGGTCAGGCGCATGAGGTTAATGACGACGTATGGTTCCTAGGCCTTGGGCCCACCGGTGCTATGCAGATCGTGGAAGAACTCAAAGAACTGCTCCCCAAGAAGTAG
>CpI37_45
ATGCCAAAGTCAAAGATCACCCAGAGCTCCGCTCCTTTTGCGTCGAGCTCTACCTCTAACCGCACCCCGGTGAAGATCAATTCCACGGGCACTCCAGTGTGGTACAAAACCATCATGTTCGGCCTTATTCTGGCCGGTCTACTATGGCTTATTGTCAACTACCTCGCAGGTGAAGATATCGCTTTCATGATGTCCCTTGGCGCATGGAATTATGGCATCGGTTTCGGTCTGTTTATTGTGGGGCTACTCATGACTATGGGATGGCGCTAG
>CpI37_46
ATGAACGATGTGATTGCTGGCCGCTATGAGCTTGGTGAGGTCATCGGCACGGGTGGAATGTCAGAGGTCTACTCTGCCACCGATACTCTCCTTGGCCGCGAAGTCGCCATAAAGATGCTGCGTGCAGACCTTGCCCGCGATGTGAATTTCCGCGAGCGGTTTCGCAGAGAAGCCCAAAACTCCGGCAAGCTGAATCACCCAGCGATTGTTGCGGTGTATGACACTGGGGAGACCGAACGAGCGGGCATCAGCACTCCTTACATCGTGATGGAACGGGTGCACGGTCGAACCCTCCGGGATATCGTGCGAGAAGACAGCCCACTTTCCCCAACGGAAGCCGCACAAACGTTGCTTCCGGTATGCCAAGCGCTGCAGTTTAGCCACGACGCCGGGATCATTCACCGCGACATTAAACCCGCAAACGTGATGATCACTAATACGGGCGCGGTAAAAATTATGGACTTTGGCATCGCCCGCGCGCTTGACGACGCCACCAGCGCCATGACGCAGACCTCCGCAGTGATCGGCACCGCCCAGTATCTCTCCCCGGAGCAAGCCCGAGGCAAGCTTGCCGACGCCCGCTCCGATGTCTACGCCCTGGGCTGCGTACTTTATGAGACCCTTACCGGGCGTCCTCCCTTTGAAGGAGAAACACCCTTCGCCGTCGCCTATCAGCATGTCCAAGAGGACCCGGCCAAGCCCAGTGAATTTGTTTCCGATCTCACCCCTACTGCTGCGGTGAACGTCGATGCCGTAGTCCTCACAGCGATGGCCAAGCACCCTGGTGATCGCTACCAAACGGCTATGGAAATGGGTGCGGATCTTGAACGTCTAGCTCGGCATGCTGTGACAGAAGCTGCCCGCCATTACGTTTCACCTGCCAGCTTGATCAGCCAAGAGCCTAACCCCACCACTATCGTTCCCGTCACTCAGCTAGATCAGCCGGAAGCGGATCCGGTCACGTCGCGAGCAGAAAGAGCCGGATATGAGCGCTCTGCTTTTGCTGGCCCGGCTCATGCCGTGGAAGAAGATCGATCCGGCATGAGCAAAGCAATGAAGGCGGTTCTTGCGGTTCTCGCAGTGCTGGTGCTCGGCGTAGGAGGCGCTTTTGCCTACGATTATGTGAGCAACAGCAGCAAAAATAGATCATTAGTTAATATTCCCAAGTTGGAAAAGACGTCTCAGCAAGATGCAGTGAATCAGCTAGAGCAGCTGGGTCTCCAGGTCAATGTGATCGAAGAGGCTAACCCCGAGGTGCCACGGGGGAAAGTCATCAGAACCAACCCCACAAGCGGTTCCTCAGTACAAAAAAACACCACTGTTACAGTGATTGTTTCTTCCGGCAAGGAAGTCACTGAGGTCCCTGATCTTGCGCGCAAGAATACCGCAGATGCAGCGAAGATTCTTGAAGAAGCCGGATTGCAGTTGGATTCAACTGTTCGTGAAGAAAGCTCAGATAGCGTTCCTAATGGAGAAATCATAGAGCAAACTCCAAGCGCTGGCTCGCAAGTTTCCCGAGGCTCAAAGGTGGTCATCACTGTATCTACTGGAGTGCAAAATGTTCGTGTTCCGGTGGTGACAGGAATGAAGTGGGACCAGGCAGAAGGCAATCTCACGTCACTGGGATTTGTACCCGATGTACGTACTGTGGATGCTCCCGAACCAGCCGGTACCGTTGTTGCCGTCTCTGGCGAGGGAACTGAAGTGCCTAAGGGATCAACAATCACGGTCAAGGTATCCAACGGCCAAATGTTTAACGTCCCCAACATCACTCGGCTTACCGTTGCTGATGCCGTAAGGGCGCTTAATGCTGCAGGTTGGACGGGTACTGCTTCTAAGCTCACTCAGGGAGAACGTGTACCCACGGTATCTTTGTCCGATCAGAATTTGATCGCTTCCCAGGTTCCGGCCGCCGGCACCCCACTACGCAAAGATTCACCAATAGAAATTCATCTCTATGAATTCAGCCTCTCAGCTCTTACTGGCACTCGCTAG
>CpI37_47
ATGAGCATTGATTACGCTTCTCCAGATCCCGCGCTTCAGGCCCTCATCGGCGACGACTATCGTCTCCAGTGGGTTGTGGGTACCGGCGGCATGTCTACAGTATGGCTTGCCGACGACACCCGTAACCAACGCGAGGTAGCAGTCAAGGTCCTGCGTCCTGAGTTTTCTGATAACAATGAGTTCCTCTCCAGGTTCCGCAACGAGGCGCTCGCCAGCGAGAACATCATCTCAGAAAACGTTGTACAAACTTTTGATTATCGCGAACTCACCGACCCATCTGGCCGGACATTGTGCTTCATCGTCATGGAATATGTGCGTGGTGAGTCTCTCGCAGACATGTTGGCGCGTAAAGGAACCCTCGATGAGGATCTTGCCCTCGATGTCCTCGAGCAGGCGGCCCATGGCTTATCCATTATTCACAGGATGGGCATGGTTCACCGCGATATTAAGCCCGGAAACCTCCTGATTACCCAAAACGGCAAAGTAAAAATCACCGATTTTGGTATAGCCAAGGCGGCGGCCGCTGTCCCGTTGACTCGCACCGGCATGGTAGTGGGAACTGCACAATACGTCTCACCGGAGCAAGCTCAGGGTAAAGATGTCACCGAAGCATCAGACGTCTATTCCCTTGGCGTTGTGGGGTATGAGATGCTCGCCGGCAGACGTCCTTTCACAGGTGATTCCTCTGTCTCGGTAGCTATCGCCCATATCAACCAGGCACCACCCGCTCTTCCCACTACGGTTTCCGCCCCAGCCCGTGAGCTTATCGGTATCGCCTTGCGTAAAGACCCAGCGCATCGATATGCCGACGGCAATGAGCTTGCCCTGGCAGTGTCTACTACTCGTATGGGGCAGCGTCCCCCGCAGCCTCAGTCAGCACAGCTCCAGCAGATAGCACCCGAACCAACCCCTACTGCCTCAACCCACGCATTAGGTCAGACGGCACAACCCACCACGGTTATCCCAGCCACTGGAGAGGTTCCGCAGACTGTTTCTGTTGGTCAGATGACGGGAACTCATACTGGTTATAGCGCAGCTCCCGCAACAATTCCGCCGGAGGAAAAGAAAAAGAGCTCTGGCGGAGTAGGCACTGGTCTCGCTGTGGGAGTTCTCCTCGCAGCATTATTTGGTGCCGGCGTATGGGCTGCCAGCCAAGGTATCTTTGACGATTTGTTGGGAGGAAGTGACCAGCCCAGTAGTTCGGTCAATCCCGAGACGATTACCGCAACGGTCACGGAAACGCCTACGATTCGGGAAGAACCACGGCCAATCCAGCGTCCACAGGTAACTCCTACGATTAGCAGTGAGCCTTCGGAATTTCCTGATGCCTCAGAATCTGTTGTTCCGCTGCCGCCCACGGACAATCCCCGAACAGCGCCGACCGTAGATCTCAACGAGAGGTCGCAAGTTCCTTCCACTCATCAGAATACGTCTCCCACTCCAACACGCGGAAACGGTTCTGACCCCATCGCCGATCTATTGAACACTCTTAATACCCCAGAACAAGGAGGTGCCCCATGA
>CpI37_48
ATGAACCGATCAATCCGTTTTACTAGCGTCTTCGCGCTTCTTCTCATTCTTGTCCTCCTAGTTAACCTAACTAGGATCCAAGGTTTTAGCCAGGAAAAATACGCACAGAGTCCTTATAACCGGCGAGCCTTCATCGAGGCAAAGTCACAGGCTCGTGGACAAATCTCTGCTGGCGGCCAGGTACTGGCCGAGTCCTATAAAGACGAGAATGGCTACTACCAGCGTCGCTACGTGACCAATCCCATTGCCTATGGGCCAGTACAGGGATATCTATCCGATATCTATGGAACCGCAGGATTGGAGTCAAGCTACAACGGGATCCTCAACGGCACGGATGATTCTCTGGGATTCTCACGGTGGTGGGACGATCTCCTGGGCAACGAGCATAAGGGCGCTAACGTAGAGCTCACTCTGGTCCCCAGTGTGCAAGAAGTTGCTTATAATCAGCTGGCCAACGCTGGCTATGAGGGTGCCGTAGTAGCACTGCGCCCTTCTACTGGTGAGGTACTAGCCATGGCCTCTACGCCGAGTTTCGATCCTGCTGCGATCGTGGATCCCACGACTGCAGAATCCACGTGGGCAGCGCTTAATTCCAATCCGGGAAACCCACTCCTTAACCATGCAACTCAGGAGATTCTGCCACCAGGATCCACGTTCAAGGTGATTACAACTGCAGCGGGCCTCAACGCCGGATATGGTCCAGATTCTAAACTCACTGGCCAATCTCAGATTACGCTTCCCGGAACTACGGCGACATTAGAGAACTACGCTGGCCAAACATGCGCCGGCGCTAAAGAAGTCACCCTAGCTACGGCCTTCCAGTTTTCCTGCAATACCGCCTTTGTACAGATGGGTATAGATACAGGCGCCGAAAAGCTGCAGGAAGCAGCTAATGCTTTTGGTGTTGGGGATTCCTACGACCTCGGGATTGGTATGGCACGTGGAACGATCGGAGATATTTCTTCTGCAGCGGCCCGCGGGCAATCCGCAATTGGCCAAAAAGATGTAGCAATGTCCGTCCTACAAAATGCGGTTATCGCTGCAACAGTGGCTAATGGCGGCAAGCGAATGGAACCTCACCTGGTCTCCAAGATTGTTGGACAGGATTTAAAGACGATTTCTGAGACCAAACCCCGCGAGCTCAATCAGGCAATCAGCCCTCAGGTAAGCACTACGTTAACCCAGCTCATGAGACTTTCTGAGCGCCATACGGCAGGATATACTGGCGCAGACATCGCCTCCAAGACGGGTACTGCTGAACACGGTGAGGATTCTCGAAATTCCAACCCTCACGCGTGGTATATCGCCTTTGGCCCTTCTGTTAACGCCGATGTTGCCGTAGCCGTGGTGGTAAAAAACGGTGGTTCAGCTGGCCAAGCAGCAACTGGTGGTTCGGTAGCCGCCCCAATTGGTCGGGCAGTAATCGCAGCAGCTCAAGCAGCGCGTGGCGCGCAGAGATAG
>CpI37_49
ATGTCTTTTGCTCAACGCCTTGCCTCACGACGCATCGAATTTGGCTTGCTTGTCCTGGCCACTGTTCTCATCGGAGTCACCCTGATCAACCTGAACATGGCGCAGGGTCTCAAGGTAACCACGGAAACACTGTGGGTGATCGGTGGGTTCATCGGAGTATTCACCATTGCGCATCTAGCCATCTGCTTCACAGCACCCAATGCAGACCAGCTCATGCTTCCCGTGGCCAGTGTGCTTAACGGGCTGGGGTTAGTTACCGTCTATAGACTCGACTTGGCCACTGGTAAATCACTAGCTGGCCGGCAGGTTATATGGACGCTCGTGGCTATCATTTTGATGATCGTAGTACTCACTGTGATCCGTAATCACCGAATACTCTCTCGGTATTCATATATCTTGGGTTTGCTTGGGCTTGTGCTTCTTGCACTGCCACTCGTATGGCCCACCAAGATGAACGCCGACGCTAATATTTGGATCTCCATTGGCCCCTTCTCTGTTCAGCCAGGAGAATTTTCCAAGATTCTGCTGTTGCTTTTCTTCGCCCAATTATTAGTGAACAAGCGAGCGCTTTTTAATGTGGCGGGATACCGCCTCTTAGGCCTCGAATTCCCTCGGCTGCGGGACCTCGGGCCTATCTTGGCTGTCTGGTTCTTTGCCATTCTGGTGATGGCCGGTGAGAATGACTTTGGCCCAGCACTCCTGCTGTTCAGCACAGTATTGGGCATGCTCTACCTAGCCACCAACCGCGTCTCATGGCTACTCATCGGCGCCATGCTGGTGGTCATCGGCGGTACTACGTTGTACCAGATCTCTTCCAAGATCCAATCCCGAGTAAACAATTTTATGGATCCCCTAGCCAACTTCAATGGCACGGGATATCAGCTCTCTCAATCATTGTTCGGGCTTTCCTCAGGTGGCGTTGCCGGTTCAGGTCTCGGACAAGGCCATCCAGAGCTCATTCCGGTCGCAGAATCCGACTTCATACTTGCCGTTCTCGGCGAGGAAATCGGCCTCGTAGGCCTGGCAGCTATTCTGGTTCTTTTTGCCATCTTTGTTACCCGTGGTTTCCGTACGGCATTACGCGCACGTGATTCCTACGGAAAGCTCGTTGCCTCTGGACTTTCCCTCACCATTGCTATTCAAGTATTTGTGGTGACCGCCGGCATTACAGCCCTCATGCCAATGACTGGTTTGACCACACCTTTTATGTCCCAAGGCGGCTCCAGCCTCATGGCTAACTACATCCTTCTTGGGTTGATCCTGCGGATCTCTCACTCGGCACACTCCGGACAGTCTGATGTCGCAGGAGCTACTGCTCAAGGTGGGTCTTCTGTTGGACATAGGCCAGTTGTTAGCAAGGAGGCTCAACGATGA
>CpI37_50
ATGCTCAGACTTAATTATGCGGTGGCCTCCGATAGAGGCCTCGTGCGCGGGAATAACGAGGACTCTGCATACGCGGGTCCTCACCTCATTGCGCTTGCCGACGGCATGGGCGGTCACGCAGCGGGTGAGGTGGCATCGCAGCTGATGATCAAACATCTCATGCCGCTCGACGCCAGTCCCGACGACAACGATATGCTCGCGCTGCTTGCGTCGGGCGCCGACGACGCTAACCGGGCGATCGCGCAGGGCGTGCGGGATGAGCCGGCCACCAACGGCATGGGCACCACGCTCACCGCAATAATGTTCAACGGCACCGACCTGGCAATGTGCCACGTTGGCGATTCCCGCGGCTACCGCTATCGCAATGGCGAACTTGAACAAATCACTGTGGATGACACCTATGTGCAGTCACTAGTAGATAAAGGCGAGCTCTCCCCTGAAGACGTCTCCACGCATCCGCAGCGTTCTATGATTTTGAAGGCCTACACTGGCCGCCCCGTTGAGCCTACGCTCACCATGCTAGAAGCCCGTGCTGGCGATCGTCTGTTGCTATGTTCCGACGGACTCTCTGACCCAGTAACGCACTCGACCATAGAAACTGCTATTGCCCAAGGGACTCCCGCCGAGGTGGCCCGCAAGCTCGTGGACCTAGCGCTGCGTTCTGGTGGCCCGGATAACGTCACCGTAGTGGTCGCTGACATCGTGGAAGGCCCCAGTGACGACCAAGAGCTTCCCATAGTCCCCGTAACAGCAGGGGCATTGAACGGAGAACAACCAGAGGATCCCCGTCCCGATACCTCAGCGGGACGGGCTGCCATAGTGATGGCGGCACGCCAGCCACAGACTATCCCGGCGCGCGATGCACACACGGTTACAGCAGATCAGGCTAATGCCGTCAACACTAATGAGCCCCCCACCGATAGTGAGAAGAAAAGCGGACGCAGTAAATTTTGGGCGGGCATCATCACACTTCTTGTGATTGCTGCGGCCATAGCCGGTGGTTGGTGGGCAAAAACCATGGTAGATAACAATTATTACGTGACCACTGCCAATGAAGAAGGCCTAGAAAACGCGATCGTGATTGAACGCGGCGTGGATCTTGAATTCTTTGGTAAGCCACTACATTCCACCTACCAATATGCCTGCCTGAATTCCAGTGGCGATCTCTCCCTTATTCCTGAGAATTCTCACGATACTTGCCACCGCTTCCAGCTCAAAGACCTCACCGAGTCTGCACGTAGTTCCGTCGCTAGCCTGCCGGAAGGCAACTACAACGACGTACAGCAGCAAGTGCAGCAGTTAGCCAATCAGCTGCTGCCGGTATGCGTCACCCGCGAGGCTGTGACTAAACCGGAGGAGAAGAAGCCCGAAGACCAAGCACCTAATGGTGCACCCCCTCAAGCGGAAGCAAACCCCGCTGCTCCTCAGGAGCAGGAGGGGGCGTCGCCAAGCAAAAAGCCGGAGCCGGGTGATCTCTCCACTCCCGGAGTGACTTGTAGAGAGGTGAAGTAA
>CpI37_51
GTGGAATCCGTTATTGTTTTCAGCTTGCGCATCGCTCTACTGGTGCTCTTATGGCTGCTGATCCTGCTTGCGCTGTGGATCCAACGTAAAGATGCCAAGACGGCATCACAGTCAAACGGAGCCCCCGTAGCTGTGCCGGCCATTCCCGGCGCGATGAACGTAAGCAAGCCAGCAAAGCGAGGCGGCACACCGCGCCAGATCGTAATTGTTGAGGGCCCATTGATGGGCTCACGTCTGGATTTGGGCTCATTGGATGAGATTACATTGGGCCGAGCCAAAGAGTGCACGTTTGTTGTCGGCGACGATTATGCGTCGGCACGCCATGCGCGTTTGATAAAGCGCGGCAACGAGTGGTTTGTGGAGGATCTAGACTCCCGCAACGGAACGTTTGTGGGCGGTTATCGCATTGACCAACCAGAAAAGATTAGCACTGGTAGTGACATTAAAATCGGGCGTACAACGGTGAGGTTGGCTGCTTAA
>CpI37_52
ATGTCTTTAATGGACAAGATGGCCAGGCTGGATAGCGCCATGCAGCGCGGCCTGGACAATGGCTTCGCCTTCGTCTTTGGCGGCAAAGTAGTTCCTGCAGAGATCGAGGAGCTTCTCAAGCAGGAGGCCCAGGATAATCTAGTCCGTACATATGAGGGTGACGTCGAGGCGCCAAATGTTTTTCATATTGGTGTAAGCCCTAAGGATCTGGCCAATCTTTCACAGCGTTATCCTTCACTCGCTGATGATTTCGCAGATCAAATGAGCCGCTACAACCGTAATCAAGGCTGGACATGCGTGGGCCCTGTTGTAGTAACCATTGCCATTGAGTCAGGTTTACGTACAGGCCAGTTACGCGCCTTTTCAAGTGTTGATCCAACTCCCACTGGCTATAGCGGCTTCCAAGGAATTGATTATGCCGCACCCGATTCCGTTGATGCAGACGATATAGAAGATATAGAGGACGCAGACAATACGGATCCCAAGGGATCGCAGTGGGATTCCGATTCTTTCCAGGACGATGAAAGCGAGGACGTCGTGCAGCACTATCAGTCGCCGCAGTTCCCCCAAGAGCCCCGCACCGAGTATCTTACGGCGCAGGCCCCCGAGGCTATCCACACGGAGGTTCCAGTTCCTCCGGCAGCACCGACTACCCCAACGGTCAGCTTATTGTTGCAGGATGGTTCTTCTCGGACCTATCTAGTCCATGAAGGTTCCAACATTATCGGACGCAGCAACGACGCAGATTTCCGTCTTCCTGATACCGGCGTATCCCGGCAACACGCAGAAATTACGTGGAATGGACACGATGCCATCCTTACGGATTTGAAATCCACAAATGGCACAACTGTCAATGACACCCCTATTGATAACTGGCTGCTTGAAGACGGCGACGTGATCACCGTAGGACATTCCCACATTGAAGTCCGTATTGTTCATCCCACGTACTATTAA
>CpI37_53
ATGAGCCAAACACAAAACCGATACGCCGGAATCTCACCGCCTCCTCGCATTACGCATTTACTATGGGCAACAGTCTTACTTATCAGCATGGTGATTGGTGCCGTATCTGGAGGATTTGCCGCCGGTTTTTTGGCTAAGAAAATCCAGGCACCAGTAACCGACTTTATTGTGGTCGGCGGCATGCTCGCAGCATCGCTGCTAGGCATTGCGCTTTTCTATCTAGGCTTCATACAACGATGCCACTGGGGACGACGAGAACTCGGTTTTATATCTTCAAGCAGATCGCTCTGGCACCTTATGTGGTGGTTCCCATTGACTGTCACGATCGGCAGCATTGGAGCAATGATCATCGGAACTTCAATGGGATTATCGTCTAAGGAAGCTGATAACGCTGCAGCAGGGTTCCACCTAGGCCCAATTGCGTCCATCGCCTTACTCGCAGGAACCATCCTCATTGTCCCTTTCTTTGAAGAAGTAATCTTCCGACGCATCCTCCTTGACTGGCTAGCCACCAAAATGCCAATACAGTTTGCATCTTTTCTCGTGATTCTGGCATTCACTCTGGCTCACGTCTCACCCGCGATAATGGCGTACGTGTTTTTCTTAGGGATCTCTCTGGGGCTCGCCAGACTGTGGTTTTCCACGATGTGGGCACCCCTTATCGTCCACGCAGCCAACAACACTCTGGTGACAATCATTGCGCTAAGCGCGTAA
>CpI37_54
ATGAACACAATCCGAATAGGAAGCGGACTCGCTTTCTCCCCTAACAAGGACCTTGAACTGTTTTCCCGCATGGCAGCCAAAGGAAAACACCTCTCAGGAGTCGGCCTTGCCGGACACGGATGGACCTTTAAAGATGGAGAACCCGAGCACGCGATCTTTGACCTTGTCTACGAACACAACCCACACAAAGATTTCTATGATATTTTCGCCGCAGCCGGATGGACGCATGTCCTAAGCGCGAGCAACATTCACGTCTTCAAAGCACCGCCTGGAACTACTCCGGCTCACACCAGCATCGAATCCAAGCGTGAAGAATTCACCCGCCAGATAAAGATTTTCTCCCGTTACAGCGCAACAGCCCTGGCAGTCTTCATCGCAGCTGTTTTTATCATCACCTACGTCCAGCTACCTTCTTGGGTCGCTCCCCTGGTGATGGTGATAACGCTCGCCCCTGTGGTGTACACCGTGATGCCGCTTCTGGGTTACTGTTGGCACCGATTCAGGCTCCCCGCACCGCAATCGCTTGCTTGA
>CpI37_55
ATGGCCCGCAGTTCAGGATTTGATAACGGCAATCTCAGCGACGCCGCCGTTCATATCCTCTTAGCCCTCATCGAGCCTCGCCATGGCTACGCGGTAATGCAGTTTCTTCACAACGCAAGCCACGGGCATATCGACATCGGCCCAGCCTCGTTGTACACCACGCTGAAAAAACTCACCGCAGCCAATCTGATCACTGAGGTAGATACCGACGAGAACCGCCGCATTTACCACATCACACCCCACGGGCACGAGGTTCTCACAGACAATCTCGAACGCCGCCGCCAACTCATCACCATGGCCGACTCAATTCTGGAGACATCATGA
>CpI37_56
ATGCGTATCTCTCACTCCCTCATCGTTGTAACCTCCACAGCGCTACTACTCACGGCGTGTGGTTCTTCTGTAACAGCACCAGAGACTTCTTCCAGCTCAGCAGCCAAGACCGTGACTATATCCAACTGTGGTCGGGAACTCAGCTTTGATAAAGCACCTGAGGCCCTTGTAGGCATGCATCCAGCACAAACAGAGCTGCTGATCCGCCTAGGACTGAAGGATAAGATCGTTGGACAGGCTCAAGCGAAAGCACAGGCCTTGCCTGATGATGTTGTGGATAAGGCAAAAAACATCCCCACCATTGGTGGCGTAATGCCCCCGAGCCGCGAGGAACTCCTTTCGGTTAAACCGGACTTTGTTTACTCCCCCGCCACCTATGAGTTCTCCGCCAAACAGGGGTTTGCCAGCATAGAGCAGCTTAAAGAAGCTGGCGCCGCCGCCTATGTTGCCACTGGCGGCTGCGAAGACCGGCGCATGACAGGTGAGGTTTCTGACCTCTTCACTGACCTCACCAACCTGGGAACCATCTTTGGGGTACAAGAAGAGGCTCAGAAGATGATTGATAAAGACAAAGCCGAGCTCGAAGGCGTAGAAAATGCGCTTAAAGATCAAAAGAAACTACGCGTCGCGCAGATCTACAGGGAAGGCGACACCTTGCAAGCCATCGGCGCTGGGATCGAATATGACATCCTCAAGCGCGCCGGAGCATATAACATCTTCACCCCAGATCAGAAGAATTTCTCCGATTTCTTCGCCTCAACGTTAACCCCCGAGGCACTTGCAGCCGAGAACCCCGAGGCCATCGTCTTTGCGGCCTATGACGCAGACCATGAACAATCCACACGCGATTACTTAACCAAGACGTTCCCCGACATGCCGGCAGTCCGGGAAAACCGCATTATCTCAGTCTCCACGTCCGATATGTTCCCCGGAACACAAGGAAACATTAAAGCCGTGAAGCACATCGCCAGCCAGCTCTACCCCGGCGCGGTTAAATAG
>CpI37_57
ATGAACATCGAATTTGATTGCGTGAGCGTGGAATTATCCGGCCGGACTGTCGTTGATCGAGTCAGCGCTTCAGTGAAATCTGGTCAGATCCTCGGGCTGATGGGGCCAAACGGCTCAGGCAAGTCCACACTTCTTCGCACCGTGTACCGCGGCCTTAACCCCGCGTCAGGAACCGTACGACTAGGAGGTGAGGATGTTCGCGCGCTTTCTCATCGCGAGGTTGCCCGGCGCGTGGCGGTCATGCTGCAGGATTCTCCCACCGATTTCGATTTAACCGTTGAGGAGACAGTGATGTTGGGGCGCGCCCCGCATCATTCGATCCTGGGCCGAGACACCGGTGAGGACGTCCGCATCGTGGAAGAGGCGATGCACGCCACCGACGTCGTAGAGCTCGCGGATCGCATGGTCTCCACGTTGTCCGGCGGCCAGCGACAACGGGTGCTACTTGCCCGCGCGCTTGCCCAGCGCACCCCGGCTTTGCTTCTCGACGAACCCAGCAATCACCTCGACATCAGCCACCAACATGAGCTCATGTCCACCGTGGCTTCTCGCGGTGGCACAGTCATCGCAGCACTGCACGACCTAAATCTTGCAATGCACTATTGCGACCGGGTGCTCCTCCTCAAACAGGGATCAGTGGTGGCCATGGGTACCCCTTCACAAGTTCTCACACCAGAACTCATCCGCGAGACCTTTGCCATCAACGCCCACCTACTCCCAGGGCCGGTAGATCCTGTTCTCGCGTTTACTCCCCTTTCCTCCAGCCTTAAGGATATTTAA
>CpI37_58
GTGCCCCACCACAATGCGATTAAACAGCTCAGCGGCAAAACGGCGGGTGCCAGTAAGCAACTCACCACCCGCCGACGCCAAACAGCCAAGACACGACTCATCTGCGCCGTCCTAACCGTTGCCATCCTCATTCTTCTTATCGTTTCCGGAGCAACCGGAACCGTTGACGTCAGCCTTTTAGAGGCTGCACAAATAGTGACAGGGCATCTCATTCCCAATATGCCCTGGATGAGCGATGGCAGCCTTAGCACCCTGCAAGATCAGGCCGTATGGCAATTTCGACTGCCCCGCACACTACTAGCAGGGGTCGCGGGAGCAGGCCTAGCGCTAGCAGGGGCATTAATGCAGGTTACCGTGCGCAATCCATTGGCAGAACCCTATATCCTCGGAGTCTCCTCCGGAGCAAGCGTAGGGGCCGTGCTGGTGATCGTTCTTGGGTCAGCAGCTCTTGGCGGCCTCCCCTTAAACATCGCCGCATTCCTAGGCGCTCTGTGCGCATGCATCGCAGTCTCACTCCTGGCAAGGAAAGATGGCACACTTTCTCCCACTCGCATGATCCTGGCGGGCGTCGCTTTGGGCACATTGCTGAGCGCTATAACAAGCTACCTCACCATTTCCACCAGCGCACAAAACGTGGTGAGCGTGATGTTCTTCCTGTTGGGATCGGTGTCGGCGGCGTCGTTAAGCAGCGTGGTGGCACCGTTGGTCGCGCTTCTTGTTTCACTCGTGGTGGCCTACATGCTGGCAAGGCATCTCAATGTACTTATGACTGGCGATGAATCTGCCATGTCCTTAGGAGTGAATGCGACAAAACTTCGCGCACTCCTTTTGGTCATAGCGTCGGTCCTCACTGGGACCGTGGTGGCCGTTGCCGGTGGCATCGGATTTGTGGGTCTTGTTGTTCCCCATATCGCGCGCATCGCGGTGGGAGCGGATCACCGCCGAATGATTCCAGTAACGGTACTGGGTGGCATGGCGTTTCTTATGACAGCAGATCTACTAGCCCGCACAATCGCGCACCCTACGGAGGTTCCGCTGGGCATCCTCACCGCTTTTGTTGGTGCACCCTTCTTCCTGTGGCTTATGCGCCAGGGTGGCGCAGAGAAGGCGGGTATGGCCGATGAACATCGAATTTGA
>CpI37_59
ATGCATCAGGCCAATCTTTCACCAACTACACCATCGGCAGATGCCACAATGGTGGAAGTTCTGCGTTCACACACGCCAGAAGCTGCCGCCCAATGGTTTGCAGCTATGCCACACAGCACGGTGACCACGCTGATCACAGACCTTTCCACGGACGATCTATATACACTGGCCACCACCCTAACGCCAGAGAACGCCCGGACTCTGCTTACGGTCTTTGGGCCCGAAGCAACCGCTCGCGTCCTACATGCTTTATCACCACGAGAATGTGCGGAGCTCGTGGTTACGCTTGATACCGATGTTGCCGCACAAACATTACGGCGGCTGGCTATGGATTCCGAAGAATTCGTCGACGATCTTCTATCAGCGTTGCCTGTGGCCACCTCAGCCGTACTCTCACGTGTGCTTTCCTGGCCCGCAGAATGCGCAGGCGCCTGGATGTGTCCGGAAGCAATCAAAATCCCAGTGCATTCCAGTGTAGGAACGGCTGCAGAGGCGTGCCGTCAAGCCCCTTCTACATTCAACGAAGGCATCTTTATCGTAGATTCAGACATGCACTTGGTGGGATGGCTCGCACCAGAAACTCTCATCACTTCTCCAGATCGGACACCGGTGGAGGACGTCATGGTCGATGCTGCCACGGTAAGAACATGGTCAACCAAGCCGCTCAGCGACCAAGAGCAGGCAACAGAATTGGCTCGCCGCTCCCCCACAGGCACAGTCCCCGTTCTGGATGCCGACCATATCCTTGGGGTAATTACCCGAAACTCCATCACGCGCATTCAGGAATCGGAATTGCGAGAGGATAATGCCCTCCAGGGAGGCGCATCACCACTCGAGGTCTCATACCGGCAAGCTTCAATAAAACAACTGTGGCGGGTCCGAATAGTCTGGTTGGCGCTATTGTTCTTGGCCGAGATGTACACAGGAACTGTCTTGCGCCATTTTCAGGATGAATTAGAAGCGGTGGTTGCACTGGCGTTTTTCATTCCTCTGCTGATTGGCACCGGCGGAAACATAGGCACCCAAATCACAACCACCCTCATTAGGGCAATGAGCACTGAGAGTTTAAGACTCCACGACATGGGCCGCGTACTGCCTAAAGAATTAGGTGCCGGCTTACTACTGGGGTTGGCCATGGGTCTACTAGGAGCGATTCGTGCTTGGTCTTTAGGGGTGGTCCAACCGGTTATCCTGACAGTCGCCATAGCTCTGGTCTGTATTTGTCTGTGGTCATCCCTGATCGCTTCCTTCCTTCCGCTCCTGCTCAAAAGGTTTGGCACAGATCCCGCGGTGGTATCTGGTCCTATGATTTCCACGATTGTGGACGGTACAGGGCTCGTCATCTATTTCACTGTTGCTCGGCTCATCATTCTGGGAAATTGA
>CpI37_60
ATGGACGCCAGTGCGAGTCCGGTTCCTGAACAAAAAGACGATGACCGAGCACAATCACGCGCCCGTCGATTCACCTTGCGTCTAGGAAAAACCCGCACTTTGTACCATCGATGA
>CpI37_61
ATGTTTAACCCTCGAAACGGACTTCCCGTTCCTCCTGCATGGCTTGAAACCGCAATCTTTTATGAGATCTATCCGCAAAGTTTCTACGACTCTAACGGTGATGGAATCGGCGACATACAGGGGATCGTCGACAAGCTTGATTATATAGCCGACCTTGGCGCAAACGCGTTATGGATCAACCCTTGCTTCGATTCCCCCTTTAAGGACGCAGGATACGACGTCCGCGATTACTACACAGTGGCACCACGCTACGGCACTAATGCTGACCTAGAAAAGCTATTCACGGAAGCCCACAACAGAGGGATCAAGGTTCTGCTCGACCTTGTCCCCGGACACACCAGTGAGCAGAACGACTGGTTCCAGTATTCCTGTAAAGCAGAACCCAACCAGTATTCGGATCGCTACATCTGGACATCTCACGCCTTTGATAACGGCGATGGCCTTCCCTTCATCGGAGGCGAAGCACCTCGCAATGGCACCTATATCCTCAATTTTTTCAAGAGCCAACCGGCACTCAACTATGGCTTTAACAAGAAAACACGCCCCTGGCAGCAAAGCGTTGATGCCCCTGGTCCGGTAGCTAACCAAGAAGAGATGGCCAACATCATGCGCTACTGGTTAGACAAAGGCGCGGACGGTTTCCGAGTAGACATGGCCGATTCCTTGGTCAAATTTGATGGTGAAGATAAACAAGAAACCATCAAGGTGTGGCAGAAAATCTTTGCGAGATTCCGCAATAACTACCCTGAGGCGGCATTTGTCTCAGAATGCGGCAAGCCTATTCAGGCGCTTAAGGCCGGCTTTGACATGGACTTTTACCTAGATTGGCGCAACAACGGCTACAACGTCTTGGCTCGCAACACAGACGATCCACTAGGACGCAGCGAAGACCTCAGCTTTTTCAAGCAGTCGTCCGGAACCTCGCCGCAGGAGTTCATCGACCAATACTGGCCGCAATATGAACAGATCCGCGATCTTGGGTACTTCAGCCTAATCTCTTGCAATCATGACACCCCGCGTCTTGCGCCTCGGCTCAACGATGCCGAGCGCCGCCTGTTCTTCATGTTTCTACTCACCATGCCCGGCGTCCCCTTCATCTACTATGGCGATGAAATTGGCATGCGCTACCTCGATATCCCAACTAAAGAGGGCGGATACCAACGCACTGGTACCCGCACGCCAATGCAGTGGGATGCGGCAAAGAAAAACTACGGGTTCTCCAGCGCTCAAACAGAGGAGCTATATCTTCCACAAGACACAGCCGCTGATGCCCCGGATGCGGCCTCGCAAATGCTGGATCCCGCGGCGTTACGCCCCTTCATACAAAAGCTCATCGGGCTGCGGTCGCAACACCCAGAGCTGCACGCAGACAGCGACTTCTCATTCCTGTGGGCACACGATAACTCCCGAATCCTCGCTTATCGCAGAGAATCCTCAGACGGAAAGCGCTGTGCAGTAGCCCTTAATGCCGGCGACACCGCAGATAGCATCACTCTAGAGTCCCCGGCGACCATCATCGTGAGCTCCGGCGACGCCCGAGTGGAGGACAACACCGTGCACTTGGGACCGTCATCGGGAGTAGTGGTGGAATTAGCTTAA
>CpI37_62
ATGTCCTGTACAACCCATGCAGAGCACACCCACACCCACGGCCCTGAGTGCGGTCACGTAGCTGTTCCTCACGGTGATCACGTTGATTACGTCCATGACGGCCACCTCCACCGTGAGCATGAGGGCCACTGGGATGAGTGCGAGACCACCGAGCATCATGTTCATGAGAACCACGATCATCAGCATGGCCCTGAGTGTGGGCACGTAGCTGTTCCTCACGGCGACCATGTGGACTACATCCACGATGGACACCGCCACGCTTTTCATGAGGGCCACTGGGACGATCACTAA
>CpI37_63
GTGCCCACGATTTTTCCAGGTGACGGCAAGAAACTAGGTTCCATCTATGCCCTTGCCGTCACCTACTTTTTCGTGGCCACCTGTGGGGCAATGACGTCGCTTGCTATTTCACTTCACTTTGCTTCGCGTGAAAGTGGCGAAGCACTAGTGTCCGCAGTTCTCATCTCAGGAGCTTGTGCACAGGTATTTTTATCACCGCTCCTCACGCCTTTTTTTGACAGGTTTAGGCCACTTACTGTCGCACAGACTGCCGCATTCATAGAATGTGTCGCTCTGGTACTTTTGTGTTTCTTCCCCGAACCAGTGTTCCTCATTGCTGGAAACGTTGTGGTGTCTACATTAAGTGGCTTGTCTATCCCAGCCTATTTTGTGATCGCGGAAGAATGCGCACCATCGCTCAATCAGGCACACGTATTTTCCCTCCTTGACACCGCACGACTCAGCGGAAGCTTCGCAGGACCTGCGCTGGGTGGCCTTCTTTTAGATTTTGGAACCCTGAGCACTGCACTGGCCTACGAAGCTGCAGCCGTTGCAGGCTCATTCCTTGTGTTATGCATACTAGGTTTTCGTCTCCGCAAAAACTTTGCACAGATTAATAGCACCAATACCGGGCGGAAACCGCTCAAAATTTTCCGCAGCATCCTTGAGGCCCCCGCGCTGCTCCTTACTCAACCTCACACGCGCCAAGCACTGACAAGCATCTGGGCCGCCATCATTTTTACGTCCATCTACAACGTGGCTCTCGTCTTCTACGCCACGGAGACGCTCCAGGCGAGTGGACTTATTTACGCAATCGTGGCCCAAGGCTTCATCGCGGGGCGCATTTTTGGCGCACGCATTTCCGCACGCCTCACCAAGACCAACGCGCTGCCTACCTTGGTTAAGGCTGGCGCCGCCATGGGTTTGTGCATCGCCATTCCGGGATTCGTGCCGTCACTTCTTGTATGTATCCCATTCTTTGCGCTGGCCGGAGTCTGTAATGCTCTCCAGGTTGCCGCGCTCAGGATAGTCATTGTCAACAGTGTACGACCAGCGATCAAGTCCAAAGCACTATCAACAATGGGCACGGTTAATAACTCAGCAATGCTCGTTGGCTATATCGTTGGTGCCCCGGTCATCACTAGCATCGGCCCGAGCTTGGCACTTGTTGTCGCTGGCCTCGGCACGATGCTTTTTACAGTGCTACCGCCAACGTGGCGAGCGCTGCGTATCGCCACTCGCGGGAAAACGGTTACTTCCTCATCTTCTTGCTAG
>CpI37_64
ATGATTGGCAATTTGTTCTCAGTGAATCTTTCCAAAGACGGCAGCACAACTGTCCATTTCGGAGTCACATGGCATGACATGGACTTCTTTTCACAGAAAAAAGACCTTTTCCGCGACGCCCACCTTCCGCACTATTTCAAACAATCGGAACCAATCCTTCTGATGTTTCGGTAA
>CpI37_65
ATGCCCACACACTTGATCGGGGCGACACTAAATTCTTCGACAAGCTCCCGCCTCAACTTGAAACAGAGCTTGCTGGTGTTTCTCCACCCAGGTGCAGCAGCACGGCGCAACCCTCGTGAGGACGCTCCCGTGGGCACGCACAAAATTCGTCGATAA
>CpI37_66
ATGACCCCCACAGGACACAGCGAACCTTTCGACGATTTCCCACACGATGTCGAAGCCCTGTTGGCGCAGGCACCTGCACCAATAATCCCCTCGGCGCAATTACGAGACAACATCCTCGATGCCATTGCTGATATTCCCCAAGAGGAATCAGAAGCAGCGCATACGCCGCCGATCGATGTCTCAGCTGAGCCTATTGCAGATGTTATTCCGCTATCTGGGCGCCGTAAGTTTACGCGTGGGTTTCTTGCCGTGGCGGCGTCGGTAGCCATAATCGCTGGCGGCTTTGCATTTTGGCCACAAGCAGACCCGCATGCAGAAATGCACAGTATTCTAGCGGCTTCTGATGTACGCCAGGCCAACACTCATGCCATGGGCGCATCACTGGACATTGTTGTGTCCTCGTCAATGAATGAGGGCGGCGCGCTTGTTGATGGTGCACCCAAACTCAGCGAAGGCATGGGCGCACAGGTATGGGCAGTGATGGCAGACGGCTCCACAAAATCCGCCGGCGTTATCGGACCCGAGGATCACGATGGAGTATGGATGCCGTTACCAGGGGAAACCTCAAAGGTGATGATTACTGAGGAGCCACTCAAGGGCAGCTCTCAGCCACAGGGCACAGTCCTTGCCTTAGTAGATGTGTAA
>CpI37_67
ATGATTTCCACCCTTTCCGTTGTAGAGTTACCGGTCATGGACCCCGATAACCTGCTTGTTGCCAGCGCTCACGGCGACCAGCGGGCATTCGCCGCCCTGTATGACCTACTGGCCCCGCAAATGTTGGGTTTGGCAGCACAGATCATTCATGATCGTGCGCAAGCCGAGGAAGTCATCCAAGAGGTATTCATTGAGCTGTGGCGCAGCGCTAAAAGTTACGACCCAGCCAAAGGCGGTGCCCGTTCCTGGGCGCTACGACTCACACGCTTGCGAGCAATCGATCGCTTGCGTTCCGACGTAGCCACCAAACAGCGCGACAACAAAGACTTCCTAGAGCAAACCACAACGTGGCACGCAGCCGAGGAAGAAGCAGTGGAATCGCTGGAATCGCAGCGAGTTCGCAAGCTTGTCGACGCCATCGGCGAACCACACCGCACCGCCGTCATGCTGGCTTATTTCTCCGGTCTAACTCACCCCGAAATTGCCCAGGCCACCGGAGTTCCCCTTGGTACTGCCAAAACCCGGGTCAGAGATGGATTAAAAAAACTTCGCTCAGCGATGAGCCTCATGCAAGGAGGTGCACAATGA
>CpI37_68
ATGAAGAACACCACGATCCGTAAGGCACTTATCATCGGCGCATTCTCTGCAGCTGCCCTCGGCCTCACAGCCTGCGGAGACGATCCAGCTCCCGCCAGCCAGACGTCCACGAGCGAATCTTCCCAGCCCTCCGACGCAATGTCTAAGGATGCCATGACCAAGGAGGATGCTATGACAAAAGACGCCATGCCCAAGGACGCCATGGATCGCATGGAGCACAAAGAAGGCATGGACGGCAAAGACCACATGGATCGCATGGAACATACAGAACCCAGCGACGCTATGAAGCACTAA
>CpI37_69
GTGTTCCTTTATGTGCTTTTATATTTCAGCTTTAACAATCTTTTGGGAGCACGGCACCTTCTGGTTGCAACCATGCGCGGCGGCTCCCTTCGCACTCACGACGCAACAACAATGGCAGCAATGGTGCAGTGCACGAGCCGTTATTAA
>CpI37_70
ATGCTTGAACTCATTTTGATCGGGCTTATCGGTGGCATTGTCACCGGTATATCTCCGTGTATTCTTCCGGTTCTTCCGGTCGTTTTGGCGGTTTCTGTAGACCGTAAACCTACCCATGTGATTTCTGGCCTGGCCCTTAGCTTTGCCACTATTACTTTGGCGGGAACTCTGATCCTTGGTGCGCTGGGACTGCCTAAGGATGTGCTGCGATGGGGAGGCATTATCTTGCTGGTCCTGGTGGGCGTAGGCATGATTGTGCCTAAGCTCGGCGAGTGGATCGAGGCACCATTTAACCGCATTCCGCGCCCAACATCGCTACAGCTCAAAGCGCGTAATAAAGGCGGCTTTGCTATTGGCCTGGCGCTGGGAGCTGTGTATGTTCCATGTGCGGGACCGATTCTTGCAGCTATTACGGTTGCCGGCGCAACTGGCGATATTGGACTTTCTACGGTGATCTTGACCGTAGCGTTTGCCATAGGCGCAAGCCTTCCACTGCTCATTTTTGCTCTCGCAGGTAACAAGATGGGTGAGCGTATCGACGCCGTCCGGAAGCATCGGGGCATCGTCGGCGCAATTATCCTGGCGCTGGCGCTGGCACTGGCTTTGAATGTTCCCGAGAAACTGCAGCGCAGCCTTCCTGACTGGACTGCCGGTGTACAGGAGCGACTGAGCGATAACGAGGCTGTTCAGAATGCCCTCAGCAACGGAAATGGCAACCTAGATTCTTGCCGTAGGGCTGATAAGGGCAGCCTGCAAGACTGCGGATCGGCGCCAGAATTTGAGGGTTTGACCGGATGGTTTAACACCGATAAACCAGTGGGAACCCATGATGGCAAGGTGACTTTGGTCGATTTCTGGGCTTATGCATGCATCAACTGCCAGCGAGCAGGTGAACACATTACTAAGTTGTATGACACGTATAAGGATGCCGGACTTGAGGTAGTAGGCGTGCACGCGCCCGAGTATGGCTTTGAGCATGAGGCCGCCAACGTGCGCGCAGCGGCAAAGCGTGAGGGGATTAACTATCCAGTAGCGCAGGATAATGACTTTGTTACCTGGAAGAAGTTTAACAATCGATACTGGCCAGCACGGTATTTGATTGATACTAAGGGTAATGTGCGCCATATTCATGAGGGAGAGGGCGCCTATGCGGAGACTGAGCAGCTTGTGCGCCAGCTTCTCAAGCAAGCTAACCCCGATGTTCAGCTACCTGATCCTATTGAAACTGGTGGTGGAACAGATTCTAAGCTCACCGAGCAGCGCAATCCGGAGACTTACTTGGGTGCTGAACGTGCCCGTTTCTTTAACAATAATAATTATGGCCTGGGAGAACGCGACTTTACGTATAAAGAGCCCAGGAAGGGACAGTACTCGCTCAGCGGTAAGTGGGACGTGAAAAATGATCACATCGTTCCTGTTAAAGATGCAAAACTGTCGATCAACGTACATGCAGCTAAGGTTCAACTTGTGGTATCGGGACAAGGAAAAGTGAAAGCTACTTTCCCTGATGGTAGTGACAAAACTTTTGATGTATCCGACGGCACAATAGACGTCTATGACGCAGATAAGCCTCTTGACGGCATAATTTCTTTGGAAATCGAGCCAAGTGTAACGGCATACTCGCTTACTTTCGGGTAA
>CpI37_71
GTGAAAGCGATTGTAAAAGCTGAGGGGCCGGTGTTGGGCTCTCGTCTTTTTGTAGCGTACTGCCGTGCTTCAAACCAGAAATTAGGCCGGCGGATTCGTGAACGCCTCATGTTCGCATTAGAGCAAGCCCTTAACTCTGGTGACATGGTAGCTGACATACCCTTTACTCGATCCAACGCTGAAGCCATGGTGCTTCGTCCTCGCTCTAGACCTGCAGTAGTGGTGCGTTCATTAGGTCCGCGTTCCCTCGAGCAAGTTCCGTTAGCGGAACTTCAGACCGTTATGTGCGGCATTGAGGCGGAGAATCCAAAGATAGGCAAAGGGGATTTGTACAAGCAAACCCTAATTTTTTATGACCGTTGGGGGAAGTTGAGCAATAAAGTACGCTTGATTTTTAGATCCAGCTTATGA
>CpI37_72
ATGAGTTGGTTTTCCGATCTCTTTGCCCTACTCACTACAGCTTCTCAGTGGTGGGGAACCACCGGATACCTTGCCCGTATTGGTGAGCACATAGGAATCAGCCTGGCAGCCGTGGCCATTGCTGCCGCCTTTGCCATCCCAGTCGGTGTAGCTATTGGACATACCGGACGAGGCTCCGCAATAGTAGGAGCGATCAGCGGTGCCGCACGCGCGCTACCCACACTTGGGTTGCTTACGATCTTCGGCCTTGCCTTAGGTATCGGATTAGAAGCACCACTCATAGCCTTAGTGATACTCGCTATTCCTTCATTGCTAGCCGGAGCTTATGCAGGAGTTGCCAGCACAGATCATGACACCGTGGATGCTGCGCGCGCTATGGGTTACACGGAGTGGCAGATTATTAAAAACGTGGAACTCCCCTTGGGTGCCGCCGTGCTCGTAGGCGGTATACGCTCAGCAACATTACAAGTCACGGCCACGGCAACCCTTGCAGCTTATACGTCAGACGTAGGGCTCGGGCGTTTCATCTTCCATGGTCTAAAGGCCCGCGACTATATAGAGATGCTTGCGGGTTCCGTTTTGGTTATTGTGTTAGCACTGATCCTTGACCTAGTACTTTCTATGTTTCAGCGAACCACTGGGGCACACAGCGCAACAGCATAA
>CpI37_73
ATGAGGTGGCTACGTCATGCGTGGCCATATGTGCTGGATATGGCAGCAGCCCATCTCTTCCTCAGTATTCCAGCAATCCTTATTAGTATCGCGGTCTCTATCCCCATCGGCATGTTTGCCGCCCGCAATCCGCGCGTAGGAAACCTGGTGGTATCCGCGGCCTCCCTGGCTTATACAATCCCCGCCCTTCCTATGCTGATATTGGTTCCTTTCATCGTGGGAGTACCCCTGCGATCAGATACTAACGTCATTATCGCGCTGTGCATCTATGGCGTCGCTCTTCTTGCACGTACTGCAACAGATGCTTTTCGTTCCATACCTGAGGACGTGCGCATGTCCGCATCTGCCCAAGGCATGAGTGCGCCCCAGGTTGCGTTAAAGGTTGATCTGCCTCTTGCTATTCCGGTATTAATCTCCGGCATTCGCGTGCTCGGTGTCTCCACTATTGGCCTGGTGACCATCGGCGCATTAATAGGAGTGTCTAGCCTGGGAACACTGTTTACTGATGGTTTTCAACGCAATATTACTGCTGAGGTACTCACTGGTATAGGTGCTGTAGTCATACTCGCGGTGCTTTTCGACGTCCTCTGTCTCATCCTTCAACGCGTACTCGCACCTTGGTCGGTGATAAAGAAATGA
>CpI37_74
ATGATCGAATTTATCGACGTCAGCAAGAGCTACGCTAACCCCCGCAAAGAAAAAGGTGACAAGAAAAATAAGATGCCAACAGGCGCAGCATCTAAAAAGCAAACGCCAACAGAAAATGCTGTGAACAACTTCAACCTTGTTATTCCAGAAAATCAAACCACCGTTTTTGTTGGTTCCTCCGGCTGCGGCAAAACCACGCTCCTGAGAATGATTAACCGAATGGTTGAACCCACGTCTGGAGAGGTTCACGTGCGCGGCCGAAACGTGGCCGATGTCGATCCCGTAGAGCTTCGCAGATCCATCGGGTACGTCATTCAAAGCGGCGGCCTCCTCCCTCACCGCAAGGTGCTGGATAATGTGACAACGGTTCCCCTGCTTAACCGCGAGCCCAAAGAGGAAGCTATCCGACGCGCCCGGCTGGCCCTAGAAACAGTAGAGCTCGACCCCAGCTTTGAAAACCGCTATCCCGGTGAGCTTTCCGGCGGACAGCAGCAGCGCGTTGGCGTCGCCCGCGCACTTGCCGCAGACCCAGACATTCTGTTGATGGATGAGCCTTTTGGTGCGGTCGACCCGATCGTGCGGCGCGCACTACAGCAACAGCTCATTGAGTTACAGGCCCGCCTGCATAAAACCGTGGTGGTGGTGACCCATGATGTCGATGAGGCCTTCCTCTTAGGCGATAACATCGTGGTGCTAGAAAAAGGCGGAAAGATTGCCCAAGTTGGAACGCCTACGGAAATTTTCGCACAACCAGCCAATGATTTTGTCGCCCAGTTCATGGGCACCCATCGGTCAGATAGAGACTTGCACACCACGGTCATCGGTGGCTCACGGGTTGTCGTGGATAAGCAAGGTCGTCCGGTCGGTCGACTAGGTGCGGACTCATGA
>CpI37_75
ATGAATATACGTAATGCAACTGCTGCCGATATTCCATATGCTGCAGTTACCCTTGCTGCAGCTTTTCAAGATTATCCGTGGACACGCTGGTCAATTCCTACGGCTCATTACCAAGAGCGTCTTGAAGAATTACAAGGACTTTATCTTTATTACGCTCTCGAACACGGGACTGTGCTGATAAACGATCAACAACAGGGAGTTGCGGCTTTTCTTCCGCCCAATGTTCCCGAACCTAACACTGCTGCCCAAACAAGAATTACAAAGTTATTGGGAGACCGTATTCATGCCACGCTAAATACAGAAATCCCTCAACGTCCTAAAGATTCTTGGAATCTAGCCACCATCGGTGTGCATCCCGATAACTGGGGACAAGGCATAGCCTCAGCCCTCCTTGCCGACGGATTACAGCGTTTAGATGCAATCCAGGCAAAGGTTTCTTTGGAAACATCAGACCCCCGTAATGTCGCCCTCTATTCTCGTTATGATTTTAACGTGACCTCTCTAACACAAATACCTCATGGTCCGACCGTCTATTCAATGTTGCGTGAAAGAAGAGACACCAATACATAG
>CpI37_76
ATGGACATCCTCAACAAGGCTAAAGAACTGCTAGATCAAAACGCCGATAAGGTAAAGGATGCGGTAGAAAAAGTTGGCGATCTTGTCGACGAGAAAACCGACGGCAAGTTTGCAGACAAAGTCGACCAGGTCCAAGAGGCCGTAAAGAAGAAATTAGACGAAAAGTAA
>CpI37_77
ATGCTGGGGCACATGACGCTCTACTCGGACACGCTTTCATTGCTCACCCGCATGGTGCAGAACGCCTGCGTCAACGACCTCACCCCCGATTCAGGACAAGAAGTCCGAAATGCCGACACTCTAGAGGAATTCTTTGCCGGCGAGGCCGTCACCATCGACCGCTACGAGTCTCACCCAGGACGTGTAACCATCGTGGTTACGGTCCCCGGCAGCGACCCCGCCGCCGAGCCGCTTACGCTGCTAGGGCACACAGATGTGGTGCCCGTGGATGAGAAAAAATGGACCAAGCCACCCTTTGAAGCACTCATAGAAGATGGGAAAATGTACGGCCGCGGCACCGTAGACATGCTCTTTATCACCGCGACAATGGCAGCCGTGACCCGCGAAGTAGCACGGAAAAAATCCAATCACGGCACCCTTTACTTTGTAGGCATCGCAGATGAAGAGGCTCGTGGTGGTTTAGGAGCTCAGTGGCTCCGCGAACACCACCCGGACGCGTTCAGCTGGAAAAACTGCGTGTCGGAGACCGGTGGCTCTCACCTTCCAGGCGCAGATGGTTCCGACTCCGTGATCGTCTACATCGGCGAAAAGGGCGCTGCGCAACGCAGGCTCCACGTCCATGGCGACGCCGGCCATGGTTCGGCGCCATTCCAAAAGGACAGCGCCATTGCAAAGATCGGCGAGGTGGCGCGTCGTATAGCTAGTATCCAACCATCAGTGCACAGCGACGACGCATGGCACGGCTTTGTACGCGCGTTCCGCTTTGACCCAGACACAGAGCGCAAGCTTCTCGACGGCCATCCCGATTCCTACAAATCCCTCGGCGAACTCGCAGCATTTGGCGATGCCATCTCACACCTCACCATCGCCCAAACAGTCCTCCGCGCCGGCCAAGCCATCAACGTTCTACCCAGCCACGCATGGCTAGAAATGGACATCCGAACCCTCCCTGGACAGTCGGACGAATGCGTTGACCAGCTACTCAACCAAGCCCTAGCCGATTTAGCACCCGAGGTCACCATCGAACACCTCATCAGCGAAGAGGCCACAATCTCCCCCACAGACTCGCCACTCTATAACGCTATGAGAGATACGCTGCTGGAATTCTTCCCCGAGTCCACCGTGGTCCCCATGATCGCACCCGGAGGCTCTGACCTGCGCTTTGCCCGGCGCGCAGGCGGCGTGGGCTATGGCTTTGCAGTACACGCCAAACAGCGCACGTTGGGGCACGCGCACGCGCAACTTCACTCCCATGATGAGTTTCTTTACCTAGAAGATTTGGAACTCACCGTTGCCGGCTATCACCGACTTGTAACCCGCTTCCTAGAACACTCATGA
>CpI37_78
ATGACTGACATTCTGGAACTTGCCCGGACCAAGGTTCTTGAGGAAGGCAACGGCCTGAATAAGGACGAGGTCCTCCAAGTGCTCACACTAGAAGAAGACAGAATCCCTGAACTCCTTGCGCTCGCACACGAGGTGCGCCTCAAGTGGTGTGGGGAAGAAGTCGAGGTAGAAGGCATTATCTCCCTGAAGACGGGTGGTTGCCCTGAAGACTGCCACTTCTGCTCCCAGTCCGGCCTTTTTGAGTCCCCCGTTCGTTCCGCATGGCTCGATATCGCGGGGCTTGTGGAAGCCGCAAAACAAACACAGAAGTCTGGTGCCACCGAATTTTGCATTGTTGCTGCGGTAAAAGGCCCGGACGAGCGCCTTATGAGCCAGCTGGAAGAGGCAGTAGCTGCTATCAAATCTGAGGTGGATATTGAGGTGGCGGCGTCGATAGGCATCCTTACCCAGGAGCAAGTCGACCGGCTCAAGGCGGCGGGCGTGCACCGCTACAACCACAACCTAGAAACTGCGCGATCGTACTTTCCCAACGTTGTTACCACTCATTCATGGGAATCGCGCCGTGAAACTCTGCGCATGATCGGGGAGGCCGGCCTGGAGGTCTGTTCCGGCGGCATCATCGGCATGGGTGAAACGCTGGAACAACGAGCAGAATTTGCCTGTGACCTGGCAGAGCTCAATCCCACTGAAGTCCCCATGAACTTCCTTGATCCGCGCCCGGGCACCCCATTTGCAGATCTGGACGTTATGGAAACCCCGGATGCATTGCGGGCAATTGGGGCATTCCGGCTTGCGCTGCCCAAGACCATTCTCCGATTTGCCGGTGGGCGCGAGCTCACCCTGGGGGACCTGGGCACCGAACAAGGTTTGCTCGGCGGCATCAACGCGGTGATCGTGGGTAATTACCTGACCACGCTGGGCCGTCCAATGGAAGACGACCTGGATATGCTGGGCAAACTGCGTCTTCCCATTAAGGCCTTGAACGCGAGCGTCTAA
>CpI37_79
ATGAAAACCACATCAACCGAGCTTATCCAGGTAATGCTTGCTAACGAGCCCCCGCTCTTTCACCCCAACACCGGACAAGAAATCGCTGCGGGAGAGACAATCAGGCTTTCTCCCTCGGCGCGCGCCGGGTTGGAAGCCCCGCGTTTTTGCCAGATCTGCGGGCGTCGCATGGTGGTGCAAGTGCGTCCCGACGGCTGGGAGGCAACCTGTTCGCGGCATGGCACGGTGGATTCCGTGTATCTGGGACGGCGCTGA
>CpI37_80
ATGACGTTTAAAAGCTTTGAACAATATGCAACAGCCAAAGGTCTGAACTGCCGCGTCACTCCCGAGCCGCAAAATAGTGACTACCAGTCTGGGGTCACAGAAATTGCGGGGACCACATGGCATATACGTACGGCGCGCACCACACCGACCAAGAAAGGTGCTTTTGTAGCTTTTTGGACTCGGGACAAAGCCGGGAAAACCACACCGTTTAGCACGCAAAATGCACAAGGCGGGTTACTGGTGTTTGTGGAGCAGGACACGCACCGGGGAGTCTTTACATTTACTGCAGAACACCTTGAGCGCCTAGGTATTACCGCAGGGTGTTCCGCAGGCAAACGTGGTTTCCGGGTATATCCAAGCTGGTGTACTGATCTCAATCCACAGGCCACCGCCGCACAACGCGCCCAAGCGCCCGCGTTTAGCTGTTACTGA
>CpI37_81
ATGAAAAAAGGCGTGGGTGCGGACGTAGTACAACAGTTGGAGGAGATCTACGCGGCGTCGATAAGCCTTGCCAAGGAGATCCTAGAGACTGGCGAGTACGGGCGCTACTGCGATGTAGTTTATCCCAAGCTTATAGTGAAGATCCTTAGCTGGCACCCCGTTGATCGCACCGAGCCTTTTGGTTATGTGGACGCTGCAGGATGCTACTCGGCGGTGCTCTCTAAGCCGGAGTTGATCCATGATTACCTTTGTGAACAGCTGGAACGTCTCTGTGCAAATTATGAATGCGTGATTACCGTGGAACCTTCTACCGTGCGCATTCCACCGGAGTATATCGACGGAATAGAAGGTGTAACCGAGGCTCGTCGTGCAGGTGATGTAGCTGCCGAAATTCCACGACCTACCTTGGATGACGTTGATGATGCCATTATCGACGGCGAATGGGATGCCTTCCACGGAGAGGAAAAACCGCTCTTCCATTTCACCCCGCAGCGTTTTGATATTGCGTGTGCGCGCATCCAGCATTACACCGGAATTTCCCCAGCTAGCGTGCAAAAATACATACTTTTTACAAACTATTCCATGCATGCCCGGGAATTTGTGAACTTTGGGCTATGCGAGCTGTCGCGGGAAGGATCGCGTTACAGCGCATTGGTGCTTCCCGACGGCCACAAGATCACGCGCGACCAGGCGGAGCATATTGATCGGGAAAGCCTGAGCCTGGAATCCAGGTTCCAAATGCCGCGCTATGACCTAGTAGCGGAAGACGGAATGGGCATTACCATGATCAATATCGGTGTGGGACCGTCCAATGCCAAGACGATTACGGACTGCCTTGCTGTGCTTCGACCGGAAGCGTGGGTGATGATCGGGCATTGCGCTGGACTTGACGGCCGCATGCGGATCGGTGACCTTATTCTGGGGAACGCCTACCAGCGCGATGACCACCTCCTTGACGACCATATTCCTCTTGATCTGCCTATACCCGCAGTTCCAGAGGTTCAGCGTGCCCTGGAAGCGAGTGTTCGGGAGGTATATGGCGAGGATCTTTCCTTGATGCGTACCGGCACCGTCCTCTCCACCGACGACCGCAACTGGGAATGGCACACCCCGCAAAAACTATGGAAACTACTCCGAGGCTCTACTGCAGCTGCCTGTGACATGGAATCGGCAACGCTAGCGGCTAATGGATACCGTTATCGCATTCCTTATGGCACCTTGCTTTCCGTTTCTGACCTTCCGCTTCATGCCGTTCCTAAACTGCCGGCTGCAGCGCAAACCTTCTATGCAAATTCCAAGCAGGCGCATGTGATGTGTGCGGTGCATGCCATGGAGCTTCTTGCTCTTACTCCGGAAAAACTGCGGACGAGGAAGTTACGCCGTACGATCGGGGAGGTGCCATTCAGATAA
>CpI37_82
ATGGCCATACTTTGCAGTACTGCATTGGCTCTGGGCGCATGCGGAAGTACGGGGAAAGTGGGCGGCCCGAGCAATGCGTTGTCTATAGAACAAACAACGCAGATAGACAGCGCAGACGGGATTGATGCCTCCAAACTGCTCTTTTCCTCTTCCCAAGCCGTTGTTATCGCCGGTGATTCTGTGGGGCAGAAGTGGGAGGGCGCGAAAGCAGCGGTGAAGCGGGGCGCGCCGCTGCTGGTGCGCACTGCCGATAACGCGTCGGCCATTGATTCGGAGATAAAGCGCCTCGGGGCTCAAGACGTTATTAAGATTGACGAGCCTCAGGCCCCGGACCCGGAAATTTCCGAGGCCAACATTGCCGATAAAATCTCGCAGCTCACGCCCGAATCCCCGCTTTTTAACGGCGGCGCGTCCATCCTGGTCTCCGGGCACACCACGGCCGCTGACGTAGCCACCGCACGCGCGTCGGGGGCCAAGGTGGAGTATCTTTCTTCGGGAGATGCGCGTGAAAGCTCTGCGCTATCCGCTGATCCCGACGCTCATGTGGTTGCCCTGGGGCCAAGTTTTGCCAACAAAGAACGCTTTAATCGCCAGGTAGAGATGATTAGACATGGTGAGGTCCCTGGTGGCGGGCATCTCATTTTCCCCTCGCATCGCGTGGTAGCTCTCTACGGTCATCCCTCAGGCGGGGCGCTGGGAGTGCTTGGCGAGCAACCCGCTGGGGAAGCCGTAAACAGGGTGAATGATTTAGTGGGTAAGTATCAGGCCGTTGCACCGGAAGAGAGCGTGATCCCCGCCTTTGAGATCATTGCTACCGTGGCGAGCTCGTCAGCAGGGCCGGATGGCAATTATTCCAATGAGGGGAACGTTGATGAGCTGCGCCCGTGGGTTGAAGCGATTGGTGATGCTGGAGGCATAGCGATTCTTGATCTACAACCTGGCAGCGCAAGCTTCCTTGAACAGGCGCAACAATTTGAGGAATTGCTGAAACTGCCGCACGTTGGACTGGCGATAGACCCCGAGTGGCGGCTTAAGCCGGGGGAGAAACCCATGGAGAGGGTCGGCAGTGTTGGGGCGGGGGAAGTGAACCAGGCTGCTGCGTGGCTGCGGGACCTGGTAAAAGATAATGAGCTTCCGCAGAAAGTCTTTGTTGTGCACCAATTTCAGCATCAGATGGTGCAGAACAGGGAAACCTTGGACACCACGGCACCGGAACTTTCGTGGGTTCTTCATGCAGACGGCCACGGAACCGCGGGCGATAAGTTTGCCACGTGGGATATGGTGCGGAAGAATCTGCAGCCCGAGTTCTACCTTGCGTGGAAGAACTTTATCGATGAGGATCAGCCGATGTTCACTCCCGAACAAACGTTTAAGATCGAGCCTCGGCCTTGGTTTGTGTCCTATCAATAA
>CpI37_83
ATGAGCGGGATGAAAAAAACCAAGAAGCTCACGTGGACTACTTCTGAACAGTTAGGTGCATCGCTTGTAGAGGATGTGGGTGGGGTAATAGGGGAGGCAAATTGCTAA
>CpI37_84
ATGATGAAAACCCGTCGTCTGAAGACTGCCCTTTGCACAGTTCTTGCCTCGTCCACTTTTGCCGTTGCCTCGGTCCAAGCCATTCCGCTTCCTTTCCCGCTCGGTGCTTCCTCAGGCATAGACGTTTCGGGCCATCAGCACCCTAACAGCAGCAGCATTAACTGGAAGGACGTAAAATCCCACGGACAGTCCTTTGCTTTTGTTAAAGCAACAGAGGGGCTGGGCTGGACCAATGACTTTTACGCCAGTGACATTACTCAAGCCGCAGCTCAAGGGCTGAAGGTAGGGTCGTATCATTACGCCCGTCCAGGCGCTGACGCACGGCAGCAGGCGCGTCACTACGCCAATGTCATCTCTCATACGCCGAATCATTCCTTGCCGCCTGTCCTGGATCTTGAGGTAGCTGAGGGGAAAACCCCGCAGGAGCTGGTCAACTGGACACGAGATTTTGTTCAGGAGCTGGAAAAGCAGACCGGTCGCGTCCCCATGATCTACACCTACCGGTACTTCTGGATTGAGCAGATGGCTAACACCACTGAGTTCTCACAGTACCCACTCTGGCTTGCGGCATATCAGGCGCAGGTACCCGGGACCGTGGGTGGCTGGGATCAGATTGATTTCTGGCAGCGCTCCAGCTCCGGACGCATTAACGGCATCGTCGGCGACGTAGATATGAACCTGTTTAACGGTGACGACGGCGAACTCGCCGCTTTTGCTGCAGGTAATCTCCACGCTGCGGGCAACAAGTTCGCCTCGATCAACCTCCCCGAGCTGGCCGATTTGGGTAAGAACGCAGGGGGCGTAGTAGCAGTTATTCTGGCTTTGAGCGCCGGAGCAGCTGCCGCGCCACAACTGATTCAAGCCGCCGAAGCCGCAGGCCTAAGCTCCGAGGGGGCTCAGGACCTCACCACTGTGGTACAGGCTTTGGCCAAGGCGGGCAAACTCCCAGTGGATCAGCTTAACAAGATGGCTAGTGGTAATTACACCGTTGGTGACCTGATTATTCTGCTGGATAACGCAGCCCACATTGCGGGACTAGATGAAGGCCAGAGCTCTAAAGCTGCGATGCGCGCAGATGAGCTTAATATCGACGCCAACCAGGTTGCACAGGTACTTCGCAGCCTCGCCGCCCGCTAA
>CpI37_85
ATGAGTAACAACAGAACTATCCGTGTGGCCATTGCTGGGGTTGGGAACTGTGCTTCTTCCCTTATCCAGGGGGTGGAATATTACAAAGACGCCGATCCCAATACCAATGTCCCCGGTCTCATGCACGTGCAATTTGGCGATTATCACGTAGGCGATATTGAGTTTGTTGCCGCCTTTGATGTGGACAAAGAAAAGGTTGGTCTAGACCTTTCTCATGCCATCAATGCCTCCGAAAATTGCACGATCAAAATCTGCGACGTCCCCGAACAAGGCGTCACCATTCAACGGGGTCCCACGCTGGATGGATTGGGAAAGTACTACCGCCAAACCATCACAGAATCCGATGCCGACCCCGTAGACGTTACTCAAACCCTAAAAGACGTCCGCGCGGATGTCCTGGTCTCTTATCTTCCCGTCGGTTCCGAGGAAGCGGATAAGTTCTACGCGCAGTGGGCTATCGACGCCAAAGTCGCCTTTGTTAACGCCCTCCCCGTGTTCATCGCCTCAGACCCCGAATGGGCGGAAAAATTTGAGAAGGCCGGGGTTCCCATCGTGGGCGATGACATTAAATCACAGGTAGGGGCCACAATCACCCACCGCGTGCTAGCAAAATTGTTTGAGGATCGCGGCGTGCATCTTGATCGCACGATGCAGCTTAACGTCGGCGGCAACATGGACTTTAAAAATATGCTCGAGCGCGAGCGCCTAGAGTCCAAGAAGATCTCCAAGACTCAGGCTGTCACCTCTAACTTGGATCAACACATTAAGGCACACGACGTCCATATTGGTCCATCGGACTACGTCGGCTGGCTGGATGACCGCAAGTGGGCTTATGTTCGCTTGGAGGGCACCGCGTTTGGGGATGTGCCGCTTAACCTTGAGTACAAGCTGGAAGTATGGGATTCCCCTAATTCTGCCGGCATCATCATCGACGCTATCCGTGCCGCCAAGATCGCTCAAGATCGTCGACTCGGTGGCCCAGTATTCGCAGCGTCCTCGTATTTGATGAAGTCCCCTCCAAAGCAGCTTCGCGACGAACACGCCCGCGCGGAACTAGAGTCATTTATCGCCGGCGACCCTAGCTAA
>CpI37_86
ATGACGCTCCCCGACCACAACACCACGCAGCCAGCCGCTCAAAAAGAGCAATCAAATCGGCTTAACTCCCGCCTCAACTGGCTGAGGGCTGGCGTGCTCGGAGCTAACGACGGAATCGTTTCCGTCTCCGCCCTTATCCTTGGCGTAATAGCTACTGGTGTAAGTCACGGCGCCATTTTGGCTTCCGGCGTTGCCGCTACGATAGCTGGTGCCATTTCCATGGCCCTGGGAGAGTTTGTGTCAGTCTCTGCACAACGCGACTCAGAGCATATGGTCATGGAACGCGAACGACTAGAACTGCTTCATACTCCCGATGAAGAGCGACAAGAGATCGCAAAAATCCTTTCGGGTTATGGAATGTCAGAGGAAACCGCTTTACAGGCGGCTACCGAAATCGGGCGCAATGATCCCTTCCCTGCGCACTTGCGCATCGAATACGGCATTGACGCCCAAGACCTGACCAGCCCATGGCACGCTGCTTTTTCTTCCGCAGCCTCCTTCACCGTGGGAGCCATTCTCCCCTTGCTCATGGTGGTCATCGCACCTCAGGAGAACAGCGCTATAGGCATCATCGCGGTCAGCTCAATCACCATCATCGCTCTAGCTATTACCGGATATCTCTCTGCAGCCATCGCCGGCACGTCACGGATGCGTTCCGTTTTACGCCTGGTGATCGGCGGCACCATCGGGTTAGTTCTCACCTATGGAGCAGGCGCACTTTTCGGAGGAGTCCTCTAG
>CpI37_87
ATGGCAGTTATCGACGCCTCTCTGCCGCTCTCTGCGCGACTTCCCGCACGAGGTCTCTTTGAGGATGACTGGCGCGCCCGCCCCACACCACACCACCCCTACCCTGTGATTTTGATTCACGGCACCGGGGTGACCAAAGGCGATTGGATGGAACTAGGCACAGATCTACGCAAGAAAGGCTACGCAGTTTTTGCACCCGATTTTGGAATGCGCTCAACGGCCGCAGTGGCAGAATCAGCAGACCAAGTTGGCGCATACATCCATGCAGTGCTCAAGGTCACCGGCGCCAAGCAAGTGATCCTCGTTGGGCATTCTCAGGGAGGAATCCTAGCCAGGTATTGGATGCATCATCTGGGCGGAGCACGCTATGTATCACACCTAATCTGCCTTGCTGTTCCTAATCATGGCACCTCTCACGGTGGCGTTATCAGCCCTCTTACCCGCACCGCTCGCGGTACAGTTGTGGTCGATTCCATCATCACCAACTTTTTCGGTGCCTCAGGATTTGAGATGCTTGCCGAAAGCGACCTCATCCAAGAGCTCAACGCTAACGGCGATACGCTGCCCGGCATCTATTACTCCTGCATTACTACAAAATCCGATACCATCATTCAGCCAGCGGAATCTTGTTTCCTCGCAGGCCCCCTCGTCCGCAATATTTATGTGCAAGCAGTATCAAAGCGTGCAATAGTCCTCCACGAGGATGTCCCTCATGACCGCCGCGTACGACGCATCGTGCTCAACGAGCTAGAACGAGTGGAACGTCTTACTACTAAAAAGCACGTGCGCACCGAACATAACGCTTGA
>CpI37_88
GTGTCCCTTACTGTTGCTGAGGCAATTGCGAATCGCCGTGCTACTCGTAAATACACAGAGCAGGAGGTGAGCGACGTGGTGCTTGATGCCGTCGTTTCACAAGCTCTTCAGGCACCGAGCGCCTTTAATGCGCAGCGTGCAGACTTGGTGGTGGTCCGAGATCAAGCGATCAAAGATAAGATTTTTGAAGCTTCGGGGCAAAAGCAGCTTCGCGACGCCCCAGTAGTCCTCATCACAGTCGCGCGTGCCGACGTTCCCGAGGATCTCGATGAAGTCCTTGGAGCGGAGCGTGCGACGTTTGTGCGCAATGTTTTAGCTGATGCCGATGCCGCGCATCTACGTGAGACGGCGCTCAAAGACGCTATGTTGGTAGCAGGCTTTGCGTTGATCGCCGCTCAAGGTGAAGGCCTGGCCACCTCGCCCACCACAGGTTGGGATGAGGCGAAAATTCTTGCTGCTATAGGCTTAGCGGACCGCAGTGATCGCGCTGTGGGGTTGGTTATCGGTATGGGATACCCTGCGGAATTTCCAGCGCATCCCGGTCGAGCCGAGAGCCGTCGAGTTGATAACGGTTATGCACGCGGCTGA
>CpI37_89
GTGAATCCTGGTCCGATTATTTTGCCATTTAACGGCAAAACTCCGCGAGTTCACGAGACCGCTTTTATCGCGCCGAACGCTACCTTGATCGGCGACGTAGAGATAGCGGCGCATGCCTCTGTGTTTTATGGATGTGTTTTAAGGGCGGACATCAACATGATCCGCGTGGGCGCCCGAACCAATATTCAAGATAATTCAGTGTTGCATGTCGACGGCGATGCACCGTGCATCCTAGGCGAGGACGTTACTGTGGGGCATATGGCTTTAGTGCATGGCTCTACCGTGGGGAGCGGAGCTCTGGTGGGTATGCACTCTGCATTGCTTTCGCACTCGGTTGTTGGCCAGGGAAGCTTGATTGCTGCAGGGGCCGTAGTACTTGAGGGACAAGAAATACCCGCCGGGGTCCTTGCTGCGGGGGTTCCAGCTAAAGTCCGGCGGGAGCTTTCCCCTGAGCAATCGGCGGGTTTTATCTCGCATGCCGGCAGATATGTGCATACTGCCAGCATGCACAGGGAGCTTGGGGCGGGCCTGAGTTTGGATCAGGTGCGCTTTAGCTAG
>CpI37_90
GTGACGCGTTCCAAGCTTGTTCACGGCTCCGGAAAATCCCAGCCCACCGTGACCCGAGCCGTCGCCGCACTCATGGAAGTAAAGCTTGTCCGAGAAAGACCAGACCTCTCCATCCCCAATGGCCCAGGGCGCCCCACTATCCCCATCGAGCTTTCTACATCTCCATGGGTGCAGATTGGCTTGGCTGTAGGAACCAAGACCACATATGTAGGCGCATACAGCACTCGTGGCGCAGTAATACAGGAAAAAATCCTTGACATTACCCCGTCGCAGATGAGCGCAGATCAATATGCTGAGACACTATCCACAACTATCCGTGAGATCGCAGAGCTTAGCGAGCTTCCGCTGGCCAACGTAGGCATTGCAACATCGGGTTACGTCAATGACCTCGGTCTTGTTACAGCAAAAAATCTCGGATGGGAAGGCGTAGATCTCGCCGGACGAATTTATAACCGCATTTCCGTTCCCGTGGCCATCACCAGTGCTATTACGGCGATTGCAGGTGCTGAGCAGCAGGCGCAAAACCCCGATGTGCCCGCCAACTCACTCATTTTTTACGCCGATGATTCCATCGGAGCGGCGCTTCAAAACCCCCAAGAAGTAATGGTGCTACCGCTCGATGAGAATATCCACGGGGCATCTTCCCTAGGGGCCGCCGCTGTGGCCCTAGTCGAGCAAGCACGACCAAAAGTTCTCGTTCTTGCCGGCTCCGCTTTTGAGAACTCCGAGGATGCTCTGGCGGTAGGACAAGCACTGCGTAAGTCGCCCCACGGAACAAAGGATAAGTTGGAGATCCGAGTGATCCCCACTCATCTTGATAACGCCCGCGCTGCCGCTCGCGCCATCGCAATGGATCGACTTATAGAAGACCCTCTGGGACTAGCTAAACGACTAATCACTAAGCGCAGACGAGCTGCTAGCTAA
>CpI37_91
ATGGTCACCACCGATCAAGCCCTCTCGGCGGGAAGTGCAGCGGCAAAAGTTGCAGAATCTGGCACTGGACGTGCCGGCGAAAAGAGCGGGAAGTCCCGTCATTTGCCACGTCATCTACGTCGACTTCATTTCTTTGCGGGAATTGTCTGTGCGCCGCTTATCTTCATAGCTTCTCTTACCGGGCTCGCGTATGCCTTTGCCCCGACGCTGGAGAACGCGGTGTACTCAAGCAACACCACTGTTGAAGTTCCTGCTGATGCGAAGCAGCTCCCAATGGAAAAGATCGTGGATATAGCTACTCAACGCCACCCCGATCAGCCCATCTCTGGTATTCGTGTTGGCGAAAAAGATCAGGCAGTACGAGTGCTGTTTAAACACCCCACTAAGAGCGCAAGCTTTAGCGATGCCGTATTTGTTAACCCTTACAATGGCGAGATCACGGGAGACATGGTGCAATATGGCAACGCTGGGGCGCTGCCATTGCGAGATTGGTTGTCTCACGGACATCGTGATCTGTGGTTAGGAGATATCGGCCGCTTCTATTCTGAGTTTGCGGCTTCCTGGCTTGGGGTCCTAGCTGTCAGCGGCGTGTACCTATGGTGGAAGCGTCAGCGCAGCGGTACCGGAAGGATCGCCGCTATGTTGAAGGTATCTGGCCGTGGACGCACTAGGAACCTGCGCTGGCACGGCGCATTGGGTACAGCTCTTGCGCTGGGCATGATCTTTTTTACTTTCACAGGCCTAACATGGTCTTCGGTGGCCGGTACCAATATTGGCAAAGTTCGCACTGAACTGAATTGGGCTACTCCGAAAGTAACTACTTCCCTCGACGGTTCCGCCGCCCCTGCAGTAAAAGATCCGCATGCCGGCCACGACCATGCCGGTCACGATCATGGCAGCCATTCGGCGACCTCGTCCTCTGCAAAGTTGAGCCTTGCTGAGCAATCTACACACGTTGCGGCGACTGCTGCTGCTGAATTGCGTAGCGGTGTCACCTTGCGGCCGCCAAGTGAAGCAGGCCAGGCATGGAGCGTCATGGAGAATCGCCAGGCGTACCGCAAAGATAACAACTCTATTGCAGTCAATGGCGATACGGGTGAAGTAACGGCCCGTCTGGCATTTGTTGATTGGCCTTTTGCTGCGCAAGCTACGGCATGGATGATTCAGCTGCACATGGGCACGATGCTGGGGCTTCCCAACCAGATTGTGTTGGGATTGCTTGCGGTAGGCATCATCATCTTGGTTGTACGCGGTTATATGTTGTGGTTCCAGCGTCGTCCGCAAGGCCAACTCGTGGCGGATGCACCCACGCGCGCCCGTGGCGCGGAGCGTCGTTTTGGCCTGGCGGGGATCCTCGCAGTGGTGGGCATGATTGCTTATGGATTCTTCGCCCCAGTATTTGGTGTTACTTGCTTGGCCTTCGTGGTGCTCAGCGTGCTCTGGGACGCGGTGCGCTCGCGGCGTCGTAAAGCAAGCTAA
>CpI37_92
ATGAGCTTTTCCCCTCAGGAGCCGTTGATTTCCGGCCTGACTGTTCGCGCCATGACTTCGGACGATAAAGATATACGTGCAACCGCACTGTTAAAAAACTTAAATCGCTTTGAACAGCGTTTTGATGTGCAGGATTTTGCGTCCGAGCCTTTGCGTAATTATCTCGATTTTGATCCTACCCGTGGCGATATAGGTCTTCTCCTCGCTGATGATGCGGGAGAGACTGTCGGCGTGATGTGGGCTGCCTTTATCAGAGGATTCGGGTTTATCAACGCCAGAGTTCCGGAATTGACGCTGTACCTTGCTGAAGAATGGCATGGCAAGGGCGTAGGTCAATGGATGCTGGATCAGGCTGAAGAGTACGGCCGGGTCCATGGTTGGCCGGGGGTTGCGGTGAATGTGGAGAAGGAGAGTCCCGCTCGACGCCTTTATGCGCGCTGCGATTATGTGACTCAAGACGGTGGATCCGCGGCGGGGAGTGTGATGCTCAAAACTCTCAGCCCGAAAATTCGGAGCGTGGCAGTGTACTGCGGTTCTGCACACGGGGCACGACCGGACTACACCGCCGCGGCGCGTGCGCTCGGCACGGCGCTTGCGGAACGCGGCATCACCATGGTTTATGGTGGCGGGAAACTGGGGTTGATGGGGGAAACCGCAGACGCTGCTATCGCTGCAGGAGGGGAGGTGCATGGTGTTATGCCTCAGAATCTTGTTGATCTAGAGCAGGCGCACCCAAGACTAACTCGACTGGACATCACAGAATCCATTGCTGAGCGTAAGACTCGAATGGAAGATCTGGCAGACGCTTTTGTAGTTTTGCCCGGCGGAATGGGCACGATGGAAGAAATGTTTGAAGTGCTAGTCCGCCAGCAGCTTGGACCTTACTGCGGCCCCGTGGCGCTTTTTAACGTAGAGGAATATTGGGAACCGCTGGTCAACGCCTTCCAAGCGATGAGCGAAGAAGGCTTTATTGCACAGCGATACATTGAGGCACTGGTTATCGCGGGAAACACGGATGAGCTTTTTGAGGGCTTTAGCAACTGGGTAAATCCCGGCCTGAAATGGAACTAG
>CpI37_93
ATGACTCACGGAAATGCGGACGTGCGGCCCCCCTCGCTCCTTGATGCTTCCTGCGAAGCATTTGTTCATGACCTTGCTGCGTTATCGCCGACTGAGGCGACAGCATGGGGGATTGAGGGACATGCGGGAGAATTACAAGATTTCTCCCCGGCCTATTGGGAAGCCGTAGCGGATCGTAACCGTGAGATGCTCGCGGATGTTGATGCATTGGACGACGGCACCGATGACTGCGACGACGAAGACGATTTTGATGAGGTCGATATCGTTACCGCTGCCGTTCTCAGGGATCGGGTGTGTCTAGATCTGTCACTGCACCATAATGATGAGTTTTTAGGCCAGCTCAATAACATCGCGTCTCCGATTCAGACCATTAGGGATACCTTCTTATTGATGCCGCAAGACACCGAGGAGCAGCGCGAGGCCATTGCATCTCGTCTATCGCAAGTAGGCAAGGCACTCGCGGGATACCGGGAGTCTTTGACCTTGGCGGCCTCGCACGGAAAAGTATCGGCGATTCGCCAGATTGAGGCTGCAATCGGGCAATGCCGTGAGCTCACACAACCGGGTTCTATGCTCGACAAATTGGGAGTGGATCCGCATTCTGACGCCGTGGTGTCTGCAAAGAAGTCTTTTGGTTCTATGGCCGAGTGGTTGGGTGACCAGTTGGCGCCGCATGCTCCTCATCATGATGCGGTAGGTCGAGAGCGGTACGAGCGTTTTAGCCACCTATTTGTAGGTGATGTAGTAGATCTTGACGACGCCTATGAGTGGGGCCTTGATCGGCTGCAAGAGATAGTGGCCGAACAGCAAAATATCGCTGAGAAGCTCTATGGGCCAGGAACTTCCGTTGCCGCTGCGATGAAGAAGCTGGATACTGAGCCACGCTATACGATCACAGGTACTGATGCGCTGAGGGAATGGATGCAGGAACAAGCGGATAAAACTATCGCTGACCTCAACGGTGTTCACTTTGATATTCCGCAGCCGGTACAGAGCTTGGAAGCCTGCATTGACCCTGCTGGTACCGGCGGAATGTTTTATACTCCGCCTTCGGATGATTTTTCTCGCCCCGGCCGTATGTGGTGGTCTGTTCCAGCGGGACAAAATACTTTTCATACATGGCAGGAGCTAACCACTGTCTTCCACGAGTCTGTCCCGGGACATCACCTTCAGTGCGGCCAAGCGGTTTGCGAGCGTGAGAACCTGAACCTTTGGCGCAGAATTGCCTGCTGGAATTCGGGGCATGGCGAGGGGTGGGCGCTTTATGCGGAACAGCTAATGGCGGACTTGGGGTATCACGATGACCTAGGCACTCGGATGGGAATTCTGGATGCGCAGCGTCTTCGCGCAGCCCGCGTTGTACTAGATATCGGTGTTCATCTAGGAAAGCGAACACCGGAAGGAAGCAGCGTTTGGGATGCGTCGTACGCAAAATTCTTCCTGCGTGAAAACTCTGCCATGGACGAGCGCAACCTTGCTTTTGAACTGGATCGTTATCTAGGCTGGCCCGGTCAGGCTCCTTCTTACGCATTAGGGCAGCGCTTGTGGCAGCAGTTGCGCGACCGTGCTTTAGATCAGGGGCAGACGCTCAAGCAGTTCCATACTCGGGCACTGTCTTATGGATCAATCCCCATGTCTATCCTCGGAACACAAGTTTTGAAGGCTAGCTGA
>CpI37_94
ATGGCCAAAGATCATGCACTTGATGAGCTCATCTGCTTTCAGCTATATACAGCATCTCGTTTGATGCAGCGTATATATCGCCCTTATTTCGACGACTGGGGTATCACCTATCCGCAGTACCTGGTTCTCGTCTGCTTATGGGAACGCGATGGCAGGTCGATTGGTCAGCTTGCAGATCCACTGAATTTGGATAGCGGAACCCTGTCTCCTCTGCTGCAGCGCATGGAGGATAATGGGTTTGTTCGTCGTAAGCATGTAACGGATGATTTTCGAAGATTACGTATTTTTCTTACTGCTAAAGGCAAGCGGCTCAAACCGCTTGCCGATAAAATGCAAGAGGAACTCGTGGAGACACTCAGGCTTGATTACCAAGACCTTGCAGCTGTACACAACCTCATGAACAAAATTAGCCCCTAA
>CpI37_95
ATGGAAAAAGACGGTTCAAAGAAAAGTTCGCGCAAATCTTGGAGCTACGTAATGATCATGATTTTTTTGCTCATGATCATTCTGGTTCCGCCGCTGCTACATCTTTTTACAAGCGGCGGCATCATACTAACAGCATTGCTGCTTTTAGCATTGATTTTTGGCTTTATCGACGCACGAACCTTTCGCTTTACCGCTAGTTTTCCGCTGTTTATTGGGGCGGCATACTTTATCGCCATGCAGATGTACTTTAACGCAGGGACCTGGATCTATCTCCCCATTATGGTGGTCCTTGCTTTTATAGGCGGCGCTTTTGGGGATCCTCGAGGGATGCGTTCTTTTGGGGAGGATGAAGGCTGA
>CpI37_96
ATGGAAATATGGTCTTTTGAACACCCTGATCTGGGCATTATTAGTGTTGAGCGTGGTTATGATGCGGAATTTCGTGAGATCAACCCGGATTGGCCGGAGGAACCTTCTGAGAAAGAAATCCGCCATGTTGATTCCAACGCGGGGTTCAAGGAACGTATAGAAGCTCTTGTGCACAATCCTGCGGTCCGGTTACAAATTAAGGTGAATGGCGAGATAAGGCGTCAGCTTACCGACGTTCCCTCGGGTCGAATAGCCTTGAGCAAATCCATAGGTGATTCTTTAACTACGTCAGTTATGGCAAAGGTAAACCGAAAAAAGCCTCACCTTTACGTGCATTCCAATATGTTCAACGAGATTCTGAGCATCGAGTATCGCGAAGGAAACCAGGTCGTAGAATTTACTCCTCCTGCGGGAACCCGGGGACATAAACGTCAGCAAGCGATGCAAGAAAGCAGCATCAAACGGCTCCTGTTCCCCATGATGGCAGGCCTGGGCAAAAGCGGCTGGGCAATTGGTGTGATCATACTGGGGCCAATAGTCAGCAGGATCGTGAAAAAACTATTGGAGTTGCTGCCAGAGTGGGACTTTATTGATCTTCCAGAGCTTCCTTCAATTAATCTTCCTGTTCCAAGATTTCCGCACATTACGTTACCCGTGGTGCAGTTTCCCGATTGGGAGTTGCCTCACTTTGAGCTCCCATGGTGGGTAATGTTTCTTCTTGAATATAAAAAAGTCTGGGTGCCCTTGGTGATCGCTATCTTTGTGGGCATCATGGCGGTCCGTAATCACAAGAAATCTGAAGAACAGAAACAGCAGTGGGAGTCTGATCAGACCTAA
>CpI37_97
GTGGCGTTTGACGTAGACGAGCTAGATACATTAGTCGAAGGACCACCTTTTAATCGTTACCAGGAATCCGGATTTCTTATCCCACATGAGGTAAGCCTCGCGCCACCCGAGCCCGTACGCTACTTTGCTTTTCTCTCCATTGGGTGGATCTGCGGTGGTTCACTCTCTTTAGGCGCGCTCAAAGCATTCGCGTCCCAGCTTCCCTCCACCATCCTCTTTGTTGTTGTGTTAATAGCAGGCTGCGCGCTGACTGCATGGCCGCTTATGTCCGTGCTGCATATCTCTTACTTTGAAGCGTATCTAGCTACTAGTCCGGGTGCGTTAGAAACCGTGCTGGCACTCTCTAGTGAAGGAGGAGCAGGGTCGGTCGTGGTGACTACTCAGGTTATCCGACTCATCAGCGTGATTGCTTTAGCTGGATGGATACCCGCATTTCTCCAGTTACTGCGACGCGGAAAACCTAAAGCGTCATGA
>CpI37_98
ATGGACTTCCTCGACTTGCTTGGTATTAACACCACCGCAGAAGACGAGATGGTGGCACACCAGCGAGCAGCTGCAGATAGCGACTACGACAACTAG
>CpI37_99
ATGCATACTCTTCCCTCGTGGTCGAAAAGAACCTGTGCAAAACGCACTATGGTAGCTTGCATGGTGCTTAGCCTACTTGGCGGAAATGCATACGCTGCAGCAGCTGAAGTAGGTTCCCCCAAAAACGCCCCTGGCGAAGTAAATTCCGAAACGGTATCTGCACAGGAAGAACAACTGGCCGATGACCTAGAAGTATTGTTTACGGAGTATATTCCTCAAAAGATGGTGCCTTCACCGTTATTGAAGAAGCCGTAA
>CpI37_100
ATGAGAAGATTCATTACAGATAGAGAGCTGCCGATGAACCGTCAGCTGTTTAATTTCGCTCGAGGTTTTATCGGTATTCTCGCAGCTCTTCCACTACTTTCCACCGAGTTGTTTCAACTCGGCCGCTTTGTTTTGCCCGGCATTGCGGTGACTATTGTGACATTAATGATCGGGGTTCAGGTCTGCGGAGTCACCGCCTGCGGGTCCTATCTGATCAACGTCGTCAACCAGGACAGTGACATACTGCCTGGGTGGTGA
>CpI37_101
ATGAAGAAGCTCTTCACCGTAGCATTATCCGCAGTAGTTCTCTTTGGTGTGGGTTCATGCGCAAATAATAAGCCGCCGCAGCCTACAGCCACAGTCGCCGATGCATCGAGTACATCCCCGACTACTCAAACAACTCAGCAGACCAAGCCTGCACCGAGTTCCTCATCAACGCCCGCTATCCCGCAGAAAGACTCAACTTTAGCAAAGACGCCACCCCCAGCAGCTACCCCGATCCCAGCCGGAGGATATCTTCTGGCGCTGGATAAGGAAGTCACTCTTGCTTGTGTGATTGATTATCAATCGGGTGTCCTCGCTGATTGCTCCCCCACTACGCATGCGATTACTTGGAAAGCCACGAGCGGAAATCATCCGCAAGCCAATAGGCTCAAGGCGGTGTTCCCTCCGTTAAAACTTAGTGCTACTGGCGATGGCACCGCCATAGACGGCAGTGCCTTTAAGCGTCTCGACGCCGGCAAGAAGTACTCCGCTGATGCAGCAATCATCGACCTGACCACACCCGGTAGCGTGACAATACGCGAGCATCAAGGGCCTGGAGTCCGGATTACTCGTGACTCTTTTGAAAAAGTCTCAGCGTAG
>CpI37_102
ATGGAATTGGCAGCCATCAATACGCCGGAGGTAGCAGTGGACATTGGTGTGGGCGGTTGGGGGATCTTGATTGCCGGTGCAGGAATAGCTGGGTGGATTGATGCCATGATTGGTGGCGGAGGCCTGGTGCTTATTCCTCTTATCATGGCCGTCGCGCCGGGACTTGCCCCAGTTGTTGCTATTGCGACGAATAAATTTGTGGCTGTGAGTGGCACCGCCTCGGCCGCCGTGACAATGACTCGGAAGGTGGGGGTTGACAGCTCTCTGGTGCTTCGGCTGGTGCCTATCGCGGCCCTGTGCTCGGCGGGGGGTGCGTTACTGGCTGCGTGGATAAGCAAAGACGTGATGCGTCCGGTGGTGATCGGACTTATGTTGCTAGCTGGTATTTTTGTTGCTTTTAAACCAGAATTCGGGCAAGGAGGGCACGCAAAAAGTGCGAGTGCTCGACGGCGTGCCCTTGCCGTTCTGGCTACCGGGGGTATTGCGCTTTACGACGGCATCTTTGGGCCCGGGACCGGCATGTTTCTTATCATGGCTTTTACCGCGTTGCTCTCTCAAGATTTTTTGCGTTCGGCGGCCTTAACCAAAGTTGTAAACACTGCTACCAACCTGGGGGCTCTTGTTGTGTTTATCGCAGCTGGCCATGTTTTGTGGTCTCTAGGAATCGTTTTGGCCGTGGCAAATATTGCTGGTGCACAACTTGGAGCCAAAACGGTATTGGCTGGGGGGACTAAGATTTTGCGCCTAGCACTCTTGACCCTGGTAATCGTGATGAGCATATACCTGACAGTGCAGCAGGTATACGACGCATAG
>CpI37_103
ATGCCAAAGCTCAATGAACTGCTTGCAGATGAATCAATAGAACTGCATGGAAAAGCAGAGACCTGGAGTGATGCCATTGCCAAATCTGGTGCCCTTTTAGAAAAGACAGGTGCGATAACGGACGAGTACACCAGGGAAATGATCGAAAATGTGGAAGCCAACGGACCGTACATTGTGGTTGCGCCAGGCTTTGCTTTTGCGCATGCTCGCCCGTCCTCTGCGGTGAAAAAGACTGCGATTTCTTGGCTGCATTTGGATCAACCAGTTTCTTTTGGCATTCGAAGAATGACCCCGTTCACCTAG
>CpI37_104
GTGGTTGCTCTTGCCGCGCAGGGAGACACAGTACATACTGCCGCGATGAAAGACTTGGCACAGCTACTGGGAGACAAACAGCGCAAGAACGTCCTTGACCAGGTGAAGACCGTGGAGGAACTGCGGGCGGTCTTGGAAGATGACCTGACCGTGAACTCGGCGGTTAAGCCTGCAGCAGCGGTTGCCTCTACAGCTGATTATTCTGCAAAAACGCAGGCAACAACACCAAAAGGAAAAATACTCACGGTGTGTGGGAACGGCCTAGGGACCTCTTTGTTTCTGAAAAACACAGTGGAACAGGTGCTCGATTATTGGAAGTGGTCCCCTTATTTTTCGGTCGAAGCCACCGACACGATTTCCGCAAAAGGGCGCGCTCATGAGGCAGATTTCATTTTGACTTCGGGGGAAATCGCAGCGACCCTCGGTGATCTGGGAGTGCCCGTCTACGTTATCCAGAACTTTACTTCACCAGTAGAAATTGACTCAGCTCTACGGCAGCTTTTCGACGTCTAA
>CpI37_105
ATGAACGTCCTACTTTCGATTGCGGAATTTCTTGTCAACGAGATTCTTGCCGTTCCGGCGTTTCTTATCGGCATCATTACGGCTGTCGGCCTAGGAGCAATGGGGCGAGGCGCCGGTAAAGTGCTTGGCGGTGCGCTGAAAGCAACGTTAGGTTTTCTTCTTATCGGGGCAGGTGCCGGCCTAGTTTCGGATTCCTTAGCGCCGCTAGGAGTGATGATTCAAGGCGCTACCGGAGCACATGGTGTTGTTCCTACCAACGAGGCGATCGTGGGGATGGCTCAGGAGCACTATGGTAGCCAGGTAGCTTGGCTCATGATTTTGGGATATGCCGTCTCCTTGGTGTTGGCGCGTTTTACGCCGTTACGTTATGTTTTTCTCACTGGCCATCATGTTCTTTTCATGGCGACATTGTTGACTATTGTTATGGCCACCGCTGGTTTTAGCTCATGGGTGGTTATCACCGCCGGTGCTATCCTCCTTGGTATTTTGATGGTTTCTCTTCCCGCCATCGCACACCCGTGGACCCGTCGAATCACGGGTGATGACTCAGTGGCGATTGGTCACTTTGGCACTGCCGGCTACGTGGCTGCTGGTGCCGTGGGTAAGTTAGTAGGGGGCAAAGGCAAGAAGATCAGTCCTTCCACCGAGGAACTGAAACTGCCTGAAGGACTAAGGTTTTTACGCGATTCTATGGTGGCTACTGCACTCTCGATGGCGTTGATGTATGTAGTCTTAGCAGTGCTTTTCATCTTCAGGGCTGGTAAAACCGAGGCCTTCACTGCTTTTACCGGAGGTGCTACAGGCGTAGGAAATTATCTTATGCAGTCGGTAACCCAGGGCCTACAGTTTGGAGTAGCGGTAGCCGTGATCCTTTTTGGCGTGCGCACCATCTTGGGAGAATTAGTCCCCGCTTTTCAAGGTATTGCGGAAAAAATGGTGCCCCGTGCAATCCCTGCACTGGATTGTCCTATCGTGTTTCCTTATGCGCAAAATGCTGTGCTGATAGGGTTTATTTCCTCTTTTGTTGGAGGTCTCATCGGGTTGGCAGTGCTTTCTGCATGGTTGAATCCAGTATTCGGGGTGGCACTAATCCTCCCTGGTCTAGTTCCACATTTTTTCACTGGTGGTGCGGCAGGAGTTTATGGCAATGCCACGGGTGGACGCAGAGGCACACTATGCGGGGCATTTGTTAATGGGCTACTCATCACCTTCCTTCCAGCTTTTCTTCTTGGAGTCCTTGGCTCTTTCGGAGAAGCAAACACCACTTTTGGTGATGCAGACTTCGGGTGGTTTGGAATTCTTATTGGAGAAGCAGCACACGGCGGGCAGACCGTGGGACTTATCCTGATTGTTTTCATAGGCATCGCGATACTTGCACTTGGGCTGTGGTCGCAGAAAGCGCTCGTTCAAGGGAACTGGGATCCTGCTCCACATCGTTCGGGTGGTCTCGCTTCAGTAGATAGGGAGCGTCAGAACGCTGCTGTTTATTCGCGCATAGCGCCTCCACAAGGTGCGCCAATTCCGCCGCCGCCACTGGGGTGA
>CpI37_106
ATGTCAAACCTGGTTTTTAGAATCACGCGCATGAACATTGCCCCCCTTAACCACAGCCCTTTGCACTACCTCCGCACTCAAAAGTGGTGTCATCCAGTATCTGCTGAAGTAGCTATCTCCACCACAGTTACACATTCCGACAGACAGGCGGTTGGAAAACGGTCTGCAATAGAGCCGCCGAAACCACGCAGTAGCATATATCCCACTATGACTTTCTTTGACCTCGATTCCATTGGTAGCGGACTTCCAGTTATGAATTCTGTTCCCGCGATAGAGTCGGCTTTGCTTGCTGCTGGTTCCGTGATAGTCCAGGCGCCACCGGGCACGGGAAAAACTACAGTGATTCCACCGTTAATTTCCAATATCCTGAATAAAAACAGGTCTAGTCAGTGCAATCAGGGCAAAGTAATTGTGGTGGTGCCTCGTCGCGTCGCTGTCCGCGCAGCTGCACAGCGACTCATCTTCCTTGAAGGCCTGCATAAAAATAGTGGCAGCGTGGGCTTTAGTATGCGAGGTGAGTCTCGGCGCGGCAAGCTCATAGAGTTTGTTACTCCAGGCGTGCTTCTACGCCGACTTTTGTCTGACCCAGAGTTACCAGGAGTATCGGCGGTTATCGTGGACGAGGTTCATGAGCGGCAACTGGATACCGATTTAGTTCTAGGCATGCTCATCGAGCTCCGAGAGCTGCGCCCTGATCTATTCCTTGCTGTTATGTCTGCAACCGTAGATGCTCACGATTTTTCACGTCTTGTAGGTGCAGCACCCATTGTGACGGTAAACGCCGCTACACACCCCGTGGCCATAGACTATCGTCCGGCATCCGGACGTTCAGATTTTAACCGAGATTATGTTCACCACTTAGCATCAGTTACCGCGCACGCCGTCCCACAATCAGAGTATTCTGCGCTTGTCTTTGTGCCGGGTGTTCGTGAAGTTTCCGCGCTATGTGCTGCTCTAGAAGCCACTACGCATGTCAAGGTTCTGCCCCTGCACGGACAGCTCAGCAGCGCTGAGCAAGAAGCAGCGCTTAGTCCTGCTGAACAGCGAATAGTCGTGTCTACGTCTATAGCAGAAAGTTCTCTCACTGTGCCCGGAGTAAGGGTCGTCGTTGACTCAGGACTTTCCCGTATCCCTAAACGCGATGCCGGAAGAGGAATGAGCGGGTTAGCCACAGTGAGTACTAGTCAGTCCTCCGCAGCTCAGAGAGCTGGTCGCGCTGGACGCGAAGGGCCAGGCCATGTGCTGCGGTGTTATTCAGCGCAAGAGTTTTCTCGCTTTAGCCCTCATATCCCACCAGAGATATCTTCCGCCGATCTCACTCAAGCAGCCTTATTTTTAGCTAGCTGGGGTGCACCACGTGGCGAGGGATTTCCGCTACTTACTGCCCCACCGGCAGTAGCAATGGAACAAGCAGTAGAAACCCTTACCCGATTAGGGGCTTTGGATAGCTCAGGATACTGCACCGAACTCGGACGTACGTTAGCTGCTCTCCCCGCCGATCCGCGACTTGGGAAATCACTCCTGGAATGCGGTACCTCAGCAATTCCCACTGTCGCTGCTTTAAGCACCAATATTCGAGGTGATGTTTCCAAAGAAATTCAGAATCTCGCCGGGCAGCGTCACTATGAGTTAGAAAAAACTAGGCTAGAAAAGCTCATTTCTCATAGGCACGGAGAGCCTTCATCTAGGAATCATTCCTATCAGGAGAAATCCCTCCACTCAGAGCCGGTTTCTCCCGGGGAGGCTATTGGTCGCGCTTTCCCAGAAAATATTGCCCGCGCAGACGGTGAATCATACCTGTTGGCCAAAGGCACAAGAGCGTTCCTTCGTAATATCCCATCGCTGTCGGGCTCACCATGGCTTGCGATCTCGGAAGTCGCTTTGTCCCAAGGGCCGCACAACCATGCGGTTATTCATACGGCTGCTGCCATTGATAAAGCCACTGCGCTAGAAATCATTGGTGTATCAGAAGACACCACAGCTACTTTCGCCGAGGGGAAACTACGAGGAACTCGCGTGACCAGAGCGGGTGCCATCGTATTAAACTCAACACCTTGTGCCTTGGAAGGCGACCCTGCGAGGAAAGCGCTTAAGGAGATAATTCAGTCTCGTGGATTAAACCTTTTTAATTTTTCAGAGAAAGCTTTAACCCTGAAAAATCGGCTCCGACACTTGCATAACTGCTATGGAGATCCTTGGCCAAACCTCGATTCCGTCACCGTGCAAGAATGGCTCGCTCCAGAAATCGACTATCTGTTATCGGGGACGCCTATCGCTAAAGTCGATATGTATCCGGCGCTCCAACGGCTGCTCCCCTGGCCCGAAGCTACTCATTTAGAAGAGCTAGCTCCCAGCACCCTCAACGTACCAAGCGGACGTAATGCCAGCATCGATTACTCCGGGGAGCGACCTAAAATCAGCATCAAGCTCCAAGAATGCTTTGGGCTTCAAAACTCCCCCATTATCTGCGGTCAACCACTACAATTTCAGCTTTTGTCACCGGCCGGTAGGCCCTTAGCAGTCACCGATGACTTGCACAGTTTTTGGGGTGGCCCATACCACCACGTCCGCTCAGAAATGCGAGGACGTTATCCCAAACATCCTTGGCCGGAAGACCCAACAACGGCGTTAGCCACCGGAAAGACTAAAAAAGCCCTCTCATAA
>CpI37_107
ATGGTGGAGAAAGCGCGCGCGGTTGCGCGTCGATTAGCGCATACGTCTCTGGCGATGCATCAGCAACAATGGAAGAGCGGGATGATGAGCGCACATCTTATGTCTTTGGGAAAGCACTGGGAATATAACTCTCACCAGTATGTATCTGAATGGCAGGGGCAAAAAGTACCCGATATCCCAAATAACTTTTTAACCCAAGCGTATGAGGCCTTTGAGCAAGCGGTTTGTCTCGACTCCGACCTGGCTCCGTGGGCTTCTGATTATCGCATCGATGCTGCTCTGGTGAACTACTATCCACCAGGCTCCGGGATGGGAATGCACCAGGATGTTTTTGAAGAATCCTCGGCTCCGGTTGTTTCACTATCCATAGGCGCCACAGCGGTGTTTCGCGCAGGAAATTCGGAAAATCGAAATAAACCCTGGCAAGACGTGCTGCTATTAAGCGGCGATGCACTTGTATTTGGTGGTCCTTCACGGAAGATATTTCACGGTATCAAGCGTATCGACGATGCCACTGTTCCGGATAATTGTGGGCTGGAAAGGGGACGGATCAATATAACTTTTAGGCAGGTAGAGCTGTAG
>CpI37_108
ATGACAGCTGAGCTATTCGCAGCCACGAACCATCACGCCAGTACTACGAACGTAAACGAGCCGAAGGCAAACGCCACAACGCAGCAGTTATCTGCTGGCACGACGCCGATGCAACGTCATCTACGCGATACTGAAAAACAAGGAATTCTTCCGCGAGATCCCACCACGCCCAGCCGCCGCATAACGTCCAACAAAGCGAAACCGACCAGCACACGCTGGCCGGTTCCTAAGCCCGCCTAA
>CpI37_109
ATGAATACCAGCAATGTACTGAAATCAACACCATTGAGCACAGATCTTGTTCTTGCGGAGGGACTCGTTGTAGGCGAAGACGGGCGAGTGCGCCCTGAATGGGCGGCAAAAGATCCATTACTCAGAAAATATTATGACTATGAATGGGGAAGACCCGTTCACACCGAATCGGGTTTATTAGAGCGTTTATCGTTAGAAGCGTTTCAATCTGGTCTCAGTTGGGCTACCGTGTTGCGCAAACGAGATGCTTTTCGCGCAGCGTTTTATGACTTTGATGCAGATACGGTTGCACGTTTTGGGGAAGAGGATATCGTTCGCTTGTTAGGGTGTTCTGAAATTATTAGGAACCGTCGCAAAATTGAAGCGGTAATAACTAATGCTCGCGCAACGATTGCTCTGCGAGCGTCCGGAGGCCTAGACGCTTTTATCTGGGGATTTGCCCCTAAAGAGCATCAGCCGCCAGCTACGTTAGCAGACACTCCGACGGTTTCTAATGCTTCAAAGGCACTGGCAAAAGCACTGAAGAAAGCCGGATTTACATTTATCGGTCCAACAACTTGCTATGCCTTGAGCCAAGCTATTGGGATGATTGATGATAGGCCAGCAGGGGCATCGAAATTGCTTGATGATATCGCGGATCTGAATAAAGGAGTGATGGCATGA
>CpI37_110
ATGACAAAGACCGCAATTGTGACGGGAGGTTCTTCTGGAATTGGAGAAGCTACAGCCAGGGCATTAGCTTCTGATGGCTGGTATGTCATCGTGGCAGCACGTCGTATGGACAGATTGCGCCGCATTGCATCAGAGATTGGTGGTGAAGCTATACAACTAGATGTGACTAGCGATGAGTCAGTTGCTCATTTTGCTTCCTGTATTCAGCAGTGTCACCTCCTGGTCAACAACGCTGGAGGTGCGCTTGGCCTGGACCCTATAGCGGAAGCATCAATTGCAGACTGGCAATGGATGTACGAAACTAACGTACTTGGCACGCTTCGGGTGACGCGTTCTCTTCTTGATGTGCTTTACGACGGCGCACAGATCATAAATATTAGTTCCATCGCAGGCATTGCTCCTTATGCAGGTGGTGCCGGTTATAACGCAGCAAAGTTTGGGGTTACTGCTATCAATAAGGTGATGCGTATCGAGTTTGCTCAGCGTAATTTACGGGTAACAGAAATTAACCCTGGACGGGTTAAAACAGACTTTTCGCTTATCCGCTTTCATGGTGATCAAGCTAAAGCTGATGCAGTTTATGCAGATAAGCTCAACCTCACCGCAAAAGATATTGCTGAATCCATCAGGTGGGTGGCTTCAGTGCCTGAGCATATGAATATTGATCGCATGGTTATTACTCCGCGCGATCAGATCGTCTAA
>CpI37_111
ATGATTGTTACTACTACTAGCGTTGTTTCTGGTCGGGAGATTTCTGAATATGTACGGGTAGTCGCAGGGGAAACCATCGTTGGTATTAATGTGTTCAAAGACATTACTGCTGGCTTTAGAAACCTGGTGGGAGGTAGGAGCCAAGCTTATGAAGGTGAAGTAAAAAACGCACGAGAACAAGCTTTAGCGGAAATGGTGCAGCGGGCCATTGAGCTTGGGGCAGAAGGCGTAGTGGGTGTGGATATTGATTATCAAACTCTCGGATCAGATAACGGAATGATGATGGTTTCTGCAACAGGCACTGCAGTGCGCTTTGCTTAA
>CpI37_112
ATGCAAGCGCAGGATGTCACTATTCGTGATCAAGAGATCAAACTAGGTCAATTTATTAAACTCGCTAGTCTTGTAGAGACCGGCGGCATTGCGAAGGAAGTTATCGCGAACGGCGAGGTCACGGTGAACGGCGCCGTGGATACTCGCCGCGGCAAGAAGCTTCGCGACGGAGACGTGGTCTGCGTAGGAACGCTCTGCGCCCGCGTTAAAACCACAGCCGAAGAAGACGACTACTTTGATGAAAAGACAGCTGATGACGACTTTGATCCGGAAGTGTGGAGGAACATCTAA
>CpI37_113
ATGCCAGCCTTCCAAGCTGCGTCGGGGATGCCATATTGGATTGACCTAACGTCCAGTGACCTGCGTAAATCAACATACTTCTATACCCAAGTGTTGGGATGGGAGATTGAAGAGTTTGGCCAGGATTATTATCTCGCTCGTGTGCAGGGCCTCCCAGTAGCGGGATTCATTAAAAGGCCTGAGGACCAGCAACAAGCTGATACCTGGGTGACTTATTTCCTGACAGATAACATTCACGCTGATTGTGAGGGCGTCGAAAAGCTGGGTGGGCGTGTGCTCGCGGCGCCGATGGAAGTACGGCTCGGTCTTATGTCCATTGTCGTGGATAATTCAGGTGCACTTTTTGGATTAATCCAGCCTGCCGGGGAGGAAGCCTTCATTGCGGCTGGCGAGCCAGGAACGCCAGTTTGGCATGAATTAACGTGCACTACAAGCTACGCCAAAGCGGTGAAGTTTTATCCTTCTCTGTTCAATTGGACTACGGCAACGGTGGACTCTGATCATAATTTTGAGTACACCACAGCAGAAACTGATGGCGGTGCTTTTGCTGGCATTTTTAACGCGGAAGGGCAGTTCCCGCCTCAAGTCCCTAGTTTTTGGCAGACCTATCTGGGCGTCTCTAACATGGATGAAGCAGTGAGGAAGACAAAGGAATTCGGCGGAGAAGTGATTCGTGAGCCGTTTGCCTCGGAATTTGGTTTGATGAGCATCATTTCCGATTCTACGGGAGCCACAGTGACAATATGCGAAGTAGAAGAAGCTGTGGAAGAAGGCCGTGAATCTGATCCTCTTGAGGGAATTGATCTCAGCCAATTTGGGATTTAA
>CpI37_114
ATGTATGAGCTCGATGATCTCAGCTCGAAAGTTCTTGACGTGGTCGACGGAATACCCGTTGGCCGCGTGCTTTCTTATGGGGATATTGCGGAAATCGTAGGTATCGGTCCACGGCAAGTTGGGAAAATTATGGCGACCGTTGGACATCTAACAGCTTGGTGGCGGGTTGTGAGATCGGACGGGAGTAGCCATCTGGTTGATCGTGCTGTTCATTACTGGGATTTGGAAAATATTGCGCACAATGGAAAAAGGGTTTTCATGAAAGAATCCCGATGGGGTTGCGATTTTTAG
>CpI37_115
GTGTTTGCGCAAGATATATCTAAAGCTATTGATCGGATCGTGGATGATATTGATTCCTTGCGTAAACTTCTGACGTCACCGGAGGAGATTAACTTCTCTGAAATGGCCGATTCCTTTGTAAAACTAGAGCAGGCTTTTTCCTTTAAAGCTTATAGCGATGCCTTTGTGGCCTATTGTGCTCATATTAACAATGCGGGAACGCTCGTTGGGAGCAAAAAATCCGTCGATTTTCTTGTTAATGGTTTAGATCTTTCTTTATCAGAAGCTCGGGAAAGACTTACGCGGGGCATTAGTCTTTTTGCTTCTCCGATGGGAGAAGATATTCGAGAGAATGCAGCAAGAACAAAAATTGAAAAAATAAAGATCATTGACCGAGAATTGCGGAGCCTAAAGAAAAACACTGAGCTAGAGACTTATCAGTTACGGGCGGAATTTATCGCGAAAGCACAAGGCATGGGTGCAGAAGCTCTTGGGCGATACACGAGAAATCGTGTGAAGGAGCTTAATCGTAAGGCTGATCCAGACCCCTATGCTGCGCTTAAAAGGAGAAAAATCACCATAAGCAAACCGGACAAAGATGGTGGGGTATATGTGAGTGGTTATTTACCACCGGCTACTGGTGTTCTTCTTAAATCTTTGCTTAGCCCTGCGAGGAGAAAAGGAGTTGCATCGCCGGTTGCTCCGGAAGAAGATAAGCGGACATGGGCGCAACGACGGGTCGATGTCTTCCATCAATGCTTGGCCCAGAGTTCTTCCTTGATTGCAAAACAAAATGGTGGTGTAGGGACTGTTATTGTGTCTACGACCATTGAAGAACTTGAAAAAGCTGATTGCTCTACGCGCTTCTACACAAATACAGATATTGAGCTTTCTCCTCTCGACCTTCTGATGCTAGGTCTTAGAGAAGATCTCTTTGCTTGCCTTATGGATAAACAAGGGATTCCACTACAACTGGGGCGGAGTAAACGTACTGCCAGCATCTACCAGCGTTTAGCATTGGTGGCAAGAGAGGCAGTGTGTTCGCATCCTAATTGCGAACAATCCTCTTCCAATTGCGATGTTCACCACTTGATAGCTTGGTTTGATGGTGGTCGCACCGATCTAGAAAATTTAACTTTATTGTGTAGACACCACCACACCAGCAATAACGATAGAAGAGATTTTCGTTTTGGTGTGGGGCATTATCAGAGAGACGCTGGAGTCGTAAAATTTTATAGACCGGGTGTTCCACCTGAAGAAAATCAGGCTCCCGCCAGACACAAGTCGGCGGGATACCGGATAAGGATGGCGGAGAAGTCTGCCTAG
>CpI37_116
ATGCAATATGTAGCAGCCATCGACCAAGGCACTACTTCAACCCGCTGCATCATCTTTGACCATGACGGCAACCAGGTCTCCGTTGGTCAATATGAACACGAACAAATCTTCCCTCAAAAAGGCTGGGTAGAGCATGACGCCATCGAAATCTGGGACAATACCCGCCGCGCAGTAGGGACCGCCCTTGCAGACAGCGACCTGTCAGCTAAAGACATAGCGGCCCTAGGCATCACTAACCAGCGCGAAACCACAGTGGTCTGGGACAAAAACACCGGCGAGCCCGTGTACAACGCCATCGTGTGGCAAGACACTCGCACCACCTCAATCTGCAAAGAACTCGCTGGTGATGAAGGCGCTGACCGGTGGTACCGCAAGACCGGCCTCCTCATCAATTCTTATCCCGCTGGTCCCAAAATCAAGTGGATTCTAGACAACGTTGACGGCGCCCGCGAGCGAGCCGAGGCAGGAGAACTCCTCTTTGGCACCATCGACACATGGCTCCTCTGGAACCTCACCGGCGGCGCCGATGGCGATGACGGCGCACCGGCATTGCACGCAACCGACGTGACTAATGCTTCCCGCACCCTCCTCATGGATATTGAAAAACTGGAGTGGGACAAAGAACTCTGCAAAGCCATGGATATCCCCATGGAAATGCTCCCTGAGATACGTCCATCAGTCGGCGATTTCCATCAAGTACGTGAACGTGGATCGCTCTCCGGGGTTCCCATTCGATCAATGCTTGGCGACCAACAAGCCGCCATGTTCGGCCAAGGTTGTTTCCGTCCAGGTGAGGCAAAAAACACCTACGGAACAGGCCTCTTCCTGCTCCTCAACACAGGAACCACCCCTAAGTGGTCCGAAAACGGCTTGCTCACCACAGTTTGCTTCCAAATTGAAGGCCAAAAACCGGTCTACGCATTGGAAGGTTCAGTTGCTGTAGGAGGATCGCTAGTCCAGTGGCTGCGCGATAACCTCATGCTTGTCCCCAACGCTCCTATGATCGAGAACATGGCACGCAGCGTTGAAGACAACGGGGGCGTCTATATCGTTCCAGCTTTCTCCGGACTTTTCGCGCCATACTGGCGACAAGACGCCCGAGGCGTCATCGTCGGACTCACTCGCTTTGTTAACCGCAATCACCTAGCTCGCGCCGTTTTGGAAGCAACCGCATACCAAACCCGCGACGTTGCAGACGCCATGGTCGCCGACTCAGATGTGAAGCTCACTGAACTTCGTGTCGACGGCGGAATGACCTACAACGAACTCCTGATGCAGTTCCAGGCAGATATCCTTGGCGTCCCGGTTACTCGCCCTAAAAACGTGGAGACCACGGCCACCGGAGCCGCCTTTGCCGCCGGTTATTCTGTCGGCTACTGGGAAAATCTTGATTTCCTCACTCAGCAAAAAGGCGATTTACACGTCTGGAAGCCTACAATGGATCAGGAAAAAGTCGACGAGCTTTACCACGATTGGAAGCGCGCAGTAAAGCGTTCCCTGAACTGGGAAGAAAATGTAGACGAGTTCTAG
>CpI37_117
ATGACTGGAGTTGAATATCTATACTGGGAGTTTCTTGGAACAACCATCCTGCTCTTAATGGGCAACGGCGTCTGCGCGCTGGTCACTCTCCGGACCTCAGCGGGACGCAATGCAGGCTGGCTTACCATCGCCTTTGGCTGGGGCCTAGCTGTCTTCGCGGGTGCAAGCATCGCCGATCCTTCAGGAGGCCATCTCAACCCCGCAGTAACCCTCATGCTCGCCGTCAAAGGCAGTGTCGCATGGCACTTGGTTCCGTGGTACTTCGCGGGCCAAATGCTCGGTGGTATCTTCGGCGCATTCCTTTGCTGGGCGGCATTTAAGCAGCTTTTCGACGCCAACAATTACGACGAAGCCGGAAACCCCGGAGGTAACAAAAACACCGGCGGGATCTTCTTCACCAACCCTGCACACCCCAACAATTTCTGGAATGCAGTCACCGAATTCATCGCAACCTTCGTGCTGCTGGCATTCATCGCTCTCGGACCATCCGGAGATGTTGGACCGCTCAAATACTTCGCTGTTGCGTTCATTGTGGTTTCCATTGGCCTCTCCCTGGGATCTCCCACCGCATATGCAATCAACCCGGCACGCGATCTCGGGCCGCGCATAGCGTACGCGTTCATTCTTCCGATCAAAGACAAAGGCAGCGCAAACTGGTCTTATGCATGGGTACCAATCGTTGCGCCTATGCTTGCTGCCGTCGCCACAGGCTTACTCGCACTATAA
>CpI37_118
ATGGGCCGCATGGATGAACGCAAAGAATTTGAAGTCGGCGGCAAAGATCGGAAGCTGAGTCCCGAAGAACAACTGGAACAGCTTTCCACATACATAGCGGCCCACTATGAACGCCCTGCGATGAATCCCCCATGGTCAGACTCCCCCACTGACCCGCTTGTTCTTGATACTTACGACGCCCGCCTCGCCGACCGGATCACCCATGCCTCCATGTTGATGCTCGGCTCCGCTCTGGATCACACCACGCCGGGCGTCGCTTTTAGCGACGGCGTGACCACCGAGGATGTCCCCAACGGTCAGATAATTCATCCCGCGCGCCCAACCGGAGTATGGGGTATTTCACTCCATCCTGGTGGTTGGTGGAAAGGCTCAGGAGCCGCCTTGGAGAATGCCTGGCGCCCAGAAGTCGCAGCCGTGGCTAACCTCTCCGGCATCACATTCCTCGATCTTGACTATCCCCTCCTCCCCGATCACACGGTTTCCGATGCAATCGCCTCGGTTCGTCGCGCCGCCCAATGGGTACGCAGCATGAATCCGCCGCGCCTCGTGGCATGGGGATACTCTTCAGGAGCCGCATTAGCCGCCCTCACAAGTGATCTTTGGGACGCGCAAGCACTTACTTTTCCGCACTTAACCCTCGATTACCTCCCAACGCACTTATGCGATGCAGAATTTCCACAGGTTTTCCCGCCTACTTTTCTACAGGTAGCCACGCAGGATTCCGTTGCTGATCGCTACCCGTGGGCAGAGGCTCAGTCGCAGGTCAAGGAGTATGTCTCTGAGCACAGAATAGCCACTCCAGAGGTCATGCGAGAGCGGGTAAAAGACGTAGCCGATTTCCTTGTGATTAGTAACACATAA
>CpI37_119
ATGACTTCTCAGCAACCTTTAATGAAGGATCTGTACCGTTTTGTTAATGGCGAGTGGTTAGACACTCACGTTATCCCCGAAGATCGAGGCGTGGACGGGACATTCCATAGCCTCCGCGATCAGGCAGAGGTTGATGTTCATGAGCTGGTTAAATCCTCGAGCTCACGGGCAGGAAAACTTTATGCCTCCTTCATGGATGTCCCCGGAATCGAGGCAGCTGGAGTAGCTGCTATCGATGAAGATTTGGATCGTCTGAAAGTAGAAACCACAAACGAACTCGCCACGGCTTTGGGCGAGCTCGATCGTTTAGGTGTTGGCGGCCCCGTTAGTTTTTGGGTAGCCAAAGATTCCGATGGTAGCGATTCGGTAGCCTACATCGTTCAGTCTGGACTTGGGCTTCCCGATGAGGCTTATTATCGAGAGCATCCGGACGTGCTCGAATCATATAAAGCGCATGTTACTACGATGCTAGGTTTTCTCGCCCCACAGCGGCTCGGCGGGCTATCGGCCGAGGAAGCTTCAGAACGCATCGTGGCGCTTGAGACGGACATAGCGCGGGGTCATTGGGATGTAGTAAGCACCCGAGACGCGCTAAAAACCTTTAATCCGACCGAGTTTTCCGAGCTTCCGGAGAACGTCGCAACGCTTCTACGGGCCGCACGACTTCCTGAATCCCGCGTAATCGTCATGATGCCCTCCTACTTGGATCACATAAATACGCTACTTTCTGAGCGTATCGACGATTGGAAGCTGCTTACTACCTGGCACATCCTCCATGCGCGCGCAGGAGTGCTCACCCCTGAAATCTCGCGCGCAGACTTCGCATTCTTTGGCACCACCCTTTCCGGAGCTACCCAGCAGCGTGACCGTTGGAAGCGTGCTGTCGGACTCGCAGAAAGTTTTGTTGGCGAGGAAATCGGTGAGGTCTTTGTTAAAGAACACTTCCCGGTCTCCTCTAAAAAAGATATGGCAACATTGGTTGACTACCTCATCGCCGCGTACCGGGAGCGCATTGAGCATCTGCAGTGGATGACACCAGTAACCCGCAAGCGAGCACTGGAAAAACTGGATAAATTCAACGCCAAGATCGGCTACCCAGACACCTGGCGCGATTATGGCGATCTAGAGTTCTCCGACGCTGGCCAAGATCTTCTCCGCAACGTCCGTACGGGTTCCGCTTATGCCCATGACTACGAGCTCTCCAAGTTAGGCAAGCCCGCGGACCGCTCTGAATGGGTAACCACGCCGCAAACCGTCAATGCGTTTTATAACCCTGTGGTCAATGACATCACTTTCCCCGCTGCGATCTTACGGGCGCCGTTCTACTCGCCCACGGCGGATGCCGCCGAAAACTTTGGCGCAATCGGTGCAGTCATCGGGCATGAAATTGGCCATGGTTTTGATGACCAAGGTAGCCAATACGACGGCGACGGCAACCTGCACTCCTGGTGGACCGAGGAGGACCGCGAGGCCTTTACCCAACTCACCTCAAAGCTCGTCGAGCAATTCGACGGCCTAGTCCCTTCTGTGCTTAAGGAATCCACCGGCGTTAACGGAAAATTCACGCTCGGAGAAAATATCGGAGACCTCGGCGGCCTAGGCATAGCAGTAGTCGCTTATCAGCGCTACCTAGCCGACCACGGGGAGGACACGACAGGACTCCAACGCCTCTTCCTGTCATGGGCCCGCATCTGGCGCACGGCAATACGCCCTGAGCTGGCAGAACAATACTTGGCCATAGATCCGCACTCGCCAGCAGAGTTCCGCTGCAACGTCATTGCAGGCAACATCGCTGAGTTCTATCAGACCTTTAACGTTCCAGAAGACTCCCCGATGTGGATCGCACCGGAAAAACGCGTCACAATCTGGTAA
>CpI37_120
ATGTTCGATGAAGAAGGTAGTTTGAACAGTATGTCTTACTTCCAGTTCCGGCCTGCGATGTCGGCAAAATCCTGGTGGCTCGTTGCCGTAGTGGTCACTCTGCTGCTCGTCCTCCCCGCTGCGCTCAATGCTGTGGTCCCCAGCATTGATTTCAAATTGAAGAATGTGATCTTAGGAAAAAAAGATAGTTTTGAGCTTCCAGTGGTGTTAGACGACGGTGCGCACCTGCAATGCAAAGAGGAAATGTCCGATTTATTCCAGCCTCAATGGGATTGTGAAGGCACCAGAATTAACTCGATGGTGGTTGATGGCAGTACGGACCAGGACCACACGCTTAGGCGGATGATGCGTTTGAACGCCAAGGTTCCATTGCCCAAAGACGCAAAAATATTCCGTGAGGGAAATATTAGGATCATTGAAGGGGCTAGCCAAGTGGGCTTAAGCCTTGCAGTGCAGGGAGAGGATGAACAGAAGACCTTGTTCGTTCTTGTCACGGGGCCAGATACGGATAACGCCGTACAACTCATCGCGAAGAATTTTCAAAATTATGCAGTGAAGGGAGCCACCGCGTGA
>CpI37_121
GTGAACACCTCGTTGGTAGGACCTATAAAATCAGCCACCCACCCAGCGTCCATTTCCTGGGTGATGTGGGCGATCATTGGTATTTCAGCCCCAGTGTCTCTCTTTTATTTAGGCGCTTACGTATTACTTTCTCCTAGCGGATCGGCTGTGGGACTGCTTTGCGGAGTGGCATACTTAATAGTGGGAACCCTGATATTCCGGGTGTCTCCTATGTGGCCTAAGGCAGGCTGGAAATGGTACGTGACCTCCCTTTGTTGGGGCGCCTGCTCTTCTTTTGCCCTGGTTATGGCTTCCTCTCAACCCATTATTGATTTAACGGAAAAATTGGGTTGGAAGATGGTGAGTGCGTCCTTTGGTGGGGCATATCCTGAGGAAATTTCTAAAGCTCTCGGTGTTCTTCTCATACTGTTTACGTTTTCTAAAATCAGCCGCCCTTGGCATGGGTTTGTTACCGGCGGCATGGTCGGCTTAGGGTTTGAAATCTTTGAAAACCTGATGTACGGGGTTATTGAGGGGATGTCGGATGCCAATTCTGACGTTCCTGGAGCGCTATCCTCCTGGGGACTAAGGACTCTGGCGGGACCTGGTCTCCACGTATTTTTCACGGCAATAGCCGGATATGGCATCGGGCTAGCCGTGTTTACATACGGGTGGGATCGCTTCCGTCGACTTCAGGTCGCAGGTGCGGCTCTGCTTGTGGCCTTTACTTTCCATTTCTGCTGGAACCTCACGTGGGAGGGTGATCTCGGCACTATCATCAACGTGATCGTGGTGTCGCTGTGCCTCTATCCCCTTGTTATTTATCTTTGGATTAGATGCCATAGAGACGCCACCGCTGATTTTGGCATGATCCGCATGAACTCTCCTTTGACGTTAGTAAGCCAAGTGAGGAACGATGAATAA
>CpI37_122
ATGAATAAACGCATTGCTGTACTGGGAGTCGCGATGTGTCTTACAGCTTGTGGCTCTATTGAATCTGTGGATGGCGGTAGAACTGACTCAGACGCGATTGTTATTGGATCTCAGACGTATTATTCCAATGAGGTCATCGCTGAGATCTATGCGCAAGCGTTGGAAAAGGCCGGGCATAAAGTAGACAGGCAGTTTCAGATCGGACAGCGAGAAGTCTATATGTCTGAGGTGGAAAACGGATCCATAGATGTGTTCCCTGAATACTCAGGGCCGCTGCTGCAATATTGGAAACCAGATACCACAGCGCGGCTACCGGAAGCTGTATACGCAGAGCTGCAATCTGCGCTTCCCTCGAGTTTGCAAGTCCTGAATCAAGCAGAGGCTTCGGACCAGGATTCCTATGTTGTGACTAAGCAATACTCGGAGGAACACGGGATAAAGTCTATTCAGGATCTGGCCAAGGTTAAGAACATAACCTTGGGGGCAAACTCAGAGGCGGAGGATCGCCCCAACGGCCCCAAAGGCCTAAAAAGCGTCTATGGGGTGGATGCTGCCTTTACTCCTATTGAGGACTCCGGTGGGCCGCTGACGGTCAAAGCTCTCAAAGACGGTGATATCCAACTGGCGATTATTTACAGTGCGGACCCCTCTATTGCTGCAAATAATTTGGTAAGTCTTGAGGATCCCAAAGGGCAGTTCCTTGCGTCACGGGTAGTGCCGTTGGCTAATAAAAAATTAGATGCAGACGCTGCGGCAGTGCTTAATAAAGTGAACGCACAACTTACCACCCAGGATTTGATCCAGCTGAATACGCGTTCCGTGACAGAACAGCTCCCTAGTGCGCTGATTGCCAAGGAATGGCTAAAAGCGCACTAG
>CpI37_123
GTGGATAAGCATGACGTAGACTCGGATTTCGTGTCTAGTTCAGTTTCGCAGAAAGTTAAAACGCTAAAGCTTTTGGCGGTTTTATCGGGTGTTCTCGGCTTCATACTCTTCCTCTTGACGCCGTTTATGCCGGTCAATCAGGTGCAGTCTTCTCTGTCCTGGCCGCAGAATGGAAACCTTAATAGCGTTAACGCTCCTTTGATGAGTTATTCTCCTCAGGAACTTAACGCAGTCATCCCGATTAGCGCTTCTGAAAAACTCCGCCCAGGTCAAAGCCTCATCGTGGGAACCTTGCCGGAGGACAGCGAAGATGCCGCAGCGCGCGGGCTCTTCGTGCGTTCTTCCGACGGCGGAATCCAGATAACATCCCGTGGCGAGCTCGTCTTCGAGTTGACTGCAGATGAACTCAAAAAACTGCCTGCCGACGCAAAAGTCAGCGTCTCTTCCACCAAGGACGCGACTACTGCTTCCGTGGGCGAGTACAGCGGTTCTATAGGTGAAGACAAGCGTCCACAGATCACAGGACTGTATTCCGAGCTCGACTCCCAGGCTGCTGACAGCCTCAGCAGCGCGCTTAAGGTCGACGTAGAGATTAATTCTCGCTTCACCACCTCCCCTACCGCAGCAAAGTACACAACCATGTGGCTCGGCGGGGCGATGACCGTTATTGCGCTTGTCTGCTTGGGGTTGCTAGACCTGCAAGACAATAAAAAGGTGCGTTTCCTCCAACGCGGCGCTTGGCGCCCTCGGGGACTCGACGCCATTGTTGTCGCGATCCTAGGTTTCTGGTACTTCATCGGCGCCAATACCTCTGACGATGGCTTCATCCTCACAATGGGCCGGATTGCTGCACACGCTGACTATATGGCCAATTATTACCGTTGGTTTGGTGTTCCGGAATCGCCCTTCGGCGCGCCTTATTATGACCTTCTGGGTCTTATGTCGCATGTCTCCACATCTTCTATCTGGATGAGACTTCCGTCCCTCATCGCCGCCCTTATCGTGTGGTTCGCCCTCTCCCGCGAGGTTCTCCCGCGTCTGGGCGAAAAAATTGCTGGAAGACGCGTCTCCCAATGGACCATGGCCTTTGTGTTCCTCGCCTTCTGGTTGGCTTATAACAATGGTCTGCGCCCAGAACCAATCATTGCTGCCGGCACCCTGCTCACGTGGCTGTCATTCGAGGTTGCTATCAAGACCGAACGGCTCCTTCCTGCTGCAGTAGGAACGCTTCTCGCTGCTTTCACCCTTGCTTGTGGCCCCACCGGTCTCATGGCCGTTGCCTGCTTGCTGGCTGGTTTGTCGTATTTGATCCGCATTATTTACCGCCGTATACCGCTTCTAGGCGGCAAGCCCGCATTCAACATCGCGGCTATGGTCGCGCCTTTTGCAGCCGCCGGAACTGCAGTCTTGGTTGCTGTTTTTGGCGACCAAACTCTGATGAACGTCTTCGAGTCCATCCATGTCCGCTCAGAGACGGGACCGTCGTTAAGCTGGTACAACGAGTTCGCCCGTTACCAGGTACTCATGCAGCAAACCGTCGATGGTTCTTTTGCCAGAAGAATCGGCGTCTTTTTCACCTTCATCTCTATTGCCCTCGTGCTCACCTCCATTCTGCGTAACGGAAAGGTTCCTGGGAGCAACAAGGGTCCGGTCTTCCGACTGTTGCTGGCCATGGTGGGAACCCTGTTCTTTATGATGTTCACGCCTACCAAGTGGACTCACCACTTTGGCGTATGGGCTGGCATCGCAGCGGCTCTAGCGGGGGTCGGCGCGGTGGCACTCTCCCATATGGCTTTGCGTGCCCCTCGGTCACGTACCCTTCTTACAGGCGGAATACTCTTCGTCTTTGCCTTCGCGCTCTCCGGCACAAACGGATGGTGGTACACATCTAGCTACAGCGTGCCCTGGTGGGATAAGACGATTCAGATCCATGAGATCGAAGCGTCTACCGTCATGTTGGTTATTTCCCTCGTTGTGTTGGGCATAGGCGTTTTGCAGTCCTTTAAAAAGGATGTGGCAGAGGAACGCGGTGAGGCTCCCGTGGACTTCCGCAAACAGCGCTTTGAAGGCCTCGCAGCTGCCCCTATTGCGATACTCAGCATCCTCGCCGTAGCGTTTTCTATGGCGTCCCTGGGCAAAGGTTTTCTCTCGCAATACCCCGCCTACTCCGTCGGATTAGGCAACCTGCGGGCAGCCGCGGGCAATACTTGCAACCTTGCTAACGACGTCCTCGTGGAGGCAAACACCAACGAGTCCTTCCTCCAGCCGCTGCACAGCAGTCTGGGAGAATCACTCACTTTTGGCAAGAATCGGGCATTTGACCCCAACCACATTTCCTCCGAGGCCTACACAGAAGAAAACAAGTCTTCTTCTAGCACCGCGGGAACCGCCAACAGCACGGACACCACCGAGACCACTACCGAGGGCAAGGAACACCGCGCAGCTGTGGGCGTAAACGGTTCCACCGCGCAGCTTCCCTTTAATTTGGATTACACTCGTGTGCCGGTTCTTGGCTCTTGGACCAGCGGCGAGCAACACTACGCAGAAGCTATCTCCGATTGGTATAAGCTGCCGGAGCGCAGTGAGTCTGCCCCTGTCATCGCGGTTTCTGCTGCGGGAAGCATCGAGCATCTCGACCTGGATGGGATCAAAAAAGAGGGCCAGAAGCTGATCATCGAATACGGAACCGCCTCCAATGGGAAGGTTGACATGCTCGGTGAAAAGCAAATGCTTGATATCGGACCTGACCTTAAATGGCGTAACCTGCGTCTTCCGCTTTCAGAGCTCCCCGAGGAAGCCAACGTTATCCGTATCCACGCAACAGATGGCAACCTCAGCCCTGATGAATGGCTAGCGTTTACCCCGCCGCGTGTTCCCACGCTGGAGACGCTAAATGACGTCTACACCTCAGAAACCCCCGGGCTGCTCGACTGGGCGGTGCCGCTGCAGTTCCCCTGCCAGCGCACTTTCAACCACTATGCAGGCGTAGCAGAAATTCCTAAATTCCGTATTTCCGCCGATGCAGAAGGCCGCGCTTCTGGAGCCTCTTTCCAAGACTACTTTGGCGGCGGTGTCACCGGAATTGCGGAAGCCGTGAATTATAGCTACCAGCTTCCGAGCTACTCCAAGAATGATTGGCAACGCGATTGGGGATCCATCGAGGTCTACCATCCACGCCCCAACTCGCAGGGCAAAGAGCCTGATCTAGCTCAGATCACCACAGAGACTGTTACTCGATCAGGACTCTGGTACCCCGGTCCAATGAATATCAACACGGACCACTAA
>CpI37_124
ATGATCAATCGTGCCCGCAACGCAGATTCCCAACCGCCGAAAGACGACTCGGAAGCGCCGCACGCCTCTGCTGCAGCCAGCGACCCATTTCCGGTGATGCTCAAACACCCCGACAAGGACAACCTACGGGACAAAAGCTACGACTTTGACTACACCCCTGACATCCAAGATGGCCCGCACACTCTGTTCGGAATAGTCGCTGCAGTCCTAGGAGGTGGGATCCTTACTTTCATCTCCTGGTACGTACTCAAGCAAGTCAATCTCCCAGCCTTTGGCCCTTCTCTGGTCACACGCGCACTGGCCACTTTCTGCACACTTCTTGTTGTTGTTGCGGTCACGGCACTCATGATCTGGTGGGTTCATTATGAGAAGACAAACCAAGAGCGTCCCCGTTGGTTTACCTGGCTCACTTACACCCTGACCTATTTATCCCCGGCAGGTTTAGTAGTGGCTTCCCTCGGGATACCGCTATCCCCGACCAAGCTCTACCTTGACGGACTAACCGTAGATCAAGTTTTCCGCACCCAATACATGACGCGGCTTACAGATTCCTGGCAGCTCACCGATATGAACTATATCGATCTTCCAGCGTATTACCCCGGCGCATGGTTCTGGTTTGGCGGCAGACTGGGAGCTCTCCTCGGGCTTCCTGGGTGGGAAGTCTTCCAGCCATATTCGCTCATCTCTCTCAGCATGGCAGGCTGCCTCCTCGTCCCGATATGGCAGCGTCTCGTTGGAAGCTTGCCCGTAGCTACCGGCATAGCGCTAGTAACCACTACTATTGCGCTGGTTATGTGCGCGGAAGAACCCTACGCATGCATTATCGCAATGGGCATACCGGCCGCAGTTATTATCGGTCGTCGTGCATTGTCGGGACGCAAAAGCGCCATGCTTGCGATTATTTTCTATCTGGGTGTTTCTGCGTCTATGTACACCCTCTATACAGCTATTATCGCGCTGAGTCTGATCGCTATCACTGGTGTTATTTCCGCATTAATGCTGCGTTCTTGGAAGCCCATTGGGCGCATCGTCACCATTGGTGTTTCTTCTATGGCTATCGCCGCTATCGCGTGGGGCCCGTACTTTGTTTTCATTTTAAGCGGCAACCACACCTCAGGTGCTACCGCTTCCCATTTCCTCCCCGTTGAAGGCACGGAAATCCCGCTTCCTATGTTTGCAGCCAGCATTGTGGGAATTCTCTGCATGCTAGGCCTGATCTACCTATTGGCTCGAGCGGCGGATCCAGACATCAACTCCCTAGGCGTTGCCGTCGTGGTTGCTTACATCTGGGTCATAGCCTCCATGGCTGTTACGCTCACGGGTTCTACTCTCCTTGGCTTCCGCCTAGATCCTGTGGTCACAGTTCTTCTAGCCACCGCAGGTGTACTGGCCATAGCGGATTTCCGCCTTGTAGGAATTCACCGCCTCTATCCCGTGCAATTCTCTGCTAGCACTTCACGGCAAATCACAATGGTCATTGCCATTGTGATCGCCCTTGGCGGCATCAAATATGCCCAGGATATTCCCGCAAAACACTCGCATTCTATTGACCATGCTTATTCCAGCACAGATGGTAACGGTGAGCGCGCTGACCGTTACCCGGCTGATGCCACGCAGTACTATGCCGAGATTGACAAAATCCTGCGGGGAAACGGTTCACTTCCACGCGAGACTGTAGTTCTCACAGATGAGATGAACTTCATGGCTTATTACCCCTACCACGGTTTCCAGGCCTTCACCTCGCACTATGCAAATCCTCTTGGGGAGTTTAATGAGCGGAATAAAACCATAGAGCAATGGGCAATGGACAGCTGGCAGCAGCTCAAAGATCCCAAAGCGTTCGACCGCGCATTGCACGCCACCCCATGGCGTGCACCCGATGCGTTTGTTTTCCGCGCCGATTCCACGGAAGAAAGTTCAAGCGGTTGGAACTTTGACCTTGCGGAGGATATCTATCCCAACAATCCCAATGTCCGTTTCCGCGGAGTAAAAATCAACCCGGAGGTCTTCACCGGCAAAGACTCTCCCTGGAAAGTCGATCAGGTAGGACCATTTGTGGTGGTGACCCGTGGATAA
>CpI37_125
ATGCTGAACGCAGTGGGCAAAGCCCAAAACATCCTCCTCCTCGGTGGCACATCCGAGATCGGCCTAGCTATCGTAAACGAGTTCCTGACTCACGGTCCCGCACACGTCACCCTTGCTGCGCGCAAGGATTCGCCGCGTATCGACGCCGCCGTGAAGGACATCGAATCCGCTGGCGCATCCGCCGTTGAGGTTATCGACTTCGACGCAACTGCCTTTGATACGCATGCCGATGTCATCGACCAGGCTTTCCTTCTCGGAGACGTCGACGTAGCCATCGTGGCCTTTGGCACTCTTGGGGACCAAGAAGAGCTTTGGCAGGACCAATCCAAGGCTGTGGCCAGTGCCGAGACCAACTACACCGCACCGGTATCCGTTGGCGTACTCCTCGCGGAGAAGTTCAAGGCCCAAGGCCACGGCACTATCGTTGCTCTGTCCTCTGTTGCAGGTCAGCGTGTTCGCCGCTCCAACTTTGTTTATGGTGCGTCCAAGGCTGGCATGGACGGCTTCTACGTCAACCTAGGCGAGGCCCTTCGCGATTATGGCGTCAACGTCCTTGTCGTGCGCCCAGGTCAGGTGCGTACCAAGATGTCCGCTGATGCGGGAGAGGCTCCACTCACGGTGGATCGCGAGGACGTAGCTAAGGCAACTGTCCAAGCGGTTTTGTCCGGAAAGAGCTCCATCTTCGTTCATCCACTGTTCGAATATGTCTCGCTTGTTTTCAAGTTTATTCCTCAGGCGATCTTCCGAAAGCTACCGTTCTAG
>CpI37_126
ATGACGAGCGCCAAGGGCACGTCCAGCACCGCAGCTTCGAGCGGTGTCTCCGGAGCCTTACACACAGAAGCCATGAAACTCACCGGTTGGGGACGCACCGCCCCCACAACCGCAGAGGTCCTCGCAACTCCAGATTTGGAGACCATCGTCAAGGCAGTACGCCAGGTCGCCGAGCAAAATGACTCCAAGCCAGACTATCTCCGTCGTGGCGTAATCCCTCGCGGTATGGGCCGCTCCTACGGCGATCCTGCACAAAATGCTGGTGGCCTTGTCATTGATATGCAGCCTTTGAACAAGATCCACTCTATTGATCCAGAGACCGCCATTGTGGATGTTGATGGCGGTGTAACCCTTGATCAGTTGATGAAGGCGGCTCTCCCCTACGGGCTGTGGGTTCCTGTTCTTCCAGGTACTCGTCAGGTCACCATCGGCGGCGCTATCGGCCCAGATATCCACGGAAAGAACCACCACTCAGCTGGTTCTTTCGGTGACCACGTCACCTCCATGGAACTGCTAGTGGCCGACGGTCGCATCTTGCACCTTGAGCCAGAAGGCTCGGCAGATGATCCAGACGGTTCTCTCTTCTGGGCAACCGTTGGCGGCATGGGCCTCACCGGCATCATTGTCCGTGCAAAGATCCGTATGACCAAGACGGAAACCGCTTACTTCATCGCAGACGGCGACCTTACCGCTAACCTCGATGAAACCGTGGAATTCCACTCCGACGGTTCCGAGTCCAACTTCACCTATTCCTCCGCTTGGTTCGACGCCATCAGCCCGGAGCCCAAGCTAGGTCGCGCCGCCATTTCACGGGGTTCCCTAGCCACACTCGCGCAGCTGGAAGAGCTCTCCCCCAAGCTGGCCAAAGATCCTCTGAAGTTCAACGCCCCACAGCTTGTGACGGTTCCGGATATTTTCCCTTCCTTCACCATGAACAAGCTTTCTATGATCGCAATTGGTGAACTTTGGTGGCTCAAGTCAGGCACGTACAGGAACAAGGTGCAAAACCTCACCCAGTTCTATCAACCGCTCGACCTCATCGGAGAGTGGAACCGCGGTTATGGTTCTAAGGGCTTCCTGCAGTATCAGTTCGTGGTTCCACGTGAGGCTGTCGAACCATTCAAAGATATCGTCCGCGATATCCAGCGTTCCGGACATTACTCCGCACTCAACGTGTTTAAGCTCTTCGGAGAAGGAAACCGTGCGCCGTTGAGTTATCCGATGCCGGGTTGGAACGTCTGCGTAGACTTCCCGATTAAGCCAGGGCTAGGCAAGTTCCTCGATGAGCTTGACCGCCGTGTCATGGAGTTTGGTGGACGCCTCTACTTGGCCAAAGAATCTCGTACGAGCGCTGAAAACTTCCACTCGATGTATCCAGGAATGGAAGGCTGGCTCAAGACACGTAATGCGATCGACCCCACTGGCGTCTTCGCTTCTGACATGTCCCGCCGCCTCGAGCTACACTAA
>CpI37_127
GTGACTTCTATGTTTGGATTCCTCAAAAAGAAGACCGTGGAAACGCATATCGCGGCAGAACGCACAAATACTCCCATGGATTCCCGCATGACCCTCCTCATGGCTGAGGAAATCCCCATGCTAGATAGCGCTTCTCGGGTGCGTATCTATCAAATCCTCGAGGAATATGACGGCCCGCAAATTACGTCACAGGAGGAACTTCCCCAGGAAATTCGCGACATGATGGACCTGTAA
>CpI37_128
ATGAAAGACACCACTGTTGAGAGAAACCTGAATCCTTTAGATGACACGATGACGGGGCGTATCTCCCAGGCTGCAGCCATAGGACTGATCACCGCGCTGCCGGACTATGTGCACACCAAGGCGCTTCGGTGGGTAATTAATACCGTCATCCTTGGGTCTCTCCTGGGCGTCGCTTTATACGCTAATACCCATGATGATGATCCAGACAATGATCCTGATGTGATCGCTGCACGTGTGCGTGAGCAACTGGAAAGCAGCGACGCTAAAGAATTCGGACCTCTTGTCACGTGGGGTGCGTTTGCAGTGCTCCTGCTTATTTTCCTTGGGATCAACAAACTAGACAGAACAATAAGCAAAAAGGTCGTTGAGTTTTTGCGTCGCCGTGGAGTTTCCAAGCCTCATACTCTGCTTGGGGTTGTCGGCGCGGCGCTGGTTTTTGTTTCTTCCGGAGACCAGCGGTGA
>CpI37_129
GTGATTAGCATTATCGACGTTCGCGGCGCGGCGCCGGACCATACCGTTGTGCTCTGGCACGTCCACACGGATCCTTCCTATCCCACCGGCCTCATGTCTGGGGCATGGGTGCTTGGTCCGGGGGAAGCTACGCTCGTGGATAAGCTCCCGAGCCTGCTTACGGGAACAACAGCTCTTCCCTTGAACGCTGAGGCTCGCGAGTTAGTGCCAGGCGATATCACATGCGTCAGTCTCCGCGATGTAGCTGATGCAGTGCGGACGGGGCTCGATGAGATTAAAAAGGAAGCCGCGCGGGCAAAGTCGGAGAATGAAAAACTCGTCGCCCCGCGTTTTGAGGCCCTCACGGATATCTCTCCAGAGGATTTTCTTGATGCATATCGGGGTGAGCCTCAAGCACGAGATGCATGGATGATGGCCAGCGCAGTAGCCGGATGGATGCAGCAATGGCTCGACATAGAATCCGTGCGCAGGAGCCGCGCCTATCTCAAAGAAGCGTTTGGCTCTGAGCCGCGGCCGCTACCGATCGGCTAA
>CpI37_130
GTGATACAGCGCAGCGGAGTGATCTGGATAAGCGAGGCCCGCCTGCGTCGTGGAAAGACCGTTGCTCGGCGCAGGCGAATCCGAGCGGGCAAAATAATAGTTCTACAGCTTAAAGTCATTGATGCGGCGGGGATTCTGCATCGAGTTCTCGGGGTGCGAGACACACTGAAGCTTGCGGGGGTCGCCGAGATTATCAAGACGTGTTTTGGTTTTGATGCGGATTCGCCGCAGTCTTTTTATCGTTGCGGCGAGCAAGTGTCGATGAACGATTGTTTACATGCGCATACTGCTGCGATTCGCGCCGGGCAGCTCGAGTACAACTGGGGACTGTGGCGAGTAAGTCTTTCGATCCTGGACACGTATTCCCGTGAAGCTTCCGCACCGGAGGCCTTGTGTCTAGGAGGAAGCGGGGATCTTTATGAACCAGATGCGCCAGTGGATACGGCCCGTATCAATATGGCTATTTCTGGTGGTAAAAGAGCACAAGAAACCCTTGCTCACGTGCATGAGGAGGTTGTTTCAATCATTCAACGTACCCGAGAGACTGGGTTGATCCCGTTACTCCAGGCACTAGGGCTTGGAGAGGAACCAAATTACGCGGCTTCTGGCCTGCAGGCTCTTCCTGTGGAGCAGTCGCGCCAGGCACGGGAGGCCTGGTGGGCTTTTGTGATCGGCATGGCGTGCATGGGCGGGAAAGACCTAAGGTCGCGGGTGGCCGGGCGGCTCATGAGGAAGTTGGGCTGGCAAGAAGACCTGACTGATGAGCGGATTCGTGAGTTATGTGGGGCGTCGATAAGCAAGCTAGAAGAGCTCGGTGGATGTGGTGCCCATGCGTTATCTGCAGTGGAAAGAATCGATATCTACCGAGAATTACTCCGTAAGAGGTAA
>CpI37_131
GTGGCTAATTCCAACACCGGCGCGCATGACCAGGCCGCCCCCAATGTGACTGTGACTACCTCCTCGGCGAGCGTGGCTTCTCAAGGCATCAAGTTCATCATCTCTGGAGGAATCTCCGCAGTTGTGGACCTTGGTCTGACTTATCTATGCCAGATCGTTTTTGGGTTCTCTGCTGCGGGAGGACGCACTATTGGGTTTATTTTTGGCACGATTACCGCTTATCTAATCAATTGCCGTTGGACCTTCCAGGCTGAGGCATCAACCAAGCGATTCTTGCAGGTAGCGGTTCTGTATACGATTACCTACTTTGTTAACGTGGGTGGGCATTCCTTGCTCTTCTCGTTATTAACTCATTACGGGGTGAGCGAACAGATTGCCCTAGTTATCGCCTTTGTGATCTCCCAAGGGACTGCCACGGTGATCAATTTCTTTGTTCAGCGCATTTTTATTTTTAAGTAG
>CpI37_132
GTGCTGTTTTTCAATCCGATACCAATAGCTCAGAGGTGCATATCACAACCAAAATTGGGCAATCTTCCCTCGTATTCTCAAGACCAAGAGACTGATGCCCCCTCACCCCACGCAGACTATGCCACAATAAACCCCATGCCTATAGCTTCTACTGGTCGCATCGCGGCTGTCATTGTCACTCACAACCGCGTCGAGCTGTTGCAGAATTCTTTGAAGATCGTTGCGCAACAGACGCATCCCGTAGATCACATCATCGTTGTAGATAACGGTGATGATCCCGCCGTCGAGAGCCTAGTTACCGCTATCGCCGGCGAGCGCGCCGTCTACCTCGGAAGCAAACATAATTTGGGAGGAGCCGGCGGGTTTGCGCTTGGTTTTCTCACCGCGCTGAGGCTGGGAGCCGACGCGGTCTGGTGCGCCGATGATGACGGCCGCCCGGAAGACGAGAATGTCCTGGCAACCCTCTTGCAGGTAGCAGAAAAGCACCACCTCGATGAGGTCTCCCCGGTTGTTTGTAATGCAGAAGAACCTGACCAGCTGGCATTCCCGCTTCGCCGTGGCACCACGTGGCGTAGGTTCCGCAGTGAGCTCGGCAATGAGGATTTCCTAGCAGGTATTGCTTCGCTATTTAACGGCGCTCTTATCTCCGCTGATGCTATGCAACGCATCGGCGTCCCCGACTTGCGCCTGTTTATCCGAGGCGATGAAGTTGAGTATCATCGCCGACTAGTGCGTTCCGGCCTCAAATTTGGTACCTGTCTCACCGCTGCTTATCTGCACCCGGATGGCTCGGATGAGTTTAAGCCAATCCTTGGGGGACGCATGCATACGCAATACCCAGATAACGAGGGCAAGCGGTTCTTCACTTATCGCAACCGCGGATACCTTATGAATCAACCCGGTATGCGTCGGCTTCTTCCCCAGGAGTATGCGCGATTTGGCTGGTTCTTCCTCATTCAGCGCAAAGACCCTAAGGGATTTTTACAGTGGCTCAAGCTCCACCACATGGGCCGCTCGGAGCGCTTTGAACGGCCGTAA
>CpI37_133
ATGACTAAGGAATCATCTCGTATCAATCGCCATAGCCGGCGCGGTTTTCTTGCGGTGTCCGCACTCACCGCAGTGGCCTTGCTGGGCGGCCTCAGCGCATGTTCTAGCGAAAAAACTAGTGAAAAGCCAAGTACGCTCTCTGTCTTTGCTACCACTGGTTATATCGGCGATGCCGTGAAGAATATTGCCCCTGCAGCTGATGTCACTGTGATGGTAGGCCCCGGCGGCGATCCCCATACCTATCAGCCCACTACACAGGATATTTCCAAGATTAAGACGTCCAATGTTGTCCTGTGGTCGGGCCTGCATATGGAAGCAAAGATGCTGGATGAGCTGGCAGCGCAGGGAGACCGCCAGGAGGCTGTGGCTGAAGCTATCCCGGAATCTGAGCGGCTTGAATGGCCTGAGCTTGGTGAAAACGGCGAAAAACTTTGGGATCCACACGTGTGGAACTCCACGGAAAACTGGAAGTACGTTGTTGATGCGATTGCCAAGAAGCTTTCCCAGGTGGATAAAGAAAACGCGGAAACATACAAAAAGAACGCTGAGACTTATAAAAAGCAGATTGATCAGGCCGCTGCCTATGCAAAGGAGCAGATCGACGCTATCCCTGCGGAGAAGCGCATTCTGATTACCGGACACGATGCCTTCAATTATTTTGGTAAGCAGTTCGGCCTAGAGATTCACGCCACAGATTTTGTTACCTCGGAGTCTGAAATGTCCCCGACTGAGCTGGCAGACCTGGGAAAGTTCATCGCAGAAAAGAAGATACCCACGATCTTCCAAGATAATTTGGCCAACCCCCAGGCTATTAACTCGTTGAAAGAGACGGTAAGGGCAAAGGGCTGGAACGTCGAGGTCTCGGATAAAGAGCTTTACGCGGATTCGCTCGGAGAAACAGCTCCTACCGATACTTATATTGGAGTTTTAAAATACAACGCTGATGCGATTAAAGCGGCTTTGACCAAGTAA
>CpI37_134
GTGGCCAATCTAGTGGGCTCGGCATTGACAATGACGGGCATCAGCGTGAGCTATGGGCCAACGGTGGCCCTGGAAAATGCAAGTATTGAGGTTCCTGTTGGATCTGTGATGGGTTTTATCGGGCCTAATGGGGCAGGAAAATCTACTCTTATTAAGTCTGCGATCGATCTTGTAGACCACGACGGTGAGGTCGCTTTCTTTGGCAAACCGCTCGCTCAAGTACGTGATCGTGTTGCTTACATGCCGCAATCCGCCGCTGTGGACTGGGATTACCCCATCACCGTGGAACAAGTGGTAGGCATGGGGCTATATCCGCGTTTAGGTTGGTTCAAACGTTTCACCGGGGAGCACCGGGAAGAGGTGCGGCACGCTCTTGAGCGGGTAGGCATCGCTGATTTGGCTAAGCGCCATATTTCCGAGCTCTCCGGTGGGCAACGGCGCCGTGTCTTTGTTGCAAGAATTCTGGTGCAAAATCCCGATATCTTTCTGTTGGACGAGCCTTTTGCGGGTGTCGATGCAGCCAGCGAGCGTGTTATCCGTGATGTTTTGCATGGTTTGTGTGAAGACGGAAAATCGGTGGTTATTGTTCATCACGACTTGTCTACAGTGACAGAACTTTGCGATCACGTCACCGTAATCAATCGGCAGATCGTAGCAACCGGAACTGTAGAGGAAGCGTTTACCCGGGAGACCGTGAATGCTGCTTTTGGCCTGGGGTTGTTATGA
>CpI37_135
ATGAGCATCATTGATTTTCTTGCCGAGTTCTCCTATCGGCGGGTGGTGTGGGGAACGCTACTCATTGGACTGTGCTCAGGGGCAATGGGAACGTTTTTATACTTGCGCAGGCAGTCCATGATGAGCGACGTGATCGGTCATTCTGCGACTCCTGGTGTGATGGGCGCCTTTCTCTTCTTTGCCACCACGCCGTGGTTAAGCGAGTCGCAGTTGCTCGCAGACTGGGGCATCGACGCTCGTTCGATGCCGGTAATCACCATCGGGGCTATGATCACAGGGTTGGCTTCCGCCATTGTGGCCAATGCCGTGGCCGATAGCACCCGCATCGGTATTGATTCAACAATGGCGGTCATGCTCTCCTTGTTCTTAGGTGGCGGTCTGATATTGCTTCAGGTGATCCAGCGCAGTCACATTCGGGGCAAGGGCGGGATCAATGAGCTGATGTTTGGCAACGCAGCCACGTTGACTAATTTGGACGTAAAAACTCTGCTCGTCGTGTGCATAGCCATCCTGGTGTTGATCGTTGCCCTGTGGCGACCTTTTACCCTGGTTACTTTCGACCCAGTTTTGGCCCAGGTCTCGGGGATGCCCCGATGGGTATCACATGTGCTTTTCTTACTGGTTGTGGTTGCGATTGTGATTGGGGTGAAAGCAGTCGGCCTGATATTAATGATCGCTTTCGCTGTATTTCCTCCGGCAGCTGCCCGCCAGTGGACCCGAACGGTAGCGCAGATGGTTGTGGTTTCTGGTCTGATCGGTGCGATCGCCGCGATTGTGGGCTCGTATATTTCTATTTCTGCAGGTAAAGTGCCCACTGGTCCCGTGATCGTCTTGGTGCTTGCGGCCTTTGTGGTCGTGGCTCTCGTAGCTTCTCCTCGTCGCGCGGCGGTGATTCGATGA
>CpI37_136
ATGAGTTTTGCAGTATCTGTCTCGGTTTTGGCGATCGTTGTGTCTTTAACCGCGGCGATTCCCGGTATCGTGCTGGTTTTGCGTCGACAAGCTATGCTTTCCGACGCCCTCTCCCACGCTGTTTTGCCAGGCATCGCGGTGGCAGCGCTCTGGACTGCTTCTCCCGATGATCCACTTTTGCTGGTGGGTGCGACGCTAAGCGGTGTTGCGGTGATTGCTCTCACCGAGTGGATTCGGGATCGAAAGAAGGTCACAGAAGACAGCGCAACCGGTTTAGTATTTCCCGCATTCTTTGCCATTGGCGTGATTATCATCTCCATGCGCTTTAATAACTCCACGATCTCGGAACATACGGTGCTGGTCGGAGACCTCAATATTGCTGCCCTTAATCATTGGGTGGCGTGGGGAATCGATTTTGGTCCGAAGAGCGCATGGACAATAGGTGTGGTGGGGCTTGTGACGTTAGGGGTTGTCATTCTGGCGCGTAGACCCTTGATGATCTCTACCTTTGACCCCACATTTGCTGCAGCCGTAGGGATTCGGACTCGCTTGTTGAATTATCTGGTCATGGTGCTGGTTTCTTTGACTATCGTGGTAGTTTTCGACGCCGCCGGTGCAGTTTTAGCGGTGGCCTTGATGATTGTCCCGGCGGCAGCAGCGCTGATGGTTACTCGTTCGGAGACTGCAATGGTGGTGGTGACGTTGGTCATCGCTGCTGCCAGTTCACAGGTTGGTTTCTGGGTAGCGTATCGGATTGACGCTGCGACGTCTCCGACGATGGCGTTTGTGGATGGCCTCATCTTCTTAGCTCTATGGATTGGCGTCCGTGTGCTGCGCAAGCGTAAAGAGGTTCACGTGCGGGCGGATGTTGTTTAG
>CpI37_137
ATGAATCGCTCATTTTTCCGAAACACGTGTGCTGCCATTGCGGTAGTTGGATTGCTCTCTGCCTCTGCTTGCGCCGCCGATAACAAAGAGACGGCGCCAGTTAAGAACAGCTCTTCGCCTAAAATCTTTGCCACCACCGGGTACATCGGAGACGCGGTGAAAAATGTGGCTCCTGATGCAGACCTCACTGTAATGGTGGGGCCTGGCGGCGATCCTCACACTTATCAGCCTTCCACCTCGGATGTGAAGGCTATGCAGGAAGCGGATGTGGTGTTCTGGTCCGGATTGGGCATGGAAGCCAATATGATTGATCAGCTTAAGGGATTGGGCGACAAGCAGATTGCGCTGGCCGAACAGATACCAGAAAATATGTTGTTGCCGTGGGAGGAAGACGGCGATCATGAGAGCCACAAGCACGAGGGCCATGGACACGAAGGGCACGGCCATGAGGGACACAGCCACGGTGCCTGGGACCCACATGTGTGGAACTCTACTGACAACTGGAAGCTCGTTGTTGACCAGATAGTCAAGAAGATGTCTGCCGCAGATCCTGATAAGGCTGACACCTATAAGACCAACGGCGCGGAATACAACAAGAAGATCGACGAGACCAAAGCTTATGTACAGGAGAAGATCAACACTATTCCTGCCGATCAGCGCACGCTAGTTTCTGGACACGATGCGTTCCGTTATTTTGGCAAGCAGTTTGGCCTAGAGATTAAGGCAACCGACTTTGTCACCTCGGGCGCTCAAAGGTCTGCTTCCGAGCTCAATGAGTTGGCAGAGTTCATTGTGGAGCATAAGGTCCCAGTCATCTTCCAAGATGCCTCTGCTAACCCACAGGCCGTAAAGTCCCTGGAAGAGAATGTGGCTGCTAAGAGTGGAAAAGTTACTGTGAGTAGCGCAGAGCTATACAGTGACTCTCTCGGAGCTACTGCTCCCGCGGACACTTACACCGGTGCGCTGCGTTATAACGCGGATACTATTGCTGCTGCCTACAAGGGCTAA
>CpI37_138
ATGTATCCACCGTTTTCTCAAGCGGGGAGTACATCTCTTGAAGTGGAGAAAACAATGGAAGTACCATCCTCTCACGCAAAGGTGAGTGCTCAGCGGTGGTGGACTGCGATTATCGGAGTCCTAGCGGTAGCGATTATCGGGCTAGGGGTTAGATCACTAACCAGCGATCTTTTTATCACCCAAGCCATGAATAATCAGAGAAAAGGGGCAATTGAGAGCCTTGTAGATGCTGTTTACTATGGTTTGGAACCCGCTTATTCGCTGGTACTCACGCTGGTAATTTCTGCGCTGGTGGGCATTGCGTGCAAACAAGTCCGAATAGGGCTGCAATGCGCAGTGGCCATTGCGATCACCTGGGTGCCAGTAGTCTTTTTAAAGATGCTTATTGAGCGTCCTCGCCCTAGCTCAGACTTGCTTGCTCACCCCATACCGGTAACGCCAGGGGATTGGTCGTTTCCTAGCGGGCACACGACGTATGTGACGGCTTTAGCCATGATGCTGATGCTTACGGTGGGCGCTCGGCTGCCTTTGATCCTACGAGCCCTTCTGGTGCTCTGCGCTGTTCTAGTTATCGCAGGCGTGGTGCTTACCATGGGCGTGCACTACCTCACGGATGTAGTTGCTGCTGTTATCTGGAGCACCACGATGGCCCCGCTCGTGTGGAACCTTGTAGATAAGGCGGGGCGACGTCTGTGGTTTAGTCGTTTTGAGAACGCTGGCCGTCCCAGCGTTTAG
>CpI37_139
ATGGTTTCCATTGATACCTATAACGCCTGCGTTGATTTCCCCATATTCGACGCAAAATCGCGTTCTATGAAGAAGGCATTCCTAGGCGCCGCAGGTGGCGCCATTGGGCGAAACAAAGACAATACCGTGGTCGTGGAGGCGCTTCGAGACGTAAACCTGCACCTCAAAGAGGGTGACCGCATCGGCCTCGTAGGGCACAACGGCGCCGGAAAATCCACACTCTTACGTCTACTCTCCGGAATTTATGAGCCCACACGCGGCTCCGCTCATGTCCGCGGACGCGTCGCCCCTGTTTTTGACCTCGGCGTAGGCATGGACCCGGAGATCTCGGGGTTTGAAAACATCGTGATCCGCGGCCTGTTCCTGGGGCAGACACGCAAGCAGATGAAGCAAAAAATGGATGAGATCGCCGAATTCACCGAACTAGGCGACTACCTAGCCATGCCCCTGCGTACATACTCCACCGGTATGCGCATCCGCCTAGCACTCGGGGTAGTTACCTCGATTGAGCCCGAAATTTTGCTTCTCGACGAAGGCATCGGTGCCGTCGACGCCGCCTTTATGGCTAAGGCCCGCGAACGTCTCTCTGACCTAGTGCAGCGGTCTGGCATCCTCGTTTTTGCCTCTCACTCCAACGATTTCCTTGTCCAGCTCTGTGACTCAGCTCTTTGGATTGACCACGGAACGGTGAGGCAGGCAGGGGCCGTTGATGACATCGTAGAAGCCTACGAAGGCAAAGGCGCCGCAGACCACGTACGACGCCTGCAAAAGCGCATCCGCGAAGAGTCTAAATAG
>CpI37_140
GTGCAGGAACAGACCAAAGTAAATAATCCCGAGAGTCTCGAGTCAATGATCGCTCGCATCACGCATGCGGATCACGTTGACCCCAAGCCATCGCGGTCCAAAACCTTGGCAGCCGCATGGTCTGACCTCGTCCGCGGATTCAAGCAACACGAGCTCTGGCTACAGCTCGGATGGCAAGACATTAAGCAACGCTACCGCAGAAGCGTCCTAGGGCCATTATGGATCACCATCGCCACTGGCGTCATGGCGCTTGCCCTGGGATTGCTCTACTCTGTGCTATTTAAGATCCCCGTTGCCGAGTTCCTCCCCCACGTCACCGTGGGTCTTATCATGTGGAACTTCATCTCCGGCTGCATTAAAGAAGGCGCCGAGGTCTTTATCACCAATGAGGGGCTGATCAAGCAACTTCCCTCTGCCCTTTCCGTACACGTGTACCGATTGGTATGGAAGCAAACGCTCTTCCTCTTCCACAACATGGTGATTTGGTTCATCCTGATGCTGGTATTCCCACGCCCCTTGGGCTGGGACATCCTCCTAGGAATTCCTGCCATCGCATTGCTCGTGGTTAACGGTGTATGGGTGTCCATGTTCTTTGGCATCATTGCTACCCGCTACCGCGACTTCTCCCCTCTTCTTGAGGCCCTCACACAGCTCTTGTTCTATGTCACCCCCATTGTGTGGACCACACAGACCCTCTACGCCCAAGGCGGAGCTGTCTCTGAGCGCGCAAAGCTGGCTATGCTCAACCCCCTTTATCACTACATGGAGGTTGTGCGTGCCCCATTAATCGGCGCCCCCATCAATCCATTGAACTGGTACGTTGTCATCGGATGCACAGTCGTAGGCACATTCCTAGCCATGCTCGCAATGAAACAGTGGCGTTTCCGTGTGAGCTACTGGGTATAG
>CpI37_141
ATGGTGTTTGACGTAGCTCGTGTTCGAGGTGCTTATACCTCCGTGAGCGGTACTTGGACTTATCTCAATGCGCAGGAGCAACCACAAATTCCGGAACGGGTGTCATCTGCTGTTTCGCGAGGTTTTCGCAGTGCGCCGTTGGCAGCAGAAATTGAGAGAGGCGCCGGTTCTCATGCGTTGTTGCAACGCGCGGGGCGTTTTATTGCAGACGATCACTTTTATTCTGCACGAATGGCGATTGCGGATATTACAGGAACCTCAGCAGACGCGGTGCTCCTGGGGCCGAGCCGTGACGTGCTTTTTGCACGGTTATCCCGCGCGTTGCGGCCACTGTTGCGCCGGGGATCTTCCGCTGTGTTTTCGCGCACAGATTCCTGTGGTCTTGATCTGGACGCAGAAATACGTTGGGCGGAACCTGACTTAGGTACTGGTGAGGTGCCTGCGTGGCAGTTTTCCAAGCTTGTCGACGGCAGCACCCGCGTTGTTGCGCTCTCCGCCGCTAGCCGGCAGGTAGGAACAATCAATCCGATCCTGGAAATCGCGGAATACGTGCATGATTCCTCCCGTGCGTGGGTGCTTGTCGACGCCACCCCACTTGCTGGGCATCGCCCGATCACGAGGGAAGCATTAGGCGCGGACATCATAAGCGTGGACTGTGAGGCCTTCGGTGGGCCACAGGTTGCCGCCCTGGCGTTCCGTGACACCACGATGTTTCCTCGCATAGATATGGAAGTGTTTGATACGCCTGTTGCCGCTGGCCTTGCCGCGGGAGTATCCGCAGCCGTAGATCACCTTGCTGATCTCGACGAGGACGCCCGGGGAACACGTCGTTACCGCTTGGCCCAGGGCGTGGAGTCCGCGGCAAATTATCTGGGGTGGTTGGGGACCTATCTTGTGGATTCCATCGAATCGCTTCCCAACACCCACGTCTTTGGCGTGACCGGTGAAGCCGCCGCAGGTTCGGACGTGGATCGGATCCCACACGCCACATTCTGTATCAACGGCGTTCCGGCCGACATGATCCAGCAGCGGCTGATAAACAATGGATTGGTGGCCACGGTGGCTGAGGCCGACCCCCTTCTCACCGCGATGGGGATCGGCGATACTAAGGGGGCCATCTCCGTTGGATTGGGTCCTTATAACACGGTCGCGGATGTTGATCAGCTCATCCGCGTTGTGGCGAGCTTGGCCTAG
>CpI37_142
ATGCTTAAAGCTTGCCAACAAGTAAAAGAGTCTACCCGATGTAGGCGAATTTCTTTAAAGTGGGTGGATATGAAGGCAATCATCATCGATGAAAATAAGCAATTGTCATATCAAGACGTCGCCGATCCGCAGCTAGAACCCGGTTGTGCGCTGATTCGAGTTAAGGCCAGCGGGGTTAACCGCGCAGACCTACTGCAGGCTGCGGGACATTACCCACCACCCCCTGGAGAATCGGAGATTCTGGGACTTGAGTGCGCTGGCGTTGTGGAGGATCCAGGCGATACTTCGTGGAAGAAGGGTGACAAGGTTGCCTGCCTTTTGGCCGGTGGCGGCTATGCGGAGCTCGCTGTGGTCCCTGAGGGACAGCTCATGCCGATTCCTGCTGGTTATTCCTTTGCCCAGGCCGCGGCGATCGTTGAAGTCGCGTGTACCGTGTGGTCGAATATCGGCATGCTGACTGGTCTCAAGCCGGAGCACACGATCCTGATTCATGGCGGTGCCGGCGGAATCGGCACGTTTGCCATTCAGATGGCCAAACATATCGGCGCCACGGTGGCGGTCACGGCGGGTTCTACGGAAAAACTTGAGGTGTGTCGCGAGCTCGGCGCGGACATCCTGATCAATTATCGTGAGCAGGATTTCGCGGAGATTCTCAAAAACAAGTGCGACCGCATCTTGGACATCATGGGAGCCAAGTATCTTGACCAGAATGTCCGTGCACTAGCCATGGGTGGGCATCAGGTCACCATCGGGATGCAGGGCGGGGTGAAGGGCGAACTGAATATCGGCCGGTTGCTAAGCAAACGCGGAACAATCTCGGCCACAGCTTTGCGTGCGCGCGATCGTGCAGACAAGGCTCGGATAGTTGCTGACACGGTGAAGAACATCTGGCCGTTGCTGGAATCAGGCAGAATCTCCCACCGGATCCATGCCACACTGCCGCTGTCGCAGGCTCAAAAAGCTCATGAGCTGCTGGATTCCGGCGAGGTGTCCGGAACGCTTGTTTTGCTTGCCGACGCCCCCAGCTAG
>CpI37_143
ATGTGTGTCAGGTCGGTGCGTCGTAAAGAGCTGGCTGCTCTGTTTGCTGGTCGTTTTTCAACCAGTGGGGGTGAAGGCGTCTTTGGTGATTCGAAGGAAGGGCGCAACCATTTCCCTTTCGAACGAGGTGTTCTTGGCTTTTTGTAG
>CpI37_144
ATGAAGGATAAGCTCACGCACCTTTACGGTGATCGTTTACTGTCGGCGAAACTTCAACGCGAGCTGGACGGAACGGATCATCTCGGAGCGTGCGTAGCGTTCGTTAGCCCTGACCTCCCAAGCGGATCACTTACTGCGGGAGTGGGGGTTGATCCAGAGCGTACATTCCACATGGGTTCGATAGGCAAAGCCCTTAATGGGTTGATCTACTCCTCAATGGTCACTGAAGGCACTGTGTCGGGAGAAGACACCTTGGATAAATTCCTTCCATTGTCTGGTGTGGCCGCCGGTTTAGTAACCCTGGAATCTCTCGTGACTCACACTTCCGGATTGCCAACCATTGGTGGCGGACGACGCGCTTCGTTCCAGTCTCGTTGGCGTCTGTTGCGGAAGAAAGATCCCCAACCGGAAACTCTCGAGGAGTTTGTCTCCCATTTAAGAAAAGCCCCTGTCTGTCCCAAAGGATTTCACTATTCCAATCTTGGGGGTTCTGCACTTGGGCACGCCTTGGCCGCCGCTGATGGAGTCTCCTATCCGGATCTCATTGCCAATCGCATAGCAAAACCGCTGGGCTGCCCGAACCTGTATGTGCCGGGACCTGGCGATCTAGAACTGTCTAGCGACGTTCCCGGATTGAGCATATTCAACACCTCACAGGAACCGTGGACGGGAGAAGGCTACGCTCCAGCTGGTGGGGTTCGAGCGTCAGCAGACGATATGGTCATCATTCTGGACGCCATACTCAACCATCCACTGCCGGGCTGGACAAGCGCTTTCACGCCATTAAACCGTACAGATTTTGAAAGCTCTGACGGCCTATCGCATTCCATCGGAGCCGGGTGGTTTATTCAGGAGGCCACTGGTTCCACTGGTGAACTGGCATGGCATAACGGTTATGCCAACGGATTTGGGTCGGCGATTGTCCTAGATCTAGAGAATTATCGTGGGGCTTTTGTTTCCGTCCTAGACGGAAGTATGCAAGTGGACACAGTGTCCACTGTTTTATCTTTAATGAAGAAAGAAGATTCTCATTGTTGA
>CpI37_145
ATGGTTGTGAATTCCGAGATTGCCGCACTTAAAGATGCCGTCAAATTGCTTGAGAGTCGAATCTGTAGCTTGGAGGATCAGAGAGAAACGCCTATTTTTCCCTCTTCCGCCGCCATCGGCCCATTCTGGGCATTGGATGCGCTGAATGGTCGCACAAGCGTTAAAGACCAAGATTCTGTTGTCTTTGCCGGAAAAGTTCAGCTGGAGGAGGGGCCTGTTGAGTGGCAACAAGAGCGACTTTCCGAGAATCTACTCAACAGGGAATGGGATGGCAGCGCTGCAGCTTTAGCTGCTCTTGGACACCCTGTACGTCTGGAGTTATTGAGGTGCATCATGAATGGAACTCATAAGACGGCCGATTTGGCTGTTCTGGATATTTTGGGGACTACAGGCCAGCTACATCATCACTTACGACAACTTGTGGATGCCGGCTGGCTACAGGCAGTTACTCGCGGCTATTACGAGATTCCTGCGGCCCGAGTGATTCCATTAATGGTCTGCATTATCGCATCAGGAGAGTAG
>CpI37_146
ATGAAGAAGAAACCACTAGTCGCGGCGTCCTTGGCGTTCGCCCTTGCAGCAGTAGCCACACCGACTGCTGTGTCTGCCGCAACGGAGAGTCAAGAACAGACCATCTCCTTCCTCCAGTCGGAGTCGGCTGCTCACTCTGACAAGTTTGCCAAAGCAATGGAAGCCGGCAAGAGGGCAGAGGAAACCAACGATACTGGTCTGGCTATGCCTACTGCCCTACCAGCACTCGTCGGAGGAATTGCAGTCAAGGAAGGGGCCAAGTGGGCTGGAAAACAAGTGGCTAAGGGTGCCCTGACAGAGGCAGGCAAAAGGCTAATCGGAATTTTCTGA
>CpI37_147
ATGAGCATCACTAAGAAAGAATGGCGAGAGTACTCACCTTTAAAGAGCGTGTCTTACTGTCTTTTCACATGGCTATCAATAATAGCCATTGCTTTGTACGCCATTAGCGCGCTCCTCTACAATCTTCCCGATGGATACGGGAAACAACGCATCGCCAAAACAAACTCTCTAATGGACCCTGTGTTTACCCAGAACTGGAGCTTGTTTGCGCCCGAAGCTCCTCTTACAGACGTTGGCTTTTTAGCACGGATAAAAACAAACGGAGCAGATCAAGAATTTCAAGATATATCTTCACCTGCACTCAATAGAGAAAAAGGAAAACTAATTCCTGATCGAAAATACAGGCTTTTAAGCGGGGCTTTCGTTGCATACGTCCAAGCTGAAGAGGCATTGTATGATGCCGCCCATGGCGAAGGTAGTTACCCCGGCGTTTTCATGGCTTCCAATTCGGTCATCAACTCCATGATGGAAGAAACAGGCTCCATCGGAAAAGAAGAGAAAAATACTTATAGGGCAATGACGGAATTGTTCTATTCTGTCGCGGCTAGCTTTCTTGAATCGGAAGGGGTTAGTAGCCGATACCTGTGTGACGAGGGAGACTCAATGCAAGTAAGGATTGTTGGTGTTCCCATTAGTGGAATGACGGATCGCGACGATGAAGTTGAGGTAAGGAATCTCCGATGGGCATCCTGCTGA
>CpI37_148
ATGGGCATCCTGCTGAATACTGGGGTTCGTCCCTCAAAGCTCTACTCAGATATAGCTGAACGTCGCCTATATCCAAGATATGGCCTCGCCTTAACGCGCATTGGATATGCCTCTGCAGTATTGCTGACTCTCTTGACAAATATAGGGGACTGGCGGCTTCTCTGGGGAGAGGATCAACCATGGAGCAATGTCGAAATCCCCAATCAAGTAGCCATAAGCAATGATAATTTCTTTGTTTTATCGGTCATTGCTGTTTGCTCTCTTTCTGCGCTAACTATGTTGCTTGGGTTTTACTCGCGAACTTCTACTTTCATCGTATGGACTACATATCTCACACTCATGAGATCTGATCCGCTCATCTCTGATGGCGGAGATAACGTTCTCCAAATCTGTCTTCTATTCTTAGCATTCACAAGATGTGGGGACCGGATAAGTATTGACTGTTCACGAAAGTCGAACAAATCAGCAACAGCTTATTCACGAGCGCTCTCCAACGCTGGGTGGCTCCTAATCGTCATTCAAACAATGATTCTTTATGCTACCTCTGGCTTAGCGAAAGTTTCTGGAGAGACTTGGAGGAGCGGCGAAGCTATTGCTTTCACTTTGAAATCAATGGAATTCTCACCGTGGCCGAACTTAAATGAATGGATTTCCTCACTGCATTTTCCATTGATCTTAGCGGCATATGCAACTATCTTCATTCAAGTTTACTTTCCTTTTCTTATTCTCAATAAAAAAACCAAGAATATTACAATTATTGCATTGATTATGTTCCATCTTGGTATCGGTTTATTCATGGGGTTAACTTCCTTTGCGATCGTGATGATCGCAACCGAAATGTGCTTCCTTTCCGACAGGTTTATCCGAGGCATTGCTAGATCCTTAAGGAATGGCATGCGATCAATCACCGCAAAGCCGAAAACTTCAGCAGAAGAACCATCAGTCAGGTCAATTTAG
>CpI37_149
ATGAAGATTATGACTTCCACAGTTAATCTGGAGACTCAAGTGAAAGAAGTTCTCGGGATTGTTGGAGCTCAGTACGTGGTAGCTATCAACGCAGCTAAGGACATCACTGTTGTGTTTAAGGACATCACTGGCGGAAGAATTTCGGGCTACGAAGCAGAGATTAATGAAGCTCGACAAACATGCTGTAACGAAATGTCCGAATCTGCACAGAAAAAAGGCGCAGACGCAGTTCTCGGTGTTTCATTCGAACTCTGTAGCGTCGGCAAAGGGAGTATCCTTGTCGTATCTTGCTCAGGAACAGCCGTTAAACTTTAA
>CpI37_150
ATGGGATTCTCCAACAAACTTCGTCGCGACCCACGTACGGCCATCATCGTAGGATCTGGCCCTAATGGACTTGCTGCTGCTGTGATCCTTGCTGATGCTGGTTTATCAGTTACCGTCGTTGAAGCTTCGACCACAATCGGAGGGGGAACACGAAGCGCTGAGCTTATACTCCCTGGAGTTATGCATGATATCTGTTCTGCAGTTCACCCTTTGGCGAAAGCCAGTCCTTTTTATCACCGCTACGCAGATCAGCTGACAGAACATGGTCTCCGGTTCGCTAATGCCGAAATAGACATGGTTCATATCCTCGACAAACATCACAGCGCCACCTTACATACTGCAGTTTCCCGCACGGCCGATGGGTTCCGAGATGCCTGGGACAGGCATGCCTGGCGATCTACCTTTGGCCCGTTGGCAAACAGTGCTGACAGTATTGCGGATGAGTTCTTACGTCCGATGCTTCACTTGCCTCGATATCCATTGTTATTTGCCAGATTCGGGATAAATGCCGGCTTGCCTGCATCTTGGTCGGCATATCGGTTCCATAGCGCTGAGGCTCGAGCTCTATTCACGGGTATCGCTGCTCACGCCTTTACTCCTCTAAATTTTCCTGGCTCCGCGGCCTCAGGAACCATGCTCACTGTCGCCGGACATAAGCATGGATGGCCAGTCGCAATAGGGGGGTCACAAGCTATCGCGGACGCGCTCACTGCCCTGCTGGAATCCCTAGGTGGCACGGTCGTCACTGGACAACCAGTGACTGAAATAGATCAGGTTTCTGATGCTGACATCATTTTACTAGATACTTCCGTTGAGGCTGCCGCATCTATCCTTAAAGGCTCTCTCCCCGACCGTATAGCCAGATCATGGATCAGATTCCGGAGGGGTCCTGCAGTCGCAAAAGTTGATTACATTATTGAAGGAGATGTGCCCTGGAGCAGACCGGATGCTCGTAAATCTGGAACAGTCCATCTTGGCGGCACCTCTGACCAGATTAAGGCAGCAGAAAAGGATTGCTGGGTTGGGCGGTTACCTGAACGTCCCTTCACCTTGGTTAGCCAACAATATCTTGCCGACGCTTCTCGTTCCGTAAAACGTGCTGGACAGCAATTGAATCCACTGTGGGCTTATGCCCATGTGCCTGCTGGTTGGAAAGGTACCAAGGTCGAGACTTTTGAACTAGTTACCGCCCAAATCGAAGATGTAGCCCCTGGATTTCGCGAGCAAATAATCGACTGGGTTGCTTATTCTCCTGATGCTATTGAAGCATATAACCGCAACAACATTGGTGGAGATATATCTGGTGGAGCCAATGATCTTTTACAACTGCTTGCTCGACCTCGTATGTCTCCGGAACCATATTTCACTGGAGTTCCCGGTGTGTATCTGTGCTCATCGTCGACTGCGCCGGGTGGTGGTGTCCACTTCATGAGTGGAATGAATGCTGCACTGACGGCTCTCCGACAGGGACACGGCTACTTCTAA
>CpI37_151
TTGGCGGTAGCCATTGCGCTGGTTGATATAGCCAGTACTGATTGTGTCGTAGCCAGCGCCGCAGTTAAGGCTTATGCAGTGCCATCTGGTGGTTGCTTTTGCTTACCGATGGATACCGGCACAGTAGTGGTGTGA
>CpI37_152
GTGTATCTGACCTGTTGTGATTATGGAATCGGGACATACTTTTCTTTGTACAACCCCGAATTTTGTTATGATCAGCCTTTTGTCGGGATTGCCGTTTTTAATGTTGCTGGTGCGGAACACACCTAG
>CpI37_153
ATGATCCGAGAAGATTTAGCGCAGATTCCTACATACGTTCCAGGCCATCATGCAGACCATACGTTAAAACTTTCTAGCAACGAGGTAGCTTTTGGCCCACTTCCCGGCGCAGCGGAAGCAATGGCAAAAGCTATCACTACCGTTAATCGTTACCCAGATATGGGCGCTGAGGAGATCAGAGAACGGTTGGCTGAACATCTCGGTTTAGATGCCCAACAAGTAGCAGTGGGCTGTGGTTCTTCTGCCCTGTGCCAACAATTAGTTCAGATTTCCGCAGGCCCAGGCGATGAGGTGATTTTCCCTTGGCGCAGCTTCGAGGCCTACCCCATTTTCGTGCATGTGACTGGCGCTACGCCGGTAGCCGTGCCCCTTAAAGAGGGCTTCAACGATCTTGACGCCATGGCCGCGGCCATCACAGAAAATACTCGGCTCATTTTCGTGTGCAACCCCAATAACCCAACGGGCACTCTCATATCGCAAGACGCATTCTTAGCATTCATGAACAAGGTCCCAAGCAATGTGCTTGTTGCGCTTGATGAGGCCTATATCGAGTACGTCCGCGCAGAGGATACGCCTCTTGCCACAGAGCTTATCCACTCCTACCCCAATCTCATAGGTCTCCGAACCTTCTCTAAGGCCTTTGGTTTGGCTGGCATCCGAATCGGTTACGCTTTTGGCTCTCCAAGCCTCATTGAGGCTCTCAATAAGGTCGCTCTCCCCTTCGGCGTTAACGCCGTTGCTCAGGCGGGCGCAATCGCCTCATTAGAAAACCTCGACGAGCTCATGGAGCGCACTGAAGAGATAGTGCTCAATCGCGACCGCGTAGCCGAGCATGTCGGCGCAGGCCACTCTCAAACCAATTTTGTGTGGATTCCTGCAGATTCCCGCCCCGAATCACCCATAGACATAGCTGAGCTGCTCCACAACCATGACGTGATCGTCCGCGCATTCCCTGAGGGAGTCCGAATCACCGTGACCAATAGCGAGGAAACGGATCGCCTTCTTGCTGCCTGGGATGCAAGCTTCTCGTAG
>CpI37_154
GTGAGTACCCCCATTACGCATGAGTCTTCAGAACACGCGTTGGCTGAAGATGCAGAAGTCCGCGATCAAAGTGAACGCCGTCGCCAGATTATTGGCCTCTTTGTTGGTCTGGTGCTTGCAGCGCTGGTGTATCTGATTTTCCCTGAGTCTTCTGTAGACGTGGTGAGTTCTGCCGATTCCAAGGGCTCCTATACTCACGGTGCATTGAGGATCACAGCCGCAGTCGCGGTTTTGATGGGAGCTTGGTGGATGACTGAAGCCATTCCGCTGGCGGCTACGGCTCTGGTGCCGCTGGTTGCGTTCCCTTTGTTGCAGGTCATTGAGTTCTCTAAGATCTCGGCACCGTATGCCTCGCCAACGATTTTCTTGTTTATGGGTGGCTTTATCTTGGCACTTGGAATGCAGCGTTGGAATCTGCATCGTCGTCTGGCTTTGAGCGTGGTTCTGCTGGTTGGTACTAAGCCCAAGCAGCTTGTCGCTGGCTTCATGCTGGCAACTGGCTTCTTATCCATGTGGGTGTCTAATACTGCAACGGCCGTAGTGATGCTTCCCATTGGAGTCTCTGTTCTTCAGCTCACTGCAGAATCCGTTGGCGGAATGCGTGCGCAGAAGAAGTTTGCCACGAGTCTGATGCTGGCGATCGCCTATTCTGCGTCGATAGGCTCATTGGGAACGATCATTGGTACGCCTCCGAATGCGCTGCTGGTGGCGTATATGGCAGAAAGCCATGATATTCACATTGGTTTTGGTACGTGGATGCTTGTGGGCGTGCCACTTGCCCTGGTGTACATGGTCATCGCATGGTTTATCTTGGTCACCGTATTTAAGCCGGAAGTGGACACGATTCCTGGCGGCCGAGCGCTGATCAAGGAAGAGCTGCACAAGATGGGGCGATGA
>CpI37_155
ATGAAGTTCGGTGAAGCCGCCACGGCTGTCATCTTTGCAAGCGCAGCCCTTGCCTGGGTTTTTGTTCCGCTGGTTATTAAGTGGATGGGGTGGAAGGTCTCCATTGCGGATGCCGTGATCGGTTTGGTTGCCTCGATGCTACTGTTCTTGATCCCAGCGGATCGTAAGACGGGTACCCGTTTGATGGATTGGAAGACGGCTAATGAGCTTCCTTGGGATGTGTTGTTGTTGTTCGGTGGTGGTTTGGCATTGTCCAAGATGTTCTCGGAGTCGGGACTGTCTCTGTGGATTGGTGAGACGGCTAAGGGGCTGGGAGTCTTGCCATTGATCCTGCTCATCGGCGCTATTGCCGCACTGGTGCTCATCCTTACGGAATTTACGTCCAATACCGCAACTGCGGCGACCTTCCTGCCGATTATGGCTGGTGTGGCAGTGGGCATTGGGCTGAATGCGAATGGTGATCAGAATATTCTTCTGCTTACCATCCCGGTTGCACTCTCGGCGACCTGTGCGTTTATGCTTCCAGTGGCAACCCCACCCAACGCGATCGCGTATAGCTCTGGCTTTGTAAAGATCGGCGACATGGTCAAGGGTGGCGTGTGGCTGAACTTGATCGGGATCATCCTGGTTACTCTGGTGACCTATTTCTTGGCTATCCCGGTCTTTGACATAGTTCTCTAG
>CpI37_156
ATGCCTGAGCTAATTATTCGCCGCGTGCTAAGCAATAATGCTGTGCTCGCTGCGGAGAACTGCTCAGAGGCGGGGGAGCGGATTCTGGTGGGGAAGGGCATAGGGTTTTCTAAAAAACCGGGGGACTACGTCGAACACAGCGGTGGGAGCCGGGAGTATGTGGAGCTTAGCGAGCAACATCGTGCTCTTCTAGAGGGGCTGAGCAGCATTGATGGCGCTACTTTCCACGTTATTTCGGCGAGTATTGATGTTGCCTCTGATGTCCTAGGCAAACTACATCCCAGCGTGTATCTGATTCTTGCGGAGCATCTGTCTTTTGCCGTTCAGCGGGTTGGACGGGGTGAAACTATCCGTAACTCCCTGGTTGTAGAGATCAAAGCGGTGGTTCCGGAGGAGTTTTCGGCCGCCGAGCTGGTGGTCAACTATCTGAATACACACCTTGATTCGATTGTGCTGCCTATCGACGAAGCCGCGTTTATCGCCCTCCACCTCCATGCGGCCCGCACCGGAGGCACTGTGAAACAACCCCTTGCCGTGGCAAACGCGATTGGACAAGTGACGGCAAAAGCGCACCGGCTACTCCGCACTCCTGCGGAAGCTGGGAATGACGCGCTGTCTATGGAGCTGGCCCTGGCTTATCGACGTCTCCAGCGCAAGCAATTGCGCCACAACGTACTGCTGGCGAGCGTCGAAAAGCTATTGCCGCATGAATATGCGGTCGCGGCGGAGTTGCTTACCGACTTATCAGGCGAGCCGCAGCTCCCGCTGTCCGCGCGTGGGGAGGCTGCGTTCCTCGCGGTGTTTTTGTATGGCTGGACACAAGAAAACGTAAACAAAGAGAAGGGATAG
>CpI37_157
ATGGGATCCGTTATGAATGCCCTACAACGCCTGGGAAAGGCACTGATGGGGGCAGTTGCAGTCTTGCCTGTCGCGGCTATTTTGATGGGCATTGGTTATTGGATTGACCCTGTCGGTTGGGGTGCGGATAACACCGTTGCTGCGATCTTTATTCAGTCGGGCTTGGCAATCCTGGATAACCTTGGTTGGATTTTTGCTATTGCTCTTGCCTTCGGCCTTGCCAAAGACTCCAATGGCGCGGCGGCGTTGTCAGGATTTGTGGGTTTTGCCACGATTACCCAGCTGATAGGCCCTAAAGCGGTGGCCAGCTATAAGGGGATTGGCGATCCAACGGCGTTAGAAGGAGACGCCGCGCTGGAATGGGCGTCACAGGGATGGGGAGCCATCGGCGGCAAGAATGTGCTCTTTGGCATCCTCATTGGTGTGCTCGCCGCATGGGTGTACAACAAGTTCCATGCGACAAAGTTGCCGGACTTCTTGGCATTTTTCTCTGGGCGACGGCTTGTTCCAATTCTGACCTCGTTCTTCTCAATAATCCTCTCCGGGATTATGTATTTTGTCTGGCCAATTATTTATAGTGTGCTGTTCAACTTTGGCGAGTTGATTCAGGGAATGGGGCCGGCCGGGGCAGGCATCTACGGATTTATTAATCGCCTCCTGATTCCTACTGGTCTGCACCATGCAGTTAACTCGATCTTCTGGTTTGATGTGATTGGTATTAATGACATCGGCAAGTTCCTCGGCGGTGGTAAGACCATCGAGGCAGCTCAAGCAGCTACCGACGCTGCATCCTGTCCCGGTAATTGGGTCGATGGATCGTGCCAGGTTGTCGGCATTATCGGTCAGTATCAGGCGGGATTCTTCCCAGTGATGATGTTCGGTCTCCCCGGTGCCGCACTAGCTATATACCTGCGCGCAGAGAGTAAGCGTAAGAAGGTCGTTGGTTCTTTGATGCTTGCCGGCGCATTGGCCGCATTCTTTACTGGTGTGACAGAGCCATTGGAGTTTTCCTTCATGTTCCTAGCCCCGGTTTTGTACGTTGTTCATGCGCTTCTTACTGGCCTGTCGCTCTTTATCGCTTCCGTCTTCCACTGGACAGCAGGATTCGGATTCTCCGCAGGATTTATTGACATGTTCCTTTCCGCACAAAACCCGCTGGCAAACCAGTGGTGGATGTTGCTCGTCCTGGGAGTGATTTACTTTGCGCTGTATTTTGGTATCTTTTACACCCTCATCGGGGTTTTGCACCTCAAGACTCCAGGACGGGAAGAGGAAGATGAAACGGAAGCAGAGAGCACAGCAGACGCCTCTACTTCTGACATGGCTGCACAAATTATCGATGGCCTCGGAGGGCCGAGCAACATCGACGTTGTAGATTATTGCGCTACCCGCTTGCGCGTAACTGTTCAAGACTCTGCTCGTGTTGATGAGCCCGCTATTAAACGGGCAGGCGTGATTGGTGTGATGCGTCCTGGTGCTAAGAATGTCCAGGTAGTCATAGGCCCGCAAGTGCAATTTGTCTATGATGAAGTTGCCGCCCAGCTGTCCGGGAAGGTATCCCTGAAAGGCGAACAAGGCTAA
>CpI37_158
ATGTTTGGGTTTGCTAAGAAAAAGGTCGTTGTTATTCCGCCTATCCACGGCCCTCTGCTGCCGCTTAGTTCCGTTAATGACGCAGTATTTTCTTCAGGGATGATGGGGGAAGGGTTTGCCGTGGAGCCTGATGGCTTCGGAGAAGTTGTGGCGCCGGTGTCTGGCAAGCTGGTCACGGTGTTCAAAACAGGGCACGCCTTTGCCATCAAGACTCCCGAAGGTCTTGAGGTGCTTGTGCATATTGGCCTTGACACAGTTGAGATGGGAGGCCGTGGCTTTGCCGCCCATAAGGCCTCCGGAGAGAACGTTGTGCAAGGCGAGAAACTAATCACCGTAGACTTTGATGCAGTACGAGCAGCTGGATATGATCCCGTGACCCTTGTGGTTTTTACCAATAAGAAATGCGTGGATCACGTGGAATTGAATGCGGGAAAAGCGACAGTATTTCTTAACTAG
>CpI37_159
ATGTCCCTCATCTTGCATGGTGACCCTACGTGGATTGATCTTTCTACTCATGACCTCGAAGGTTCACAAGCCTTCTATAAAGAACTTTTTGGCTGGGAGTTCAACAGCCAGGGCGAAGAATATGGCGGCTATAACATCATCCTCTCAGAAGGCCAGCCCGTCGGCGGTGCCATGGACTCCCATATGGGGCCCGAAGGTCGTTCTGAAACCCCCATGGCCCCTACTGCGTGGACCATATACCTCAAGGCCGATGACATTAACGCGGCGCTCGCCGCTGCTCAAGAGACAGGCGGGCAGATTCTCTTTCCCGCTATGCAGGTAGGAACCCTAGGCTTTATGGCTATCGTGTCCGATCCTGCGGGCGGCGTTGTGGGATTGTGGCAGGCCTTGGACTTCCCCGGCATCACCCGTGAACCAGTCAAGGGACAACCTGCTTGGTTTGAAGTTATGAGCAAAGACTTTGACGCAGCCGCGCCGTTCTATCAAAAAGTCGCCGGCTGGAAGCTGAGCTACATCGGTGAAGACGGTCAACCTGCGGATTCGGCACAGGACGGGATCCGCTACGCAGCCAACGCGCCGGGCGAGGCAGCTACAGCTGGAATCTGCGAGGCAAAGGACTTTTTGCCTGAAGAGGTCCCAAGCCACTGGCGTGTTTACTTCAGTGTCGCTGATGTTGACGCCACCGTGAGCAAGCTACAGGAGCTGGGCGGTCAGCTTATCGACGGTCCCGTAGACACGCCTTTCGGCCGAATCGCTACAGTTGCAGACCCGCAGGGCGCAACCTTTCAATTGTCTAGTCGGTAA
>CpI37_160
GTGGCGCTTTTAGAAGCCCCGCAACGTATGTCCTCACGGGATAAGCGATGGTGGTCTGCGCTTGCTGCAGTGATCATCGCTTCTTTTGTGGTGTTGCTATGGATGGGGCAGCAAATCAATGTTCACAAACCGCCGATTCCTGAACGAGTTGAAACCGCTCAGGGAAAAGTGCTGGTTACCAAAGACCAGATCATCAATGGGCAACAGGTATGGCAGTCCATTGGTGGACAGCAGATCGGATCTGTGTGGGGGCACGGCGCATACGTTGCACCAGACTGGACTGCTGATTGGCTCCACCGTGAGGCCACGCAAATCCTGGATACATGGGCTCAGAAAGAAGGTGCCAGCGACTATGCAGCGTTGGGCGTGGAAAAGCAAGCGGCGCTGAAGGCGCGACTCAAGAGTGAGTTGCGTACTAACGGTTACCAAGACGGACGCATCGTGCTGAGCGACGACCGGGTTGCCGCCTTTGAAGCGAACAAAAAATACTATGCAGAGCTCTTTGCAAACGGACACGAAAACTATGCCATCCCAAAGGATTCCATCAAGGATGAAGCCGCAGCTCAAGACATGGCTGCGTTCTTCTGGTGGACTAGTTGGGCAGCATCTACCAACTCGCCTGGAAGCGAAGAAACCTACACCCAGAACTGGCCGCATGAGCAGTTGATAGATAACGTGCCGCCTACTAGCAACATTCTGTGGAGCATTATTAGCTTTATTCTCCTGCTTGCCGGCATTGGTGGCCTGGTTTGGTATCAGGGCTGGAAGGGGGAAGAAAATGAAACTCCAGACGTCACTCCGGAAAAAGATCCGCTGCTCGGCTTCAAGCCAACGCCGTCGCAACGCGCAACTCTTAAGTACTTCTTTATCGTCGGCCTGTTGTTCGTGTTGCAGATCGCCTGCGGCATTATCGCAGCTCACTATGGTGTTGAAGGAGGAGCGTTATTTGGCATACCCATCGATAAAATTCTTCCGTATGCGGTAGTTCGAACTTGGCACACTCAACTGGGTATCTTTTGGATCGCTACTGCCTGGCTTGCCACCGGTTTGTATGTGGGGCCAGCCGTAGGAGGAAAAGAGCCGAAATTCCAGCGACTAGGTGTGAATATCCTCTTCGGTGCTCTCCTTGTAGTGGTGCTCGGGTCTATGGCGGGCGAATGGGCCTCCATTATGGGCAAGCTGGGCTATGGAAACCCCATCAACTTCTGGCTGGGAACCCAAGGTTATGAATATGTTGATCTTGGGCGTGTCTTCCAGATCGGACTATTCATTGGTTTGGCTCTCTGGTTTATCCTCATGTGGCGCGCGCTCGCACCTGCAGTGCGAAAGGCCAAAACTGTGCCCGGCAAGATCATGCCGACCCCGGAGGCTCCTCTCGCCGCTGGAACGCAACGTTCTCTGACGGCCATGCTCCTCATGAGCTGCCTTGCGATCGCTGGTTTCTATGGTGCGGCTTTTGGGGTCAACCATGAAACGCATCTTTCCATCGCCGAATACTGGCGTTGGTGGGTGGTTCACCTCTGGGTAGAAGGCTTCTTTGAAGTCTTTGCCACCACGGTCATCGCATTCCTCTTTGCGCGAATTGGTTTGGTGCGACCGGCAGCGGCCACGACCTCGGTGATCGTGTCCACCACCATCTTCCTAGCTGGTGGCATCATCGGAACTGCACACCACCTGTACTTCTCCGGAGCTCCTGCACACGTCATGGCCCTAGGTGCGGTTTTCAGCGCCCTGGAAGTAGTGCCGCTTGCCCTTATCGGTGTGGAGGCATTCCGTAATCTCAATCTGCTCAAGCTCCAGCCATGGGTAGCTGGGTACAAGTGGGCTATTTACTTCTTTGTCTCTGTGTCCTTCTGGAACATGCTTGGTGCTGGTGTCTTTGGGTTCCTTATTAATCCGCCAATCTCACTGTTCTATGTACAGGGCCTCAACCTCACGCCGCTGCACGGGCACACCGCATTGTTTGGTGTGTACGGCATGCTCGGCATCGGCCTCATGCTTTTCTGCGTCCGTTCCCTCATGCCAAACGCTAACTGGGATGATCGTTGGCTGAAGTGGGGTTTTTGGGGAATGAACGGCGGTCTACTCGCAATGTCTTTGCTTTCCCTTCTTCCTTTGGGATTGGCGCAAGCATGGGCCTCTATGGATGTGGGACTCTGGTACGCCCGTAGCGATTCCTTCCTTTACACCCCTGTACTCACCTTCATCCGTTGGCTTCGGGTTCCGGGTGACATCATCTTTGCCGTCGGCGCCCTGGCGATCGGCGTATTTATGGTTCGTCTTGTTGCTCGTAAAAAATAG
>CpI37_161
ATGCACTTCAAAACCAGAATGTCCCTTTTTTGCACAGCCACAACCGCCGCTACTTCCCTAGCCGTCGCGTCCCTGCAGCCCGCAGCGGCGTTTGAGCAACCAAGCAACACGATCGTCAGCACGATCACACTTCCCACTAAGGCAAAAGTCACAAAGACCTTTACAGTTAGCAGCACAAAAGGGACAGCCCGCGCAGATCTCGGTAGCAAGTCCATCACTGTGCAGCCTGGCGATACCATCTCGGTCAAAATCCACTCCCAAGGTGGATACACCGAATTCAGTGAGCTCACGGAATTTGTGCCTTCCGTAGGCCGGTTGCATACGGAGTCGATTACCTTCAAAGAAGGCAACAGTGGGCCGCATCCGCTAAAAGCCGCAGGCTGGAATGCCACTTCCCAAGCGGATCGCGTTACCTTCAGAACAAACGACGGAAAGCCTAAAGCGATCACGTTAGACACCACATTGGAGTACACCTACACCGTAGGCGTACGGGCAACCGGGGATCCTTCTACCAGATTCCAACTCAGTAGTAGCACTGGCAACACGGTGTTTACCTCTGCCAGCGGCCCAAAGATCCACGTAAAAAAGACCCTCCCCTCCTGGCTCTCAGGAGCATTCCCCGGCGCGATCTTTGACAGCCTAACCAACTTACTGTCACCGATTTTGCGAGCCCTTAACATCCTATAA
>CpI37_162
ATGCATGTTGCAATGGACCACTTTTCAAAAGAAGATAAGCGCATGCGATCAGAACTAGTCACCCACCTTCCCATCGCCGTGGACTCTTCATCATCGCAACCGCTCCCGGTTCAGATCACCTCCCATATCCGGTCTTTGGTGTCTCAAAAAATCATCGCGCCCGGCGATCATATCCCCAGTTCACGCTCACTCGCCGCCCAGTTGGGGGTCTCGCGAGGAACAGTTCTGGCAGCCTATGAACAACTCTCCGCCGAGGGATATCTCCTTGCAGCGCATGGATCAGGAACCATGATCAATCCTCACCTAGCGGCCCTCCAACCCCCGCCACCCCCAATCGGCCACACCCTCCGCCCACCTTCACCTCCCCCCTTGCTTAACCTGGAACCGGGCATCCCAGACACGGCCACGCTCGCCGATTCCTCATGGCGTGCGTCCTGGCGAGCCGCGTGCTCAACCCCACCGGCGGCATCTGACCCCCTCGGGCTCCCGCAACTCCGCGCAGAGATCTCAGAACACCTGCGCCGTATGCGCGGCCTGATCGCAGACCCTGAGCATATAGTTGTCACGGCCGGTGCCCGCGAGGGGCTCAGCCTCCTCCTCACAGCATCTCAGCGTCGTCTGACTATTGGGGTGGAATCTCCGGGATATCCCAGCCTTCGGCGTATACCGCACGCCTTGGGGCATCGCACAAGCAATGTGACCACAGACAAGCAAGGACTCAACCCGGATTCCCTCCACAAGGGCCTTGATGCCGTGCTGGTCACCCCAAGCCACCAATACCCTCATGGCGGCTCGCTCTCGGCGACACGACGCACAGCACTCTCCGCGTGGGCCAGTAACACAGACTCCCTTATCATCGAAGACAACTTTGATTCCGAGCTGCGCTACGTTGGCATGCCACTTCCCGCTTTAACAGCCATCAATCCCGAGCATGCCGTCCTTTTGGGCACGTTCTCCTCCGTGATCGCTCCGCAAGTGGCTACCGGGTATATTGTTGCGCCACCCCATATGATCAGTGTCTTGCGCAATTTACGCACCGCACTAGGCCAACCGGTGAGCATGATTACACAGGATGCGATTGCTCGCTACCTGGCCACGGGAGCTTTACGACGCCGCACCCAACGGCTCAGGCGCATCTACCGGCGTCGGCGCGAAATGGTATCCACGCAGCTCGGTCATCTCAGTTCCTCAGAGTTACACCCCATTGACGGCGGCCTCCACGCGGTTCTCTCATGTCAGCGCCCCGAGGCGGAAATCATAACGGATTGCGCTAATCGAGGCATTCACGTTGTTGGGCTCTCCAACTATTGGGGAGGAACCGACGGAAACATTACCCCCGGTGCCAATCTTGACAATGGCATTGTCTTCGGCTTCGGCTGTCATGATGATAATACCCTGAGAGAAGCTCTGGACATCCTGGCAGAGATTGTCCAATAG
>CpI37_163
ATGACTGAAACACAAACTTCTACGGCCACCCACCGAGTCAAACGCGGTCTCGCAGATATGCTCAAGGGCGGCGTAATCATGGACGTGGTTACTCCCGAGCAAGCTCGAATCGCAGAGGATGCCGGAGCTTCCGCGGTGATGGCGCTTGAACGCATACCAGCTGATATCCGCTCACAAGGCGGAGTAGCCCGAATGAGCGATCCCGATTTGATTGAGGGGATCGTCAACGCCGTATCCATTCCTGTTATGGCGAAAGCTCGCATCGGGCACTTTGTAGAGGCTCAGATTCTTGAGTCTTTAGGGGTGGACTTCATTGATGAATCCGAGGTTCTCAGCCCCGCGGATTACACCAACCACATTGATAAATGGAACTTCAAAGTACCGTTTGTTTGTGGCGCTACCAATCTTGGGGAGGCACTGCGCCGAGTTACTGAGGGGGCTGCGATGATTCGCTCTAAAGGAGAGGCCGGTACCGGCGATGTCTCCGAGGCGGTCAAGCACTTGCGGACCATTCGTGGCGATATCAATCGCTTGCGCAGCATGGACGCCGATGAGCTCTACGTGGCCGCTAAAGAACTTCAGGCGCCTTATGAACTAGTAAAAGAAGTCGCAGAAACAGGAAAGCTGCCCGTTGTGATGTTCGTAGCCGGTGGCGTGGCAACGCCTGCCGACGCCGCCCTGGTCATGCAAATGGGTGCCGAAGGCGTGTTTGTAGGCTCCGGGATCTTCAAATCCGGCAACCCCGCCGCTCGTGCCGCCGCCATTGTTAAAGCAACCACGCTTTATGACGATCCCGCAGCGCTCGCAGAAGTCTCACGCGGACTGGGCGAAGCCATGGTGGGCATCAACGTAGCAGATGTTCCTGCTCCTCACAGGCTTGCAGAACGCGGATGGTAA
>CpI37_164
ATGGTAATTGGAGTTCTTGCCCTTCAAGGCGGTTTTGCCGAGCATATCGCGGTTTTATCTCGTTGTGGAGTAAAAACGCGGCGCGTGCGCGTTGCCCAAGATCTTGAGGGGCTTAAAGGGCTAGTGATTCCCGGTGGCGAGTCCTCGGTGATCGATAAACTAGCCCGTGCCTTGGGTCTGGCAGAGCCACTTGCCCAATCTATTGGGGCGGGGCTGCCAGTTTTTGCCACCTGCGCGGGGCTGATCTACCTGGGGCAGGTGGAGAATCCCGCTCCAGGTCAGCGCAGTCTTGGATGCTTGGACGCAGTTGTGCGGAGAAATGCTTTTGGCAGGCAAACCGACTCCTTTGATACCCGAATACGCGTATTTGATCGGATAGAGGCCGATGTGTCCTTTATCCGGGCGCCGGAGATCATCTCGTGGGGTTCAGACGTTGAGGTGACCGCGCGTGTAGGAGGTCGAGTGGTGGGAGTGAAGCAGGGATTGATACATGCATATGCTTTCCATCCGGAGTCGGCGGGCGAAACTCGGTTGCATGAAGAATGGCTGCGCGAGATAGGGCGCTGA
>CpI37_165
GTGACCATCAATGAAGTTTCTCGCCCCGTCTGTATCCTAGGCCTCGGACTCATCGGAGGCTCTTTACTTCGCGCCCTTAAAGAGACTGGCCTGCCGGCCTTCGGATTCAACCGATCCCCCTCCGCTGCCCGTGCCGCAGAGAAAGAGGGCTATGACGTCCACTCCGACCTCATAGAGACTCTCCAGCGTGCGGAACTTGAAAACGCGTTGATCGTCCTTGCCACCCCCATGCCAGCAATTGACTCCCTCTTAGAGGCCATACAAAAGCATGCTCCTAGCTGTGGATTCACGGATGTTGTGAGCGTTAAAGGGGAAGTCTACGAGCTGGTATGCGCGCGCGGTCTTACCCATAAATACGTGGGTGGTCACCCTATGGCGGGGACTGCCAACAGCGGTTGGGAGGCGTCCTACCCTGAGCTTTTCCGCCGCGCACCGTGGGTTGTCACCTTTGATCATGCATGCGACGGTGCGGGTCCCGAGTGGATTCAATTGTGGACCGACGTGGTCAATATGGCTTCTAGCGTAGGAGCTGAAGTTATTCCGTCACGGGTAAGCAGCCACGATGCGGCAGTCGCGCGCATCTCGCATCTTCCTCATGTCTTTGCGGAAACCCTGGCAATTGTTGGGGATAATGGGGGTGCCCTCGCGTTGTCCCTGGCAGCGGGGAGCTTCCGTGATTCCACGCGGGTGGCTGGCTCCGCGCCTTCCCTGGTGAGAGCCATGTGTGAGACCAACGCGGAAGCGCTATTAACCGCACTCGATGAGGCCCTAGTATTGCTTAACGACGCCCGCGCGCATCTCGCAGAAAAGCGTCCCAGCATCGAGGAGCTCGTAGACGTCGGATACCGCTCTCGTATCCGCTTTGAAGCCCGTTCAGGCGCAAATGCACCCGAACATGTCGGGCCAACTTCGATCTCTCACCGACCTGTATTCCGGCTGCAACCAGGGGTGCGCGATTGGGTCAGCCAGCTGATTCAGGCCGAGGGGCTAGGCGCGAGAATCGAGGTATTTTAA
>CpI37_166
ATGAAGTCAGATTTCGCTGTGACGGTTGCGCGCGTAGACGCCGCCTGGCAGGTCCGCGTCTTTAAGGACGATTTTTCCTCCCTGCAGACCTCCATTAACGCTGTGCGTTCTTTACGTGCTGAGGGCGCTGCGTTTGCCATGCTCAGCGTGGACGATGATTATTTTGTGCTGGTGCGCCCGACCCCTCAGAGCGTGCGTTTGTTGATCTCGGATGCCACCGCTGCTGTGGAAGATGATTTTGCTTCAGAGATTCTGGATGAGCTGGATGCGGACCTTCCGGATGCAGACGACGCCCCCTATGCTGAGGGTGATTTTGATATTCTTGCGGACCTGGGCGTGGGCGAACAGATTATGTCTGTGATCACAGACGAGACGGATTGGTGGGCTTCGGAGCAACTCCAGCGGATCGCAGAGGAACTGGGTTGCGACGAGGAACTCGACGACGCGCTGTGA
>CpI37_167
ATGCTTATCGACGCCCAATCTCTTATGCGCCAGGCCATCATCCAGGCGCAGGCCACACCTCCGGGGGATATTCCTGTTGGTGCCGTGATCTTTGGCCCTGATGGTGAGGTGCTGGGACGGGGCGTGAATCGTCGGGAAGCGGACAGGGACCCGCTGGGGCATGCTGAAATCATGGCGATTCGCGAGGCAGTCGCCAACCATGATGACGGTTGGCGACTCACCGATTGCACCCTGGCCGTCACGTTGGGACCATGCACGATGTGCGCGGGTGCATTGGTGGGGGCGCGCATTGGCCGAATTTTCTTTGGAGCCTATGAGCCCAAAACCGGTGCTTGCGGCTCAGCCTTTGACGTGGTGCGAGATCCTGCTGTGTTACATGTGCCGGAGGTTCGTGGTGGAATTCTCCAGGATGAGTGCGCCGCACTGGTGACCCATTTTTTTGAGGGTTTGCGTTAA
>CpI37_168
GTGGCAAAACTGCTCTATCGAATTGGCAAGTGGTCGTTTCGAGCTAAATGGCTGGTCATATCAATCTGGCTCGTAGTGCTTGCTGCTGTGGGTGGTTCAGCTGTGGCGTTTCAAGCAGGATTTAATGATTTATTTACAATCAATAACACGCCGGCGAAAAAGGCCACGGAGCTTTACCTCAAGAATTTTCCTGAGTTAAAAAATCCCCTACAGGGAACCGGCGTCAATATTGTTTTCAAGGCTCCTGACGGTGAGCGCCTTGAAGAACCCCAAAATAAGAAAGCTGTTGATGATGTCTTAGCGTATCTCAATGAGCATCTCCAGGGGATCGTGGATACGCAACGGTACGGTAATCCTGTCACCTTGAATCCTCTGCTGCAGCAGGGCGTAATCGACCAAATGGTGGCTAACGGAGTCCCCGAGGAAACCGCTCGCAAAGATGCAGATAACTTAAGCTTGATTTCCGCAGACGGTGCTGTGGGGTACACGACCTTCTCACTGGATGTTCCACTGCCGGCAAATGTGACCAAGGAACAGCGTGCCGCGATCAATGCGGCGCTCGATGTGGGGCGTTCGGAAGGCCTCACAGTGGAAGCCGGAGGGGCGGGGTTTGGCGATCCGATCGTGATTACTTCCACTTCGGAGGTTATCGGTGTGGCGGTAGCCGCCATCATCCTGATGGTCACTTTCGGCGCGCTTGTAGCTGCTGGTTTGCCGCTTCTCACAGCCATCATTGGTGTTGGTATTGGATCTTTGTCCATCATGTTGGCCACTGCGTGGGTGTCTCTTAATAACGTGACACCTGTCTTGGCCGTGATGATTGGCCTGGCCGTGGGAATTGATTACTCCCTATTTATTATCTTCCGATATCGGCATGAATTACTCACTCGCACTCGTGAGGAAGCCGCGGGGATGGCTGTAGGAACAGCCGGCTCAGCCGTGGTTTTTGCCGGCCTCACGGTAATCATTGCTTTGGTGGCTTTGGCCGTGGCTAATATCCCTTTCCTTGCCTATATGGGATTTGCGGCAGCGTTTACTGTATTTATTTCTGTCCTCATTGCCCTCACCCTCGTACCGGCTCTATTAGGGCTACTGGGCGATAAGGTGTTTAAGGGAAAAATCCGTTGGCGCAAAAAAACACGTGTTGCTCCGAAGCGGACTATGGGCCGACGCTGGGCGGAATTTGTGCACAAAGTGCCTGGTGTGGTGATTGCCGTGACTGTGATCGGTCTAGGGGCTTTAACGCTCCCAGCCCTACAGCTGCATTTGTCTTTGCCTTCAGATACTCAGTCTGAGCTTGATACTACACAGCGTAAGCAGGCCGATATTATGGCTGAGGCTTTTGGTCCGGGCATCAACTCGCCGTTCCTTGTTGTGGTTGATGCGCACCATGCAAATCCAGAGTCGGTGGCACTGGATCCTTTGATCCGTGCGCAGAATCCTACGGATGAGGAGTCGCGTGGTAAAGCAGCGGCAAATGCTAGTTATCAGTACATAGTGCAGAAGTATTCCGTTAATGCGAATGTGAAACATGTTCAGATTGTGGGATTATCACAGGATGGCTTGGCGGCTCAGTTACTCCTTACGCCTAAGACTTCACCAGAGGATGATGCGACTAAAGAGCTCATAAACTCGCTGCTCACTCAGCAGCGCGAGGTGGAGTCTGCAACGGGAGTGGAGTCGGGTATCACGGGGCTGGTGCCTGTTCAACAGGACGTGACCAACAGGCTTTCCGGTGTCATGCCGCTGTATCTAGCCATCGTGGTGGGGTTGGCGATCATCCTCCTGATGGTGATTTTCCGTAGTTTCTGGGTGCCCATAGTCGCGGGTCTGGGATTCTTGTTGTCCGTGGGCGCGGCATTTGGCGTGACAGTCTTGTTCTGGCAACAGGGCTTGTGGGGATTCGTCTCTACTCCGGGACCGATTATCGCGTTTATGCCAATCTTCCTCATTGGCGTGTGCTTTGGTCTGGCTATGGACTACCAGGTATTTCTTGTCTCGGCGATGCGTGAGCATTACACGCACAGCGGCGGAACAGCGAGCCCGGGTAGCCGATACAACGCGATGGAAGAATCTGTTGTGGAGGGTTTTGCTTCCAGCGCTCGAGTAGTTACGGCTGCGGCGCTGATTATGATTGCTGTCTTTGTTGCTTTTATTGGGCAGCCCTTGCCGTTTATTAAAATTTTCGGGTTCGCGTTGGGCGCGGGAGTGCTTTTCGACGCCTTCCTCATCCGCATGGCCTTTGTTCCCGCGGCTATGTTCCTTATGGGGCGTAGCACATGGCATATCCCTCGATGGTTAGACAAGGTATTGCCACACCTTGACGTTGAGGGTGCTGCTTTAGAACGGGAACATTCTGTGCAACAGGGAACCCGCAAGGACGCATAG
>CpI37_169
ATGGACACAACCTTTGAGCTGAAAACTGAACTGTATGATGAGCCGGGTCGGCATGGCCGCACTGGTGTTATCCATACACCGCATGGCGATATCGCTACGCCCGCCTTCATCCCAGTGGCTACAAAGGCAACGGTTAAAACACTGACACCGCCGCAGATTCGTTCGACCGGTGCTCAGGCCATCCTGTCCAACGCTTATCATCTTTATCTGCAGCCAGGTCACGACGTAGTGGATGAGGCCGGCGGCGTTGCTGCCTTTGAAAACTGGAATGGCCCTACCTATACCGATTCGGGTGGATTCCAAGTGATGAGCCTGGGGGTTGGTTTTAAAAAGGTCTTGGCCATGGACGTTAAGGGCTATGAAGAAGCCGACATCCGGGCGAAGAAGCGCGAGCGCATGGCCAAAGTAGATGAGGACGGCGTGGACTTTCGCAGTGTGCTCAATGGGTCTCGCCATCGCTTTACTCCTGAGGTCTCCATGCAGATACAGCATGGGCTTGGTGCGGACATTATGTTCGCCTTTGATGAGCTCACGACCTTGATAGATACGCGTGACTATCAGGTGAATTCGGTTGCGCGTACGCATCGATGGGCAGAGCGCTGCCTCATTGAACATGACCGCCTGACCAACGAGCGGGTGGGCAAGCCGCTGCAGTCGCTGTGGGGCGTAGTCCAAGGAGCTCAGTATGAGGATTTGCGCAGAAAGGCTATCCGCGGTCTGCTTGAGCTGAATGATCAAGCGGAAGCTGCAGGACGCCGCGGGTTTGGCGGATTTGGTATCGGCGGCGCATTAGAAAAAGAAAATCTGGGCACTATCGTCGGCTGGGTCTGCGACGAGATTCCTAAGGAGAAGCCGCGTCACCTTCTTGGTATCAGTGAACCAGACGATCTATTTACAGCTATTGAGGCTGGGGCTGACACCTTTGATTGCGTGGCCCCCACGCGCTTGGGACGCCGTGGTGGCGTGTACACCCTGGATGGGCGTATGAATTTGACCAACGCTAAGTTCAAGCGAGACTTCACTCCTATCGATGCGGAGTTCGGTGGGCCTACCGTGGAATACACTCGCGCGTATATTAATCACCTGTTAAAGGCAAAGGAATTCCTCGCTGGAACGCTGTGCACAATGCACAATGTGGCCTTTATGGTGCAGCTTGTGGATAATATCCGCGCATCCATTGATAACGGCACATACGAGGAATACAAAGCGGAGTTTATGGGTCGTTACTATGCCCGCAGGTAG
>CpI37_170
ATGCCCGCAGGTAGGTATGCTCCGAGCCCTAGCGGTGACCTACACTTTGGAAATTTGCGCACCGCTGTGTTGGCGTGGCTTTTTGCGCGGTCATCAGGAAGGCGCTTCCTGATTCGTATCGAGGACGTGGATACACAGCGCTCTTCACTGGCATCTGCCCAGCGGCAGCTTGAGGATCTTGCTTCTCTTGGACTCGATTGGGATGAAGAACCTACCTACCAGCACGATCATTATGATCGTTATCTTGCGGCTCTGGGGTGCCTTCCTCACTATGAATGTTATTGCTCGCGCAAGGATATTCAGGAGGCATCTCGTGCGCCGCATAGCATCCCGGGCCAGTACCCCGGTACTTGCCGAAATCTCTCGCCTGAGGTTCGGGAGGAGCGTCGTCAAGAGCTCGCTGCGCAGGGCCGTGTACCTGCATTACGCTTGCGCGCTAACGCTGCCTCCTGGCGTATTCATGATTATTATGGCGGCAATATCGTAGGTGATGTTGATGACATGATCTTGCGACGCGGTGGGCAGCAACCAGATTGGGCTTATAACCTTGCGGTAGTTGTCGATGACGCTGCTCAGGGTGTTGACCAGGTAGTACGCGGTGACGATCTTCTTTCTTCCGCACCGCGCCAGGCCTATTTAGCCCATCTGCTTGGACACTCAAGTCCGCAATATATTCATGTTCCTCTTGTTCTTAATGCTCAAGGGAAGCGCCTGGCCAAAAGGGATGGCGCGGTGACATTCCGCGAGATGACTGACGTACTGCCGCGCATCGCCGATTCTTTGGGACTTAAGGGGCAGACGCTGCCGGAGCTTCTGGAGCAATTCGACTCAGATGCCTTACCGCGCGAGCCCTACGTTTTTAGATGA
>CpI37_171
ATGGAAAATTGGGTTCCCACATTGAGCGCGGGCCCGCTGCTGGGGATTGCAGCAGCCGCGATTGCGCTCATTTTGATCCTGGTCATTGTGTTTAGGCTGCATGCGTTTCTCACACTGATCGTTGTATCTGCCCTTACTGCGCTTGCCTCGGGTATACCGCTGGACGGAATCGTGTCCACGATGACTAAAGGATTTGGAAGTACGCTGGCTTCTGTCGCGTTGCTCGTTGGTTTGGGCGCGATGCTGGGACGACTTGTTGAGACCTCGGGCGGGGCAAAAAGCCTGGCAGAGGCACTGGTTGCGCGTTGCGGTGAGCGGCGTGCCCCCTTTGCGCTGGGCGTGGCCTCGTTGGTGATGGGTTTCCCTATCTTCTTTGATGCTGGCTTGATCGTTATGCTTCCGGTCATTTTCGCAGTGGAGCGTCGCCTGAAAGGCCCGGTGCTGGCTTATGGTATTCCCGCGGCTGGCGCCTTCTCTGTTATGCACATTTATCTGCCACCGCACCCGGGACCGATCTCCGCGGCTGAGTTCTATAGCGCAGACATTGGACTTGTGATGTTGCTCGGCCTGCTGATAGCTATTCCTACGTGGCTAGTTTCTGGTTTGTGGTGGGGTAAGAAAATGGGAGCCAAATACCCGCTACCTGTGCCGGATATCCTGGCTGGCGGCCCACAGGCGGCCGATCCTAAGAACCCGGCATCGCCAAAGTTAGTGGTGGCGCTGTTGCTCTTGCCCATGCTGTTGATTTTTGGAAATACCGGGATGAGCATGGCAGTTGCTGCAGGCTGGGTGGAGAAGACCTCGATGGCAGTGCGTGTGCTGCAGTTCTTGGGCAATACACCGATTGCATTGCTGATTTCCACTCTGATTGCGCTGTACTTCTTGGGGCTTCGACGCGGTGAGCCTAAAGAGCAGCTTGAGAAGCTTCTCGACGGCGCCCTCGGCCCCATTTGCTCCGTAGTTCTGATTACTGGCGCAGGCGGAATGTTCGGTGGGGTATTGCGCACATCTGGGATCGGCAGCGCATTGGCGGATTCGATGTCTGACCTAGGGCTTCCGGTGATCGTAGGATGCTGGTTGGTGGCCGCTATTCTGCGTTTGGCGCAGGGCTCGGCAACCGTCGCGCTGACCACCGCGGCAGCCTTGATGGCTCCCGCGGTAGCGGCCGGCGGGTTTAATGAGTTTCAGATTGCGCTGATGGTGTTAGCCTCTGCGGCAGGATCAGTATTTGCTGGTCACGTTAATGACTCAGTCTTCTGGCTAGTGGGACGCCTCATGGGGATGGACGTCTCTACAACCTTACGTACGTGGACAATGAACCAGGCGCTGGTGGGCGCCGTTGGCTTTGTTATTGTCTTGGGTTTCTACGGAGTTAGCCTCGCGTTTTAA
>CpI37_172
ATGGGTGTTTCCGGCTCCGGCAAGACCACGGTGGGCACTATGCTGGCCCATAAACTGGAGATTCCTTACTTTGATGGTGATGATCTCCACCCGCAAGAAAATATCAACAAGATGGCACAGGGCTGTCCGCTTAACGACGCCGACCGCTGGCCCTGGCTAGCACGAGTCGGGGAATGGCTCGCTCACCAGCCTGAGGGCGGCGTCATCGGGTGTAGCGCGCTCAAGCGCAGTTATCGCGATCTGCTTCGCGCCCACTGCCCCGATGCTGTTTTTGTACATGTACATGGATCACGCGAGGTATTGCTTGCCCGTATGAACCGTCGAAAAGGGCACTTCATGCCCTCTTCCCTCTTGGATTCCCAGTTTGCCACCCTTGAGCCGCTAGAAAACGACGAAGCCGGCCGCGTCTTTGACGTGACCGACTCCCCGAATCAGATTGCTGCTAGTGCAAGTGAATGGATTAAAACGCGAGGCTAA
>CpI37_173
ATGCACGCAGCTCTCATCAGCGGCGCTAAGCAGTTGGAAGTTACAACTCTCCCCTGCCCAACTCCTTCTCCCGGCGAGGTTCTAGTCACTGTCTCCTATGTTGGAATTTGCGGCTCTGATCTGCACTATTACCAGGATGGCGCGGTGGGAGCCTTTGAGGTTAGACAGCCTCTAGTTCCGGGCCATGAAATGTCGGGGACTCTGCCAGACGGGACTCCGGTCACTATCCACCCCGCGACTTTTGGCACGTGCATGGAAGGCATAGAGGATCACCCGCATTTGTGGCCTCATGGAGCGTACTTGGGCAGCGCTTCTACGTGGCCTCATACTCAAGGCGCAATGCAGGAGCAGTTGCTGGTGCGAGAAGACCAGATCCGTCGGTTGCCTGAGGGCGTCCCACTTAGGCGGGCGTCGCTCGCCGAGCCGCTCAGTGTGGGTCTCCACGCCATCACCGTGGCAGGGGGTGTGGAAGGAAAACATGTTCTCGTCTCCGGCGCCGGACCGATTGGTCAGCTAGCTGCCCTAGCAGCGGTGAACAAGGGCGCCGCAACGGTCACGATTTCGGATGTGGTGGATGGCCCTCTAGAGCGTGCACACGAGTCTTTGACTTGCGTGAATACCACGCGCACTCAGCTACACGATGAGTCTTTTGACGTAGTTTTAGAATGCGCCGGTGTCCCAGCAGCCACTACCGATGCACTCCGAGTGGTGCGACGCCGAGGAACCGTAGTCCAGGTAGGCATGCTGCCTAATCAACCGGTTGGCATAAATATGGCCCCGTTGGTTTCTAAAGAAGTGCTTCTGCGAGGCACCTTCCGTTTTCTTGATGAGGTCAACCAGGCAGTCGAGATGCTAAAAGACCCTATGTTTGACAGCGTAATCACTCACGAGTTCCCGCTCTCCGATGTGGTCACGGCGTTTAATACCGCCGCCGACTCCCAGGTTTCTGGAAAGGTTGTGGTGAAGATTCCATGA
>CpI37_174
ATGACCACATTCGATGTCACAGGAAAATTAGCGCTGGTCACAGGGTCAACGCGCGGTCTCGGCCGCACACTCGCTGCGGGCCTCATCAGCGCGGGCGCACACGTGATCGTGCATGGCTCCGACAAGCAGCGCGCCGCCACAGTGGCGGAGGAACTAGGGGCTTATGGTGCAATCGGTTGCCCGCTGACAGACTCTCAAGCCACCAATGTCGCGATCTCAGAGATGCTGCAAGAGTACGGAACCCCGGATATTCTGGTGAATAACGCCGGCATTCAGCGCCGAAATCCTATCGAGCAGTTCGAGGACTCTGATTGGGATGACATCATCGGCGTAAATCTTTCCGGAGTCTTTCATGTGACAAAGCCAATCGCTGCAGCGATGAAGTCCGCTGGCCGGGGCAAAATCATCATGATTGGTTCTGTCCAGTCCCGTCTGGGTCGAGCCACCATCGCACCTTATTGTGCCACCAAGGGTGGTGTGGCAATGTTCGCACAAGGACTAGCCGCAGAGCTTTCTCCCCACAACATTCAGGTAAATACGCTCTCTCCTGGATACTTTGATACTGACATGAACGCGGCGTTGGTTGCTGATTCAGAGTTCACCGACTGGGTATCTAAACGCACTCCCGCAGGGCGTTGGGGCGACCCCCAAGAATTAGTCGGCCCTTTGCTTTTCTTGGCTAGTAACGCATCCTCCTTTGTTACTGGACAAACCTTGCCGTAG
>CpI37_175
ATGATAAAGCCGTATGTGTGCTTGCCAATCTTGTTGGGTAGGGGTTTCTTTGCGTGGTGGTCTACGTATGGGCTACGCTATGTGGCAGGACTTCGCATGGCGTTTATCCCGTGA
>CpI37_176
ATGTCTTTGCTTGATTTCGATGCTGAACGCCTTGCGCAGTTCCACGAGGATATTAGCGCTAAGTACGAGGCCCTAAAGGCAGAGAATCTGAAGCTGGACCTAACTCGTGGAAAGCCTTCTTCGGAACAGCTGGACTTTTCCAATGCTTTGTTGTCGCTTCCGGGTGAGAATTTCCGCGCTAAAGACGGCACCGATTGCCGTAACTATGGTGGTGCAACGGGAATCGCGGATATTCGGGAACTATGGGCTGAGGTTTTGGGTCTTCCCGCTGAGAACCTGGTTGCAGGTGATGGATCCAGCCTGAATATCATGTTCGATCTGATTTCTTATGCCTATGCTTTTGGCACTAATGATTCGGAGCGCCCATGGAAGGACGAGGAGACTGTTAAGTGGCTGTGCCCCGTGCCGGGCTATGACCGTCACTTCACTATCACCGAGCACTTTGGTTTTGAGATGATTAGCGTGCCCATGACTGACCAAGGCCCAGATCTTGATGTGGTGCGTGAGTTGGTTCAAGACCCACAGGTTAAGGGCATGTGGACAGTGCCTGTTTTTGCCAACCCCACGGGAATTACTTTCAGTGAGGAGACCTGCCGTGCATTGGCGGAATTGGATACTGCGGCACCTGATTTTCGGATTATCTGGGACAACGCTTACGCAGTGCACACGTTGACTGATGAGTTCCCGGTAGTGCATAACGTCCTAGATTTTGCTGAACGCGCTGGAAAACCAAATCGTTTCTGGTTTATGAGCTCCACGTCAAAGATCACTCATGCTGGTTCGGGTGTGTCTTTCCTTGCTTCCTCCAAGGAGAATCTGGATTGGTATGGTGCGCATGCGGATGTGCGGGGTATCGGCCCAAATAAAATTAATCAGCTGGCTCACGCACAATTCTTTGGAAATACCGAGGGAGTGCGTGCTCATATGCGCAAACACGCGGGTTCACTTGCTCCAAAATTTAAGAGGGTGTTGGAGATCCTCGATTCGCGTTTGTCGGAATATCAGGTTGCGGAGTGGAGCAAGCCAGTAGGCGGTTATTTCATTTCTGTTGATGTAGTGGACGGGACCGCGTCTCGGGTGGTGGACCTGGCTAAACAAGCCGGTATTGCGCTGACGGGTGCTGGATCTTCCTTCCCGTTGCATCAAGATCCACGGAATCGAAATATTCGTTTGGCCCCGTCACTTCCTCCAGTCGCTGAACTGGAGATAGCCATGGATGGCTTTGCTACCTGCGTTTTGCTTGCTGCCGTAGAGAAGGTCTTAGCAGAGCGCGTTTAG
>CpI37_177
GTGATCTTGGAAGAGACGGCTGTGTGGATCGATGGAATTATCCCAGGTGACATGACGATCCATCTGCCGGAGACCTCTTATGGCGAGGCTTTTCATATAGGGACTGTGGAAGTAGGAAACCAGCAAGTTTTAGCCACCACACTTGATTTCAACGGGGTGGATACTGGTCTTACGTTGGGGGATGGCAGCGGCCAAGTAGATGTGCGTAGTGAGATCTTTACTGTCGGGCAGTTCCAAACAGAGGTGGGGGTTCAAGTGTTGCGTCGATTAGCTATCTTTTTGGATAACGTTGGCGGCTCTATACCTGCGCAGCCGGGTCAGCTTTTGCCAGCCTTGGGCAGCATGACGGACGCACTGGATCGATGCACCGTCAAGCATGGCCTATTCGTGGCCCCGTACATGTGGGGAGGCCAGGTACCACAGTATTCGGAACCGTCGCAGCTAACGGCGTTGCTGCAGCTTATTATGCTCACACAGCATGAATTCGATTACGCTACGACCTACGGGATCCCCGAGTTGCAACGAGCGCTAGGTAATGAGGGCGTGGATCTAACGGACTGGACACGGTAG
>CpI37_178
GTGGCTTTATATCGCAAGTATCGCCCCGCTTCATTTGCTGAAGTGGTGGGGCAGGAACAGGTAACTCAGCCGTTGTCTGTGGCTTTGGACAGCGGGCGTATTAATCATGCCTACCTGTTTTCTGGTCCGCGCGGTTGCGGAAAGACCTCCTCGGCGCGCATTATGGCGCGCTCATTGAACTGCGTCGAAGGCCCTACGTCAACGCCGTGTGGCAAGTGCAATTCATGTATTTCTTTGGCGCCTAATGGGCCGGGGAACCTCGACGTTACTGAGCTTGATGCGGCAAGTAATAACAGCGTTGATGACATGCGGGAGCTACGCGATCGAGCCATGTACGCGCCGGCTGAGTCGCGCTACCGGATTTTCATCATCGACGAGGCCCATATGGTGACCACACAGGGCGCTAACGCCCTGCTCAAAATCGTGGAGGAGCCACCAGAGCACCTGATTTTTATCTTTGCCACCACGGAGCCTGAGAAGGTTATTGGCACGATCCGGTCGCGGACACATCATTATCCGTTCCGCTTGCTTACCCCGCAGTCGATGCGCGGTCTACTAGAGAACACAGTGGCCAGCGAGGGCGCACTAGTCGAGGATTCTGTGTATCCCATGGTGATCCGAGCCGGTGGCGGTTCTCCTCGCGATACCCTCTCTGTTTTGGATCAGCTGCTTGCAGGAACTGGACCACAGGGGCTGAACTATGAGACAGCGCGGTTGCTACTAGGCGCCACTGATGATGCGCTTATCGACGCTGCCGTCACAGCGCTGAGCTCGCACGACAAGGCAGCACTGTTTACCACCATCGACGCCGCCGTTGAGGCTGGGCTTGATCCTCGGCGCTTTGCCACAGACTTGCTTGATCGCTTGCGTGATCTCATGGTCTTGCAGTCCGTGCCAGATGCCTTTGAATTGGGTCTTGTGGATGCTCCGACTGACCGGGCGGAGGTTTTGCGCGCTCAAGCTGCAGATTTTAACCAGGGAGAAGTAGCCCAGCTAGCCGCATTGGTCAATGACGGACTCCGTAGCTTGAAGGGGGCGACGTCTCCGCGCCTGCTATTGGAGATTCTGTGTGCAAAGATGCTGCTGCCTAGCGCTCCAACAGGTGTAGCTCTCACACCCCCTCCAGGTAATGCACAGCCTTCCGGCCTTCCCACGGGCGGACAGGCTGCAGGACCTGCTGCTATTCCTGCTAAATACGAGCGCAAGTCTATTCGTATGGCCCGGGAGGCAGCCCAGCGTAAAGCTGCGCAGGAAGAAGCAGCTCAGCGTGAGGCCTTGCAACACGAGGCTCCTCAGGCCAAGGCTGAGCCAGCAGCACCGTCAGATAAGCAGGCTTCGCTTAAGAAACAAGAGGCACCGAAAGAACAAGTGGCGGAGAAACCACTGCCGGCGCCTGAGCCTTCCGGGTCTACGACGCCTCCTTCGGATGAGGCGGAAAGGGTTGCAGAGGGGGCGTCGATAAGCAATGACGACGCTTTTGCTGCGGATGTTCGCGCGCGATGGGAGGCGCTGCGGAAGATGGTGCACAAGAAGAGCGCTGTCGCCGGCATCTTGCTCGCTGAATCGCGTGTTCTGGGGATGCGCGAGGGGGCGCTGATCCTGGGGCATAATACTGGTCCCCTTGCTCAAAGGCTGAATGACGCTAAAAATAACGACATCATTGTGGAGGTGATTCGTGCTGAGCTAGGGCGGGAAGTAGCTGTTAACTGCGTTGTTGGGACAGATCCTGCCGCGGCGGGTTTTAGCGAGCCTAAACCAGAGAAGGCATGGAACCCAAAGCCAGCTGTTTCTGAGCCAGTCACTCCCGAGTCTTCTGTTGACGACCAGGAGAAACAGCCAAATATAGTACAGCCGGATCCTCAGCCACCTGCTGTTGAACAACCCTCGGAACCTGTTCACGATGCTCCCAGTAGTGCTGCTTCTACATGGGGAGACCCCGCGCCGCTTGGTGGAGAGACCCGGCGCGCACCGCGAACAGAACCTCCAACGCAAGGAACTAAAGCCGATGGATGGGGGACTCCGGCTCCACTCGGCGGGCAGGCTGAGGCGGAAAATGATGCGCCGAAGAAACCGGAGCAGTCTGCGCCGGTGCAGCCTGCGCCCGTGCAGCGGGCACCTCAGCGGCCTGTTCCTAAGTCGGTGCCCGAGGCGCCTTCAACGCAGAAGCCAAAGTCGCGGTGGCAGGAGGCCGTGGCGCGTAATGCCCAGGCAGCGGAAGAACGGGCGAAGCGTCCCGAGTTTTCCGATGGCGTGCCGCTACCTCCAGAACCCGATGACTTTGGGGCGCCCGACCCCGCGGAGTGGTCTCCGCCGGAGGAACCCTATGGTTATGCCGCTGATGAAGGCTTTCCAGAACCTGCTAAGCACACACCCCCGCCCTCGCCGACGGAACCAACTACTACGGTAGAAACGTCTAACGTTTCAGACCAGGATGAGGAAGAGGAAATGGTGCGTGAGGCCGCGAGCGGCTCGGTAACACGTGACCACCGCGATGCTTTAACCGTTGCGATGGATCTACTTGCAGAGCAGCTGGGTGCGCGCCAGCTTTAG
>CpI37_179
ATGACTCAGCCGGACATGTCCCAGCTCTTGGCGCAGGCGCAGCAGATGCAAGCTCAGCTGCAGGAAGCACAGCACGAGATCCTTGCCAGCACCGTTACGGGTACTGCAGGCAACGGGCTTGTTTCTATTGACATCCAGGGCAATGGAATGGTTAGCAGCGTCACTATTGATCCTAAGGTTGTGGATCCGGAGGACGTGGAGACCCTTCAGGACTTGATTGTTGGCGCGTTTGTGGAGGCTCACCAGAAGCTTAGCGAGCTCGCTGATCAGAAGATGGGACCGCTATCCCAGGGCTTTGACGGCCTTGGCGGTATGTTCTAA
>CpI37_180
TTGTTCGAAGGACCGCTTCAGGACCTTATTGATGAGCTTTCACGGCTCCCCGGCGTGGGCCCTAAATCTGCTCAACGCATCGCTTTTCACTTGCTTCATGTGGAGCCTGCGGACATCGCAAGACTTCAGGATGCCCTCGGTGCTGTCCGAGATGGCGTGACCTTTTGTCGTATTTGCTGCAATATCTCCCGCGAATCGGTATGCCGTATTTGTGCGGATTCTGGCCGGGATCGGGGAACGATCTGCGTGGTGGAGGAACCCAAAGATATTCAGGTTATTGAACGGACGGGCGAATATAATGGCCGCTACCATGTGCTGGGTGGGGCGTTGGATCCGCTAGCTAATATTGGTCCCCGTGAACTGAATATTTCTACGTTGCTGCAGCGCATTGGAGGGGTGCTTCCCGATCGAGAGCTAGCGGATTCTACGTCTGATGCGCCGCTGTATGATTCCTCTCCGACGGTGACAGAGGTTATTCTTGCCACCGACCCCAATACCGAGGGTGAGGCGACGGCTTCTTATCTTGCACGTCTGCTCCGAGATTTTCCTGATTTGGTGGTTTCTCGTCTGGCTTCCGGTATGCCTTTGGGCGGGGACCTAGAATTTGTGGATGAACTGACATTGTCCCGCGCCCTGAGCGGTCGATTGACAATTTAA
>CpI37_181
ATGACTGGTGTTTCTTTGCTGCTGCTCGGTATAGCCGCCGTAGCCGTTCTGCTTGTCCTTGTGATTTGGGCTAAGGTCCCGGCTTTTGTGGCATTGATCGGGGTATCCATAGCCACCGCTATCGCTTCTGGTATTCCGCTGGCAGATTCTGTGAGCACCGTGACCAACGGCGTGGGTAAAACCTTAGGTTCCGTGGCCGTTGTAGTCGGTTTGGGAGCAATGCTGGGGCGCATTATTGAGGTATCGGGAGGCGCAGAAGCTGTAGCACGTTACTTCACAGACAAGCTTGGTAGGCACCGCGTTACTGCCGCTGTGACCATAGCAGCTTTTATCCTAGGTATTCCGGTTTTCTTTGACGTGGGTTTTATTATCTTGGCACCCATCGTGTTCGGCTTTGCCGCTGTGGCCAAGATTAATCCCTTAAAAATTGGGCTCCCTGTAGCAGGCGCAATACTCACCGTACATGTCACGTTACCGCCGCACCCAGGGCCCGTCGCAGTGGCGGGAATCTTCAGTTCAGACCCGGGACTCATGCTCACTTTGGGGCTTCCCATCGCTGCCCTAACATGCGTAATCGGCTATTATGCCGCCAAAGTCCTCAAGTTAGACTCCGTCGAGCGCGGCCCCTCTCCGGTGGAGCTTTCCGACGCCGCCCCTAACCACCAAGCACCTTCACCCTTCGCAGTCCTTGGCCTCATCTTGCTCCCCATCGTGCTCATCATGGTGGGAACTACCGGTGCTATGTACACCGAAAAAGGAACTGCGGTTCATTCCCTTGTGAGCTTTATCGGTTCCTCTCCAGTAGCACTCCTGGTGGCAGTGGTGGTTGCATGGCTAAGCATTGGCAAACAGCAAAGCTGGAATCGCGAGCATTCTTCCGGCGTCTTGGATTCTGCGCTCCCAGCCGTAGCCATCATCATTTTTGTTACTGGTGCCGGTGGTGGCTTTGCCAATGTACTCGTGGAATCCGGCATTGGAAAAGTATTATCAGACATGCTCGTAGCAGCTCATATGCCTCTGATACTCATGGCATTCCTTTTGTCTTTGGCGCTGAGGGCATCACAGGGATCGGCAACCGTCGCTATGCTCACAACGGCAGGGCTCCTAACTCAGCCGATAGCGGAAGCCGGGCTAAGCAGCGTACGCACAACACTCGTCATGATCGCCATCGGGTTCGGTGCCATGTGCCTATCCCATATTAATGACTCCGGTTTCTGGATAGTCACCAAATATTTGGGATTATCTGTAAAACAGGGCCTGCGCACCTGGACGCTACTATCAACGGCCTTTGCCGTTGCCGGCTTCGCCCTCACCTCACTGGTTTACGCGGTGGTGTAG
>CpI37_182
ATGTCTCTCATCGTTACTGTTGTCGGCTTGGGCGCTATGGGACTCCCCATGGCCACCAACCTCGTCCAGAATTTCACAGTCCGAGGTGTCGATATCGCACAATCGCGCCTCGAATTAGGCAAGGCCGCTGGGCTGGAAACCTTCCATTCGGCGCACCAAGCAGCCACAGGGGCTGACGTTGTTTTGCTAGCGGTTCGCAACGAGGAACAACTTATTCAGGCCCTCTTTGGACAAGGCAATATCGCTGCGGCTCTCAAACCCGGCGCGGTTGTACTTTTGACTTCTACCGTGGGCATTACGGCCGTGGAAAAAGCTGCCGAGCAGCTTGACTCATTGGGTATCGATGTTGTCGATGCCCCCATTTCCGGCGGCCCCGGACGAGCAGGCAGCGGGGAGCTACTTGTCACAGTGGGAGCCAAGCCTGAGGTGGTCGATCGCATCAGGCCGGTGCTTGAAGCCATGTCTTCCCACCTGGTGATCGTTGGCGATCGCCCGGGTAAGGGCCAAGCGCTAAAAACCGTCAATCAACTTTTATGCGGAGTTCATATCGCTGCCGCAGGCGAGACGCTGGCGCTAGCCGATCGGTTGGGTCTTGATCCCAAAGCCGCACTTGATGCGTTGATGGGCGGCGCCGCAGCCTCCTTCATGCTTGGCGATCGTGGCCCCCGCATGCTGGAAGCTTATTCGGAGGAAGGACCTGAAGTCCGCAGCCGTCTCGACATCTTTGTTAAAGACATGGGCATTGTCACTGATGCCGCCAAATCTGCAGGCATCGGTGTCCCATTAGCAGCCGCCGCCGAGCAGCAATACCTAGCTGGTCTAGCACGAGGGAAAGGCGCGCAAGACGATTCCACGATTATCCAGGTTGTCGCTCCCACCCAGGTGAATAAGACAAGGAGTAAACAATAA
>CpI37_183
ATGACCCTCTACCAGCTTTCGGAACTCACCGAAGGGTTCCCTGCGCCACTCGATATCCCTGCCACTGCAGTCCAACAAGCGATGGCAGCAGATACCGTCCTCATCGTCCTCGATGATGACCCCACCGGCACCCAATCAGTAGCAAACCTTCCAGTACTGACCCGATGGAAACAAGAAGACCTCGCCTGGGCGCTCAGCCAAAACACCCCAGCCGTTTATGTGATGACCAATTCCCGGTCGCTCGACCCTGATCAAGCAGCTGCTATCAATGTCTCTGTAGCCGAGGCAGCCTACGCCGCTGCTCGAGATGCCGGGAAGCGCCCCATCTTCGTTTCTCGTAGTGATTCCACACTTCGAGGGCATTTCCCTCTGGAGCCGGATGCCCTTGCGGGGGTCGTCGAAAAGCAAGAAGGGCCGATAGACGGCTATATTATCGTTCCGGCATTCGGCGACGCAGGACGCATCACCATCGATTCTGTTCACTATGCGGGAAATACCGCCACAGGTTTTCAGCCCGTGGGGGAAACCGAGTTCGCCCACGACGCCACCTTTGGTTATTCCTCCTCACGGTTGACCGAATGGGTCGAAGAAAAGACTCAAGGGGACGTGGCAGCAACTGATGTTCTTTGTATTAAATTGCGCACAATTAGATCTACTAGCAATGATATCGCTGCAGAACTTCTTCACGCCGCACATCGCCAACCCATAGTCGTGGATATCGTTGATGAGCATGACCTCCGCGCTCTTGCTCTAGGAATCCTGCAGGCAGAGCGTATGGGGAAGCGTTTTATCTACCGCGTGGGGCCACCCTTTGTACGCGCCCGCATAGGGCAAGAAACCCCCGAGGTGCTCGGTCCAGAAACAATCGCAGCCCCACGTCATCTCCCCGCCACCGTGGCGGGCGGGCTCATCGTAGTCGGTTCACATGTTCCTACTACCACGCGGCAACTCAATCACTTGCTACAGCACTCCTCTCCCAGTGTCATCGAGTTAGATGTCCGCTCCGTGCTAGCAGAGAATTCCCAACGCTATCTTGACAGCCTCCGCACCCAATTAGTCCAGGCGATCCGGCAAGGCAATGTTGTCTTTCACACCTCACGCGAGTTGGTTACCGGCGTAAGTGGTGAGGAATCGCTGTCCATTGCACGCAAAGTGTCCCAAGCACTTGTCACCGCGGTCAATCGCATAGTCCATGAGGTAACGCCCCGCTTTGTGGTGGCTAAAGGCGGCATCACCTCATCAGATGTTGCATCTCAAGGACTAGAGATGACCAAAGCCATGGTCATTGGCCCGATGCAGCCAGGGATCATCTCGCTGTGGTCCACCGCAGAAGGCCCCGCGGCAGGCGTGCCATACATCGTTTTTGCAGGAAATGTGGGCACCGATTCTTCCCTGACCGATGTAGTTTCTGTCCTCTCCCAAGATTCATCCCTCTCACATTAA
>CpI37_184
GTGCGCACCGATCTAGTCACTCAAGGTATAGAGAAAATAATGGACGCCATCGCAGAGGGAGTGTTCCGCCCTGGCGACGCCCTTCCGCCGGAAACAAACCTTGCCGCTTACTTAGAGGTTTCACGCCCCACGATGCGCGAAGTTGTGCGGACCCTTGCAGACCGCGGGGTCGTGGAGGTGGTTCATGGCCGCGGCACCTTTGTAACACCCATCAACCAGTGGAATTATGTACGTTCCCGCATGGACGTTATTTCTCGCAGCCTAGACCCCAAAACCATTGGTATCTATCTCACGGAAGTCCGGCGCATGATTGAGGTCGGATCATCGGGACTGGCGGCGGCACGTGCCACCCAGGAAGACATTGAAAAGATGACACAGGCGCTCGCTGCTTATGACGAGGCCACCGAGCGTGGCGACGTAACCGCCACCACCGATGCAGACGTGGCTTTTCATACCGCGCTGCTGGAAGCCACGGGAAACCCCTTTGTCTCCGCGCTCATGATCCCCTTGGCGGGTGCCTTGGCTGAGTCGCGACAAAAGACTAATGCTGTAGATGAAGTCCGCAAACGCGCAAGTAAACATCATCACGCGATTTTAGATGCCATTAAAGCGAGAGATGAGCAAGCCGCCAAAGATGCCATGCGTGCACATATGACGCAAACTTTCGATGACATTTCTACCTTCCTACCAGGATCAATGCGCTGA
>CpI37_185
ATGCGTCTTGCAACCATAAGAACTCAAGGGACAACGACTGCCGCACGCATTGAGGGCACCGACCTTGCCGTAGCCATTCCCGGCTTTTCTGATGTCGGCGAGCTGCTGCAGAAGTCCGACTGGCAGGAATTAGCGAGATCGGCGAGTGGGACCCCTGTGAGGTTTTCCCCACAGGATCTTCACGCCGTTATTCCTTCTCCCAAAAAGATCATCTGTGTGGGACTGAACTATTCCAATCACATCAAAGAAATGGGACGTACGCTGCCAGAAGTCCCCACCTTATTTGTTAAATTTTCTGACGCACTTACAGGGCCTTTCGACGATATCCCCATCCCACCGTGGGCCAATAGCGCCCTCGACTGGGAAGGCGAGCTAGCAGTGGTGATCTCACGGCACGCCCGCAGGGTGAAAGCCTCGGAGGCGGAGGAATACATCGCTGGATATGCGGTGATGAATGACTACAGTGCTCGTGATTATCAATACGCTACGCTTCAGTGGCACCAAGGAAAATCCCTAGAAAAGACGGCAGGTTTTGGGCCTTGGCTGACCACGCGAGACTCTTTTGACCTCAGCGGAGAGCTGAAGACGTATCTGAATGAAGAAAAGGTGCAAAGTGCGGCTATTAGCGATTTAGTGTTTAAACCAGCAGACCTTATCCAATACATCACGCATCTTTATCCCTTGGATCCTGGCGACGTGATCGTGACCGGGACTCCTGGCGGAGTTGGGCACGCACGTGATCCTCGGCGGTATATCGGCGACGGTGATGTGGTGACGGTGGAGATTGAGGGGCTAGGGCGGATAGCTAACAAAACGATTTTTGAAAAATGA
>CpI37_186
ATGAGTAACACCAATGATGTGAATGAAGATGCACGCATGTACGAGGATATGGAAACCGCGCTGCTGGAAGGCAAAGCAAGCAGCTTCAAAATACATAATGTCAACGATGTGGCGGAGGAAATTCTCTAG
>CpI37_187
GTGTCCCTTGCCCTAGTACAAGCGGCATCTGCCATGTGTTACATATATCTCATGCGCCTTGAAAAGGCGCTTTATCTCCACGGGGTGGTCGCAATGAGCGATAACGTCCCTGCACACAAAGCTTAA
>CpI37_188
ATGACTGACCTTTCTATTGGGCTCATCCTCCCCGATGTCCTCAGCACTTATGGCGACGACGGTAACGCCTTGGTGTTGAGGCAACGCGCCCGCATGCGTGGTTTCACCGCAGAGATCCATACAGTGAAGCTGGGGCAACCCGTGCCGGAATCATTGGATGTGTACTGCATCGGTGGCGGTGAAGACACAGCTCAAATTCTTGCAGCAGAACATCTCATCGCAGACGGCGGCCTCACTCGCGCGGCAAACGCCGGCCGCCCAATTTTAGGCATTTGTGCTGGCCTTCAAGTACTCGGCAGCTCTTTCCGGGCAAGCGGAAAAATGGTTGATGGCGTAGGGCTTGTCGACGCCACCACTGCCTCCCTGGCCAAACGCACCATCGGGGAGCTCCAAACCGAACCCACGCGCAAGGGCATCACCGCCGAGCTAACAGAGCCCCTCACGGGCTTTGAAAACCACATGGGTGCCACAATCCTTGGCGCCGATTCGCAACCGCTGGGCAAGGTCACTCGCGGAGTAGGCAACACGGATGAACATGGTATTTCCCAAGCATCGGCAACCTCCGAGCAATTAATCGCGGAAGGCGCAGTTCAAGGGAATGTGATCTGCACGTACATGCACGGCCCAGCGCTTGCCCGCAACCCCCAGCTAGCCGATCTGCTATTGGCCAGGGCCATGGGGATAGCACTCGACGAGCTCGCCCCTCTAGAGCTGCCTATTGTTAATCAGCTGCGTAAGGAACGCCTGGCGTAG
>CpI37_189
ATGAGTTTGAATCTGCGCACTCGTCTTGCCATCGGCACCGCACACTTAGCCACAACGGCGTCGCGTGTCACCGGTCGTGGGTCGGGCGGAATGATTGGCGGCCTTATAGCCGAGAAAATCGATCCGAACATTATGGCCTCTCTAGGCGAGGACCGTCCCGTAGCCCTTGTCACCGGTACCAACGGTAAATCCACTACCACCCGCATGCTCGCATCCGCGATACGTGCACAGCACACTGTGGCAACCAACGAGGGCGGCGACAATATGGACGCCGGCATCATCTCTGCGCTCATGGCAGGCCAAAAAGCTAGCCATGTGATTCTTGAAGTAGACGAGCTCCATGTTCCCGCCGTAGCAGATCGTCTCAAGCCATCATGCTTGATCCTCCTCAACCTCACCCGCGATCAGCTGGACAGGGTAGGGGAAATCAACAAGATTGAGCGCGCACTACGCGATTGTGTGACCAAGCATCCTGAGATGACTGTGATCGCCAACTGCGACGACGTCCTTGTCACTTCCATTGCTTACGACGCTAAAAACGTTGTATGGGTATCCGCGGGGGCAGGATGGCAAGGTGATTCCGTCTCCTGCCCGCGCACTGGCGGGCATGTGGTCCACGACGGCGCCGACTGGTACGCAGTCAAGCCCCTTCCCAACGGCGAACAATTCCGTCGCCCAACCCCGCATTGGAGTATCACCGCTGAGGGCATAGTCTCTCCGGCCGACATCGGCTCGTCGACAGGCTCAGACGCCCCCATGACGCAGGTATCGCCGCTGAATCTGGCTCTTCCTGGCAACGCCAATCGCGGCAATGCCACCCAAGCGGTAGCTGCCGCAGTGGAATGCTTCCAGGTCCCTCTTGACCAGGCGATTCGCTCGGTAGAATCTGTCGACGATGTGGCTGGACGCTACTCCACAATCACTCTTGGGCAGCACCAGATTCATCTGCTTTTGGCTAAAAACCCAGCGGGATGGCAGGAAGCCCTCTCAATGGTCGATCGCACCGCAGAAGGCCTAGTGATTGCGGTTAACGGCCAGGTTGCTGATGGTGAAGACCTCTCTTGGCTCTGGGACGTTAAGTTTGAGGAGCTAGATAAGCTCTCTGTAAAAGCCTCCGGCGAACGCGGCACTGACCTTTCAGTGCGGCTGACATATGCCTCTGTAGAGCATGAACTGATCAAGAATCCTTTGCAGGCTATCAAGGCTTGTCCGGCCGGTCGTGTCGAGGTCCTTGCCAATTACACTGCATTCCGCGATTTGAAAAAGGCCATTGCGGCCGTAAAGGAGTCCTAA
>CpI37_190
ATGACCAATAAGCAAGTAGACGGCACCAACGCAGATCGGGCAGCCGAGATTGAACGTGCTCCTTACGTAGCGTTATCAATACAAACAAGCGGTATCCACCCGTCTACTTCTCGCCTAATCACTGTTGATGCAGTCACGTTTACTGAGGATGGCGAGGAAACCGATCATTTCCATGCGGTTATCAATCCTGGTGATAACCCTGGTCCTTTTCATCTCCATGGCCTCAGCAGAGAAGAAATCGCCCAAGGAAAAAAGTTTAGCCACATCCTCAAACCGCTAGGCAAGCTTATCGACGGCCGCACTCTCATCCTGCATAACACGCCTTATACCTGGGGATTCCTTGTGTCCGAGTCGCGTCGAGCAATGAGCGCCGCTGCCCGGGCAAACCGCAATCGCTACCGGCACCGCAACCGCCGTCGCCAGCGAGTAGGGCATATTCCGCGCCCGCGTATGATCGTGGACACGCTAGCAACGGCGCGTCGCCAAGGCGTTGTTTTTGAAGACATCCGTATACGTGCCGTCGCGCACTCGTTAGGCCTTGATTCCCCCTCCCCGGTCGCCTCGCTCGAGCGTGCCGAGCGTCCAGAGCAGCACGTATCCCGCGAGGAAACTCTGCTCATCGCGCGCATGTACTTTGTAGAAAAAGCCTGTGGGGTCATCTCTTCTTATACCCCTGAGCAGCTGCGCTCAGACAAGTTTGGTCTACAGCGATCAGACATCCGAGTAGACGCGATGGAGGTGCCTCGTCAATATGAGAATCCAGGCGTTTACTCCCCCGAGGGCGGTTTTGTCCAGGGTATGGAAGTTGTCATTGCTCCGGAAATCACGATGGATCCAGACGTTATTATCGAGGCAATTCTGCGCTCAGGGTTAGCTTATAACGAGAAACTCACGCGTAAATCCAGCGTTGTGGTGTGCAATAAACAAGAAGATCTTGTTGGAAAGGCCATGCATGGGCAGCGAAAAGGGATTCCTTTGATAACAGATGAGGAATTTCTGCGGGTTGTCGTAGACGTCAAACCGGGGAAGGCGAGCGAAGACGACTAA
>CpI37_191
ATGGCCGCACTACAGTTGACAAGCATGAACGAGACTATCCGGACCCAGCTCAACCATCGCACGATTCGGGAGTTCACAACCCAACCTATCGCGGAAGAAATACTAGAACAGATCTTCCAAGTGGCCTTGCACACTCCAACGTCCCTTGGCATGCAAACCGCAAGTATTATCCGTGTCACCGATCCCCAACTCCGCGAACAGCTCACCGCGATCGGCACGCAAGAATATGTAGGTAGAGCTCCCGTCTACCTACTTTTTATCGTCGATTTGCACCGAACCAAACGTATTCTTGCCAATAACAACGCGCCAACCGAGCCCGCCGGGTATCCGCGCAATTTTGTTCAGGGGTTTACTGACGCCTGCCTGATGGCCCAAAACGTATGTATCGCGGCGGAATCGCTCGGCCTAGGGGTTAATTTCCTTGGAAACGTGCACAACGATGCCGCCGCGGTAATTGATGTACTCGATCTTCCGGAGCTTACTTTCCCCGTTGTCGGAATGACGTTGGGCTGGCCAAACCAATCGCCCCAGCTCAAACCTCGCATGCCCAAGAGCTTCCGGATCATGGAAAATGGCTACTCTGAGCCAACGGATTGGTCAGAGGCCATGAGCTCTTATGACTCCACCATGACCACCTATTATGACCTCCGCAACGCGAACCAGCGAGTTGATAGCTTCACTATTCAGACGCTTCAAAAGAATCCACTAAGCAAGGACAACCGCGATCTCACCTTTGAGATTGCTCGCGCCCAGGGATTCGACCTTTAG
>CpI37_192
ATGGGCCCTACCGACGCTTTTATCTCCGCACCAGCCGATATCCATACCCCTTCTGGCAGCTTCGCCGCCGGACAAGCTACATGGAACAAACAACGCTCATCGGATCTTCCAGTCCACCGCTACCTCCCCTTTGCTGCCAAAGTGGAAAAAATCGATCTTCCGGATCGCACATGGCCCAGTGCCACCATTGATACCGCCCCGCAATGGTGCGCCGTAGATCTACGCGATGGTAACCAAGCGCTTATTGACCCCATGAGTCCCGAGCGCAAACGACGCATGTTTAACCTGCTAGTAGCCATGGGATACAAGGAGATTGAAGTAGGGTTCCCCTCAGCCTCTCAAACAGACTTTGATTTTGTCCGCGAGATCATCGAGAAAAACATGGTCCCCGAGGACGTCACCATCCAAGTCCTGGTTCAAGCACGAGAGCATCTCATCCGCCGCACCTTTGAGGCCTGCGAGGGCGCGAAAAACGTTATCGTTCACTTTTACAACTCCACATCCATTCTGCAGCGTGATGTTGTCTTCAGAAAGGATAAAAAGGCGATAAAAAAGCTGGCCACCGATGCCGCCGAACTCATCAAATCTATTGCCGCAGAGTATCCAAACACTAACTGGCGATGGGAATACTCACCTGAGTCCTTCACTGGCACCGAGCTCGCTTACGCAAAAGAAGTGATCGATGCAGTAGTCGAGGTCATGGATCCCACCTCTATGCGCCCCATCATCATCAATCTGCCTTCCACGGTGGAGATGACCACTCCCAACACATATGCAGACTCCATCGAATGGATGCACCGACACCTACGCCGTCGCGATTCCATCATCCTCTCACTGCACCCACATAACGATCGTGGCACCGGCGTTGCCGCCGCCGAACTCGGATATTTGGCGGGCGCCGACCGCATCGAGGGCTGTCTCTTTGGCAATGGCGAGCGCACCGGAAATGTCTGCTTAGTCACTCTTGGGCTGAACATGCTTACCCAGGGAGTAGATCCGCAAATCGACTTCTCCGATATTGAGCAGATCCGCCGAACCGTAGAATACTGCAACCAGCTGCGCGTCCCTGAACGTCACCCCTATGGCGGCGACCTGGTATTTACGGCTTTCTCTGGCTCACACCAAGATGCCGTTAATAAAGGCCTGGATGCCATGGCGTCGCGGGTTCGTCCCGGCGCGACTCACGTTGACGTCTCATGGGAGGATCTCCGGGCAGAAACCTGGGACGTCCCTTACCTCCCCATCGATCCCAAGGATGTGGGCCGCAATTACGAGGCAGTTATCCGCGTCAACTCTCAGTCCGGCAAAGGCGGCGTAGCCTACATAATGAAGACCGACCACGGCATCGCTCTTCCCCGCCCTATGCAGATCGAATTCTCCTCCGTAGTCCAGCGTGTCACTGACGCCAGGGGCGGCGAAGTAGATTCTCAGCACATGTGGGATATCTTCACCCATGAATACTTGAACCGCACTGCGCCAATTCAGCAGATCTCTATGCGTGTCGACGCCGCCCAGAATGAAACAGACTCAGCCCACATTGCTGCCACGCTGAAATTCCAAGGCAAGGAAACTATCGTTGAGGGCCGCGGCAATGGCCCCATCGCCGCCTATGCCAATGCACTCGAGTCCTTGGGCATCGACGTGGAAGTGCAGGAATACGAGCAGCATGCCCGAACCGCCGGCGACGATGCAGAATCTGCCGCATATATTCTGGCGGAGGTAAATGGGCAGCGCTATTGGGGCGTAGGTATCGCAGGATCAATTACTTACGCTTCTCTCAAAGCCATTACCTCGGCAGTCAACCGCGCACTGAGCTAA
>CpI37_193
ATGATTGACGCACGAGATGCGCAGGCTATAGACGCGGCGAAATTGTATTACGCTTCGGGGCTTGGGCAAGCAGAGGTAGCACAACGCTTGGGCATTTCACGTCCTACGGTGTCTAAATTGCTTAGCTATGCTCGGGAAAAAGGCTTTGTTACCATCACGCTTAATGACCCCCGCGAGCAGGGCGATGAGATTGCGCAACGGCTAAAAGAGCGCTTCTCGCTTGAACATGTTCGCGTGGTGCGCCCGGTGAGTCCTGATAAAGAAGAGCTTCTGCGGGAGTTGGGTAATGCGGGTGCTTCTTTATTAGAGGACTTGGTATGCGATGGGATGTCCGTGGGTATCTCCTGGGGCAATACTCTTAATAACGTATCGGAACATTTACGTTCACTTCCGCGCCATGATGTAAGCGTGGTGCAGCTTAAAGGTGGGCACTCGTTGAGTGAACGCAGCACTAATGATCTGAGTACTTTAACTCGTTTTGCGCGTGCTTTTAATGCGGAGATGAAGCTCCTACCTTTGCCTGTGATCTTGGATAGTCGTGAAGCCAAAGATTTAGTTGTGCGGGATCGTCATATTTCCTGCATGCTCAGCGCCGGAGCGAACGCCGATGTTGTGGTGTTTACCGTGGGATCCGTTCAGCGAGAAAGTTTATTGCTCAACCTGGGTTATCTCTCGGAGGAAGAGATTAATCGGTTGCTCACGCATGCGGTGGGAGACATCTGCTCGCGGTTTTACACTGAGACGGGAGAGATTGCTGATCCGGCGATTGACGCGCGGACTGTGGGTATCTCTATTAAGGACCTAAGCTCGCGACCAACGCGTGTTCTCGTTGCCGGCGGGGTGGATAAAGCAAAGGCGATACGAGTTGCCCTTGAGATGGGAACTACTACGCATCTAGTGACGGATTTCGGGGCGGCGCAAGCTGTGCTGGGGGAGTAG
>CpI37_194
ATGGCTGAAAAGTCCACGCCACATATCAATCCACGCGGTGTTGACATCGCAGATACCGTTCTGCTTCCCGGCGACCCACGCCGCGCCAAATTTATTGCAGAGACGTACCTCGATGATGTTGTTCAATTCAATGAGGTTCGCAACATGCTTGGGTATACCGGAACTTATAAAGGCACTCCGGTTTCTGTGATGGGATCGGGAATGGGGATGCCATCCATTGGCATCTACTCGTGGGAACTCATCAATATCTTTGGCGCGCGCAACGTTATTCGGGTGGGCTCGATCGGTTCTTTGCAGGAAGACATTAATCTTTATGACATCATCGTGGCGTCGTCTGCCTCTACGGACTCCAACTTCCTAGAGCAGTACAACTTGCCGGGCACATATGCGCCTACCGCGTCCTGGAAACTGCTTAAAGCCATAGTCGATGAGGCGGATAAGGCTGGCCAGAAAGTTCACGTGGGCAATATTTTGTCCTCAGACATCTTCTATAACGCCGATGAGACGGCAAGTGCTCGTTGGGCTCGCATGGGGGTCATGGGCGTGGAGATGGAATCGGCAGCACTGTATTCCATTGCCGCATACGCCGGAGCGCATGCGCTGGGTCTCTTTACAGTCTCAGACAATATTCCTAAGGGGGAAAGCACCACATCTGAGGAACGCGAAAAGGCATTCACCTCGATGATGGAAATCGCTCTTCCTCTCGCAGGAATCTAG
>CpI37_195
ATGCCTCATATAAAGGTCGACTCCCGCAACGATACACAGCACACGGGCATAGTTAATCCTAAAGCCGCAGTGCCTGTGCTCCTATTTTCCTTTGTCTTTTGTCTCATTGTGGACAACGGCTTTAAAACAATGACTGGGCCGATGGCCGCCGGTTTGGGCATTGACCCGAACACCGCGAGCCTTCAGGCCTCCCTAGCTGGTGTGATTATTGGTATCGGTGCGGTGGTGTATGCCGCGCTCGCTGATACTATCTCGATCCGTAAATTGATGCTGGTAGGCATAGCGCTGATTGCGGTTGGCTCTCTTATCGGTTTTGTCTTTTCCGGTTCATGGCCGATGGTGCTATGCGGTCGGATTATTCAAACAGCGGGCCTTGCTGCTGCAGAAACGCTGTATGTGATTTATGTGACCAAGCATCTTTCTGAAGGCGACCAGAAGACCTACCTGGGGTTTTCTACTGCCGCCTTCCAAGGTGGTCTGCTGATCGGGGCATTGACCTCAGGATTCATCTCCACGTATGTCTCCTGGACTGCTATGTTCTTGGTTCCGTTGATCTTGATCCTGGCAGTTCCCTTCATACAGAAGATGGTTCCGGAGGATGAGACCGTGGAAGGAACTTTCGACGCCCTCGGGCTCTTCTTGGTGTCCGTGTTTGCTGCCTCTTTGACCATGTATATGCAAAAGTTCAATCCGTTCTGGCTGATCCCTACGGTGGCCGGAATTGCTGGTTTTGTTGCGCATGTAAAGAAGAATAAGAAGGCGCTCGTCTCGCCGGAGTTCTTTACTAACGGCCGATATGTGTGGGCGATTGTCCTGGTCTTTGTTATTTATTCCACCCAGCTGGGATTTATCTTCTTGCTCCCGTTCGCGGCTTCTGATGTTCATGGGCTTTCACAAGACAAGGCTGCATTGCTCATGGTTCCGGGCTATGTTTGTGCGATTTTGGTAGGTGTGTTCTCTGGCGCAATCGGGAAAGTCCTGAGTTCCCGCCAGACTATTTATGCGGCTTTAACCATGATATTCCTGTCGCTGGTGATTACGGCCCTCGGGTTGCGGCTCCACATAGCAGTACTGATATGCGCAATTATCCTTTTTGCCTCTGGTTTTGCCCTTATGTACGCGCCATTGGTGAATACCGCATTGATTAATATCACCGCTGCAAAGTCGGGCATCGCTATCGGTTTTTATAATCTGACCATTAACATCACGATTCCGCTAGGAATTGCCTACACCGCAAAGCTCATGGACCTGCGCTTTGGATATTCAACGATTCTTTGGGTTCTAGCGGTGATCGCTTTACTAGGCGCGGCCATTTACGTTCTTGCAGATCGACGCATGTCTGGCGCTGAACGCGCACGCGGCGTTTATGTGGCGTAG
>CpI37_196
ATGTCGTCTCAACTCACCCGTTCTCAGGTCGCCGCGATGATCGATCACACTCTGCTTAAGCCAGAAGCTATTGAGGCGGATGTAAAGGAACTGGTTAAAGAGGCTGCCAAGCTGGGCACGTATTCCATTTGCATCTCGCCCTCGCTGCTTCCAGTAGAGGTTCCAGAGAATGTGCATGTGGCCACCGTGGTGGGCTTTCCCTCAGGTGCAGTCAAGCCGGAAGTTAAGGCTAATGAGGCGTCGCGTGCAGTTCACGATGGCGCTGAAGAAATAGATATGGTGATCAACCTGGCGTTGGCCAAGGAGGGACGTTTTGAGGACCTTCAAGCAGAAATTGCCGCAGTGCGTGCTGCAGTGCCTGCACCGAACGTGCTCAAAGTAATCCTTGAGACCGCAGCGCTTGACGACGCCCAGATCGTGCGCGCTTGCGAGGCCTCAGAGAAGGCTGGCGCGGATTTTGTTAAGACCTCCACGGGCTTCCATCCAGCAGGTGGGGCCAGCGTACATGCTGTGGAAATCATGAATCGTACGGTTGGGGGCCGACTTGGCATCAAGGCATCAGGTGGCATCCGTGACGCAGAAACTGCAAAGGCCATGATCGCGGCAGGGGCTACCCGTCTGGGACTGTCTGCATCCGCAGCCGTTCTAGACGGGTTCGACGAGTAG
>CpI37_197
ATGACAAACACGGTGATCGATCGTGCACGCGTGTGGGCAGAGCATGATCCGAATCAAGAAAGCCGGGAACAGATCGAGGCCTGGATTGCTTCATACGACGAATCCTCCCTTGCACGTGCTTTCGCCGGACCGCTTCACTTTGGTACTGCAGGTTTACGCGCACAAGTAGGGCCGGGGGAATCTCAACTCAATGAAGCAACGATTCTGCGCACTACGGCTGGACTCATGGCATGGTTGCTAGAGAAACTGGGTCAGGAATCGGTACCTCGTGTAGTGATTGGCTGTGATGCGCGGCATGGCTCCTCGGAGTTTTATGACGTGGCAGCGGAGGTTGTGTCTGCTGCCGGCGGCGAAGCCCTTGTTTTGCCTAAACAAAACCCGACTCCTCTGACGGCGTACACAGTGAAAGCGTTGGGAGCGGATGCCGGAATAATGATCACGGCATCCCATAATCCGCCGGCGGATAATGGGTACAAAGTATATCTAGGCGGCAGAATAGCCACTGGAGATGCTGAAGGCGTACAACTTATTGCGCCTGCAGACGCTGAAATTGCTGAGGCTATTGCATCGGCACCCTTTGCAGATCAGATTGCGCGCAATCGTGACAATATCCGTGAGATAGATACTCGTGAACGGTATATTGAGCGGGCCGTAGGACTCGCTGGTGCGGAGATTAGTGCTGAAACAAGGGGAAACGTGCGTATCGCACTAACTGCTATGCACGGTGTGGGTGCTGCGCTGGGTAAAGAAATCTTAGAGAAAGCGGGATTTGAGGTTTCCTTAGTTCCAGAGCAAGCGGAACCTGACGCAGATTTCCCTACCGTCTCTTTTCCCAATCCTGAAGAAAAGGGTGCGTTGGACCTGGCCAAGACCCATGCAAATGCGATAGAGGCTGACGTTATCATCGCTTATGATCCTGATGCTGATCGATGCGCCGTGGCTACCAAAGACGATAACGCCGAGGGTGGGTGGCGGCAGCTCAGCGGGGATGAGACTGGTGCGCTTTTAGGTGAATACCTTGGAGCTACGGCTACCGGTTCCTATGCCAACTCGGTAGTCTCTGGCAGACTCCTGGCGCAGGTGGCTAAAGCGCATGGGCTAAAACATGTTCAGACTCTTACTGGGTTTAAATGGATTGCACGTACACCTAATCTGGCCTTTGGTTATGAGGAAGCCATCGGGTATTGCTGCGATCCGGAAGCTGTAGCGGACAAGGACGGAATTTCTGCGTCGGTAGTCGTGGCGAGTCTCGTCGCAAAGCTTAAAAGCGAGGGAAGGACGCTTGATTGCGCACTAGATGACCTGGCTAAAACGCATGGTCTTTACATGACGGCCCCGTTAACGTTCCGCGTGGAGGACCTTTCTATCATCGCTGAGGGGATGAAGGCCTTACGCTCCACGCCGCCGACAGAGCTTGCTGGCTCGAAGGTTATTGAAGTGGTCGATTTGGCGGAAGGAACCTTAGGTTTTGGTCCGACGGATGGGATGATGTTTTTGACGGAAGATGATGATCGCGTAATCTGCCGCCCTTCCGGCACTGAACCGAAGCTTAAATGCTATTTAGAAGTTGTTCGCCCGGTGGATGAAGCGGGAGTAGACCGTCAAGAGGCACGGGATCGGCTGGCTATTATTGCTGAAGATGTACGTAAGGTTTTGAATATGTAA
>CpI37_198
ATGAGAAGTAAGCCCTTTAAAAAAGTAGTTGCCTTGCTCACTGGTATCGCTATTGCATTTAGCGCTAATACGAGTGTTCAGGCTGAGGAAGTTGGCCCGGATTATCTTGGCTATCTCGACGAGGTTGCGGCTGTGAAAGAGCCTTTTGGTGATGGTCGTTATCAGAATCACTCGACTGTTCCGCCACTGGTGGTAAAAGCGACAGACGGTGGGGCAGAAGAGCTAGCTTATTGCTTTAATATAACTAAGCCATACCCTGTATTTAAGGATTCTTTCCCGTCTGACACGAGCGACGTGTTCAACAGGGGCATTGGTCTCCGTTATAAGGGTAATTACGGTGTTTCGCTTCAAAGTTTCGCTTCCAGATGGCGTGGGGAAGGGGCGGATGCTGGTGTACTTAAGGCTGTTTATAACGGACACAGTCATAATGCGGCAGGTTTGAAAGAATCACTCGGTCTGACTGAAGAGGAATTCCGATACGCGACTCAGCTTGCTGTGTGGTACTGGACGGATAGTGACTCCGGAAGTAAATACCTTATTGGGGCCGGGCCAAACTCTAATAAAATTGGGCAGGCTGTAAAAATTCTCACCGGTCAGGATAAGACCTCGGTTCAGCTAAAGGAAGTTGACCCGAATCTGGTGACGCTGGTGATTTACAAGCCCTATAGCTTGGAGGGTGAGTCTGCTAGCTACCAGAATCTTTTGAGTATTAAGTTTGTGAGCCCCAAGACAGGCGACTCTGTTAATCCTGAAGAGCCGACTAAGCCGGAGCCGAAAGAACCTGAGAAGCCCAAGCAGCCTGAGGTTGAGAAGCCCAAGGAACCCGAGGCACCTCAAAAAGAAATTGAGCCTAAAACTCCGGAAGAGCCGACGCTGAAGACCTCTGCAACTGATCAGTCTGATGATGACAAACTGATCTCTGCGGCTGGCGGAAAAGTTGTGGACAAGGTTACCTACACTGGCCTCAAGAAAGGCGAGAAGTACCTTGTTGAAGGCGAGCTTATGGACAAAGAAACAAGTGAATCTACTGGAATCAAAGCAGAAGCTACGTTCACTGCTTCTGGTGCTAATGGAACAGTAGATGTAATTTTCGACGTCGATGCTGCTCAATCTGGCAAGACTCTGGTGGCTTTTGAAAAGCTCTATAAAGCAGACGATAAAGGCACTGTTGTGGCTAGCCATGAAGATATTAACGATGAGGCACAGACTGTAGTAGTTGAAAAAGATGTCCCTGTTGAAAACGAGGACCTTTTCACTCCAAAGGTTCCGGACGATTCTTCTTTCAACTGGAAGTATCTGATTCCTTTCGCTTTTATTCCTGTTGTTGGTGCTTTGATCTGGGGATCTTCGCAAGGTAGTAGCTCGGCTGCAGTTCAGACAAACCCTGCATATGCTGCTCCTGTCGCTCCGGCACCAGCTACTGTTACTACTACGCCGGCACCAAAGCCTGCTCCTGCAGCGGCGACGCCGGTGAAGAAGCAGCTGGCTGCAACTGGTGCAAATGTTCTTTGGACATTGTTGGTAGCACTGGTGTTGGTTTCTGCTGGTGTGTTCCTTGTGCGGATGCGTCGTAATAACTAG
>CpI37_199
TTGAATGAAGTAAGCCCTTTTAACCAGCCTGCCACTAAACGTCTTGGACGCATAGTTTCTGCAGTTGTTACAGCAACAAGCGTCACCTTTAGCGGCTTTCTTGTTCCTACTGCTTCCGCCGAAGCTGCTAGTGCATATTCCGATAATATTGGGCGCAATGAAATTGGCCCTGAAACCCTAGAAAAACTAAAGCCTGAAATTGTAGGCGGCGAACAATCGGTGTCTGTGGGGGACTCTGTAACCTACAAATACACTGTAAAAACCGGTTTCCCACAAGATCCGAACAACGTGACCGCACAACGATGGGTCCGTTTGGTGATTACACAGGATCCGAAGGTGCCCTTTACTGAGCCACCAGCAGCTGGGAAGTTTGGTATTCCTGCTGGCGCTGTGGTTACTAAAACAGGCGTCAATGAGTGGACTGTTGTGCTGGGGGCTGAGTATGAAGCGTGGCAACATGACGCTACGCAAGCAGCGGAAAGCCATAATAACGGGCTGTTTAAAGTAAACAACAACATGCATGTGCTTTGGTCTGACCAAGATGCCCTTAAAGCCCCCGCGTGGACGCCTCCAGCTGAGCTTACGATCGCAATTCCTGCAAAAGTGAATAATGCGGATACTGCCCCCTCTGCCGGTTCTCTCACAGTCACATCGGGTCGCCTCGCTGACGTTGCATTAAAAGATTATCTGGCTACCGCGACCTTTGTCTCCAATGATGGGCAAGGTTCTTGTACGTGGGATTCTTTTTATGAAACTAAACTTCTCAAAGAGGACATTGGCTATTGGGTTGAGAATGTCGTAATTTCTTCCGACCCTGAGTCAGTCAAAGATTATCCGTTACTCCCAATGGAGTATCGAGATATGAGACGTTATCGCCCGACACTTACTTCTGGTGAAGTTTTTGTGGGCAACAAATCAATCGGAAAAGTTAATCCGGTGAATACCGGAGACCGTAATCTATCAGGCTATCCGATCGGTGAATTGGTTATTACAGGAAATGTTCCGCCTTTTACCTCGAAAGAATGGTTAAACCCTAAAGAAACAGTGCGTGTGAACTATAGGTTCACTAATCCCTGTGGCTCAAAGGTTACGGCTGAGAGCGTTAAAAATCCTTCAGGTCTTGTTCCTGCAACTGATCCTTCTGCCACCGGACCGGGGCTTCGTCTTGAACCTGATTACACATATGTTCAAGCCTCCGGCGTGTATGTCGGACTCATCCGTCCTCCGGAGGATGCTTCGGCCACTGCGCAGTTTGTTTTTAATCAGGATGTAGTTTCTCTCGGCGACTACGTATGGTTTGACCGCAATGCCGATGGCAAACAAGGAGACGCAACAACCGAACCTGGCGTCGCTGGTGTGCAGGTTTCTTTGCTCGATGAAAACGGCAAGGCCTTTAATAAGCCTGGTACAAGCGAGCCTTACACGGTCATTACGGATGAGTCCGGTAAGTATCTCTTTGAAAAACTCCCTAAGGGCAAATACAAGGTGCAGTTTGATGCATCAAAGGTGCCTGCAGATAAACTTCCGGCGGGAGTTCCAAGTTTCTCGGACTTCACTAGCAAGAGTGCAGATAATGGCCAAAATAATGGCACGGATTCTGATGTCACTCCAGGGTCGTTAATTTCAACTACGGATGTTGTGGACCTGCAGCAAAACCGTACAGATATCGATGCCGGTTTGATCGCAAAGACTCGGTTCTCTGTATCTAAGGTTCTTGATGGCACTGATGCTGGTAACCACATTGGGACGACCGCACGTGAACTTCAAGATGGAAAACTCATTGTCGATCACAAGATCACGGTAAAAAATGAGACTCCTGGTATGCCAGGAAAAGCACCTCAAGTACTGGATCAGCCCCTGAGTGTTCCCGGATTTGAAGTCGAATCTCTTACTGTTGACGGAAATCCAGCGCAGAAAGAGGAAAAGGACTATCTGGTTTCTGCTGAAAAAGACTTCACCGCAGATCAAGAACGTCAAGAATATAGCGTAAAGGTCACTTATAAGCGCGCTGCCGATAACGCAGCCACCGGTGCTTTAACCAAGGCAGAGGCCGAGGCTATTGGCGAGTGCTCGGATCAGAGCGATACAACAAAGGGAATAGTGAACAAGGTTTACCTTGGGAACGAAAACAATGAGGCCGACACAGACGCGGAAAAGAGAAGAACAACTGGGATTGTGTTCCGGTAA
>CpI37_200
GTGTGGGTTGATTCCAATAATGATGGTATTCAAGATGCTGATGAAAAAGGCCTGGCTGGCGTAGAGCTTCAGATCGTTGATTCTGAGGGCAAACCAGTTAAGGACATCAATGGGGAAGAAGTAAAGAACGTAACCACCGCTGCGGATGGAAAGTATTCCTTTGATAATCTCCCAACCTTGGAGAAGGGCAAGCACTACACAGTGAAGGTAGTTGCAGTTCCTACTGGTTATGAGCCAACCAAGACTGGTCAAGGCACAGAAGATAATGATTCTTCCAAGGACTCGGCGGAGACATATAAAGATCTGTCTGAGAACGGCGCCAAGGATGATTCTCTTGATTTTGGTTTTGTTGAAACAAAGCCTGAGGCCCCAGGTTCTGTATCTGTCGGCGACTTTGTATGGGTCGATGCTAATGAGAACGGCATCCAAGATGAGGACGAGGAAGGCCTTGATGGGGTCACCCTGAAGATCGTTGGTCCAGACGGCGCTCCAGTAACAGACGTCAATGGCAACCCGGTCAAGGATGTCACCACGCGTGCGGACGGCAAGTACACCTTCAGCGATCTCCCCGTGCTGGAGGACGGACAGAAGTATACGGTGAAGATCGTAGAGGTCCCTGAAGGCTATGAGCCAACTAAGACTGGCCAGGGAACAACAGAAACAGATTCCTCTACTGATCAGTCTGAAACTGTTCTGGACCTTACAAAGCCAGGCGCTGAGGATAACTCTTTGGACTTTGGTTTTATTAAAATCCAAGAGCTAGAGATACCGGATCCGTTCAATGAAGAAGACTCGTTCTTTAACTGGAAGTATCTGATTCCTCTTGCATTAATCCCCGTTATCGGTGCTTTGGCATGGGGATCCTCCCAGGGCAGTAGCTCTCCTAGTGCTCCGGCAGCGCCAGCTCCCGGTGCTCCTAAAGAGTCTGGGTCGGCTACGTCCCCTGCTACAGCTGCACCACAGAGTCCTGCGACTACTGCACCAAAGGCTCCTATGAAGAAGCAGCTGGCGGCTACTGGTGCTAGCGTTTTGTACACGTTGCTTGTCGCATTGCTACTGGTTGTTGCCGGTGTTTTCCTTGTAAGGTTGCGTCGTCGCGATTAA
>CpI37_201
ATGCGCAGGGACACAGTCCGCACAGCCTCAGAAAAGGAGCCGCTGAGGCGGCATTACCGGTCCCTTATCATGTGGCTGGATTTTCCTAGCGTGAGGCCACGGCGCATGGTGATCTGGCAGGATTGGGTGGCTGCTGCCGTCCTTTTTATAGTGTCTGCCCTGGTTCGACTCACTTTTTTGTTGTGGATGCGCGGCGACGCCAGCCTTGAGTCTTTGGTCTCTAAGTGGGATGGGCGGATCTATTTGGCTATTGCCAAGTATGGCTATTTTAGTGATGTAGGGGGCGCGCCAGATCCTGAGGTCTATCAGACAAGGCTCGCATTTTTCCCAGGTTATCCGGGACTGATAGCAGCTGTGCACTCAGTAACGCGATTAAATTATGTGACCAGTGCCCTCGTGATTTCCTACGCGGCAGGGATCGTAATGACCGCCGGGGTGATGGCGATGGCTGCTCGCATGGGGGCGAACAGGCGGCTGCGCTTGTGTGCTGCGATGCTGGTATTGGGTGCGCCCATGAGCACTACGTTCACCATGGTCTATACCGAATCAGTTTTTCTGGCTTGCGCTGTCTGGGCCTTGGTTGCGATGACAGATAAACGCTGGTTACTGGCTGGAGCATTTACTTTTTGTGCTGGATTCTTCCGGCTGACCGCAGTTGATCTGGTAGCGGCTTTCGCCGTGGTAGTTGCTGTCTATGCGGCTCGTAACTGGCGCGCGTGGGCCGCCGTTGCTGTGTCTATGCTCCCGTTGGTGAGCTATCTGTTTTATGCGTCGTCTTATACTCGTGATATCGGCGGCTACTTTGGACTTCAGACCAAAGGATGGCACTCTACCTTTGATTTTGGTCGCGCTACTGTGATCTGGGTGAGCACACAGCTGCGCGAAGGCAACAATGTGGGGTATTTGTTGTCGATCGCGTCTATCGTGGGCGCAATCGGCGCAGTTATTGTGTTTTTTAGGCGTCTTCCTTTGGCGTATTGGCTGTTTGGCGCCGCTGTTACAGCTAACATTGTGCTTTCCGACGGCATCATGCATTCACGTCCCCGGCTTTTACTTCCGGCTGTGGTGCTTTTGCTTCCCATTATTTTCCATTTTTCGCAGAGGCGTTATGCGTTACCCGCAGTGGCAACATGCTGGTTGCTGTTCGGTGCATGGTTTTCCGCATATATGATTGCGGTGTTCGAATGGGCGATTTAA
>CpI37_202
ATGTACAGCACTCTTCTTGCTATGGGCTTCGCTCTGGCCTCGGCGCTCACTATCGCCTGGGGCACAGTGGTGCGCCATCGTATCGCAGAAGAGGCCCCTGCCGAGGGCTCCCCCTTTCTACAAGCTATTCGACGCCCCGCGTGGTGGCTGGGTATTTTCACAGCATTGTCGGGCTATGGACTACAAATTGCGGCCTTAGGGTTTGGCACATTATTAGTGGTACAGCCAATCCTCGTGTTGTCCCTGATGTTTACGCTTCCCCTTTCCGCGCGTTACGACGGCCGACGCATGGCATTCGACGAAATAACCTGGGCGGGACTACTCACGGTGTCTGTTGCGGTGCTTGTACTTTTAGGAAATCCTTCCGCAGGCGACCCACAGCCACCCCTGGGCCACTGGCTTCCCGCGCTGGGGATAGGTTTCCTCGTCCTTTTTGCTTTAGAGCGCTACGCCCAAAAGCAGATTAGAAATGAAAAGGCCCTGCTTTTAGGCATAGTCACCGGTGGCATCTATGGCTATGTCGCTGTCTTGTCTAAGGCCACCGTAGATGTTCTCACCCATGGAGGCTTCTTTTCTCTTGCCACCACATGGCAGGGATATTCTCTTGCGGCCGGCGCAATCTTAGGGACCGTTGTGCAGCAGTATGCCTTTAACGCCGGCGCTCTGAAAAATTCACTGCCAGCCATGACGGTTACGGAACCCATCGTCGCTTTCGCGCTGGGCTATGCCGTGTTGGGCGAGCAATTCCAGGTAGCAGGGTCTAACTGGCTATGGATGGCGCTGGCTTTAGTAGCCATGATTTTGTCTACGTTTGCGCTATCACGACGCGGCGTTGGCAGTGCATAG
>CpI37_203
ATGTCTCCGGGAAGGGCGTTGCCCGTGGCACTTGTCGTCCAAAAATATGGCGGTTCTTCGCTGGAAAGCGCGGAAAGAATTCGTCGCGTCGCCGAGCGGATTGTGGCCACTAAAAAGCAAGGCAACGACGTTGTAGTGGTGTGCTCCGCGATGGGGGATACTACCGACGAGCTGCTTGACCTTGCGGCTCAGGTAAACCCGGTGCCGCCCGCGCGTGAGATGGATATGTTGCTTACCGCAGGGGAGCGCATCTCTAACGCACTTGTGGCCATGGCTATCGAGTCATTTGGCGCAAAAGCTCAATCATTCACAGGCTCGCAAGCGGGCGTAATCACCACAGAACGCCACGGTAATGCCCGTATCGTGGACGTTACTCCGGGGCGAGTACGTGAAGCTCTAAATGAAGGCAAAATTTGTCTTGTTGCGGGCTTCCAGGGCGTAAACCGCGAGTCTAAGGACGTGACCACTTTGGGTCGTGGTGGTTCGGATACCACGGCGGTTGCCCTGGCTGCAGCGCTTAACGCTGACGTATGTGAGATCTATTCAGACGTGGACGGCGTTTATACTGCTGACCCCCGTATTGTTAGCAATGCATGCAAGTTGGATCAGCTCTGTTTTGAGGAGATGCTGGAGCTTGCAGCTAATGGCTCAAAAATTCTTGTTCTGCGCAGCGTAGAGTATGCCCGTGCGTTTGGTGTACCTTTGCGCGTTCGTTCGTCGTATAGCAATGACCCCGGAACTCTCGTTGCCGGATCAATGGAGGATATCCCTGTGGAAGAAGCGGTACTTTCTGGCGTAGCAACTGACAACTCCGAGGCTAAGATCACGGTCCTGGGCATCCCCGATTCTCCAGGGGCTGCCTCTGTGGTATTCCGTGCCCTTGCAGACGCCGAGATTAACATTGATACAGTCCTGCAAAACATCTCTTCCCTGGAAGATAACCGCACGGATATTACTTTCACCTGCCCGCGTGCCGACGGCCCCCACGCCATGGAATTGCTGCACAATTTACAGTCGAAGAACGACTGGCAGAACGTGCTTTACGACGATCAAATAGGCAAAGTTTCACTCGTTGGCGCCGGTATGAAATCGCACCCAGGCGTACCAGAATTCTGCGAGGCTCTCCGCGACCAGGGGATCAATATTGAGTTAATTACTACCTCTGAGATCCGTATCTCTGTGTTGATCCGTGAAACTGATTTACCCGCTGCTGCACGAGCGCTCCATGAAAAGTTTGAACTTGGTGGAGATGAAGAGGCTCGGGTGTACGCGGGGACGGGGCGTTAA
>CpI37_204
ATGCTTAGAATTGTTTTACATTTATTTTTACTATCCTTTTCCTTGGAAATTCCAGCTCACAAAGAGATATACATCACAGAAAAACCATTTCCCGCAGGAAAAATGGGGACATAA
>CpI37_205
GTGAAAAATAAGGTAGAGAGTAAAAACGTGCAACTCGCGCTGCGTGAGAGATCCTTGATGCGCATACTGATCGCTTTGGTGATGGTCGGCGTTGTCTGCGCAGGGCTGATGGTTTCTCCGAGTGTTCCTTCTGCTGATGCGGCGGAATGTAAGGGTGAAATTAGTAATATCCAGTGGAAAAACAACAACCACATCAAAGATGGAGTGTTTGTTGGCTCTTATGGCGATGGAGCAGATATCCAGTTTGATTGGAAAGTAGATCCGGGGGCGAAATCTGGCGATCAATTTACCCTAAAACTTCCAAATGAGCTCATGCGTTTGGGTATTAAAGATCTGACTCTTACAGCGCCTACTGGGGAAGAAGTGGCTAAGGGAACGTGGGATGCGACCACCAAGACCTGGACATTTACTCTTACTGACTATGCAAACACCCACGGTGATATTTCCGGTACTGCGTTTTTTACTGTTCAGTGGGACAGGAGACATACTACTGCGAATACTACGTATCCTCTAAACATTTCAGGGTGCCGGGGAAACGGCATTCTGAATGGAAAGACTCCTGAAGAAGGTATCGGTGGAGTTGGACAGGTATCGGGCAAGGTTGGCGGCTATGATTCCAGAACGGATACCGTACGTTGGAACATATATGTAGGCACTGCCACAGACTCAGATGTTTATAGCCCGGTAGTGATCAAGGATATTGGGAACCCGCAGCTACTAGTTCGGTGTTCCGATGTAAAGGTTAAAGACCGTACCCCTTTCCCTCATACCGCTATCAGGGATACCCCGCTCGACTCCACTAAATGGACGTGCGAAGAATCAAATGGTGGTGTGATCGTACGGCTAGTTCCTGATCAGCACGGTCGATATTTGACGCGTGGTCAGTCGCTACTGATCGAACTTGAGACAGCCATCACCGACGATACATCCCGGTACATTACAAATAAGGCGACCATTGAAAATGCTCCCGATGGCACCAAAGAAGTAGTGGCCCAGGTGGATCGCGGCGATGCAGGCGGAGTCGGCCGAGGTTTTCAGGGTGATGTCAAGATTGAAAAAGAAGCAGTGGGAGGCACTGCTCCTGATAAAGGCCACAAGTTTGATTTTGATTACACGTGCGGAAATATGACGCAGACCATCTCGGTTGCTTCAGGTGAAACCTCAAATACCTTCACTCAGAAGTCTTCCTCTACATGCACTATCACGGAAAAGAATGTTGCCGAGGGCGTTAAGGTTAAATTTGAGGTGATCGATGAAAGCACAGGAAAGCCGGCTTACACTGTTCCTACCGACAACGGCATAACGGTGAAGTTCAATAGGAACAGCTCCACTACTCTCAAGATAAAGGCCACAAATACTTACCCTGATAAGCCAAAAGTAAAGAATGGCAAGTTTGTTATCAAGAAGACTACAAACGGTCTTGACGCTGGCGAAAAAGACAAGGTTTTCAAGTTTAATTACACCTGCAAGGCCCCCGGCGCGGACGCGGTTTCTGAGAAAAAAGTCGCAGAGGTAACCGTTGGGCAGACCTGGGAGTCTGAGGAATATCCTGAGGGGACAACGTGTGCAATCGAGGAAGACCTTGAAAGCGCAAAGGTATCCGGTTATACCCTAACCTCTGAACAGCCCAAGGGTGATGTCACCATCAAGGCTGATGGCGAGGAAGGCTCCCCGGTAGAATTTGCCGCAACCAACTCTTATAGCAAGGACCTTGGCGGGTTCTCTATTCAGAAAAAGATAGAGGCCGACCCAGAAGCATTGCCATTACTCAAAGACCAAGAATTCGGTTTTAAGTACACCTGTGGTGCGGACAGCGGCGAGTTCACACTCAAGGATGGTGAGTCGAAGAAGGTCGAGGGCATTGCTGTTGGTACAAAGTGCACCGTCGAAGAGTCGGATGCCAAGGTGCCCAACGGCTTTACGTGGAGTGGAAAGATTGAGGGAGTAAACCTTGATCCGAATGACTTCACTATTGAAAAGGATAAGAACCTAACCTTTACTGCAGTCAATACCTATCAGCAGAAGCAAGGTGGCTTCACGCTGTCCAAGAACGTGACTGGTGACGCCACCAATTTGGAAGAGTTGCAAGCGAAAACCTACACGTTTAATTACACTTGCACTGCTCCCACTGGTGTCGTTTTCACGGATAAAGTAGAGGTCTCCGAGGGAACCCCGAAGTCGATCAACAACATTCCGGCGGGCTCCACCTGTAAGGTCACGGAAGTCGCTGCTCCCGCTAAAGACACCGAATGGACTGTAGAGCTAAACGTCAATGAAAAACCCGTAGTGGGCGATACCGCGGAGTTTGTGGTTCCTGCGGAAGATGAGCCGTCGGTAAGCATTCTTGCAAAGAACAACTACCGCCAGCACAAGGGAACCTTCACCATTGAAAAGATCGTGAAAGCCTCAGAAGGTATCGTCACACCCAATGAATTTGTATTCAAGTGGCAGTGCGGTGATGTTGAAGGTTCTGAGACCGTCCGGGTTGCCAACGGCAAGGGCAAGGTAAAAATTGATCGTGGGTTCCCAGTGGGAACTAGCTGCTCAGTGGAAGAATTGGATGCCAATGTAAAAGGGGCAACGCTTGCCACCGAGTGGAAGAACCAAAAGTTCACGATTACCCAAGACAATCAAGACGTGATGGTTTCTGCGGAAAACATCTATGCTCATGCAGATAGCAAGGTCAAGATTGTAAAGAAGCTGGATGGCCCCGCTAAGGATAAGGCAAAAGATAAGACCTTTACCTTTGATTACAGCTGCGTTCTTAACAATGAGACTATTAAGGGCACCGTGAACATCACTGGCGAGGGTGAGGCTGAGATTCCCGAGTCGTTCCCAGCTGGTACTAAGTGCACGATTACTGAGAAGGACGCGCATATCCGCGGAACTTCCTGGACTCACCGGATTGCCGATGATGGTCAGATCACCATCAAGAATCCCTCGAATGTGTACGAGGTAACCGCAGTCAATGCGTACTCCAAACCTGATTTCCCGTGGTTCATCCCGCTGGTCCCCATCGTGATCATTCCGATCATTCCGATATTCCCGCACCCGACTCCTGCACCTCAACCTCCGCAGAAGTCGTCGGATCAGCAGCCGGCTCCTAAGACACCTGAGGAAAAACCGCAGAAGGAGAAGAAGGTTCTGGCACGCACTGGTGCTAACGTGTGGATGTTTATTGTTATTGCTGCACTGCTCGTGCTGCTGGGAGTATTCCTCCGTAGGCGCGGTAACAAGTAA
>CpI37_206
ATGACTACTGTCGCCGTCGTGGGTGCAACGGGCCAGGTTGGCCGGGTAATGCGTTCGATCCTCGAGGAGCGAAAGTTCCCTGCAGATAAGGTGCGTTTTTTCGCCTCTGCGCGTTCTGCTGGAACTACGCTGCAGTTTAACGGTGAGGACATCGAGGTGGAAGACCTCGCAGCTCAGACTGAAGATTCTCTCAAAGGCATTGACGTTGCGCTGTTCTCTGCTGGCGGCAGCACCTCTAAGCAGTACGCTCCCTTGTTTGCGGCCGCCGGTGCCACTGTGGTGGATAATTCTTCCGCGTGGCGCAAGGATTCCGATGTGCCGTTGATCGTCTCTGAGGTTAATCCTGAGGATAAAAACAACCTGGTCAAGGGTATTATTGCTAATCCTAACTGCACTACCATGGCAATCATGCCGGTGCTCAAGGCTCTGCACGATGTTGCCTCGGTGACCAAGATGCATGTTGCTTCCTATCAGGCGGTTTCTGGTTCGGGGCTTGCCGGTGTGGAGACGCTGGCCAAGCAGACCGCGGAGATCGGTGACCGTTGCGTGGAATTGGTTCACGATGGTTCCGTGGAGGCTCCAGAAGAGCTCGGCCCTTACGTTGCGCCGATTGCGTATAACGCGCTTCCTTTTGCCGGTAACTTGGTTGAAGACGGCTTGAATGAGACGGATGAAGAGCAGAAGCTGCGCAATGAGTCGCGCAAGATCCTTGGACTTCCCGAGCTTAAAGTGGCAGGTACGTGCGTGCGTATCCCAGTGTTCACTGGACACACAATGGTGGTGCATGCGGAATTTGAAAAAGCTATTACGCCTGATCAGGCACGGGCAGTGCTTGCCGACGCCCCCGGCGTAGAAGTAGTAGACGTTCCTACTCCGCTTGCGGCTGCTGGTCGTGATGATTCTTTGGTTGGCCGTATCCGTCAGGATCAAACGGTTGATAACAATAAAGGCCTGGTGTTCGTGGTTTCTGGCGATAACCTGCGTAAAGGCGCAGCGCTGAATGCTATTCAGATCGCGGAGCTGCTTGTGTAA
>CpI37_207
ATGAAGAACTCGGAACGCGATGATCGCGTCACCCAACTGGCACTCGCTGCCGGCCGCGGCGACAAAACCGCGCTCACCGAGTTCATCCGAGAGACCCAAAATGACGTCTGGCGCCTGCTCGCCCACCTAGGGGGCAGCGAAATCGCCGACGATCTCACCCAAGAGACCTACCTCCGCGTCATGGGCGCCCTACCCCGCTTTGCGGCACGCTCATCAGCAAGAACATGGTTACTCTCACTCGCACGCCGCGTATGGGTAGACAATATCCGCCATGACATGGCCCGCCCCCGCAAATCCTCCGCAGAAGTAGAGGACCTTGACCCCGCCGTGCTCTCCACCAATGGCGAAACCACCTGGTCCGACTGGATTGACGTCCGTTTGCTTATCGACGCCCTCCCTACCGAGCGTCGTGAAGCCCTCATTCTGACGCAAGTGCTCGGTTACTCCTACGAGGAAGCAGCAAAAATCGCCAACGTCCGCATCGGCACCATTCGCTCCCGCGTAGCCCGCGCGCGTGCCGACGTGATCGCAGCAGCCGGGCGCCCCAATGCAGCTAGCGCCTAA
>CpI37_208
ATGAACTCACCAGTCGATCCCATTCTCGGCGCCGGAGAGCGCACTGAACCTGTTGCTTACACAACACGCGAAGGTGGCCAGCCGGTTCCTAGCGAGAACATCTCCATCACTGCGGGACCTCAGGGGGCTAATGTTCTCAATGACCTCCACCTGATTGAGAAGCTCGCTCACTTCAACCGCGAGCGCGTCCCAGAGCGCAATCCCCACGCTAAAGGCCACGGTGCCTTTGGTGAGCTGCATATCACTGAGGATGTATCGGCATACACCAAGGCTAAGCTCTTCCAAAAGGGCACTGTCACCCCGATGGCTATCCGATTCTCCACGGTGGCTGGCGAGCAGGGCTCCCCGGATACTTGGCGTGACGTGCACGGATTCGCTCTACGTTTCTGGACCCAGGATGGTAACTATGACATCGTGGGCAACAACACCCCCACCTTCTTCCTGCGCGATGCCATTAAGTTCCCGGATTTCATCCACTCTCAGAAGCGTCTAGGCCGTAATGGGCTCCGGGATGCGGATATGCAGTGGGACTTCTGGACCCGTGCTCCTGAGTCTGCGCACCAGGTGACCTACCTCATGGGTGATCGTGGTACTCCTAAGACTTCTCGCCACCAGGATGGCTTTGGTTCTCACACCTTCCAGTGGATCAATGAGGAGGGTAAGCCGGTATGGGTTAAGTATCACTTTAAGTCCCGTCAGGGCTGGGATACCTTTACTGATGCTGAGGCTCAAGAGATGGCTGGTAAGAATGCTGACCATCATCGCGAGGACCTCTACAACGCCATCGCTCACGGCGACTTCCCGATCTGGGATGTCAAGGTTCAGATTATGCCTTTTGAGGATGCGGAAAACTACCGTTGGAACCCCTTTGACCTGACCAAGACGTGGTCACAGAAGGACTACCCACTAGTTGATGTTGGCTACTTTGTTCTTAATCGCAACCCAAAGAACTTCTTCACTCAGATTGAGCAGCTGGCGCTCGACCCATCCAACTTGGTGCCAGGTGTAGGCCTGTCGCCTGACCGTATGCTGATGGCTCGCGCGTTTGCTTACGCAGATGCTCAGCGCACGCGCATTGGTACAAACTATCGTCAGCTGCCGATCAATCAGCCGGTGGTTCCAGTGAACACCTATGAGCATGAAGGGGCAATGGCATATCAGTTCAACCCGGCGGATGCTCCGGTGTACTCACCAAACCGCTATAGCAAGGGTGCGGGTTATCTTGATGACGGTGAGACTTCCTCTTCGGGAATTACCTATGGTCAGGCAAGTGATCTTTTTGTTAACCCCGATCCTCACGGTACCGATCTCACCCGTGCAGCTTATGTAAAGCATGCTGAGGATGATGACTTTATCCAGGCTGGCATTCTCTACCGTGAAGTTTTTGATGATGGAGAGAAAGAGCGTTTTGTAGATAACGTGACCAACGCTATGGCGGGTATTTCTCCAGAGGTTGAGGAGCGCGTGTACTGGTACTGGACACAGGTTGACGCGAACCTTGGTGCGGAAATTAAGCGTGTCTTTGCCACCAAGAAGTAA
>CpI37_209
GTGCAAAACAGTGAATTCATAAAATGGGAGCTGGTTATTTTGGAATTTAAAGAAGATATTTTCCCTGAGCATAAGGATAAAATTGGTGGCCTTGTTCAGTTTGTGAATCTTCCATATGAGAGCGCCGTTGAGTATGCATGGGATCAACTACGAGTGACTCAAAAAGGTGTCAATTTTCCGGTTCGAACTGATTATGTTGTTTCCTCCGGAGAATTTGTTGAGAAAATTTCTATTAGACAAGATTCGTTTTTGGTAGTAGAGACCATCAATCCTCGTTGGATTGCTGTAATGGGTACAGGAAAATTTGCGGTAGCAAATAGATTTTTACTTCCAAGCAATACTGCGTTTTGGGGCGATAGCTATCCAATTTCTAAGGGAGCAGAGACTGTTTCTGTTCGACAAGATAATGAAGTTCCTAAATGTGCATTGAAATATAAACGGATGAAGTACTGGCAAGTCGGTCAACAATTTAGGTGGCGCACTGAGCACTTAAGTATCTTCTGCGAGAACGTAGATGGGTGGTACTTTGAGCGTGAATCTTGGTCCTTTGAAGGTGGGGCAGACGCTCCTCTTGAATTTGAGGAAGCCAGTAATTATTCAAAACGCCTAAAAAAAGATCGTTTTAATCCCAATATTATGCTTTCTTATCTTGGGTTTTTGGGCATCAATTTACAAGATTTGAATTTTTATCAAGGGCGAATGACTGTATTGGTGGGACAGTAG
>CpI37_210
GTGGATATTTTAAAAACTAAAATGTTCCAGCCGCTGGATTCATGTATATATTACGTCAATATTCCTTTTGATTCATTTGTTGAATACTTGACTCGGTATATTGAATCCTGTCAGAAATCCCCTTCAGATCTTCTACGTGGGTCGGGTATTGGTACGTATTCTCAATGGAAAGAACTTCTGATTAGTTGGCAACATCAGAATGTTGTCATCCAGGAGACGGCTAACGCTGAATGGGTGGCTATAGTTGATCCGTACATCGACACTTCTATGGCCTATTTCCCTCAGAATAATCCGGACGAACCTTACGAGATTTTCGTAGGGAGTTCTCCAGAGATGTGCGATTATATTCTTCGAGAGAATTTGCTTGAGAAGCAGGAACAGGCACAGCAATTTTCTATCAAAGCTTGCGCAGTGGAATTAGAGGATCCACGTTTTCCCTCTTTTGGTGGGGCAAGGCCAACATACTTAGCGTGTAGCTGGGGTTCTTCTGCTATTTCAGGAGAACAAAGTCCTGAAAATAAATATTATTCGCATCACCTTCGTAGGAGTTTGTGGGCTGCTAGTACTCTTGGCTCTCAGGGGCTGACTCGTTTTTCGGTTAATTCATGGCCAGGTGAAATTGAAGAGGGGCGGAAGAAGAATCCGAACTTCATGGAGCTTGATTGGTCAGAGTGGGGTCCAGACCCCACTTTCCGTCCTGATCCTGATCGTCCTGTTTATGAGTGGTTTAATCATCGAGTAGTTGATAGATGGGGAAAAAATTTAGGCCTTGATGTATTTAACCCAGATTTTTATATGGGAAGGCAGATACTTTTTAAAGCACGGGATTCTAGGCAGATCGTTCCTAGCAATGAAGATTTTCGCCCGTTTGAAGAACACCAGAAAATGATGGGCTTTAGCCCTGACCATATGCAATGGTTGATCGAACAGGGATTGTACTGA
>CpI37_211
ATGGTTGATCGAACAGGGATTGTACTGAGAGAACAAGAGAAAATGGCTAAGTGGGATAACGGTTCTATTGGAATTGATGTCTGCGCGGATCAAGAGCTTTTTGTTCCCACCGCAGCATCATTATCCTCTGCGCCCGGGCATGTGACTATTTCAGATTCCGCAGCAGAATCTTTAGAAGATCAGATCGTTGAAGGCGATATGGCTGAGATTGTTGAGGTCATTGACTCTTTTGCGGCTTGCTCGGTAGCGGAGGCCGCGCAATCGTTTGGTTTGCCGGAGTCGTGA
>CpI37_212
ATGGAGTTGGTGGCGCTTTCAGAAGATACTGAAGCCACAATGCTGGTTCGCGTGAGTGAGCCGGGAAAAAACCGTGAGGAGATCGTCGCAACGCTCGCAGCTGCGGGCGACGAACTTGTTGTTATTCCGGGGTCACACGGCTCTCTGATATTGAAAGTATGGTGGGACTAG
>CpI37_213
GTGGGATTTTTTGGGTTTGGAAAGAAGAAACAGCAGCAGCCGCAGACTCCGGTGATCCGGATGGCGCTTATGGCGCTGGGATACTCCACGGATATTGCCCCCGACGGCAACGGTGGAGAAGTGAACGTGGTGACGCTGGGAGACCTAACGGTTTACTTTTGGAATGATCCCAGCCTGTATCACGCGCAAATCGAATGGCCGTTAACCTTCGGCCAAGAAGACACTATGCATGCGGTGGTGGGCGCACACATGCTGAACGTGAATTCCTCTACCGGTGTCTTCCGCGTAGATACCTCTAAAGGACACACAGCAGTTGTGTGCCGCACGTGGCTACGCGCCGAGGACGGAGCAACGTTTGATCAGTATCTTCGTTTTGTTCAGGCGGCGCTTCAGGACGTATTGCCTGAGGCTTCAGCACTATATGATGACATGTTTGGGACAAACTTTGAGGTTCCAGAGCCACCTGAGCAGCACCCGCTCTTCGCAGAAATTCCAGCTCACCTAGACACTCCGAAATTTGAGACGCCAGAGGTAACAGCGGATCGGATTGCGGCGCTGTACTCGGGGACGGTATCTGAAAATACTGCACATATGACCGTGAAAGGTCGGGAATTTGTCGCAGAGGTTCATACAGCGGAAACCCCAACAGGGTCCGCCCGCGTCCTGGAGATCTCCAGCTTTAAAGATCTGCCAGCCAGCGGTCCTAATGATATCGCAGCGCTGATAAACGCGACGGCACAGTTCAACGACTCCATGGACCTCATCTGTGCCGTTCTCGATGAAGAGGGGCAAAAAGCAGCGTCGGAGAATCTGGGGCAGCCGGCAGCGCGGATGGTTATTCGCGCGCGTTGCGACGCCACCGTGGGGCTCTCAGATCCCCAACTCAAAGGCTATGTCGAGGAGGCGATGCACACCATCGCAGGCCTGCTCAAAGCCATTAATTAG
>CpI37_214
ATGGCGTTAGTACATATTCAGAATCTCAGTGTGACTAGTCGCGGGGCGCAGCTGTTAAACAATGTCTCTTTGGATGCCGATCCTGGTGAGCTCATTGTGATCCTCGGGCGCTCCGGGGCTGGCAAGTCCACATTATTGCGTGCGTTGGCTGGTTTGATTCCTGCCACGGGGGTTGTTGAGGTGGATGGGGAGTCTCTTTCGGGGCTCCCACCGCACCAGCGCCCGATTGCCATGATGATGGATCAGCCCTCGTTGTTCCCACACATGACGGTGGAGGACAATATTCGGTTTGCTGGGGATTCTGGGACGCACGTTGCTATGCTCAGCCTTGGTATCGACCATCTTGCGCTGCGCTACCCGCATCAATTATCCACTGGTCAGCAGCAGAAGGTTGCGCTTGCCCGCGCGCTGATTAAACAACCAACATTAATGTTTTTCGACGAACCTCTGGCTCACGTGGATACGTACTCTTCCGAGCAGCTCAAGAGCCAGATTTTACGGACGCACCGCCGCTTGGGGTGTACCACGTTCTACGTTACCCATGACATCAACGAGGCGTTTTCTATCGCCGATCGGATTATTTTCCTCTCCCATGGGGAGATTATCCAAGATGCTTCACCGCAGGATATGCGTGAGCAGCCTGCTTGTTTGGATATTGCGCGGCATCTTGGTGCCTCGATTTTTGTCCCTACCACCGGCGCTGTCACCTACTCCCCCTTTGGCACTGCCACCGCTGCGGTCACCGCCTTGGGTGCCAACCTGATGATCGATGCCCACCCTGATCTACATTCTGATGATGCGATGGTAGTGGTGGGTTATCCCACGAGTGCCACGGCTACCCCGACTGGCCATCAGGCTCGCCACCTGATGGGCGCAACGGGGCAGGTTATCCGCAATATTTACATGGGTGACCACCACGAGGTGGCCATCGAAACATCACAGGGACGCATCGTGTTGCACTGTTCGCCGGACAACGAGCTGGCATTCGCCGCGATTGGCGACGAAGTCCTCATCCACTGCGAGCCAGAGAAAATGTGGGTGCTTCCTGCCTAG
>CpI37_215
ATGAGGACTGGGTTGTGGATTTTTTCGGTAGCGGTGATAGCCGCTGTTGCCGTGGGCATCCCCTATGCCATGATGTTCAGTACAGCCGATATGGGCGTAGTAGCAGTACACTCCATCGCATTAAGCAGCAGCATTGCATTGTGCACAACTATATTGGCACTGTGCATTGGCACGTTGGGAGCGTTGGCAGCAGCACAGTTTTCTCGCGCCTCCGTGGTGCTCCTAGACGTCATCTTGTTATTCCAGCTCACTATCCCGCATTTTGTTATTGGCGCTGGCTGGAAGACTATTGTGGGCCGCACCGGCATTCAGCTCTGTTCACAATGCAATTTTTCGGGCCTTATGCCGCTGTTGTTCACTTTTACGATGGCTTTTACTCCGTTGGTGTACTTCGGACAACGCACTGCACTGCGTTCGGTATCTCCCCGCGAGGTTGATGCGGCTCGGGTGGCTGGCCTTCACGGCTGGGCATTGTTCCGCACGGTATACCAACCGCGTTTGGTGTTGTTTGCTCCGGCCCTCGGTGCGTTTATTTTCAGTGCGGCATTGTCCGATCCTGTCACCCCGAATGTGATGGCGCCGCGGGCCTCCTTGGCGGCAACGCGAGTGTGGTTCCAGAGCGATCAGGCGTGGACGGCGTTGGCGCTCACCCTACCGGTAGCGCTTGCAGTAGTTGTGGCAGGACTAACGTATATGCGTTTGTTGCGCGGTAACCCGGCATTGGTTGAGTTACTTCACCGCACTATCGATACCCCTGGTCAGCCGCATCATGCCGTAGGTGCACAGGTGCGTGCACCACAAATGGTACTGCGTCTATTGGGCGCGGTGGCGGGGTTATTTGTAGTGGTCGCGGCTTATCGCGGGTTTGTGCACGGTTCAGAGACGCCTATGGGTAATGCAGTGGTGAACACGGTGGGCTTGGCGTTTTTAGTGCTGCTGTGTTACTTGTTGTTGTCGGCGGTTGCATTGGGCGCACGGCGTTCATGCGGCCTACGGTGGGGACGGTTGGGCCATCGTAGTATCGACGCGGTGTTTGCGTTGTTAGCGTTGCTGCCGGGAGCTGCGATTGGTTGCGGCCTGCGGATTACTGCGCATCATCCGGGAGTGCATGGGCCGTGGGCGTCGTTAAGCCTGGTGTTACTGGCGTGTCTGCCAACTTCGCTGGCTATGACGTATTTTTTGATGGTCTATATTGGGCCATTGATGTCGCGTTCGGAGTATATGGTGTCCTTATTGCAAGGCGCTAGCCCGCTGCGCGCGGTGGCGTCGATTGTGTTGCCGCGCTCAACAAATGTGGTCATTTTGGGCTTTTTGATGGTCTTTTCTAATGCGTCGGTGCTGGCGATGCCATTGTTGTGGGCCGGTTCGCCCGATACTCCCCTTCTTATGCTGCGGCTTTTCACGCTTCTCGACGCCGCCAACTACCCCGCAGCGCTCTACATCAGCATGACTGTCTCTCTTTTTATCGTGTCCCTTGCCGGGGCTATCGTTGTGAGCATTAATGGCGTGGGTCTCGGTGCCTTCGCTAGGAAACAGGTAACACCATGGCGTTAG
>CpI37_216
GTGTTATCTAGATGGCTGCGATTGCTTGCTGTCTGCGTTGTAGCGATAGTGTCAGCGGTTACGGTGTATCGGACTTTGTTTCCTACAAAAACTGCTGTGACTATCATGTGCTCGAATGATGTAACAGTGTGTGAGCAGTGGAAGCATGATATTGCCCATGAGCTGGGACTGAAGGTTCGTTACGTTAGTCTGCCCACCCAGGAAGCATTGAAGCGGCTGCAGACGGGGTCTCATGAATTTGATGTCTGGGTTGGGGGCCCCTCGGAGAATTATCGCCTGGCTGCCCAGTTGGGTCTATTGCAGGCAGCGGATTTGCCAGCGGCGGACGCTATTCCGGCGCAGTTTAAAGACCCACAAAATCGGTGGTTTGGGGTGTATGCGTCGGTGTTGAGTGTGTGCAGTGATCGTGATGCCTTGAACCGCTTAGGGGTTCCAGTTCCGCGTTCGTGGGCAGACGTGATGCGTCCTGAGCTACGCGGTTGGGTATCGGCGCCGTCGCCAGTGTCCTCTGGAACTGGATATGCGATGTTGTTGAGCATGCAGGCAGCCGGATTGTCTCAAGAACAGATTGCCAGGATTGTGGATAATGTAGATCGTTTTACACGGTCAGGTAATGCGCCTAGTGACGTGGTAGCGCACGGTGAAGCTGCAGTGGCGATTTCTTATGAGCCGTATTGTCAAAATAAGACCACGCGTTTGGGACGGGATATGGAGATATCTTATCCTGCAGAAGGAACGTCATTTGAGATTGCCTCTGGTGGCGTAGTGGCACAAAGACATAATAAGTCGGCGGCGTATGAGGTGATGAATTGGTTGTTATCGCCGTCGGGCCAAACTTCTGCTCTAAGAGCAGGGTTGCCGCAGATTCCTACAAACAATTTGGTTGCGAACAATATTTCTACGCGTTTGAAAGACTCACACGGCATTGTTGCAGTCGATCCAACGGTTGCCGATTCTGAGCGTGAACAGTGGATGAGCTGGTTTTCGGAGCGGCGCATATGA
>CpI37_217
ATGTTTGCTTGGTTGCAAGCCCCCGGTCCTGCGGCTCCGTTGCCGGCGGAGCAGGCGGACCGCATCTACCCACGGATGCGCCTGCAAGTGTTCATGGGTATTTTCTTGGGATATGCGGGTTTTTATTTGATCCGTAATAATATTTCGGCGATTGCCCCATTGCTTATTGATGAAAGCGGTGCGATTGATAAGCCGGCGATCGGCATTATCGGCAACGCTGTGCTGGTGAGCTATGGCCTTTCTAAGTTCTTTAGTGCCATGGTTTCGGATCGTTCCAATGCACGTTACTTCTTGCCGTTGGGCTTGGCTTTGTCCGCGCTGATGAACTTGATAGTTGCGTTTGCGCCGTGGGTGTCCGCCAGCGTGGGTCTATTTGCTACGGTGATGTTCCTAAATGGCTGGTTCCAGGGCATGGGTTACCCTCCTTGTGGCCGCATCGTGGTGCAGTGGTTCTCTACAAGTGAGCGCGGTTGGAAGGGTTCCTTGTGGAACACCTCTCACAATTTGGGTGCTTTTGGGCTGCCGATCCTCGTCGGTATTGGTTTGAGCATCACGGGACAGAACTGGCGTGCTGCGTACTGGCTTCCTGCTTTGGTTGCGTTGTTGGTTGCGGTGGTTGCGTTCTTCCTGATCCGTGATAATCCACAATCTGTTGGCTTGCCGCCTATCGACGACTACCGCAACGATCCGGCCAAGGTTGCGGAGGATACGGGCGAGAAGATTTCCACAAAGGATTTGGTATTCAAGCATATTTTGCACAATCGCATTATCATGCTGTTGGCCATTGCAAATGTGTTTGTTTATGCCTTGCGTTATGGTGTTTTGCACTGGATTACCACCTATTTGTCCGAGCAGCACCATATGAGTATTGGTAGCGGTTTGATTGGTTTTGCTGCCTTTGAGTTGGCTGGCTTTATTGGCACCGTGCTGTGTGGTTGGTTGTCAGACAACATGTTTAAGGGCAATCGTTCTGCTGCTATTTCGTTGTTCACGCTAGGCGCTGGTTTGTCTATTGCTGCATACTGGTTGGCCCCCGTGGGCACACCGTTCTGGCTAATGGTGATCTTTGTGGCGCTTATCGGTGGCTTCATTTATGGCCCAGTGGGTCTGATCGGTCTGCAAGCCTTGGACCTTTCTCCTCGTAATGTGGCAGGTACTGCTGCTGGTTTCACGGGCTTGTTCGGATACCTGTTGGGCGCCACGTTAGCTTCTACGGGCGTGGGCTTCTTGGTTAAGTTCGCTGGTTGGAATGTTACGTTTATTGTGTTCTTGGTCTTTACCGTTTTGATTCTGGTTATTTTCCAGGTGATCTGGCGTGAGGAGAAGAAGCTGGTACATGATCGCGCTTTGCAGCTTGAGCAGGGCGTGTAG
>CpI37_218
ATGCATAGGCGCCGTGTTCTTGTTGTTGATGATGAGCCACAGATGGTTCAGGTTATTTCCTATGCCTTGGAGCTGGAGGGATGGGAGGTGTTGTCGGCTGCCTCAGCGCAGAAGGGCTGGCAGTTACTTGGAGAATATCGGTGCGATTTAGTGATTTTAGACGTGATGCTTCCCGACGCTTCCGGCTATGCATTATGTGAGCGGATTCGTGCTTCGGGGGATGTTGCTGCAACTCCGGTGATTATGCTGACTGCGCTTGGCGATACGGATAATCGAGTGGAGGGGCTTGAAGCAGGCGCGGATGATTATGTGGCTAAGCCGTTTTCACCAAAAGAGTTGGTGTTGCGTGCTCAAGCAGTGGTGCGTCGTAGCGGTGGAATTGTGCAACAGGAGTCTCAAGAGATTGTTGTTGGCAAGGTATCGGTAAATCCAATAACGCATGCCGTAGCGATTGATGGTCGCAAGGTGGATACAACGGCTACAGAGGGAAAGTTATTGCAGGCGTTGGTTTCACACCCGAACGAGGTGGTTAGCGTGAAACGTCTGCTTAATCAGGTATGGGATACCACGGCGACTCAGGGCGGCCGAAATATGGTGAAGTCAACAACGTATCGCCTCCGTAAAAAATTAGAAAATGCCGGTTTACCTGCAGATTCAATCCTAGCAGTACGGGGCCAGGGATATATTTTCCAGCACAAATAA
>CpI37_219
ATGTTTGCGGCTCTGGTTCTCACTGCGTGTGCTTCGGCGTGCGTTGCCTCATTGGTTACGGCTGTGGTGATACGCCGGCGTGCCAGGGGCTACACGGCTGCGATCACTGATGAGCAGATCTTAGCTCATGAGATCCGCACTCCGTTGTCTTTAATTAAGGGGGCGGCAGAGCTATTGGGGCAGGAGACTGATCCGAGGAAGTGTGAGCGCTTGGCGGCCACCATTGGTGCGAATTCTACGCGCGCGATTGAGGTGGCAGAGTCCTTTTTATTGCAGGCGAAGCTTAATAGCGGTTCCCTAACGTTGCAGGTATCGCAGTGTGACGTGCGGGGGTTAGTGCGTAGTACTGCCCAGGAGTTGCGAGCTATGAGTGAGGTACCAATTGTGGTGGATGACCCTGGGGATCCTTTGATGATTGACGGCGATCCACAGTTATTGCGACATGCGTTGTGGAATGTATTGAATAATGCTGCACGTTACGCCGGCTCTGATAGCGATATTGTGGTGGGGGTTGAAGAGAGTTCTACTGGGGTGATTGTGACTGTGGCAGATTATGGGCCGGGAATGACGGCACGGCAGCGGCAGAATATGTTTGTGCCGTTTGCGCAATTTGGTCAGGAGCAGTCGCAAGGCCAGGGCCCGGTTGGGGTGCCCTCTGGTGCGGGTTTGGGGATGGCAATTACGCAGAAAATTGTGCAGTTGCATCGCGGTTCGGTGCTAGTAGATTCTATCGCTGATCATGGAACATCAGTGTTGATTACTCTTCCTAAGAATTATCATGCATAG
>CpI37_220
ATGTTTTATGACTTCACAGCAAGCGCGTTGATTCTCATAGCGTCATTTTTGATCATCACCACGCTCATCGCTTTGCTCCGCGCCCCAGATGCTCTCACCCGAGCCAACCTTATGGGCACTGCGACAAGCATCGCGCTGCCTCTTATCCTGATCGCCTCCCTGATCAATGACATCGGCAACGGCACCTTCTGGTGGGGAAACCTGATCCGCGTGATCATCACGATCGCCGGTTTGCTCATCGTCCTAGCTATCGGCAGCTTTCTCATGGGCCGGGCCCTCTATGGGGTAGCTAAAGAACAACAAGACTAA
>CpI37_221
ATGTTTCTCATCGCCTCCTCTATCGGTATGGCTGCCACCACAATAGGTATTATTGCCACGATTATCCTGATGATCCGTACTAAAGATCAGCTCACTCGAGCAGTGATCTCAGACATGGTGTTTTATTCGATGATCGGCTTCTACATAATCTGGTGCATGGCCAACCACACCCAGATCAATTATGAGATAGCGCTACTCGCTGCACTGGTTGGCGGCATCTTGCCCACGATGTCGGTAGCCCGCATCATCTCGAAGGGACGTCGCTAA
>CpI37_222
ATGTTGCACGCCATAAAATACGCGTTTTGGCTTGTCGGCCAAGTTCTCATAGCAGGTTGGGTTCTTACCAAGGACACTCTCACGGGCAGCAAGAACCTAGACCCTTGCGTAGTCCGCTACCCACTGCGAGTAACCAAGGATTGGCAGATTACGGTTTTTGCGGCGTCGATTACGGCCACCCCTGGAACCATGTCGATCACACTGGAAGAAGGCGACTCCGCAGAGTCCTCCGACCAGCGCTACCTTCTTGTTCATGCGGTTGCCGGCGCGGATCCTCGTTCGGTGCTCGCGGATCTCGCGCATATGGAAGAGACCCTTGCGCCTCATGTTAAAGATCTGCACCCTGACTTTTCTGCAGTCCTTGATCGGGCTACATGGGAGTATCCTTCACCTAAACCAGTGTTTAAGGAGGACAAATAA
>CpI37_223
ATGGATTACGTGCTTCCATTGTTTGTTGGTATCCCGCTTGCTTTGGTCGCTGTCTCGGCGATCGCGCCGTGGCGTGTACTCCGCGATATTCTTGCCCTCATCACGCCGATAGGAACCGGAGCCGCAGGTGTGTGGCTATTCGCTTATGTATCTGAGCACGGAACCATTGCGCACTCTGTGGGTAAGTACGTTGGCGGCGTAGCTATCCCCTTTGTTGGCGATCATTTCTCGGCGATCATGATCATCACGTGTTCCGTGGTGGCCTTTGCCTCCAACTGGTTTGCCATTGTTGTTGGTGAAACCCGATCGCGTTTTTATTCTTCCCTGTCGCTCATGCTGCTCACCGGCGTGATGGGTGCGTTGCTCACCGCCGATCTCTTTAACTTCTTTGTGTTCATTGAAGTCATGTTGCTGCCAAGCTATGGCCTGATGGCTATGACCGGAACGTGGGCACGGTTAAGCGCTGGACGCACGTTTGTCCTGGTCAATCTGGCCACTTCCACATTGCTGCTCATCGGTGTTGCTATCGTTTACGGCGTTGTAGGCGCAGTAAACATTGCCGCGTTGGCTGGTGCGGCCGCTGGAAACGGCCCTGTGACGGTAGCCATGGGGATCGTCGTTGTGGCCATGGTGATCAAGGCGGGTATTTTCCCGGTTCACACCTGGCTGCCGCGTTCCTATCCTGCAACCTCCTCCAGCGTGATGGGATTATTCTCCAGCATGCACACCAAAGTTGCTGTGTACATGCTGATGCGCATCTACGTGGTGATTTTTGATTTGGATACACGCTGGGTGTGGCTCATTATCACGATCTGCATCTTGTCCATGATCGTGGGAGCGTTTTCCGGTTTGGGAGAAGGCGCCATGCGCAGGGTTTTGGCTTATCAGATGGTCAACGGCATGCCAATGATCCTTGTTGTTCTTGCCTTTGCCTCTCACAACGCCAAGACTGTGATTGCAGCAGGCATTCTCTATGCTTTGCACCACATGATCACCGTGGGTTCCCTGATCCTCACGTCTGGCTCAGTCGAGGAAACCTATGGCACAGACAAGATGTCTAAGCTCTCCGGGATCGCCCATCGCGACCCCTGGGTGGCTGCGGTCTTTGCGGCCGGAGCGTTCTCAGTTGTTGGATTCCCACCATTTTCTGGGCTCTGGGGCAAGGTATTCCTGATCCTAGGAATCGCGGATTCTGCATCTTGGCAGGCTTGGCTGGTCATCGCAATCATTATCCTGGCTAGCTTCGGTGCGTTTCTCTCCATGCTGCGGCTCTGGCGCGAAGTCTATTGGGGTGCTCCGATGAACCCCCAGCGTATCCCCGAAAGTCTGCGGGTGCCGTGGCTGCGGCTGGTCCCCGGCGCTTTTCTCATTGTTATCTCTTTTGGAATGTTCCTATTCGCAGGCCCGCTCGTGACTGCTACAAACGACGCATCAGAGTCGCTTCTCGACGTCCACTCCTATTCCACTGCCGTCCTCCACCAAGGAGAGGACGCGCCGGTAGGTGTTGCCACTAATAACACACTGCAAGGAGGCCGCTAA
>CpI37_224
GTGATCCTAGCACTCACAATCGCTATCCTTGCCGCCGGTGGTGTGTACCTTGTGCTCCAGCGTGGCATGTTGCGCATCGTCATTGGCATGACTCTGATTAGCCATGCCGCAAACCTCCTGATCGTGGCTATCGGAATACCCGCTTGGCGCGGGGAACCTTTCCCTAGCATCACTGATCTCAGCGTGGCAGCTGACCCTGTCCCCCAGGCGTTTGTTCTCACCGCCATTGTTATTGCCATGGCAACCACCACATACATGCTTACGCTGTCTGGCCTGGGGCGCTCCGACGATACTGAACCAGAAGAAGTCGCCGATGAGGACTCCCCTTTGCAGACTCTAGGGCGCTCCACCACCAACGCTGAACTAGCCGAGGATGAGGCCCACCTTGTACGCGAACGCGCTCGTCGCGCACACCAGCACCATGCGGACAATGACATAAATAAGGAGGCTCACTAA
>CpI37_225
GTGACCTTATTGTTAGTTCTCGTGCTGGCTGCCTTTACGGTATCCTGCGCACCTGTAGCCGTCCGAGTCTGCGAGAGAAAGGCCGGGTGGCCGCTGGCTGCCCTGCTGCTCATCGCGGCTGGACTCCTTTGTAAGGAACTCCCTGCTGTACTCGATGAGACTCCGATCGTCTGGACGTACACGTGGATACCCGACGCGCTCGGCCACGGCATCGACATACAGCTAGCTTTGCGAGCCGATGCCCTCAGCGTTTTCTTTGCGCTCCTCGCCCTTGTCATCGGCTCCATCGTCTTTATCTATTCTGCGTCTTACCTCCCTAAAAAAACGGGGAATACCAGCTTTTATACCCTGATGACTGCGTTCATGGCAGCCATCCTTATGCTGGTGCTTGCCGACGACGTCTTCACCCTCTTCATCGCATGGGAGCTCGTTTCTCTTGCTTCCTTCATGCTCATCGCCAGGTCTGGCGGCAGCGGTGGTGAATTAGGCTCGCAACGCACACTGATATTGACGTTCATCGGTGGCCTTACGCTGTTGGTATCTATGGCAATTGCTGCCACCCAAGCGGGTACCACCAACATTCATGAGATCCTAGTATCTGATTTCTGGGCAGAAAAACCGGCGCTCACCACCGTCTTGGGTGTGCTCGTGGCAGTCTCCGCGTTTACTAAATCTGCGCAGTTCCCCTTCCACTTCTGGTTGCCCGAGGCAATGGCAGCAGCCACCCCGGTTTCTGCATTCCTACACGCTGCAGCTGTGGTAAAGGCCGGCATTTATGTGTTGATGCGCTTCAGCGCGGTATTCCATAACAACCAAACGTGGAACCTCCTGCTCATAACGGTGGGCATGCTGACCGCTGTCATGGCGGCATTCTTTGCGATTCAAAAGACAGATCTAAAAAAACTCACCGCATACTCCACTGTTTCCCATCTCGGTTGGATCGTAGCCACCATCGGCGTAGGCACACCTTTTGCCTTGGCTGCCGCACTCGTGCATACGCTTGCGCACGCGCTGTTTAAGTCATCGCTTTTTATGCTCATCGGCGTTATCGATCACCAAACCGGGACGCGAGATGCATCCCGCCTAGGTTCTTCCTGGAGGCAGCTACCATTCACCTTTGGATCCGTCATTCTGGCGGCGTCATCGATGGCCGCGGTGCCCCCCATGCTGGGCTTTGTGTCCAAAGAAGGACTTCTCGCAGCCTTGGCTGAAGCCCCTCTGGGCAAAGCTGGCATCGTAGTCCTCCTGCTCACCGCGGGTATCGGAGCTCTCTTCACCTTTACGTACTCCGTACGCATTGTTGCCGACGGCTTTATCGACGGCGACCGCGATATGTCGCATGTAAAAGAAGCACCCGTGTCCCTATGGCTTCCCGCAGCTCTCCCCGGCGCGCTCTCACTGCCCTTGGCATTTGCCCTGGGGTATCTCAATCTTCCGATTTCTGAGGCCGTGGACGTAGTCGCAGAAGACCCTCATACGCACCTTGCCTTGTGGCACGGTCTATCACTCGCCTTCATTATTTCCCTGGCGGTTTTTGTCTTAGGAATCGTGGGAGTTGTCTTCCGCAAACAAATTTGGATGGCTTTGGGTAGTCGACCGCTGTTCCCAACTAGTGGCAATGATGTACTCCGTCTCATGCACCAAGGATCCTCTAGCCTGGGTCGTGCGATGGGCGCGATGGCGGATTCTATTGCGCCTACCCGCCACCTGGCATATATGTTCCTGACCATTATTATTTTTGGTGCTTTCTACGTATTGCCGGGTCTTGTGGGTGGCGGCGTAGATGGCATTCCGGCACCTGCCCGAATCTCTACGGATCGCTGGTATGACGCCATACCTTTGGCCATAGTTCTGCTCGGCGTGATTGCCCTGGTTCGTACTAAGAAACGCCTTAGCGGCGTGGTTCTGATCGGCGTAGTCGGCGCCGGCGTAACGCTGCAGGTTTTCATGCTCGGTGCTCCCGACGTCGCGATGACTCAGTTTATGGTTGAGGCTCTGACCGTGGTCATCATGATGATGGTGGTCCGCCAGCAGCCCAGTCACTTTCATAAACCGCGCAAGAGCCAGAAGGTCCTTGGCATTGCTATGGCAACTGGAGTAGGCCTATTTGCGTTCCTCTCAGTGTGGGTGCTGTTGTCGCGGCATGAACGCAGTGAGCTAGCTCTGTGGTATCTCAATGAGGCTCCCAAGATTTCTGGTGGGGATAACGTAGTAAACACCATCCTGGTTGAGTTCCGTGGGTTTGACACCTTAGGCGAGCTCTCGGTCCTTGGTATGGCCGCTATCGTGATTGCCGCAGTGATTACGTCTATGCCTCGCTATCCTTTTGCCAAAGGCACTCATCCGGCGCCTTTCAGCGGCTCGGACCTCAATTCAATTCCTCTTCGCATCCTGCTCAAAGTACTGGTGCCAGTGCTGATAGTGCTGTCTGTCATGATCTTCTGGCGCAGCCATAATGCGCCAGGCGGCGGCTTTATCGCGGCTCTTGTTGCAAGTACCGCCATGATGCTGAGCTATCTCTCATTCCCACGCGATAAACATATTTTCCCAGTACGCACGCCCATTTACCTCACGGGCATAGGGATTTTAACCGCTATTTTTGCAGGTTTCCTGGGATTGAGTCATGGTTCCTTCCTCTATGCGATTCATGGGCATTGGGCTGGCCAACACTGGACTACCTCCATGATCTTTGACGTTGGTGTGTACCTTGCGGTGCTGGGCATGGTCAGCATGGCTATCAACGCTCTAGGCGGCTACCTACGCCCCGGCTTGGATTATGAGAATCTGAACTACAACCGGGAGGATTCGCCTTTGACTCCCCTGCCCAAGGTTGGCCACCTGGATGATTTCGGGGGCGAGCCTCATCTGCCGCCATCTGAGCCGGAACGTGTTCGATTGGCCAAGCAAGCAGAGCGTGCTTCCAAGGCTCTCCGAGAAGACAACGACCGCCATCTCAACGCTGCATCATCTACTGCAAAGGAGGAGAAGTAA
>CpI37_226
ATGAGTCGATTTGCCGTTCGCCACCTCAGCGCAGCTATTCTCCTGGCTGCTCCACTGATCGCCGGCACTGTTTATGCAGTGAGCACTGATTACGATCTTGCCAGTTCCTGGTCCACGGGGGAGGAATCAGCTGGTGCCCCCGCAGTGCATGACGATGCAGCGCTTGTCGACGCCCGCCGCGCAGCCGGAGAAGCCGGCGCCCAAGCAGGACTGCTCAAAGGCGGAACCAAGCAGCTTGCCGACGGCACACACAAGCTCGCCGAAGGATCCAAACAACTCGGCGCAGGAACAACCTCCGCCCGCGATGGGGCCGCAAAGCTTGCCGACGGCATGAACCAACTTCAGGCCGCCACCGGCCAGCTCGGAAATGGCGCAACAGAGATAGCCAACGGTGTGGACCAGGCAGTGGGGCAGCTCTTTGCACTGGAAGCAGTTCGTGGACAAATCCTTGGGGCAATTGATCGAACCATCGGAGACATTGCCAAAAGCAAAGATCCCAAGGCCGCCGAGTTCAAACCGGAGCTAGAGGAATTCCGCAATCAAGTAGACACTTTCCAGGTAGACAAAAGCATTACTGATCAGCTGACTAAACTCCGTGATGGCTCGCGTGAACTGGCCAACCAGCTCCATGTTCCGGGTTATGGCTTCCACGATGGCATCTATTCAGCCACTAAAGGCTCTAAAGAACTTTCTGCCGGCCTTAACGAGCTCGCCGCTGGCGTCGATGAGGCTCTCAAAGGGGTAGAACAGCTTGACCAGGGTGCTCAAAAAGTCGATGGGATGGCTAAAACCAACCAGGACCGTGTTGGCGCAGTCTCGCGCGCGCTGCCTGTTATCCAAGCGGGAACTCCAGAAGCTAAAGAAGCAGGGATAACTAAGACGCTTGCTCCCATGTATGCCTTCCTAGTCGCCGCGGGAGTCATGCTTGCCACCGGTACCTACGGGCGTGGCCGGGCATGGGTAGTAAGCCTTGTCGGAGGTATAGCGCTCGCAGCTCTAGGTGGCTCACTCGTGGCGATTCTAGGCAGCGAGCTGGGGGCGGCGGAAGCAGCTGCGGCCGCTGGAATATGCGCCCTGCTCGTCTTAGCCTCTGGCTTGGGGACGGCCGTCCTTATTCGGGCATTTGGCGCTACATGGGGCTATCTGGCTGCACTTGTGGGAATTATCGCGCAGGTGGGCGTTGTGGGATGGGTATGGAATTCTGCGGCAACAGCGCAGATCGGTACAACTGCTCAGGCCTTAGTGAACCTTATGCCGTTGAACTACCCCACGCTGGCGTTAAGCTCACTTGGCAATGGAACGCATTCCCCAGCCTTGTGGGTTGCCATTGTGGTCACCGCTGGTCTAGCGGCTGCCGGAGCAGCGGCACTGAAGCTGCTAGGTAAGCGAGAGTCCTCAGGTGCTCATGCAACACCTGAGGACGTCACCTACTAG
>CpI37_227
ATGAGAATGACCCGTCGAAAAGCCCTGACGGTTGCCACCCTAGTTACTCTTAGCTCGTTCACCAGTGTAAGCACCGGACACGCCATCGATTTTGGGAATATCATGCGATTGCCTTCCGCTTTATCTTCAGCCTTATCCTCTGGTTCTTCTGGCTCCTCGGCCCCAGACGCTAAGCCCTCCCCACAGCGCCCAAACCGAATCTCCGAAGGCCTCACAGTTACTATGCTCGACGATCTTTTCGGGCGTGGTAAATCCGACAAGGTCGGTATCCTCTCCGGTGATCTAGGGGAAATGGTCCAGCTAGCCAAGGACGGCAAAGAATTTGCCATCATCTTCGGGGACTCCTTCACAGGCGAAGGGCTACAGGGCGAGTGGAAAAGTCCCATCGGTTTAGTGGCCAAGCTGGGAGAAGACGGAAAAATACAGATTGTTCGCCCACTCAACGAGGGGGAAAAAGCCAAGCAGCTTATTAAGTACGAGCATAAAGATCGCCTCACGCTCCTCCCCTCGGACGTCATTAACATCGACGGGACAATCTACATGCAGGCCATGTGGCATCAGGGCCTAGGCAACGTCATAAAAACTCAGATCTGGAAATCCACCGATCAGGGAAAGACCTGGTCTAGCGTCAACGAGATACCCGCTAGCTATATGAATGAGCTCGGCAGCCTTCTCTCCTGGGAGAACGGCGATGACGGCTACGTATATATGGTCTCCTCTAAATTCGGCCGCGCACACAGCGTCTATCTCACCCGTTTCCGCCCTGAACAGATCGGCGATGAACAGCAGTGGGAGCACTATAACCCCACCTCAGGATCCTGGTCCACCCATGTCGACGGTGCACATCTCACACCGATCCTCAGCAATTCGGTTAAAGCCGGTGAAATGTCCCTGCGCCGCATAGAGGGGCATTGGGTACTCAGTATGTTCAATGAAGAGACCTGGGCCATCGAGGTGCGGATCTCCGAGAAACTCGACCAAAGCTGGGACAAGATTAAACCAGCCAATGTGGTGGTCGCGGGCACCGGCGGCTGGGGAGCTAAACAAAATGAAAATAACTTCACCCAGCTCTACGGCGGCTATATCACGCCTTTTTCCACCCTCGCTGACATGAACATTGTGGTGTCACAGTGGAATACTTCCAACAACAGCCGCTATAACTCCACGCAGTTTAACGTCAAGGGCTTGGATAAGTTCTTCAACATCACGCCTAAGCCTGCCGACGCTCAGCCGACGCCACGAGCAGTTACTGCCGATCAGACTGCGGATCAAAGCGTGATTGAGGTATCTGAGGTAGCACCAGCAGATTCCGATAAGGCCGCCACGCCAGAACAAGAGATTATAGAAAGCGTCGCGCCGGTAGAGGTGCTACCCCTTACCGGCGCGCTTGATTCACAGAAAAACTAG
>CpI37_228
GTGGCTTCATTGACAAAGACTCTTCTCACGGCAACCGGTGTGCTAGGACTCACTGGATTCTCCGCCCTCGCATGGGCGTATCGCGAATGCTCTAACTTTGAGCTCAAGATTGTGGAGCTTCCTATCCTGGAGCCTGGAGTCTTAAGAAATGCAGAGGAATTTAGGATCCTACACCTCAGCGATCTCCATATGACGCCCAACCAGGTGAAGAAACAAGAATGGGTAGCACAGCTGGATAGGCTTTCCCCAGACCTCGTTATTAACACGGGAGATAATCTCAGTGATCCTAAGGGAGTACCTGGAGTATTGCGGGCTCTCGGCCCACTGCTACGGCGCCCCGGGCTCTTCGTTTTTGGCACCAACGATTATTTTGCCCCCAGTATGGTCAATCCCTTCCTCTATCTCTTTGGCAAAAAGCGTAAACCTAGCGAGGTGCCGCTGCCATGGAAAGGCATGCGCGCTGCCTTCATAGAGCACGGATGGCGCGATGCTAACCAGGCCCGCCACGAGTTCCAAATCAACCATGTGCGCATCGCCGTAGCCGGTGTCGACGACCCCCACCACGACCTCGACGACTATGAAGAAATATCCGGCCCTCCGAACCCGGACGCAGACCTCAGCATTGCGCTGCTGCATGCTCCGGAGCCACGCGTACTAGAGCGCTTTGAACGCGATGGTTATATGTTGTCGCTTTCCGGCCACACCCACGGTGGCCAGGTTTGCTTGCCCGGTTCTCGAGCCCTTGTGACCAATTGCGGGATTGATACCCGAAGAGTGCAGGGTCTACATACCTTTGGAAAGATGTGGATGCATGTTTCCAATGGCCTGGGCACCTCTAAATTTGCCCCCATTCGCCTTTTCTGCCGGCCCTCCGCCACATTAATCCGCGTCACCGAGCGTTAA
>CpI37_229
ATGAGTGAACTCAAAAAGAAGATCCGCGCAGATTTGACCACCGCCATGAAAGCTAGGGAAAAGGAGCGTACGGGCACGTTGCGTATGCTGTTAGCGGCAATCCAGACGGAGGAGACAAGTGGAACAAAGCATGAGTTAACTGATGGAGATGTGCTCAAGGTCATCGCTCGCGAGATTAAAAAGCGTCGCGAATCCGCAGAAGTGTATGCGGGAGCAGGCCGACAAGAACTAGCCGACGCAGAAACTCAGGAAGCAGATATTCTCGCGGAATACCAGCCTGCACAGCTTGACGACGCCCAACTCGCCGCACTCGTTGCCCAAGCAGTTGAAGAAGTCGCTGCGGAGCACGGCGAGGCCACGATGAAGCAGATGGGCCAGGTTATGAAGATAGCTACGGCTAAAGCCGCAGGCCAGGCCGATGGCAAGCGCCTGTCCACGGCAGTTCGTGCGGCGCTAGCCTAG
>CpI37_230
GTGTCAAAGTGGAATTCACTCAACAGGATCGTCGCCGCTGCCGTAGCAGCAGGGGCTGCCAGCGCCCTAGCGCTCTCCCCCATAGCTGCCATTACAGGCGTTGCAGCTGCACGCACTAGTGCAACAATGCAGTCCAATCTTCAAGATTTGACCGACGGGTCCGCTCCCGGGGTCTCCACCATTTTAGACAATCAGGGCTCACCTATCGCATGGCTGTATTCCCAGCGCAGATACTCAGTGCCGTCGGAAGCAATCCCACAGACGGTGAAGGATGCGATCGTCTCCATCGAAGACCGACGCTTTTATGAGCATAAGGGCGTGGATTTACAAGGCAATCTCCGCGCGATCGCTGCCAACCTTTTTGCTGGAGGCGTGGCACAAGGCGCGTCCACCCTGGATCAGCAATATGTAAAGAATTATCTGCTTCTTGTCACATCTAACAATGCCGACGAGCAAGCCGCCGCTACGGAGACATCTATCCCGCGTAAATTGCGCGAGATGCGGATGGCCTCGACCATCGACAAGATGCTTTCTAAAGATGAGATCCTTACCCGCTATCTCAATCTGGTGCCCTTTGGAAACAACTCCTTTGGCATCGAGGCAGCAGCAAGGACTTACTTTGGCATATCCGCCTCAGAACTGTCTTTGGCTCAATCTGCAATGTTTGCCGGCATGGTGCAGTCCTCCTCCTACCTCAATCCCTTTACCAATGCGCCTGCCGTTATTGAGCGCCGTAACACAGTTTTGGACTCTATGGTGATGAACGGCTACATCAACCAAGAAGAAGCCGACCTGGCCAAAGCCGAGCCCCTCGGAGTGCTAGACGCCCCCCAGGGCTTGGCAAATGGTTGTATCGCCGCTGGCGATAGTGGGTTCTTTTGCGACCATGTCCTCAGCTACCTCAACAAAAAAGGTTTGAGCACCGAACAAATCACCAAAGGCGCTTACACCATTAAAACCACCCTTGACCCACAGACTCAGTTGGCTGCACATAATGCGGTGACTAGTCAGGTCAATTCGCAGTCCCCCGGGGTCGCCGATGTTATGAATATCATCGAGCCCGGCACAAATTCGCGCAAGATCCTGGCAATGACTTCTTCCCGCGATTACGGCCTAGATCTCAATGCAGGTCAAACGGTTCTTCCACAGACTTCCTCTCTGGTGGGCGCAGGCGCCGGATCCATATTCAAGATTTTCACAGCCGCTGCCGCCCTCAAGCAGGGTTATGGCTTGGACACCGTTTTGCAGGTTCCTCGCCGTTATGAGGCCAAGGGGCTTGGCGACGGCGGCGCCGCGGGATGCGCCCCCGGAACCTACTGCGTGGAAAACTCTGGTTCCTACGCCCCACAGATGTCTCTACGCGATGCCCTAGCTTATTCTCCCAACACCCCGTTTGTTAAGCTCATCGAATCCGTTGGCGTACGCGACGTGGTTGACATTTCTGTAGCTTTGGGATTGCGTAGCTACTCCGAAAAAGGGTCCTTTGACCAGGACAACTCCATCGCGGACTATTTCAAGGAGCACAACCTGGGTTCCTATACTCTAGGACCCACAGCCGTTAATGCTCTCGAGCTCTCCAACGTCGCTGCTTCCCTAGCCTCCGATGGCATGTGGTGCGAGCCAAGCCCTATCGAATCCGTGACCGACCACAATGGCAACGAGGTCTACATAGAGCGTCCCGCATGTGAGCAGGCCCTCAGCAAAGAAATCGCCAATGCACTATCCAACGGACTAAGTCAGGACATCATCAAGGGAACTGGCTCGGCTGCGGCAAAGGCCGCAGGATTCCGTGCGCCAACGGCCGCCAAGACAGGCACCACGGAATCTCACCAGTCAGCTGCCTTCCTCGGCTTTAACTCCAACTTTGCGTCTGCGGCATATATTTACAACGATGGAACAACCGTGTCCCCGCTGTGTACCTCTCCGGTCTCTCAGTGTGGAAAAGGCACGCTCTTTGGCGGCGATGAGCCCGCCCGCACCTGGTTTACCGCCGCAACAGCAACCGGCCGAGCAGCAACCGGTGCCCTGCCTGCTTACAATACAAAGTACAACCGCGGATCCTCAGAAGACCTAGGTAGCTCCTATGTCGGCCGCAATGGCGATGACGTAAAACGTGAGCTTAGCGGCAAGGGATACAAAGTTGTCACCGAATACACCGCGGGCAATGGCTTACCCAAGGATCACGTGGTCCGTACGGAGGTTCCCGTTCCTCTCAAATCAGATTCAACCATCAAGCTCGTCCTTTCAGACGGCACTCCCCCTCGGCGAACCACCAGCCCCCTGATACCGCGGGACGAAGGCCCCTCCGATAACAACCGCAACCAGGGAGGGGACGACCTGGCAAACCTGCTACAACAGCTGCTTGGCAGGTAG
>CpI37_231
ATGACAACTTCGTTGATGAACGTACGTAAGATCAGCCCCCTAGAGGAAGATTCGTTGGGGTCACTTCAGGCATTGGATCGTGGAGACTGGGTTATGCACGCCCACTGCCGGCATGAAGACCCGGACGCTCTTTTTGTTCGCGGCGCTGCGCAGCGCCGTGCCGCAGCTATTTGTAGCGAGTGCCCCGTGATGATGCGTTGCCGTGCAGATGCCCTGGACAATCGCGTGGAATTCGGCGTGTGGGGAGGCTTAACGGAGCGGCAAAGGCGTTCCATTCTGCGCAACAATCCTGACGTTAAAAGTTGGCGAGATTTCTTTGCACGCGGAGGCGAACTCTCCGGGGTGTAA
>CpI37_232
ATGACTAAATGGGAATATGCCACTGTACCTCTGCTAACTCACGCGACTAAGCAGATTCTGGATACCTGGGGCGAGGACGGCTGGGAGCTGGTTAACGTTGTGCCGGGGCCAAATCCTGAGAACGTTGTTGCTTATATGAAGCGTGAGGTTGAGTAA
>CpI37_233
ATGACGGCAAGCGAGAATCTTAAAAACTTAGGCATAGAGCTGCCAAAAGTTGCGGCGCCTGTGGCTGTTTATATCCCAGCAACAAAGGTGGGAAACCAGGTTTGGACCTCTGGGCAGCTTCCTTTTATCGATGGCTCCTTGCCAGCAGTGGGCAAAGTTGGGGCGGAAGTCTCCGCGGAACAGGCTGAATCCTATGCCCGCGTGGCTGCTTTAAACGCTCTGGCAGCCATCGATGCGCTGGTCGGCATTGATAAGGTGACCCGAGTCCTTAAGATCGTGGGGTTTGTGGCCTCTGCACAGGATTTTGGCGGACAGCCTGGAGTGGTCAACGGCGCCTCAAACCTTATGGGAGAAGTCTTTGGCGCAGCCGGTGAGCATGTGCGTAGTGCTGTAGGGGTAGCGGAATTGCCCTTGAATTCCCCCGTTGAAATCGAAGTTATTGTTGAGGTTGCTGAGTAA
>CpI37_234
ATGGCGAGAATGGCTAAGCTGATGGGCATGGAGCATCCTGCTTACAGTCAGCTGCGGCCGGTTAGTCCGTCCGTTTCGGTGGTACTTTGTCCTAATCCGGGGTACGCCGCTCTCGAAGGAACCAATTCGTGGGTTGTGCGTGCTGAGGGGGACGCGCGCAGCATAGTTATTGATCCCGGCCCTGAGGATGAGGGGCACCTCAATGTCTTAAACAGCAAGGCTAATGAGGTCGGCCTGATACTGCTCACTCATAGGCATCATGATCACGCTGATGGCGCGCCGCGCTTCTACCAGCTCACGGGGGGTGCCCCCATTCGGGCTCAGGACCCGGCTTATTGCAAAGGCGGAGCGCCGCTTGTCGACGGTGAAGTGATCACAGTGGATGGGGTTACTCCGCAAGTGGAAGTTGTTTTTACCCCAGGGCATACTGCCGACTCTGTGTGTTTTTTTGTGTGGAGCGGGGAGCCTCACGCATCGGAGTTAGAGGGGATTATCACTGGCGATACTATCGCTGGGCGCCATACCACGATGATTTCCGAGACTGATGGGGATTTGGGGGACTACCTTAGCACTCTTGCGCTTTTGGAAGATCGAGGTAAAGACGTACGTCTTATGCCGGGTCACGGGCCGGATGGGGATGACGTTGCAAGCTTTGCGCATTGGTATACCCAGCGGCGCCGCCAACGGCTTGATCAGATTCGTGCTGCGCGTGCTGAACTCGGTGAGGATGTTCCCATCAAGCAGCTTATCGACGCTGTCTATGATGACGTAGACCCAGTTCTTCGAGGCGCCGCGGAACAGTCAACCCGCGTGGCCCTGCGCTATCTCGCAGAACAAGAATAA
>CpI37_235
GTGGATGGTGTGCAGGATATTCTCTCCCGCGCCGGAATTTTTCAGGGTGTAGACCCAGTTGCAGTTGGCAACCTGATTCAGGAGCTTGAAAGCGTCCGATTCCCGCGCGGGGCAACAATCTTTGAAGAGGGTGAGCCTGGCGATCGTTTGTACATAATCACTTCCGGAAAAGTGAAGCTAGCCCGTCACTCACTCGATGGCCGTGAAAACCTCTTAACAGTCATGGGCCCTTCCGACATGTTCGGTGAGCTCTCTATCTTCGATCCAGGCCCACGTACTTCTTCTGCCGTCTGCGTCACTGAAGTCCATGCCGCCACCATGAATTCAGAGATGCTTCGCCAGTGGATCAGCGACCACCCAGAAATTTCCGAGCAGCTGCTTCGCGTTTTGGCCCGCCGCCTGCGCCGCACGAATGCTTCTCTCGCTGATCTGATCTTCACAGACGTACCTGGTCGCGTCGCTAAGACGCTCCTGCAACTGGCAAACCGCTTTGGCACTCAAGAAGGCGGAGCACTCCGGGTGAATCACGATCTCACCCAGGAAGAGATCGCCCAGCTCGTAGGCGCCAGCCGTGAAACCGTGAACAAGGCCCTAGCTACGTTCGCTCACCGCGGCTGGATCCGACTCGAAGGCAAGTCAGTCCTGATCGTAGACACTGAGCACCTGGCAAAGCGCGCACGCTAA
>CpI37_236
ATGGCACCTACATTATTCCAGGCCTATGACATTGCTCCGACATTGGCCCAAAACCGCACTGCATACCAACTAATACGAGACTACAGTGACAGCATAAGCTTCCTGTTAGTATTTTTTGTTCCCCTTGCCTTGGCACTGTTCCTTTTATGGATGGATCGCCTAGAGATCAAGGTTCTCCATCCGCATGGAATCCCCGAGAAAAATAACGCTGCAGCAGACATCACCGACCTTCCTCGAACAGGAACAGCGGAAGAAGGATCCGACTCTACGGATAATGCTAAGAATTTTTTATCTAGCGAAGAAAAATAA
>CpI37_237
GTGGGTGGGCATAGGGCTGCGCGCGGACAGGAGACTCCCCTGGGTAAGAAGCGGCGAGCACGTAGAATTAACAGGCTTCTGAGCATAGGTTACCCAGAGGCTCATTGTGAGCTGGACTTTAAAACCCCGTTAGAGCTCACTGTAGCCACGGTATTGAGCGCGCAATGCACTGATGTGCGAGTTAATCAGGTAACTCCTCGGCTCTTCTCCAGATACCCCACAGCATGGGATTACGCCAACGCAAATGAGCTTGAACTGCAAGAGCTCATCCGGCCCACCGGATTCTATAAAGCAAAAGCCGCACACCTCATTGGTTTGGGGCAGAAACTTGTGACGGACTTCGGCGGAGAAATCCCGCAGAGCATCCAGGACCTGGTGAGCCTACCGGGCGTAGGAAGAAAAACTGCCAATGTAGTTCGAGGGAATGCTTTTGGTATTCCGGGACTTACCGTGGATACGCACTTTGGCAGGCTGGTGCGGCGCATGGGCCTGAGCTCTCACACCGATCCGCTGAAAGTAGAGGCTGAGCTCGCGGAACTCATAGAAAAGAAAGAATGGACGATGTTTTCCCATCGCATCATCTTTCATGGTCGCCGAGTGTGTCATTCACGTAAAGCTGCGTGCGGAGCCTGTTTCTTAGCCGCGGAATGCCCAAGCTTTGGGCTTGAAGGTCCGATAGATCCCGAGCTGGCATCTGCTTTAGTGGTAGGGGATAATCGTGAAGCGTTATTGGAGTTGGCAGGAGCTTAG
>CpI37_238
ATGAAAAAGACAATCGCTGCTTCCTTTGGCGTTTTTGTTGTGATGCTTGTGTTCCTGCTCGCGGTGGTTCCACAGCTTCTGCGCGGAGATAACTCGGGTAATCAGAATGGCAGCACCGGGGCTGAAGGTGCCGAAGCGACAGCACAGAATGTACAGAATCGCCCGGAGTGTCCTATCGCCGACTTAGGCGGTGTTTCCCTCCCTTGTCTGGGTGCTCAGCATCGCGCCCGTCCTATGCCTGCCGTTACGGTGGTATCGCTGTGGGCGTGGTGGTGCGAGCCGTGCCGCAAAGAACTACCGCTCTTTGATGAACTCGCCGCCAAACATCCAGAGTTTTCTGTGATAGGAGTTCATGCGGACCCCAATGCCGCTAATGGCGCTGCCCTGCTCAATGACCTTGGCATTCAGATGCCATCGCTACAAGACAACAACAATAATTTCGCAGCCTCACTCGGGTTGCCTAAGGTAGTGCCCATCACCCTTGTTTTTGATCAGAATGGAAAGCTCATCTCGACGATCCCTAAGCCCTTTGAACACTATGGAGAGCTTGAGTCCGCAGTGTTAGGAAAACTTCCCGCAACCGTTACCCCCACGGAGGCCTCTTGA
>CpI37_239
ATGGATAGCAACGAGAAGCAGGGTAGCGATTTTCCACGGCCGGATATGCCGGGAGAGAACATCACGCTGCGCCCAGAACGCGCTCCCATATGGATGCGACGTCTCGTAGGAGATGTCACCGGCGGTGTTATAGACGGAAGGATCCGAAGGGCATTACGCCCTGAGTCCTCTCCAGATTCTACTAGGCGCGCCGCAGTGCTTGTTCTTCTCGCCGGGGCAGAAACCTCGGCAGAGATGCCTAATGACGCCTCCGTGCTTCTTACGCATCGTTCGCCGCGAATGAGAGCGCACTCCGGGCAGATAGCTTTTCCTGGAGGACGCCTAGATAAGACTGACGCTAATGCTGTGGACTGTGCTCTCAGAGAAGCATGGGAGGAAACGGGATTGGATCGTCGGACGGTGACTCCTCTGGCGCAGCTTCCTGAGGTGCATATTCGTGCCACAGGTTACCCGGTGCTTCCTGTATTGGCCCACTGGCATAGCGTTAGTCCCATTGGCGTGGTCAGCCCGCAAGAAGCCGACTCAGTAGCTAATATTCCAGTGCTGGCTCTGACGGATCCCGCTAATCGGTTTGTGGTGCAGCACCAGGACTGGACAGGGCCGGCATTTCGGGTAAACGATTATGTGATCTGGGGGTTCACCGGAGGGTTGCTTGACGCTCTTATCGCTCATGCAGGATGGGAGCAGCCGTGGGATAAAACTACCCGCTACGATTTGCACAAGACACTGTCTGAATCGCGAAATAACGAGCGGCTTGGCCAGTTATACCCGCGTAGGTAA
>CpI37_240
GTGACTCCAGGAACAGTCGTGGACATAATCATCGGGCTGGCGCTCATCTTTGCTATCTTTTCCGGATGGCGACAGGGTGCCTTTGCCTCGGTGCTTTCCACATTGGGTGTGATAGCAGGTCTGATATGCGGTGCTGACCTTGCCCCGGTGGTAATGGAGCAGACGGAATCCACAGCACTGCGCTTCCTACTTGCTTTGGGCACGGTGATTCTTCTTGTCGGGATAGGAAACCTCGTTGGTGGGCTTATCGGCTCATCCTTACGGGATCGGGCTCAGTGGCGTAGAACTCTGGCGATAGACTCAATGGTGGGCGCTTTATTTCAGGCCTTTGCCACATTGATCGTTGCATGGCTAGTTGCTATTCCGTTGGCTACCAGCCTGAGTGGTTCGGTATCCCAGGGGATTAAAAATTCTACAATCCTGGGATTTGTTGATCGCAATATTCCGGCTGCCTTCTCAACATTGCCGTCTCGTATCTCAGCGATGCTTAACGAGTCCGGGTTGCCGCCTTTGATTTCTCCTTTTGTAGAGGGATCACAATCAAAGAACGTAGAGGCGCCTGCAATTAAAGTCGCTGATACAGCTCTTGTAGAGCGCTTACGTCCTTCAGTTATTCATGTGCTGGGAGAATCTGAAGAATGTAGCCGGCGGCTCATGGGATCTGGCTTTGTCATTGATGAATCTCACGTGATCACTAATGCTCACGTAGTGGCGGGTACCAATAAAGTTAGCTTGGATACCGTCGAGGGGGTCTTCCCTGCCGAAGTCGTGTACTACAACGCACAGCTGGACATAGCAGTGCTAAAGTCCGACAAGATCAGCCTTCCTGCGCTTTCCTGGGCTCAAGAACCAGCCGAGTCTGGCGAGGACGCCATAGTCATGGGATTCCCGGAGTCTGGTCCCTTTGAAGCCGCCCCTGCCCGCGTGAGCGACCGCATTAAAATCTCGGGTGCAGATATTTATTCCAACGGCAGAGTTGAGCGTGAAGCATACACCGTGCGCGGCAGTATCCGTAAAGGAAATTCCGGTGGCCCCATGGTGGACACTGAAGGCAACGTGCTCGGTGTGGTCTTTGGCGCATCCGTAGACAGCAGCGACATCGGTTATGTACTTACTGCTCAAGAAGTACAAAACATGGTGGGAGATATCGCAGCGCTGGAGACTCCGGTGGATACTCAGAAATGTGTGACAGCTAGATAG
>CpI37_241
TTGAAGAAACACCGGCAGCCGCTGTCGCCCTCTGTAGTCGCATTGGAGGGCCCATTCCACCACCAGATGCTGCATACGCGCGGGCTGCGCCTGCACGCTGCGACAGCGGGCGACCCGCAGAATCCTGCTATCGTGCTTCTGCATGACTCTTTTGGTGGCTGGTTCGATTTCCGACACGTCATTGAGCCATTAGCGGCAGCTGGTTTTCATGTCGCAGCGCTAGACATGCGCGGATACGGGCTTTCAGATAAGCCCCCAAGCGGCTACGAGCACCGCTTTGTCACAGGAGACATCGCGGGTTCCATCCGAACCCTGGGGCATAACTCTGCGCACGTCATCGGAGCGGGCTCTGGCGCGTCCATCGCATGGTTGCTGGCCGCTAATTATCCCGACCACGTGGATTCGTTGCTAACCATGGGTGCGCTTCATCCCGCCGATATGCGTCGCGCAATTGGCCTTCGCCCCTGGCTTTTTTCCCACATTCTTCCGCTGACCATGATGTTTCGTCTCCCCCATTTTCTGCGTTCCTGGTGCTGGTCCCGGCGCGACCTGCTTATTGAGCGCGATCTGAGGCTGACCACCGGCCTTAGATTCCACGTCAGCGAGCGTTTCACGCAAGAACTGCGCCTACGTCGTAAGGCTATGTCGATCGACTCCACATTCCTCCCGGTAACAAAAACCTCTCGTTACAGCGTTAACGTTCCTCCCTCGAAATGGACACTGCCTAAGGTTCAGGTACCTGTGCACATGCTTGTCGACGCCTCCGCCACATCCGCATGGCTAGCTCGCCGAGCACACTCGCGGTCGGCAGCGGGACTAAGTACCTCCACTGTCGGAGGTACAGGCCAACGCCCACACCTGGAAAATCCTGAGGGTTTTGTTTCCGAGGTGCTGCGTTTTATCCGCTCTACTATCTAG
>CpI37_242
GTGAGCAAGGACAACGGCTTTTTCACTGATGGCGCGGATCAATTCGACGCAAAGGTTAATGGAATCCCCCTGACTGATGTCGATGCCACCAACAAAGGCTCCATCGGTTCCCTCGTAAGTGACGCTACCGCACAGATGTCCTCGTTGTTCCGTGCAGAGGTGGAGCTTGCTAAGACCGAACTTGCTGCAGAGGCTAAAAAAGGCGTTATCGGCGGTGGCCTATTTGGTGTCGCCGGCACTATCGCCCTATATAGCTCCTTCTTCTTTTTCTTCTTCCTTGCAGAGCTACTCAGCGTCTGGCTAGACCCTTGGTCCGCATTCCTCATTGTCTTCCTCATAATGATCGTCCTCGCGGCACTTCTTGCCTTAGTAGGGTTTAAGAAGGTCAAGAAGATCGGCAAGCCAAAGCAGACCATTCAATCCGTCACAGAACTTAAGAATCTCGTTCCGGGAAAAGCACAGGCCAACTTAGAGGCTAAACAGCACGGAATGTACAGCTAA
>CpI37_243
ATGGCAACCCTGGACCACCTACTCGCATCCGGTGAAATTAAAGCACTCTCTCAACGTGCTACAGATGGCATCGCTGCAGTTCATCGTAGGCCAGTTAACCTGCGCAAGTATGACGTTACCTCCTCGGAATCAATACTGCGGGGCGCGCGGACTAGTGCTGCGCTTGATCCCAAAGTAGGGGAGAAGTACCACATCAGTGGGTACAGTGTGCTCGCGCCAGCTGTGATCGAACAAACATCGAGAACCTTTCTCCGTGCGCCACTCCAAGTCCTTGCCCGCATAGACGCTCTGGCGGGAGGGCCCGGCAGGCCTACCTCTGCATCCACGGAACTTGAACTCTTAGCTCGCGTGATCACATCGGGCCCCAATCCGGCTCTGATACCGGCTGTTGTGCATGGGGAGATCATCGGACGTGCAGCTTTTGGTCCTAGAAGCGCGCTCGTGGCACGCGTTGCTGCGCGTAGCGCAGCGGTCACTTTTGGTCTTGATCCTCGTGGTTTATGCGTACCAGAAACCTATCTGCGCAGGCACCGAGTTGAGTATCAAGCGAGTGCAGTGCACTTCACAGCAGGCCAGGAACAAGCGGTGAATTTTATAGAGCTGTATTTCAAAGCGATGATAGCCGGCGCGGAGGAAGCAGAATCCATCGCAGCTGCGGCTCGGTGA
>CpI37_244
ATGGCACATTCATCCGAGCACCCCCGCCCCGGAGCATCACACGATGATTCCACCCCTGGTTCCGGCATGATATTTCCCGCCGATTCTTCCAAAGTTGTCGCTTTTTTTGACTTAGATAAGACAATCATCGCGACCTCCTCCGTCTATGTGTACGGCCGAGAGTTTCTTCATTCAGGCTTGATCTCCCCCGTCACCGCTTTGCAGATTTCCATAGCAAAAGCCACATACATGATCGCCGGCCACAGTAGCGAGCAGATGGATACGACTCGGGATCAATTAGCTCAGATGATTGTTGGCTGGAGCGAGGAGCAGGTAAAAGCCATCGCCACGGAAACAATGCATTCATTGGTCACTCCCACCTTCTATGCAGAAGCCCGCGAGCTCATCCGCATGCATCAGGAGGCCGGCCACGATGTGGTGATCATCTCCGCGTCAGCTCGTATTTTGGTGGAGCCAATCGCCCAGGAACTGGGAGTGGAAAACGTGGTCGCCACAGAGCTAGTGGTTGAAGACGGCAAATTTACTGGAGAGATGCCCTTTTATTGCAAGGGAGAGATGAAAGCACAGGCGATTGCAGAACTCACACAACAACGGGGATACGACCTAGATTCTAGCTTTGCGTATTCTGATTCGGTCACGGATCTTCCGATGCTCGAAGCCGTCGGCCACCCGATTGTGGTGAACCCGGACCGAGCGCTGCGTCGAATAGCTACGGAGAAGGGCTGGGAAATCCGCACGTTCAAAAATCCTGTTCCCCTTTTTCCAAAGCCCACGATGCGGGAAGTCCAGATCGGCACGGGTGTCGCTGCCGGAGTCGCCGCGATGCTGGGAGGCGTGGTGTGGTGGAATAAGCGGACGGATAAGCGCACCTAA
>CpI37_245
ATGAAGCCAGCACCAGTACTCATAGCAGTAACGGATCCCATTGTTCACCCTGAAGCCGTGTATATAGTCGCAGCTACGGGGCGACCCATGATCGATAGCACTGACCCCCGGGAAATTACTCGCCATGCTCATCGGGCTGCTGCCGTGCTTGTCGACGCAACAACGGCTCCGCACGCAGCAACGCTTCCCGCTGGTACTCGGCGTTTTCTTCTCGCTGCAGAACCTGGACCCATCGATTGGAAACTAGCCATGGCGTGCCATGCAGAGGCAGCATACGTTGTGCCGGCGCAAGCGCCAGAATTACTCAAAGCGCTTGGTAGAGACGATGATCCGCCACCAGCGGAAGGCATTGTGATAGCGGTTATAGGTGCCGTCGGTGGGGCGGGGACATCAACTCTTGCCAGCGCTATAGCGCTCAATTGTGAGAACGCTGTGCTCATTGATGCAGATCCTTCTTCTAGAGGTGTGGATCTTCTCCTAGGCATAGAGGAATCACCGGGTATGAGGTGGAATGACCTGGCATTACGCCAAGGTGATGTGCGTTCTGACGACCTCATTGCGGCGTTTCCTAAGACCTCTCAGGGGCTTCCCGTCCTCACGGTGGCCCGTGGCAATGACGCGCACACTATTGATGACGCAACATTGAATGCGGTTATTCGGAGCCTGCGTGGCCACACCAGCGTGGTTGTGGACCTTTTACGCGAAACGAGTATTGCCGATTCCGCTCTCGACGCCGCCGATTGCGTAGTGCTGTGCATCCCCGCCGAAATTCGCGCGGTCGCAGCAGCAGAAAGATTGGTTCAACAGATGCGCGCCCGCAACATCAAAGTCGTCGGCGTGCTGCGTCACCGCTTATGGTCATCGGTGGATGCCAGTGATGTTGAACGAGCAGCGCACCTCGATGTTGTAGCGGAGATAGGAAATCTGTCGCGGCTGACAAAAACCACCGAATACACGGGTCTTTCGTCGCCTTTGCCACGCAGCCTCAAGGCTGCAGCGACGGCAGTGCTGGAAGAAGCTCAGGCAGCATGA
>CpI37_246
ATGATGAACCATCAAGACGTGGTAGCACGCGTTCAGCGCAGAATCGCTGAAGATCCAGGGTTGGCAGATTCCGCATCGCTTGCGAGTCTGGTCAGACAAGAAGCACACGGAGTAATAAGCGACGTAGACATGATCTCGCTGCTTAGACAACTGAGATACGACTCCGTTGGGATCGGCCAACTAGAGAGGCTTCTGGTTATCCCCGGAGTGACCGATATCGTGGTCAACGGAACCACGGGAGTGTGGTTTGATCGCGGACAGGGACTGGAACGCGCCGACGTAGCTTTTGCCTCAGATGATGAAGTCAGGCGATTGGCCACCAGATTCTTAGTAGCATCCGGCAGCAGGCTTGATCATTCACATTGCTTTGGCGACGGACGAATCACCAGGGATGACGCCACAAGTATCCGCGTTCATGCGGTATTGAGCCCGCCGTCGGAAGCGGTACCTGCCTTTCCCTCAGGGTCCTCAGACAAGCAACAACGACGATAA
>CpI37_247
ATGATTGCGCTGCGCAAACCCTTTTTGGTTGTTGGTGGGACGGGAAGCGGGAAAACGACACTGCTGAGCGCCCTGCTTGCTCAAGTAGACCCAGGAGAACGCATAGTGTGCATTGAAGATACTGCGGAACTCCGACCCGCACATCCTCACGTGGTGTCGCTTGTCTCTAGGGCTAAAAACACTGAAGGTAGCGGCGAGATAACAATGACCACTTTGTTGCGTCAGGCTCTTCGGATGAGGCCAGATCGCATTGTTCTCGGAGAAATACGTGGTCCAGAGGTGGTCGATTTGCTCGCGGCCCTCAATACCGGACACGAGGGATGCGCAGGAACCCTGCACACCAATTCGCTGCAAGAAGTGCCAGCCCGGATTGAAGCTCTAGCAGCTCTTGGTGGGCTTGATCGGCAAGCTTTGCATTCCCAACTCGCAGCGGCTTCACCTGTGGTCTTGGCCATGAAGCGAACCCGGCAGGGGAGACGGCTTCAGCAGATCGGTGTTCTTCGGGGATACCCGCTTGAAGTGCATCTGGTGTGGGACGACACAATGCAAGGAGCGCCCTCGTGGAATCTTTCATAA
>CpI37_248
GTGGAATCTTTCATAATGCTTGCAGCTGCCGCCTGGGTATCGGCATCTCCCTCCCCGAAACGGCGAGCTATAGGCAAGAAAGCCACACGACAATGGCAGAAGAAAGCTATAAGCGTGATCCTTGTAGTGGCCCTAATTTTTTTCCTCTTCGGCATCACATTCCCCCTCGTGGTTTCAGGAGCTCTCATCGTGGCTACAATCGTGAATTCCTGGAATAAGCGGAGATTAGAGGCATCTCAACGCCGGGAACAAGAGGAAATATCAACTGCATTGGGGAGTCTCGCCGGGGATCTACGGGCGGGGGTTGAAGCTTCTGTTGCTTTAGAAAACGTGGCTCAGAACCTTCCTGAATCGGCATTGAAAGATACCCTCATGGCGGCGTCGAGAAGCTCGCGCATTGGGGGATCCGCATCCGCATATTGGCAGCAACGTGCTGTTGCTATCCATGGCATTGAGAAAATAACCCATGCCTGGCGCTTGAGTGAACGGTACGGGATTGCGCTGGCGCCTTTATTAGAGAAAAACAGGGCCTCACTGGATGAAGATCTGCGCCATGCAGAACGCACCCAAGCTGCCCTGCAAGGTGCTAAGGCCACGGCGTACATCCTCACCGCACTGCCTTTTGTAGGGATTCTTTTAGGGCGAGGAATGGGCGTGAATGCTTTGGGATTTTTGTTTCACACACGTATCGGAGCAGTGCTTTTAATACTGGGAACTCTATTGGTCTGCGTAGGGAACCTGTGGAGCCAGGCGATTATGGAGAAAGCGCGATGA
>CpI37_249
ATGATCACGGTTATTGCGATGGCATTAATAGCATTAGCGGCCAGCATCAAACGGCCCGATGTTGTACAGCGAATCTATCGTGCGCGTGATGGTCCTCAGAAAATACCTTGCGGGGTACAAAGATACTGGGATGCACTACTGCACAAGCTTTTAGCAGATCGGTTATCGAGTGATTTTCTCCGTAAAAGCGCCTACCAGCTGGATCTTTTCGCCGCTTGTGTGCAATCAGGTTTGACACCTTCACAATCCGCTTTTGCCGTTGCGGCGACAGAGGAATCATCACCCAGAGACGCTCGGGCTAGAAGCGGTTGGCTGGAGGTGGCAATGATGCTGGAGATGGGGATGCCCGCTGAGCGCGCATGGCAGAGCCTTGCAGAGCATTCCGCGTTAGGGGACCTGGTAACAGTGGCGCGAGCTTCAGAGAGATCGGGAGCGACTTTGGCTGAGGCGTGTGAGAGATTGGCACGACAATTACGCGCACGGGCATCAGATCTAAGTCTCGCCCGAGCAGAACGTGCGGGAGTGCTCATTGCATTGCCGTTGACCGTATGTTTTCTTCCCGCATTCTTCTTACTCGGACTTGCGCCAGTGGTCATCAGCTTGGGAATTGGGATTTTTTCTTGA
>CpI37_250
ATGTTTACTGCTTTTATCCATAACTGTCACAAACTCGTTGATAACGAAGACGGGATGACCACTATCGAGTACGCCATGGGTGCACTGGCCGCCGCAGCTTTGGCGGGTGCGCTGTATTTAGTTGCTACGAGTGGCTCGGTATCAACCGCTCTGGAAGACATAATCACGAATGCCTTGAACAAAACTCCAGGTTAA
>CpI37_251
ATGAGCACCATAGAAACAGCAATCGTGTCAGCGGCACTCATTATTCTTGCAGCAGCGATGTGCAGCGGGATTGTTAGTGTCGCTGCACAATTAACTGCGATTGATAATGCGGGTGCTGCTGCACCGGCTCGTGCCATAGGCGTGGAGTTTACAGCTCCGCGAGGAACAATTGATTTCTCCGAATCCAGTGGATTGATTACTGCTACAGCGCGTGTTCCGAGCCCGTTGGGAACCCGAACCGCCACTGCGATTTTTCCCAAGGAGCAGCCATGA
>CpI37_252
ATGAAAAAACTTCGACTAGCTATCTCCAATCAGGATGGAAATGCAACAATTCTAGGAGCAGGAATAATGGTGGCATTTTCTGCTGTGTTGTTGTGCTTTGTAATAATCGCCAATTCCGTTTTAGATCAGCACACCGCCCAAAATGCGGCAGATCTCTCCGCAATCGCAGGGGCGACTGCCGCAACGCAAGGACTAGTCGCCTGTGAACAAACACAGAGAGTAGCAGCGCTTAATGATGCAGTGCTTATTGACTGTATTCAGGTCCACAATGACGTCATCGTGGAAGCCAAGGTAGGAAAACAAACAGCGAAAGCACGAGCGGGACCCTTATGA
>CpI37_253
ATGGCTACTCTCATCGCAGAAGGCGCACGAACCCTTACCTTTGTTCGCTCCCGACGCCAAGCCGAACTCACTGCTTTGCGTTGCGCAGAGGAACTTTCTTACCACGGACGCCCTGATCTGGCACCTCGTATCTCAGCTTATCGAGCCGGCTATCTGGCCGAAGATCGCCGCAGAATCGAAGAGCAGTTAGATAATGGCCAGCTGCTCGGCGTAGCCAGTACCAATGCATTAGAACTCGGTATAGACGTAGGCGGGCTCGACGCAGTAGTAACCGCGGGCTTCCCTGGAACCGTCGCTAGCTTTTGGCAGCAAGCAGGTCGAGCTGGTCGGCGTGGTCAAGGGTCCTTAGTCACTCTCGTAGCTCGTGATGAACCCATGGACACGTATTTGGTCCATCATCCAGAGGCCCTTCTTGGCAGGCCTATCGAGCGCACTGTATTCAACCCACACAATCCACATATTCTGGCAGGCCATCTCTGTTGCGCCGCGTTAGAAGCCCCGCTTTCCGACGCGGAGATTAACTCCCTCGGGGCGCAGCAGGTAGCTGAACGCTTAGAGCGCGAAGGATTGCTGAAACACCGCCGCCACGGATGGTTTGCTGTTGAGAAACCCGGTGAGCCAGCCGCACATGAGTCAGTGAGCCCACGAGGGTCCGGATCTTCCATCACCATTGTGGATGAAACCGACGGCCGGGTCTTGGGCACCATCGAACAGACTCGGGCGGTCTCTCAAGTTCATCCTGGTGCTGTTTACCTCCACCGGGGAGAGAGTTTTATCATTAGCAGCCTCGACCTTGAGCAACACCTTGCGCTAGCCCACCCTGATGCCCCTGATCACAGCACCTACGCCCGAAGTACCACAGACATCCGCATATTAGGTGAGGTAGACAAGGTTGCCAATCCCGCACCTGGCCTGTGGGTTTCCAGCTTAAATGTGGAAGTCACCGACAGAGTCACAGGCTACGTGGTTAAAGCGCCAGACGGATCGGTTCTAGACGTAGTACCACTCCAGATGCCTCCGCAAACGCTCATCACACGCGCAGTTGCTTACACGATTGATCCACTTATTTTGGATCAATTAGGCATCACCGATGTTCCCGGCGCGCTGCACGCCGCTGAGCATGCGGCGATCGGCATCCTTCCACTTATTGCTACCTGCGACCGCTGGGATATTGGCGGTGTATCCACAGAGATGCACCCAGACACTGGGCTACCCACCGTATTCGTTTACGACGGACACCCTGGCGGCGCGGGGTTTACCGATTGCGGTTATGAGCGCTTTCCCGAGTGGATTGCCACCACCTTTGACGCGATCCGCTCATGCTCCTGTGAGTCTGGATGCCCATCATGCGTTCAGTCGCCTAAGTGCGGCAACGGAAATAGTCCATTGGACAAAGGTGGCGCAGTCGCACTGCTTGGATCCATATGCACAATGCTCGGTGTCACTCCTTAG
>CpI37_254
ATGGCCGAAGCTAACCCCAATATGGGGTATCAATTGGGCCAAGAGCTCGCTTCCATCGTGGCAGACAGGTACCCCAACTCCACGTGTACGCACCTCGAAACCACCCCAGCCAAGCCAGCGCGCTACGCAGATTGGCCAGAATGGGTCTATCCCCCGGTTAAAGAAGCCCTTATAAGCCGAGGCATCCAAAGGTTGTACGCTCACCAGCAAGAAGTCGCACACAATGCATGGGAGAAAATAGACACCGTCATTGCAACAGGTACCTCCTCCGGTAAATCACTGGGTTATCAGCTCCCCATACTTTCTTGTCTTGCATATGACTCCATAGCATGCGCTATTTATCTCACCCCCACAAAGGCACTCGGCTCAGATCAGCTCAATGCAGTAACAGCGCTATTGCAAGAAGCCCAAACCTTAGGGGGCGACGCACTAGACTCTGTTCACCCCGCGCCTTACGACGGCGACACGCCCTCCGATGCCCGCTCCGGTATCCGCGAGCAGTCCCGCTTCATCTTCACCAATCCTGACATGCTCCACGCCGGGATTCTCCCCAATCATCAGCGTTGGGCACGGTTATTCCGGCATCTGCGATTTATCGTGATCGACGAATGTCACTCTTACCGAGGAGTCTTCGGCGCTGGAGTCTCTCTTGTCCTGCGGCGGCTCCTCCGGATAGCTTCCCGCTATGGAAGCACTCCCACAGTGATCTTGGCATCAGCTACGAGCAACAACCCTGCCGAACATGCCGAGTTGCTCCTCGGGCGTCCCGTATACGCAGTCACCACAGATTCAGCCCCCACCGGTGCACGCACCATCATGTTGTGGGAACCAGGCTTTCTCGATGGCGTGGAAGGCGAACATGGTGCTCCCGTGTGA
>CpI37_255
ATGGCACAGGGAACTGTGAAGTGGTTCAACGCTGAAAAAGGTTTCGGCTTCATCGCACCGGACGATGGCTCCGCTGATGTTTTCGTTCATTACTCTGAGATTCAGGGCAATGGCTTCCGCACACTCGAAGAGAACCAGAAGGTTGAGTTCGAGATCGGCGAGGGAGCTAAAGGTCCTCAGGCTCAGCAGGTTCACGCTCTGTAA
>CpI37_256
ATGGCTGAAAAGAGCGGACCTAAGCGCCTTGTGATCGTCGAGTCTGCGACGAAGGCTAAGAAAATTGCCCCTTACTTAGGCGACGACTACATAGTCGAGGCCTCCGTGGGGCACATTCGCGATCTCCCGCGAGGCGCTGCAGATGTTCCCACTAAGTACAAAAAGGAGCCGTGGGCCCGGCTTGGTGTGAACACAGAGAACGGCTTTGCGCCTTTGTATGTGGTTAGCCCGGACAAGAAGAAGAAAGTCGCCGATCTCAAGCAAAAGCTTAAGCTTGTCAACGAACTCCTACTGGCCACAGACCCCGACCGCGAGGGGGAAGCCATCGCGTGGCACTTGCTTGAGGTTCTCAAGCCTAAAGTGCCCGTGAAGCGCATGGTGTTCAATGAGATCACTAAACCAGCGATTCTGGCTGCTGCGGAGAACACTCGTGAGCTGGACGCGAACCTGGTCGACGCGCAGGAGACTCGTCGTATCCTCGATCGTCTCTATGGCTATGAGGTCTCCCCTGTGCTGTGGAAGAAAGTCATGCCGCGGCTTTCTGCTGGCCGCGTTCAGTCGGTGGCTACCCGCGTGATCGTTGAGCGGGAGCGTGAGCGTATGGCTTTTGTATCCGCCGAATACTGGGACATTGAGGCGGAATTTGATACGGGTAAGCCTGATACGGATGGCAATCCACATCAATTCACTGGCCGTCTTACCTCTGTCGACGGCAAACGCGTGGCTACGGGCCGCGATTTTAACGACCGTGGCGAGCTTAAAGGCGACGCGGTGGTTGTGAATAAGCAACGCGCTGAGGCATTGGTTGCGGAGCTGACAGGCGCTCCAATGAACGTGGCCAAGGTAGAAGAAAAGCCTTACACTCGCCGCCCTTATGCGCCGTTTATGACTTCAACTTTGCAGCAAGAAGCTGGACGCAAGCTGCACTTTACCTCTGAGCGCACGATGCGTATCGCGCAACGTCTGTATGAAAACGGCCATATCACTTATATGCGTACGGATTCCACGACGCTGTCGGAGCAAGGCTTAAAAGCGGCTCGGGAACAAGCTATTTCGCTTTACGGGAATGATTATGTGGCAGAAGGGCCGCGTCGTTATGACCGAAAAGTAAAGAACTCACAGGAGGCTCACGAGGCTATCCGTCCGGCAGGAGAGCATTTTGCTACCCCTGGAGAGCTGCACGCCCAGCTCGATGCCGAGGAATTTAAGCTCTACGAACTCATCTGGCAGCGCACCGTAGCTTCCCAAATGGCAGACGCCAAGGGCACATCCATGAAGGTGACCATTGCGGGAAAGAACGCTGAGTTCTCCGCTACTGGACGAACAATCACGTTCCCCGGCTTCCTGCGTGCATACGTGGAAATCACCAAGCTTTCCGACGGTCGCGACCTTGCCGATAACGCCGAGCGTCACCTGCCTCGTCTCGCTGAGGGCGATGCCTTAGACGTGAACAAGCTGGAAGTCGACGAGCACTCCACCAATCCGCCTGCGCGCTATACAGAGGCGTCGTTGGTGAAAAAAATGGAGGAGCTGGGCATCGGACGCCCATCGACGTATGCCTCGATCATCAAGACCATTCAAGATCGCGGATACGTTTACTCCCGCGGTAATGCTCTGGTCCCAAGCTGGGTAGCTTTTGCGGTTGTCGGTCTTTTAGAGAAGAGCTTCTCTGCTCTTGTCGACTACGATTTCACCTCGTCGATGGAAGACGAGCTGGATGATATTGCCGCAGGACGGGAAGACGGTACTGAGTGGCTCACTGGCTTCTATTTTGGAGATGCCGCAGCCTCCGATGCCACCGCAGAATCTATTGCACGTCACGGCGGGCTTAAAGCACTTGTCGGCGACAACCTCGAGCATATCGACGCGCGTTTGGTTAACTCCTTAGAACTCTTCCAAGACTCAGAAGGCCGTGCCGTTAATGTCCGCGTTGGGCGATACGGCCCCTATATCGAACCGCAGATCGGTATCAGTGCTGATGGCGAGGCCGAGTATCAGCGCGCCAATCTCTCAGACACCACCACCCCAGACGAGCTGACCCTCGATGTGGCGGAGAAACTTTTTGCGACTCCGCAATCTGGCCGTGAGCTGGGTAGGAACCCCAAGAATGATCGCATGATTGTGGCCAAGGAAGGGCGTTTTGGTCCTTACGTCACCGAGTTGGTTAACGATGATGAGCGTGCTCAGGTGGAGGCCAAAGCAGAGGAGATCGTTGCTTCTGAGCGCAAAGCTGAGGATGAGCAGCGTGCTGCCGAAGGCAAACGCGCCAAGAACTGGGAGACTAAAACTGCAGTTAAGCAGAAAGAAAAGCGGATCGCTGAGATCGTCGATGAGACTCTGAAGCCAGGCACCGCCTCACTGTTCAAGGATATGGAGCCTGCCACAGTTACGCTTGAGCAAGCCCTCCAGCTTTTGTCCTTGCCACGCGAGGTGGGAGTTGATCCTAGCGATAATGCACCCATTACCGCGCAGAACGGTCGCTATGGCCCCTACCTGAAAAAGGGTAATGACTCGCGCTCACTGGCGAGCGAAGAGCAAATCTTTACTATCACCCTGGATGAGGCCCGCCGAATTTACGCTGAACCTAAACGACGCGGCCGAGGCGCTACCTCCCAGTCTGTGATTAAAGAACTAGGCGATAATGACGTCTCCGGCAAGCCAATGTCCGTGCGTGATGGACGTTTTGGGCCTTATGTAACCGATGGCACTACCAATGCTTCTTTGCGACGAGGCGACGACCCCACGGAGCTTACAGACGCTCGTGCTAACGAGCTCCTTTCGGAACGCCGTGCCAAGGAGGCCGCGGATGGCGGCGCAGAAAAGAAAGCTACGAAAAAAGCTGCGAAGAAGTCCACCAAGAAAACCACGGCGAAAAAAGCCGTGAAAAAACCTGCAAAGACTACAAAACGAGTGGTCAAAGCTGGACGTAAGAAATAG
>CpI37_257
GTGTCTGACACCGACATTGCGAAACCATCGACGGGTTCCAGCATCCGCGAACTTACTTTGCGCGCCGTAATCATCGGCGGCCTCATTACTCTTGTCTTTACGGCCGCCAATGTTTATCTGGGGCTAAAAGTTGGTATTACTTTTGCCACATCTATCCCCGCTGCTGTTATCTCGATGGCGATTCTGCGTCGTTTTGCAGGGCACACCATCCAAGAAAACAACGTCGTTCAAACGATCGCATCTGCAGCTGGCACACTGTCCGCCATTATCTTTGTCCTCCCCGGTCTCATCATGGTCGGATGGTGGAGCGGTTTTCCTTATTGGACTACAGCTTTTGTCTGCGCAATTGGCGGCGTCCTTGGTGTTATGTACTCCATTCCGTTGCGTCGCGCTCTGGTCACCGGCTCTGATCTTCCCTACCCCGAGGGCGTAGCCGCAGCCGAGGTCCTTAAAGTTGGTAACGACACCGGCAACGCTGAAGAATATGAAGGCAATAAAAAAGGCCTCGCCGTAATCGTCTGGGGCGGTATCGCTTCTGTTGGTTACTCTTTGCTGACAGCTATGAAGGCAGTAGCTGGGGAAGTCTCCACTACTTTCAAAGTAGGTGCTGGTGGAACTATGTTTGGTTCCAGCCTGTCCCTCGCCCTCATTGGAGTAGGACACCTGGTTGGTCCTGCCGTCGGTATCTCTATGATCGTTGGACTTCTGATCTCCTACGGCGTATTACTTCCTTATTTCTCTGCTGCTCCTTTAGCGGAAGGTGGCGAGCTTGCTAGCGTAGTCAATTCGACTTTCGTCGGTGAGGTTCGCTTTGTCGGTGCCGGTGCTATGGCAGTAGCTGCAGTATGGACTCTGATCAAGATCATCGGCCCCATTGTCAAGGGAATCAAAGAATCCCTGGCTTCCTCTCGCACACGTGCCGCAGGAGGCGACGTCGATCTCACCGAACGGGATATTCCGTTCAAGTTAGTTGTTGGCACCATCTTGGCTTCTATGCTCCCAGTGAGCGCCTTGCTCTATCTCTTCATTCACGCATCGGAGATTGCCCATCACACAGCAACGCTCGTTATCTTCAGCATCGTATTCGTTCTACTCATTGGTCTCATCGTTGCCTCTGTATGCGGTTACATGGCTGGACTCATTGGCGCATCCAACTCCCCGATCTCTGGCGTAGGCATCATCGTTGTTCTAGCATCAGCCTTGCTAATCAAGGTGGTCACCGGATCTGAGTCTGATACCAATGCCCCAGCTCTAGTTGCATACACGCTCTTCACTTCTGCGGTGGTCTTTGGCATCGCTACGATCTCAAATGACAATCTGCAAGATCTTAAAACTGGTCAGCTTGTTAATGCCACCCCGTGGAAGCAGCAGGTAGCACTGATCATCGGTGTTATCTTCGGCTCAATCATCATCCCTCCCGTTCTACAACTCATGCTCGACGGCTTTGGCTTTGTAGGTATGGAAGGAGCAGGTGACAACGCCCTAGCAGCTCCTCAGGCGGCACTACTTTCCTCTGTAGCAGAGGGCATCTTCGGCGATTCCCTCAACTGGAACCGCATTGGGCTCGGCGCCATCATCGGGGTCATCGTCATCATCATCGACGAGTTGCTCAAGCGCACCAAAGGCTGGAGCCTTCCTGCTCTCTCCGTGGGCATGGGCATCTATCTCCCCATCGCGCTCACTGCCATCATTCCGGTAGGTGCATTCATCGGCTACTTCTACGATAAGTGGGCAAAGAAACAAAGTAATCCGGAGTTTTCCAAGCGCATGGGCATTCTACTTGCCACCGGCGTGATCGTCGGTGAGTCCCTCTTTGGCGTGCTCAATGCCGCTATGGTCGGAGGAACCGGTATGGAAGCGCCACTTGCGATCTTTGGTTATGGCGAAAATGTTGCCACCGGCGTAGGCATCATAGTGTTCGTTCTCCTGGTAGTTTCACTCTATCGCTGGGTACGCAGCAAAGCCTCAGAATAA
>CpI37_258
ATGACCAGAATGTGGCGCGCCTTTAAATGGCTCTTTGGCACATCGTGGCCGCTGTACGCCACCACCGTCCTCGGCTCTAATGTGCTGGGCGCAGTTGGTGTCATGCTGTTTTTGCGATACCTCGTACCCCTGCCAGAATTTGCGGCTTTTACCAAAGGAACCAGTTACCTCCCCACCCTGGGAATCAGTTACTTAGTGGTGGCGGTCGCCTTCGGCATCGTGGTGACGTTCAGGTTGTTCCGCCCGGTCCTGGATTGGCAACGCCACCCAGAGATTCACGACCCCAACATGGTCCGAAACCTTGTGATGCGCATTCCCTTTTACCAATCAACTCTGTGCGCCTTGGTATGGCTTATTGGCATCGTGATCCTGGCGGTAGCTTCCGCGCAAACCTCGCTACGTTTGTCTTTGGCCATTATCGTCGCCACGGCCTTAAGTGGGTCTGTTGTCATTGTTTTGACGTATCTTGAGGCCGAACGCCTGGTACGGCCTGTAGCAGCTACTGCGCTGGCCCGCCGGTTTGAAGACTCTACTCTTGAGCCGCCCATCGCTTCTCGTCTGCGGCTCACGTGGTTGTTAACCTCAGCTGTCCCCATCGTCGGAGTGCTTCTCATGATCGCGGGCTACTACGCGGGGCTCTTTGGCAATAACATCCGAGACATTATCCCGGCTGTTCTCACGCTCTCCCTTGTGGCACTTGTTACTGGATTCCTAGGTACAACCTTGTCCATTATGAGTGTTGTAGACCCCATCCTGGAGTTACAGGGGGCAATCAACAGAGTGCGTCGAGGAGAAAGCGACGTCCAGGTAGACATCTACGATGGTTCCGAGCTCGGCGTACTGCAGGCAGGCTTCAACGAGATGATGCGAGGTCTCAACGAGCGCCAGCGCGTCCGCGACATCTTTGGGCGCTATGTGGGTACTGAAGTCGCCCGTCGAGCGCTTGAAGAAAAACCCCAGCTGGGTGGCGAGGACAGAGAAGTAGCGGTGATCTTTGTCGACGTCATCGGCTCCACCACCTTTGCCGTCAACCATGACCCGGAAGAGGTCGTGGCAGAATTAAACAAGTTTTTTGAACATGTAGTCGGTGTAGTTCACCGGAACAAAGGCAGCATTAATAAATTCCAAGGAGACGCCGCACTGGCGGTTTTCGGAGCCCCTATTACGCTTTCCGACGCCACGGGGCATGCGCTCACCGCCGCACGCGAGCTGCGGCAAGAACTCAGTGGGCTGCGCCTTGAAGCCGGCATTGGGGTTGCGTCTGGTCACGTTGTTGCAGGAAATATCGGCGGTCTTGATCGTTTTGAATACACAGTTATCGGAGACGCCGTGAATACCGCAGCCCATCTCACCGAGATAGCCAAGAACACTCCTGGCCGTGTTCTGACCAACGCTGCAACGTTAAAGAAGGCCAACGAGGCGGAGCAAGCGCGCTGGACGCTTATGAAGTCCGTAGAACTCCGAGGACGCAGCATGATGACACAGCTTGCACGTCCCATCCGACCTACGCTCGCGGATCGTTCTTAA
>CpI37_259
ATGAGCACCAACGACATCTTCTCGCATATGGGCGTGAGCGAGCACATTGCACCGGCCCTCCGAACTGCGGCGTATGCGGCGCGAGCGCATGAGGACGGCAGTGCAATGACTCATGCCTGGCTGTTCACGGGGCCTCCTGGCTCAGGGCGTTCGGTGGCGGCGGTAGCGTTTGCAGCGGCACTGGAATGTGAGGATCCCCATGTGGCCGGTTGTGGTCGGTGCCCGCAGTGCCGTTCAGTGATGGCAAACGCGCATGCCGATGTAGTGCATATTGTTCCCCGCGAGCTGTCTATCTCTGTGGAAACGATGCGTGCGGAAGTCGTTGAACCAGCTGCAAAACGTCCCACGGTAGGACGATGGCGCGTGGTAATCCTGGATAATGCGGACAGGCTTACCGACGGCGCCGCCAACGCCCTTCTCAAAACTGTAGAAGAGCCCCCCGCGCATACCGTGATCATGCTGTGCGCCCCCTCCACGGATCCAACAGACATTATCCCAACGCTGCTTTCTAGAAGCCGCCACGTGTATGTTCCGCAACCGACCACGGAGCAAGTAGTGGCTGTGCTTACCCGCGATGGATCAATTACAGAAGAAGACGCACGGCTGGCAGCAGCTTCCTCCGGCGGTCACATTGGGCGGGCTCGCTGGTTGGCCCGCGATGTTGAGGCGCAGCGCCGCCGCGCGAGCATATTGAACATGGCTGAGCTTGTTTTCCACGGTGACCAGGCATTCCAAGCGGTGACCGGAATCGTGAAAACTGTGACAAAGCAAGTAGAGGAGCAATTGTCGCAAGAAAACGACGCAGAGCTAGATAAACTACGCAACTCACTGGGCATGGGCGCCCGAGGCAAAGGCGTGCATAAGGCTTTGCGAGGATATGAAGCTTCCGTGCGCGATTTAGAGGAAAAACAGAAAAAACGGAGGACGCGAGCAATTCGCGACAGTCTGGATCTGTCTCTTGTGGACCTAGCGGGGTTGTATCGTGATGCTATCATGATCAGCTCGCACGCAGACGTGCCTCGGACTCATCCCGATATGGTCGGCCTAGCAGAGGAATTGGCGCAGCGGGTAAGCGCCGAAGGGCTGGTTGCCTGTGTAGATGCGATAAATCTATGCCGGGAGCACATTAATCACAATGTTCGCCCAGAAGTGGCTTTCGATGCAATGATCGGACGTATTCGGCTAGCCTGTGGAGCGCACTAA
>CpI37_260
ATGGCCTCGTCTCGCTCGCAATGTTCCTTGCCGCAAAACAAAAAGACCCATTCCACTGCGTCCATAGTGGCAGGTGCTCTTCATGCTCTCTCCTGGATCGCTCTCATCCTGGTGTGCTTCTTTGCCTTCAAAAATGGCCACTTTTCGGAGCAGATCATAGGGCTTAGCTTCATTGCAGTAGCAGCCACCGGAATCTGGGTGGCAATCTGCGGGGTTAACCGCCGGCGAAACAACTAA
>CpI37_261
ATGAAAGCACGACGTGGAGTTCCATCAACGCTTAAAGCAATGGTCCAGCTTGCCCCAACGCTTATTTCTTCAGGAATTCTCAACGTAGAAGGCAACCCCTCCGCCATTTTTTCCATTCCTCAGCTTCTTGCTCGCTATAGGTTTACTACCGCACGCGAGGTTGAGCAGGCCTATCGCATTTGCCCCAATCGCATAGCGCTTATCGACGACGACGGCACCCTGACCTTCAGCCAGTTACGCAATGATTCGCTTACCGTCGCCCGGCACTTTGCATCCCTCGGCATCAATGATTTAAGAATCGGCGTCATGGCACGCAACGGCCGCGCATCCATTTATCCTCTTGCTGCTAAAGGCTACGTGGGGGCCTCGATCTACCTCCTCAATATTGGGTCTTCACCCGAGCAGCTAGTTGGCTGTATTAAACGCGATGGCATCAATGTACTGGTGATCGATGAGGAATTTGTAGACCGCCTCCCCACCGATCTCACCGGCCTGCATGTCATCGTTGGACACCGTGAAAAAGTCCCCTCCCAGCGCACCGCAGAATTGATCACTCTGGACGATATTGTAAGAAAACCGTGGGAAACCGCAGATATTTCTTTGCCTACATTCCCCAAGCACGGCAGCATCGTGCTCATGTCTTCCGGCACCACAGGCATTCCTAAAGGCGTTATGCGTAAAGAGCTCACGGCTCCCACGGTGTTAGAAAGCGTGCTCACGCAAGTTCCGTGGCGCGCGAACATGACAATCCAACTCACAGGTTCCATCTTCCACACATGGGGATGGGCCTGCCTGAACATTGCCTTCGGCCTGCGTTGTACGGTTATTACTCGCCGTAAGTTCGACCCCCAAGAAGCGCTTGCAGACGTCCAAAAACACAAGATCGACGCAATGATCTCCTCCCCCATCTTCCTGAAGCAATTCTTTGCGGTCGAGGGCCAAGAAAACTACGACTGCTCCAGCCTCAAATTCATCTTCTCCTCCGGCCACTCGCTCTCACCGTGGCTTGTCGACGCCGTCCACGAGCGCTTTGGAAAAATCCTTTGCAACCTCTACGGCAGCACTGAAATTTCTGCGGCCGCGATCGCCAGTATGGAAGAAATCGCAGAAAACCCGGCCGTGGCTGGGAAAATCTGCAAGGGTACCCAGCTGGTCATCCTCGATGACAATGACAATCCAGTGGGACCCGGAGTCCCCGGCCGTATCTTCTGCCATAACAACTTGTCGCTCACCGGATACACCGACCCCAACATCCCTATCCCACGCGTCGGAGACCTGGTCCAAATCGGCGACCGCGGTTATATCGATGAGAACAATTACCTCTTTGTGCTCGGCCGTGCAGATGACATGATCATCGTTGGAGGCGAAAATGTATATCCTCGCTCCGTCGAAGAAGTCCTTGAGCCCATGGCAGGCATCGCTGATCTCTACGCAAGCGGCGTGGAAGACGAGGACATGTTTGAGCGCATCGCGGTATGGGTCGTTCGCTCAGATTCTCCTGAAGGGGCAGCCCTCACCGAGGATTCCATCCGCGACTGGGTAAAAAATAATCTCGCGGAACACTCCATCCCTCGCGATGTCCACTTTGTAGACTCTCTCCCCCGCAATGCCACGGGCAAAGTAATCCCCCGCATGCTCAAGCCCTAA
>CpI37_262
ATGCTTCGTAAACTTGTCACCGCCCTTACTTCAGCAGCGATCGTGGTTTCGCTGACCACGGCTCCCCAAGCACTCGCAGCTGAACGCAACATGGTAGTCCTCGGAGACTCGATTATTGCGGACTCCCCGGCGACACAGTTGCTAGCAGATCGTTTCACCTCATCGAGGAACTGTCGACGCTCCCCTGATAGCTATGCGGAACAAGCCGGGCGTCGCTTGGGGCTTCCTGTACGCAATTTCTCATGTCCGGGCGTGCAATCTATTTCCACAGGTTCCTTTTCCGGCGGCCCCTTCAACGTAGAGGTAGATTCGGCCCTTAACAGTGGTGCTTTGAATACGGCTACCGCGCGAGTAGTGATCACCCATGGGTTCAACGACACATACTTCAACGGAGGTGAATCTGAGGGCTCTACGCGTGCACGTTTTGTCGCTGCTATGCGCCCGCAGATTGATCGAATCCGTGCAGCAGCCCCGCATGCGCGGATCCAGATCGTTGGCTATCCGACCATCGTTACTGGCAGCCGTATCTGTCCACTACACATCATTCCTAATATCACCCTTCCGGTGCCGGCGGGAGCGATGGAGCGCTGGGAGAACCTTGCACAGTGGATGAACGTAGACCTTGCTCATGCGACCGGGGTGGAATTTCTAGATTTAAAGCCGCACACCCGGAATAACGGCATGTGCGCTCCTGATGCAGACCGCTACTTCTCTGGCGTTATTGACTTCACCGCTGGCAGAGGCAATATGCCGCTCCATATCAATGCCCGCGGACATGAACGCATCGGCGAGATCCTAGCCAACAGCTAA
>CpI37_263
TTGAAGGGAATCATCTTGGCAGGCGGGTCAGGTACCCGGCTACACCCCATAACTTTCGGCATATCAAAGCAGCTCATGCCGATTTATGACAAGCCGATGATCTACTACCCACTTACCACGCTCATTCAGGCCGGTATCTCTGAGATCCTGATCATCACAACTCCTGAGGATCAGCAGGCCTTTCAGCGTCTCCTGGGCACCGGCGAGCAATGGGGTATTTCCCTACGCTACGCGGTGCAACCGTCTCCCGATGGACTTGCACAAGCATTAGTGATCGGCCGCGACTTCATTGGCAATGACGACGTAGCGCTGGTCCTCGGCGATAACATCTTTGATGGCAATGACCTAGACGCCTCTCTTCAAAATTGCTACACCCCCGGTAAAGCCACCGTTTTTGCTTATGAGGTCTCCGACCCTCAACGCTACGGAGTAGTTAATTTTGATTCCCATGGCATGGCCACCGCGATCGAAGAAAAACCAACTCATCCAACATCCAATTTTGCTGTAGTCGGACTCTACTTTTATCCCAATGACGCTGCTACACTCGCAGAACACCTGACCCCCAGCGAGCGCGGAGAATTAGAAATAACCGCGCTTAACAGTGCTTATTTGGAGCAAGGACGGCTGCGCGTCCACAAACTAGAGCGCGGAAGTGTGTGGCTGGACACCGGCACGATCGACTCTATGAGTGAGGCCTCCTCCTATGTTGAGGTTTTGCAAAAACGCACCGGCTCAATCATCGGATCCCCTGAGGTGGCTGCGTGGCGCGCCGGGTTTATCAACGACTCCCAGCTACGCGCATTGGGTCATGCTCAGCTGAAGTCTGGCTACGGCAAATATTTGCTGCGTGCCCTAGGCGAAGGCTGGTAG
>CpI37_264
ATGAACATAGAAACCTGCCCTATCCAGGGCATGATGGTCATCCATCTCGACTTGCATGAGGACTCTCGCGGCTGGTTCAAAGAAAATTGGCAAGAGGCCAAGCTTGCCGGCTTAGGATTTACCGGTTTCCGACCAGTGCAAAACAATATTTCCTTTAATGCTGAGGCCGGAGTAACCCGCGGTTTACACGCAGAACCATGGGATAAATACGTCTCCGTAGCAACCGGCTCGGTCTTTGGCGCCTGGTGCGATTTACGCGAAGGGTCCGCAACGTTTGGCGCCACATTTACCATCACCATTACCCCTGAGACCGCTGTCTTTGTTCCGCGGGGGGTGGCCAACGGATTCCAGGCTCTTGAAGCTACCGCATACACCTATTTAGTCAACGACCACTGGGCACCAGACGCTCATTATTCTTTTGTCAATCTTGCTGATCCTGCATTAAACATTTCTTGGCCGATCCCCCTCGATCAAGCGACCCTTTCCAAGAAAGACACGACGCACCCTCCGCTAGCATCAGCGGTACCCGTACCACCCAAGAAAGTACTGGTTACCGGGGCAAACGGGCAGCTTGGCAGGGCTCTAAAAAAGGTCTTCCCCCATGCCGAGTTCTGCTCTCGCACCGACTTAGACATCACTACAGACATTACAGAGGCGCGTCGCTGGGCTGACTACAGCGTAATTATCAACGCCGCGGCCTACACAGCTGTCGACGCCGCTGAAACTGATTCAACTGCTGCTTGGCGTACCAACGCGGAAGCTCCTGCTCGCCTTGCCGCGATTGCTGCTCGATACGGGATCACACTGGTGCATCTCTCTAGCGACTATGTCTTTGACGGCGAATTCCCTGTTCACAGTGAACAAGAACCCTTCAGCCCGCTGAACGTCTATGGGCAGTCGAAAGCTGCTGGCGATACTGCTGTAAGCGTTGCCCCACAGCATTATGTAGTGCGCACCAGCTGGGTGGTGGGCGAAGGGAATAACTTTGTATCCACGATGCTCTCCCTTGCCGCACGCGGGATCTCTCCCCGGGTGGTAAACGATCAGCTAGGCAGGCTCACCTTTACTGAGGACCTGGCCGCAGGTATCCGATTTTTGCTCGATAACCATGCCCCTTATGGGGTGTATAACCTCAGCAATTCTGGGGAGATTGTGTCCTGGGCGCAACTAGCACAACGGGTATTTACGCTGGCGGGGCGTTCGGCTTCCGACGTTCAACCAGTAAGCACAACCGAGTATTTTGCAGGAAAAGCACCCGCTGCCCCGCGTCCCCGCCACTCAGCCTTGGACTTGGGTAAAATCACGGGACTCGGATTCACCCCACGTGATTGGCAGGATGCACTCGCGAGCTACTGCACCACACTGGATGCAAAGGAAGGCTAA
>CpI37_265
GTGAGAAAGAATTTGCTTGTTACCGGCGGCGCCGGCTTTATCGGTTCTAATTTTGTCCGCCGTACTCTAGAAACCCGCAGCGATTATCGCGTGAGGGTATTAGACAAGCTGACGTATGCAGGAAATAGCGCTAACCTCGATGGCTGCGACGCGGAGCTGGTCGAAGGCGATATTTGCGATGCTGCGCTCGTCGATAAGCTTTTAAGCGACGCGGACGTGGTAGTGCATTTTGCTGCAGAGTCCCACAATGATAACTCCCTGGAAGATCCTTCTCCGTTTATTCATACCAACGTAGTGGGCACGTTCACGCTGCTGGAAGCTGCTCGACGCCACCGTGTGCATCTTCATCACGTTTCTACGGATGAGGTCTTCGGCGATCTCGAGCTTGAAGACCCTAACCGGTTCACAGAGCGCACCCCTTACAATCCTTCCTCCCCTTACTCAGCGTCCAAGGCGGGTTCTGATCATTTGGTTCGAGCATGGGTGAGGTCTTTTGATGTCTCGGCTACTTTGTCTCATTGCTCGAATAATTATGGCCCTTACCAGCACATTGAGAAGTTTATCCCCCGGCAGATCACCAATATCTTAAGCGGGATTCCACCCAAGCTCTATGGCACGGGTGAACAAGTGCGAGACTGGATCCATGTAGACGATCACAACGATGCTATCCATGCGATTCTTGATCGCGGTCGCATCGGTGAGTCCTATATCATCGGTGCCGACAACGACCACGTGAATAATAAACAAGTCATCGAGTTGATCTGCCATCTCATGGGGGCAGATTCTTATGAGCACGTCGCCGATAGGCCAGGTCATGACATGCGTTACGCTATGGATTCCACCAAGCTACGCACAGAGCTGGGCTGGAAGCCTCGATTCACAGACACTGCCACCGGCATGCGCGAGGGTTTGAGCCATACTATTCAGTGGTATCGCGACAACGAGCACTGGTGGCGTCCTCTCAAAGACACCGTGGAAAACAACTATGCCAAGCGGGGTCAGTGA
>CpI37_266
ATGACTAGGCCACGGTTGCGTTCTACACCCGTTCCAGGTACCCGGGACTCCTACACAGGTGTGGATTTTAACCTCGGATTCCACGTACGTTGCTATGAGCTCATCATGGACTATGCGGTAGGCCCCAACCGGCTGGCGGCAGAGGCAACCTTATATATGGATAACTATCTGCCGCTTTCTCATCTGACCCTTGACTTTGCCGATAACCTCCGGGCTACGTCGGTAGATATCACAACAGCAGGCGGTGTGCGCACCGATGTGAAGCGATTCCGGCAGTCAGATAATAAGCTCCGTATTTCTTTTACTGACCCAATACCTGCTGACGCGGAGTTTGCGCTCAGTATCAGCTATGCCGGAAATCCGCATCCTATCCGGACTTTCTGGGGTCTTATCGGCTGGGAAGAACTCACCAATGGTTCGCTGGTGGCCAGCCAGCCGTGCGGCTCACGCTCATGGCTGCCCTGCGACGATACCCCTGATGAAAAGGCGCTCTTTGACATCACATTCACGTGCGATTCCGATTACTCTGTCATTGCCAATGGCGGACTAATAAGCAAAAACACAAGTGGAGCCCGTACTACCTGGCGTTATCGCTCTGAGCACCCGTTGGCTACTTATTTGTCCACCATCCAGGTAGGCCAATATCAGGAAGAATCCCTCAATCACACTCCTCCGATCACCACTGTGCCTATTAGGGGTTACGTTCCTCCTCACATGATCTCCGGCTTTCGCAATGACTTTGCGCAGCAGGAAGAGATGCTGGACATATTCAGTAAGCTGTTTGGCAGCTACCCCTTTGACTCCTATTCAGTAGTGGTAACGGAAGACGAGTTGGAAATTCCTTTGGAAGCCCAGGGGCTCTCCATCTTTGGCGCAAACCATGCGCGGGGCCACGGCCAATGGGAACGGCTCATAGCCCATGAGCTCTCGCACCAATGGTTTGGCAATTCTCTAGGCCTTGCACAATGGAACGATATCTGGCTGAACGAGGGCTTTGCGTGTTATTCGGAATGGTTATGGTTTGAGTATTCTGGCCGTGGTCCAACCGCTCACGAGTCTGCGCGCTTTCACTATGATCAGCTTGCTGCGCTTCCCCAAGATCTACTTCTCGCGGATCCGGGCCCAAAGGATATGTTTGATGATCGCATTTATAAGCGAGGGGCTCTCACTGTCCATGCTCTGCGCTGCGAGCTTGGCGACGCCCCCTTCTTCCGCGCCGTCCAACGCTATGTGGCGGCAGGCCGGCATTCAGTAGTAGAGCCGCACGATCTACGCCGAGAAATCCTCAAAGAAGCCTCTAACCCACAGCGTTGTGAAGAGCTCTGGGCCAACTGGCTCTATCGCACGGAACTACCCGAGTTCCCCAACCCATAA
>CpI37_267
ATGAGTACTACACCTTTCCCCCGCTCGGAGCACCACTCGTTAGCAGACCTGCCGTTTAACGCTGATGTGCTTGAAACCATCGATGCCCCAGAGGCTCTCGACTGGGCTAAACGCTGGTCGCATGCAACCGAATCGGCTCTTGATTTTTCCGATCTCCAGCAGAGGATGCGATCCGCTCTCAACGTAGACACCAAAATTCCTTATGTGCTTCGTCGCGGTTCCTACCTCTATAACTTCTGGCAGGACGCGGATCATCCCAGGGGCCTGTGGCGCAGAACTACCTTGGATGCTTTCCTCTCAGGAACAGAGGAATGGCAAACCCTCATAGACGTGGACAAGCTTGCGCATGAGGAAAATGAAAGTTGGGTGTGGAAGGGCGCGCATGTTCGCCCCCATCACTTTGACCGGGCTCTCGTCCAGCTTTCCCGTGGTGGCGCCGATGCCGTAGAAATTCGCGAGTTCGATCTATGCGCTAACGACTTTGTCACCGCTGACCCTTTTCATATTCCAGAGGCCAAGACTCGCGTCAGTTGGGTGGATAGAGACACTCTCCTTATAGGAACAGATCTAGGCCCAGGAACACTAACGGATTCTGGATACCCGGCGCGGGCTTACACATGGCAGCGTGGTACTCCTCTTCAATCCGCCAAAGAGTTTTTTGCTGGTAAGACCAGCGACCTGGCGGTTTCAGCGTGGGCAGATTCTACTCCTGGGTTTGAGCGAAAATTTATTCGTCGCGCACTAGATTTTTATCGTTCACACACCTTTATCGAGCGCGACGGCGCGTTGCAAATAGTGGAAGTTCCCGAGGACTGCGAGCTTGCTTTTCATCGGCAATGGATGTTTGTTTTTCCACGTGAGGATTACGCGGGTGTTCCAGCTGGCGGAGTCGGAGCCATTGTTTTTCAGCGCTTCTTAGACGGCGACCGCGACTTCCGTAGAGTGTTCACGCCCACTCCCACAACGAGCATTCAAGATATTTCTTTTACCAAGACCCGAATCATTTTGACCGTACTGGATAACGTCAGCTCCAGGTTAGAGGTGCTCAGGCTGGATTCTCTTGAGCCCGAGGACGCAGCAATTCAATTACCGCCGCTCACAACGGCACGCGTCGTCGCTACCTGTGATGATAGTGATGAGGTGTGGCTTGGCGCGTCCTCTTTCACACAGCCTGATACGTTATTCCGCGTTGATGTGAATGATTCTCTTATTCCTGTTGAAGTCCGTCATGCCCCAGCACTTTTCAACGCCCATGGCATGGAGACTCGACAGCACTGGGCGATCTCTGCGGATGGGACAAAGATCCCGTACTTTATCGTCGGCGATTTTTCCCAAGGGCCACGCCCCACGCTCGTGGGCGGCTACGGAGGATTTGAGGTCTCCCTGGTCCCCGGCTATTCAGCTACGAGAGGCTTAGGGTGGCTAGAACAAGGTAATTTTTATGTCCAACCCAATCTCCGTGGCGGCGGCGAGTTCGGTCCCGCATGGCATGAAAGCGTTATCAGGATGAACCGACCGCTTATTTATCAGGATCATCAAGCTGTGCTTAAAGACGTCCTCTCCCGCGGATACGCTTCCTCTATCTTTGTACGAGGAGGTTCTAATGGTGGTTTACTCACATCAGTGGCGCTCACTTCCTACCCTGAGCTTATTCAGGGGGCCGTTGTTCAAGTGCCGTTGACTGATATGCTGCGGTATCACCAGTGGTCCGCTGGGTCATCGTGGATTGCGGAATATGGCGACCCTTCAGATCCACAAGAACGTGAAGTCTTGGAAAGCTACTCCCCGCTGCATAACATCCGCGAGCACTCGGAAGTTTCTTATCCACCGGCGCTGGTTACCACTTCTACCAGGGACGATCGCGTCCACCCCGCGCATGCTCGGTTATTCGCTGCGGCGCTAGCCGATTGCGGGCAACCGGTTGATTACTACGAGAATGTTGAAGGTGGCCACGCAGGAGCTGCCGATAATGAGCAGGTAGCTTTCATGGAGGCCTTGATTTTCACATGGTTGCAGAAACATGCAGACCAAGCTTCCCCTTCTCGCTCGATCTTTACTGAGGAAGATTCTCATCATGACTAG
>CpI37_268
ATGAAGTTCCTTCGGTCGATCGCAGCCTTCTCGGTTGCTACTGCAACTACTGTCAGTCTTCTTGGCGCCGCCGTCGCACCGGCTGCCGGCGCAGCTGAAAAGACTCCCGCACAGATCAGCAATGGCACTGCGCTAGCAGATGTTCACTTTGGCGCAACCCCGGACATAAGCCCGGTATGGCGCGAGAAGCTCGACAACGATCGTGTGGTGGAGGCGTGGGCGCACTCCCCTTCTATGAACCGCAACATCCCAATGGTGGTTCTCAAGGCCTCGAGCCCCGACCGACCAACTGTCTATCTCCTTAACGGTGGCGACGGTGGAGAAGGCCGCGCTAACTGGATCATGCAGACTGACGCGATGGACTTCTACAAGGGCAAAGACGTCAACGTTGTCATCCCCATGGCAGGTAAGTTCTCCTACTACACCGATTGGGTTTCCGATAACGCCGCCCTAGGCGGCAAGCAAAAGTGGGAAACGTTCCTTACCAAAGAGCTTCCTGGCCCGATGGAATCCATGCTCAAGGCAAACAACAAGCGCGCCATCATCGGCATGTCCATGTCTGCCACCAGCTCGCTGCTGCTCGCCGAGCATGCAAAGGGCTTCTACGACGCAGTAGGTTCTTTCTCTGGTTGCGCAGCTACCTCCAGCCCCATGGCTTATCAGTTCCTGCGCCTGACGTTGCAGCGCGGACACGCAACTCCTGAGCAGATGTGGGGCCCCATGGGTTCTGACTACAACCGCTACAACGACGCAGTCGTCATGGCTGAAGATCTCCGTGGTACGGAGGTCTATGTATCCAATGCCAGCGGCGTCGCAGGCGGACATGATACTTTGGCTAACCCCCGCTTCGCTGGCCTCGACCCGGCAATCGCTTCCGCTGGTCTTACCGCAGTAGTCGTAGAAGGCGGCCTCATCGAGGCAGGAACCAACATGTGCACCAACGACCTCAAGGTTCGTTTGCAGTCCCTGAACATCCCGGCTGACTTCAACTTGCGCAACACCGGTACCCACTCCTGGAGCTACTGGCAGGATGACCTCCGTGCTTCTTGGGCTACATTGGAGCGCGCTTTTAATAAGTAA
>CpI37_269
TTGGGAGGCTATAACGCCCCGCTTTCCCTCCCCCAAAATGGAGCCCTCATTTTCCCCTTCCTACGTAATCCCACCCACGCGATACTGGAGAAAACACTGTATGAGCAAGCACTGGAACCCGCCCTACGCACAAAAATAACGCAAGCCTTGAGCTCCGCTATGCAGCGCCCGGCTTGCGTCATCACATATGAGTTCTTATTAAAGCAACCCAATTAG
>CpI37_270
GTGACTGAACATTATGACGTTGTAGTACTCGGCGCTGGCCCTGGTGGCTATGTCGCCGCCATCCGCGCAGCCCAGCTCGGTAAGAAAGTTGCCGTAGTTGAAAAGCAGTACTGGGGAGGTGTCTGCCTCAACGTTGGATGTATCCCGTCCAAAGCTTTGCTCAAGAACGCTGAGGTCGCACACATCTTTAACCATGAGGCAAAGACCTTTGGCATCTCCGGTGATGTTTCTTTTGACTTCGGCGTTGCGCACAAGCGTTCCCGCAAGGTTTCTTCGGGAATTGTCAAGGGCGTTCACTATTTGATGAAGAAGAACAAGATCACTGAGATCGATGGGCTTGGTAGTTTCAAAGACGCTAAAACGATTGAAATTTCCGAGGGCAAAGATGCAGGAAAGACCGTTACCTTTGACGACTGCATCATTGCTACAGGGTCCGTTGTTCGCTCTCTCCCCGGTGTAGAGATCGGTGGAAACATCGTTTCCTTTGAGGAACAAATTCTCAAGGAAGAAGCACCTAAGTCTATGGTGATCGTTGGCGCAGGCGCCATCGGCATGGAGTTTGCTTATGTTCTTGCCAATTATGGCGTAGAGATCACCATCGTGGAGTTCATGGATCGTGTACTTCCCAACGAGGACGCGGACGTTTCCAAGGAGATCGCTAAGCAGTACAAGAAGCTCGGCGTGAAGCTCCTCACCGGACACAAGACCACCGCTATCCGCGATAACGGTCAGGGCGTAGAGGTGGACGTGGAATCTAAGGATGGCTCCAAGTCAGAGACCATCAAGGCAGAGCGTGTCATGGTATCTATCGGTTTTGCACCACGCGTGGAAGGCTATGGCCTGGAGAACACTGGCGTAAAGCTCACCGACCGTGGCGCTATTCAAATTGACGACTTCATGCGGACAAACGTCGACCACATCTACGCTATTGGCGATGTCACTGCGAAACTGCAGTTGGCGCATGTTGCGGAAGCACAAGGCGTTGTGGCAGCTGAGACCATCGCTGGAGCAGAAACCCAAGAGCTGGGCGATTACATGATGATGCCTCGCGCCACCTTCTGTAACCCGCAGGTGGCTTCCTTCGGATACACCGAAGAACAAGCCAAGGAGAAGTTCGCCGGCCGGGAGATCAAGTCCGCTACGTTCCCATTCTCTGCTAATGGCAAGGCGCAAGGCCTCGGCGAGTCCGCTGGATTTGTCAAGATCGTTGCAGATGCTGAGTTCGGAGAGCTCCTCGGTGCTCACATGGTGGGCGCAAACGTCTCTGAGCTTCTGCCAGAGCTGACTTTGGCACAACGCTTTGACCTTACGGCGGAGGAAATCGGACGTAACGTTCACACTCATCCGACCCTGTCTGAGGCTATGAAAGAAGCAGCAGAAGGCATCATGGGACACATGATTAACCTATAA
>CpI37_271
GTGTCTGATGGTATCAAAAACCTACAAATACACCTCATTGGTGAACTTGCTCACGTATTCTTTAAGTTCATGAGCAAGACATACGTTGGTTCGCGGCTGCGGCAGCTGCGCAAAGAGCGTGGCCTTAGCCAGGCCAATTTAGCCGGCACGCTTGAGCTTTCGGCAAGTTATGTCAATCAAATCGAGCACGATGTCAGACCTCTCACTCTTCCCGTGCTTCACCGAATCACCGAAGTCTTTGGAGTCGACGCCACTTTTTTCTCCAAAGACGATGCTTCACGGCTTCTAGCAGAAGTCCACGATGTCATGCTGGACAAAGAACTCTGTCCCGAGGACATAGACCTACAAGAACTCTCCGACCTGGTAGATCATCATCCTGATATCGCTCGCGCCGTCGTAGAAATGCATCGTCGTTATCGCAATGTTCGAGACAAACTCTCAGCGGCCACAGATGCCCGTTTAGTTAACAGCCTCGACGAGACACGGACAATCTCGGGGGCGCTTTCTATGCCTCACGATGAAGTTCGTGATTTCTTCTACGCGCGCCAAAACTATCTAGACGACCTCGACCACACAGCCGAGGCCATCTCCGCCGAGTTGGGCATTACCACGTTTAATATCCGCGCTAACGAGGCAGCGCTCATAGATCGATTGGAATCACGGCACGGGGTGACCATTAAGGCCGGAAGAGACATCGGCAGCACTTTGCACCACTTTGATACACAGACCCGGGTGCTTACTTTATCCACCAGACTCATTACCGGTCAGCGCGCTTTTCGACTCGCCACAGAGCTTGCTTTTTTGGAGGCCAATGAGCGTATCGACGCCTACCTCGCCGACGCCTACTTCACTTCCAAGGAGGCACGCACCCTGGCACGGCGCGGCATCGCTTCTTATTTTGCAGCTGCCGTTATGCTTCCCTATCGGCTTTTTCATGCTGAGGCGGAGCGCTCCGGCTACGACATTGAATATTTATGTCAGATGTTTGGGGTGGGATATGAGACCATATGCCATCGGCTTTCAACCTTGCAGCGCCCTAATTTACGAGGCATCCCCTTCACTTTTGTCCGCGTCGATCGCGCCGGCAACATCTCTAAGCGCCAATCAGCCACGGGGTTCCATTTCACCCATGCAGGCGGAACTTGCCCATTATGGAATGTCTACGAGACGTTCACCAGCCCCGGCACCATCATGCGGCAACTCGCTCAAATGCCTGATGGCCGCAACTACCTTTGGGTGGCCCGAACGGTGCGGCACCATCAGGGACGCTTTGGGGAAACTGGAAAAATGTTCTCCATTGGCTTGGGTTGCGAGGCACGTCATGCGGCGCGAACGGTATATGCACATGGACTCGATGTAAAAACTTTTGCCAACGCCGTCCCCATCGGGGCGGGGTGTCGCGTATGCACTCGTGAGGATTGCGCCCAACGGGCCTTCCCCGCAGTAAATAAGCTCATTGCTATTGACGCCCACATGTCCTCTGTGGCGCCTTACTAA
>CpI37_272
ATGACTGTAAATAACATCGACCGTGACGCAATCGCGCACGGCAAAATCACTGAAAAGCCGCTACGTGAGCGGCCAAAGTTCCCGACCTGGGCACTGAAGCTCACTATGGCCGTCACTGGCCTGATCTTCTGCTTCTTTGTGGTCTTCCATATGGTCGGAAACCTTAAGGTTTTCTTACCGTTCTATGAGGACGGTACGCATCCGATCGACGTCTATGGCGAGTGGTTGCGCAACCTTCTTTATCCGCTCTTCCCGCACGGTGCATTCCTGTGGCTGTTCCGCATCACGCTGCTTCTTTGCATCGTTTTGCACATCTACGGCGCTTTTGCACTCATCGGCCGCTCGAGCCGTTCACGTGGTAAGTTCCGCCGCACCAACCTCATGGGTGGCATGAATTCCTTTACCACCCGCACGATGCTGGTGACTGGCGTTATTTTGCTTGCCTTCATCGTCTTCCACATCTTGGACCTGACTGTTGGTGCAACACCAGCAGCCTCTGAGGTATTCGAGCACGGCCATATTTACGCCAACATGGTGGCAAGCTTTAGCCGTTGGCCCGTCACTATCTTCTACATCATCGCGATGGTGACACTCTTCATGCACCTGTCGCACGGCATTTGGCTTGCTGCAAGCGACTTGGGCATCACCGGTAAGCGTTGGCGTGCAATCATCCTCTTCCTCGCTTACCTTGTTCCCGCAATCGTAATGATTGGCAACATTGCAATTCCGCTGTCTATCGCATGCGGCTGGATCAGCTAG
>CpI37_273
ATGAGCTTTAACTCTGAAACCGCTACTCGCCCTGAGTTCACCCAGCCAGCTTCCATCGTCGATGGCGTAAAGCTGGGCAGCATCCTTGAATCCAACGAGCCCAAGGGCGTTCCTACCAAGGACATGTGGGAGTACCAAAAAGACCACATGAACCTGGTTTCCCCGCTGAACCGTCGTAAGTTTACGGTCCTTGTTGTGGGAACTGGACTTTCCGGTGGCGGCGCTGCTGCTGCCCTCGGCGAACTGGGATACAACGTGAAGGTCTTCACGTACCATGACGCTCCTCGTCGTGCGCACTCCATTGCTGCGCAGGGTGGTGTGAACTCCGCTCGCGGTAAGAAAGTGGACAACGACGGTGCTTACCGCCACGTGAAGGACACTGTGAAGGGGGGCGACTACCGCTGCCGCGAGTCCGATTGTTGGCGCTTAGCGTATGAATCCGTACGCGTCATCGACCACATGAACGCCATTGGTGCTCCTTTCGCTCGCGAATACGGTGGAACCTTGGCTACTCGTTCCTTCGGTGGCGTGCAGGTTTCCCGTACGTATTACACGCGTGGTCAAACAGGCCAGCAGCTGCAATTGTCCGGTGCTGCAGCATTGCAGCGTCAGATTGGCCTCGGGACTGTGGAGATCTTTACGCATGCAGACATGCATGATCTGATCCTTACAGAGGAAAACGGCAAGAAAGCCTGCCGCGGCATTGTCACCCGTAACCTGATCACAGGCGAGCTCACTCCTCATACGGGCCATGCAGTCATCCTGGCTACTGGCGGTTACGGCAACGTCTATCACATGTCTACGCTGGCTAAGAACTCCAACGCATCGGCAATGATGAGGGCATATGAGCTCGGCGCTTATCTGGCTTCCCCGTCTTTCATTCAGTTCCACCCGACAGGCCTTCCGGTTAACTCGGAATGGCAGTCGAAGACGATCCTGATGTCCGAGTCTTTGCGTAACGACGGCCGCATCTGGTCCCCACTCGAGCCCAAAGACGATCGCGATCCCAACACGATCCCTGAAGAAGAGCGCGACTACTTCCTTGAGCGCCGCTACCCGGCATTCGGTAATCTCGTGCCTCGCGACGTAGCATCGCGTGCTATTTCTCAGCAGATCAACAAGGGACTCGGCGTTGGGCCTCTGCACAACTCCGCTTACCTGGACTTCCGCGATTCCATTGAGCGTCTTGGTGAGAACACAATCCGTGAGCGTTATTCCAACCTCTTCCAGATGTATGAAGAGGCAATTGGTGAGAACCCATTCAAGGCTCCGATGCGTATTGCCCCGACTTGCCACTTCACCATGGGCGGCTTGTGGACGGATTTTAATGAGATGACCTCTATCGACGGTCTCTTTGCCGCAGGTGAGTGCTCCTGGACCTATCACGGTGCAAACCGTCTGGGCGCTAACTCCCTGCTTTCTGCCTCCGTCGATGGCTGGTTTACCTTGCCGTTTACTATTCCGAACTACTTGGCTAACCACCTTGGAGAGGCCAAGCTAGCTGAGGATGCTCCTGAAGCAGTTGCTGCCGTGGCACGAGCTCAGGCTCGCATAGACAAGCTCATGAACATTAAGGGCGATGATCCTCATGGTCCTGAGCATTATCACCGCCAGCTGGGCGATATCCTCTACTTCTCTTGTGGCGTTGCCCGTAACGTTGAAGATCTGAAGACCGGTATTGAGAAGATTCGGAAACTCCGTAAGGAATTCTGGTCCAACCTCCGCATTACCGGTGAGGCAGAAGAGATGAACCAGGTTCTTGAGTACGCATGCCGCGTAGCTGACTACATCGACCTCGGCGAGCTCATGTGCGTTGACGCGCTCGACCGCGATGAGTCCTGTGGTGCGCACTTCCGTGAAGATCATCTCTCTTCTGAGGGTGAGGCAGAGCGTGACGACGAAAACTGGTGCTTTGTTTCCGCTTGGGAGCCAGGCGCACAGGAACACGAGTTCATTCGCCATGCTGAGCCACTCACATTCGAATCGATCCCGCTGATGACAAGGAACTACAAGTAA
>CpI37_274
ATGAAACTCCATCTTGAAATTTGGCGTCAGGCCGGTCCTCACAGCGAAGGTCATTTCGAGTCCATCGACGTCGAGGACGCTGTAGCGCAGATGTCTATCCTTGAGCTGCTGGACCACGTCAACACTGGCCTGGTTGAGGAGGGCAAAGAGCCCTTTGTCTTTGCTTCGGACTGTCGTGAAGGCATCTGTGGCACCTGTGGTCTGTTGGTTAACGGACGTCCGCATGGCCTGGACAAGAACAAGCCTTCCTGCCAGCAGCGCCTTGATCACGTGGCAGATGGTTCGACCCTCAAGATCGAGCCTTTCCGTTCTGCTGCTTACCCAGTGATCAAGGACCTCACTGTTGATCGTTCGGCTCTTGACCGAGTGATGCAAAAGGGTGGCTACGTTTCCATCAATGCAGGTACGGCTCCGGACGCAGACACCATTTACCAGAACCACGAGAAAGCTGAGCTTGCTCTTGACCATGCTGCATGCATCGGTTGTGGCGCCTGTGTAGCTGCGTGCCCCAACGGCGCAGCGCACCTGTTCACGGGAGCAAAGCTTGTGCATCTCGCTCTTATGCCTTTGGGTCGTGAAGAGCGTGGCAAGCGTGCCCGCAATATGATTGATGAGCTTGAGACCAACTTTGGTCACTGCTCGCTGTATGGCGAGTGCGCAGATGTCTGCCCGGCAGGCATTCCGCTTTCCGCTGTCGCAGCTATTAACAAAGAGCGGGCCCGCGCTTTCTTCCGTGGTAAGGACGACTAA
>CpI37_275
ATGTCTCATTCAGCACCTGCAACGCAGGAGACTGCGGGATACCCAGTTTTCGAGGGGCGCATGCACTACATCGATGGCTATGACCCCGCGAGCCTTTGGGCACCGCATTCGTCGCTACAGCGTACGAGTACGTGGGTGGGCATGGGTGCCATTCTTGTTTCCCTTGCAGGTTTCGGCGCGCTGATCTTTGGCTTGGGTGCTGCTTCTGTAGGAAGCCAAGATGCCTGGGCTACCTACGTTATTATTGGCGCGGTTCTAGGTTTTGCTCTGCTCATTGGTGGTTTTCTTTTGGTCCACCATGGTCGCCGCAACTACCGTCAGTATCGTGCTGAAACCGGTCGCATGAATTAG
>CpI37_276
ATGAGTGTTATGGCACAACATGCAGCTCCACGCGGACTCGCGGTTCCTGGTCCCCCTCCTGAAGCGGAGGCTGAAAAGAGACGTGCGCTACGGAAGCACAAGACTATTGCTACGGGCTTACTTTTTGTTGCTGCGGCGATTTTTTTGAGCTGTCAGTGGTATACCTCGGTGACTGATCCCACCCCTGCATGGGTGGGCTTTGTCCGGGCGGCCGCTGAGGCCGGAATGGTCGGAGGCTTGGCCGATTGGTTTGCGGTAACCGCTTTGTTCCGATATCCCTTAGGCATCAAGATCCCTCATACGGCGATTGTGCGTCGGAAGAAGGATCAAGTGGGAGTAGCCCTGAGCGGATTTGTAAGCGAGAACTTTCTCAACGCAGAACAAATCACAGAGAAAGTATCCCAAGCACATGTAGCTAGTCGCATCGGTGAGTGGTTATCTGAGCCTGATAATGCTGAGACCGTGTCGCGCGAAGTCGGTGCTTTTACCGCGAAGGCGGTCCGAGCGCTGGATCCTCAGGACGCTGAGGCGGTTATTAAGAAAGCAATCGTGGAAAAGCTCGCTGAGCCGGAGTGGGGACCACCCCTTGGCCGACTCTTACAGCAGCTCAATCAGGGTGGCCAGACGGAACCAATAGTGGATCAGCTGGTTTCTTGGCTGCATAAGAAGGCGCTGACGTCGGAAAGCTTAATCCTCAAGATTTTGGGAGAGCGCGCGCCTTCTTGGGCGCCAAAGTTTGTCAATGAGCTGGTGGGTGACCGCGTGTATCGGGAGCTTATTCAGTGGACGGCTGCGGTGAAGAGCGATAAAAATCATGAGGCTCGGCAGGCAATCAGGCGTTTTCTGGAAAAATTCGCTGATGATCTGCAGACGGATCCGGTTCTGATCCAAAAAGTGGAAGACGTCAAGCACGATGTGATGGGCTCGGCGCCAGTGCAGGATGCTGCCTCGACCATCTGGGCTCATGTGTCTAAGAACGTGATCCTTGCTGCGGAAGACGCGGACTCCCTGCTGCGCCAAAAGATTAAAGAATATGCGCTGGAGTGGGGTAACCGGATTCACTCCGATGATGCACTGCGTGCAGACCTTGACGCGCGCATCACCAAGGCTGCAGCTTTCCTTGCGGACAATTATGCGGATCAGGTGACGTCGATTATTTCGGAGACCATCGAGCGCTGGGACGCGGATGAGGCCAGCGACAAGATTGAGTTGATGGTGGGTAAGGACCTGCAATACATTCGTCTTAATGGAACAGTCGTGGGTGCTCTTGCCGGCTTGGCCATCTACACTGTTTCATATTCACTCTTTGGGGTGTAA
>CpI37_277
ATGACCTTTGTTTTCCTGATTTTTGGTTACCTTCTTAAGGCGGCAGTTTATCTTGCAGTGGCTGCTGCCCTGATTGGCGCGGGATTAGCAGCTGCAACTCGAGCCGATGCTTTTGAAGCAGGAGACCGACAGAACAAGTGGATCTGGGTGGGGCTGCTTCTGCTAGCGGCCCTCATGGTGTATCTAAAAGTCCAGTTCCTTTCTTGGATTGGCTTGGTAATCATTGGCCTGTATTGGTTTGATGTTCGCCCTCAAATCAAGAACATCCTTAATGGTAACTATGGCTGGTGA
>CpI37_278
ATGGTAACTATGGCTGGTGACCGAGGTATGGCTAGCGATAAGACGGTGGTGGTCACGCTACTGGATCCGCTGGCAACAGCTGATGATGTGAAACAGCTTGCGGCAACCGCCAGGCAACAGGAGATGGGAATCTGCGTGGAGCCCTCGCTATTGCACGCAATCGATGCAGCAACGGAGCACGCTGAACAATTCCCCGTGGTCTCCTGGGCGGGATACCCCACAGGTAAGCATCATGTGCTTATTAAGGCGTCTGAGGCTCGGCTCGCAGTGCAATCTGGGGCAACGATGGTGATTTATGTCCCTGATCCGGCTTCGCTTATCCACACCACCGGTGCAGCCTTTATCGGAGAGATCGTGGCAGCACGCGAGGCCGTGCCTCATCCTGCCCAGCTCGCGGTGCTTGTCGACGACACCCTTCTAGGTGAAGAGCTACGTGCCCGTGCGCATGAGTGGTTGGCAAAAGTAGGCGTGGACGCGGTGGTCTCCTATAGCGTGGGTGATCACGAAAAGAGCGGAATCCCGCTGTACGTTTTATGCGATATAAGTGAAGCCCCCGTGCACAAGGCAGCGGGAGCTCATGGGGTTCTGGTAACCGGACTCTAA
>CpI37_279
GTGTCTAAAACTATTGGTTCTCGCATTAGTAAACTTATCCTCACAATCATCGTTGTACTGATGGTTCTCCTGCTGCTGGCCGAGTTCGGCGTACGCTGGAGCATCAGCAAACAACTCAAAGATGCTGTGGGTTCCAATTCCACTGGCCAAGAAGCCAGCATCTCCTTCGGGCCAACTCCTTTACTTTTTTCAGCCGTAACTCAAAACGTCCCTAGCGTTACTATTGAGTCGCCTTCGACTGTCAATATTAAGCACCCCGGCGGCGCCAACGCAGTCCCAGAGGTCACCGGCACGCCTCAGGCCTTTATTAACGTGGATTCTTTAAATATTTCCGATCCCGATAACCCAGTCGCGGGTTCGCTCTCGCTTCGGACCACGCTGGCAGACGACTACCTCCTAGCCGTACTCCAAAAAAGCATCGCCGAAAATCAGACACATCAACCTGCTCCGACCGAAGGAAAGGATAACGAGCTGGGCACACTCGCAGGTACTTTCCTCCAACAGCTTATTCAGGTAACTGGGATCACCTCTAACCCTGCAGATGGCACGGTGAAGGTGGATATCACAGGTGGAGCAGCCAAACTTACGCTTAAACCGGAGGCTGTCGACGGCCGACTGTCCTTCACCGCCACCAACGCCAGCTTCCTCGGAGTTGAGCTGCCTTCTACAGTTTCTGACGCCCTGACCAAGGGACTACGCGATCAGGCCAGCACGATGGCCGGAAATCTTAAGATTAAAAGCGTTAAGGTAGTAGAGCATGGCGTCACAATTGAAGTCGACGGAGAGAATGTCAATCTCAACGAGCTAGGCAAAGAGAAGGACCAGCAACCGGTAGCTCCCACGCGTTAG
>CpI37_280
ATGGCCGATGGAATTAACTCCACAGTTACGGTCGAACGCTCAGATGGCCCGCGTCTTCGTGGCACAGCCGCAGGCATCGGAACAGATCTTGAGCTTGAGGATGTCTCCCACAAGGAGCTGATTGAAGCCCGTCGGACCGGCGATATCGCTCTGGTGCATTCGTGGGAGCTAGTCACCGCCGTCGACGGCCCAGGCACTCGCATGACCATGTTTATGGCCGGCTGCCCTCTGCGTTGCTTGTACTGCCACAACCCCGATACCATGCAGATGAAAAAGGGAACGCTCGAACGGGTGGAGGACATCATTAAGAAGATCAAGCGCTATCGCAGGGTCTTCAAAGCCTCCGGCGGCGGACTCACAATCTCCGGCGGCGAGCCGCTCTTTCAGATAGCCTTCACACGCAGAGTACTCAAAGAAGTACACGACGCAGGGATCCATACCACCATAGACACCTCGGGGTATCTGGGTGCTCGTCTCAGCGATGAGGACTTAGAAAACATCGATCTTGTGCTTCTCGACGTCAAAGCAGGCGACGAGGAAACTTATCGCCGCGTTACTGACCGCGAGTTACAACCGACTATTGATTTTGGCAATCGTCTCCACGCCGTGGGCAAACCCGTATGGATTCGTTTTGTACTCGTTCCTGGGCTCACCGATTCTCCAGAAAACATCAATAAGGTCGCGGACATCGTTGAACAGTGGAAAGACAACGTAGAACGCGTCGAGGTACTTCCCTTCCACAATATGGGTGCGGATAAGTGGCATGAGCTTAACCTTCAGTACGATCTTGAAGACGTCAAGCCTCCGACAGAAGAGTCGGTTGCTTTTACTAAGAACGTTTTTCGTTCTCGCGGGTTGCTAGTACCTTAA
>CpI37_281
ATGTCTTCCAAGACTTTTGAAGAGCGCCTCAACGACATGAAGACCCAGCGCAACGAGAACAATGCAAATGCAGGTCTCTATCATGCAAACATCAACGTCCTCGATCAGAAGACGCTTGAGGATGCCATGGAGAATCCTGACAAGTACCCGAACCTCACCGTTCGCGTCTCCGGCTACGCCGTGAACTTTGTCAAGCTCACCCGTGAGCAGCAGCTCGACGTTCTCTCGCGTACCTTCCACCACTCCGCATAA
>CpI37_282
ATGGCAAAAGCCGTCAAAAATAGCTCAGCCCCCGACGTACGCGCCCAGGACCGAGTAAAACTAGCGGCTATGCCATCTAGGAATCTCTGTATCCCTGAACTACAAGGATCACAGTCACTCGATTTTAGAGAGGGCACTTACTCGATGACCACCGCCCAACAAGAAACGAACGTATCTGCTTGGGAAGGCTTTGCCGCCGGACCATGGCAGGAAGACATCGATGTTCGGGACTTTATTCAGCGCAACTACACTCCCTACGATGACGACGCCAGCTTCTTGGCAGGCCCCACAGAGAAAACGCTCCGTGTATGGGACACCTTGGAAAAGAATTACCTTTCCGTAGAGCGTAAGAAGCGCGTTTTTGACGTAGACACCGACACCCCTGCGGACATCGACGCATTCCCTGCCGGGTATATCTCTGAAGACGACAACGTCATCGTTGGCCTGCAGACAGACGTTCCACTGAAACGTGCGATGATGCCTTTCGGTGGCTGGCGCATGGTTGAGACTGCCATTAAAGAAGCCGGCAAAGAAGCGAACGAAGATATTAAGAATATCTTTACCAAGTACCGCAAGACCCATAACGAGGCAGTCTTTGACATCTACACCCCTCGTATCCGCGCAGCGCGTTCTTCCCACATCATCACAGGCCTTCCCGACGCATATGGCCGCGGTCGCATCATCGGCGATTATCGTCGCGTGGCGCTATACGGAGTTGATTTCCTCATCGAGGAAAAGAACCGCGCCAAAGACGCTGTAGCAACTGAGAACTTCTCTGAGCACTGGGCTCGTTACCGCGAAGAGCACTCCGAGCAGATCAAGGCCCTCAAAAAGCTGAAGATCATGGCCGCTGCCTATGGTTTTGATATCTCTCGCCCAGCCAAGACGGCTCAAGAAGCTGTTCAGTGGACATACTTTGCTTACCTAGCATCAGTTAAATCCCAAGATGGCGCCGCCATGTCCATCGGTCGTCTCTCAGCATTCTTGGATATCTACTTCGAGCGCGATCTCGCCTCAGGGCTGATCACCGAGGAAGACGCCCAGGAAATGATCGATGCTCTCGTGATTAAACTGCGCATCGTCCGTTTCTTGCGCACCATCGATTATGACCAGATCTTCTCCGGAGATCCTTACTGGGCAACCTGGTCCGACGCTGGCTTTGCAGAAGACGGCCGCTCCATGGTGACCAAGACCTCCTTCCGACTGCTACAGACCCTGCGCAACCTGGGTCCTGCACCAGAGCCAAATATCACCATCTTCTGGGACCCCGAGCTGCCCGAAGGCTACAAGGACTTCTGCGCCGCAATCTCTATTGAGACCTCCTCGATCCAGTACGAGTCTGACAAGCAGATCCGCGATCAATGGGGCGATGACGCCGCCATCGCTTGCTGTGTGTCCCCCATGGCTATTGGCAAGCAAATGCAGTTCTTTGGCGCCCGCGTCAACAGCGCAAAGTCACTGCTCTATGCAATGAACGGCGGCCGTGATGAGGTCTCTGGCAAGCAAATCACCGAACCAGGTTTGTTCGCCCCCATCCAGGGTGATGGCCCATTGGACTTCGATGAAGTCTGGGAAAAATACGAGAACATGCTCGATTGGGTCGTAGGCACCTATGTTGAGGCACTCAACATCATCCACTTCTGCCATGACCGCTACGCCTATGAGTCCATCGAGATGGCTCTGCATGATTCCAACATCGTCCGCACCATGGGATGTGGCATCGCAGGTCTGGCTATCGTCGCCGATTCGCTTTCTGCCATCAAGTACGCAAAGGTCACCCCTGTACGCGATGAGACCGGCCTCATTGTGGATTACATCACTGAAGGCGACTTCCCGCGCTATGGCAACGACGACGACCGCGTCGACGACATTGCCGCAACCATTGTTCACACAGTGATGTCCAAGATTAAAGAGATCCCGCTCTACCGCGACGCCATCCCGACACAGTCCGTGCTCACAATCACCTCAAACGTGGTGTACGGCAAGGCAACCGGCGCATTCCCATCCGGACACAAAGCTGGTACGCCATTCAGCCCCGGCGCAAACCCAGAGAATGGCGCAGATACCCATGGCATGGTCGCTTCCATGCTCTCGGTAGGCAAGTTGGATTATCAGGATGCTCTCGACGGCATCTCCTTGACCAACACCATCACTCCTTCCGGTCTTGGCCGTACGGCTGATGAGCAGGTCAAGAACCTGGTCGGCATCCTCGATGCCGGGTTTATCATGGATGAAGAGTAA
>CpI37_283
ATGGCCGATCATGCCCATAATCTCCGAGCTTCCTTTGGGCAAGGTCGGCCATCGTCGCGTCCTGTAGGAGTAATAACCCGCGGAACAACGGGGTACAACCGCCTCCGAAGATGCGATCGGTGGATGGCGCACCACCCGGATATACGCACAGCTCTGCGTAGAGCCCAAAACCCGCTGGCCCTGGATGTGGGCTATGGCGCCAGTTTCACCACCACGGTGGAGTGGGCCCGCTGGTTGCGCACAATACGCCTTAATACCCAGGTAACGGGATTAGAAATCGATCCCGAACGGGTTCTGCCACCACGCGATGGAGTCACCTTTGAGCTCGGAGGTTTTGAATTAGCAGGATATCGGCCCACGATTGTCCGAGCTTTCAATGTCCTACGCCAGTACGACGTTGACCAAATACACGCCGCATGGGACATGGTTACCTCGCGACTTCAACCTGGCGGCTTTTTCATCGAAGGCACCTGCGACGAGCTTGGTCGACGTTCCACCTGGGTTTTGCTTGATAGCTCAGGCCCCCTATCGCTCACCCTTGCATGGGACCCCTTTGACGTAGAGCGCCCCTCCGACATCGCCGAGCGACTCCCCAAAGCACTCATCCACAGAAATGTCCCTGGTGAGAAGATCCACCAGCTACTTTCGCTTGCCGACGCCGCCTGGAACCGCAGCGCCCCCTGGGCCTCTTATGGGCCCCGCGTGCGCTGGCGAGCAGCCCGCGCCTCCCTAGTAGAGCAGGGAATGCCTTTGATGCCTATTCGTCGCCCAGTGCGTGACAACCTAATCACTGTCCCCTGGTCCCTCGTAGACCCAGAGAAGTCCTGA
>CpI37_284
ATGACAACGCGTAGCGAAAACACTGTCACCATAAATCAGCCAGCTGAAAAGGTGCATGCAGCCCTCACCAACCCCGATTACTGGGCGTTCGTCGTGGAAAACTTGAGCCCAGAACCCGGCCAGGTTCACGAGTTCGCAGACGCCAACGGTGGCGCTGTGGCAACGCTCTTTGAAGTTCTCCCCCTCGAGATACTTCCTGAGGCTGTCCGTGCAATGATCAGCCAGGCTCTGAAAGTTAAGCGTGTAGTAACCGTCGGTGGTCTCAATGGAGACACCGCCCCCATCAGCTACACTGCCGACGTAAAAGGCACCCCTGTGGACTTCAATGGTGAGATTTCCCTGACCGGTGCAGGTCAATCCACCACACTGTCTTATGCAAACGAAGTCACCGTAAACATTCCATTCATGGGTGCAGCTATCGAGCCCAAGATCGGCGAGGCCCTCGGCGAGCTCTTCCAAAATGAAGGCAACCTCACCGCACAGTGGATCTCCGAGAACCTCTAA
>CpI37_285
GTGACGGATACATCGCTGACCCAAACATTCGCCGAAATTCGCCCCGTGATCGAGCAGCATGCCGATATTCGCGTGGACTCTCTTTCCTTTTCTGAACTCACCACTCTCCATCTCGGCGGCACGCCTATCGCCGCTGTTCGTTGCGGCTCACGCGCGTCCGTGGTGCATGCGGTGAAGCTTCTCGACGCCCACCGTATTCCTCTTCTCATCGTAGGCGGTGGCTCTAATCTGGTGATCGCTGATGGCGATATTCCAGTCGTTGCTGTGATGGTGGAATGCAAAGAGATGTCAGCAGACATGCACACGGGAAAGCTTGTGGCAGATGCCGGTGTGGTGTGGGATGAGGTCGTCGCTTTTGCTGTTGAGGCGGGACTCGGGGGGATCGAATGCCTTTCCGGAATACCCGGCTCTGCTGGAGCTACTCCTGTGCAAAATGTTGGGGCATATGGTGTAGAAATAGCAGACGTCTTGGTAAGCGTTGAACTTTTGGATCGTGCTACTGGTGAGGTCTCTGAGGTTCCTGCTGCGGAATTAGACCTGGCCTACCGGTACTCCAATCTAAAATTCACGGGGCGGGGCGTAGTGCTGGGCATCACGCTGCAGCTAGCGTTGGATGGTCTTTCAGCACCATTGCGCTTTGGGGAATTAGCGCGTCTGTTGGGCGTAACGGCCACTGGTGGAGAGCAGATCCGTTGGAACTCTAGGGAGGTTCGGGAGGCTGTCCTGCAATTGCGCCGGGGGAAAGGCATGGTCTACGACCCCGATGATCATGACACCTGGTCCGCCGGATCGTTTTTTACCAACCCGATTATTAGCGATGCGCTTCTGGCTAGCGTACGCACTCGGGTGGCGGAACTCTGCACTCCAGAGGATGCCGCAGCGATGCCGTGCTATGCGGCGGGATCTGGAGCATGGAAGCTTTCTGCAGCCTGGCTTATAGATAGAGCAGGCTATAAGAAAGGGTATCCCGAAGGTGCGGTGGCTCGTCTTTCCACCAAGCACACCCTGGCGCTGACCAATCGAGGTAACGCGACTACAGCAGATCTGGTGGCGTTGGCGCGAGATATCCGTGATGGGGTCCAAGAAACTTTTGGGGTGGTTTTGGAACCAGAACCAGTATGGATTGGTGTCGACTTTTAG
>CpI37_286
ATGTCAGCATTTGAGACCAAAGCATGGCTGCAGTACTACCCAAGCTGGACACCTCACAGTCTTGATTACGGAGACACCACTCTCCTTGATATTTATGACAATAACTTGGCCATCAACGCAGACAAGCCAGCCACCTATTTCTTTGGGAAACGTCAAAGCTATGCGGAACTGGATAAGCAGGTACGCAGCGCGGCTGCAGGCCTTCGAGCTCTCGGCGTCCGCGCTGGAGACCGGGTAACCATCTGTCTGCCCAACTGCCCCCAGCACGTTGCCGCTCATTATGCGGTGCTCAAGCTTGGGGCGATCGTCGTTGAGCATAATCCTCTCTACACGGCACATGAACTTGAAGCGCCCTTCACTGACCATGGCGCACGAGTGGCCATTGTATGGGACAAAGCCGCCCCCACTCTGGAGAAGCTGCGACGCACCACCCCCCTAGAAACCATCGTCTCTGTCAACATGATCGATGCGATGCCTCCACTGCAAAAATATGCACTCAAGCTGCCTATCCCCACCTTGATGAAAAAGCGCGATGCCCTTACCGCACCAGCGCCAAATACCATCCCATGGCAGATCCTCACTGGTAGTGCACTTGGAGGCCAGGGTGAAGACATCGTCTCTTGCCCCGAAGTAAACAAAGACTCCGTAGCCCTCATTCTCTACACCTCTGGCACTACGGGAGCTCCCAAGGGGGCTCAGCTTACCCACGGCGGCCTCTTTGCCAACCTTTTACAGGGAAAGGCCTGGATCCAGGGATTAGGAGACCAAGATGAACGCCTCCTCGGAGCCATCCCAATGTTCCACGCCTACGGCGTTACCATCGTCCTCAACCTGGCGATTTATATCGGCGGAGAGATGGTGTTGCTTCCTGCCCCACAGATCCCACTCATCATGAAAACCATGAAGAAAGAACCCGTCACCTGGGTTCCCGGGGTTCCCACCTTGTACCAAAAGATCGCCGAAGCCGCCGAGAAATCCGGTATCTCCATATCCAGCGTTCGTAATTCTTTCTCCGGTGCCTCCGCCCTGCCTGTGGATACCGTTGCATACTGGGAAAAACTCACTAGTGGCCTCCTCGTGGAGGGCTATGGCCTCACAGAGACTTCCCCCGTTATCGTCGGCAACCCCATGACTTCAGACCGTCGTCCCGGGTATGTAGGAATCCCATTCCCTGATACTGAAGTTCGGATTGCTAACCCCGAAAACCTCGACGAGACGATGCCCGACGGGCAAGAAGGCGAAATTCTTGTTCGTGGTCCCCAGGTGTTCGCCGGTTACCTCAACCAACCCGAGGCCACCGCAAACAGCTTCCATAATGATTGGTACCGCACGGGCGACGTCGGCATCATGGAAGAAGATGGTTTTATCCGCCTGGTTGCCCGTATCAAGGAAGTCATCATTACCGGAGGATTTAACGTATATCCGGCGGAAGTGGAAGACGTTCTCCGGCAGCATCCTGACGTCCTCGACGCCGCCGTAGTGGGCCTTCCGCGTAGTGATGGCTCTGAGTCTGTTGTCGCCGCAATCACCCTCAATGAAGGCGCAGCTCTTGACCCCGAGGGGCTCAAAGATTATTGCCGTGAGAACCTCACTCGCTACAAAGTTCCGCGCACCTTCTATCACTTTGAAGAGCTTGCCAAGGATCAGCTAGGGAAGATCCGCCGCCGTGAGGTACAGGCAGAGCTAATTCGGAAGCTTAAAAAGTAA
>CpI37_287
TTGAGCGCTGAGGGAATCTATAAGCTGGCGATTTTGGAAAAGTTATGGATTTGTGAGGCGAAGAGGGGTGCCACTGCCTGGGTAAATTATGGCGTAAACAAATGGCTGGGGTCACGATAG
>CpI37_288
ATGGCGTATATGCGTATAGCCATGATTTCGATGCATACATCTCCGCTGCAACAGCCGGGTAGCGGCGATGCCGGTGGGATGAACGTCTATGTTTTATCGATGGCGAGGGAGCTTGCGCGTCGTGGCCTGGAAGTAGATGTTTTTACACGAGCGACGCGCCTTAGTCACGGTGAGACCGTCGATGTAGAGCCGGGGCTTCGGGTCATTAATATCGTGGCGGGCCCCTATGAGGGGTTGTCCAAGGAGGAGCTGCCCACCCAACTGGCAGCATTCGCGGGCGGGATAGTGCAGTTTGTTAAGTGCAATGCGCTGGCCTATGACGTAGTCCATAGTCATTATTGGCTGTCCGGACAGGTGGGGTGGCTTCTGCGTGATCTTTGGGAAATTCCGCTGGTTCACACCTCTCACACGCTGGCAGCGGTGAAAAATTTCCATAGCTCAACCTCGGACATGCGAGAGTCGGAGGCCCGCCGAATCTGTGAGCAGCAACTGGTGGATAATGCGGATATTTTAGTGGTAAATACTCCTGAGGAAACTAGTGACCTTGTCCATCATTACGATGCGTTGCCGGATAAGGTGGCGGTGATCGCGCCGGGCACAGACATTTCCCTCTTTACGCCGGGCACGCAACGCAATACGGAGGTCTCCCGACGCTGCCTGGGAATCCCCTTGCATATCAAGGTCATTGCTTTTGTGGGGAGACTGCAGGAGTTTAAGGGTCCACAGGTGCTACTCGCTGCTGTGGCGGAACTGCTACGCCGCGATCCTGACCGTGAGCTTAGGGTTATCTTTTGCGGAGGTCCTTCTGGCGCCGCGGCTACTGTCGAGCACTACATTGAACTAAGCCGGCGTTTGGGGCTAGGTAAGCAGGTGAGGTTCCTTGATCCGCGTCCCCCAGAGGAATTGGTTTCCATCTACCAGGCGGCGGATATTGTTGCGGTCCCCTCTTATAACGAGTCTTTTGGTCTTGTTGCCATGGAAGCACAGGCAAGCGGCACACCAGTGGTCGCGGCACGGGTGGGGGGTCTGTCCATCGCCGTATCCGACGGGGAGACCGGGTTGCTTGTCGACGGCCACGCGCCGGAAGCATGGGCCGATGCTTTGGCACAGCTGCTGGACGATGACGCATTGCGGATCCAGATGGGGGAGGATGCCGTTGGGCATGCAACGAACTTTACGTGGGCCGCCTCTGCGGAAAAGCTAGAGGAGGTATACGAGGCTGCACTCGACATTGATGTTGATGAATGCAAAGAGCGCCATGCGGAAGGCTAA
>CpI37_289
ATGACTATCGGAAAACTGATTCTTCTCCGCCACGGACAAAGCGAGTGGAACGCCTCCAACCAGTTCACGGGTTGGGTGGACGTTAACCTTACTGAGCAAGGCGAGGCCGAGGCCAAGCGCGGCGGCGAGATGCTGAAGCAACAAGATGTTTTGCCAACTGTTGTTTATACTTCTCTTCTTCGTCGTGCAATCCGCACCGCCAACATCGCACTTAACGCGGCGGATCGTCATTGGATCCCGGTCGTGCGCGATTGGCGCCTCAACGAGCGTCACTATGGTGCGTTGCAGGGGCTGAACAAGGCTGAGACCAAGGATAAGTATGGCGCAGATCAGTTCATGGAATGGCGCCGTTCTTACGGCACCCCTCCTCCGGAGTTGGAAGACTCAAGTGAGTTTTCTCAGGCAAACGACCCCCGCTACGCCGATCTATCTCAGGTTCCTCGCACGGAATGCCTCAAGGACGTTGTAGAACGTTTTGTGCCTTATTTTGAAGAGGAAATTTTGCCACGGGCGAAAAAGGGCGAGACTGTCCTCATCGCAGCGCATGGTAATTCCTTGCGTGCATTGGTCAAACACCTTGACAATATCTCGGATGCAGATATCGCGGAGCTGAATATTCCTACCGGAATTCCGCTGGTATACGAGCTGGACCAGGAAGGAAAGGTTCTTAACCCGGGTGGTACCTACCTTGATCCAGAGGCAGCGGCAGCAGGAGCTGCGGCAGTTGCTGCGCAAGGCGGCAAATAA
>CpI37_290
GTGAACGTTTTACTAGCTTTCGTATTGGGCGCGACTCTCATGGGCCTCGCCCTACCCGCGTTTAAATGGGTTCAAGGTCGGTCTGGGCGCTACCGTCGGGCGCTTGCAGGCGCCCATGCTAATCAGGTGACCACCGTGGGCCAGATGCTGCACTTGGCCGTGCAAGGATCACCCACGGGCGTTACCGTGGTGGATCGCACTGGCAGCGTCTTGTTGTCTAATGCGCGTGCGCATGACATGGGGATTGTGCATGAAAGAACCTTGAACCCTGATATTTGGGCGCTTTCCCAAGAGGTTTTTGAAGACCGAGAGACCCATTCCCTGGAGCTGGCTATTGCCGATAGGCGTACGCGTATCACGTCTGTGCGGGCGATGGTGAAACCTCTGACGTTGGTAGATGACCGATACGTGATCGTCTTTAGCACTGATGAATCGGAAAATCAGCGCATGGAGGCCGCCCGAAGGGACTTTGTGGCCAATGTTTCCCATGAGTTGAAAACTCCTGTAGGAGGCATGGCCCTACTGGCGGAAGCGATAACGCAGGGCTCGGATGACCAAGAGCAGGTTGAGTACTTTGGCAAGCGTCTGCAAAAAGAGGCGCACCGGCTCGCAGACATGATCAATGAGCTGATCTCACTGTCCAAGCTGCAGGGGGCTGAGGCGTTGCCTGATCTGCAGCCGGTTGCGGTGGACGAGATTATTGATGAGGCCCTGAGCCGGAACTATCTTGCCGCCGAAAATGCCGGCATCGAGCTAACGCGAGGGAAGAAGTGCGGCGTTGAGGTAATGGGGGATAGAAGTCTTTTGGTCACGGCGGTGTCCAACCTCATCAGCAATGCGATTAATTATTCTCCGAATGCAATGCCAGTATCGGTGACTACCAAAGTGCTTTTTGACGAGCTCGTGCTCATCCGCGTCATCGACAGCGGCATTGGTATCTCCCCGGAGAATCAGGGCAGAGTTTTTGAACGGTTCTTCCGGGTAGACAAGGCGCGGTCGCGCTCTACCGGAGGAACCGGCTTGGGGCTGGCGATTGTTAAACACGTTGCTGCTAATCACGGGGGTGACGTGAAACTGTGGTCCCGACCAGGGACCGGATCGACGTTTACCATTGACTTGCCGATCTATCACCCCGAGGAACCTGCCCCGTAG
>CpI37_291
ATGATTACTATTCTTCTGGTCGAAGATGAAGAGTCCCTTGCTGATCCACTGGCGTTTTTATTGCGCAAGGAAGGCTTTGAGGTAGTTGTTGCTGGCGACGGTCCCACTGCCCTCGTGGAATTTGAAAAGAATGACATCGATATCGTTTTATTAGACCTCATGCTTCCTGGCATGTCGGGTACCGATGTGTGCAAGCGGTTACGCAAAGTATCAAGCGTTCCAGTGATCATGGTGACCGCCCGCGACTCTGAGATAGACAAAGTAGTAGGACTAGAACTCGGCGCAGACGATTATGTGACCAAGCCTTATTCAGCGCGAGAACTCATTGCGCGAATCCGTGCAGTTTTAAGACGCGGCGGCGAACCGCAAGTAGCAGATTATGAGGAGGAAGGCGACGACATCCTCGGAGGTGGCCGCGTGCGAATGGACGTAGAACGCCATACCGTTACCGTGGCAGGAGAAAATATTTCTATGCCGCTGAAAGAGTTCGACCTGTTGGAATACCTCATGCGTAACTCTGGGCGAGTCCTCACTAGGGGCCAACTTATCGACCGCATCTGGGGTGCAGATTACGTAGGAGACACCAAGACCCTGGACGTCCATGTCAAACGCCTGCGCTCCAAGATTGAAGAAGAGCCTTCTTCCCCTAAGCACCTGGTTACAGTGCGAGGATTGGGTTACAAGTTTGAAGACTAA
>CpI37_292
GTGAATGACCCCAAAACCACTCCCGAATCTGCTCCAGTGCACCTTGGTTTCCCCGAGTTCTCTCCGGCTGCAGACTCGATCCGACGCGGCGATGAATTACCGCCAGATTTTCCGCGCCAATGGTTTGAGTTCACCAACCCGGAAGATCCTACGCACCAATTCAGCATCGATCTCACCTGGATCGAATCCACATATTCCTGTGCCTTTGGCACTGAATCATGCAAGGGCATCGACGCCTCTCTCCCCTCCGTAGGCTGCTGCGGGCACGGGGCATTCCTCTCCGACGACGAGGACCGCGAACAGCTGCTACATGCCGTGACACAAATGCCTGCGCGTTACTGGCAGCTGCACCCAGAAGAGACGGACGCATTCCTTTCCGCCGACGATCCCGCAGAGCTAGAGCCGTGGTTGGTGTGGGATGAGCTAGACGACGACAACGGCGAACCGGAACCAGCGCTGAAAACCACGGTGGTCGATGGCGCGTGCATTTTTGCTAACCGTGAGGGCTGGGCCACCGGCACTGGCTGCGCTATCCATCAATGGGCGCTCGATGCCGGCCAAGACCTCACAGTGGTCAAACCAGAAGTATGTTGGCAACTTCCGTTACGCAGACTTGAAGCATATGAAGAGCGTGCCGACGGCGTAGAGATCCTGCGCACCACCATCACAGAATACGAGCGACGCGGGTGGGGCAACGGCGGCGAGGACTTTGATTGGTACTGCACCACTGCGCCGGGGTGCCACGAGAATTCCGCTCCGTTATGGGTTACTCATGAATCGGAGCTCAGAGCGCTCATGGGAGACTCCTCATACGAGTTTTTAGCGCACATATGTCGTACTCGAGATAACGCCCGAAGCAGCGGCGTTCCCTCAAGTATTTTTAGCCCGCATCCAGCCAGTGTGGCTGCTGCTCGCCCACAAACCGAGCCTTAG
>CpI37_293
GTGCGATTAGGTGTATTGGACGTGGGAAGCAACACAGTTCACTTGGTAGCGGTGGACGCCCAACAGGGTGGCCGTCCGACTCCGATGAGTGACTGGAAAACAACCTTAAAGCTGGTGGGTTATCTAGATAAAAAGGGGGCCATTACCGCCGCTGGTGTGGACAAACTTGTGGACTCGGTGGCGGAAGCCGCTGCGTTGGCCCAGCAGCTTGGGTGTGAAGAGCTTATGCCTTTTGCTACTTCGGCGGTGCGCTCAGCAACTAACTCTGATGAGGTGCTTGCGGAGGTTGCTAGGCATACGGGGATTAACCTTGAGGTACTCTCCGGCACGGACGAAGCAAAATTGACCTTCCTTGCCGTGCGACGCTGGTACGGATGGTCTGCCGGGCGGATTATCAACCTAGATATCGGCGGCGGATCGTTAGAAATGTCTACGGGGGAGAACGAGAACCCGGATGCGGCTTTCTCTCTGGACCTTGGCGCCGCTCGACTTACCCACGATTGGTTTGATACAGATCCTCCAGAGCGTAGGAAGATTAATCTTCTGCGTGACTTTATTGACGCTGAGTTGGTTGAAAGCGCAAAAATTCTTAGGACCTACGGCGAGGCGCGTCTGGCGGTAGGAACCTCTAAAACCTTCCGTACCTTGGGACGGCTCACTGGCGCGTCGCCTTCTTCCGCTGGGCTCTTTATCAAACGCGAACTTAGCGCTCCTGGCCTGCGGCAACTCATTGCTTTTATCTCTAGGATGACGGCCGCGGATCGTGCGGAATTGGAAGGCGTGAGCGCGAATAGGTCGCAGCAGATTGTAGCGGGAGCGCTTGTTGCAGAAGCCGCCATGAGAGCGCTAGGAATTGAACATTTAGAAATTTGCCCATGGGCACTCCGTGAGGGCGTCATACTTCGGCGTATGGAACAGGGTATTGTGCCAAAGGAAACCCCTTTAGGAGAGAAGTAG
>CpI37_294
ATGAGCGAGAAACAACTCACCGTTGCGGAACTACTGGCGCGTTCCGGTAAAAACGGCGGTAGCTCCGAAACTTCGCGACGTCGACGCCGCAACCTGGAAGATGGTGGCATTTCCGTTGCGGAGTTGACGGGCAGCATCCCCAAGGTGAACTCTAAGCCCACGGAGTCGAAGCACTCCAGCCAGCCTATAGACGTCCCTGCTGCCGCTGCCGCGTCGTCGAATACTCGAGAATCCGATAGCGCTGCGCAAGGTCCTCACTCACATCCTGAATCTTTTGTGGATTCTGCCTCCGCTGCTCCGTTCGCGGATGCGTTTCCTACTACTTCCCGTACCCAGGCACTCAAGCGTGATGCTGCCTTTACCGCGGTAAAAGAACAGGCAGAGAAGACTCAAGAGCGACAAGCCGCCGATAAGGCTGAAGAGCTGCTTGCTGCCGATAGCGCTGAGACTCCTACTACACCAGAAAATACTGCGGCAGCGATTCCCAGCAAGGAACAGACCATCGTTCTTAGCGTTGTGGATGAGAAGGACCCGGTTCGCCTGACCACTGATTCTTTCCCTGCCGTATCGCAGAACTCTCAACGTGAAGAAGTTCAGGTTGCGGCTGATTCACTTGGTATGCCAGCCGTGGCTTCTGCCGAGCCCACAGACGCTCCCTCCTCGGAGACCCTCAACGCTGCTGAAGAGACCAGCACGTTCGCGGTGGTGGAGGATGAGGAGCCTTATGGCAGAGAAGATGATTATGAAGCCTACGAGGACTACGCGGCTTACGAGGAGTACGAAGACTACGAAGGCGCGGAAGAATTTAATGATGAGTACGACGACTATGACGAGTACTACGAGGAAGACGAGGAGGAGCGAGTCTCTGCCATGGGGGTAATCCTCATGGCTTTGGCAGGAATCGTCCTCGGCGTTGTTATTTTCCTCGGTTTCCAACAGCTCTGGGGCGCCCTGGGCAAAGCGATCGTGGCAGTGCTGGCTGTGGCGGTGACTGGAGCTATCGTGGGCGTGGTCCATGCGTTGCGTACTGAGCGGGATCGTGAATCCATGATTCTGGCAGGCGTTGCTGGTTTGATCATGACGTTTGGCCCTTTGCTCTTGTCTTAA
>CpI37_295
ATGACTTCAATTGCAGTGATTGGCGGCGGAAAGATCGGCGAAGCCCTTATCTCAGGGCTTATTGCCGCGGGTATGAACCCTAAAAATATCAACGTCACCAACAGGAACGCAGAGCACGGTCAGGCTCTTAAAGAAAAGTATGGCGTTGTATCTTTTACGGACAATATCCCTGCCGTTGATGAGGTTGACGTTGTGTTTTTATGCGTCAAACCAAAGCAGATTATTAAGGTGGTCGAGGAGATCGCAGATGCGGTTGATAATAACTCCAACACCACCGTGGTATCTATGGCGGCGGGCGTAAATACAGCTGCCATCGAAGAAATTTTGGCGGCGGGCTCACCTGTGATTCGTGTTATGCCTAACACTCCGATGCTGGTGGGTAAAGGAAATTCTGCGGTCGCCCCTGGTCGTTTTGCTGATCAATCTGCGGTGGAACAGGTGCGCAAGCTACTTGAGACCGTGGGTAACGTCACGTTAATAGAAGAGTCTGATTTGGATGCTGTTGTAGCACTATCGGGTTCCTCACCAGCCTATCTATTTCTCTTTGCCGAGGCGCTTATCGACGCCGGCGTGAACCTGGGGCTGAACCGAGAGCAGTCAAAGGAGCTGGCAGTCAATGCGTTCTATGGCGCGGCTGCAATGCTCAAGGAGACTGGGGAAGAGCCTGCACAATTGCGCGCCAACGTCTGTTCGCCAGCAGGTACCACGATTGCGGCTATCCGGGAGATGGAGGAAAGCGGCTTGCGCGGGATGGTGTATCGCGCGGCCGAAGCTGCCGCGAAGAGAAACGGTGAGCTTGGGTAA
>CpI37_296
ATGGCTAGAGAAGATAATGGGACTTTTTTAACAGTCGCCGAGGTCGCGGAGATTATGCGCGTATCTAAAATGACCGTTTATCGGTTGGTTCACTCTGGTGAACTTCCGGCGGTTCGCGTGGGACGTAGCTTCCGCGTGCATGAAAAGGCTGTTAATGAGTACCTGGATGCCTCCTACTACGACGTGGGATAA
>CpI37_297
GTGAATGCTTTATTTACCGAGCTTTCTACGCTGAACGCGAGTACGGCGCAGCAACTTGCGGTGCTTCTTCTTGGACATGCGCTTGCGGCGCTTCTTGATGACAGAACCCATAACGGTTTCCCTCGCTTTATTGATCGGTGTACGTACTTCCCTGCCAGAAGCCCCACGGTCTCTTTTGCAATGCATACGCGGCCGAAGTGCACATCCGCCCGCGCAGGGTTACTACTTGTCCTCAAAGGCAGTGACCTTCATTAG
>CpI37_298
ATGTTCTCAATAAAGCGTCCAGCGGTGTTGGCACTGCTTATCGTTATCCTTCTCATCGTGGGTATTGGTGCTTATACCTTGGGTCGTGGTTCTGCTGCGAAAGATGGAGATACCTCTGCAAATAGCGCCGGATCCTCACAAGGGGCAGGGCCTTCTTTGCCGCCAGGCTTTACTGGTAAGACCGGTTCCTCACGGGTGTCGCCTGGAACAAAAACCGATGGGCCTGTTGCGCTGGCAAATGGTTCTTATGACGCGATGATCTACGGCCCCGGAAAAGAACTGAAATCAGCCGAAGATATCCTTAACGTGCATCGTCGAAACGCAAAGGATCCTTTTGCGTTAGGAGCTCTGGATGCGCCAGTAGTGATCTCGGAATTCTCTGATTTTGAGTGCCCCTTCTGCGCGAAGTGGTCTAATGAGACTGAGCCGACGATTATCAAGGAATACGTGGAAAAGGGATTTGTCCGCATTGAGTGGAATGATCTTCCGATCAACGGCCCCGATGCTGTTTCGGCTGCTAAGGCGGGACGAGCTGCTGCCGCTCAGGGTAAATTCAATGAGTTCCGCAGCGCGCTTTTCCAAGCTAGTAAAACGATCAAGGGGCATCCCGAAAATAAATTGACCAACTTTGAGGAGTTCGCTCGGGAAGCAGGCGTGAAAGACATGGCACGCTTTAGCCGAGAAGCCTCAGATGCTACGTATGACTCCGTGGTCAATAAGGCTCGTGAATACGCCGGCTCTTTGGGGATCAACGGAACTCCCGGCTTTGTTGTGGGTACCCAGTACGTCTCTGGTGCGCAGCCCACTGAGGTCTTTATCCGCGCTATTGAAGCGGAACTAGCTAAGGTCGCGGATGGAAAGGTCGCCGTTCCTAGTGTCTGA
>CpI37_299
GTGTCTGATATTGGATTACTTGGCGCATTCCTCGGCGGGATTCTGGCGCTGCTTAGCCCGTGTTCTGCGTTACTGCTTCCGGCGTTCTTTGCCTACGCATTCCAGCGTTCGTCGCAGATCATGGCACGGACGGGTGTGTTCTTCCTTGGGCTGGCGGCGGTGCTAGTGCCAGTGGGGACCGCGGCAGGGCGCCTTGGAGGGTTTCTGGCGCTGCACCGTGAAACCTTAATCATTGGCGGCGGAATCGTGATTGTTGCCCTGGGTATTTTTACCTTTTTTGGCGGCGGGATAACTCTCCCAGGCCTGTCAGGATTGGCGGGTCGGGTGCGCGGACGGGGATGGCTTTCTGTCTTTTTACTAGGCGCGGCTTATGGCTTTTCGGGATTCTGCGCTGGTCCATTGCTTGGGGCGGTGCTTACCACGGCCGTTGTAAGCGCCTCCAGTGCGTATGGGGCACTCGTCTTAGGCTGCTATGCCTTGGGGATGGTTGTTCCCCTGGTGGTCTTGGCGCTGTTCTGGGAACGCATTCCGCATGGGGCGCTCGGAGGCAAGGTTGTTCATGTAGGCCGGTTAAAACTGAATACTATGTCGATGATCTCTGGCATGATTTTTGTGGTCATCGGATTAGTTTTTATTTTCACACATGCTACGACCGGACTACCGGGGCTGCTCGGCATTGAGACTCAGTCCAAAATTCAAGCATGGGCACTCGACGTAGCAGCTAACGTGAGCAATCTAACGTCTGTATTGATAGTGCTAGGAATTATTGCGGTCGGACTTGTGATCTATATTCTTCGGACCCCGGAGAAAGGGAAACGAGATTAG
>CpI37_300
GTGAGCATCTCCCAACCCGATCCCACTTGGCCCCAAACCCCGCAAGAATTCTTGGCCGGCTGGTCCACCTCCCGTGGCAACCTCCGCCGTTTCTTTGAGGAACACGCTCTACCCCCTATCGACGCCCAAGCACAGCGCGAAGCTGGAGAAGCCGCTGCAGCACTCGCCGCCGCTGAAATCTACGGGATTGAGCTCGACCAGTACACCTCTGGGTTAGAGTCCGTATCAGGATCATTCGAAGCTGCCGGCGCTACCCATGTCACCAGTCCAGACCCAGACATACCCCAAGACCTCGGCGCTGCCGCATTCTTTGACATCGATAACACCTTGATTCAAGGTTCGTCTCTGGTTGTCTTTGCCTTGGGGTTGGCCAAAAAACGCTACTTTAAGCTCAGCGAGATCCTTCCTGTCGCGTGGAAACAGATCAAGTTCCGGGTCACTGGCGCAGAAAACGCAGCAGACGTGGCAGAAGGGCGCAAACAGGCGCTTGAGTTTATTAAAGGCCGCCGTGTGGACGAGCTTGTGGAGCTCTGCGAAGAAATCGTGGGCAATAATATGAGCGAAAAGCTCTGGCCGGGGACCAAATCCCTCGCGGATCAACATATTGCCGCGGGCCAGCAAGTGTGGCTTGTGAGTGCCACTCCCGTGCAGCTGGCGCAATCACTGGCCAAGCGACTTGGTTTTACCGGAGCTTTGGGCACTGTCGCAGAAGTCAAAGACGGTGTTTTTACCGGAAGACTGGTCGGCGATATTCTGCATGGCCCCGGCAAATTACATGCAGTTGCGGCACTTGCAACCATTGAGCGACTCGATCTGAGCCGGTGCACCGCGTACTCCGACTCCGTCAATGATGTACCAATGCTCTCCATGGTGGGCACTGCAGTGGCCATCAACCCAGACCGTCCGCTGGCTAAGGTAGCCAAACAACACGGCTGGGAGATGCACGACTACCGCAGCCTGCGCAAAGCCATGCGAACCTACGGCCTACCCGCGCTAATCACGGCGGCTTTCAGCCTCGGCGGTTGGAAAGCGTGGCGACGCTAA
>CpI37_301
GTGTCTGGTGTAGCAAGCGCACGCGAAGTAGAGCTTATGACTCGTAAGACGTGTGGCTCATGTCAACGGGTGGCTGAACAGATCACTCCTGTGGTCGCTGCAGCTGGAGCGAAGTTAAGCATTGTCGACGTAGATATGGATCGCTTGTTAGCCGCTGAGTACGGCGATAGGGTTCCCGTCGTGGTTATCGATGGTGAGGAGTTTGCCTGTTGGGAAGTGGACAATGAGGAACTTGCTGCAGAGCTTGCTAGTTAG
>CpI37_302
ATGAATGACGAGGTGCGTTCCCAGACGGCTACGGATCTTATTGCTCGTCCCTCGTTGACTGAGGCGATGATCATATCTACCTGTAATCGCCTAGAGGTCTATGCGATGACATCTAGTTTTCATACGGGTGTCAATGACGTGGTGGAAGTGCTGCATGCCGTGAGTGGCGTAGATATGGATACCCTTCGGGGGTATCTCTACGTGCGTTATGCAGATGCTGCTGTGGAGCACATGATGGTGGTGGCTTCAGGCATGGACTCGATGGTTACCGGAGAGCAGCAGATCATCGGACAGGTGCGTACGGCGTATCAGCAGGCTATCGAGTCGGGGACCGTGGGCCCGGCCCTGCATGGTTTGGTGCAGGCGTCCTTGCACACGGGGAAGCGCGTGCACACTGAGACAGACATAGATGATGCCGGCGCTTCCATGGTTTCCTTTGCCCTTGATCAAGCAATGTCCGGGGCTGGTCTGAGTGACCTACGCGGTAAAAAAGCGCTTGTCCTTGGCGCAGGAGCTATGGCTTCTTTGGCCGCTACCCATCTGGGTAGGCTAGGCATAGAGGGGATTATCTTTTCTAACCGGACCCGCAATAGGGCAGAACGGCTGGCTGAGCATTCCCGTGAGGCCGGGGTGCCCGCGGAAGTCGTCGATTTTGCATCACGAGGAAATGCCCTGAGTGGGGTGCATATTGCGATCTCTGCGACAGGCGCCCATACCTACACGATTTCAGCTCAAGACGTGCCGGAGAAACACTTAGGGCTGATATTTGTTGATCTTTCCATGCCTCGAGATATCAACGATGACGTTGCGGAAATCGCGGGAGTGCAGCTGGTCAATATAGAGAAGCTGCATGAAGCCAAGACAGAGGGGAAAGACGCTGATGAGGCTGCGCACAAGATTGTTGCGGAAGAGCTCAGCGCATACACCTCCGTGCAGCGGGTTCGAGATGTGGCGCCAGCGGTATCGGCGTTGCGTCGACACGCTTCTGGCTTGATAACCACCGAGCTGGAACGTTTGAAAACTCGCACACCGAGCATGGGTGAAGAAGATTTTGAAGAAGTGCAGCGCACGATACGCCGGGTTGTGGATAAACTCCTGCATCAGCCGACGGTTCGGGTAAAAGAACTCGCGGCAAGCTCTGGGGCGGTTTCCTATGAGACGGCTCTGCAAGATCTTTTCGGCCTTCCAGTAGAAGCAAAGAGCGTAAAGCTTGGCGTGCGTGACTTACCCGATGCTGAGGTCGTAGCCCTGGGGGTTAGCGATGCCAACAAGATTATCCGAGCCATCAAGGAAGACTGA
>CpI37_303
ATGACTTTTACTATCGGTACGCGCGGCAGCCTTTTAGCTACCACCCAATCGGGGCATGTGCGAGACGCCCTAATCTCTCAGGGGTATTCGGCGGAATTGAGTATTGTCACCACACCCGGTGACGTAAATATGGCGCCTGTGGAACGCATCGGGGTGGGCGTTTTTACTCAAGCACTGCGTGACGTGCTTGTTAAAGGCGGCTGCGATATCGCTGTACATTCTTTTAAGGACTTGCCTACGCAGCGCGACCCACGTTTCCACTTAATAGTTCCGGAGCGTGCCGACGCTCGCGATTGCCTTGTAGCCCGAGACGGCCTGACATTGGCGGAGCTGCCTCAGGGGGCGCGTATTGGTACGGGAGCGCCTCGAAGAATCTCACAGATCAAAGCTTTGCGCCCTGATGTGGAATGCGTACCGTTGCGTGGCAACATCGATACCCGGATGGGCAAGGTTTTTTCCGGAGAACTTGATGCGGTGGTTCTCGCTTATGCGGGTCTTTCTCGTGTGGGCCGTGGCGACGAGGCCACAGAGGTGTTTAATCCGGAGAGCTTCCTTCCCGCGCCTGCGCAAGGAGCTCTAGCTATCGAATGCCGCGTTGATGACGCTGCTGCTGTTGCGGCGATCAATGCAATCCGAAACGCAGAGGATGAGACCTGCGCGCTCGCTGAACGTGTAGTGCTCAACCGGTTAGAAGCGGGATGCACGGCACCCGTGGCCGCCCATTCTGTCATCATCGAGCAAGAGCTCCAGGTCACGGGAGCCGTTATCTCTCTTGACGGGAGCAAGGTCCTTCGCGCCACGATGACGGGGGGACTGTCTGAGGCTGTGGCTATTGGAGAAAAAGTTGCGGCAAAACTTATTCAGGATGGTGCCGCTGAATTGCTGTCCTGA
>CpI37_304
ATGAGTTCGACTCCGCAACCCACCCCGGTAACCCCTGCACCGGAGGGAAAAGTGATCTTTGTAGGAGCAGGACCAGGAAACCCTGATCTGCTCACCGTTCGCGCCCGCGAAGTTCTCAGCCATACCGCTTTTGCCGTAGTAGATGCAGAAGTTCTACCGGGGGTTCGCTCAGTGGTTGCACGTGAACTCGATGTGCCGATGGATAAAGTTCAGGCGGCTGAGGAAGAATACGAGCGGCTGTGCGCGGAAGCAAAAGAAGCTGGTGCGCGCCGTAAACCGCAGCGCCCGGACGCCCCGACTGCCGCTGAGATTACAGAAGTAGACGACGACGTTCCTGTGGTGGAGGTAGTGGAAAAGCTTAAGGAGCTTTTGTCCAGCGGGGAAGACGTTATTCGCCTGGTGCAGGGAAACCCCTTGTCATGTGACCGAACCCTGGAAGAAATTTCTGCGGTCAAGCAGGCCGGGCTGGAGTTCCACGTGGTTCCCGGCATGTCCTTGCCGGCGACCGTTCCTGCTTTCGCGGGTATCGCTCTGGGCTCTTCTTATACAGAAACCGATGTAACTGGGGAAGACGTAGATTGGGAACAGCTTGCTGCAGCACCTCAGCCGCTGGTTTTGCAGGCAACTAAAGAGGATCTGCCCACAATAGCCGCAGAGTTAAAATCTCGTGGGATAGAGGCATCGACCCCGGTGACGGTGACAGCTCGCGGGACAACACGCTTGCAAAGAAGTTTTGATATTACTTTGGGCGCCCTGCACAAGTTGGACGGGGACCTCGCCGGAACCCTAGTGGTTACTTTAGGCAAAGCAGCGGATGAACGTACCAAGTATTCTTGGTGGGAGAACCGTTCGCTCTTTGGCTGGAGAGTGCTGGTCCCCCGTGCAAAAGAACAAGCCGGATCAATGAGTGCATTGTTGGCTGCTCAGGGGGCAATCCCGCAAGAAGTTCCCACAATCTCTGTGGAGCCGCCACGCAATCCTGCGCAAATGGAGAAGGCCGTTAAAGGGATCGTGGAAGGCCGCTACCAATGGGTGATTTTTACCAGCGTCAACGCGGTGAAATCCGTGAGAGAGAAAATCGGTTCCTTCGGACTCGATGCTCGTGCCTTTGCTGGCGTGCGCATTGGAGCGGTAGGAACAAAAACTGCTAAGGCCATCCGTGAGCTTGGAATCACGCCGGAGTTGCTCCCTCCGAGAAATCGGCAAAACGCTGCAGGTTTAGTGTCAGTGTTCCCGGAGTATGTGGAAGACCTTGATCCAGTCGGACGGGTCCTCTTGCCCCGGGCGGATATTGCAACGGACGTCCTGGTGGAAGGCTTAGAAGGCCTTGGCTGGGAGGTCGACGATGTGGTGGCGTATCGCACGGTACGGGCCGCCCCGCCGAGTGCAGAAGTGCGCGACATGATTAAAAGTGGCGGTTTTGACGCTGTGTGCTTTACCTCTGCATCCACGGTAAAAAATCTGGTGGGCATTGCTGGGAAACCACATCAGCGCACAATCATTGCATGCATTGGTCCGATGGCGGCGGCAGCGGCAAAAGAATTAGGCCTGCGGGTGGACGTGATCCCCGAGGTAGCGGATGTTCCTCACTTGATTAATGGTCTTGCTACCCACGTGGCACAACTGCGCGCAGCTGGCCAGCTGCCGCCTCCTAGGAAGAAGCGGCGCGCCCGAAAAAATCGCGAGTAA
>CpI37_305
ATGAGCAACGCAGATCTCCACCTTATTCGTCGCCCACGCAGGCTCCGAAGTACGCCAGTTATGCGCGAATTAGTGGCAGAGACGACGCTTCGTCCCGCCGACCTGATTCTTCCTATGTTTGTCGCAGACGGGATAGCTGAGCCCCGCGAAATTTCTTCTATGCCTGGCGTATACCAGCACACTATTCCCTCCTTAATCGAGGCCGTTAGAGAAGCTATTTCCGTAGGGATTAAGTGCATTGACCTCTTCGGAGTGCCTCTCGACGCCGACAAGGACGCACAGGGTTCTCAATCTTGGGCACCAGACGGAATCCTCAACCGTGGCATTAGAGCGTTACGCCAAGAGTTTGGCAATGATGTGATCATCATGGCAGACACGTGTCTTGATGAGTTCACAGATCATGGGCACTGCGGCGTACTCGACACTGATCGCTTCGGCGAGGCGGTTGTGGATAACGATGCCACTATCCCGTTGTATCAAAAGATGGCGGTGGCGCAAGCGGAGGCAGGCGCGCACATGGTAAGCCCCTCCGGCATGATGGATGGGCAGATTTTGGCAATCCGCGACGCCCTCGATGCTCATGGGTTCCAAGACGTAGCCATTATGGCGTACTCCGCTAAGTATGCTTCGGCCTTCTACGGCCCATTCCGTGACGCAGTGGGTTCTTCTTTGGACGGCGACCGTAGAACATATCAGCAGGATCCGGCTAATTTTAGGGAATCACTGATGGAAGTCGACCTAGATATTGAGGAGGGTGCGGACTTTGTTATGGTCAAACCAGCCATGCCTTACCTCGATGTTCTAGCAGAGGTAGCCTCAACATCGTCCGTGCCTGTCACCGCGTATCAGGTATCAGGCGAATATGCCATGTTGCATGCGGCTGCCCGTAATAACTGGCTCGATCTGGAACGTGTGATGATGGAATCGTTGATTTCTATCAAACGCGCTGGGGCAGACCAGATTCTTACTTACTTTGCCGTCGACGCGGCGAAAAAACTACAGCACTAG
>CpI37_306
ATGACCAACCACCAACAGCGACTCGAGCGATCACCATCTCAACAGACCACTCCCGACGCTAAGCGGGAGCGTCCCGACGCGATTCGCTGGGCGGTGCGCGCGTGGATTTTTGCCATCTGTGTGGAGGTAGTCCACCAGATCATCAATATCATTGTTGGTTTTGCCAACAAGCCAGAGTTGATCTCTAGGCTCAAAGACTCGATGAAGGATGAGAATCTTTCTCCAGAGATCATGAACGTGGCAGCAAGCTTGAGTATTGTTCTGGCAGGACTTTTCGCCTTTATCATGCTGGGAATTATTGCGTGGTTGGCTGCGCTTCTTTATAAAGGCAACAAATCTGCGACCCTAGCGTGCCGCATTCTTACATATTTTTCTATTTATTTTGGCGTGCGGTTGGTGACAGTCTTTCTGCTGACACCAAGCTCGCCGTCTGTCCCCGTCGCAGTGTATGCCGTTGACGGTTGTATCCAGATCGGTATGGGCGTTGCTGCCATCGTCGCGCTCATTTTTAAGATGCGGCCCGAAAGCCTGATTTGGACTGGCGAGTGGGAGACATCGAGGGGGAAGAATGGGCGCGCCTAG
>CpI37_307
ATGGGCGCGCCTAGCGGTAGTCGAGACTCTCAAGAGGGCGGTGTTCCTGCACGTCCTCTGGGAACTCAGGAAGGGCTTGCCGACGCCATTGAAAAGGCGAAGCGGGCTGCTGCACAGGCTGGCATTAACACAGGAGCTTTCCACGCAATCGATCCGGAAGAAGTCGCTGCTGCTGCTATCCACGCAGGGAAGACCTCTTTTGCGTTTGAGTTAAAGGGACTGACCAGCGCTTCCTCAGTCGCGGAAGTGGAGGAGGCCCTAGGAGAGTTGGAAGGGGTGGAAGCAAAAATTGTTTACCCTTCCTCGATGGCCTGGGTGAGCGCAAGTCGCACTATTGACCCGATGATGTTTGTGGATGTATTCCAGAGATTCGGTATTAGCGCAACGCTTACTGACTCGTCGTTGCGGCGTCGGCTTGCCTGGTCCGACGTTGAGGAAGGGCGGTATAAGCGTTCGCGACGCCGCGATCGTAGGGTCAGCCGCTTTGGCTCGCGCGTGGATGAGGAGGAACGTCGCTTTGAGCTAGCTCGCAGGGCAGGCTTCTTGGAACGCCGCGAGGATGTCTCGCGTAAAGAGCCCAGCACTGCTGTTCTCTTCACCGCCCGCTCGCTGATGACCAAAACGCGTCTATTTACCAGCGCGCTTTTTACAATTCCTGTCGTAGCCATCAGCTACTCCAGAGACCTCCAGTTTGATGGCTGGCAGTGGGTTTTGGCTGTGCTTTCTATCCCCGTTGTGTTTTATGGCGCGTGGCCTTTTCACAGGGCGACGCTGGGCGGAGCTCGCCGTGGTATGTCGGCGTTGGATAGTGCCTCGTCGGTAGCAATCCTGTTGGCCTGGCTGTGGTCGTTGAGCATGGTGTTATTTACCCCTGTGGGCGACCCAGGGTATCGGGCTCGGCCAAAGTGGGTAGCGATCGACCCTACGATTTTTGAGTCTGGCGCGCTCTTTTTCGACGTAGCCTGCGGAATGACTCTGATCCTTCTTGCAGGAAAACTCGCTGCCCGAAGAGCTCGCAGCAGTCTCCAAGATGATCTTCTTAAATACAAGCCCAATCCCGCTTCTACGGTCACGGTGGTGTCTAAAAAACGGAAGTCGGGAGCTGTAGGAGAAGAAGATAAGGCGATCCAAAAACTGAACGTGGGGGATGACGTCATCGTTCCTGCTGGGGAGCTTGTTCCTGTCGACGGCATAGTGGTCGGCGGCGGAGGGACCCTGGACGGTACGGCTTTGGGCATCGGCTCATTTGACGTAAAAGTAAACGACCGGGTCTACGCAGGGTGTATCAACGGCAGTAAAAACCTGAAGGTGCGTGTATTGCAGACTGGGCATAGGACCTGGTTGGCTGCCATAAATCGGTGGGTGGTAGACGCTAATGTGCACCAGAATCGTTCGGATGCCATAGCCACCAAAGCAGCCTCGATGCTTGTTCCAGTGTCCTTTGTTATTGCGGCTACGGATTTTGCACTGTGGGCCTTGATCACCAATAACCTGAACCAGGCGTTTGCTACGGGTCTTGCAGTGCTAGGGTGCGTGGCCCCGGCAGCGCTGGCAACCTCTGCATCGCTGGCTATGCGGCAGGGCATCGAAGGCGCTGCCCGTCGTGGAACGCTCATTAAATCAGGCGAAACTCTGCGCAACGTTGACGAGGTAGATACGGTTATTTTCAATCGCGTGGGCGCTATTTCACGCCCTGAGATGTCTGTAGAAACAGTTACTGCGGACCGTGGGGAAAATCCTGATCTGGTGCTTCGGGTTGCTGGCGCATTAGCCATGGAAAGTGGGCATCCGGTATCCCGCGCTCTGGTGCGCGCGGCACGGGAAGCGCGAGATGCTTCTACCGATGATTCAATTCCTGGTTGGATTGAAGTCAGCCACTCGGAGGTGGACGAGGAAGGAAGCTTCCGCGGACACGTGGAGTTGCCCGTAGTCAATAGCGATGGCGAGGAAGAATTGCGGAGCGTGGAAGCCGTATTATGGCGTCCGCGTAACCTTTCTGACCTGCATGGTCGTTTGGCCGCCGCCGCGGTTTCTGGCAGTAGTCCGTTGGTTGTGCGTTGGAAAAACAAAGATCGTGGTGTGATCACGCTGTACAACGGCGCCAAAGACGATGCCGTGGATGCCGTGGATGCGCTTGAGGCGATGGGGTTGGAAACGATGATGCTTAGCCGGGATACGTACCCGGTGGCGCGTCGATACGGCGATATGGTCGGAGTATCCCATGTGTTGGCTGGCGTGCAGCCTGGGCGGAAACCTCAGACAGTTCGATCTGTGCGCTCTCATGGGGCGAATATCGCTATGGTCGGCGATGAATCGGTGGAGGAGTGTTATCGGGTTGCCAACGTTGGCATTATGATTAGCGCGATGTCGGGGCCCCAGGGGGCGCTTGCGCTTGAGCACCCCGCAGCAGACGTGGTCATGCTCAAACCAGATGTGGCGCCTATCCCTCGCTTGTTCCATTTTGCACGTCGCCTGAATCGTAGGATTCGGGGAAACCTGATCTTTGCGTGGACGTATAATCTGCTGGCTATTGTGGCGGCGGTAGCGGGAGTACTGCATCCTATGATCGCTCCTCTTCTGATGTTAGGGTCGAGCGTGATCATCGAGGTTCGCTCTCATTGGCTGCGTAGCATGTAG
>CpI37_308
ATGGGGTTCTCGCCTAAAATAGGGTCGGCTTGCTTTCTTTTGGCCGTTTTGTTGTGCATTATTAGTGGCATGTCACAACCTTTCAACGCGCCAATTCTTGACGCTATTCAGGGAAAAACTCCCACGCGTCGTCCCGTATGGTTTATGCGCCAAGCCGGCCGCTCGCTACCTGAATATCGCAAGGTGCGGGAGGGTATTGGCATGCTGGACAGCTGTTTTATGCCAGGACTTCTTGCAGAAATTACTCTGCAGCCGGTGCGGCGACATGACGTAGACGCTGCGATCCTATTCTCAGACATTGTGGTGCCGCTTAAAGCCGCCGGGGTAAAAGTGGAAATCATTCCTGGCCGTGGTCCTGTTATGGACCGTGCGATCCAAAGTCGTGCTGACGTGGATGCCTTGCCGATCCTGGAAGAGGACGTCCTTCAGGTAGCCCGAGGCATCGAGATTATCCGAGATGAGCTGACGGAACAGCAAACCCTGATTGGTTTTGCAGGCGCACCCTTTACACTGGCGAGCTACCTTGTCGAGGGCGGCCCCAGTAAGAACCATGAAAAGACTAAGTCCATGATGCATGGGGACCCCGAAACCTGGCATGCCCTTATGCAGCGTCTGGTTCCTACCATCGTGCGTTTCCTACGCACCCAGATCGATGCAGGCGTTCAGGCCATGCAGCTTTTCGACTCCTGGGCGGGATTCCTCACGGAGCGCGATTACCGTAATCACGTGCTTCCGTATTCCACTCAGATTTTGGAAGAGGTAGCGGATGTGCCGCGCATCCATTTCGGGGTAAGCACCGGTGAATTGCTCGCTACGATGAGCGAAGCTGGCTCTGAGGTAATGGGTGTGGATTGGCGGGTTCCCCTGGACGCTGCTTCCGAGCGCATTCACGCGCGTTCCGGGGCCAAGGTGCTGCAAGGAAACCTCGATCCGGCGTTGCTTTTTGCAGGAGACGACGTACTAAAAGCTGAGATTGAGCGTATCTGCATGGAAGCCGATCGCGCCATCGCCGCAGGGCATGCCACAGGGCATATATTTAATCTCGGACACGGAGTATTGCCGCACACGGATCCTGAAGCAATCACTCGTGCGGTGGAACTCATTCATCGTTTTTAA
>CpI37_309
GTGCGCATTGCCATCATCGGTGCCGGTTTAGCGGGGCTAACGGCTGCTTATGAGATTCATAAACTCGCCCCTCACGCGGACGTAGAGGTGTTCGAGGCGACAGATCGAATTGGCGGCAAACTGTTCACGGTTCCGTTTGCCTCCGGTCCTACTGATATGGGCGCAGAAGCATATTTAGCTTTTCGGGAAGATACCACTGAATTTTTCAAAGAGCTAGGACTCGAGGAGAGTTTGCGTTCTCCCTCGGGGTTGCCTTCTTTGCTATACCAGGGAGGCAGCCTTCATAGCATGCCTTCCAACACGATCATGGGTATCCCCGGCACAAGTGAGGACCTAGGTAACCTGGTCAGCGAGGAAACTCGCAAACGCATTGACTCGGAAATAAACGCGGAGTCTATTGAGTGGCCTCAAGAAATAAGCCTGGGTGCACTCCTGCGGGAACGCTTGGGTGATGATGTTGTAGATCATGTGGTGTCGGCGCTGCAAGGCGGCGTTTATTCTTCTACCTCGGATGATCTCAGCGTGCGCGCTACGGTACCGCAGCTAGCGCGGGCCTTAGACAAGCTCAAAGAAGAGGGAAAGCCCGTAACCATCACGGGTGCTGTTCAACGGCTTTTGTCTGAGCGAGAGGAACGTAACAAAAAACGGGGATATACCCCGAGCGTTTTTGCGTCTTTCGCAGGCGGCTATGCGGAGATGTATGAGGCTCTTGCTGAGCGTAGCGAGGCAAAGATCCACATCGATGCCTTTATTACCGCAGTGGATAAAAAGCCTGAGGGTTTTGTGCTCAAGGGTGCTGAAGGCGTCTTTGATAAAGTCCTGTTGACGGTGCCGGCGCCCACGGCGGCTCTGCTGCTTAAGAACCTTGTTCCGGAGGCTGCACAACAGCTTAAAACTATCAAGCTAGCGAGCTCTGCCGTGGTAGGAATGAAGTTTGATAATTCCGCGGGACTCCCCTATAACTCTGGGATTCTTGTTGCCACTAATGCCCAAGATGTGAGGGCAAAAGCATTCACCTTTTCCTCTAAGAAGTGGCCTCACCTGGGGGAACGTGGCGGTGCTTTAGTGCGGGCCTCTTTCGGTAGGTTTGGTGAGGACGCTATCGCGCGCGCAGACGAAGACGAGCTTGTCGACGCAGCCCTCGACGACCTACAGACCATTACGGGATTCGACGGACGTGCTGCTGGATTATCGGAGATCTTTGTCCAGCGATGGTTCGGTGGGTTGCCAGTGTATGGTCCTGGGCACTTGGACACGGTTGCAGCAATCAAGAAAGCACTGGCTCAGGTCGAGGGCATCGATGCTACTGGTGCGTGGGCCGATGGCGTCGGCGTTCCCGCAGTGATCGATGCTGCGAAAGCAGCGGCCAAACGAGCACTTGCCTAA
>CpI37_310
ATGACTATTGCATTTCTTGGAACCGGTCGAATGGGCACAGAGTTAGCACTCCATCTGCTCAAAGAACACGAACTCGTGGTCTGGAATCGCACCCCAAGCAAAGCAGAGCGCTTGGTAGCAGCAGGTGCCACGCTCGCTTCTTCCCCCGAGGAAGCGGTCGCTGCTGCCGATATCGTTGTGACGTCGCTTTTTGGCCCCGATACAGTGCGAGACGTAGTTATTACCCCTCGCCTTATCCCGGATGGGGTGCTGTGGATTGATACGACTACCGTCAGCCCGGAAGACTGCATTGAGTTTGCTCATGCAGTGCCTAGCTATGTCGCAGCCCCCGTGGTGGGTACCCTCGGCCCAGCTCGCGCCGGCTCTTTGGGGGTTTATGTGGGCGGCACCGATGAGCAGTACCGCAATACCGCTGCTGCACTCGTCGCCCCATGGGCAGATCCTGAAAGACTTGTGCTTGTCGACGCCGCCCCTAAAGCTGCCGTAGGAAAATTGCTGGCTAATCTCGCCCTTGCAGTAAGCGCCCAGGGGCTTAAGGAGGCACTGCTCCTCGGAGACTCCAGCGGTTTGTCCCCGGAGGAAACCCTCACCATGCTTAGGTCCACCGGCCTGGCCTTTATCGCCGGGATGAAGCATTCCTTTGTTGTAGGCGAGCGTCCCACCGCGCCTGGAGACTTCACAGCAGATGCGATAGCAAAGGATGCTCGCCTGATGCTGAACACCGCGGACCAACCGCTTCCCGCAGTCTCCTCAGCACTAAAATCATTGGAAGAACAACAGCAGGCCGGGCATGGCGATGAGGATTTCTCCGTGATGCTGACACGCCGAGACAGCTAA
>CpI37_311
ATGACTGTTATCCCGACTTCCTCTAACGTTCAGCGTTCCCGTGAGCTTTTCGATCAAGCATGCAAAGTAACCCCAGGTGGTGTGAACTCGCCGGTGCGCGCTTTTGGATCCGTGGGAGGGCAGGCGCGTTTTATCGCGTCGGCGCAGGGCTCCAAGCTTTATGACGTAGACGGCAATGAATACGTGGACCTAGTGTGCTCTTGGGGGCCGATGCTTTTGGGGCACGCCCACCCTGAAATCGTTGAAGCAGTGCAGAAGGCAGCGGAGAAGGGGCTATCTTTTGGCGCTCCTACTGAGGCTGAAGTGCGCATAGCTAACATGGTCGTTGAGCGTACCTCTGTGGAGGAGGTTCGCATGGTCAACTCGGGCACGGAGGCGACCATGTCTGCAGTTCGGCTGGCTCGGGGGTTCACTGGCCGCCCCAAGATTATTAAATTCGACGGGTGCTATCACGGACACGTTGATGCGCTGCTGGCATCCGCAGGATCCGGGGTAGCTACGTTCGCATTGCCGGATTCTCCAGGCGTGACGGGTGCTTCCGCCGCGGATACCATCGTGGTGCCGTATAACGACATCGAGGCGGTCGCGCAGGCTTTTGCAGAGAATGATGGGCAAATCGCCTGCATCATTGCAGAGGCCGCGGCAGGAAACATGGGCACGGTTGCCCCACGCAATGATTTTAATGCCAAGCTCAAAGAGTTGGCACATGCTCATGGCGCATTGCTCATCTTGGATGAGGTGATGACGGGCTTCCGTACCTCCTACAACGGTTGGTTTGGCGTAGACCATGTGGCCGGAGACCTGACCACCTTTGGCAAGGTCATCTCGGGTGGTCTCCCAGCCGCGGCTTTTGGTGGACGTGCGGACATTATGAAGTACCTGGCCCCTGAGGGGCCGGTCTATCAGGCGGGGACTCTTTCAGGTAATCCGGTGGCTGTGGCCGCCGGCATGAAATCTCTTGAGCTTGCTACCCCTGAGGTCTATGACATAGTGCGTGCTAATGCTGATCGCCTGGCCGAGTTGCTGAGCAGCGCGCTAGAGCGTGAAGGGGTAGCTCACCATATTCAGAGGGCCGCTACGATGCTATCCATCCGCTTTGCAGAGGGCGAAGGCCACAACTTTGATCAGATGAAGTCGGCTGAGACATTCCGATTTTCTCCTTTCTTCCACGCTCTCATGGATAATGGCATCTATGCGCCGGCGAGTGTGTTTGAGACTTGGTTTGTGTCTGCGGCGCTTAGCGACGAAGATTTCGAGAAGATCGAGAACGCCCTACGCCCAGCGGCTCAGGCTGCAGCTGCCGCAAACAAGTACTGA
>CpI37_312
ATGAGTACCACCATCGTTCACCTCATCCGGCACGGAGAAGTCTTTAATCCAGAGCGCATTCTGTATGGGCGCATCCCTGATTACCACCTCTCCTCACGCGGGCACAGCATGGCTGCTCGGACAGCTAGCTCCTTTGCCGGACACGACGTATCCGTTCTGATGTCCTCTCCTTTGGAGCGCGCGCAGGAGACAGCAGCGCCTTTTGCGGAGAAGCTAGGACTTGAAGTGCGTCTCGACGACCGTCTTCTGGAGTCCGGCAACCGTTTTGAAGGCCTGCGCGTCAAAGGCTTGAGGTCTCAATTGTGGAACCCCGTGAGGTGGCCGCTCATGGCCAACCCACTGCTGCCCAGTTGGGGGGAGCACTATGTGGATCAACGCGATCGCATGATGGCAGTAGTAGAAGATGCTCGGCGCGCAGCTGAGGGACACGAGGCGATCTTGGTGAGCCATCAATTGCCTATTGTGTGCGTGCAACGGCATGTTCAAGGAAAACCTCTGGCGCATAATCCGGCGGCTCGACAGTGTAACTTGGCTAGCGTCAGCTCGCTGGTGTTTGAAGGCGACCAGCTCGTTGACTATATCTACACGGAACCAGCACAGGAGATCTAA
>CpI37_313
GTGAAGAGGACTCTCGCTGCGACGATGATATCGAGCCTGCTTGTGCTTAGTGCGTGCAGCTCTGAGGACACTGCAGGAACGGACGCAGTGGCTATCGGTGGGACGTTCCAATTCCATTCGCCAGGTGGGCAAACGGAGATTTTCTATGAGGAAGCAGACCGAGCTCCTGTTAAGAACATCTCTGGCGAGTCTTTGTCCTCGGACGCAAAGATCAGCCTTGATGATTACAAAGATCAGGTTGTTGTTTTGAACGCATGGGGTCAGTGGTGCGCGCCTTGCCGCAGCGAGTCCGATGACCTGCAAACCGTGCAGGAGTACCTGGAAAAGGAGCAGCGCGGTACAGTGCTGGGGATTAACGTGCGTGATTATTCCAAGCAGATTGCCCAAGATTTTGTCAAAGATAACGGGTTAACCTATCCCAGTCTGTATGATCCACCATTTAAATCTGCTGCACAGCTCGGAGGGGTCCCCGCTGCCGTGGTTCCTACGACTATTATCCTGGACAAGCAGCACCGTCCAGCAGCGGTTTTCCTAAGAGAAATTACCGCTAAGGACGTTATTGACGTGGTTGAAAGAATTGTATGA
>CpI37_314
ATGACTGACGTTTTAGCTAGTGGTATTGGCGAGCAGATCGCAGACGTTGCGGCCACAGGGCCACTACTGCTTGGCCTAGCGGCCGCAGCGCTTGCCGGTTTAGCCTCTTTTGCCAGCCCTTGCGTGATTCCATTGGTTCCGGGGTATATGTCTTACCTGGCGGGAGTAGTAGGCGCAGAGATGGAGCTCGGTGAACAAGGCCCGCAAGTAGCAAAGAAGGGACGTTGGCGGGTAACCGGGGCGGCCCTACTGTTTGTTCTTGGATTTACCGTGATTTTTACCCTGGCCACGGCAACCGTTTTTGGTGCCATTAGCGCCCTTACTCTCAACGCGGAAACCTTGATGCGTATCGGCGGGGTGGTCACGCTGCTCATGGGCGTGGTGTTTTTAGGCTGGGTGCCCTTCTTGCAAGAAGATAAACGAATGGCCCCTAAACGCTGGTCTACCTGGTTGGGTGCGCCGCTGCTCGGAGGAGTTTTTGCCCTGGGGTGGACTCCCTGCTTGGGGCCTACCCTGGCAGCTATTATTTCTATTTCTGCTGGTACAGAAGGAACAACCGCAGCTAGGGGAGTGGCCCTCATCCTGGCGTACTGTGTGGGATTGGGATTTCCCTTTGTGGCGGTTGCACTGGGTTCTGCGCGGGCAATGCATGGCATAGGGGTGCTGCGGCGGCACTCTCGTACTATCCAGATCGTGGGTGGTGTGGCATTGATCGCAGTCGGCACGGCGTTAGTCTCTGGAACGTGGGGGATATTTATTAACTGGGTGCGTCAGTGGACCGTCGAGTATGGTGCAACTTTTATTTAG
>CpI37_315
ATGAGTAAGCGGACGAGGAAGCTGCTGAGCTACCCATTAAAGGCATGGCACTGGCTCACGAGCATGCGCACGGCGTTGGCCCTGCTATTTCTTCTAGCATTAGCCTCCATCCCCGGCGCATTGTTGCCGCAGCGTTCCCTTAACCAGTCAAAGGTTACGGAGTACATCGCTAATAATGGCCGGACTGCTGAAATTTATGACAAACTGCAGCTTTTCGACGTCTTTAGCTCTACCTGGTTCACCGCGATCTTTGCCCTGCTGTTCCTTTCACTCATCGGATGTATCATCCCGCGCTCGTGGGATCACTACAAGGCCATGAAGACACCCCCGGTTCGGGCTCCAAAAAATCTGAGCCGGTTGCCGCTGCACGGCGAGGGCAGTGTGGAAAAACCGCTGAGCCAGGTAGAAGAAGACATACGAGCGCAACTCAAAGGGTGGAAGCTAGCAGAGTACACTCCAGAGGAAGACCGAGCCGGGATGAGGTCGTTTTCCGCTGAGCGGGGGTATCTGCGAGAATTTTTCAACTTAACATTTCACCTTGGTCTGGTGGGTATGTTGGTTGCGATTGCAGTGGGCAAGCTGTTCTTCTACGAGGGGCAAGTGATCATCGTTGCCAGCGACGATAAGACAAAAAGCACGGAGTTCTGCAACACTGCGACGGCAAACTACGATTCCTTCCGGGCCGGCTCGCTTTTCGACGGCACTGGCTTAAACCCTTTTTGTTTTATCGCACACAACTTTTCTGCTGATTATCTTCCCAATGGGCAGGCGAAGATGTTTAGCTCTTTGGTCTCCTACGCAGCGGGAGAAAAGATCTTTAATGACACCGAGACGTGGCAGCAATACACCCTTAAAGTCAATCATCCCCTGCGCATTGCCGGCGACCGCGTTTATCTGCAAGGACACGGCTACGCACCGACCTTTAGCGTCACGTGGCCCAACGGGGAAAAGAGAACCCAGACCGTTCAGTGGCAGCCGACTGACCTCATGAACTTCCTCTCGGACGGTGTGGTTCGTTTTGACCCGCCGGCCGGAATGTACAAAGACGCCTTTGAGAAGCGTCAAAACCAGCTGGCCATTCAAGGCTTGTTTGCGCCGACTGCCTCCTGGGAAGGCGAAAACAAAGCCTTGCTGACTTCCCGGTATCCAGCTATGACCAACCCCGCGGTAGCCATTGACATCTATCGGGGAGACAACGGCTTGGATTCCGGCAGAGGACAAAACCTCTTTAGCTTGGACAGTGCCCTGATCCACTCTGGTCAGCTGCAGAAGCTGGAACGCGTTAACCTGAGCGTTGGGCAGTCCGTGACCCTGGATAACGGAACAGTGGTCTCGTTTGACGGTGCCGAACAATTTGCTAACTATCAGATCAGCCATGATCCCGCACAGCTCTGGGTGCTCTTTTTCACCGTCATAGCGCTGGGCTCTCTCGCCGGTTCATTATTGATCCGACGCCGACGGATCTGGGTGCGCGTGCGCCCTGTTTCCAGCACCGTTACCTGTGTAGAGACCGCAGGACTCGCCCGAACTGACCGCGCCGGGTGGGGAAGGGAATACGAGCGGATTCATCGACGCATCCTTGGGCTTCCCGATCCCGACGAGGACTAG
>CpI37_316
ATGACACCCCAAGAACTGCTTATGGCTTGGCATGAACAGCAGACGGCTTTCATAGAACATCGAGCGCTCAGGACCCGCACGCTCATCGAGGTCCTTAAAGCACGGTATGGGGATGCTCCCATCTCTGTCCTCGATCTTGCATGTGGCCCAGGCAGCCTCGGCACAGAGATCCTTCAGGAGTTACCTAACGCCACGGTCGTTGGTGTGGACCGGGACCCGGTATTGCTACGGCTGGGGGCAGAAACAAACCAATTCGGTGAGCGTCTCCGCTTTGTCGACGCCAACCTCACCGACTCCGCTTGGGTAGAACAACTCCCCGCTACGAACTTTGATGCCGTTATCAGTGCCACCGCTTTGCACTGGTTCGCGCCCGACCAGTTATCTCAGCTCTATCAGGACCTCACTCGGGTGGTTAAACCCGGTGCGATCTTTATGAATGCCGACCATTTGCTTTACGACGCCCACCACAATCCAGTCTTAGCCTCTCTTTCTGAAACAATCCGGGAGGACTTCCGCGCCCGCACAGTTTCCTCGGGAGTTCTTACGTGGGAGGCCTGGTGGGATGCAGCCTTCCAAATGCCAGGCTGGGAGAAAGAAGCAGATCTATGGCATCAGCGCTGGGCCAACAAGTCTGCCACGGTAAAAGTAGATAGCGCCTACCACCTCGCGGCACTGCGTTCCGCGGGATGCTCAGAAACGGGCCACATATATCAGTGGCTCGATGACTATCTCATCTACGGAATTTGGCCCACAGCGTCATGA
>CpI37_317
ATGATTACGGCTACCGACCTCAACATCACTTTCCAAGGCACCCCCATACTTCAGGGGGTAAATCTGAGTGCGCAGGGTGGGAACACGATCGGCATCGTGGGACCAAACGGGAGTGGAAAAACCACCCTGTTGCGTGCCCTTTACAAGTCCTTATCGCCTCAGAGCGGGCGAATAGAAATAGATACTGAAGATTTGTCTTCACTCACCCCGCGCCGCATCGCGCAAAAGGTTGCGGTGGTAGCGCAGGAACGCGATTCTTCCCTGCCTCTACGCGTTTCCGATTGCGTGGGCTTGGGGCGGTTGGCGCAAAGCACGTTATTGTCCTACTCCAACTCACACAATCACATGATTGTGGCGTCGGCGTTGAAACAAGTAGGGCTCTCTGGATTTGGTAGCCGGTTGATCTCAGAGCTTTCCGGCGGCGAGAGACAGCGTGTGCTCATAGCTCGCGCCATCGCGCAACAAGCTGACCATGTGCTTCTCGACGAACCCACCAATCATCTCGACCTCGCGCATCAATTTGCCATCATGGAACTTGTCACCACCCTCAGATCAACGTCTGTGGTTGTACTCCATGATCTCAACCTCGCAGCACGTTTTTGCACCGAGGTCATCGTTCTTAACCATGGCATGGTCGTAGCTCAAGGCAAGCCTGATCACGTTTTTAACGCAGAGATGTTTGCTGAGGTCTTCGGACTCCACGCGCAGATCCTTCAGCACAGAGGATCTCCCCAATTTCTTTTTTCACCACTATCTTCTCGTACTTCCTAG
>CpI37_318
ATGAAGAAGACGACTGCTCAATATTTAGCCCTAGTATCCGTTGCGGCCTTAGCACTCACTGCCTGCGGCGAAAGCGCGGCGGATAAACAGGCCGCTCACGATAAGACCACTGCATCGGAAGCCAAAATACAAGTGGCTAGTTGTGATGAAACACTGAGCTTTAACAAGGCCCCCGAGAAAGTCCTGGTCATGTCAGAAACAGACATTTCGATCCTCCACGACCTTGACGTGATAGACAAAGTCGTGGCAAAAGCTGGCGCCAAGCGGGTAGAAGGCATTAGTCCGAATCTAGAGAAGGCAATAGCAAACATTCCCACTATCGCAGCCGGCGAATTAGACACCGGCGGCGCAAAGGTTTCCACGGAAGCCATTCTTGAGCTCAAGCCTGACCTTGTTATCGGCTTTGACACAGGGGCAGACCGACAAGCATTAAAGGACGCTGGAATCCCCTTATATTCTCCAGACGCATTCTGTCCCAATGCCTCCGCTAAAAAAGCCGATTGGGGCTTAGTGAACAATGAGATAGACAAGCTTGCCACGATCTTTGATGTGAAAGGCAAAGGGGAAGAACTTAAGAAGTCCGTCCAAGACAAGCTCAAGCAGCAAGGCAGCACCCAAGGGGATACGTCTGCTGTCATGCTCTATATCACCCCCGGTTCGGATGAGTTTTATGCCTATGGCAACACTTCGATGGTGCAACCTATTTTGGAGGCCAATGGTCTCAAGAACGTCTACGCAGACAACCCAGAGCGAGTCTTTGATTCCTCTATGGAAGAGATACTGGCTAAGAACCCTGATCGGATTGTCCTGCTCTCTGAATCCTCAGACTCCGACGCTGCCATGAAGACTTTCTTAAATTTCCCGGGAGCGAAAGATCTCAAGGCTGTCCAGAATAATCACGTTGCGCACATGCCTTTCATCCTGACAGATCCTCCCACCACGCTGTCTGTAGAAGGCGCGTCCTACCTGCACAATCTAATCAAATAG
>CpI37_319
GTGCAATACACAGGGCAGCGCACCACAATAACCACGCTGGTGCTCAGTATCATGGTGCTTTTTATCCCGGCGTTAAGCGTATGCATCGGAGCTGCGGGAGTCGCGCCTTCCCATGTGTTTGGCGTCATTTTAAGCCACATCCCGCATGTACCCGTCGATATCAGCTGGGATAGAGCCACCGATGCGATTATCTGGCACAACCGTTTTCCGCGAGTGCTACTGGGACTTGCAGTCGGCGCAATATTGGGCGTCTCTGGAGTAGTCTTCCAGGCCGTAATCCGGAATTCTTTAGCGGAGCCCTACGTCCTGGGAGTAAGCTCTGGGGCTTCCACCGGCGCGGCGTTTTCCTTGATTATCCTCGGTTTAAGCTCCGCGTGGGCCATGGGATTCTTTGCCTTTGCCGGTTCTGCCATTGCTACATGTGCTGTTCTCATCATTGCAGGTCGCAGCTCATCCCCACTCAAGCTCATACTTTCTGGATTAGCAATCGGATTTGGCGCACAAGCTTTTACCAACTTCATCATCTTTACCAACGGCTCTCCGGAGACAAACCAAGCAGTGATGTTCTGGATGTTGGGTTCCCTAGGCCGAGCGCGCTGGCAAGCGGTGGTTGCAACAATTATTGTCGCCATCCTTTTGACTCTGCTTATCGCCATAATCGGACCACTCTTGGATGCTCTGGCCAGTGGCGATGAGACCGCACGGGCTGTAGGCGTGCCCCCTGAAATTACTCGGTTACTCGTCCTCATCGTGGTATCTGCCGCCGTGGCAATAGCCGTGAGTAGCTCCGGCGGTATCGGTTTTGTTGGTCTTATTGTCCCCCACATAATGCGCATAGTCTCCGGTTATAGTCACCGCATGTTGGTAATCAATACCGCTTTGGCCTCTGCGTTATTTCTTGTCCTTGCAGATGCCTTGGCGCGGGTGCTGATTAGCCCGCAAGAGCTCCCTATCGGAGTGCTCACCGGCCTGATTGGTGCACCGGTTCTAGCAATCCTTATTCGACGAACTACAAACGTATAG
>CpI37_320
ATGAACGTCAACCCGAATCTTGCGTCGCTATCCGATATGGCATTTGCGTCGAGCTTCGTCATCTATTTTATTGCTCTTGTACTCTCGATTGTCTTTTATATGAAAACGAGAACACTCATTGACCTGGAGCGTGAAAGGGTCAATGAACGGGCGCTCGTGACCGTGGGGAGCGAATCCGATAGTGCCGAGGGGATGGGCGCCGAGCTGGATTCTGCGGATGATCAAATCTCTAAGGTGGGAGTATCTGCAGAAAAGTTTGCTGGTATGACCCAGATGATCGTGTGGTTGGGCGTTGTTGTTCACGCCGCCTCTGTGATCTTGCGCGGTCTATCCGCTTCGCGGTTCCCCTTTGGCAATCTTTATGAATATGTCTTGGTGATCAGCTGTTTCGCGGTAGCGATTGCGGCGTTCTTCTTGCAACGGCGAGAAATGCGCGTGTTGTGGCCATGGGTTCTCACCCCTATCTTGGCTCTGCTCTTTTTTGGTGGGACCAAGCTCTATGCTGATTCCGCTCCGGTAGTACCTGCTTTGCAGTCGTTCTGGTTCCCGATCCATGTATCTACAGTGTCTATAGGCGCTTCTATCGGCATGATCTCTGGCGTTGCTTCCGTGCTTTATCTGCTGCGTTTATACCAGGAGCAAGGCAAGGAAAAGGGCGTGCTAGGGGCACTGGCCAAGCCGTTGCCCTCTGCAAAGCTTCTCGACGCCATCGCGTATCGCACAGCGATTATCACTGTGCCGGTCTTTGGTCTAGGCATTATTTTAGGAGCAATTTGGGCAGAAAGTGCGTGGGGGCGCTTCTGGGGATGGGATCCTAAAGAGACCGTGGCTTTTGCTACCTGGATCCTTTATGCGGCTTATCTGCACGCACGTGCTACCTCAGGATGGCGGGACTCCCGGGCTGCGTGGATCAATATTGTAGCGCTTTGCACCATGGTATTTAATCTCTTTTTTATTAATATGGTGGTCTCCGGTTTGCACTCATATGCGGGTCTGAACTAA
>CpI37_321
GTGGGCCGTCTTATTCTTCTTCTCCTGCTTATCGCAGCCATCGTGTTGGTGTGGAAGGCGTTTGGCCCTAAAACTTGGCAGAAGAGCGCCATCCCCGAGCCTCCTCGTATCAAAGGCCCAGATGACGATGAAGAATTCTTGTGGCGTTTGGAAAGAGATCAATTTAAAAAGCGTCGCGCCGCGGAGGAAGCCAAGCGCAAAGCAGCTGAGCAAAAGAAGCGCGAAGCCACAGAAGATACTTCCCATGGTGATCGGGAGAAGTCGCAAGACGATGGGACCCCAAGCGCCTAA
>CpI37_322
GTGAGCGAAACTGCAATGTCAGAGAATTCTCGTCCGATCGTCGATCCGCAGGTAAGAACTGCTGCCCGGAAAGCCGTCATCGTGTACGGTATCGCACGGTGTGCACTCTTTATCGTGCTGACCGCCATCATTCAGGGGATTGCGGTAGCCATCGGCGCCCCAGTGCCAATCCTTATTTCAGCCACGCTGGCATTAATCCTGGCCATGCCTCTATCCATGTTTGTGTTTAAAGGGATCAGGGTTCAAGCTACTCAGGCCGTAGCGTTATGGAGTGCACAACGCAAGGCCGAGAAGGATTGGGTTAAAAGCGAATTATCCAGCCGCTAA
>CpI37_323
ATGTCAAAAGCTACTTTTGCCGATTGGAAAGAAGGCGCCCGTCCCCACACATGGGCCAATGCCTTTGCCCCCGTCATCATCGGTTCTGGCGCCGCAGCCCAAGCCCATGGTTTTAGCTGGTGGCGGGCCCTGTTGGCGCTCGTTGTCGCATGGGCACTCATCGTAGGAGTGAACTACGCAAACGATTATTCAGATGGAATCCGCGGTACAGATGATGACCGCACTGGCCCACTACGGCTAACGGGATCTGGATTGGCGCAACCGGAGGACGTTAAACGAGCTGCTTTTCTAGCTTTCGGAGTAGCAGCGATCGCCGGCATCGCCTTGTGTTTAGCAAGCGCATGGTGGCTTATTGCCGTGGGCGCTCTTTGCATCCTCGGGGCCTGGTTTTATACCGGCGGGAAAAATCCCTATGGGTACCGTGGACTCGGCGAAGTCTCAGTCTTTGTGTTCTTTGGCCTTGTTGCAGTACTAGGAACTCAGTTCACTCAGCTCGGCAGAGTCACGTGGGTTGGTTTCGGTTGTGCCGTAGCGGTAGGAGCAATGTCTGCCGGGGTAAACCTTGTAAATAACCTCCGCGATATTCCCACCGATTCTGCCGCAGGGAAAACTACCCTTGCGGTTATTCTTGGCGATACCGCAACCCGCCGCTTGTATTGCGTCCTCGTAGCCATACCGTTTGCGGTTTCCCTTGCGTTCTTTGCAGTTTCACCCTGGGCTGGCATCGGCATTATCGCCCTTCCGCTTGTGATAAAAGCAGCACAACCTGTGGTGAAAGGACGCCACGCTCAGGATCTTATCCCGGTACTTGGCGCTACTGGAAAGTCCATGGCGGTATGGGCCGTGACAACTGCCATAGCATTAGCGGCTGGATAA
>CpI37_324
GTGCATGTACTTGAGCCCCTCGTTGTCCCCACGCATAATCCTGCCGGCATCCTCGACCGCTTGGAACAGGCCATCGTGGGGCAGCGTAGCTTCCTCCCCCTTCCGTCCGACGATAAAGATCGGGCCGAACTACTGCGCAGAACCCAACGCGTGGGTCACCCCATCGATCCAGATATTGCTCTGGTCATGAGCACTTCCGGCTCCACCGGGATCCCCAAAGGCGCTATGCTCACCGCGGGCAACCTTGTGTCTTCTGCAGACGCTACGCACCAGTTTCTCGGTGGCGAGGCCCAGTGGCTGCTGGCTATGCCGGCTCATCACATCGCGGGAATGCAGATACTGGTTCGCTCGATCATTGCTGGTTACGATCCCATTGTTGTCGATGTTTCACGCGGCTTTAACGTGGCTGTTTTTGCCACTGCCGCAGCAAGCGTCGAAGGCGAACGGGTTTACACATCATTGACGCCCCTGCAATTGCTTAAAGCAATGGATACTTTGGTGGGCATCGAGGCTCTTCGAGTCTTCACGGCGATCCTGGTGGGCGGCGCACCTTTGCGTGCCGACGACCGCCGCGCGGCCAAAGAACTCGGCATCAACGTGGTGACCACTTACGGCGCCTCAGAGACATCCGGAGGCTGCGTATATAACGGCCGCCCGGTGCCTGGCGCGACGGTACGCGTTATCGACGAGCGCATTCACCTTGGCGGCCCTATGATAGCGCAGGGATACCGTAATATCCCCGATCACCATGCGTTTTCTCAACCCGGCTGGTTTAGCACCTCCGACGCGGGCATCCTCAATGACGGGATACTTGAAGTTGTAGGCAGGCTCGATAACGTTATCGACTCTGGTGGCTTAAAGATTCACCCCGAAGTTTTGGAGCGCAAACTTTGCGATGTCCCTGGAGTCACGGCGGCTTGCGTAGTGGGGCTACCCGACAGGCGATTCGGCCACATTATTGTCGCAGCTTATGAGGGCAATGCACATCCTACAACTATCATTTCCGCGCTTGATGATCTCCCTCGTTGGCAGTTGCCCAAGGACATCCGTCGAGTGGAATCTCTGCCACTTATCGGCCCCGGAAAAGTTGATCGTAGGGGTGTCACCGCCCTTTTCACACAACAGTGA
>CpI37_325
ATGGATGAGCAGAAAACATACAGTACCGATAACCCTTTTGATGCTTCCCAGTGGGAGACCGTCGCGGGGTTCCAGGATCTTACTGATATCACGTACCACCGTCACGTAGGCGAAGGACGAGAAAACGGAATTGTGCGCATAGCTTTTGACCGCCCTGAAGTCCGTAATGCTTTCCGACCCCACACTGTCGACGAGCTCTACCGCGCACTCGACCACGCTCGCCGCACACCCGATGTGGGCACCGTACTGCTTACCGGAAATGGGCCGAGCGAAAAAGATGGTGGCTGGGCCTTCTGTTCCGGCGGCGATCAACGTATCCGCGGACGTTCCGGATATCGGTACGCCACTGAGCACGCTCACGACGACGCCACCGCAGACGAATCAACAGTGGACACTGCCAGGGAAAAGGTCGAAGGTGGCAGGCTGCACATTCTTGAGGTACAACGACTCATCCGCACCATGCCCAAAGTGGTTATAGCGGTAGTCAACGGCTGGGCCGCAGGTGGCGGGCACTCTTTACACGTTGTGTGTGACATGACAATCGCTTCCCGCCAGGAGGCTCGATTCAAGCAGACCGATGCCGATGTGGGATCCTTTGATGCCGGCTATGGTTCCGCATATCTAGCAAAAATGGTAGGACAGAAGTTTGCTCGTGAAATCTTTTTCCTTGGGCGTACATACGACGCCGAGACGATGCAACGCATGGGTGCTGTAAATATCGTTGCAGATCACAAGAATCTAGAGGACGAGGCCATTCAGATGGCCCGCGAAATCAACGGCAAGTCCCCTACCGCCCAACGCATGCTCAAGTTTGCTTTTAACCTCACCGACGACGGCCTCATGGGGCAGCAAGTTTTTGCCGGTGAAGCCACTCGCCTGGCATATATGACGGATGAAGCGGTGGAGGGCAAAGAAGCCTTCCTGCAAAAACGCGCTCCTGATTGGAATGACTTTCCTTATTACTACTAA
>CpI37_326
GTGCTCCCCTTTGAAGCCGGAATCCTACCTGTTACCGTGGTATCTCTTTTTGTTGCGCTCATCATCGAATCCTTGCGTAAACGCACAATCACGGGCGCCATCGACTCGGTAGCAAGTTTTTTCAAAGGCATGGGTGAAGGCGCAGCAGGCGTAGTCTCCCTACTCGTAGCCGCTGCCGTTTTAGTCGAAGGCATTACCCAGATGGGCGTGATCGACATGCTCATCCAAGCAGCCGAAGGTTCTTCCGGCGCAGCCATACTCATCGTTCTCATTTTTGTGGTCGCTACCGCCGCCATGGCCACTCTCACCGGCTCCGGAACTGCCCCCTATTTTGCGTTCTCCGAGGTAGTCCCCTCTTTAGCGGCACAGTCTTCCATCCACGCACCGCAAATGCTCACTGCAATCTGGGGCACGTCTAATCTGATGCGCCAGATCTCTCCAGTCAACGCGGCAGTGCTTATCGTCGCCGGCGCCATCAAAGTCAACCCGATTCGACTGGTCAAACGCACCCTTGTTCCCATGGCTGTTGCAACAGTCCTCAACACACTGTTTGCATTCTTATTTATCGGCTAA
>CpI37_327
GTGCTTTTTGGTTTTGTTTCCTATATGCGCCATATTGGTGCCGATGCCAAAACCGTGGTGATACTTTCCACGCCATTACGCCGTTTTAAGGGATCATATTGGCTCGTCCCAGTGGGATTTTTAATAGGAAACCTTTTGTCACTGGTTATTCCCTCAGCTTCCGCGCTCTCACTACTCCTCGTGGCAACGCTCCTACCCGCACTCATAGCCGCCGGTCTCACCCCTTTGACAGTAGGAGCCATCGTGGTCACGTCTTCCACGATCATCCCTACCCCGCTAGAGGCCGGGCTCATTCAAGGTGCGGACCTTACCGGCATGACCGTCACAGAATTTGTCTACGGCCATGTCGCATGGGCAACCGTGCCGGCGTTGATAATCACCGCTTTTGTACACATGTGGTGGCAACGCCATTGCGATATCGTCGATACGCGTCATGCCCACGAGGGAACGCAGCACAACACAGAAAACCGAGAAATAAGCGACTCCGATGCAGCTACAAGAGACGCCCTTGAGCGCGCGTCTGGGCTACCCCGGCTATTACGCGATCCTCCCGCTCATGCCCCTTCTTTTGATCGTCGTTTCAGCCCTTTTAAAGCGCCTCAGTGTGCTCCCCTTTGA
>CpI37_328
ATGACACAAGCGAAACCCCTATCAGCGTGGGGCGCCACAATAGATGAGGTACTTGAGCGCGCCCACGTGGTTGCACTTCCTATGAGGGTTCCTTTCCGTGGCGTGACCACGCGTGAAGCCCTTCTGTTCCGAGGTCCGGTCGGCTGGGGAGAGTTTGCACCCTTTTCGGACTATAGCCCTGAAGAATCCGCCTATTGGCTTTCTTCGGGTCTGGAAATGGCTTATCAGGGCCCACCGAAGGCTATGCGTGACTGCGTAGAGGTCAACGGCACCATCCCGGCAGTGATTCCAGAGCAGGTGCCTGAAGTGATGGCGCATTTTGATGGATGCCGGACTTTCAAAGTAAAAGTTGCGGAGAAAGGTCATTCACTTTCGGATGATGTTGCTCGTGTGAATGCTGTCCGGGAGGCCATGCCCTCGGCAATAATACGCGTTGACGCGAACCGTGGTTGGTCTGTCGAACAAGCCTTTTTCGCCGCCAAGCAGTTGAGCCCTCTGGATTATATGGAGCAGCCTTGCGCAACGGTTGCGGAACTTATTGAGCTGCGCCAGCGTCTTATACGGGCCGGTTTGTTTGTTCGAGTTGCCGCGGATGAGGCGATACGCAGAGCAGAAGATCCTTATGAGGTGGCGCGTGCACAAGCGGCAGACGTCGCAGTGGTAAAAGCGGCCCCCCTAGGGGGACCACGAAAATTGTTGCAGATCGCCGAGTTTATGCGTGCGCGTGGTCTAGACATAACAGTGGCCAGTGCTCTAGACACAGGCGTGGGGATGAATGCCGGGCTGGCAGCAGTCGCGGCTTTGCCTAAACACACTGATGATGAAGACTTTGACGTGCCCCCGGCAGCGGCGGGGCTGGCCACACAGCGGCTTTTTGTGGAGGACATCACTGCACCACGTCAGATCGTTGATGGGCAGCTGGCTGTGGAAATGCTCTCCCCGGACCCCGATCGGCTCTCGGAATTTAGTGTTAAAGATAGTCGCCGCGATGCGTGGTTACAGCGGCTACAGGAGGCGTGGGAATTCCTAGAGCGTTAA
>CpI37_329
ATGATTTCATCGCCCCAGCTTGCCCGCGCCGTCGCTGCTAAACTCGCCCACTATCTCACTGATGTGGTGATCTGCCCTGGCTCGCGTAATTCTCCGCTCTCCTTGGAGCTGCTTGCTCGGGATGATATTCGAGTGCATACGCGTATCGACGAGCGCAGCGCAGCATTTTTAGCGTTAGGCATGGGGCGGGCATCTGGAAGACACGTGGGAGTTCTTACGACCTCTGGAACAGCGGTGGCTAACTGCCTGCCCGCGATGGTGGAGGCCTATCACTCTCACGCACCATTAGCCATGATTTCGGCGGATCGTCCAGCGCACTTGCACGGGACGGGGGCAAATCAGACGATCAACCAGACGGGAATCTTTGGAGTGGTTCCTACCACTTCTGTGGCTGCGCTTGCAGACGTAGAGCTGATCGATGCGGCTTTTAATAAGGGACAGGTTCACATCAATGTGGAGCTGGATACGCCTTTGGTAGAAGATTGCCTACCGGCACCAACTACTAAGGGAACGAAAAAAGCACCGATAAAAGGTGATTTCACAGATCATGGGGAGGTTGAAATAGATCTCAGCCGTCCTACCCTTGTGATCGCCGGTGATGAGGCATGGGATGTTCCTGGGCTGGAAGACGTTCCTACGATTGCAGAGCCGAGTGCCCCAGCCCCGTACCATCCCGTGCACCCCTTGGCGACCAGCATATTTGCGCATGAACAGGTCTCAGCCGAAGGCTATGTGGTAAATACCAAACCGGAGCAGGTAATTGTGGTGGGGCATCCAACGCTGCATCGTAGCGTTTTTGACCTGATCGCCGATCCAGCAATCGAGGTAACCGTATTAACGCGCACCGATACAATTACCGACCCCACCCACAGCGCGCAAAAAGTTGCAACCCGGATAAAAACTACAGGGCGCCCCTCAGAACAATGGCTCAAAATCTGTGAAGCCGCCTCCGAACTGGCTGCAGAGGCCGTTCGCGACGTACTCGCTCAGGACTTTCGATTCAGCGGTCTGCATGTTGCCGCAGCAGTGGCGGACACGCTTGCTACCGGTGACACCTTAGTACTTGGTGCATCTAATCCGGTTCGGGATGCCTCCTTTGTAGGTTTGCCTTTTTCCGCAGTGGATACCTACACACCTCGTGGCACAGCGGGCATCGACGGTACCGTCTCTCAAGCCATCGGCGTGGCTTTGACCGTTCAAGCCCGAAACCCTGAAGAAATTCGCGCTGCTCGTACCGTGGCGCTCATGGGAGACGTCACATTCCTTCATGACGTAGGTGGGCTCTTTACCGGCCCAGATTCACCGCAACCGGAAAACCTAACAATCGTAGTGGCCAATGATTCCGGCGGCGGAATATTTGAGACTCTGGAAGTGGGAAGCCCTCAGTTGCGGGGCAGTTTTGAACGCGCCTTTGGCACTCCCCATGAGATAGATATTGAAAATATTGCCGCCGCGTATGGTGTGGAATACCAGCTTGCAACTGACATGCAAGGACTAATTGAAAAGCTTATCGACGCCACCGACACCGCAGGATTTACCCTCATTGAGGCTCGGACTACGCGCGCTGACCGCCGAGCCATGCATGAGGCGCTGGTTAAGAAGGTGAACATGTGA
>CpI37_330
TTGCACCAAGCCATACTGGCGCTTTTTGTCGCGGCCACGGTCGGTTGCATCAGCATGGTGATAGGTCCTGCTCTTAATGACCGCGAGATATCAAAGGCGCCGGGTCGCACGCTGGCTAAAGTCATTGATGTGGGTACCTTCCGCTCCACAGTGGAATACCAGGATGAGGAAGGGGTCTATCATTCTCCACGCGGAGGCTTGCTTTATCCCACCGGGTTGGGCAAAGGACAGCGCGTCTGGGTCACCTATGCCAAAAGTAATCCAGACCTGGTAAAGGTGCAGGGGAGAGGATGGACGCTCGCACTTATCCCGGCGCTGAGCACCTGGGTGGTGTCCTTTATGATAACGATGGCCCTGTGGTGGGCTGTCACCCTGTGGTACAGAAAACATGCGAATAGCGATAATCGCTGA
>CpI37_331
GTGCTTGACCACCTGCGGTGCTTGGAACGCACTAGTTGGGCTTGGACACGGGCTTTTCACAATGCAGCTACCCTTACCCTCGCCCCTTCTCGGTCGGCGGCGGCAGCCTTGAATGCGCATGGCATAGAACGGGTTAAGCCCTGGGGGCGTGGAGTAGACCTGGAGTTGTTTCATCCAGATCGTAGAGACGAAGAGCTTGCGCGCAACTGGGGCGCGGATAATCGCATTGTGGTGGGATATGTGGGCAGACTAGCTGCGGAAAAAGGTGTGCATAGACTCGTCGATCTAGCGTGCGACAACAACATTCAACTGGTGATCGTAGGCGATGGGCCAGAGCGTAAGAACTTAGAAAAACAGCTTCCATGCGCGATTTTTACTGGAGGGCTCACGGGCCTTGACTTGGCTAGGGCCTATGCCAGCTTCGACGTGTTTGTGCAGCCTGGCGAGTTTGAGACTTTTTGCCAGACAATTCAGGAGGCCAAAGCCTCTGGTATCCCGGTTATTTCTGTGGCGGAAGGCGGGCCGAGAGATTTGATAGATAACAGATCGGGTGTGTTGTTACCGCTTATCCATGACTCACTGGTGGGACTATCACAATCCGTCTATGAGGTCTTTGAAAATCGCGAAGATTTGAGCAAAACTGCACGCCAGAGCGTGGAAGATAAGTCGTGGGCCCGAGTTTGTGATCAGCTTTTCCGCTATTACCAAGAAGCGATGATTACACTGGATAACCGTGGCTAA
>CpI37_332
GTGGCTAAGGCATCTTTGGAAAAGAACCCCTTCGACGTGGCAAAAATGTTCGATGGTGTGGGAAAGAATTATGACATCACGAACACCGTGCTGAGCTTTGGGCAAGATCGCAAGTGGCGTGAGAAGACCCGCGAACGCTTAAATCTTCAGCCCGGTGAAAGGGTTCTGGATCTAGCAGCCGGTACCGCAGTATCTACGGTAGAACTAGGAAAATCCGGGGCATGGGTTGTGGCCTGCGATTTTTCTCAGGGGATGCTCGCCGCGGGGAAAGAACGAGACGTTCCTAAGGTAGTGGGGGACGGGATGCAGCTGCCTTTTGCTGATAATTCCTTTGACGCGGTCACTATCTCCTATGGCCTGCGTAACGTCCATGATTTCCAGGCGGCTCTCCGCGAGATGGCGCGGGTGACCAAACCTGGTGGCCGGCTTACTATAGCGGAGTTCTCCACTCCTAACGTCCCCGGCTTTAAAACTATCTACAAAGAGTATTTGACCAGGCTCTTGCCGCTGATAGCTAAAGCGGTGGGGACAAACCCAGAGGCTTATGAATACCTCGCTGAGTCGATCCGCGCTTGGCCAGAACGAGAAGAGCTGGCTCGTGCTATTAACAACAACGGCTGGTCTGATGCCGGTTGGCAGAATCTCTCTCTTGGGATTGTTGCGCTGCATTCTGCTGTGAAGCCTGAACATAACGGCTAA
>CpI37_333
ATGCATACCTCGAAATTAGTTGTTGTTGGCGTGGGGCATGTTGGCTCCTACGTTCTTAGCTACGCAATGGATTCAGGGCTCTACTCAGAGATAGCCACGATTGATATCAAACCGGGTGTGTCCAAGGGTGAGGCCATAGATCAAGCTCAGTCCACAGGTGTCCCCGGCACTGCATACACATACTGCCACCCAGGCGACTATTCCGATTGCGCCGATGCTGACGTGATTATTGTCGCCGCAGGCGGCTCGATCCTTCCGGACCCAGACGATCCGGAGCGCATGCCCGACCGGGCAGAACTCGCGGAGATCAGCGGTGCGGTGATTCGCGATGTCATGGGGAATATCGCAGCACATACTAAGAATGCCGTGGTTATCTTTATCACCAACCCGCTCGATGCTATGGTGCACATCGCCTCCACAGAATTTGATTATCCCACTGAAAAAATCTTTGGGACTGGAACGATGCTAGATTCTGCACGCATGCGTTGGATCATAGGCACTGAACTTGGCATTGACCCCAAATCGGTCACTGGCTACATGATGGGCGAGCATGGCTCCACATCTGTGCCGATCCTCTCTCGGGTCAACGTTCAAGGACTCAGCTGGGATGAGCTTTCTGCATGGCGAGGCAGTCCTCTTCCCACTGCGCCGGAGATCCAAGAACGCGTGATCAAGGCAGCCTATGATGTTCTCTTGGCTAAGGGCTGGACCAATGCGGGAGTGGCTCGATCGGCTAATGAGTTGGCTAAATGCGTGCTGCTTAACGAGCACGCCGTCCATCCCATCTGTACCCCACTCGACGGCGAATATGGGCTTCACGACGTATCCATGTCCGTGCCTACCCTCATTGGTAATGCTGGAGCGCTCCGCAAGATGCCCCCAACGCTCAACGACTGGGAGCTAGAGCAAATACACAAATCCGTCAAGTTTATCCGTGAGACAGTGAGCCGAGCTAGCTCATAA
>CpI37_334
GTGCGCGTGAATAATTCCGTTTTTTCTGTAGACGTGCTCGTGGTGGGCGCTGGCCCTGCCGGCTCCACGGCAGCCATTAATGCCGCACAGCGCGGTTCAACGGTTTTGCTTATCGACGCCGCCACTTTCCCCCGCGACAAAACCTGCGGCGATGGTCTCACACCCCGCGCGGTGCACCAATTAGAAAAAATTGGGATTGATGTCACCTCTCGCTATGCCTCCAAAGGCCTTAAATTGCATGGCTTCGGGGGTTCAGTCACTGCCCCATGGCCGCAGTCTCCCTTTGGGACAATCAGTTCCGCTATGCCGCGCTCAGAGTTTGATGAGCTGCTTTTAAACACGGCTCAGCAGCACAATAACGTGCAGGTATGGCAAGGAGTCACTGCGGTTTCCGTAGACGCCTCCCCCGCTAGCTCCCAGCCCACGAGCGAGTTTCCCAAGGCCGGACGCATCCGCACTGTCACTTTGGACGACGGGCGCGTGGTTGCTCCCGCTTTTGTCATCGTTGCAGACGGTGTGCGTTCCACCTTTGGAAAACTCTTGGGCAGACAGTGGCACCGCGGCGAGGTGTACGGGATTGCGGCACGATCTTATTGCGAGACCCCCAGGGGTGATGACCCATGGATGCATTCCCACCTGGAACTTCGCGACGATACCGGCACCGCACAACCCGGATACGGGTGGATATTTCCGTTAGGAAACGGCACCGCGAATGTCGGATGCGGCGCCCTATCCACGGACGCGCGACCAGCAAAGGTGAACACCAAAAAACTTCTTCAAAGCTACGCCCAACAGCAAAGCGAGGAATGGGGTTTGGGGGTTCCGCAGCGCGTCACCTCCGCTTTGTTGCCCATGGGAGGCGCCGTAAGCAATGTTGCTGGCCCCAACTGGATGCTTATTGGAGACGCAGCAGCCTGCGTGAACCCTCTCAACGGCGAGGGGATTGATTATGGCATGGAGACTGCGGCGCTGGCAGTTAGCCTTATGGGCACTGATGCGGATCTCTCTCATGCATGGCCTGAGCTGTTGCGCTCCACATATGGGGAGGCATTCTTGCTCGCCCGTACTGCCGCAAGATTACTCACCTACCCACGGCTGCTGCCCATCGCAGGTCCGCTTGCTCTGCGCAAGCCGCTAGTCACCGTCATTATGCCAGCGGCCGCACGGCTCATGGGCAACCTTGTCTCGGACTCCGATCGAGATCTTGTTGCGCGGCTCTGGCGCTTTGCAGGAACCGGCGTGAGCCGCTGGCGCCGCGATAGCCCCTTGTGGTCATAA
>CpI37_335
ATGAGCAACGGTGCCGAAGGATTAAGCACGTCCACCGGTACGCGAGTTGACCTCGGTAACCCCGCCCTCAACGAGGATATTTCCGCCGGCATGACTCGTGTCGAGGAACTACTCCAAAAGGAGCTCTGCGTCGGCGAAGACTTTATCGTGGAGAAGGTCAAACACCTCGCGAACGCCGGTGGAAAACGTTTCCGGCCCATGTTCGCCCTTTTGGCATCTCAATACGGGGATCATCCCGTGTCTGAGGACGTGATCAAAGCTGCCGTAGTCGTTGAAATGACGCACTTGGCCACCCTCTACCACGATGACGTGATGGATGAAGCTGCTAAACGACGCGGCGTGGAAAGCGCCAACGCGCGTTGGAACAATTCCGTAGCCATTCTGGCCGGCGATATTCTACTGGCCCACGTCTCTCGACTCATGGCTGATTTGGGCACTGATACGGTACGTCACTTCTCCGAAACCTTCGGCGATTTGGTTACTGGCCAAATGCGAGAAACCATCGGTGTGGGGGAAGGCGACCCGATCGAGCATTATATGGCTGTGATCCGGGAAAAGACGGGGGTGCTGATCGCTTCCGCTGGCTACCTAGGCGCGCTGCATTCCGGGGCGACTGCCGATCATATTGAGGCACTCCGGGCATACGGTGCAGCAATCGGTATGGTCTTCCAAATAGTCGACGACATCATAGATATTTTCTCGGATTCTGAAGACTCGGGTAAGACCCCGGGGACCGATCTGCGTGAGGGCGTGTTCACGCTTCCGGTTCTTTATGCACTGCGTGAGCAGACACCAATAGGCGAGGAGCTTCGTGCAACGCTTACAGGGCCAGTGACGGATGACACGACCGTTGCTCGGGTGCTTGACTTGCTGACCCAGTCCACGGGGCGAGACCGAGCGCTTGCAGATGTTCACCACTACCTCAACGAGGCAGAGGCTCAGCTGGAGCTCTTGCCCCAGAACGCAACAACGGAAGCACTGCGCAACCTTGCTCGTTTTACCGTGCAGCGCGTGGGGTAA
>CpI37_336
GTGACTGAACAACAGCCTGAGAAGGTGGGCGCTGCATCGCGTCCTACCGGTAAACGCCAGCTCGCTGGTGTGAACACCACCTCCACTTCTTCTTATGCGGCTAAGAAGGTCGCACCTGCGGGAGACAGTGAGGGCAAGAAGAACAACAAGGTTGTTGCCTTTGTGCCTGAAGTTGCCTCGGAGATGAAGAAGGTCATTTGGCCTACTGCTAAGCAGATGATCAACTACACACTTATCGTCTTCGCATTCCTTATTCTCATGACTGCACTTGTTGCAGGCGTAGATTTTGTTGCGGGGCTGGGAGTTGAGAAGGTCCTTACCCGCTAG
>CpI37_337
ATGAGCGACGAGAACAATAGCGGTTCATTTGCCGAGGCTTTTGATGACGCCGTAGAGGCGACCATCGCCGCGGAGGCGGAAGCAGCAGAGGCTGGGGTCGAGTTGGCTGAGGCAGTCGAGCAGCCTGTCCAGGAAGTAGACGCAGAGGCAGCACTTGCCGGAGCTGTTGAAGATGGCGATGCCGAATATAAGGCGCGTCTGCGTAAGTACACGCGTGAGCTGAAGAAGTTGCCGGGTTCTTGGTATATCATCCAGTGCTATTCCGGCTATGAGAACAAAGTGAAGACCAACCTGGACATGCGTGCGCAGACTCTTGAGGTTGAGGATTCTATCTTTGACGTTGTGGTCCCGATCGAGCAGGCTGTTGAGCTTCGCGACGGCAAACGTAAGCTGGTTAAGCGCAAGCTTCTTCCTGGCTATGTCCTTGTTCGTATGGATATTAATGACCGCTCTTGGTCGGTTGTTCGCGATACCCCTGGTGTGACCAGCTTTGTGGGTAACGAGGGCAACGCAACCCCGGTGAAGCATCGCGATGTGGCTAAGTTCCTCATGCCGCAGGAATCTGTGGCTGGTGACGGCGGCGAGAGCAATGCTGTTAACGCTGAGGGCGAGAAGGTCGTGGCTATGCCGGGCGCATCCAGCAAGCCTAAGGTTGAGGTTGATTTCCAGGTTGGCGAGGCCGTTACGATTCTTTCCGGCGCGCTTGCTTCAGTTTCCGCCACGATCTCTGCTATTGACACCGAGAATAATAAGCTGCAGGCACTGGTGTCTATCTTTGGCCGTGAAACTCCGGTTGAGCTCAACTTTGATCAGGTGGAAAAAGTTAGCTAA
>CpI37_338
ATGGCTCCGAAGAAGAAGGTCACCGGCCTTATTAAGCTGCAGATCCAGGCTGGCCAGGCTAACCCGGCTCCGCCAGTTGGTCCGGCTCTTGGTGCTCATGGCGTGAACATCATGGAGTTCTGCAAGGCTTACAATGCTGCAACGGAGAACCAGCGCGGCAGCGTTGTTCCTGTTGAGATCACCGTTTATGAAGATCGCTCTTTCGAGTTCAAGCTGAAGACCCCGCCAGCAGCTAAGTTGCTGCTCAAGGCTGCTGGTCTGCAGAAGGGCTCCGGCGTCCCGCACACCCAGAAGGTGGGCAAGGTCACCATGGAGCAGGTCCGCGAGATCGCTCAGACCAAGCTGGAAGACCTCAACGCTAACGACATCGATAACGCTGCTCGCATCATCGCTGGTACTGCCCGTTCCATGGGCATCGTTGTTGAGGACTAA
>CpI37_339
ATGGGCAACAAAAAATCTAAGGCATACCGCGCCGCCGCTGAGAAGATCGACAAGGGTCGTCTCTACACCCCGCTGAAGGCTGCTGAGCTGGTCAAGGAGACTTCCTCCAAGAACTACGACGCAACCATCGACGTTGCTATCCGTCTCGGCGTTGATCCTCGCAAGGCTGATCAGCTGGTTCGCGGCACCGTTTCCCTTCCTAACGGAACCGGCAAGACTGTTCGTGTTGCTGTTTTCGCTGAGGGCGAGAAGGCTACCGAGGCTGAGGCAGCAGGCGCAGACATCGTGGGTACCACCGAGCTGATCGAGCAGATCACCGCTGGCACCATCAACTTCGATGTTGCGATCGCAACCCCAGACCAGATGGCTAAAGTAGGACGCGTTGCTCGCGTTCTCGGCCCCCGTGGTCTGATGCCTAACCCTAAGACCGGTACCGTTACCACCGACGTTGCCAAGGCAATCGCCGATGTCAAGGGCGGAAAGATCTCCTTCCGTGTGGATAAGGCTGCTAACCTGCACGCTGTTATTGGTAAGGCTTCCTTTGACGCTAAAGCTCTCGCTGAGAACTATGGCGCACTGCTCGATGAGATCAACCGCATCAAGCCTTCCTCTTCTAAGGGCATTTACGTTAAGAAGGTCACCCTTGCATCGACCTCCGGCCCTGGTGTTCCTGTTGACACCTCCATCCAGAAGAACTACACCGCTGAGTAA
>CpI37_340
ATGAATTCCTTTGTCCCGCTTAACCAAGAAACCCTTGCGCATTTGCGCTCGCAGCTGCTTGATGATCCCGCTGCTACCCGAGCTCGCAATGCGGTTACCTCCGTGGGGATTGATGACGCCGCACTTAATAGAGAGGCTGTGGTCAAGCTCGATCACACTGTAGAACACAAGCTTGACTCACTGGCGGTGACCGACCAAAAGCGCTCGGGACGGTGCTGGTTATTTGCTGCATTGAATGTGCATCGCCATGCAATAGCAAAAAAGCTTAATCTGGAAAATTTTAATTTTTCGCACTCGTATGTGCAGTACTTTGACAAGTTGGAACGCTCTCGGTTCTTTTTAACGGAAATACGAGCACGAAGAGACCAGGATATTGATCACAGGGTGATTGCACAGCTGCTACGTTTCGCGGCTGAGGATGGGGGATGGTACGGCTATGTTGGAAATCTGGTGCATAAATATGGTGTGGTTCCGGATTACGCCATGCCAGAAGTCGAGTCTGCGGGAAATACCAGGGAACTGAATCGGGCATTGTCACATGTCTTGCGTCGCGGAGCATGCCGAATACGGGATGCCGAGAGTGACACGGAAGCTGACGCCATCGTGGATGCCACGCTTAGGGATGCTCAGCGTGTGATCACTGTGCATTTGGGGGCGCCGCCGACTGAGTTTATGTGGCAATACCTCACTAAAGACGACACTTTTGTCAGGGAAGGTATGTTTACGCCACGTGAGTTTGCAGAAAAGTATTTGCCAGATTTTAACAACATGGTAGTGCTTGCTGAGGACCCGCGGAGTGACAAGCCAAAGAACACCCGTTTCCTGGTGGAATTGTGCACCAACGTTGTTGGCACACAAGAGCATAACTACGTCAATGTGGATATGAGCGTGCTTAAAGATGCCGTGGCCGCAAGCATTGAAGCGGGGGAGCCTGTGTGGTTTGCATGTGACGTGAACCGGCAGTTTAACCGCAAACTAGGAGTATGGGATCCCCAGGTCCTTGACCTGGCCGGAGTGTATGGCGTGGCGCTCGATTCTACAAAAGAGGAGCGTTTCATTTCTGGAGAATCTCAGCCGACTCATGCGATGGTACTCAGTGGCTTTGACCGTAATAGTGACGGTTCCATACGTGCTTGGCGGGTGGAAAATTCCTGGGGTTCCCAACTGAATGACCAAAAAACAGAGCTCGTGGGCGCAGGCTACGCCACCATGTCGGACGAGTGGTTTGAGGATAACGTTTTCTATGTTGCTATAAAACGTGATTTTGTCCCGGAGAAACTACATAAAGTTTTGGACACGGAGCCTGTCCGACTTCCGGCTTATGACCTGATGTTTTAG
>CpI37_341
ATGACTGAACTAACTATGAACTCGGTGTCTGCGATAAACGCCGAATTGCTCAAAGACCCGACTCTGCGATTAGCCCGCAATGCCGTTGCAGTGAGCTCAGCTACTAAGGTTGCGCTTAACCGTGAGGCGGTGCGCTCTCTAGACACTTCTGTGTCCACCAAAGTGGATTCCTGGAGCGTAGCTAATCAAAAAAAATCCGGTCGCTGCTGGATCTTCGCGGGGTTGAATTCTTTGCGTGGTGCGATCATGAAGGAAACCGCCATCAAAGACTTTGAGCTATCCCAGACATATATCCATTTTTGGGACAAAGTAGAAAAAGCAAACTACTTTCTCTGCGCGATGGATGAGCTGCGGGACCGGGATCTGACGGATAGGACCGTAGAAAAGCTATTGCACGACCCGATTGATGATGGCGGTCAGTGGAATATGTTTGTTGCCTTGGTTCAAAAATATGGTGTGGTTCCGCAATACGCTATGCCCGAGACGTTCTCCAGCAGTAATACCTACGCCATGAACCGAGATTTAGCTTCTGTTTTGCGTCGAGGAGCCCTCCGCATAAGAGACGGCGTGCCGGGTGCCCACGAAGAAGCATTAGAAAGCGCTTTCAAGGTAATTACTACGCATCTTGGTGTCCCCCCTGAGACATTCCAATGGCAGTACCGCACCAAAGACGATGATTTTGTACGTGAGGGGACATTGACTCCCCTGGACTTTGCACAACGTTATCTTCCTGATGATCTCGACGATTATGTTTGTGTGGTCAACGACCCACGTAACGCGTTCGGCGAACTCTATACGGTGGAGTACCTAGGTAATGTTGTCGGGGCACCTCCGGTGACGTACGTCAATGCCCCAATAGAGGTATTGCGAGATGCTGTCCGAGATTCGCTTATCGACGCCACCCCGGTGTGGTTTGGCTGCGATACCGAGGTGCAAGCATATTCAGATGCTGGGCTGTGGGACGCCCACCTGTTTGATTATGAGGGTCTATATGGCGTGAATTTTGATATGTCGAAGACCCAAAGACTCTTAACCGGTGATTCTTTGATGACTCACGCGATGGTGTTTACCGGTATGGACCTTGCAGAAGACGGCACAACCGTGAATCGCTGGCGAGTAGAGAACTCTTGGGGAACAGAAAAGGCCGATAAAGGTTTCTGGACAATGAGTGACTCCTGGTTTGAGGAGTATGTTTTTGAAGTCGCGGTGCCGGCCTCGCGGCTTCCAGAGGAATACCGCCAGGCATTAACTAAGACCCCTCACGTGCTCCCGGCGTGGGATCCGATGGGCGCCCTGGCATAA
>CpI37_342
ATGACTTCACTTTTTACTTCTGCTCAAGCGGGAGCTTTAAACCTCCGCAACCGGATCACGATGGCGGCATTAACGAGGCTCCGCGCGGGTGAAGACGGTGTCCCTGGCGCGCTGCACGCTGAATACTATGCGCAGAGGGCGTCGGCAGGCTTGATTGTTACGGAGGGAACGTATCCGACACTTCGTGGCCGTGGTTTTAGTGGACAGCCGGGCATTGCCAATAGTGCGCAGCAGGAGGGATGGCGCAAGGTCGCTGAGGCGGTTCATGCGGCAGGCGGGAGCGTAGTTATGCAAGTGATGCATGCTGGGCGTATGAGCCATGAGTCGATGAATGGCGGCGTGTTGCCCGAGGCCCCCAGCGCAGTTGCCTCGGGAACGCAGATGCGTACTCCTGCTGGAAAAATTGATCTTCCCGTTCCTCATGCCCTTGAGGTAGAGGAACTTGAACGAGTGAAGCAGGAGTTCGTGGCAGCTAGCCGTCGTGCCGTCGACGCTGGTCTTGATGGCGTGGAACTGCATGGCGCAAACGGTTATCTGTTGCACGAATTTTTAAGTCCTTCCTCTAATGTGCGTACGGACGAGTTTGGCGGCACGCCGGAAAACCGGGCCAGGTTTGTGATTCAGGTTGTTCAAGCAGTAGCTGAGGAAATCGGTGCACACCGGGTAGGCCTGCGTATTTCACCGGAGCACAATATTCAAGGTGTGTTGGAGACTGATCGTGAGGAGACCTTGGACACGTATCGGGTGCTTCTCAATGAAATCCGCAGCTTAGAACTCGCGTATCTCTCCATACTCCACGCGGATTACCGCAGCGACTTTGTTCATCAGCTTGCGGAGGCCTTTGGTGGATTTGTGATACTTAATTCCGGATTCGGTACTTATACCGAGTACTCAGAAGCCGTGGACATCGTTGAGTCGGGATACGCCGACGCAGTGGCCGTGGGGCGTGAGCTCATTGCTAATCCTGACCTAGTGCGCAGGTGGCAAGAAGGCATAGAGCTTAATGTCCCTGATCCCGATACCTTTTATGTGGGAGGACCTAAAGGCTATACGGATTACTCTTTTGCAGAGTAA
>CpI37_343
ATGGCAAACCCGAAGAACGTATCGTCGCTTGCAGAGCTCAAAGAGCGCTTTGCAGATACCGACTCCATCGTTATCACCGAATACCGCGGACTGACCGTTGCTCAGATTACTGAGCTGCGTCGTTCGCTCGGTGCGGATGTCCAGTACTCCGTCGCCAAGAACACCCTGCTGAAGCTGGCTGCTAAAGAAGCTGGCGTCGAGGGCCTTGATGATCTCCTCTCCGGCCCAACCGCTATCGCCTTTATTAAGGGCGAGGCTGTTGATGCCGCTAAGGCGATGAAGAAGTTCGCTTCTAACAACAAGGCATTCGTAGTCAAGGGTGGCTACATGGATGGCGATGCCCTGAACGCTGATCAGGTCAACGCTATCGCCGAGCTGGACAACCGCGAGACCACTCTTGCGAAGCTGGCAGGCGCCATGAAGGGCAACTTGGCAAAGGCCGCTGGCCTGTTCAACGCTCCTGCTTCTCAGGTCGCACGCCTCGGCGCTGCGCTTCAGGAGAAGAAGGAAGCTTAG
>CpI37_344
ATGGCTAAGCTCACCAAGGACGAGCTCATTGAGGCTTTCAAAGAGATGACCCTGATCGAGCTCTCTGAGTTCGTCAAGGAATTCGAAGAGGTCTTTGAAGTTACCGCTGCTGCTCCTGTTGCAGTTGCTGCTCCGGGCGCTGCTGGCGCTGAGGCTGCTGCTGAAGAGAAGACCGAGTTCGACGTTGTTCTCGAGGACGCTGGCGCTAAGAAGATCGGCGTGATCAAGGCTGTTCGCGAGATCGTTTCCGGCCTGGGCCTGAAGGAAGCTAAGGAGCTCGTTGAGTCTGCTCCTAAGGCAATCATCGAGGCTGCATCCAAGGATGACGCTGAGGCTGCTAAGGCTAAGCTCGAAGAGGCTGGCGCAAAGGTTACCCTCAAGTAA
>CpI37_345
GTGTTCACTCGCCCTCTTCGCTCCTCACGTACTTCACGGATCGCGGCTGCTAGTGCGGTTGTTCTTGTTGGGTTGTCTGCCAGCTTTGTGCCGACGGCGTGGGCGGAGGATCTAGAGCTGGATTCCGGGCATATAGACGCTTTTAACGTAACAGCCGATGGGGGAAACCTTAAACTTGATCTTAAGGAAGACGTAACAGGTTCTCATGTGTTGCGTGATCCTGATTCTGTAACGCTGCGGGTAAAAGAAGAAGCATGGACGGATAAGACAGCACAGGTCCCTGAGGTCGGAACTTCAGGCTATTATCTTCCGCAGACTCAGGACCCAAATCTTATCTGGCCGGGCTGGGATACCAATGGTGTCCGCTCGGGTGGTTTCGGCGAGGTAGACATTAATTTTGTTAAAGTCTCTGGACCCGGGCAGATCTATGCTTTTCAAACAGGTTCTTTTGGCGGCAATACTCCGATCTTGGCTAATAACGGCTTTGAAGTTAGAAGCGGCGAGATGATCACCCAGCGGGAACCCGCGCATGTGCATACCAACTGGGTTTTTACCGCACCCGGTACCTATACCATGTGCGTACAAGCAACTGCAGATGGTGCATCGAGTAATGTGGCACGTTATGTGTGGAGCGTGGGCAACGGAGGTCCCAACACGGTAGCAAGCTGCGATGGTGAAGGAGAAGCTGTAGCGGTGGCTGCCCGTAGCGGTAACGATGATAGGAAGAACCGATCATCCAGCACCTCTTCGAGCCGTTCCACCTCTAGAGCCACCACATCCTCAAAGCCTACTTCTTCTAAACCTGCGCCGGCGGCTGCTCCAGCAAAGCGTAATTCTTTGCCGGAGACAGGTCCTTCCTATATGACTGCTGCTTTCTTAGTCTTGGGCGTTGGTTTGGCGGTATTCGGTGCCGGAACAGTTCGTTTGGTTAAGGCGATAACCCGCAATAAATAG
>CpI37_346
ATGTATTCAAAGACAATACTCAGCGCCTATCAAAGGTCGGTGGGTGCTGGAGCATTGGTTGCTTGTGCTTTCCTCGTCGCTGCATGCGGAACAGACACCAGGGATCTTCCTAGCCGTGTCGACGGCATTACGGACGTCGTTGCATCTACGCAGATCGTTGCAGATATTGCGCGCAATGTGGCAGGAGACCGCGCTCGTGTAACAGCCCTCATGCCACGAGGCGCAGACCCTCACACCTATGAGCCTTCTCTGAGAGACGTCCGCAACGTAGCTAACGCGGATGTTATCTTTACCAACGGGCTGCTTCTTGAGCAACAATCTGTACTACGAGCCATCGACAATGCTGTGGTGGCACCTGCTAAGGTGGTTGCGCTTGGAGAACAGTCCACCAAACATGGTGCACATTTACTGCAGTTAGTAGAAGACGTCACCTTGGATTCTGTATGGCTGGGCATGCGCGTAGAGGGCACCGGAGCACAGCTAGGAGCAAACTCTCATAGTGAGATAAACATTCACGTTACGGGCGTGCGCGGGATAGACGGCTCGGAGGCCCCGGGGGACGCTGCTGCGTATCTGACCACGGCTTTTGGCAAGCCGGAAGTGTACTTTAATTCGCGCGATGGCTTCCACCCTGAGCGTGGATATGACGGCGATACCATTACGTTGCCCGCTGCTGCGCATACCCATGTGAGTTGGGCCTTTAGTAAACCCGGTGTGTATGTCATTGATATTGAGGCGGAATTAGTTACTGAACGTGGCGCTCGGCCTATTCCGGTAGGCGCAAGCTCAATCACCATGGCAGTAGGAGTACGCGGTGAAAGTGCGCTCCCTGGTACCTCGGCCACAGTGATCAACCAAGGCCATCAGGATGTCTCGATTAACCTAAATAGCAAAAAAATCGAGATTCAGGGAGATTCTGCCAACGGCAAGGACATAGCAACCGTCTACGATTCTGCTTCAACAGTTATAGAAGTCCCCAATAATACGCTGCAGAAAATCCCCGCAGGATCTCAGTTCCGTTTCCTAGGAACGCCGGGGGACGAGGTATATGTACTGCCTCAAGCTGTGCTGGGCAAACACGTGCATGGGGAAGTTGACCCACACTTGTGGCACGATGTGGATAACGTCATCGCGTTTGTAAAAACGATAAGGGACGAGCTTATTTCAGCGGATCCGCAAGGTGCCCGGGAATACACAACAAATGCAGATGCGTATATTGACCAGCTAGGTAAGGTGCACCAGGAAGTAAGAGATGCGATTGCCGCCATCCCGGAGGAGCATCGCCACTTGGTGACCACCCATGATGGATACTCCTACTTAGCGCATGCCTATGGGATAGACGTAGCGGGATTTGTTACTCCCAATCCGGGAGTGGAGCCTTCTGCCCGCGACCTCATAGCCTTGACCAATACCCTGAAAAATCTTCATGTGCCAGCGGTCTTCTTAGAGCCGCAGTTGGCTGTTGCTTCCACGGATTTATTGGAAACTGCTAAGCGCCTCAATATCCGAGTCTGTCCCATCCGAGGAGATTCTTTTGATGAAGACGTGACTACCTATGTGGATCTCATGCGGGCAAATGCGGCAAGTTTGCAGCAATGCCTGGGGGATCGTCGAGATACGTCTTAA
>CpI37_347
GTGCTTGCAACAAGTATGGTGATTGCATCGAGCATTGCGGTGCCGGCTGCTCATATTGCATTCCCGGCCGCTGCTTTAGCCCAGACGCAGGATGACCCATCCTTAGAACAGACAGTGACGGATTCCGAGGATGTAGTGCCGCTTGGCACCCAAAAAGTGTTCGATCATGGGCACGCCGATCTAGGACCTGTAGTGGATTCAGACTCCGGAGAAACTCGATTTCTGGTGCGAGATGACTCAGAGTTTCCACCAAAGTGGCGTCATTTATCAGACACCATTTTTCTTGTGGATGATAGCGCCAAGCAGACTTTGCCCGAGGAGGCGCAATCCTTTGACTTTACTGGTGCACAACCTGGCTCTCAGGTGTGGGTAATTCCACAGAGCGAGGTACATGGGGTCCCTTGGCTGGGATGGAATACCCAAAATCCTACGCTGACCAAGACCGCTGACCGTGGTATCACGTTGGAATTTGCCGGACACGAGGGGGATGGACAATTCTCTTTGTTCCTGCAAAATGGTGGTTTTGCGGAGCCTCAGGTGCTGTGGACCTCAGCAAAAAAGGAGTCTCAGCCGATGTGGGTGGATTTGAATACCCACACGCACGCTAACTGGGTGTTTACGCAACCAGGCGTGCACAAGGTGGCAGTACGAGCGCTCATTCCGCTTCTCGACGGCACCACCAAAGAGTTCACCGAGGTGCTCACCTTTGCAGTAGGCAAGGACGCCTTGGAAGAAGCGAAGTCTGCACAGTGGGAAGGTGAGTACCTCCCGAGCTCAACAAAGGGCGAGGAGAAGGGGGCGTCGGCGAGCTCTACGGCGAAGGACGCGCCTGCCTCGGAAAAATCAAGTTCCGTGGCCGTATGGATCTTTGTTGCGATGATTCTTATAGCTCTGGGATTCGTGGTCGCTGGGCTCCGTATGCGGGCGTCAGCAAAGAAGCGTAAAGAAACAGCTGCGCAGAATGGGCAACGATGA
>CpI37_348
ATGAGTAAAGCCGCATCCGTCATTGAAGTGCGTGGTCTAGGCGTGAGCCTGGGAGGCCGCACAGTAATGAAGGACATAAATTTTGATGTGCGAGCCGGTGAATTTATAGGGCTGATTGGCCCTAACGGTGCCGGAAAGACCACCATGATGCGTGCGATCTTGGGGCTTATCCCCACAGATTCTGGACGCGTAACCATATCGGGTGTCCAGGGGCGCGGCGTGCGTAACCATGCGGGTTATGTTCCGCAGCGTCATGAGTTTGCTTGGGATTATCCCATTGATGTGCACGGTCTGGTAATGAATGGTCGTACCGGATTGATCGGTTGGTTTAAACGTGCTGGTCAGAAGGACTTTGATGCTGTGCACCGTGCGTTGGACATGGTGGGAATGGCGCATTTGTCAGACAGGCCGATAGGAGAGCTCTCTGGAGGCCAGAAACAGCGGGTTCTTATCGCTCGCGCGCTTTCTATCGCTCCCAAGGTTCTTTTCCTTGACGAGCCCTTTACTGGTTTGGACATGCCCTCTGCAGAGTCTCTATTAGAGCTATTCCATCGTCTGGCCCAGGAAGGCACCGCCATTGTGATGAGCACTCACAACTTGGTTGAAGCGATAAGCTCCTGTGACCGCATTCTCCTTTTCAACGGCCAGATCGTGGCGGACGCAGCTCCGGAGGATTTGGAGCGGCCGCAACCCTGGATTGAGACGTTTAGCCTGAGCGAACACTCGCCTTTGCTCGTATCTGTTGGTGCTTTACGACGCGAGGATGCGCGTAGCGCCCAGAAAGGAGTGCCCGCACCATGA
>CpI37_349
ATGATTTCGCTCGTGGAGTTCTTTTCTGACTTAAGCAATCCCGCCCTGGCCTTCTTGCCTAAGGCCTTGTTGATCTCAGTGATCAGTTCCATCGTGTGCGGAGTAGTGGGCACTCATGTGGTTTTACGGGGCATGGCCTTTGTAGGAGACGCCGTGGCTCATGCGGTCTTTCCGGGCATCGCAATCGCCTTTGTGTTGCAGGGCTCGGTGCTGCTGGGCGGCGCAGTCGCCGGGGCCGTAGTAGCCCTACTCATCGCGATGTTCTCCCAGCGGCGACGCGTAAAAGAAGACACGGTTATTGGTATCTTCTTTGCCGCGGCTTTTGCCTCGGGTGTGGTTTTTATTTCTCAAGTTGATGGCTACACGGCATCACTAACCAGTTTTCTCTTCGGTTCTATAACTGGAGTGTCCACGGAGGACATTATTCTTACCGCAGTCGTTGGGTTGGTTGTAATAGTGCTGTTAGCCCTTCTTGCACCGCAGCTCACCGCAGTCACTTTGGACCGAGAGACCGCACGCGCAATGAATCTGCCCACGATGCTTCTCGACGTTCTCTTGTACGTGGCGGTCACCGCTGCTGTGGTTATTTCGGTCCAGACTATTGGAAATATCTTGGTGCTTGCATTGCTGGTCACTCCCGCCGCGACAGCTCGAATGCTGACAGATAAATTTAGCGTCATGTCTGCGATCGCAGCAGGGGTGGGCACGTGTTCGTCCCTGGTTGGCGTCTATCTTTCCTGGGCCTTAGACCTTCCTACAGGGGCAACCATCGTGCTTGTGGCCACAGCCTTTTTCCTTCTCTCGTGGTGTCTTTCACCCCGCCACGGATTATTCAAACGCCGCATCTCGGCAGACAACTCACAAGGAGCCGTTTTCTCATGA
>CpI37_350
ATGAGGAAACAACGTATCACTACTCGTATTGGACGTCCATTGGTTGGTGTCGGCCTAGCTGCGGCTCTGTGCGGCCTGCAAAATCCTTTGGGCTTGGCGCAAGAAGCAGCAGATCCGGAACCTACCGCGGCGTTGGAAAGCAACTCAGAGACAGACAAAAACATTGCTCATGACTTTGAATCCATAAGGAAAAAAATCAATAGCTTTACGCTACCCATTGGTAGCGTTGCGCCTTCTGATAAAGAGTCCACGCTAAAGCCATCTGAAAGCACTGAAGATCTACCCGAAGAACCTGAAACTTTAGAGGGCGGTTCGGAGGAAGAATCTGAGTTTCTCCCTGAAACGTTGGAGAAAAAGCTTATAAAAGAGGGGAAAAAGCTTGAGGCGTCAGACAGAGATAACAGCAAGCTAAATGATCAAGAGGTTCGTTCCCTGTGGGAAAAACTTATCCAGAAGACCAAAGCTCCGCAGAAGGTTCTTCGTAAAGGCGACATGAGCATTACGATTCCGGGGCAAAAGACTGGAGAGAAACACGACGCTCAAAACGTGGCTTCCTTGGTAGTGGCAAAGGAAGAGAAGGACGTTTTAACTGCAAATACTGAGGTCCCTCAAACGTATGCCTCGGGTGAAGCTTTGCTCGCCATTGGTGATGCAGCGCGAGTTCCAGGTGCTTTGCTGGGGTTGAAGGAAAAGAAAGACTTAGCCCCTGTTTGGTATCTGCCACAGGAAAAAGACGCTAATCCAGATGCGCCTTCCGTGGGATTTAACTTTGAACAAGTTTCGGCTACTAAGAAAATCACGGTATCTCTCGCGGATTATCACGGGCCAGGGCGCATGGTGACTGCAGAAATGGGCGAGGAGAAAGCGGAGACCGCTTTTGACTCTCAAGATCTTGAACAAGCATGGGAATATGAAGGCGGGGCTTCTTACCGTCAAGCATTCGCCTTTACAGAGCCAGGTGCGTACACAGCGACGTTTAAATTCTTGGTGGAAGACCAGGAATCTCAAGGTCAAACTGCATCCCAGGAGTATAGTTTTAACACCACATTCTTGGTAGGTTCCGTGAAAGAAGAAAAAGTAACTCCGCTCAAGGAGATCGTAGAAAAGTCTGTTAATAAAAAGCCTTTGAAAGAAAAAACTAAGGAAACAGACGCTACAGAAACTGAGCGGAAAACTAACAAAGACAATAAAAAGGAACAGCCTAAGGCGCCGGGTTCTCAAGAACCACAGACTTCTGTTCCAAAAACGCCGGAGACGGATGTTCCCCAGAAAACTCCGGAGAAAGACCCAGAGAACGTAGAACCGGAAACCAAGCACCCTGAGTCCAAAGAGCCACGCGCGGAAGAGCATGCGCCGTCTGTACCTTCCCCGATCGTTCCGGTTGACCTAAAGGGTTTGGCCAAAGAAATCCGTGAGCTCGATCGAGAACTAAATGCTATGTCTCGACAGACTGACTCGCTCTTCAAAGCGATTAACGCTAATGAGCCAGAGCGGAAACAAGAGCAGCGCAGACCGGCCTCCAACGCCTCAGGGCGCACTGAAACCGGAGGCAGTGAGCAGGGATCAGGAAACCAGAATGCTCCTGCGCCAGTCCGTTCTTCTAGCGGTGGGAGCTCCGGTCGCGGTAGTAATGCAGCAAAGCCAAATAAACCGCGTAACAGTGCAGCTTCGGGCAGCTCTTCAGCTAAATCCTCGGATAAAAACAAAGAATCTTCTAAAGATAAGAGGAAATCTGCTAAAAAATCCACGGAAAAGAAAGCATCAGCAAAGTCTGCAAAGAAAATAACAGAGGGCAAAACGGATGAGGCTCAAGGGGCCAGCAATGAGAAGATTGCTGCAACAGGGGAGTCTATGAGAAAACGTGGTTGGTGGACTGGTTTTCTCTTTGGCCTAGGCGCTATGGCTATGCTCGGTGGAGTGGTGTTCTTTACTCAAGCCAGGAACATAGCAAAGCGGAAATAG
>CpI37_351
ATGCTTCCTCGGTCACGGATCCTCGCAGTGTTGGGCCTAGGGCTTGGGCTTGCCTTTATCATGTGGGGGGTGCTGGCTCCTCGCTTCTTAATAAGCGACGCCCGATTGCCTCTTAATCTCTCTCACACCACGCTTACTTTGCGGGATGAAAAAGCTACTACTCGCGTTGTCGGCAAGGATCTTGTGGTGCAAGCTCCGGTGACACGTCAATTTCACATGGAGATATTGCCTCCGAGCGATAATGTGAACGCCACGGTTCGAATCGGTGTGACCGATATGCGGGAAAGTTTACAAAAAGATCTTGACCGTCTTATTAACGCCACCATATGGTCTTATTCAATTGATCGGCTCAGTGGCGCCGCAACATCTCAGGCCACAGTGGCGGACCAGCTAGCTAGCCCTACGCGCAGCGTAGACATTGACGGGCAGTGGCTAAAATTTCCCACCAACGCAGAAAAAACCACCTATGAGGTTTTTGATGTCACCCTGCGTAAGACCCTCCCCGCGGTTTTTGCAGAGGAAGCTACTAAAGAAGGGCGTACGCTATACCGTTACCGCCAGGAGATTCAGCCTACCAATGTTGCACAGCTCTATCAGTCGGTGTTCAACACTACAACCTTAGGCAATGGGGAAGATGCCGCTCCCGGTTATCTCTTTCACTCTGGCACTAGAGACTGGTGGGTGGATCAAAAAACCGGCCTGATAGTTGACGTGGAAGAAAAAATCGATGATTATTTCGGTGACGCAGAAGGCGTGAAGCACGAGGATGTTCTTACCTTTAATGGAAAAATAAGTGAAGAACAGGTGTCTGAACTTTTGCACCAGGCATCTAGCGTGTCGGACGGCAAGATTGTTCGAGTTATTAATTATGTTGTGCTTGCGGTCGGAGTGATTCTGACTATTGTTGGAGCCGTTGGCGCTTTTTGGCCTCGTAAGCGATGA
>CpI37_352
ATGGTGGTCAATATTGCGGGGCCACCGCCGCGTGAGGTGCTGGAAGGACCCATCTTGGCAGTCTCCCGCCAGACCAAGTCAGTGGCCGACATCGCCCGGGCTCCCGAACGTTTTTCGTTCGCCAAAATTACGGAACCTATTGAGGTCCCGGGACTTCTTGATATTCAGCTAGATTCCTTCGCATGGCTCATTGGTACGCCCGAGTGGCGTGCTCGTCAGCAGGAGGAGCTAGGTGAAAGCGTCCGCATAACCAGCGGACTGGAAGAAATCTTGGAGGAGCTATCTCCGATTCAGGATTATTCCGGAAACATGTCATTGTCTCTCTCGGAGCCCCGCTTCGAGGACATGAAGAACACTATCGATGAGTGTAAAGACAAAGACATTAACTATTCTGCGCCGCTTTATGTGACTGCAGAATTTATCAATAATGAAACTCAGGAGATCAAGTCCCAGACTGTCTTCATCGGCGATTTCCCGATGATGACCGACAAGGGAACCTTCATCGTTAACGGCACTGAGCGTGTCGTGGTCTCCCAGCTTGTTCGTTCGCCTGGTGTTTACTTCGACCAGACGATTGATAAGTCCACCGAGCGTCCGCTGCACTCTGTGAAGGTGATCCCTTCTCGCGGTGCGTGGTTGGAATTTGACGTGGATAAGCGCGACACCGTTGGTGTCCGTATTGACCGCAAACGTCGCCAGCCGGTGACCGTTCTGCTCAAGGCTCTTGGTTGGACCACTGAGCAGATCACGGAGCGCTTTGGTTTCTCCGAAATTATGATGTCCACGCTTGAGTCGGACGGTGTAGCTAACACCGATGAGGCTCTGCTGGAGATCTACCGCAAACAGCGTCCGGGTGAGCAGCCGACTCGTGACCTCGCGCAGTCGCTGCTGGATAACGCCTTCTTCCGCGCGAAGCGTTACGACCTTGCCAAGGTTGGACGCTACAAAGTGAACCGCAAACTCGGTCTCGGTGGGGACAACGAGGGTCTGATGACTCTCACTGAGCAGGACATCGCAACCACTCTCGAGTACCTCGTGCGTCTCCACGCTGGTGAGAGCACTATGGTTGCACCCAATGGTGATGTTATCCCTGTGGATACGGATGACATTGACCACTTTGGTAACCGTCGTCTCCGTACAGTCGGAGAACTGATTCAGAACCAAGTCCGCGTGGGCCTGTCCCGCATGGAGCGCGTGGTTCGTGAGCGCATGACTACCCAGGACGCAGAGTCTATTACTCCTACCTCCTTGATCAACGTGCGCCCGGTTTCTGCTGCCATCCGCGAGTTCTTTGGTACCTCCCAGCTCTCGCAGTTCATGGATCAGAACAATTCCTTGTCTGGCCTCACACACAAGCGCCGTCTCTCTGCTCTGGGCCCAGGCGGCCTGTCGCGTGAGCGCGCTGGCATTGAGGTTCGAGACGTTCACGCTTCTCACTATGGTCGTATGTGCCCGATTGAGACTCCCGAAGGTCCGAACATTGGTTTGATCGGTTCCTTGGCTTCCTATGCTCGGGTAAACTCTTTCGGCTTCATCGAGACCCCCTACCGCAAGGTGGAAAACGGTGTTCTCACCGATCAGATCGATTACCTCACCGCAGATGAGGAAGATCGTTTTGTGGTTGGTCAGGCTCACGTCGAGGTAGACGCACAGGGCAAGATCACCGCAGATAGCGTTACTGTTCGTGTGAAAAATGGTGACATCCAGGTCGTGGCACCGGAAAGCGTTGATTACCTAGACGTTTCCCCACGCCAGATGGTCTCTGTGGCTACCGCCATGATTCCGTTCCTTGAGCACGACGACGCTAACCGTGCCCTCATGGGCGCGAACATGCAGCGTCAGGCTGTGCCGCTGGTTCGTTCAGAAGCCCCGTTTGTGGGAACCGGCATGGAGCGTCGTGCTGCTTATGACGCCGGCGACCTCATTATCAACAAAAAGGCTGGCGCTGTAGAGAACGTCTCCGCTGATTTCATCACCGTGATGGCTGATGACGGCACCCGTGAGACCTACATGCTGCGCAAGTTTGAGCGCACCAACCAGGGCACCTGCTATAACCAGATCCCATTGGTGAACTTGGGCGACCGCGTTGAGGCCGGACAGGTTCTCGCAGATGGCCCCGGTACTCACAACGGTGAGATGTCGCTCGGCCGCAACCTTCTTGTTGCGTTCATGCCATGGGAAGGCCACAACTACGAGGACGCTATCATCCTCAACCAGCGTGTTGTGGAAGAGGACATTCTTACTTCGATCCACATCGAGGAACACGAGATTGATGCCCGAGACACCAAACTTGGTGCGGAGGAGATCACTCGTGAGATTCCCAATGTGTCCGAGGATGTGCTCAAGGATCTCGATGAGCGCGGCATCGTTCGCATCGGTGCTGATGTCCGCGACGGCGATATCTTGGTGGGTAAGGTCACTCCTAAGGGTGAGACCGAGCTGACCCCTGAAGAGCGCCTGCTGCGTGCAATCTTTGGTGAGAAGGCACGTGAGGTTCGCGATACCTCTATGAAGGTGCCTCACGGCGAGACCGGTAAGGTCATCGGCGTTCGCCGTTTCTCCCGTGAAGACGATGATGATCTCGCGCCTGGTGTTAATGAGATGATTCGTGTCTATGTTGCCCAGAAGCGCAAGATCCAGGACGGCGATAAGCTTGCTGGTCGCCACGGTAACAAGGGTGTTGTTGGCAAGATCCTTCCGCAGGAAGACATGCCATTCATGCCCGACGGTACCCCGGTTGACATCATCCTGAACACGCACGGTGTGCCTCGTCGTATGAACATCGGCCAGGTGCTGGAAGTCCACCTTGGTTGGTTGGCTGCTGCCGGTTGGAAGATCGACCCCGAGGACCCCGCTAACGCCGAGCTGCTTAAGACGCTTCCTGAGGATCTGTACGACGTTCCTGCTGGTTCGCTTACCGCAACACCAGTGTTCGACGGTGCTACCAACGAGGAAGTTGCAGGCCTCCTAGCCAATTCTCGTCCAAACCGCGACGGCGATGTCATGGTGGATGCAAACGGCAAGGCACAGCTTTTCGACGGTCGTTCCGGCGAGCCTTTCCCATACCCAGTGTCTGTCGGCTACATGTACATGCTGAAGCTGCACCACTTGGTTGATGAGAAGATCCACGCACGTTCTACCGGCCCTTACTCCATGATTACTCAGCAGCCGTTGGGTGGTAAGGCTCAGTTCGGTGGACAGCGCTTCGGCGAAATGGAGGTGTGGGCAATGCAGGCTTATGGCGCTGCCTACACGCTTCAGGAGCTTCTGACCATCAAGTCTGATGACATAGTCGGACGTGTGAAGGTCTACGAGGCAATCGTTAAGGGCGAGAACATTCCAGATCCGGGTATCCCTGAGTCCTTCAAGGTGCTCCTCAAGGAGCTTCAATCGCTGTGCTTGAACGTGGAAGTTCTTTCTGCAGACGGCACTCCGATGGAGCTGTCCGGTTCGGATGACGACGAGTTCGACCAGGCCGGTGCCTCACTGGGCATCAACCTGTCTCGCGACGAGCGTTCCGACGCCGACATCGCCTAA
>CpI37_353
GTGATCGACGTCAACTTCTTCGACGAGCTCCGCATCGGCCTGGCTACTGCCGACGACATTCGTCGTTGGTCCAAAGGCGAGGTCAAAAAGCCGGAGACCATCAACTACCGCACCCTGAAGCCGGAGAAGGACGGCCTCTTCTGCGAGCGAATTTTCGGCCCAACCCGCGACTGGGAGTGCGCTTGCGGTAAGTACAAGCGTGTCCGTTACAAGGGCATCATCTGTGAGCGCTGTGGCGTTGAGGTGACCAAGTCCAAGGTTCGCCGTGAACGCATGGGCCACATCGAACTGGCTGCGCCCGTCACCCACATTTGGTACTTCAAGGGTGTCCCGTCTCGTCTCGGTTACCTTTTGGACCTGGCTCCAAAGGATCTCGAGCGCATCATTTACTTCGCAGCCAACATCATCACTGGTGTTGACGAGGAAGCTCGCCACAGCGACCAGACCACTCTTGAGGCAGAAATGCTTTTGGAGAAGAAAGACGTTGAGGCTGACGCAGAGTCTGAGATCGCAGAGCGCGCTCAGAAGCTGGAAGAGGACCTTGCCGAGCTGGAAGCCGCAGGCGCTAAGGCCGACGCCCGCAACAAGGTGCAAAAGGCTGCAGATAAAGAGATGCAGCACATCCGCGAGCGGGCCGAGCGCGAGATCGATCGTCTTGAGGAGATCTGGCAGACCTTTATCAAGCTTGCTCCTAAGCAGATGATCATTGATGAGACCATCTATGAAGAGCTCGTGGATCGTTACGAGGATTACTTCACCGGTGGTATGGGCGCGGAGGCCATCCAAACCCTTATCCGCAACTTTGACCTCGATGCCGAGGCAGAGGAACTGCGCGAGATCATCAACAATGGCAAAGGCCAGAAGAAGATGCGCGCCCTCAAGCGCCTCAAGGTTGTTGCTGCATTCCAGCGCTCGGGCAATGACCCAGCTGGTATGGTGCTCGACTGCATCCCGGTGATCCCGCCGGAGCTGCGTCCGATGGTTCAGCTTGATGGTGGCCGTTTTGCTACCTCCGACCTGAACGATCTCTACCGTCGCGTGATTAACCGCAACAACCGCCTCAAGCGCATGATCGACCTTGGTGCTCCCGAGATCATCGTGAACAACGAGAAGCGTATGTTGCAAGAGTCCGTCGACGCGCTCTTTGATAACGGTCGCCGTGGTCGTCCGGTCACCGGTCCTGGCAACCGTCCGCTGAAGTCCTTGAGCGATTTGCTTAAGGGCAAGCAGGGTCGTTTCCGTCAGAACTTGCTGGGTAAGCGTGTCGATTACTCTGGTCGTTCCGTTATTATCGTCGGTCCACAGCTGAAGCTGCATGAGTGCGGTCTTCCTAAGCTCATGGCTCTTGAGCTCTTCAAGCCGTTTGTTATGAAGCGCCTCGTGGAAAACGATTACGCGCAGAACATCAAGTCAGCTAAGCGCATGGTTGAGCGTCAGCGCCCTGAGGTGTGGGACGTTCTAGAAGAGGCAATTTCTGAGCATCCTGTGATGCTTAACCGTGCACCTACCCTGCACCGCCTAGGCATCCAGGCCTTCGAGCCTAAGCTCGTTGAGGGTAAAGCTATCCAGCTGCACCCACTCGCGTGTGAGGCCTTCAACGCTGACTTCGACGGTGACCAGATGGCTGTGCACTTGCCGCTATCTGCTGAAGCACAGGCCGAGGCTCGCATCCTCATGCTTGCCTCCAACAACATTCTCTCCCCGGCATCCGGTAAGCCACTTGCCATGCCGCGTCTGGACATGGTGACTGGTCTTTATTACCTCACCATGGACAAGACTGAGGGTGAAATTGGTGGTCAGGGTGCATACCAGCCTGCTACTGAGGATGGTCCAGCAACGGGTGTGTACTCCTCCTACGCTGAGGCACTTATGGCTCGCGACCGTGGCGTTCTTGGCCTGCAGGCCAAGATCCGGGTACGCATTAGCCATCTGCGTCCGCCGGTAGAGGTTGAGGCAGAGCAGTTCCCAGAGGGTTGGGAGCAGGGACAAACCTGGTTGGCTGATACCACTCTTGGCCGCATCATGTTCAACGAGCTCTTGCCGTGGAACTACCCGTACCTTGAGGGCGTTATGGTCCGTAAGGGTGGAGGATCGAACAAGATTCTCTTGGGCGACGTGATTAATGATCTCGCTGCAACCTATCCGATGATTACTGTTGCTCAGACGATGGACAAGATGAAGGATGCCGGTTTCTACTGGGCAACCCGAAGCGGCGTGACCATCACTATGTCTGACGTGCTCGTTCTTCCTAATAAGGAAGAAATTCTTGACCGCTATGAGGCCGAGGCTGCAAAGATCGAGCGGAAGTACTGGGAGCAGGGTGCTCTGACAGAGCGCGAGCGTTACGACCGTCTGGTCGAGCTTTGGAAGGAGGCTACCGACGAGGTCGGTAATGCCGTCGAGAAGCTCTATCCGGATGACAACCCGATTCCTATGATCGTGAAGTCCGGTGCTGCCGGTAACATGCGTCAGATCTGGACGCTGGCTGGCATGAAGGGCATGGTTGTGAACTCAAAGGGTGATTACATCACCCGACCGATTAAGACTTCCTTCCGTGAAGGCCTGTCGGTTCTTGAGTACTTCAACAACTCTCACGGTTCGCGTAAGGGCCTCGCCGATACCGCTCTGCGTACCGCCGACTCGGGTTACCTCACTCGTCGTCTGGTGGACGTTGCGCAGGATGTTATCGTCCGCGAGGATGACTGCGGCACCAAGCAGGGCATTCGTGTCCCAGTGGCCGTTGAGGTTAAGGATGCTCAGGGCAACGTCACCGGTTACACCGGGCACAGCCTCATCGAGACCTCTGTTGCTGGCCGCGTGGCTTCCGTTGACATCAAGGATTCTGAGGGCAACGTCCTGGTACCAGCTGGTGAAAACCTCACCGATCAGCTCATCGAGAAGCTCATCGCCGCAGGCGTTGCCGAGGTCAAGGTTCGCTCCGTGCTTACCTGCCAGACCCCGACCGGTGTATGCGCTAAGTGCTATGGCAAGTCCATGGCTACCGGCAAGCTCGTTGATATCGGAGAGGCAGTGGGCATCGTCGCTGCTCAGTCCATTGGTGAGCCCGGTACCCAGCTGACAATGCGTACGTTCCACCAGGGTGGTGTCGGTGGTGACATCACCGGTGGTCTTCCTCGTGTCCAGGAGCTCTTCGAGGCTCGTGTTCCTAAGAATCGCGCTCCGATTGCTTCTGTGGCAGGTACCGTACACCTTGAGGATGAAGGTAACTTCTACACCCTCACCATCAACCCAGACGATGGGTCAGATGTTGTGGTCTACGAGAAGCTCTCCAAGCGTCAGGGTCTTGCTACCGTGCGGGTTCCTATGGAATCCAACCCGGGCGCCATGATCGAGCGCACCTTGTCAGAGGGCGACCACGTGAACGTGGGCGATCGTCTGCTACGCGGACCTGCTGATCCGCACGACGTGCTTGAGGTTCTTGGCCGCCGTGGTGTTGAGCAGCACCTCGTGGACGAGGTTCAGGACGTGTACCGCGCACAGGGTGTGGCTATCCACGATAAACACATCGAGATCATCATTCGTCAGATGCTGCGCCGCGGCACCGTCATCGAGTCCGGCTCGACAGAGTTCCTTCCGGGTACTCTCGTTGACCTTTCGGAGGCCAAGGCCGCTAACGCTGAGGCTATTGCTGCTGGTGGACATCCCGCTGAGCTCCGTTCGGAGATCATGGGTATCACCAAGGCGTCGTTGGCTACCGAGTCGTGGCTGTCCGCTGCGTCCTTCCAGGAGACCACGCGTGTGCTTACCGACGCCGCCATTAACAAGCGGTCCGATAAGCTGATCGGCCTCAAGGAGAACGTGATCATCGGTAAGCTGATCCCGGCGGGTACCGGTATTTCCCGTTACCGCAACATCTCCGTCAAACCGACTGAGGCAGCTCGCAATGCGGCTTACTCAATCCCAACGTATGGAGATTCCATCTATGGCGATGACAGCTACGGTGAGTTCACCGGCGCTTCCGTGCCACTGGATGAGGCCTACGACCTCTAA
>CpI37_354
ATGAAATATTTTTCTGCACTCACACGGCGCATAGGTGCGCACGGATGGATCTGGGATCATGGATTCTGGCTGCAGCTCATAACTCAGATTCTTGTAGGAGGGTTCCTCTTCCTCATGGCTGTGCAGAACATGATGAGACCAGAGGGCCCTCATAGCGCGCTGGTCTATCACTCAGTAGTTTTTATTTTATTGTGGATTGGCGGGGGTGCGCTTTTCCTAGGACTGCTTGTTCAGCGAGCTCGCAAGATCCTGGGCCTGGGGATTGTGATAGCCGCATTGCTACTTCTTGCCTTGGGTCCTCCGTTGGTGGCCCCTTTGGGCTATGTGGTCGTCTGCTATCAGTCTTGGTTTATTTCTGCCTATATTCAGCGGCATAGATGGGCGTGGGGAATAGCGCTTGTCTTTGGCAGCGCTATAGGCCTGACTTTGATTCCTCTGAGCAACGCGCTGCGGGGGAAAGCATTTCTTACCAGTCACGCGGTGAAAGAACCGAATTTTTGGGTTGGGGGAGCCGGAGTTCTAATTATTATCATCATCTCTATTTCTCTGTGGTGGCAGATAGGACTTAACACCAAGCGTAAGAATCAGGCGCTGGAGGAGCTGCGCGCTAAAGCTGAGCTGGCGGCGTTAGCAGAAAGAAATCGCATTGCGCGCGAGATGCACGACATTGTGGCACATTCTTTGACCGTAGTAATCGCGCAGGCAGACGGTGGGCGATACGCGGGGAAGAAAGACCCCATGATTGCTGTTGAGGCACTAGAAACTATTTCCTCGGTAGGGCGCGACGCGCTATCACAAATGCGGGGTTTGCTTACTGTGTTGAGAGAGGCCACGGGTGAGAAAGACGAAAGAGAAATCAATGCGACGCCTGGTTTTGCTGAAATAGGCAGGCTTATAGATGAGGCCCGCTCCGCCGGTTTGCAGGTAAATTTTTCAGTGCATGGCGAGCCAGTAGCAGTAGATGAGTCACGTGGGCTGACGGTTTTCCGCGTTATCCAAGAGTCTCTGACCAATGTACTCAAACACGCAGGAAAAACGGTGGTTGATGTTACTTTGGATTGGGGAGTACCCAAAGACAAAACTTTGCATATTTCAGTGGATAATGCGCACGGCGAGGCTTTGGTGAACTACAAGTCCGATTCTGTTGGACGCGGTTTAGCAGGTATCAAAGAGCGTGCTTTGTTGCATGGTGGGAAGGCAACGTGGGGTGCGTCGTTAAGCAATGCCGGCGGCTGGCACGTGAATGTTGAAATTCCGTTGTAG
>CpI37_355
ATGATTAACGTAGGGCTTGTCGACGACCAACAGCTGGTGCGAGCCGGATTTAATATGGTGCTTAGCTCGCAAGATGATATTCAGATTGCATGGGAAGCAAACAACGGGGCAGAAGCGTTGGAACGCATAGAAGTAGAACCTGTTGACGTTGTGTTAATGGATGTGCAGATGCCTATCATGGACGGCATATCTGCCACTAAAGAGCTGGTAACACGAGGCCTCATGGGGCCTAACGACGAGCCGCTTCGAGTGATTATCCTGACCACCTTTGATAGCGAAAATTACGTGATGGAAGCTGTGGAAAATGGAGCGTCAGGCTTCTTGCTTAAAGATACCGCACCGGAAGAGCTCATTGAGGCGGTTAGATCGGTGGGGGAACAAAGCGCGGTGATTAGCCCGGCGGCTACCGCCAAATTATTTCGGCGAATACGATCTGGGCAGACGGATAAGAAGCGCGATGGTCTTAAACATATAAATGAGGACCTCATTGAGCCGCTGACACCGCGTGAGTTAGAAATTCTTGAGTTGATTGCGATGGGTAAATCCAATGCAGAGATTGCCGCGGAACTCTTTATCTCTTTGCCAACAGTAAAGACGCACGTGGGAAGGGTTCTTACCAAAACTGGTTCGCGTGATCGAGTCCACGCGGTGTTGTTTGCTTTTAAACGCGGAGTGGTTACCCAAGATGCGCTTTTAGATAATTGA
>CpI37_356
GTGATTCCGTATGCGTTTTATCCCTATCTGGGGAGATTTATTTCTAAGCGGATAGGGCTAGAAATTGAGAAATTTTGGCAACGCATTTACATAGTGTGGCTCGTCCTTATTCCCGCATCATGA
>CpI37_357
ATGATTACAGTTCGACACCTGAGTAAGAAATACGGGTCCAAGACGGCTATTGCTGATTTGAGTTTCACGGTTCCTGATGGGACCGTGACTGGATTCTTAGGGCCGAATGGCTCCGGTAAATCAACAACGATGCGGTGCATACTTGGCTTGGATAGGCCTACGCACGGTGATGTTGAGTTTTCCACTGATATGTATACGGGAACGTTTGCCAGCGTAAAAGATAAGCCAAAAATGGCTGGTGCAATTCTTGATTCTAATTGGTTTAATCCAGCTAGATCAGGCCGTAATCACCTCCGGGTGCTCGCGCGAGGCGCGGGTATCTCCGATAACAGAGTGGAAGAATGCCTGGACATCGTGGGGTTGCAAGAAGCAGCTAAAGGGAAAATCGGTGGTTATTCCCTAGGGATGAAACAGCGTATTGGTGTTGCCGCTGCCCTGTTGGGGGACCCACAGCACCTTATCCTCGATGAGCCTGTCAACGGTCTTGACCCGGAGGGCGTGAGCTGGATGCGGAATACTATCCGCAGTCTGGCGCGTGAGGGGAGAAGCGTCTTGGTTTCTTCCCACTTACTTTCGGAGATGCAGCTGACGGCGGATCGATTGGTTGTGATCGGTCGAGGACACATGATCGGTGAGTATTCTCTGGAAGAATTTCTGGCGGATGGCACCCGGGTGCAGGTAGAAACGCCGCATGCTGTTGATCTTGCCGCGAAACTGCAGAGCCAGGGGTTTGAGATTGTAGATCTACAAGAAGCTGCGGGATTTAGCGTCAACGTAGATAAAGACGCAGACGAGCAGGCGGTGCGCACGACGGTAGCCATGACTGCTTTGGCAGCTCAGCTTCCGGTTCTTGGTCTAAGCACCATTCAGGACAACCTAGAGCAAAGGTTCCTCGCAGCTACCGCAGAGGTACAGGAATATCGCACCAAACAGGCCGTGGATAGTGCTGTGGGAGACACAGCTTTGAGCGCTACCCAGTAA
>CpI37_358
ATGATAAATGCTTTGCGCTCAGAAATAACCAAATTATTAACGTTACGCAGCACCTGGGTATGGGCGATTCTCCTTACCGGCTCACTCTATGGCCCCGTCGTGCTCATAGGCCTGTTTAGTGGCGAGGCTTCAGACTATGACTGGGGATTTGCCCTTCCCGGCGCGATGATCTTTGTAATGCTGGCTGTATCTTTTAGCGCTTCAGCCATGGCTGGGGAGTTCAATGATCGGATGCACGCCCAAGCCTTCTTAACTCAACCACGGCGCAGCCTGTGGTTTAATGCACGAACACTCGTGATATCAGGCTTTCTTCTGATCAACTACCTAGTGGGAGTGGGGCTTATCTACCTGGTTTTTCTTGTCTTTCCTAAGATCACATTGGTAAATGAAAAAACCGTGTTGATCCTGGTGGATGGCGTGTTATTCCTGGTATTTAGCTTTATCGCGATAGGCGTAGCTGCTCTGACTCGTAACCGAGTTGCTGCCATGGCAGTACCACTTGCCTGGTTCTTAGCCATCGAGCGCCTGGTCACCGTAGCTGCATCACAGATCGCTGCATTTATGCCATTATGGCTAGTAACTCCTGGAGAGCGCGTCAGTCAGCTAGCCAAGTATGGAAAAGACAACGCTGAGTTTTCCTCCATTGGGTGGGACTTTATGGATGTACAACCGTTGGGCTACAACATAGGCATTATCGTGGCCTGGACCGTTGTGTCACTACTCCTAGGGCTATGGGTCAACGCGAAAAGAGACGTCCGCTAG
>CpI37_359
ATGAATATTGGGCAGTCACACACGGGACCAGCCAAGGGCACTGCCGTTGGCGCTTTTGTGATTGCAGCTCTTGGGGTGCTGCTGCTTACGGAGTCAATAACCGGGGGCATTAACAACTACCTTCAACCGGCCTTTCGCCCTTGGACCTTATTGAGCGGTGTGCTGTTGGTAGGACTTGGCTGCTGGAGCATATATAGCGCACGCCGTTATCCGTGTTCGCATTCTCCCATGCGCACTACTTCCTGGCTGCTGTTGATCCCAGTGATACTCGTAGCGCTTTGCGCACCGACTGCGCTGGGGGCGGCGTCGTTACGCTATACCGCGGAAAGTACCAGTGCGACAGTACGGAGAAACTCTTTAGATGATCTAGCAATGGAACCATTGCGTGGCTATGGCACAAACGAGATCACTCTAGAGGAGCTCACGGCGCGGTTTTTGCGTTCAGATAATACGTCGATGCTTGCTAAGACTGTGTCTGTGGCGGGGTTTGCTTCGCGCTCGATAGACGGCACATGGCGGCTTAGCCGATATAAGATTTTTTGTTGTGCCGCAGATGCGATGGCTTATACCGCATCATTGGCGGGGGCAACAGAACTCGTAGAAGACGAGTGGTATGAGATCACCGCCGAGGTCATAGCTCCGCCAGAAGGCTTTAACCCCCAGTTCCCTGTACTTAAAGTGGACCGCGCTAAGCAAATCCCGCAGCCGGAGCAGCCTTACTTATGA
>CpI37_360
ATGAGGAAGGGACTTGGCCAGTACGGAGCGGTTGCAGCTCTTTTGATTCTTATCGCATTGTTCATCTTTGGGCCGTTGATTCAACTGCATGGCATAGCAGAGGCATGGGCGCAGATAAGTATCGCGATCATATTGCAAGCGATTCCTTTTCTTATCCTCGGGGTGATTATTTCAGGATTCATCGAGGTATTTGTTCCTGAGGCAGCTTTTCGACGCCTACCACGATCCCAACACCTCGCCGTTCCCACAGCGGCCGCCTCCGGGATGCTGCTCCCAGCCTGTGAATGCGCATCAGTGCCGATCACCCAGTCTCTTATCCACAGAGGAGTACCCCCTGCTGCGGCTCTCGCCTTCCTCCTTGCGAGTCCCGCGATTAATCCGGTAGTGCTGGTATCCACTGCGGTTGCTTTTGGCGGAGACACTCGTATGATGCTTGCCAGATTTGTGGCTTCCCTTAGCGCAGCGGTGTTAGTGGGGTGGATATGGATTAGCGGGCGTGTGGAGCTATCTGCTGGAGAATCCCGCTCACACCAGCATCAGCATCATGCGCCCTCCGCATGGGAACGATTGAGAGAATCTTTTCTCCACGACCTCCTTAATGCTGGAGGCTACCTTGTCCTGGGAGCCTTGCTCGCAGGGATGCTTAAGCTCTTTATCCCCAGGGATTGGTTTCTCGTTCTTGGCGATAAGCCCGTGCTTGCCTGTCTAGCTATGGCGATATTGGCTGTGCTCCTTGCCCTATGTTCCGAGGCGGATGCGTTTATCGCGGCTTCTTTCACCATGATGCCACCCACAGCCCAGCTCGTATTTTTAGTAGTTGGGCCGATGGTGGACGTCAAACTTATGGCGATGCAACGTGGCGCATGGGGTAATGGTTTTATTGCGCGTTTTGTCCCGCTTACCTTTGCGGTCGCGTTACTTACAGCGATAGGAGTCGGCGCGCTGTTCTTTGGTGATATTTAA
>CpI37_361
TTGAGCTCTAGGCATGGGCTTATCGACGCCGGCGTCATCTCAGGCGGCGAGCCCACCGCAGTCCGTGGTCTAGGAGATGCTATTGCGGCTATCCATAACATCGGATTTCCCGTGGGGATCCACACCTGTGGTTATGCCCCAAGCCGCATTGCGGAACTGCTACGAGACCCTGCTACAACTCCAGACTGGGTTGGACTAGATATCAAGGCACTACCCAGGCATATGCGTGAGGTCACGGGCTGCTCTCCTCGGGTAGCAACCGCTGTCTGGGACTCGCTGCGGATTCTGCAAGAATCCGAGATTGATGTGACACTCCGGACCACTCTGTGGGAGGGCTCTGTCATTGAGCAAAACATCGACGAGCTACGTTCTGTGGTTAAGAATCGCAGCATGGATTCATCCGTGGAGCTCGTCATTCAACATGCACGGGCTGCTGATGGAAGTCCGTGGACACCTGATTGTTGCTTTTAA
>CpI37_362
ATGTTATTTCCTATGACCGAATCCCACGTTAACTCCCGCTCTACTATTGAGGAATACCTCGACCGATCGGATTGGCGCGTCAACGCCAACGCCAACCAGGATTATTCCCTAGGCGGAATGATCCTCAATTCTGCGGGAAAGATCACCGCCAACTACTGGCTGGATAACGTTTTCAGCCCAGAGGCCGGACAAGCCCATCGCGATGGCACCATCCATATTCACGATCTGGATATGCTTTCCGGATATTGCGCAGGGTGGTCTTTGCGCCAACTCCTAGAACAAGGTTTCAACGGAGTCTCAGGCACAATCTCTTCCCATCCCCCAAAGCACTTCTCCTCCGCGTGCGGGCAAATAGTCAATTTCCTTGGGACCTTGCAAAACGAATGGGCCGGGGCCCAAGCATTCAGTTCTTTTGACACATACATGGCGCCCTTTGTTCGACTAGATAACCTCAGCTATAACGACGTTCTCCAGCAGATGCAAGAGTTCATTTTCAACCTCAATGTACCCTCACGCTGGGGAACGCAGACACCGTTTACCAATCTCACTTTCGACTGGACCTGCCCCGAGGATCTGCAAGATCAGGTTCCTTTTATCGGCGAGGAGCCACAGCCTTTTACCTATGGCGATCTGCAGTCAGAGATGGACATCATCAACCGCGCATTCATTGAGGTCATGAGCGCAGGAGATGCGGACGGCCGCCCCTTCACCTTCCCGATCCCCACGTATAACATCACCAAGGACTTCGACTGGGATTCGTCGAATTCTAAGGCTCTTTTCACCATGACTGCGAAGTATGGGCTGCCCTATTTCCAGAACTTTATTAACTCCGACCTTGATCCCGGCATGATCCGTTCCATGTGCTGCCGCCTGCAGCTCGATCTCCGCGAGTTGCTCAAGCGAGGCAATGGGCTATTTGGTTCAGCAGAACTGACCGGTTCCATTGGCGTGGTCACCCTCAACTGCGCTCGCTTAGGATACCTCCATGCCGATGATGAGGAAGGCCTTCTGGCGAGCGTGGATAAGCTCGTTCAGCTGGGCATAGAAACCCTCGAGCGCCGTCGGGCTTTTGTGGCAAAACAAATGGATGCAGGTCTCTATCCCTACAGCTCGCGATGGCTCCCCAGCCTGGACAATCATTTCTCCACCATCGGCGTTAATGGATGCAATGAGATGATTCGTAATTTCACCCATGATGCCTACGATCTCACCGACCCCCAAGGCCACGCACAGGTAGCTCGCCTACTTGATCACATCAACGATTTATTGGTTAAAGCCCAAGAACGCACAGGCCACCTGTTCAACCTTGAAGCCACTCCCGCCGAGGGCGCCACTTACCGACTGGCTAAGGAGGATATTAAGCGCTATCCCGGAATCCTTCACGCGGGCACGGAGGAAGAGCCTTATTACACCAATTCCTCCCAGCTACCAGTGGCTCATACCCCAGACCCCTTTGAGGCCCTTGCGCTCCAGGAAGATCTGCAATCTAAATACACCGGCGGAACCGTGCTCCACCTTTATATGGGCGCGGCGATGAGCGACGGTGAGGCCTGTGCAAAACTCGTCCGGCGCTCCTTGGAAAACTTCCGGCTTCCATACGTCACTATCACTCCGACATTTTCTATCTGCCCCACTCACGGCTATATCTCTGGTGAGCATCCAGAATGCCCCGACTGCGGCGAACACACTGAGATGTGGACCCGAGTAATGGGCTACTTCCGCCCGGTTCAGAGTTTTAATACTGGAAAGAAGGGCGAGTTCCATGAGCGCACCTACTTTGCAGAAACGCTTGCTTAA
>CpI37_363
ATGTCTTACAACTCTTATGTGGCAGTCGAGGACTGGATTCTTGACGACCTTCGTATCAAAGACGATGACCTGGTAGAGGCTCTATATATGGGAGACCATGGAGAGCTTTTCGACGTGGCTGCTGCATGGATGGATGTGCAAGAGTTTCTGCATTCGGAAGGGCTGAGCACTGCGGCGGTTGATGGAGAAGAAATTATTGTGGGGGACCCGATGGTGGGGATTGTTGCCCCTCAGCGAGTAGAAAAAGTGCTTTCGGACCTCTCTTCGGTGGATGATGCTGCGGTGCGGGAAGCCGGCCTGGGGGAGGCTATCCGTTCCTTCACTGATTTTTACGAGGGTGCTCGTTCTTCCGGGTTGGGGGTTGTGGTTTTAGCGGGAGAGTAG
>CpI37_364
ATGCCTACTATTCAGCAGCTGGTCCGCAAGGGCCGCCACGATAAGACTGCAAAGGTTTCCACTGCAGCCCTCAAGGGCTCCCCGCAGCGTCGTGGCGTGTGCACTCGTGTGTACACCACCACTCCTAAGAAGCCGAACTCCGCTTTGCGTAAGGTTGCTCGTGTGCGCCTTACCTCGGGTATTGAGGTTTCCGCTTACATCCCAGGTGAGGGCCACAACCTCCAGGAGCACTCCATGGTGCTCGTGCATGGTGGTCGTGTGAAGGACCTTCCTGGTGTTCGTTACAAGATCATCCGTGGCGCACTGGATGCCCAGGGCGTGAAGGATCGTAAGCAGGCTCGCTCCCGTTACGGCGCAAAGAAGGAGAAGTAA
>CpI37_365
ATGCGTAAGAATGCAGCTCCCAAGCGTCCTATCGTTAAAGACCCAGTTTTCGGCTCTGAGGTTGTTACTCAGCTGGTAAACAAGGTTCTGTTGGACGGTAAAAAGTCCACCGCTGAGCGTATCGTTTACGGCGCACTAGACATCTGCAAGGAAAAGACCGGTACTGATCCGGTTCTTACCCTCGAGAAGGCTCTTGGCAACATCAAGCCTGATCTTGAGGTTCGCTCCCGCCGCGTCGGTGGCGCTACCTACCAGGTTCCTGTTGAGGTTCGCCCGGGCCGTGCAAACACCCTGGCTCTGCGTTGGTTGGTTACCTTCACCCGCCAGCGTCGCGAGAACACCATGATCGAGCGCCTGGCTAATGAGATTCTCGATGCAGCGAACGGCCTCGGTGCTTCCGTGAAGCGTCGCGAGGACACCCACAAGATGGCTGAGGCCAACCGCGCCTTCGCTCACTACCGCTGGTAA
>CpI37_366
GTGGCACAAGAAGTGCTTAAGGACTTGAACAAGGTCCGCAACATCGGCATCATGGCCCACATTGACGCCGGTAAGACCACCACCACCGAGCGCATCCTCTTCTACACCGGCATTAACCGTAAGGTCGGCGAGACCCACGACGGTGCTTCCACCACCGACTGGATGGAGCAGGAGAAGGAACGCGGCATCACCATTACCTCGGCTGCTGTTACCTGTTTCTGGAACGGCAACCAGGTCAACATCATTGACACCCCAGGCCACGTGGACTTCACCGTTGAGGTTGAGCGCTCCCTTCGCGTTCTTGACGGCGCAGTTGCAGTGTTCGACGGTAAAGAAGGCGTTGAGCCGCAGTCCGAGCAGGTGTGGCGTCAGGCTGCTAAGTATGACGTTCCCCGTATCTGCTTTGTGAACAAGATGGACAAGCTCGGTGCGGACTTCTACTTCACCGTTCAGACCATCATCGACCGTCTCGGTGCTAAGCCATTGGTCATGCAGCTGCCTATCGGCGCTGAGGATGACTTTGATGGTGTTGTTGACCTTCTTGAGATGAAGGCCATCACGTGGCGCGGCAAGGTCGAGACCGGCGCTGAGCCAGTCATCGAGGAAATTCCAGCTGACTTGGCTGATAAAGCTGCTGAGTACCGTGAGAAGCTCGTTGAGACCGTTGCTGAGTCCGATGAGGCTCTCATGGAGAAGTACTTCGGTGGCGAGGAGCTCACCATCGAGGAGCTTAAGGCTGGTATTCGTAAGCTGACCGTTAACTCTGAGGTTTACCCAGTTCTTTGCGGTACCGCTTACCGTAACAAGGGCGTTCAGCCACTGCTCGACGCTGTTATTGATTACCTCCCAACCCCATTGGACATCGGAGAAGTTCACGGCCACAAGGTCGGCGACGAGTCTGTGGACTTGGTTCGTAAGCCTTCCGTTGACGAGCCTTTCTCTGCTCTTGCGTTCAAGATTGCAGCTCACCCATTCTTTGGCAAGCTCACCTTCGTCCGTGTTTACTCCGGCATCGTTGAGCCTGGCGCTCAGGTTGCAAACTCCACCAAGGGTAAGAACGAGCGCATCGGTAAGCTGTTCCAGATGCACGCCAACAAGGAGAACCCTGTTGAGGAGGCACGTGCTGGTAACATCTACGCGTTCATCGGTCTGAAGGACACCACTACTGGTGACACCCTCTGCGATAAGAACAACCAGATCATCCTCGAGTCCATGGACTTCCCGGATCCGGTGATCAAGGTTTCCATCGAGCCAAAGACCAAGTCTGACCAGGAGAAGCTCGGTACCGCTATTCAGAAGCTTTCTGAAGAAGACCCGACCTTCACCGTTGAGCTCGATGAAGAGTCCGGCCAGACCGTTATCGGCGGCATGGGCGAGCTTCACCTCGACGTTCTCGTTGACCGTATGAAGCGCGAATTCAAGGTCGAAGCTAACGTTGGTAACCCGCAGGTTGCATACCGCGAGACCATCCGCAAGCCCGTCGAGAAGCTTGAATACACCCACAAGAAGCAGACTGGTGGTTCTGGTCAGTTTGCTAAGGTCATCATCGGTATTGAGCCTTACGCTCCTGAGCAGGAGACCTTGGAAGAGGGCGAGTCCGCAATCTACAAGTTCGAGAACGCTGTTACCGGTGGTCGTATCCCGAAGGAATACATTCCTTCCGTGGACGCAGGTATCCAGGATGCAATGCAGTATGGTTACCTCGCTGGCTTCCCGCTGGTAAATATCAAGGCAACGCTTATCGACGGCGCATACCACGAGGTTGACTCCTCTGAAATGGCCTTCAAGCTTGCTGGTTCTCAGGCTCTGAAAGAGGCTGTGGCAAAGGCAAAGCCAGTTCTCCTTGAGCCTTTGATGGCTGTTGAGGTTATTACTCCTGAGGAGTACATGGGCGACGTTATCGGCGATATCAACTCTCGCCGTGGCCAGGTCTCCGCTATGGACGACCGCGCTGGCGCCAAGGTAGTCAAGGCAAAGGTTCCGCTGTCTGAGATGTTCGGTTACGTCGGTGACCTGCGTTCTCGTACTCAGGGCCGTGCTAACTACACCATGATCTTCGATTCCTACGCAGAGGTTCCGACCAACGTAGCAACCGAGATCGTTGCTGAGCGCAACGGCACTGCCTAA
>CpI37_367
GTGGCAAAGGCTAAGTTCGAGCGTACTAAGCCGCACGTTAACATCGGTACCATCGGTCACGTCGACCACGGCAAGACCACCACTACCGCTGCTATCACCAAGGTTCTGGCTGACGCATACCCGGATCTCAACGAGGCTTTCGCCTTCGACGCCATTGACAAGGCACCGGAGGAGAAAGAGCGTGGCATCACGATCAACATCTCCCACGTTGAGTACCAGACCGAGAAGCGCCACTACGCACACGTGGATGCTCCGGGTCACGCCGACTACATCAAGAACATGATCACCGGCGCTGCTCAGATGGACGGCGCAATCCTCGTGGTTGCTGCTACCGACGGCCCAATGCCTCAGACCCGTGAGCACGTTCTGCTCGCTCGCCAGGTTGGCGTTCCTTACATCCTTGTTGCTCTTAACAAGTGCGACATGGTTGACGATGAGGAAATCATCGAGCTCGTCGAGATGGAGATCCGTGAGCTGCTCGCTGAGCAGGATTACGATGAAGAGGCTCCTATCATCCACATCTCCGCTCTGAAGGCTCTTGAGGGCGACGAGGAGTGGACCAAGTCCATCCTCGAGCTCATGCAGGCTTGCGATGATTCCATCCCGGATCCAGAGCGCGAGACCGACAAGCCATTCCTCATGCCTATCGAGGACATCTTCACCATCACCGGTCGTGGCACCGTTGTTACCGGCCGTGTTGAGCGTGGCCAGCTGAACGTCAACGAGGACGTTGAGATCATCGGTATCAAGGAAAAGTCCACCCAGACCACCGTTACCGGTATCGAGATGTTCCGTAAGCTTCTCGACTACACCGAGGCTGGCGACAACTGTGGTCTCCTCCTCCGTGGTATCAAGCGCGAAGACGTTGAGCGCGGTCAGGTTGTTGTTAAGCCAGGCGCTTACACTCCTCACACCGAGTTCGAGGGCTCTGTCTACGTCCTTTCCAAGGACGAGGGCGGCCGCCACACCCCGTTCTTCGACAACTACCGTCCTCAGTTCTACTTCCGCACCACCGACGTTACCGGTGTTGTGAAGCTTCCTGAGGGCACCGAGATGGTTATGCCTGGCGACAACGTCGACATGTCCGTCACCCTGATCCAGCCTGTCGCTATGGACGAGGGCCTGCGCTTCGCTATCCGCGAGGGCTCCCGCACCGTTGGCGCTGGCCGCGTCACCAAGATCATCAAGTAA
>CpI37_368
ATGGATAGAATGCTTGATGCCGTCCGAGAAGTGTGGGAAGGGCAGCCGGATTTGGATTTTGCTGCGCTCATAGGCATGTTGAACGCCCATGGTCTCACGTGGGGAATTTCAGATAGTGATGCCCTGGATATATGTATGATGATTTCCACTACCTATCCGGGAGCGCTCTCCAAAGTCGCCGGGCAACACAGTGTGCTGCTTGCCAACGGCACCACCGCGGTGCTTACCTCCGAGCAGGTTGTGCTGCTTCGCGGTTGGCAGCAACCTATCTGGTGGAACTATGAGTCCCTTGTCCAGGCACAGGTGGGGGGTACCTCTAGTGTTAAAGGACCGTGA
>CpI37_369
GTGTTAAAGGACCGTGAAGGCATCGAACACCGGCTGGATATGATTCATCGTATTGAGAAGACCATGGTGGTGGAAGGCATGGATACCCGAGTGATTGAGCTTGCCGACGCCTCCGTGATCCTACAAAGGGGACACCATGCTCGCCATTTTGTGCGCAGGCGTCGTGATCTGGTGACTAAGGACTATCAGGTTCCGCGGGCTTGGGTGCCGGAGGAAGGAAAACCAGCAAGGTTACTCGCTAGGGAACAAAACATAGTGGAGTTGCCTGCTATAGCAACGATTATCCTTGGCTGA
>CpI37_370
TTGGCTGAGGAAGTCTGTGCTTCTACTTATGCTCTGAGTACTCGAGGCATGATCCTTGAGCCCACTGTAGAGTTCTTTGTTCTCAGGGAAAGAACTCCAGTGACTCTTGATCTTTCGCGGGGACTCGTTGGCGTAAACCGACTCTGTTCTTAG
>CpI37_371
ATGAAACGCTCTACAGCCAGTTTTGACCGTCTCCTCTGCATCCTCGTCGGTGTTCTTCTCGGCGCTCTAGCGGTATGGACTATTGCCCTAAAATTTGATCTTCTGTGGGCGCAACAGCTCGCTGATCTCGCCGAATTTCCTCAATGGCACCAAGCTTCTCAGCAACGTTGGTTCGATGTCGCTTTGTTTTTCGCTGCGATTTTTTTCCTAATCAGCGGCATATGGATAGTAGTTGCCAATCTGCGCCGCAATCATATTTCTCGCGTCACTCAAAACAATGGGAAAATTAGCGTCAATATAGATCACATAGCAGAACTAGCAGCCGAGGACTTAGAAGAGCTCGAACCCGTTATTTCCGCCCACGGACATGTGGAAAGCCGTGGGCAGGAAACAGTCATTATCCTCGATATCTTATTGGAGTCAGTGCCACATGCGCTGAGCATTCAACAGTCCCTTCAACAGCTAGACCAGGACGTTGCAGTAGCCTTACCAGAAACTCCCATTCGTACGGAATATCGCGTACATATGTCTAAAGTTGAGGACTAA
>CpI37_372
ATGGATAGCCCCAGCCCCACTGCTATCAAAGGGCGTCCTGCCGCCCGCCTTGCCGCGATTCTCATTGGGTTGGTGGCTATAGGCATCGGTTTTGTCGCCGCACGGGAACTCTGGTGGGTACGCACTGAAGGTAACCATCGTCATGCCTGGGTAGATCCAATACTGCGTTTCATCTCTGCAGTCACCTACCAACCCTGGATGTTATTTGCTGGCGTAGCAACGGCGATCCTCGCTCTAATTTTGATCGCTATTGCTTTCAAGCCTAGGCCTCGGACCCACGTGGCTTTTATCGACGGTGTCACTTGTTATATGCGCCCCCTTGATATCGCTCGCCTAGCCACGCTGAACGCTAAACAAATCCCTGGAGTTACTCAGGCACGCACCACAGTGAATAGTTCCGCCCGCTCTATTAGGGTGGTGGCATCCATCGACTCTCAACACCTCGACGAGGTCAAAAAGTATGAAGAACGCATTCGTTCTGTCGTTGAGCCCATCGCCCTCAAACTGCAAACACATCCCAAGCTCAAAGTTGTAGTAAGAGGTGAAGGTTAA
>CpI37_373
ATGGCATCCCCTCCGTTGACTATTACGGATCGGGCACTCACCAAACTGGCTAAAGCAGCGGTTCATTCAGTCCCTGGCACAGTCCGCGTTTCCCGTCGTGCCGGTCGCTCGCTTCCGCGTATCGACGTCCGCCGCGATGACCTCCACTCACCGCCCACAGTAGAAGCCTTTATAGCAGTAACGTGGCCCAGCCCAGTAACGGGTGTGGCGGAAAATGTGGCTGCTGCGATTTCCACATGGTTTTCCGCTTACGCAGGTATTCACGATGTTCCCGTGAATGTTGTGGTCACGGCCCTTAATCACGGCACACGCCTCGCTGCTACTCATGAGATACAGCCACCAGAGGTAACACATCCCCAGGTTCCCGATCACCAAGTGCTTATGCCGATTGTTACCGCGCCTCCGCGACCACTTAAGCCAATAGCTATCCGAAGAATCGAGCCAAGGAGGAGTCATGGATAG
>CpI37_374
ATGTTTCAGAATAAAACCCTTCTCGGCGCAATCCTCGGTGTTCTGGTGGCCTTTGCGATCTTGTCCGGCCATGTACTCCTGCTCCTCATATTGGCGGTTGCTGGAGGTATAGGTGCTCTTATTGGCGCGCATTGTGACGGAAAAATAAATCTTTACAAGATCTTTCACGACCTCATTGAGAACGTCCGACGCGGAGGTCGCGGATAA
>CpI37_375
GTGTCAACCCCGCGACCATCGGGGCTTCCCAATCTCCCCTCATATGAATCTGCGCAAGCCTTAGCAGAAAAAATTCTTGGGATTGATGGTGTTGCGGAACTCCGCGGCGGACGTTTTGGTGAAGTCGCACTGCTCTATCCACGGCACAAAGTCATCGGACTCCGATTAGACGATGCCCAAGGCCATCAGACCCTTGAGGTTAATGTTGCCGCTTATTACGGATATAGTCTCACCGATCTTGCTCAATCAATCGTCGCTGCCGTAACGGATTCTGGGCTCTGCGACGCCGCTTCGATTGATGTGGTCGTCAGCGACGTCGTAAAGCTAACCCAGTTATAA
>CpI37_376
ATGTCCGATGCACAGAATACTCCAGCAGCAGATACCTCAACTGCTGGTTCTCCTACAACGTTGGAGACCACTCATGGCAGAACCGTTATTGAAAACACCGTGGTGGCAAAGATTGCCGGTCTAGCTACCAGAGAGGTGTCAGGAGTCCACGCCGTCGGAGGCAATACCGCACGCGTAGTCGGAGCACTTCGCGATTCCATTCCTGGGTCCCGCACTAATCTTCAGCAGGGCGTTGAGGTGGAAGTTGGAGAGCGGCAAGCGGCCGTAGACGTGGCTATCGTTGCTGAATACGGGGTCGCTATCCATCAGCTGGCCCAAGCAATTCGGCAAAACATTATCAACGCCATTGAAAGAATGACCGGTCTTGAGGTCACTGAAGTCAATGTCACCGTTCATGATGTCCACCTGGATTTCGATGAAGACGAAGGCGAAACCAACGATTCACCTACCCATACCCGCGTCCACTAA
>CpI37_377
GTGGCGGGACAAAAGATCCGCATTCGGCTGAAGGCCTACGATCACGAGGCGATTGATGCGTCTGCACGCAAAATCGTCGAGACCGTGACCCGTACGGGTGCACGCGTCGTCGGCCCGGTGCCGTTGCCCACCGAAAAGAACGTATACGCCGTTATTCGTTCTCCCCATAAGTACAAGGATTCTCGCGAGCACTTCGAGATGCGCACTCACAAGCGCCTGATCGACATCCTTGACCCGACGCCGAAGACGGTTGACGCTCTTATGCGCATCGACCTTCCGGCCAGCGTCGACGTGAATATTCAGTGA
>CpI37_378
ATGAGTGAAACTGAGATCAAGGGCATTCTGGGCACCAAGCTCGGCATGACCCAGATCTTTGACGAGGACAACCGAGTAATCCCGGTTACCGTCGTTGAAGCTGGGCCATGTGTGGTCACCCAGATTCGCACCATCGAAACCGATGGCTACAACGCCATCCAGATCGCCTACGGCGACATCGACCCTCGCAAGGCAAACAAGCCTGCAACTGGTCATTTCAAGAAAGCTGGCGTTACCCCCCGCCGTCACGTTGCAGAGATCCGTATGAACGACGTTTCTGCATACGAGCTCGGCCAGGACGTTACCGTTGAAATCTTCGAAGGCATCACCTTTGTTGACGTCACCGGAACGACCAAGGGTAAGGGCTACGCAGGTGCTATGAAGCGCCACGGCTTTGCAGGTCAGGGCGCTGCCCACGGTAACCAGGCTGCACACCGCCGCGTCGGTGGCATCGGCGCCTGCGCTACCCCAGGTCGCGTTTTCAAGGGCACCCGCATGGCAGGCCGCATGGGTAATGATCGCGTCACCACCCAGAACCTGAAGGTTCAGAAGATTGATGCAGATGCCAACCTGATTCTGATCAAGGGCGCTATCCCTGGCAACCGTGGTGGCATCGTTACCGTTAAGACTGCAGTGAAGGGCGGTGCACACGCATGA
>CpI37_379
ATGACCAACCTAAAGTTGGACGTCCTCACCGCTGAGGGCAAGACCGACGGTCAAGTCGAGCTGCCAGCAGAGATCTTCGATCGTGAAGCTTCTGTGGCACTTATGCACCAGGTTGTCAACGCACAGCTTGCTGCAAAGCGTCAGGGTACTCACTCGACCAAGACCCGCGCTGAGGTCTCCGGTGGCGGACGCAAGCCGTTCCGTCAGAAGGGTACCGGCCGCGCTCGTCAGGGCTCGATCCGTGCTCCTCACTTCACCGGTGGCGGCATCTCGCACGGCCCTAAGCCGCGCGATTACAGCCAGCGCACCCCGAAGAAGATGATCAAGGCTGCTCTCTACGGTGCACTGTCGGATCGCGCTCGTCACGAGCGTATCCACGTGATCACTGAGCTGGTTCCTGGTCAGACTCCTTCCACCAAGTCCGCACGCGCTTTCGTAGAGCGCATCACTGATCGTCGCAACGTTCTTCTCGTTGTCGGTCGTGAGGACACCACCGCACAGAAGAGTGCTCGTAACCTGCCCGGCGTTCACATCTTGTTCGCTGATCAGCTGAACACCTATGACGTCCTCAAGTCTGATGACGTTGTGTTCTCTGTCGAGGCTTTGAACACCTTCATCAACCGCGTCACCGGCGCGGCTCAGGAGGAGAAGTAA
>CpI37_380
ATGGCTAAGATCGCAGACCCCCGTGACATCATTCTCGCCCCGGTCGTCTCCGAGAAGTCTTATGGCTTGATGGAACAGAACACCTATGTGTTCTTCGTTTCTCCTAGCGCCAACAAGACCGAGATCAAGATCGCAATCGAGCAGATCTTCGGCGTCAAGGTTGCTTCCGTTAACACCGCTAACCGTGAGGGCAAGCGCAAGCGCACTCGCTCCGGCTACGGCGTACGCAAGGCAACCAAGCGCGCTTACGTGACGCTTCGAGAGGGCAGCGACGCAATCGACATCTTCGGCGGCTCCGCCGCTTAA
>CpI37_381
ATGGCTATTCGTAAGTACAAGCCGACAACCCCGGGTCGCCGCCAGAGCTCTGTTTCCATGTTCGAGGAGATCACTCGTTCAACTCCGGAAAAATCTCTGGTTCGCCCGCTCCCTAAGAAGGGCGGCCGTAACGTTCACGGCCACATTACCGTTCGCCACAAGGGCGGTGGACACAAGCGCCAGTACCGCGTCATCGACTTCCGTCGTAATGACAAAGACGGCATTCCCGCAAAGGTCGCTCACATTGAGTACGACCCGAACCGTACCGCTAACATCGCACTTCTGCACTACGTAGATGGCGAGAAGCGCTACATCATCGCTCCTAAGGGCATGAAGCAGGGCCAGATGATCGAGTCTGGTGCTGCTGCAGACATCAAGGTTGGTAACAACCTTCCGCTGCGTAACATCCCTGCTGGTACCACCATTCACTGCGTCGAGTTGAAGCCGGGCGCAGGCGCTAAGCTGGCTCGTTCCGCTGGTGCCTCCATCCAGCTCCTCGGTAAAGCTGGTAAGTACGCAGTTCTGCGTATGCCGTCTTCGGAAATCCGCCGCGTGGATATCCGTTGCCGTGCAACCGTGGGCGAGGTCGGCAATGCTGACCAAATCAACATCCGCTGGGGTAAAGCCGGCCGTATGCGCTGGAAGGGCGTTCGCCCGACCGTCCGTGGTGTCGTTATGAACCCGGTCGATCACCCACACGGTGGTGGTGAGGGTAAGACCTCCGGTGGTCGTCACCCTGTTTCCCCATGGGGAAAGAAAGAGGGACGCACCCGCAACCCCAACCGTTACAGCAACAACATGATCGTGTCGCGTCGTCGCACGAACAAGAGCAAGAAGCGCTAA
>CpI37_382
ATGCCACGCAGCCTTAAGAAGGGCCCGTTCGTCGATGAGCACCTCCTCGCAAAGGTCGATGCTCAGAACGAAAAGGGCACCAAGCAGGTCATCAAGACCTGGTCCCGCCGTTCCACCATTCTCCCGGACTTCATTGGTCACACTTTCGCCGTCCACGACGGCCGCAAGCACGTGCCAGTGTTCGTGGACGACTCTATGGTCGGCCACAAGCTCGGTGAGTTTGCACCCACCAAGACCTTCAAGGGTCACATCAAGGACGATAAGAAGGGACGTCGATAA
>CpI37_383
ATGAGTGAATCTGTCACCTCCGCACGCGCTACCGCGCGCTTCGTCCGTGTTTCTCCTATGAAGGCACGTCGTGTGATCGATCTGGTCCGCGGCAAGTCCATCGAGGAAGCACTCGCAATCCTGAAGTACGCTCCACAGGCTGCTTCTGAGCCGGTTGCAAAGGTCGTTGCTTCTGCAGCCGCTAACGCTGAGAACAACTTCGGTCTAGATCGTCGCTCCCTGGTCATCTCTGAGGCTTTTGCCGACGAGGGTCCGACCATGCGTCGTTTCAGCCCCCGCGCTCAGGGTCGTGCTTTCCAGATCCGCAAGCGCACCAGCCACATCACCGTGGTTGTTGAGAGCCAGAAGGAAGGGGCCAAGTAG
>CpI37_384
GTGGGCCAGAAAATCCATCCTCACGGCCTACGTTTGGGCATCACTTCCGAGTGGAAGTCCCACTGGTACGCCGACAAGAACTACTCCGAGTATGTCGCTGAGGACATCCGTGTCCGCGAGTACTTGGTTAAGACCTTGGACCGTGCAGGTATCGCCGATATCGTTATCGAGCGCACCCGCGATCGCGTCCGCGTCGATATTCACACCGCTCGTCCGGGCATCGTGATTGGTCGTCGTGGTTCTGAGGCAGACCGTCTGCGCAAAGAGCTGGAGAAGCTCACTGGCAAGCAGGTCGCCCTCAACATCCTTGAGGTCAAGAACATTGATGCAAACGCTCAGTTGGTGGCTCAGTCCATCGCAGAGCAGCTGACCAACCGCGTGGCATTCCGTCGCGCAATGCGCAAGGCTATCCAGTCTGCAATGCGCCAGCCACAGGTCAAGGGCATCAAGGTTGTTTGTTCCGGTCGTCTCGGCGGTGCCGAGATGTCCCGCACCGAGCGCTACCATGAGGGTCGCGTTCCGCTGCACACCCTCCGCGCCGAGATCGATTACGGCACCTACGAGGCACACACCACTTTCGGCCGCATTGGCGTGAAGGTGTGGATCTACAAGGGTGATGTTGTCGGTGGTCGTCGTGAGAGCGAGATCAATGCACCCGCAGAGCGTCGCCGCCGTGGTGACCGCAACGCACGCCCGCGTCGCGGTGGCCAGCGTCGTAACCGCGCTGAGCAGAAGCAGGAGGGCTAA
>CpI37_385
ATGCTTATCCCTAAGCGCGTCAAATACCGTCGCCAGCACCGTCCGACTCGTAGTGGCGTGTCCAAGGGCGGTAACCGCATCACTTTCGGTGACTACGGCATCCAGGCTCTTGAGCCTGCCTACATCACCAACCGTCAGATCGAGTCTGCACGTATCGCCATTAACCGCCACGTCAAGCGTGGTGGCAAGGTGTGGATCAACATCTTCCCGGATCGTCCTCTGACCCAGAAGCCGCTTGGCGTTCGTATGGGTTCCGGTAAGGGCCCCGTGGAGAAGTGGATCGCTAACGTCAAGCCGGGTCGTATCCTCTTCGAGATGAGCTTCCCGAATGAAGAGGTAGCTCTTGAGGCTCTGCGCCGTGCAGGCCAGAAGCTTCCTTGCAAAGTTCGTATCGTTAAGAAGGAGGACCAGTTCTAA
>CpI37_386
ATGGCTAACGGTACCCCCGCATACGAGCTTCGCGAGCTGAACGCCGAGGAGCTGAAGACCCGTCTGACCGAGGCTAAGGAAGAGCTGTTCAACCTGCGCTTCCAGGCTGCTACCGGCCAGTTGACCAACAACCGCCGCCTTCGCACGGTAAAGCGCGACATCGCCCGCATCTACACCGTTATTCGCGAGCGTGAGCTGGGCCTGTCCGAGGTTCCGGGAGCTGAGGCTTAA
>CpI37_387
ATGAGTGAGGCAAACGTGAACAAGAAGGAAAAGGGCGCACGCAAGGTTCGCACCGGCTACGTGGTTTCTGACAAGATGCAGAAGACCATCGTCGTTGAGCTTGAGGACCGCAAGCAGCACGCCAAGTACGGCAAGACCATTCGTACTAACTCGAAGGTCAAGGCACACGATGAGGACAGCATCGCCGGCGTCGGCGACCTCGTCCGCATCGAGGAGACTCGTCCGCTGTCCAAGGACAAGCACTTCCGTCTCGTTGAGATCATCGAGAAGGCTAAGTAG
>CpI37_388
ATGAAACTAAGAAGCCCCAGCGGGAAATTAGCCGCTGTGTTTGCTGCAAGTGCATTGTTGCTTGCAGGATGCGGTGGCGATTCCTCCACCTCTAAGAATGCGCAGAATGCCGATAGCATCAGCGTCGCTGATTACAACCCTTTGGATCGCGACAAGGTTAAGCAGGGAGGCACATTTACCACTGCTATTGGTGAAATCTCCGAGCAGCAAAATCGCCACCATGCAGACTCCACGCGTTACACCACCATGCTGTGGGAGTGGTACAACCCATCAATTATCGAGTCCACTGCCGAGGGCGAGTCATCCTTTAACAAGAACTATGTGACAGACGCCAAGGAAGAGTCTTCGGGTTCCAAAACCAAGATTGTCTATACCATCAATGACAAAGCTGTATTCAATGATGGAACCCCCATAGACTGGCATGCCTTTGAGACCACCTGGAAGATCAATAACGGCAAGAATCCCGCTTTTTCCCCTTCTTCTACCGACGGGTATGAAAACATCGCCTCGGTGACTAAGGGAGCTAATGATAAACAAGCTGTCGTAGAATTCGAGAGCACCTACCCTTGGTGGCAGGGACTCTTTGGCATCATCGCTCACCCAGCGTTGAATGACCCTCATAATTACAATGACTATGTAAAGAAAGTGCATCCTGAATGGGGCGCGGGTCCCTATAAAATGGAATCCATTGATTTCAACCGGGGCGAAGCCACATTTGTTCCTAACGAAAAATGGTGGGGCGATACGCCAAAACTAGATAAGCGTATCTTCCGTCAGATGGACACCGCTGCTGCTGTCAACGCCTTTAAAAACGGCGAGATTGACGCCACAGCCGTCCCGTCGAAAGACCGCTACGCTGCTGTCAAGGATATGCAGGGTATCGAGCTTCGCACTGGTCGCTTGCCTAAGAACGCACTGTTGGTGCTCAACGCCAAGTCCGATATTTTGCAAGATATCAAGGTGCGCGAGGCAGTATCACGCGGCCTAGACCGTAAGCTTTTGTCCTCAATATGGTTCCAAGGTGTTCCTTATACCGAGGATCCCCCCGGATCTTTGATCAACTTCCCCTTCCAGAAGAACTATCAAGACAACTTCTCCAAGGTAGCTACCTTTGACGCTGACAAGGCTAAGGCTCTTCTTGATGAGTCCGGTTGGGCTGAGGGCCCTGACGGCATCCGGGAGAAGGACGGCAAGCCGCTATCGCTTCGATATGTTTTAGTTGGTGAAGACGAGCAGACCACGTCTATTGCTAAGGCAAGCCAGAAGATGCTCAAAGACATCGGTATTGACCTGAAGATCGAGACCCATCCGTCTTCTGACTTCTCCAAACTCGTATCTAGTGATGACTACGACATCTTCCCCATCGGTTTCACCGCAAGCGATCCCTTTGGTGTTACATACTTCGGCCAGACGTATCTCTCTGATTCCCAGCTCAATCGTTCTCACGCTGGAACCCCTGAACTCGATGCTAAGATTCGTGAGCTCCAGGCACTTCCTACTCGTGATGAGCAAAACAAACGTGCAAACGAATTAGAGGTAGAGGCTCTCGCCCGATACGGAGTAATTCCCCAATTTAACGGCGTTAACATCGTAGCGGTGAAGAAGGGGCTTGCTAACTACGGCGCCTATGCTTTTGCAAACGTGCCTGTAGAAAACATTGGTTGGGCTTCCGAATAA
>CpI37_389
ATGACTAACCCTGTCCTTAGCGTCCAGAACCTCAACGTCACTTTCCCCTCAGAAGCTGGAAACGTCAACGCAGTTCGCGGTGTCTCTTTTAATCTTTATCCCGGTCAGACACTTGGCATAGTAGGGGAATCGGGCTCTGGAAAATCCGTGGCCTCTATGGCGGTCATGGGATTACTTCCTGATTACGCCACAATCACGGGTTCCGCTCAACTGCATAACCGTGAGCTCATCGGGCTTTCCGACGACGCCATGTCCAAAATACGCGGCAAAGAAATAGGAATGATCTTCCAGGACCCGCTCTCGGCGTTGACCCCCGTGTTCAACGTGGGATCTCAGATCGTCGAAGCTCTCCGATGCCACCAAAAAATCACCAAGGCCAAAGCCTGGGATACGGCTATCGAGCTTCTAGACCTCGTCGGCATACCAGATCCCAAGCGTCGTGCTCTTGCTTTTCCCCACGAATTTTCCGGTGGCATGCGCCAACGTGTGGTGATAGCCATAGCGATTGCCAACAATCCGTCAGTGCTTATCGCCGATGAGCCCACCACTGCTCTCGATGTGACAATCCAGGCCCAGATCCTCGATCTGATCAAAATGGCGCAAAAGGAAACTAACGCCGCGACCATCATGATTACTCATGACATGGGTGTTGTCGCTGGTACCGCAGACAACGTCATGGTTATGTATGCAGGACGCCCTGTAGAATACGCCGGCGTTCATGAGCTCTTCAGTGAGCCCAAAATGCCTTATACCGTGGGCTTGCTTGGTTCTATTCCCTCCGTGCGCAAACGTGAGAAAGTCTCCCTCACCACTATTGAGGGCAGCCCTCCTATCGTGGTTAATCTTCCCGACGAATGCTCTTTCGCTCCCCGTTGCCCTATAGCTACAGCCGAATGCCTTAAAACTGAGCCCGGGCTCTTATCCATCAATGATAAGCACCAGGCGGCATGCATCCGTTCTACTGAGATCAGCTATGGAGAACTTAACGGCGCTCCGATTTTCCCCACGCCGCCCATTCATGAGGGCGCTCTCATGCGGATTCCTCGGGAGAAGCGCTCCTGTGTTCTCAGCGTCTCTGACCTGACTAAAACATTTCCTTTGGTCAAAGGCGCTCTGCTTAAACGAACTGTGGGAGAAGTGCGGGCCGTTAACGGTTTAACTTTTGATATCAAAGAAGGCGAGTGCTTTGCTATCGTCGGCGAATCCGGATGCGGGAAAACCACCACCTTGCTGGAGATCATGGATCTAGCCCCGCAAGCGCCGACTCAAATCCAATTAGGTGAGAAAGACGTCGCAGGCATCTCCAAGCGTCAACGGCGTCTTCTAAGAAAAGACATTCAAATTGTTTTCCAAGACCCCATGGGGGCTCTTGATCCGCGCCTCACCGTCGCAGAGATTCTCCGGGAGCCTCTGGATTCCTTGGGCTGGGATGGCGATAAAAATGAGCGTATCCGCGAGCTCATCCAGTTAGTCGGGCTAAACCCTGCTCATATTGATAGGTTCCCTGGCCATTTTTCCGGTGGACAACGCCAGCGTATATCTCTTGCCCGTGCGCTTGCGGCCAATCCCAAGTTGATTGTTCTTGATGAGCCTGTTTCTGCCCTGGACGTCTCTGTCCAGGCCGGAATGCTGAATCTCCTTGATGAGCTCAAAGCGCGCCTGGGTATCAGCTATCTTTTTGTGGCTCACGATCTCTCCGTTATTCGGCATATCTCAGACCGTGCCGCCGTGATGTACCTGGGGCGTTTTGTAGAGCAAGGCGATACAGATTCCCTCTTTGATAACCCCCAGCACCCATATACAAAGGCGTTGCTCTCGGCGATTCCCCTCGCAGATCCCATCGCCGAGCGTAATCGAAGACGGATCATCCTTACCGACTCACAACCTTCCCCCACAGAGGAAATCACGGGTTGTGCGTTTCGGGGACGTTGCCCGCTCTATGTCACGCTTGGCGACGCCCACCAGCGACGATGCCGCACCGAAAAACCGGAGGTACGCAGCCTAGACAACTCAGACAATCCAGATCATCTCCACGCTTGCCACTTTGCGGGTACCCCTCTCAATTAA
>CpI37_390
ATGCGCAAGGAATATCGCAACAACGGTGAGGATCGACACGAAGACCTCTCCCCCAACGTTCTACCTACCGCAGATCTTACGGTTTCCAGCTCTCCGCTGGCGCAAACCAATACCTCTAGCGTCACAGAATCGGAAATACTCAATGCTCAGCAGGGTATTGAGACAGCGCATGTCACCGGAAAAAACCCGATGAGGAAATACCGCCTCTATCTGCGCCGTTTCCTACGCAACAAGATGGCAGTAATAGGGTCAATAATCCTGTTTCTGCTTTTCCTACTTGCAGTTTTCGGTTCTTTGGTAGCTCAGTGGAGCTTTGATGATCCAGACTTTTTAGCACTGAGCAGCCCGCCTTCTCCCGAGCATTGGTTTGGCACGAGCTCTTCCGGGAATGACCTTTTTGCCATGGTGGTTCACGGTCTGGGGCGTTCGCTCACCATTGCCATCACCGTCTCCTTGGCAACCACCCTCATCTCCGCATTTGTCGGTTCCACTGCAGCATTACTCGGCGGCCGCCCTGAGCGTGCGATCTTAGGGATTATTCACTTCCTCCTAGTGATCCCTTCCTTCCTTATCATTGCCCTCATCGTCTCCGGCTCTGGTGGCGACTGGAAACTGCTCATCGTGGTTTTGATTGCATTCGGATGGATGTACTACGCCCGAGTGATCTGGTCTATGGCGCTCTCTTTAAGAGAACGGGAATATATCAAAGCGGCTCGTTACATGGGGGTTTCCAACTTCACTATCATTCGCCGCCACCTTATCCCCAACATTGGTTCGCTTCTTGTTATTAATGCCACGCTGGGAGTGGTAAGCGCGGTCATGAGCGAGACCGGTTTGTCCTTCCTGGGACTTGGCGTCAAGATCCCCGACGTTTCCCTTGGTACCTTGCTGTCTACCGGCGCAAATTCATTATTGTCCTCACCCTGGGAATTCTATTTCCCTGCTGCCGTGCTCACTCTCCTTACCGTCTCCATGGCTTTTATCGCCGACGGTCTCCGCGACGCGCTCGATCCCAATTCCGCAGCAGTTGGAAAGGCTTAA
>CpI37_391
GTGGTCTTGCACTGGGACTGGGGATCTTCACCGCTAGGCGACCCCATAAACTCTCAGATCTCCTACCGAATTTGGGTTTCTGCCCAGCTGCTACTCCTCGCCACAATCATTTCCGTGCTGCTCGGCGTGGGAATCGGCGTGTTCACGGCCTCCCGCCAATACAAAGCAGGCGATCGAGTATTCCAGTTCATCTCCATTTTGGCCATGAACATTCACGTTGTAGTGGCATCGATAGTGGTTGTATGGATTGCTATTAAAACTAACCAAGCCCTAGGCACCAACCTCTTCTTTGTCACAGGTTCATCGTCCGTAGGGGTTGAGGGTTTTATTCCTAAACTCATCGACTACGCGCAGCACCTCATCCTGCCTACCGTCTCGCTCATAATCATCTCTTACGCGAGCTACCATTTCCTCCAACGCTCAATATTGCTCGACAATATCGATGCCGATTATGTGCGTACCGCCCGCGCAAAAGGGCTAACCAGGGCACAGGCTGTGCGTCGACACGCTCTGCGTACGTCCATCATTCCTGTAGCTACCACCGTTGCGTTCTCTATACCCGGAATTTTTACCGGTGCGATTATGACCGAAACGATCTTCGGTTGGCAGGGCATGGGGCAATATTTTGTCTCCACCATTAATAAGAATGACATCCACGGAGTTGTCGCAGTCGCTGCCTTTGGTGCTCTTATGACAGCCATAGGTGCAGTGCTCGCAGATATCTTTGTTGTCATTCTCGATCCACGAGTCCGGGTGAGCTAA
>CpI37_392
ATGATCAAGTTTTTAGTTAAGAAAACGCTTGGCTGGTTGGCCATGATTTTTCTCGCGGTGAACCTTACGTACTTCCTCGCGTCTTTTTCCTCGATCCACGTTCAAACTATGCAGGTCGACGGCCCCCTGTTCCGGAATCACGTATCGACGCAATACTGA
>CpI37_393
ATGCAAATGGAGGAATTTTTCCAGACTGAAAATCCCTATCGGTTTAAAGTGTTTACCAAGGCTAAAGAGCAAAGAAGAAAAGAAGCAGGAAAGAGGGCCATGGAAATAATTAATTTCAGCTTTCTTGAAAAAATCACACAAAAACACGCTCAACTCTGCTAA
>CpI37_394
GTGATTCAGCAGGAATCGCGTCTGCGGGTTGCCGATAACACTGGTGCACGAGAGATTCTGTGCATCCGCGTTCTTGGCGGCTCCACCCGACGCTTTGCTGGCATTGGCGACGTTATTGTCGCAACTGTCAAAGAGGCAACCCCCGGCGGCAACGTTAAGGCTGGCGAGGTTGTTAAGGCTGTTATCGTTCGCGCAAAGAAGGAGACCCGTCGTGCAGACGGCTCTTACATTCGCTTTGATGAGAACGCTGCCGTTTTGATCAAGAATGACAACGAGCCCAAGGGTACCCGTATCTTCGGCCCCGTTGCTCGTGAGCTGCGCGACAAGCGCTTCATGAAGATCGTTTCTCTTGCTCCGGAGGTGATCTAA
>CpI37_395
ATGAAGGTCCATAAGGGCGATATGGTTCTGGTGATCTCCGGTCCCGATAAGGGTGCTAAGGGCAAGGTCATTCAGGCTTTCCCGAAGACCGAAAAGGTCCTCGTTGAGGGTGTTAACCGTGTGAAGAAGCACGTTGCTAACTCTGCTCCAGAGCGCGGCGCTGAGTCTGGCGGAATTGTCACCCAGGAAGCTCCGATCCACGTCTCTAACGTCATGGTTCTGGACTCCGACGGTAACCCGACTCGCATCGGCTACCGCTTCGATGAGAACGGCAAGAAGGTCCGTATCTCGCGTCGTAACGGGAAGGACATCTAA
>CpI37_396
ATGAGCGAGAACTACACCCCGCGTCTGAAGACCCGCTACCGCGAAGAAATCCGCACCGCGCTGAATGAAGAGTTCTCCTACGAGAACGTCATGCAGATCCCTGGTGTGACCAAGGTTGTTGTCAACATGGGTGTTGGCGACGCTGCGCGTGATTCTAAGCTGATTAACGGTGCGCTTGAGGATCTGACCCTTATTACTGGTCAGAAGCCTGAACTGCGTCGTGCAAAGAAGTCCATCGCTAACTTCAAGCTCCGTGAGGGCATGCCCATTGGTGCACGCGTTACCCTTCGTGGTGACCGCATGTGGGAGTTCCTGGATCGTCTGCTGACTGTCGCGCTGCCTCGTATTCGCGACTTCCGTGGTCTTTCTGACCAGCAGTTCGACGGACACGGTAACTACACCTTCGGCCTCGCAGAGCAGACCATGTTCTACGAAATCGACGTGGACAAGGTTGACCGTCCTCGTGGTATGGACATTACCGTTGTTACCACTGCAACCAACAATGAGGAAGGCCGTGCGCTTTTGCGTGAACTCGGTTTCCCTTTCAAGAAGGCTGAGAACTAA
>CpI37_397
GTGGGTGACTTTGTTTTTGTGTCTTTTGGCGCTTTTAGGCCTCTCTTTTTGGGATTTATTGGCAGGAAAATTCTTAAAAATTGTCTGCTTAGGGGGTGGAGAGGGAACGAAAAGCAGTAA
>CpI37_398
ATGTCGCAGACAATTTCCGTGCCAGCAAACTCAGGCTCGGCCGATTCATCATCGTCAGACTCGTCGCCGTCTCACTCGACATCGGCACCGAAGTGGCGTAAAAGTGACACCGTTTGGGCCCTGAGCCTTTTCGGAACCGCCATCGGTGCCGGTGTCCTTTTCCTACCTATCAATGCGGGTATTGGCGGTATCATCCCGCTGATCGTCATGACGATCGTTGCCTTCCCTATGACGTACTGGGCTCACCGTGGCTTGACGCGCTTCGTTCTTTCTTCTTCTAGAGAAGGCGGAGACCTCACGGACGCAGTCGAGGAGCATTTTGGTCGGAAGGCAGGCGCCTTTATGACCATTCTTTACTTCCTCTCCGTATACCCGATTCTCCTTGTGTACTCGGTGACCATCACCAACACTGTTAACTCATTCCTGGAGCATCAGCTCGGAGTGACTCCCTGGCCGCGCTGGCTCATGTCCCTCATCCTTGTCGGCGGTTTGATCTTTGTGGTGAGCCTTGGGCGTGACGTGATCGTCAAGGCTATGAGCGTGCTGGTCTTCCCATTCATCGGCATTTTGGTTTTGTTGTCCCTGTATCTGGTGCCTAAGTGGAACACCTCGCTGTTTGAGACTTTCTCCTTGGAGTCCGCTTCTGCTGCTACTGGCCACAGCATCTGGGTTACCTTGCTGCTTTTGGTCCCTGTTATGGTGTTCTCCTTTAACCACTCGCCGATTATTTCCTCCTTTGCCGTGGAAAAGCGCGAAGAGTATGGCATTTATGCTGATGAGAAGACTGGTAAGGTCCTCAGGGTTGCTCAGATTCTCATGGTCTGCGTGGTTATGTTCTTTGTCTTCTCCTGTGCACTGAGCCTTTCTCCGCAGAACCTAGCCGAGGCAAAGTCCCAGAACATCACCATCCTGTCTTACTTGGCCAACCACTTTGATAACCCCGTCATCCAGTGGGCTGCTCCTGTGATCGGCATGATCGCTGTGGCTAAGTCCTTCTTGGGCCATTACCTTGGCGCTGCAGAAGGCTTCCAGGGCCTGATCTCTAAGAAAGGCGCAGAGTCCCCAGCTGGCGCTAAGGGGGATCGCAAGCTCGCCTTGATCACGCTGTCCTTCATGCTGGTTACCGCATGGCTCGTCGGTTGGCTAAACCCATCCATTCTCGGAATGATTGAGACTCTCTGTGGTCCTACTATCGCCATCCTTCTCTTCTTGATGCCGATGTATGCCATCCACAAGGTGCCTGCTCTGCAGAAGTACCGTGGGCGTCTCTCGAACTACTTCATCTTCTTCATGGGTCTTGTTGCCTTTGGCACGATCTTCTACAACATCGTTCAAGCAATCTAA
>CpI37_399
ATGTTTATCAGTAGTTTCGATATGTTCAAGATCGGCATCGGTCCTTCGAGCTCACACACGCTCGGCCCGATGAAGGCAGGAAAGGCCTTTGCCGATGAACTCGAGACACGAGGGCTTCTCGACGCCACCGTCCGCGTACAAGCAGACGTTTATGGTTCTTTGTCCCTCACCGGTGTCGGACACGCAACCGATAAAGCCATCATCATGGGGCTTGCTGGTTTTGAACCAGAGTCCGTTGATATTGATGCGATGCCAAGTTTCTTGGAGGAAGTAGCTTCTCTTCAGCGCCTGCCGTTGTCCGGTGGGAAGAAACTGGTGAATTTCCCGCGTGGAAAGGACATCGTTTTCCATAACACCTGCCTACAGCTGCATGAGAATGGCATGACCATTACTGCGTTTTCAGAAGAAGAAGTGCTTCTGCATAAGACGTATTTCTCTATCGGCGGTGGATTCATCGTAGATGAGGAGCACTTCGGGGTAGCCGATGAGGATACTTCTTCTGTTCCGTTCGCTTACCGCAGCGCAGAAGAGTTTCTCACGATGTGTGATATCGAGGGACTTAGTATTCCGGAGTTAGAGTGGCGCAATGAAACAGCTGCGGCTTCAGAAGAAGAGGTGCGTGCTCACCTAGCCAAGGTTTGGAATGTCATGCGTACTGGCATCGAACGCGGATCGAGTGCCGAGGGGATCCTCCCCGGTGAGCTACGAGTGCCGCGTCGTGCGAAGGCCTTGCGGACTCGCTTGGAAAACACAAGCGAGAACGAACCATTGCGCATGATGAGCTGGCTTAACATGTTCGCCCTGGCGGTAAACGAGGAAAATGCTGCCGGTGGTCGCGTAGTTACGTCCCCCACAAACGGTGCTTGTGGCGTTCTCCCCGCTGTCCTGTCTTATTGGGATAAGCTGGTAAAACCGGTGGATGAGAAGATGTACACCGATTATTTCCTTACCTGCAAGGTAGTGGGGGCTCTCTATAAGATGAACGCGTCTATTTCTGGTGCCGAGGTCGGTTGCCAGGGAGAAGTAGGCGTCGCTTGTTCGATGGCTGCAGCTGGTATCGCGCAACTTATGGGCGGAACACCTCAGCAAGTCTTTATCGCGGCTGAGATCGCGATGGAACACAACTTAGGTCTTACCTGCGACCCAGTATGCGGACAGGTACAGGTTCCCTGCATCGAGCGCAATGCTGTGGCCGCCGTGGAAGCTGTCAATGCTGCAAACATGGCTTTACAGCGGGAGTCAAATCCGACGGTGTCTCTAGACCAGATCATCGCAACGATGTATCAGACTGGCAAAGACATGGACGCCAAGTACCGCGAGACCTCCCTTGGCGGTCTGGCTAAAGTTGTGCTTCCTAAATTGATGCCGTGTAGCTAA
>CpI37_400
TTGCGTGGGAAAATTATTGTGACGCTAGTTTTTCTCACTCGTACCTACGCAAAGGTGCTTTTTGTATTCGCATATTTCACTTTTAAAACAGCGCGGCAGCTGGAAAAGAACTGTCGCACTGGTTAG
>CpI37_401
ATGACTCAAATTTTCTCTCGGCGTCGCTTTCTCGGGGCTACGGCTCTAGCTGCAACTGGTGGCATCGGCGTGCTTACTGCGTGTGCGCAGGAAGAGGCTAAACCTAAGTTGGGTAAGGAGGAAGCCACCAAAGACGTAGACTATTCAGCAATTTCTGGGCACTTAGTTGTCTTGTCAACAGGCGGCACCATCGCCAGCACCAATGTTGACGGTGCCTTGGTTCCCACGGTAAGCGGCGAGGATCTTGTAGCCCCTGTTTATAAGAAGTTTTCTAAAGATAAACTCACAATTGAAGTACGCCAGGTGAGCCAGCTGGATTCTTCTGCCATGACGCTGAAGGACACGGATAATATTATCCGCGAGGTACTCAAGACCGTGAAGGAAGACAAGGTCACAGGCGTGATAGTCACTCACGGTACCGATTCGATGGAAGAGTCGGCTATCGCAGTGGATACCTTCCTGAGCGGCGACAAACCTGTGGTCTTTACCGGTTCCATGCTGCCTTTCGACGCCCCCCACACAGACGGGCCGGACAATCTGACTCTGGCTGTCACTGCAGCAACAGACGCTAAGAACCAAGGGAAAGGCGCTTTTATTGCTTTTGGCGGAACTCTGATCCGGGCACGGGGCGCATACAAATCTCATACTTCTGAAAACGATGGCTTCCGTACTAACGCCAGCGAGGATCTGGTTCGGCCTAAGGCTCTAGATTTTAAGCCCCTAGAGTCGCATAGAGTGGATATTATTGCGGCCTATCCAGGTGCGCCCCGGGAGCTTATCGACGCCGCCATCTCTACAGGTGCAGAAGCACTAGTCATTGAGGGCATGGGTGCAGGAAACGTCGGCGGCGATATTGCAGAAGGAATCGTGGCTGCCGCAGAGAAAAATATCCCCGTAGTCATGACTACGCGTGTGGACGCTGGGCTTGTTGAAGGAACCTATGGTGGCGCAGGCGGCGGAGCTACTCTTGCCCAAAAAGGCGTGATTGGATCGAATTATTTGCGGGCAGGGCAATCTCGGATTGTGCTTGCAGCGGCTTTGGCCACAGGCACTGATCCCAAAACGTTATTCTAA
>CpI37_402
ATGAGCATCGACCACACACGCTATGCTCGGCAGATTGCTCTTAACGGCTTTGGTATAGAAGGACAAACCGCTCTATCCAACGCGCATGTGGTTTGTATTGGCGCTGGTGGTCTTGGTTCACCCGCAGCCTTATATCTTGCAGCGGCTGGTGTAGGAAAGATCACGATTATCGATGATGACGTTGTGGATCGTTCCAATTTACAGCGGCAAATCCTGCACTCTGATGCTGACGTCGGCCGACCAAAAGTTGAATCAGCTGCCCAACGTCTACACGCTTTAAATCCCGATTGCGAGATTCTCACCGTCAATGATCGCTTTGTTTGGCCTAATTGTATGGATTTGTGCAGTGACAGCGATGTGATTATCGATGGCTCCGATAACTTTGATACCCGCTACACTGCTAGCACCACTGCGGCACGACTAGGAATTCCTCACGTATGGGGCGCGATTTTAGGTTTCCAGGCTCAACTCAGCGTATTCGATAGCATCAACGGTCCTGTATATGAGGATGTTTTTCCTCATCCGCCTATGCCCGGAGACGTTCCTAACTGCGCAGAGGGTGGGGTCCTTGGTCCGCTTGTTGGCGTTGTCGGTTCTGCCATGGCATTGGAAGCCATCAAAGTGATCACAGGTATTGGAAAACCACTCAAAGGAAATATCGGCTATTTCGACGGAATGACTGGCCTGTGGGAATACATTCCCATAATCGCTGGCGCGAATACTCGAGATATCCTTCAATCACAGACTCCCCGACATACTCCAAGAGTCAGTGAAGTCACAAAGATAGATCCAGAGCTATACTCTGCCATCATTGACGTGCGAGAACCTGAAGAAACCCGCCATGGGGTAATTCCCGGGGCACGGCTAGTTCCGTTATCGCTTATTGAGGCAGCTCCCCAAGAGACACTCAGGCTCATTCCGCATGGATCGCTTCTCTACTGCGCCGCAGGCGTACGGTCTATGCGCGCGTGTCTTATCTTAGAAAAAGCTGGGGCGCACGGCCTAAAGAGTTTAGCTGGGGGCATCGCCGCGGTTCCATCGAGCTATATCACCGCCCCCGATTCCGGAAAATAG
>CpI37_403
ATGGTCCTACACACTCCCTCACAGCAACGTCGCGCACTAGTGATAGTGGCCTCGACACGCGCTGCCGCAGGACTGTACACGGATACTTCCGGCCCTATCCTGGTCGAATGGCTTCGACACCACAGTTTTGATACTCCAGAGCCGCTGATCGTTGCCGATTCCGACATAGATAGCACGCTGAAGGCTATTTTCGCCGATGTTAACTCACTGCCTGATGTTGTACTCACTACTGGTGGCACTGGAATTACTTCCGACGATTACACTGTCGATGCCATCACCCCGTTAATTGATAAGCCGCTTCCCGGTATCTCACAAGCTTTTTGGCACCGTGGATTACGCAATTCCGACACCGCTATCCTTAGCCGTTGCATCGCCGGCATTCACCAAAACTCTACTTTTATTATGGCGCTGCCTGGTTCCAATGGTGGATGCAAAGACGGCATCGCTGTTCTCGATACTGTTATTGACCACATAACCGAACTTCTTAACCGAAAAACCTCCCCCGCTCCGCACTCACACCAGTGTTGCTCGTACTCGGCCCCTGACCCAGATTATGTTAAAGCGCAGGTAGGTAAGGTTATTGACGCGTTTATCACCGAGGAGGCCATAGAGCCATTAGCGGCCCAGGCTCGTGAGATCGTACGGACTAACGCTATGGGTGCTGTGGTGAGTTTCGACGGAATCGTGCGTGATCACGATGGCGGCGAACGCGTAGATAATCTCACCTATTCCGCGCATCCCACTTCTGATTCCGTACTCAAAGATGTAGTAGCTCAGACCAGTACCCAGCATCCCGATGCTAGAGTATGGGCAGCTCACCGGGTAGGTCAGCTAGACGTAGGTGAAGCCGCCTTCATCGTTATAGCGGCTGCAGCACACCGGCAGGCAGCTTTCCGCGCAGCAAGTGCAGTAGCCGATGAGGTAAAAGCACGTGTTCCGTTATGGAAAGAACAAAAAATGGCAGACGGTTCCACTCAGTGGGTTGGGATCTAA
>CpI37_404
ATGATGGATGTGCATTATTTTGCTGCTGCGCGAGCTGCTCGCGGAGAAACTCTAGACCATCTCGATATATCTGAACACCCTAGTGTACTCACCTTAGGATCCTTGGTGCAGCTGCTTACGCGCTTGTATGGTGCTAATAACGCTGCGGGAATGAGTTTTGCTCAGGTATTGGATCGTTCAACGTTTTTGGTTGATGGCAAAGCTGCAGACGCAAACACACTAGTCGTCGATGCTCAAAGAGTAGACGTGCTCCCGCCTTTTGCAGGCGGATAA
>CpI37_405
ATGAGAATGAAGAATATCTCTGATCCTCGACCGGTGATACCAAAGATGCCTCCAGCGGTGGTCTTTCTAGCCGCTTTAGGGATAAGCATTATTATTTTTCCACTCGGAGCCTTGTGGTATCGCATTAACGTGACGTCAATCCCTGAGGTATGGCAGCAGCCTGCAACTCGCGAGCTTCTTACAGTTACAGTGGGATCAGCACTATGGGCAACGATAATATGCGTCCTGCTAGGTGTTCCTATTGCGCTTCTTACCTCCAGTATGAAGCACAGCGGAACAATAGTTCGATTACTTGTTTTTTTACCGCTAGCCTTACCGCCAGTAGTGGCTGGTCTCGCGTTATCTGCAGCCATCGGCAGACGCGGAGTGGCAGCTCCTTTCCTTGAACTAGCAGGAATCCACTTTGCTTTTACCTATCTTGGTGTTATCGCTGCTCACGTTTTTATTGCTTTACCGTTTATCGTCGTCACTGTCGATGCAGCCTTCCGGCAGTTGGATAAAGAAGTAATGTATTCCGCGGCGAGTATTGGAATGTCTCGTTCTAAGATCCTGCGGCATATCGTGCTCCCAGCCATAAGACCAGCTATTTCGACGGGAGCCGGGTTGGTATGCGCCCGTTCACTCGGTGAGTTTGGAGCAACTATTACCTTTGCAGGTTCTCTTCCTGGGGTCACTAGAACCATGCCGGTTGGCATTTATTTGGAACGAGAGATAAATCCTGCCACCGCGGATGTGTTAGCCGCCATATTGATGTTATTGGCGCTGGGAGTACTGATTATTTCCAATGCCGGCTCAGTAATAACCTGGTTGACAAGGCCTCGGGAAAGACCCACGGTGACTGGGCGTATCGACGTCGCCACGCTACGTGCGCTAACTCGTCCTGATGAGCAACTACGTGGTGAACTAAAAGTAACCACAAATCGCGGCACGATTATTTTTAGACCTAATGTTTCTACGGCAATCATTGGCCCTAATGGTTCCGGGAAATCTACACTTTTAGGACTCATTTCTGGCCGCTTGCGTGGTGCCGAGGTCTTTGTTGGTGATACCGCGTTATCCGCTCTACCGTCGCACTGCCGCTCAGTGGTGGCGCTCACTCAATCACCAGGCCTGCCTCCCCAAGCTACAGTTACGCAAGCAATTATGATGGTGGTTAATAATCGCAAACGTGTCACTGCACTATTAGAAGCTGCTGGTCTTACCGATCTTGCACCCATGCGGTGCCGTCATCTTTCAGGTGGCCAGGCAGCACAGGTCGCTCTGCTTCGCGCATTGTCAGTGCGACCACAAGTGGTGCTTCTCGACGAGCCACTTGCCGAGGTGGACGTAGCACAAGCAGCTATGTGGAGAGCTTTTTTCCATATGAGTTCGGGCGATCACACTCGGCTCTTCGTCTCTCATGATCCGTTTGATGTTTCGGCTATGGCCCATGACCTTGTTGTCCTCGATCAAGGTGCACCCGTGGCACGAGGAAGCGTAGATAAAGTGCTTACACAACCGGTGAACTCTTTTGTCTCTGAGTTTGCAGGGCTCAATGTTCTTCAGGGAACAGTTACAGCAAGTGTTGATGGAATAACAACACTAAATGTCTCAGGACATAGCCTTGTCGGTCTGTCAGATTCCACTATCGCAATCGGTGCTTCCGCAAAAGCAATTTTCCCGCCAGATGCCGTGACACTAGCATTAAGTACAACCGATTTATCCGATACATCCGCACGTAATCATTGCAATGCCACTGTGAAAAGTGTTACCGCTTATGGTGCTGCTACAACGGTGGTCTTGGACATCGGCAACGGCGCAGTGATGAGCGTGCCTATCACGACTGCTTCCGCTCGGAAACTCGGCATACAACCACATAGCGTTGTTCGTTATAGTATAAAAACAATGTCAATAAGAATAGTTGCGCTGGCTCCCGGCTAG
>CpI37_406
ATGAAGTTAGCTCGAACCGTTGGCGCCGCCGCTAGTGTTCTGTTCCTAGCTGGATGCTCTGGCATCGGCGATAATGCCGACGTCAACGGTGAGGCGAGTTCGATTCCGACGACTCTTACTGTGTTCGCTGCTGCTTCTACTCGTGTTATTAACAATGAGCTCAGTGCTTTAGCTTCTCCCCTCACGCTAAGGTATAACAATGGTGGTTCTGCCGCCCTCGTTCAGCAGATGCGTGAGGGGGCACCTGCTGATGTTTTTATTTCAGCAGACAAGAAAAACATGGATAAAGCCATCTCTGATGGAACTATCCACTCTTCTATCAAAGTCGCTACCAACACGATGGTCATGGTGGTACCTAAGATCAATCCAGCAAAGATAGCTTCATTGGCTGATCTTCCGGGGAAAACTGTAGTTTTATGTGACGTCCAGGTCCCATGTGGCACTATCAGTAAAAAATTGCAGGATGCCAACGGTATCGATGTACAGGCTGCGTCTTTAGAATCGTCAGTTTCTGATGTATTAGGCAAAGTGGTGTCTGGCGAGGCAGATGCTGGTTGGGTATACCGTACTGACGCCGCAGCGGCTCATGACGCGGTAGAAACTCTAGATATTCCACATTCACAGGAGTTTGAGAATTCGATTTATGCCGGTATTTCCAGTAATTCCGCATCACGCGAGGAAGCAAATAAACTCCTTGACCTCATTGCATCTCCAGAGATGGCAAAGGTATGGAAAGCACACGGTTTCTCCCCAGCGACGTAA
>CpI37_407
ATGCATAGCTATGACATGTTTCTGTGGGTTGCCTTCCCCTGGCTTGCCATCGCGGCTTTCGCGGTTGGTGTGTCTTGGCGCTGGCGGACCGATCAATTTGGGTGGACTACCCATTCATCTCAGATCTACGAATCAACACTGTTGCGGCTTTCTTCACCACTATTCCATTACGGAATGATGTTCGTTATTCTCGGTCACGTTATGGGCCTAGCTTTTCCTAAGTCATGGACCCGCGCAGTTGGCATTAATGATCATGCTTATCACTTAATCGCGACGATTCCTGGCACGATTGCCGGAATCGCTGCGGTGGTTGGTCTTTGCGGTTTGATTTACCGGAGGGTGAGCAACAAAGCAGTATTTTTGTCCACCTCAAAGTCCGACAAGGTGATGTACATTCTGCTGACGCTAGCGATTCTTTCTGGCTTCATAGCAACTGTATCCACACAGGTGTTCGGGGGACCGCACGGATATGACTATCGCGAAACTATTTCCCCATGGTTGCGTCAGCTGTTTGTTTTCAATCCGGTTCCCGAGCTGATGATGGATGTTCCGTGGCAGTTTAAAGTCCACGTTGTTGCTGGGTTTACTATGCTCGCTGTATGGCCTTTCACGCGTCTCGTTCATGCGTTCTCAGCGCCTGTAGGATACGTCAATAGGCCATACGTGGTGTACCGCTCGCGCGACATTACTACGCAACCATCCCAGCAGCACGTTGCGTGGGCACCTGTTCAGCACGATAAGAATCAGTCCAAGGATGAGGCTGGTTGGGCTGGCGCCTAA
>CpI37_408
ATGCGTACTCACACTGGAGTTGTTCCGAGCCCTACCGCTCGGATAGCGATGTCTGATGAACAGCGCAGAGTTGTATTCATGGCGGCGTCATTGTTGTTGGATTACCCGGATGAACGATGGCAAAGTATCGTCGATGCGGTATCTTTGCAGGTCAATGCGCTACCGAAAAAAACAAAGCAGCACTTTGTGCGTTTTTTAACCGCCGCCCAAGTCATGGGGCGGCGAGGAATGGAACAGCACTATGTAGAGTGCTTTGATCAACGGCGCAGATGCTCCTTATTTCTCTCATACTATGCCGTGGGCGATACAAGGCAACGTGGAGCCGCGATTTTGGCATTCCAAGAGTCTTTAGAGACCTTAGGATTCTTTCTTGATAGAGAAGAACTTCCAGACCACCTGTGTGTGGTTCTTGAGGTAGCGGCTAAAGCCAAGAGCTCGGCGCATCATGTTGCCACCGATATGTTGGCTGCACATCGTGATGGTATAGAGGTGCTGCGTGTAGCGCTAGAGCATCTAGATTCACCATATAGCGGGCTGGTCGCTGCGGTGTGCTCGGCTCTACCAGACATTGATGAGGACACTCGTCACAACTTTGTCGATTTGATTCGTTCTGGCCCTCCAGCAGAACTGATCGGCATCGAGTCTCCTCTCCCCTTCCCTACTGCTTCCAACGTTTAA
>CpI37_409
ATGAAGGTCATGGCCCAGATCGCAATGATCATGAACCTCGATAAGTGTATTGGTTGCCACACATGTTCCGTGACTTGTAAACAAGCATGGACCAACCGTGAAGGTACTGAATACATCTGGTTCAACAATGTGGAAACACGCCCTGGAGTCGGCTATCCCTATGGTTGGGAGAACCAAGATAAATGGGAAGGAGGCTGGGTTTTAGATAAAAAAGGCAAGCTCAAACCTCGCTCCGGCGGTCGCCTGAAAAAGCTCAGCACGCTATTCCACAACCCTAAGTTGCCCACGATTCAGGACTACTATGAGCCGTGGACCTATGAGTATGAAAAGCTGCTGTCTACTCCTGCAGGTCAGAAAACCCAGCCTACTGCCCGACCAATTTCGCAGATTGACGGTCGCCCCATGGATACGATTTCATGGTCTTCCAACTGGGACGATAACCTCGGAGGATCTCAGGAAACCCTCGACGATGATCCTGTGCTCAAACAAATGAATCTTGAGGTAAAGAAGGAAATCGAAGATGCCTTCATGTTTTACCTCCCCCGCATTTGCGAGCATTGCCTGAACCCCACGTGTGTGTCCTCTTGTCCTTCCGGCGCCATGTACAAGCGTGCAGAAGATGGCATCGTGCTCGTCGACCAAGATCGCTGCCGGGGTTGGCGTATGTGTGTTTCCGGTTGCCCGTACAAGAAGGTTTACTTTAACCACAAGACTGGCAAAGCCGAGAAATGTACACTGTGCTATCCGCGCATCGAGGTCGGACAGCCAACCGTCTGTTCTGAAACATGCGTTGGGCGTATGCGTTACCTCGGTGTGCTGCTATACGACGCTGACAAGGTCGCTAGCGCAGCAAGCACCCCCGATGTGAAAGACCTGTACAAAGCACAAAAAGACCTATTACTTGATCCTCACGATCCGCAGGTCATTGAAGCAGCCATGCAAGAGAATATTCCTCATGCGTGGATAGAGGCAGCCCAGAAGTCTCCTATCTGGGATCTCATAGCACGCTATGAGGTAGCTCTTCCGCTCCATCCTGAGTACCGAACGCTGCCTATGGTGTGGTACATCCCGCCGCTGAGTCCTGTGGTTGATCGCGTAACCGCAACTGGTAATGATGGTGAGGACCACAAGATTCTACTGACCGCCATCTCAACCATGCGTATTCCGCTGGATTATCTAGCCGGTATCTTTACTGCTGGAGATACTGTTCCCGTGGAAAAAGTTCTACGCAAACTAGCGGCCATGCGTTCATATATGCGTGATGTCTCGTTGGGCAAGCAAACTGATGAAAGTATTCCTGCTGCGGTAGGCATGACAGGTACTGATATTAAGAACATGTACCACCTACTCGGGGTTTCCAAGTATGACGATCGTTATGTCATCCCTACTGCGTCTCCGGAAACACCTCGTGGCATCGCCTCACTACCGGAATATGCTGGTATCAACCCAGCTCAATCCATTGAAGAGTTTCATGGTTTAGGCCCCGGCGCGCCGGAGGCTTGTCACCAGGAAGCATCACATTCTCGTGATGAGAAGGTGTCGCTGGCATCGTGGAGCGTCGGAAGTACGCCGAGCAGCATGTTCCCTTCTAGAAAGAATTAG
>CpI37_410
ATGAGTAATCCAGACTCAATCAATCCACTTTTTAAGCTTGGAAATTTTGTCCGCAAAGGCGAAACCGGCAAGGAAGGCCAACAGATCTTCCTCAAAGGTGGGCGTCAAGCAGATGTGTTTTATCGCAATCGCTGGGCATTCGACAAGATGGTCCGGTCTACCCACGGCGTAAACTGCACAGGTTCATGTTCCTGGAAGGTCTACGTAAAAGATGGTGTGATCACCTGGGAATCTCAGGCCGTTGATTACCCAACTACCGGTCCCGACATGCCTGACTACGAGCCTCGCGGATGCCCTCGTGGCGCTTCCTTCTCTTGGTACACATACTCTCCTACCCGCGTGCGTTATCCGTATGCGCGCGGAGTGCTCGTCGATATGTACCGCGAGGCAAAACAGCGTCTTGGAGATCCGGTTCTCGCTTGGCGCGAGATCCAGGAAACACCAGAAAAACGCGATGCATATATTTCTCAGCGTGGAAAAGGCGGACTTATCCGTATTCCTTATGAGGAAGCTATAGAGATGGCATCGGCGGCGCATGTGTACACCATTCGCAAGCACGGCCCTGACCGCATCGCAGGTTTCACGGTTATCCCTGCGATGTCGCAAGTCTCGTATGGTGCTGGTACGCGTTTCCTACAAAATATCGGTGGCGTAGCGCTGTCCTTCTACGATTGGTACGCTGACCTTCCTCCGGCATCCCCTCAAACATTCGGCGACCAGACTGACGTCCCCGAGTCGGGCGACTGGTTTAACTCCGCATATCTCATGATGTGGGGTTCCAATATTCCAGTCACCCGTACTCCCGATGCACACTTTATGGCTGAGGTGCGGTACAAGGGCACCAAAATCGTCACTGTTTCTCCAGACTTTGCCGATAACACCAAGTTTGCCGATGAATGGCTGCGTATCGAGCCAGGTACAGATGCTGCACTAGCCTTTGCCATGGGGCACGTAATTCTCAAAGAGTTCCATGTGGGTAAGCGTGAACCATACTTCTTGAACTACATGCGTAAGTTCACCGATTCTGAGTTCTTGGTTACGCTGGATCAGCGAGAAGACGGAACCTACACACCAGGTAAGTTCCTCACGGCCTCGAATACTTCTGATCCCGAGTTAAAGAACTCAGAAAATGCTACTCACCGCTATCTCATGATGGAGAAAGACGGTCACGTTATTGACCCAGGCGGAACGGTTGCCGATCACTGGGGTGACGCTGGTGTAGGCAAGTGGAACTTGTCACTCGACGGCGTTGACCCAGTCATGTCTATAGCAGACACCGAGCAGTTTGACACTGCTGAGGTACTGTTCCCCCGATTCGATTTGGATGCTTCCGCTGAAGACATCAACGGTTCTGGTCCTATTGGTGCAGGCATCGTGCATCGTGGTGTGCCAGTCCGCAAAGTCGACGGGCAACTCGTGACTACCGTTTTTGACATCATGCTGGCTCACTATGGTGTCAACCGTGAGGAACTAAATCTGCCAGGTTCTTGGCCGACTTCTTATGAAGATGCTTCGGAGGTAGGCACTCCTGCATGGCAAGAGGGAATCACTGGCGTTCCGATGGCTGCAGCTATCCGCGTTGGGCGTGAATTTGGACAAAGCGCTGCTGATTCTAAAGGGCGTTCACAGATCCTTATGGGCGCTGGCGTGAACCACTACTTCCACGCCGATAATATCTACCGCACTTTCTTAGCTTTGACCAGCATGTGCGGTACTCAAGGCGTTAATGGCGGCGGCTGGGCCCACTATGTAGGCCAGGAGAAGCTACGCCCTATGAATGGTTGGCAGCAGTACGCCATGGCCACCGACTGGGTGCGTCCACCGCGTCAAATGATCACCACAGGTTTCTTCTACTTTGGCACTGAGCAGTGGCGCTATGATAACTCCCACGCTTCTCGCCTCGGATCCCCGCTAGCAAGCCGCGATGTTATTGGCGATAAAATGCTTTCCGACACCATGGTAGAGGCCATGAAACGCGGATGGATGCCGTCATATCCACAGTTCAACCGCAATCCTTTGGTGCTTGCCGACGAAGCCAAGAACGCGGGGATGGAAGTAGCAGATTATGTCGCTGACCAGCTCCAGAGCGGTCAGATGAAATTTGCGTATGAAGATCCTTCCGCCCCTGAAAACTGGCCTCGTATCCTGTTGAACTGGCGTACTAACCTCATGGGTTCCTCCGCTAAGGGCACGGAATTCTTCCTGCGTCATCTCCTCGGCATCGATTCTGATGCTACGGCACCCGAGCTGCAAGAAGGTGAGCGCCCAAAGACAATCACATGGCGCGATGCACCTCACGGAAAGCTCGATTTGATGCTGACCACGGACTTCCGCAATACTTCGACCACTCTTGTGTCGGATATCATCCTTCCTGCGGCAACGTGGTATGAGAAAAATGACATGTCATCTACTGACATGCACCCGTACCTGCACTCTTTCAATGCTGCTATTAACCCACCGTGGGAAGCACGCACAGATTTTGAGGTTTTCCGCGACTTGTCCAAGCGGTTCTCAGAAATGGCAGTTACGTGGTTGGGCGTACAACACGATGTTGTCACAAGCCCAAGTCATCATGATTCTCCCGATGAGATGACCATTGCCAACGGCATAGTTCCAGATATCAACAAAGTTGGTTATGTACCTGGTTTAACCATGCCCAAGATGGCTGTGGTGGAACGCGACTATTCCAAGATCTACGAAAAATGGATGCATTTGGGCCCATTGCCGGCGTCGGCAGGCACTGCGGTACATGGCACAAAGTTCGATGTATCCAAACAGGTCGAAGAAATTGCTGCAATAAACGGGGTCAACGAAATCTCTTTTGGTCCCCGCCCAAGGTTAGATACCGCAATCAAGGTTATTAACGCGATCTTGCATATGTCGGGAGTATCTAACGGTGAAGTTGCCGCTGAAGGCTTTAAGTTCTTGTCCAAACGCACTGGTAAAGATCTCACGGTGCTCGGCGAAAATAACCGTGATGCTCGCATCACATGGGATGACATCAAGGAGCGACCTGCGGAAGTACTGACTTCCCCTGAATGGACTGCCGATAAACGCAACGGCCGCAGGTACACTGCGTTCTCCATCAACATTGAACATGACAAGCCGTTCCATACCCTGACTGGTCGCATGCACTATTACATCGATCATGACTGGTTCATGGATTATGGCGAGGCACTACCTGTATTCCGTCCGCCTCTTGATCGACTCCATCTCAATGGAGAGACTCGACCAGGCGAGTTTCTTAGCGGTGGAAACGGTGACCCGGAAGTCACTGTTCGCTATCTAACCACGCACAATAAGTGGTCCATCCACTCTCAATACTTTGATAACCTGCACGTTCTTTCGGTATCTCGCGGCGGTCAAGTGATCTGGATGTCTGATAAAGACGCCGAGAAGATCGGGGTAAAAGATAACGAGTGGATTGAAGCGTACAACCGCAACGGCGTTGTCTCCGCTCGCGCGATTGTTTCCCACCGTATCCCCGAGGGAACGGTTCTTATGAATCACGCCCAAGAACGCACCGCCGGAACTCCGCTCAATGAGAAAACTGGCCGACGCGGCGGCACGCACAACTCACTTACCCGTATCACTATCAAACCAGTCCATATCGCCGGTGGCTATGGCCAGCTGACCTATCACTTCAACTACATTGGTCCGACCGGTAACAACCGCGACGAGGTCACCCGCATCCGTCGTCGTTCCCAGGAGGTGCAGTACTAA
>CpI37_411
ATGGCGAGAAAGAAAACTGTTTTTATGGCAACTATTAATGCTTCTAGCCGCGTCCTTACCGGGTGGAATCCAGAAGATCCCGACGCATGGGATTCTAAGATTGCGTGGCGCACGCTCATTATCACCACATATTCTTTGTTCATTGGCTTTGCAACGTGGTACCTGGTATCTGCTATCGCACCGCAGCTCAATCAAATTGGTTTTCATTTCTCTAAACCACAACTGTATTGGCTTTCCTCTGCCTCAGGTTTAGCTGCAGGTTTTTCCCGTCTGGCTTTCATGTTCCTACCTCCAATTGTAGGAACCCGAAAAATGGTCACCGTCTCTTCTTTTGTTCTCGCTCTCCCTATGGTGGGTTGGTTTTTCGCCGTTATTAACCCAGCAACACCATATTGGTGGATGCTAGTACTTTCCGTTGCGGGAGGCCTGGGTGGTGGCGTGTTCTCCGGGTATATGCCCTCAACCGGTTATTTCTTCCCCAAGTCTAAGGCGGGCACAGCTCTCGGTCTGCAGGCCGGCATCGGTAATTTCGGTGTGTCCTTCATCCAGCTCGTAGCACCGTTGCTCATGGGCGTATCACTGCTAGGTGTTCGTGCTCAGCCCCAATTACGCATAGACGGCAGTGAAGTTTTTGTTCACACCCCGGCAATCTTCATGGTGCCATGGACCATCCTCGCTGGTGTTCTTGCTTGGCTATACCTCAAGGATGTTCCAATCAAAGCGAACTTCCGCCAACAGATGGATATTTTTGGCAACTCAAACACCTGGATCATGACCTTGATCTACTTGGCCACCTTCGGAGCATTCTCTGGATTCGCTGCCCAGTTTGCACTCTTCGTCAACAATATCTACGGCGCAAACTCCTCTTTGGCTGCAACCTTCGAGGCCAGTGAACTACCTAAGGGTGCCGCCTTTGCCTTCCTCGGCCCACTCATCTCTGCAGCGATTCGCGCAGCATGGGGGCCGTTATGTGACAGATTCGGCGGAGCCATCTGGACCTTCATTTCCTGTGCAGGTATGTCAATCTCTACCGCAGTTGCTGCGCTCTTCCTCAACCCAACCGATCCAAGCCAGTTCTGGTATTTCCTAGCAGCGATGCTCACGATGTTCTTTTTCACTGGTCTTGGCAATGCAGGTACTTTCAAGCAAATGCCGATGATTTTCCCGCGTCGTCAAGCAGGTGGCGTTATTGGTTGGACGGCTGCAATCGCCGCCTTCGGTCCCTTTTTCGTGGGCGTCATCGTTTCTTCCTTTGGTGCACCAGCCTTTTTCTGGGGCTGCGTCGTGTTCTTTGCCCTGTGCGCTGCACTGACATGGATCTTCTACGCACGTCCTCGAGCACCATTCGCAGGTTAA
>CpI37_412
ATGAGCCACGACTCTACACAGAGCGGTCACATTGCCCCTTCGGAGCAAGAACCAACTCCACAAGGTGCTAACGCAGTCCTTATTTTTTCCACTGTCTCATTCACCATGATGTTTGCGGTCTGGTTAATGTTTGGCATCTTGGGAACACCAATTCAAAAAGAATTTGGCTTAAGCGATACACAACTTTCCTGGGTTCTTGCAGTTGCTATCCTTAACGGGTCTATGTGGCGTCTACCAGCAGGTATTCTCGCCGATAAGATCGGCGGACGTAAGGTCATGCTGGGCATCAGCTTATTCTCTGCAGCCGCGTCCCTTGGCGTTGCTTTTTCTCAGAATTACGCCATGACCTTGGTCCTGGCTTTTCTCGTTGGTTTTTGCGGCAATTCTTTTACCGCAGGTGCCGCATGGACATCAGCATGGTTTCCCAAGCACAAGCAAGGGTTCGCCCTTGGCGTCTTTGGCGCAGGCAACGTTGGTGCTTCAGTCACCAAATTCATAGGCCCAATCATCATTGCCAGCACTGCAGGCGCAACTTATCTTGGGTTCATCCCCGCCGGTTGGCGTCTCATCCCAATCATTTACAGTGCACTTTTGGTAATTATCACCATCCTAATGATGATCTATACCCCCAAGGTGGATAGATTCTCCAGTTCCGGTCGCAGCCTTTCGGAAATGCTCACTCCGCTGAAGCAAGTTCGTGTCTGGCGTTTCAGTCTCTACTATGTTGTGGTGTTCGGGGCATACGTTGCATTATCAGCCACCCTGCCCAAGTATTACATTGCCAACTATGACGTAAGCCTTGCTGTTGCCGGTTTATTAACAGCGATCTTCATCTTCCCGGCCTCACTATTACGCCCAGTCGGTGGGTGGTTCTCTGACCGTTACGGCGCACGTCGTGCGATGTACGGCACTTTCTTTGCTATGGCGACGTCCGCGGCACTTCTATCGCTGCCAAGCAAATTTATTAGTATCTTTGTTTTCACTGCGTTGGTTTTTATACTCGGATGCGCAATGGGCATCGGGAAAGCTGCCGTTTATAAGCATATTCCGGAATACTTCCCGCATGATGTCGGCGCCGTTGGCGGTCTCGTAGGCATGCTTGGTGGCCTGGGCGGCTTCTTCCTCCCACCGTTATTTGCTTATACCAAAGCATGGACTGGTTGGAGCACCAGCCCTTTTATCGTTCTTTTTGCTCTTGTCGCTGTCTCCGCACTATGGATGCATCTCACAGTGCATCGCATGCTCCACAACCAAGTTCCTGAGCTAAAGCATCATCTAGAAATGCCTGTTTCACACTAA
>CpI37_413
ATGGTCGACACGCCGAGCATCGAAAGCGCAATCATCGTAGTATCGGATCGTATTGCTTCTGGACTGAGAGAGAATAAAGCGTCGGGGCTTATCCGACGGATGATATCGGAGCAAAGCGACAGTTTTCAGAGCACCGTGGTGGTGGATTGCGTTGTTCCTGAGGGGTACGACAGCGTTGTTGCCGCTATTAATACTGCGCTCAAGGCCGGAGCACAATTGGTTATTACTGCAGGCGGTACAGGAATCCGCGCCAAGAATCAGACACCCGAGGCTACCTCTTCCTTCATACATACACGGTACGAAGGCCTAGAGCAGCATATTGTGATGTTAGGAAGTAAGCACACTCCTCTTGCTGGGCTATCGCGTGGGATTGTCGGAGTGACCGGACGCGATGCCGACGCTGCGCTTATTATCAATGCTCCTAGCTCCAGTGGAGGAATCAAGGATACTTGGTCAGTGATGGCGCCTGTGATCCCTAATATTTTTGAAGGGCTGCGCGCTTAG
>CpI37_414
GTGATTGGTCAAGAACGCTGTAGCTTCCCGCCTTGTCGTGTCATCATTCTTGCCGGTGGCCGCAGTTCTCGGATGGGCAAGGATAAGGCACAGGTCAAAGTCAACGGACACCGACTTATAGACCTGTGTCTAGAACAGGTGTCACCGTTATGCAGTACGCCTGTGGTGGTATCTAGCGTGGATTTGCAGCTGCCTCGAGAGATAACACAAGTTACAGAAAATCCACCTTTCGGCGGCCCAGTTGCCGGCATCTCTGCTGGCTTTTATGAGCGTCCAGATTTTTCTGCGCGTAACGACGCCTTCACTGCCGTCATAGCCGTCGACGCTCCGCTAAGCGGCGGTTTCCTCCCACAACTACTTGAGGTGCTCATGAAAGCACCCCAGGCCGGCGTTGCTCACGCCACTATAGAAGAACATACGCAGCCTCTCCTTGCGGTGTGGCGTAACGACGCCCTACACGCAGCCTTAAAATCCTTAGATTCTCCGCACCATGTGGCAGCTAAAAAGCTGCTTCATCGCTGCCCTTCTTCAGTACTAGCAGTAGTGGTCGACCAATGCGCCCAGGACTATGACACTCCAGAGGAACTAGCCACCCTTGGTCATGTATCCCTCAATTAG
>CpI37_415
ATGTTTACCCATCTTAATGACAGCGGCTCTGCCTACATGGTGGACGTGACTCACAAGAACGTATCTGTTCGTAGCGCCACAGCCCAAGGCGAGGTTATATGTTCCCCCACTGTGCTCGAAGCGTTAACTAACGGCACGGTCCCCAAGGGTGATGTACTCGCTTGTGCCCGAATCGCCGGCATCTCTGCTGCGAAGAAAGTTCCTGATTTATTACCACTTGCGCACACCATCGGAGTCCATGGTTGTGAAGTAAACATCCAGATCTTAAAAGACCGCGTAGCCCTCGAGGCTACCGTGCGGACCGCTGATCGTACTGGCGTGGAGATGGAAGCCCTTACCGCTGTCACAGTAGCCGCGCTAACCATTATCGACATGGTCAAAGGCGTAGACCGTAGTGCGTACATAGAAAAATGTGGCATTATCGCCAAATCAGGAGGCCGCTCTGGTGATTGGTCAAGAACGCTGTAG
>CpI37_416
ATGATTTCCCCCTTGGAATACCGCGCTTCTTGCCTAGCTGTCGCTGACACTATTGCACATACGCGTACGGCTACTACCACGGTTGATCCTCGTCATGCAGCCGCAACCCATGCAGTGCTGGCACACGATGTTTATGCCCATCTACCGGTGCCGCCTATGGATAACTCTGCCATGGATGGCTTTGCCGTGCGCGTTTGCGATCTACAAGGAAACGAGCCATGGTCTTTTCCTGTGGTAGGAGATGTTCCCGCCGGAGCTCCTCCGATGAAGGTTCCGCCTAAAAGTGCTGTGCGTGTTATGACTGGCTCTGAAGTAATAGAGGATGGGATTACCATTATCCCAGTCGAGAACACCAACATTCCTGCGGGGCCTTTTCCTTGTCCTACCGAGATCATTGTCACCCAGGCGGTAGCGGAAAAACGCCATATCCGGCACAAAGGGGAGAACGTCCAACAGGGCGATTGTATAGCCCGGGCAGGTCAGTCAGTCGATGCTGGCACTTTAGCCGCGATGGTATCGTGCGGCGTCCGTAGTGTTGAGATTCTAAATAGACTGCGCGTCACTGTAATCACCACTGGCGACGAGCTTACGGATCTGGAATCGTCCCACAACTTGCGCCAGGCACACATTCCGGATTCCAATTCCCCCATGATCGCACAGCTCGTCAACGATACGCAGCTAGCTGATGTTCATGTGGTGCGAGTTAGCGATCATTCCGATTCTTTTATAAACACGATCATGAGCGTCGCCGAAACATCGGATCTTATTATTACTACTGGTGGCATCTCAGCCGGCGCATTTGATGTGGTCAAGGAAGGCTTATCCGCAGCAGAAACTCAACAAGCTTCCCACATGTGGTTTGGAAAAGTAGCTATGCAACCCGGCAAACCACAGGGGTATGGGACTATTGGCAACACCATGGTTGCATGTCTCCCCGGAAACCCAGTAAGCGCGTTCGTTTCCTTCCACCTTTTTGTCAGCCCCGCGATCCGAGTGTTAGCAGGGCTGCCCCCGCAGCAGTTACCGAGTGTCGAGGCCAATATCTGCGGCTCATTGCCTACGCCCAAGGGCAGGGATATTTTTGTTCCCGCTGTCCTACGCTACGTCGACGCATGGCAAGCAACTCCGGTCCCCTTTGGTTCTCACTTTGTCGGTTCGCTTGCAGGCGTTAACGCACTAGTTCAGTGTCCCGCGGATGACAAAACTCCCGAACCTGTTGTTATTCCGCTCAACTTTTACAAGGATTAA
>CpI37_417
ATGCCTCCTGCCCTCCCCTATACGGCCAATCGCCCTGCACAGCATAACGGCCACAGCACGTATTCCCTGGTTGACACTTTCGGCAGAATTGCAACCGATCTTCGAGTATCACTCACTGATAAATGCAATCTTCGCTGCACGTATTGTATGCCTGCCGAGGGTCTGCACTGGATGCCCACGCCTCACCTCTTAACAGACGACGAGGTTATAAGACTGGTGAGGATCGCCGTAACACGTCTTAACGTGACTTCTGTCCGTTTTACCGGCGGAGAGCCCTTATTAAGGAAGTCTCTCGAGCGTATCGTGGCAGCCACTCATAAAACCCTAGGACCTAACGGACAGCCCCCATCTATCGCGCTCACGACCAACGGATTGGGACTCGATAAAAGAATTGATTCTCTCGTTACAGCAGGTCTCAACAGAATTAACATCTCTCTTGATTCTATGGATCCACAACGTTATGCATCGCTTAGCAGGCGTGCACGTTTAGAAGACGTGCTATCGGGGATCGATGCAGCTATACGCGCAGGTGTGGCCCCTATCAAAATCAATACTGTAGTAATGCCTGGTGTTAATGAGGAAGATATTCTTCCGCTGGCCACATTCTGCCTGAGCAAGGGTCTCCAGTTGAGGTTTATCGAGCAGATGCCTATCGGCGCTGAGGGTAATTGGGATAAAAAATCGATGATTACTGCCGATCACATCCTCGAGACTTTGTCCCGTAAGATAACGCTGTCACCAGCCCAATCTCCTCGTGGCCATGCTCCAGCTGAACTATGGGATGCAACCTATGGTGAACACCAAGGCAGTATTGGTGTCATTGCTGCAGTGACTCAACCGTTCTGCGGCACTTGTGATCGCACCCGCTTAACAGCTGATGGCGCTATACGCAACTGCTTATTTGCTCACGATGAGTTCTCTTTACGTGACATGATGCGCAACGGAGCAAGCGATGATGATCTTGTGCGCGCGTGGAAGGATCATGCTTATACAAAAGCAGCGGGCCACGGCATCAATGACCATAATTTTTTGCAGCCCACTCGCACGATGTCCGCCATCGGCGGTTAA
>CpI37_418
ATGGGGTTGCACCAGTTTGAACCCTGGTATTGGAATCTGGTTGATAAGGAATTTGGACGTAGAAAACTTTTTGGCAAAACTCTTGCGACAGTCGAATTCCCTGTGTATTCTAATCTCTTGGACTTTTTTGCATCTTGTGCGTCTTTGTCCAACGAGTACATTATCAAACCTACTTTGTTGTAG
>CpI37_419
ATGACCATGACCGATCCAATCGCCGACATGCTGTCGCGCGTGCGCAACGCAAACCACGCGCACCACGACGTTGTGTCGATGCCTTCTTCCAAGCTCAAGGCAAATATTGCTGAGATTTTGAAGCAAGAAGGTTACATCGCTGACTACAAGGTTGAAGAAGTAAAGGTTGGCAAGACCCTTACCCTAAACCTGAAGTACGGCCCAAACCGTCAGCGCTCCATCGAGGGTGTTCGTCGCGTTTCCAAGCCAGGTCTGCGCGTGTACGCAAAGTCCACCAACTTGCCTAAGGTCCTAGGCGGCCTGGGCGTGGCTATTATCTCCACGTCTCAGGGTCTGCTGACTGATCGTCAGGCTACCGAGAAGGGTGTAGGCGGAGAAGTTCTCGCCTACGTCTGGTAA
>CpI37_420
ATGTCACGTGTAGGTAAGGCACCTATCGCTATCCCGTCCGGCGTGGAAACAAAGATTGACGGCCAGCTTGTTGAGGTTAAAGGCCCTAAGGGAACCCTGAGCTTCGAGCTTCCAGAACCAATCCGCGCTTCCATCGAAGATGGACAGATCTCCGTGGTTCGCCCGGATGATCACCGCAAGAACCGTTCGCTGCACGGTTTGTCTCGTTCTCTCGTTAACAACATGGTTGTTGGCGTGAGCGAGGGCTACACCATCAAGATGGAAATCTTCGGTGTTGGCTACCGTGTTGCTCTTAAGGGCCAGAACCTTGAGTTCTCCCTTGGTTACTCCCACCCGGTCCTTATTGAGGCTCCGGAAGGCATCACGTTCGCTGTTGACGGCAACACCAAGTTGTCTGTCTCCGGTATCGACAAGCAAAAGGTCGGACAGATCGCCGCCATCATCCGTCGCCTTCGTAAGGATGATCCTTACAAGGGCAAGGGTATTCGTTATGAGGGCGAGCAGATCCGTCGCAAGGTCGGAAAGACGGGTAAGTAA
>CpI37_421
ATGAGCAACAACGAGAACAACAACGGCAAGCGTCTGCCTGTGGGCAAGGACATCTCCACCCGCCGTCGCATCGCTCGCGCGCGCCGTCACAACCGCATCCGCAAGAACCTGCGTGGTACCGCCGAGACCCCACGTCTCGTCGTCCACCGCACCTCTCGCCACATGCACGTTCAGGTCATCGACGACTTCGCTGGCCACACTTTGGCTGCTGCCTCCACCTTGGAAGCGGAAGTTCGTGCAATCGAGGGTGACAAGAAGGCCAAGGGCGCAAAGGTCGGTCAGCTGATCGCCGAGCGCGCTAAGGCTGCTGGCATTGAGTCGATCGTTTTCGACCGCGCTGGCTACAAGTACCACGGCCGTGTTGCTGCACTGGCCGACGCAGCTCGTGAAGGTGGTCTGAAGTTCTAA
>CpI37_422
ATGCCGGGACGTGAACGGCGTGACGGCGGACGCTCCGCCGACGACAACCAGAAGAAGAACGATCGCCGTGGCGGACGCCGCGATGATCGTCGTAACCAGCAGCAGGACGAGCGCTCTCAGTACATTGAGCGCGTTGTGACCATCAACCGCGTCTCCAAGGTTGTGAAGGGTGGTCGTCGTTTCAGCTTCACCGCCCTCGTGATCGTTGGCGACGGCAAAGGCATGGTCGGCGTTGGCTACGGCAAGGCCAAGGAAGTTCCAGCTGCAATCCAAAAGGGTGCTGAGGAAGCTCGCAAGAACTTCTTCCGCGTTCCAATGGTTGCCGGCACCATCACTCACCCAGTCCAGGGTGAGGCAGCGGCAGGCATCGTTATGATGCTTCCGGCTGCACCTGGTACCGGTGTTATCGCCGGTGGCGCAGCTCGCCCAGTGCTTGAGTGCGCTGGCGTTCAGGACATCCTTTGCAAGTCTCTTGGCACCGATAACGCCATCAACGTAGTTCACGCTACCGTTGCTGGCCTGAAGCAGCTCAACCGCCCTGAAGAGGTCGCTGCTCGTCGTGGCAAGACCTTGGAAGAAGTTGCTCCGGCTCGTATGCTGCGTGCACGCGCAGGACAGGAGGCGTAA
>CpI37_423
ATGGCCCTGAAGATTACTCAGCATAAGGGTCTGGTTGGTGCAAACCCGAAGCAGCGCAAGAACATGGCTGCTCTTGGTCTTAAGCGCATCAACCACTCCGTCGTACACGAGGACACCCCCGCAGTGCGCGGCATGATCAATGTGGTCCGCCACATGGTGTCTGTCGAAGAAGTGGCAGGGGAGTAA
>CpI37_424
ATGAGCGAACCAATTAAGCTCCACGATCTGCGTCCTGCAAAGGGCGCAAACAAGCCAAAGACCCGCGTTGGCCGCGGTGAGGCTTCCAAGGGTAAGACCGCTGGTCGCGGTACCAAAGGCACCAAGGCTCGTAAGCAGGTTTCTGCTGCTTTCGAGGGTGGCCAGATGCCGATCCACATGCGTCTGCCAAAACTCAAGGGCTTCAAGAACCCTTCCAAGGTTTACTACCAGGTTGTCAATGTTGCTGACCTGGAGAAGGCCTTCCCTAACGGTGGCGAGATCGCAGCTGCAGATATCGCAGCTGCAGGTCTTGTCCGCGCGAAGCAGCCTGTTAAGGTTCTTGGCGAAGGCGAGATCAGCGTTAAGCTGACCGTTTCCGGCGTCAAGTTCTCTAAGTCTGCTAAGGAAAAGATCGAAGCCGCTGGCGGCTCGATCGTTGAGGCTTAA
>CpI37_425
ATGCAAAAAATCAAAGTTTCACTTATCGCCGGTGCGGTGTGCTGCCTTACCTTGGGTGGCTCGGTGGCGGGAGCCTCGCAAGTCCTGCTCACTGGAGATGAGGGACGGGAAACTAATGTGTGTGAGAGCGTGGAGAAGCTGGGCGACACCTGGAGCTGCAAGCGGGAATGGGATGTTACCGATAGAGGAGGGTCGTACCCTGTGGTCTTCCAACGCCCCTGCACAGTCTCGCTGCTGGGGAGCGCCTATGAGAAGCTACGGTCCAGCGATAAGCAAGAAACTCGGGGATTGCAGGCTGATTTGAGGGAGGCCTCAGCAGAGAGGGATCACTATAAAAAACTGAGTCAGGATCAGTGGAAGCTGCTTGAAAAGCTGACCGAGAATGATTCAACGTATAAAGCAGAGGTAGAAAAGCTAAAGCCCCGGCTTTCTGGTCTGAACCAAACGGGACGCTAA
>CpI37_426
ATGAAGATCCACGCAAAGAAAGCCCTCAGCGTATTGGCCATCTCAACCCTCGTTCTTGCCGGTTGCTCTAGCGATAAGGACTCTAAGGGTGCGAATGGTTCGGGTGACTCTAAAGGCGGCAAGATCACTCTGAGCGTGTGGAGCTCGCAGGAAGATCAGGACGGCTCAGACGGATGGTTGCAGTCCGTTGAAAAGAAGTTTGAAGAAGCCCATCCGGACTATGACATCACCTGGAAGAACTCGGTGGTTGGCGCAGATCAAGCTGCAACAACCGTAAACCAGGATCCTTCGGCAGCTGCTGATGTTTATGTCTACGCTAATGACCGCTTGGGATCGCTCTTGGATTCAGGTTCTGTGGGGGAGCTTTCCGACGCCAGCATGAAGCAGCTCAGTGAGCAAGCAGAAGACACCATTGCCGCTAGCGTTAAGGGACAGGATGGCAAGGCTTATGGCCTGCCGATTGAGCCGAATACGTGGTTCATGTACTACAACAAAGCAAAGCTGAACCAGGAAGACATTAAGTCTTTTGACACCATGCTGTCTAAGGCTAAGGTTTCTTTCCCTATGTCTAACTCCTGGTACTATCCAGCGTTTTATGCTGGTGCTGGCGCCTCTTTCTTTGGCAAAGATGGCTTGGATGAGAAGGCCGGCATCAAGCTGGGGGACAAAGCTGGTGAAGTAACTAAATACCTGACAAGCGTGGTAAAGAACCCCAACTTTGTCAACGACTCTGAAGGGTCCGGCATCGGTGGTTTGGCCAACGGCTCCGTGGACGTTGTTTTCTCCGGTTCTTGGGATGCCAAGAATATCAAGAAGGCTCTAGGCGATAACTACGGTGTTGCTAGCCTCCCGACCTTCAAGCTTGATGGCCAGGATGTTCAGATGAAGGCTTTCTCCGGTTCAAAGGCAATTGCGTATAACCCAAATACTAAGAACCCCAAGGCCGCTTCTGAATTTGCAGCATTCCTAGCTTCCACAGAGTCTCAGAAGTCGCATTTTGATAAGAACGGCGTTATCCCAGCAGACAAGTCACTGGCAAAAGACGCTGCTATCGCCGCTGATCCTGTGGCAGTTGCGCTGTTTGAGACTGTTTCCAATGCTTCGATTCTGCAGCCAACCCTGAAGCCAATGACTGACTTCTGGGATCCTGCAACCACTTTTGGTAAGGCCTTGGTCAACGGCGAGGTTAACTCCGAGAATGCGGTAGCTAAGACCGATGCTTGGACCTCTAGCTTTAACAAAAAGTAA
>CpI37_427
ATGAAAGCTGGAGTCCACCGCAGTGGCGTGCTGACTAAATCGAAGTCGAAGACACAAAAACGCAATGATGAACCGAGCCTTTATTCGCTGTCTCGTGCGTGGGCCAACGGAGATAACGTCACTAAAGCATCATTTGTTGTCTTTGGCCTTGGCAACCTAGTACGCAAACAATTTCTTAAGGGGATAGTGCTCCTTGCCATAGAGATAGTTGCTATTGCGCTGTTCTGCGATAAGGGGATCAAGGCGCTTCAGGAGTTGCCAGGACTAGGTACTGGTGAACAAGGCCGCGTTAAAGTAGACGGATTCTGGGTTTATAAGAACAGTGAACCGTCGGTTGTCTTGTTGCTAGAAGGCGTGGCTACGATCTTCCTCATTATCGTCTTCCTATGGCTGGCCACGATCGCGCTGCGTAGCGCATACAAGGCACAGACCTTCGTGGAAAAGCAGGGGCGTGCGCGTACTCTGAAAGAAGATCTGCACGCGTTAACTGATGAAGACGCACCGATTACCCTGATGTCGCTTCCCACTGCTGGCATTTTAATCTTCACGGTTCTGCCGCTGATTTTTATGATCAGCATGGCATTTACCAGTTATGATTCTCGGAATGTCCAGAAGTTTGACTGGGTAGGTCTAGAGAACTTTGGCAAAGTGTTCTCTAACACTGGTGGTGAAGTTAACCTGCAGATTTTTATCGGCGTGCTCACTTGGACCCTTGTATGGGCATTCTTTGCCACATTCCTTAATTACTTCCTGGGCATGTTCTTGGCCATGATTATTCAGCGCAAGACTACCCGGGGAAAGACATTCTGGCGTGCGATTTTCTCCCTATCTGTGGCTGTCCCACAGTTTGTTACTCTCCTGGTGTTGCGCAGCATGCTGCAGCCAGAGGGCATCGTGAACCGTTTGTTGCTCAATTGGGGCTGGATTGACAGCAGCCTGCCGTTCTTTACAGACGCAACGTGGGCGCGAGTGACCGTGATCATTGTCAACCTCTGGATTGGTATTCCGTACACAATCATGCAGGTCACAGGAATTCTGCAGAATATTCCGGGCGAGCTCTATGAGGCTGCACGTCTCGACGGTGCCAGCTGGTGGCAGACTTACCGCAACGTGACTCTGCCGTACATGTTCTTTGTGATGACTCCGTATTTGATCACCACGTTTACCGCTAACGTGAACAACTTCAATGTGATCTACATGCTCTCTAGAGGCGACCCCACCCCAATCGGCGCCTCGGCTGGTAAGACAGATCTCCTAATCACCTGGTTGTACAAACTCACGGTTGACCGTGGTGATTACAACGTGGGTGCGGTGATTGGTATTTTGACCTTCATCGTTCTTTCCACCGTGGCACTTATTACGTACCGCCGAAGCGGCTCTTATCGCAACGAGGAAGGATTCCAGTGA
>CpI37_428
ATGAGCACCAAACAAGTAGGGATCCGCGGAAGCCAGCGTCGCACGCGACAGCTTGTAGACTTCCTCGTTCACCTCTTTCTTACCGTCCTGGCAATCATTTGGGTGATCCCCATCGTCTGGGTCGTGGCAGAAAGCTTTAACAAGAACACAGCTCCGTACACGAACACCTTTTTGCCCACCGAGTACAGCGTGGACAACTACGTTCAGCTCTTTACCGATCACTCGGTGTTGAACTTTCCCAAGATGTTTGTGAACACTCTCATCATTGCTTGCTTTACGTGCGCAATCAGCATTGTCTTTGTGCTCTTTGTCTCCTACTCGCTGAGCCGCCTGCGCTTCCGGTTCCGCAAGGTTTATATGAACACCGCGCTGATTTTGGGCATGTTTCCCGGCATCATGTCAGTGGTGGCCATCTATTTTATTCTTAAAGCGATCGGCCTTACCCAAGACTGGACCACTACATTTGCGTTGATCATCGTGTATTCCGCTGGAACTGGCATGGGCTTTTATGTGATGAAGGGATTCATGGACACCATTCCAATTTCATTGGATGAGGCGGCACTTCTCGACGGCTGCACCCGGTGGCAGGTCTTTACCAAGATTATTCTTCCGATCTCCAAGCCGATGATCGTGTATCAAGCGATTGTGGGATTCTTGACTCCTTGGCTGGACTTTGTGCTGGCAAAAGCGATTGCTCGAACGCAGGAAAACTACACGGTTTCTCTAGGCCTATGGAAGATGCTGGAGAAAGAATATATCTACGACTGGTTTGCACGCTTTGCCGCAGGTGCCGTGTGCATCTCTATCCCGATCACAATTTTGTTCATCGTGATGCAGCGTTACTATCAAGAGTCGATGGCTGGTTCTGTTAAGGGATAG
>CpI37_429
ATGAATGTTCAGCTACGCCAGCGGGGATTGAACGCTCATAAGCTGGCTGGCTTAGCAGGGTTTTTCATCCTTGCGTCCTCGCTGGGGTCTCTCATGGTCCGCCCCACGGATACTGGGTATGTGGACGCCGGCTTGGGTTTACTGACTGTAGGAATCGTGATGGAGGTAATTTCTTGGTGCGCGATTCCGCTCGTCGCTTGGCTTTACACATGGGCGATCAAACGAGGAGTAAATCGATGGCGCCTTGCCGCATGGACATTCGTTATTGCGGCGGTTAGCGAGGTTCCGTATGACCTAGCTTTGGATCGTCGGGCGTGGAGTACTGAGTCTCAAAACCCTGCGTGGGTGCTCCTAGTAGCTCTGGTAGTGCTGGCGGCTATAGACATCACTGCGCAGTTGTCTACCGCCTTGAGGTGGGTGGCGATGCTGGGGGTCACTCTTGCCGCAGTATTTTGGATTGTGGCGCTTTCCCTGGGCACACGTCTTGGAATTCTCCCCATGGGGATTGCTTTGCTCGGATTTGTCATAATTTTTTATCTCTTCTGGGGTGCCGAGAATCGCATGATGTATTCCGCTGGTGCCTTTGGCGCCGCGATGTTTATTTCGCCGGCGTTAGGGACGGTGTTTTTGCATTATCGTCAGCCGCTTCTTGATCAGGAAGGCACTCTGCCTGCAGCGTGGGTCCCGTGGACGTATCCTGTGATCCTCCTATTCACGGGACTTATTGCCACCGTGCTGCTATAA
>CpI37_430
GTGGCAAAGAAGGTTGTCCTCTTTGAAACTGATTTCTGGCGGTATTCTGTCCGCTGCATTTTCGCTGGTGTTTACCTAACCCTGGGAACCGCTTTTGCCGTTACCCTTGGACAAAAGCTTGATCATGTTGTTCACGGTGTGGGATACCCGATTTTCGGATTGATGTTCTTTGTCGGCTTGTACACCATAGTTTTGCTTAATGCCGAGCTGGCCACGAGCAACATGATGTATCTGGGGTTCGGAGTTGTGCATAAGAAACTGTCTTTGCCCAAGGCCACCCAAATACTTCTTGTGTGTACCTTTTTCAATCTTGTGGGCGCTGTACTCGTAGCCTTCCTGCTGAGCAGAGCGGTTGTTTTTTCCCATGTAGATGCAGAGAGCCTGGTTTCTACTATCACAGAAACTAAATTGGGCAAGTCATCTTTGGGACTCCTCGTCGAAGGAATTCTGGCTAACGTGGCAGTCAACATGGGCATCATCGGCGTGGCCATGGTGAAGGAGTTTTCCGGCAAGTTTCTTACCTTGGTGGTTACCATCAGCATGTTTACCGTGATGGGCCTTGAACACGTTATTGCAAACTTCAGCCTTGTTTCTTTAGTCGGTTTTAGCGCCGAGTCACTTCCATCCCATTTTGATGCTGCGCATATTGCTCGCAACTGGGCGATCGTTTTTATCGGTAATCTCATCGGCGGTGGCGTATGCATGGGAGCCGCCTACGCGTGGCTTAACCGGGGGAATGAAAAATACCGCGACTAA
>CpI37_431
ATGCCCGCCACCCCCTCTATGCAGATAACCAACGGTACGATTGCCCCGGCGTTGCTGCAGCTTCCGTGGTCTCTTCCGCTAGAAGATTGGCCTGAAGAATATTTGGCGTCGCTCCCACGAGGAATTTCGCGCCATGTGGTGCGTTTTGTGGGAATTGACGGCCGGGTTTTCGCGATTAAAGAGATCGGGCAAAAAGTTGCCTACCACGAATACAAAACGCTGCGGGATCTTAATCGCTTAGGGGCGCCGTCAGTACGCCCCCTTGCGGTGATTACCGGGCGTGTCGACGCCACCGGGGAACCCCTCACAGCGGCGCTGGTCACGGAACATCTAGAGTTTTCCTTGCCTTACCGCGCGGTTTTTTCCCAGTCTATGCGCTCAGAAACAGCCACCAGGCTTATCCACTCCCTCGCGGTCCTCTTAGTCCGCCTGCATCTGCTGAATTTCTTCTGGGGCGACGTCAGCCTGTCTAATACGCTGTTTCGCAGAGACGCGGACTCTTTTTCGGGGTACCTTGTGGACGCCGAAACCGGCGAGCTGCAGCCTAAGCTCAGCGATCAACGCAGGCTTTACGACGTAGACATTGCTCGGGTGAACATCATCGGTGAGCTCATGGATCTGCAAAGCGGCAAACTCCTTTCCCCTGACGTAGACGCTATAGAAATAGGCAACCGCATCGTAGAAAAGTACTCGCTGTTGTGGGAGGAATTAACTGCCGAGCAAACCATTAGGCCAGACGAACATTGGAAAGTGCAGCAGCGCATCGACAAGCTCAATGCCTTGGGCTTTGATGTGGGGGAACTCAAGCTCACTAGCTCCGATGAGGGACAATCCGTGCATATTAGGCCTAGGGTGGTCGACGCCGGACACCATCACCGCGCGCTCATGCGGCTCACGGGCCTAGATGTACAAGAAAATCAAGCCCGGCGCATTCTCAATGCCATTGAGACCTACCGAGCGATCCATTCCGATAGCCACAGGCCGATGAGCACTATCGCGCATGAGTGGCTGACCCATATTTTTGAGCCCACGCTTGCGGCTATCCCTAAGGAATATTCGGCACGACTGCAGCCTGCACAAATATTCCATGAGGTTCTCGAACACCAGTGGTATCTCTCAGAGCAAGCTGGACACGAGATACCACTGAATAGCGCGGCAGTAGACTACGCGAAGACCATCCTGCCTCATCGGCCAGATGAGGAACGGATGTTGGACCAGGATCCCCACGATGAGCTGTCAGAGGATTAA
>CpI37_432
ATGGCATCAGTGACCTTTGAAAAAGCATCCCGCATTTATCCCGGCGCGAACAAGCCAGCCGTGGATGAATTTGACCTTCATATTGAAGACGGCGAGTTCTTAGTCCTCGTGGGGCCTTCAGGCTGCGGCAAATCTACGACCTTGCGCATGCTGGCGGGGCTTGAGGAGGTCAATTCTGGCCGCATCTCCATCGGGAACCGCGATGTAACTGATATCCCTCCACGCGATCGTGACATCGCCATGGTTTTCCAGAACTATGCGTTGTATCCCCATATGACTGTCCGTGAGAACATGGGCTTTGCGCTCAAGATTGATAAGAAGCCAAAGGAAGAAATCAACCGCCGCGTTGAAGAGGCTGCTCGTACTCTTGATCTCACCGAATATCTCGACCGCAAGCCTAAGGCGCTATCCGGCGGTCAGCGTCAACGCGTGGCTATGGGACGCGCCATTGTCCGCAAGCCCGAGGTCTTCCTTATGGATGAGCCGCTCTCCAACCTAGATGCAAAGCTTCGTGTGCAGACCCGAACCCAAATCGCTGCGCTTCAGCGCGAACTTGGCGTCACCACTTTATATGTGACCCATGATCAGACAGAGGCCCTGACGATGGGCGATCGTATTGCGGTGCTTAAGTTTGGCGTGCTGCAGCAAGTGGGTACACCTCGTGAGCTTTACGATTTCCCTGCTAACGAGTTTGTAGCTGGTTTTATTGGTTCTCCAGCAATGAACTTGGGCACCTTCACAGTCGAGGGTGATCATGCGGTTTTGGGCAAGGCACGGGTTCCACTGAGCCCTGCTACTCGTGCGGCCATTACGCCTTCTGATAATGGCAAGATTACTATCGGTTTCCGTCCGGAGGCGCTTGAGGTTGTTTCGGAAAACGAGCCAAATACCATTCCGGTAAAGCTGCACATGGTCGAGGAGCTCGGTTCGGATGCCTACATGTACGGCAAGCTTGAGGGCGGCGGATCCCTAGGCTCTGGAACTGACGCTAACCCCGATGACGAGTCCACTGATGAGATCATCATTCGCACCGCCCCACACGCTGCGCCTCCCATCGGTTCCATCATCCATGTCCGTATCCGTGAGGGCGCTCAGCATAACTTCTCCAAGTCCACTGGCATGCGATTGCCAGAATAA
>CpI37_433
GTGCAAGAGGGCCTGGCAGGAATAAAGAGAGAGAAGCCCATAGTGGGGGGATCTCCTAAAAGGGCAGTTGAAGCTATATTTTCTGCGCTTGATTTTTTCTGCGAGTTGCCTTTTTGA
>CpI37_434
GTGTCCGCCATTTTTCAGGCATTCCGGGACGCGGATCTGCGCAAGAAGATTTTGATCACCCTTGCGTTGATCGTTCTTTACCGGATTGGTGCGCAAATCCCGTCACCCGGAGTAGATTATGCGTCTATTAGTGGGCGTCTTCGTGAGCTGACCTCAGACTCCTCAAGCGTCTACTCGCTCATCAACCTGTTCTCAGGTGGTGCGCTGCTGCAGCTGTCGATTTTTGCGATCGGCGTTATGCCGTACATTACGGCCTCGATTATCGTGCAGCTACTCACCGTGGTGATTCCTCGTTTTGAAGAGCTGAAGAAGGAGGGGCAGTCTGGTCAGGCGAAGATGGATCAGTACACTCGCTACCTCACTTTGGGCTTAGCTTTGCTGCAGTCTTCCGGCATTGTTGCTTTGGCGGACCGTAAACAGCTTTTGGGTGCGGGTGTACAGGTGCTTATGCCTAATGCAGGCCTGTGGACTCTCATCATGCTGGTACTGGTTATGTCCGCCGGCGCGATGCTTGTTATGTGGCTGGGTGAGATTATCACTGAGCGCGGTGTGGGCAATGGCATGTCTTTGCTCATCTTCGCTGGTATCGCGACTCGTCTTCCGTCCGACGGTGCAAATATTTTGAATTCTTCCGGCGGCGTGGTCTTTGCCGTTGTGCTGGTAGCCGTGATCATTCTTGTGGTCGGCGTTGTGTTTGTGGAGCAGGGCCAGCGCCGTATCCCCGTGCAGTACGCCAAGCGCATGGTGGGGCGTCGTCAGTATGGTGGCTCTTCTACCTACCTGCCTTTGAAGGTAAACCAGGCCGGCGTGATCCCTGTGATCTTTGCGTCTTCACTTATTTACATGCCCGTGCTGATTACTCAGATCATCAATTCCGGTTCTCACGAGGTTTCTGATAACTGGTGGCAGCGCAACGTCATTCAGTATCTGCAGACTCCGTCTTCATGGCAGTACATCGTGCTGTACTTTGTCTTGATCATTTTCTTCTCCTATTTCTACGTGTCGGTTCAATATGATCCGAATGAGCAAGCGGAGAACATGAAGAAGTACGGTGGATTTATTCCGGGAATTCGACCTGGTCGGCCTACTGCTGAGTACCTTGGCTTTGTGATGAACCGCCTGCTGTTCGTGGGTGCACTCTACCTTGGTATCATTGCTGTTCTTCCTAACATCGCCCTCGATTTGGGGGTAGGTGCAAGTTCTGCGGGCTCCACACCGTTTGGTGGCACGGCTATTCTGATTATGGTCTCGGTTGCACTGACTACGGTTAAGCAGATCGAATCTCAGCTTCTACAAAGTAACTACGAAGGACTCCTCAAATAA
>CpI37_435
ATGCGTCTTGTACTCCTTGGACCCCCCGGTGCCGGCAAGGGCACTCAGGCTGCGATCCTCTCCGAAAAGCTTGGTATCCCGCACATTTCCACGGGTGACTTGTTCCGGGCCAATATTGGTGAGGGAACCCCGCTGGGGATCGAAGCCAAGCAGTACATCGACAACGGCAAACTTGTTCCCACCGACGTCACCGCGCGCATGGTGAAGTCTCGTTTGGAAGAGGAAGACGCCAAGGATGGCTTCCTCCTCGATGGTTTCCCTCGCACCGTGGAGCAGGCAGAAATCCTTGAGGGTTTCTTGGAAGAGTTTGGCACCACGTTGGACGGTGTTATCAACTACCAAGTTTCTGAGGACGTTGTTGTAGAGCGTATGTTGGCCCGCGGCCGTGCAGATGACAACGAAAGTACGATTCGTACTCGTTTGCAGGTGTACCGCGAGGAGACTGCGCCATTGATTGATCACTACGGTGAGCAGATTATTGCTATTACTGCTGAAGGCACCGTGGAAGACATTAATTCTCGGACCCTTGAGGCCCTAGGAAAATAA
>CpI37_436
ATGGGTTTTCGATCCAAACGCAAAGTAATTCCAGCTAAAACCCCTGCCGAACTTGATGCGATGCAAGCTGCAGGCGAGATTGTGGGTAAGGCTCTGCAGGCTGTTAAAGCTGCAGCAGGCCCAGGGGTAAGCACTCTGGAGCTCGACGCGGTTGCGGAGGAGACGATTCGATCCTGTGGCGCTATCCCCACGTTTAAGGGCTATGAAGGTTTTCCTGGATCAATCTGCGCCTCAGTGAATGAAGTGATAGTTCACGGAATCCCAAATGCAGAGACCGTTTTAAGGGAAGGCGACCTGGTCTCTATCGATTGCGGAGCCACCTTTGAGGGCTGGGTAGGGGATTCTGCTTGGACTTTTGGGATAGGCAAGCTTGCTGCTGATGTAGAAGCGCTTAACCAGGCCACCGAGTGGGTGCTTATGGAGGGGATGAAGGCGATGATCCCTGGAAATAGGCTTACCGACGTCTCCCACGCACTAGAAAAAGCAACGCGTCAAGCGGAAAAACGCTTTGGTGTAAAGCTGGGGATCGTGGACGGCTATGGCGGTCACGGCATTGGGCGAACCATGCATGAGGAGCCCTACCTGGCTAACGAGGGTAAACCGGGTAGGGGGCCGATGATTCAAGAAGGATCAGTCCTGGCTATTGAACCCATGTTGACGCTGGGGTCCGTGGATTCTTTTGTTCTGGAAGACGAGTGGACTGTAGTCACGGATGACGACTCATGGTCTTCCCATTGGGAGCACACTGTGGCGGCCACAAGCGAGGGCCCCCGAATTCTTACCCCCCGTAAGTAG
>CpI37_437
ATGACGGATTCACACCGCCGTGGAACTCGCAAAGCGCTGGTAACACTCACAGCAGCGCTGGCGCTCACCACTCAAGGCCTTACGGCTCCTGCGACTCTTGCTGAAGAGGGTTCGATCATCGTACCTGCACCCATTGATAATAATGGGCTTTTCGACGCTGCCCCGCCCGCGCCCGTAGCGCGTGGTGCAGTGGGGGAGGGTAAGCTTCCCGACCCTGTAACCAGCGAATTTTTTGATTCGAAGGTTATTAGAGACGTAGACCCGGCAGGACAGCGGTGCTTCCGTATTCCAGCTATCGCTACAGCAGTAGATGGAACTCTTTTGGTGGCATTTGATAACCGTTATGGGCCGGGGGAGCAAAGCAAGACCTGGTGTAGGGATGCTCCTTATAACAATAAGGGAGTCAATACTCAGGAAATGCAGACGGATATTGAGATTTATCGCTCTCATGATTCCGGTGAATCCTTTGAGAAGGGCGACTTCATTGCTAAGGGGACCGAGGATCCTCGGGATCTTTCCTATACCGATCCCTCAATCGTTGTAGACCATGAAACGGGGAAGATATTTGCAGTCTTTGTGCGGGGTTATGACTACCGCTTCTTTGATGCCCATGCGGGCGTGAATTCGGGCGATCCGAACGCTAGGATTGCCCGCAGAGATGTTCAAGATACCGTCATAATTGAATCGAACGACAACGGTCAAACCTGGGGAAACATGAAGCTTCTCAGCGAGTTGACGGAGAAAATTAAAGTCCGGCACAAGCCTGGGCAAGAGCTTGCGGGTCGTGGAAGATTTGCGACCTCTGGTAACGGAATCCAATTAAAGTACGGAGAAAATGCGGGACGGTTACTTTTCCCAATGTCGGTGCACTACAGCCCAAATGGTGCTGGGGCTGTAGCAAACGTAGCGCTTTATTCCGATGACCATGGGGCGACCTGGAATGTTGGACAAGGCGTCGGGGGCGAGGGAGAGCCGAACGGGGATGAGAATAAACTAGTGGAGCTTTCTGATGGTCGAATCATGATGAATTCGAAGAGTACGGGAAGTAATCCTAGTGATCCGAGAGGAGCAGAGCGTTGGAGGTCTTATTCAGAGGATCAGGGAGAAACCTGGGGTAAGCCTGAACCGGTAATCGTTGCACCACCTCAGCACCCATTGCAAAGAAATACTGGTATCAATGTTTCTCTAATTAGGGCATACCCTAGTGCCCCGGAAGGCAGTGCTGCCGCGCGGGTGCTCTTGTACTCTGCTCCGATTGATACCCGAATTAAAGGAGAATACGGGCAAGACGGTCGTAGCAATGGTTGGGTCATGGCCTCTTGCGATGACGGTAGGTCGTGGACGCACGGGCGTCAGATCGAAGCTGGCCGTTTCCAGTACTCGGTCATGACTCCTATGGCTGACGGCAATATAGGCATGGTGTATGAATCTGGCGATAAGGAAAGGGGAATGACCCTCAAGTTTGCCAAGTTCAACATGGCTTGGCTGGGAGCCGATTGCTTGAGCAACAAAGCTCTGGGCATTACCGATTTGCCGGATCCTGCTTTGGCTAAGGCTATTGAAGACGCGAAGGCTGCGACGGCTAAGGCTGAGGAAGCTACGGCGAACGTGCTAAAGCTAACTAAGGAGCTAGAAGAAGCCGAGCTTGAAAACGAAGAGCTTGCACAGGCTCTGGCTGAGGCTAAGAGTGCAGCACAGGATGCTATCGCTGCCGCTGAGGAGGCTAATGCTCGGGTTAAAGCGGCTGAGGGAGCTACGACTGAGGCTAAAGAAGCTGCAATGAAAGCAGGGAATGAGGCTAAAGCGTTAGCGGAACAATTGGCTAAGGTTGAGGCGGAGCTAGCAAATTCCCAAGATCAAGCCAAGGCCTTGGCTGAGGCTAAAGAGGCTGCTGAGATCGCTCGGAAGGCAGCGGAAGAGGCCCTTAAGCTGGAAAAGGAGAAGTCTGGAAAAGCCGGCGGTACAGATAACACTGAAAATAAAGGTTTTTGGCAAGAACTTTTGCGGATTTTTCCGGGATTTGCACCTATTTTCAGTTTCCTAGCGTCGATATGGAGCGGCATGCAGAAGTTGCTAGCGTTTTAA
>CpI37_438
ATGTCTTATAAGCCGCGTCATGCGAAGCAGTCCGTGGCCCGCCGTCGTATTGCGGCGATGGTTGGAACTGCAGCAACTTCCGCAGCTCTTCTGGTGAGCCAGGCTGCCACTTCTTCCGCACAGGACTTTGGGTCGAGCAATCTCAGTAGCTCTTTTGATCAGCAGCTGCAAAATATTGGTCGACAGACTCGTGACGGAGCTTGGGATTTACGTAATAACTTGCGGGCGCAGGCTGATGCAGGTTTGCCTGTCGACGCAGCTGCCGCGGTGAAACAGTCCATTGACAATGCTGTTAACTTTGCCTTCCCGGGGCTGATTCAAGAGCGGACTGCGCCGCCGGTCGTGCCAGCTCCCGCTCCGGCCCCTGTTCCCGCCCCTCCGGCTTTTGATACCGGTTCCTGCCCAGCTTTTGCTCGTGCCTGCATTGACTTGGCGGGGCAGCGTTCATGGCTGCAGAATAATGGACAGGTCTCTTATGGTGCGGTGCCAATTTCTAGCGGACGTGTGGGGCATGAGACCCCCAAGGGCGTTTTCTACGTTAACCGCAAGATCAAGGATGAAATCTCTCGAGAATTCAACAATGCGCCGATGCCATTTTCCGTATATTTCACTCATAACGGCATCGCCTTCCATGAGGGGAGCCCACAGGTGCCTTCGCATGGCTGCATTCACCTAAACCATAAAGATGCAGTGACCTTCTTTAGTCAGCTGCAAGTTGGAGACGTTGTATACGTGTATTAA
>CpI37_439
ATGCGGCATCGAACGATGAGCCGGTTGGGTTTTCAACCGATTCTCGGTATTGATGTCAGGAATGTGGAGGCTATGGCTAAGGAAGGCGCAATCGAGGTTGAGGGTCGTATCATCGAACCTTTGCCCAACGCAATGTTCCGCGTCGAACTCGATAACGGACACAAAGTGCTTGCACATATCAGTGGCAAAATGCGTCAGCACTATATCCGTATCCTCCCTGAGGACCGCGTAGTCGTGGAGCTTTCTCCTTACGACTTAAACCGTGGTCGCATCGTTTACCGCTATAAATAA
>CpI37_440
ATGTTTGGTAAGGACGAGCATGGAGAAAACCACCGTAACAACCGGAAAGGTACTGCCCTTATGGCACGTCTAGCTGGAGTTGACCTTCCGCGCAACAAGCGCATGGAGGTTGCACTCACTTACATCTACGGTATCGGCCCTGCCCGTGCCGCCCAGCTGCTCAAGGAGACCGGCATCTCCCCGGACCTGCGCACTGACAACCTCACTGATGAGCAGGTTTCTGCTCTCCGTGACGTTATCGAAGCAACCTGGAAGGTCGAGGGTGACCTCCGCCGTCAGGTTCAGGCCGACATTCGTCGCAAGATCGAAATCGGCTGCTACCAGGGTCTGCGCCACCGTCGTGGCCTGCCCGTCCGTGGCCAGCGCACCAAGACCAACGCACGTACGCGTAAGGGTCCGAAGAAGACGATCGCCGGAAAGAAGAAGTAA
>CpI37_441
ATGCCTCCTAAGACTCGCAGCACGGCTCGCCGCACTGGTCGTCGTGTAGTTAAAAAGAACGTGGCTCAGGGCCACGCATACATCAAGTCCACCTTCAACAACACCATCGTTTCCATCACGGATCCTTCCGGTGCTGTCATCGCATGGGCATCCTCCGGCCACGTCGGTTTCAAGGGTTCCCGTAAGTCCACTCCGTTCGCAGCTCAGCTCGCTGCTGAGAACGCTGCTCGCAAGGCAATGGACCACGGCATGAAGAAGGTTGACGTGTTCGTTAAAGGCCCAGGTTCGGGTCGCGAAACCGCTATCCGCTCTCTTCAGGCTGCCGGCCTTGAGGTGACCTCCATCTCTGATGTCACCCCTCAGCCGTTCAACGGCTGCCGCCCACCGAAGCGTCGTCGCGTTTAA
>CpI37_442
ATGGCTCGTTATACCGGCCCAGCAACCCGTAAGTCCCGCCGCCTCCGCGTCGACCTCGTCGGCGGAGACATGGCATTCGAGCGTCGCCCCTACCCTCCGGGACAGGCTGGCCGCGCACGTATCAAAGAGTCTGAGTACTTGCTTCAGCTGCAGGAGAAGCAGAAGGCTCGCTTCACCTACGGTGTTATGGAGAAGCAGTTCCGTCGCTACTACGCAGAGGCTAACCGTCTTCCCGGCAAGACCGGCGACAACCTGGTTATCCTGCTCGAGGCTCGCCTCGACAACGTTGTGTACCGCGCAGGTCTCGCACGTACGCGCCGTCAGGCACGTCAGCTCGTTTCCCACGGACACTTCACTGTGAACGGCAAGAAGATCAACGTTCCTTCCTACAAGGTTTCTCAGTACGACATCATCGATGTTCGTGAGAAGTCTCGTAAGATGATCTGGTTCGAAGAGGCTCAGGAGAACCTCCTCGACGCAGTTGTGCCAGCATGGCTGCAGGTCGTTCCGTCCACCCTGCGCATTCTCGTACACCAGTTGCCAGAGCGCGCTCAGATCGACGTTCCGCTGCAAGAGCAGCTCATCGTCGAGTTCTACTCGAAGTAA
>CpI37_443
ATGCTCATTTCCCAGCGCCCCACCCTCACCGAGGAATACGTTGATTCCGCTCGTTCGCGCTTCATTATTGAACCGCTTGAGCCAGGTTTTGGTTACACCCTTGGTAACTCGCTGCGTCGCACCCTGCTTTCGTCCATTCCGGGCGCTGCAGTGACCAGCGTGAAGATCGACGGTGTTCTTCACGAGTTCACCACGATCAACGGTGTGAAAGAAGATGTCTCTGACATCATCCTGAACATCAAGGGTTTGGTTCTGTCTTCTGACTCTGATGAGCCAGTTGTCATGTACCTCCGTAAGGAAGGCGCTGGCGTTGTATCTGCTGGCGACATTGAGCCACCAGCAGGCGTGGAGATCCACAACCCGGACCTTCATATCGCAACTCTGAATGAGCAGGGCCGTCTTGATATTGAGATGATTGTTGAGCGTGGCCGCGGTTACGTTCCAGCTTCTCTCTACGCAGGCACCAATGAGATCGGTCGCATTCCTGTTGACCAGATCTATTCCCCGGTGCTCAAGGTGAGCTACAAGGTCGAAGCTACTCGTGTTGAGCAGCGCACCGACTTCGACAAGCTGATCATCGACGTTGAGACCAAGAACTCTATTGCTCCGAGTGACGCTCTCGCGTCTGCTGGCAAGACCCTGGTTGAGCTGTTTGGCCTCGCACGCGAGCTGAACACCGCTGCTGAAGGCATCGAGATCGGCCCTTCCCCGCAAGAGACCGAATATATCGCTGCTTATAGCATGCCGATCGAGGATCTGAACTTCTCCGTTCGCTCGTACAACTGCCTGAAGCGTCAAGAGATCCACACCGTTGGTGAGCTCGCAGAGTGCACCGAGTCGGATCTGTTGGATATCCGTAACTTTGGTCAGAAGTCGATCAACGAGGTCAAGATTAAACTCGCTGGCTTGGGTCTGTTCCTGAAGGATTCTCCTGAAGACTTTGATCCCACCCAACTTGAGGGCTACGACGCCGCTACCGGCGACTACGTGGACACGGATCTGGAAGATTCCGAGTAA
>CpI37_444
ATGCCTACCCCTAAGAAGGGCGCCCGTCTCGGCGGTTCCGCAAGCCACCAGAAGCACATTCTGTCAAACCTTGCGGCACAGCTTTTCGAGCACGGCGCTATCAAGACCACCGATGCTAAGGCTAAGCTCCTGCGTCCTTACGCAGAGAAGCTGATCACCAAGGCTAAGAAGGGCTCTGTTGCGGATCGTCGCAACGTGCTCAAAGCAGTTCCCAACAAGGACGTCGTTGCATACCTATTCAACGAGTTGGCTCCGAAGTTTGAGAACCGTGAGGGTGGCTACACCCGCATCATCAAGCTCGAGAACCGCAAGGGTGACAACGCTCCTATGAGCCAGATCTCCCTCGTTCTTGAGGAGACTGTTTCTGCAGAGGCAAGCCGCGCAACCCGCGCAGCTGCTTCCAAAGAAGCTGAGAAGGTAGAGGAGCCAGCAGCTGAAGAGGCTGTTGCAGAGACCTCCACCGACGAGGCTGCAGAAGAGAAGTAG
>CpI37_445
[truncated: 1,716,594 more chars]
