# Supplementary material for: Rapidly evolving changes and gene loss associated with host switching in Corynebacterium pseudotuberculosis
Source: PLoS One. 2018 Nov 12;13(11):e0207304. doi: 10.1371/journal.pone.0207304 (PMC6231662; doi:10.1371/journal.pone.0207304)
Supplement: S2 File — (ZIP) [file pone.0207304.s008.zip › Cp_fna/CpMEX9.fna]

>CpMEX9_1
GTGTCGGAGGCTCCATCGACATGGAACGAGCGGTGGCAAGAAGTTACTAATGAGCTGCTGTCACAGTCTCAGGACCCGGAAAGTGGTATTTCCATTACGCGACAGCAAAGCGCCTACCTGCGTCTGGTTAAACCAGTTGCTTTTGTAGAGGGTATTGCCGTTTTAAGCGTTCCTCACGCCCGAGCGAAAAAAGAGATTGAAACTACGCTGGGACCTGTTATCACAGAGGTATTGTCTCGTAGACTAGGTCGACAATACAGTCTTGCAGTGAGCGTTCATGCTCCAGAGGAAAATCCAGAAGTATCCTCGGCCACTCCAGATGCTGTGTCTGATTACCAGGAACAATCTGCAGTTTCTGGACAATACGGAGCAACTTCAGCCAATGCTGACTTCCAGAATCAACAAAGCACGATATATCGCAAGCCACAGGAGTCGCAGTATCCTGTGACTTTTGGTGCTTCTTCATACGGAAATGAGAAGTACCAGGAAAATTCCCAAGACCAGGGCATTTCTCATCATCCTTATGGTTTTAATGAGGCTCAACGCATTGCTTCATCTGCCTCTCATGCTGTTCCGCAAAGTGGTTCTGAGCTACTGCACGATCCTGTTCACACACGCAGGACAGATGCTGCCCTAGACCAAAATTATCCGGGAAATACCGGGGGGTGGCGTACTGAGCATATTCAGGAACCCATGCCTACTGAGCAGATTCCTTCCGGCACGCCGCGTACTCGTGAGCAGCCATCGTTTAACCCGGATCGTGCGCTAGCGCTGAACCCGCACTACACATTTGATTCTTATGTGGTCAGCGATTCCAATAAGTTACCCTGCTCAGCAGCGATTGCTGTAGCAGAAAAGCCAGCCCGTGCTTACAATCCTCTTTTTATTTGGGGAGACTCAGGTTTAGGCAAAACCCACCTTATGCATGCAGTGGGTAACTACGCTCAATATTTAAATCCGCGTCTTCGCATTAAATATGTTTCTAGTGAGGAATTCACTAATGAATATATCAATTCAGTGCGAGATGACAGGCAGGAAGCATTCAAGCGTAAATATCGTGAACTAGATATCTTGATGGTCGATGATATTCAGTTCCTCCAGGGAAAAGAAGGAACCCAGGAAGAATTTTTTCATACGTTTAATGCGCTGTATCAGGCAAATAAACAGATTGTTTTATCCTCAGACAGGCCTCCGAAACAGCTGACTACCTTGGAAGATCGGCTACGTACGCGATTCCAGGCTGGCCTTATTGCAGATATTTACCCGCCAGATTTAGAAACTCGAATTGCGATTTTGATGAAGAAGGCGGCGTCGGAAAGCATTGTTGCTGATCGTGAGGCTATCGAGCTGATCGCGAGTCGTTTTAATACGTCGATCCGCGAATTAGAAGGCGCTTTTATTCGTGTTTCCGCGTATGCCTCGCTGATGTCTCCGGATAAGGGTAAACACCGTATTGATCTGCGGATAGCCGAAAAAGCACTCGAAGATATGATGCCGGAACAAGCAAATGAAGAGATTACGGCAACGACTATCCTTGCAGCTACTGCCGAGTACTTTGAGATGGATGTTAATGCGCTCAAAGGCAGTGGTAAGACTCGTGCAGTCGCGCACGCGCGTCAGCTAGCGATGTACCTTTGCCGCGAGCTTACAGATTTATCGCTGCCTAAGATCGGTGAACAATTTGGCGGTAAAGACCACACCACGGTGATGTATGCGGATCGAAAGATTCGTAAAGAAATCACCGAGAAGAAAGAAACTTATGATGAGATTCAGCTGCTCACGCAGCAGATTAAGAGTTCTTCTCGCGGATAA
>CpMEX9_2
ATGGACGCACAAGCTGTCTCATTCCGGGTCGAGAAGGAAGACCTTTCAGGTGCAGTGAGCTGGGTTGCGCGTAACCTGCCCACAAAGCCCACCCAACCCGTACTACGAGCCGTAGTCATCACAGCCGATGATGAAGGTCTAGAGTTTGCCGGCTTTGACTATGAGATCTCTACAAAAGTTCGTATTTCTGCAGATGTAAGCCAACCTGGACGAATAGCCGTTGCAGGAAAGCTGCTTTCAGACATCATCGGGACTTTGCCAGCAAAACCAGTAGAAATTTTTGTAGAGGGTAGCCAAGCTCTTGTGGTCTGTGGATCCTCTCGTTTTGAGCTTCCGCTTATTCCCTTGGACGAATATCCGATTTTGCCTAAGCTGCCTGCAGCAACAGGCGCCATCGATCCTAAACTTTTCGCAGACGCAGTGCTCCAAGTCGCAGCAGCAGCCGGAAAAGATGACACGCTGCCTATGCTGACCGGTATCCACATGGAGATCGACGGGGAAGACGTCACCCTCACAGCCACTGACCGCTTCCGTCTAGCTTTGCGACGTTTCCAATGGACTCCCGCTGTCCCCGACGCCAAGGCTGATCTGTTGATCCCCGCGAAAAATCTCTCGGACAACGCCCGAAGCCTTGATCAAAACTCGACTGATCCCGTGGAAATTGCCGTCGGCGCCGGGGAAAGCATCGGTTCAGAAGGCCTTTTTGGCATTCATATCGATAGCCGACAGACCACAACCCGTATGCTAGACGCGGATTTCCCCAATGTGAATCCGCTGCTGCCTAAAGTCCATAAGTCAATGGCAAGCGTTGAAATTTCCGCATTAGCAGACGCAATTCGCCGTGTTGCTTTAGTTGCTGAAAGAAACGCGCAGATCAGACTCCAATTTTCTAAGAACGAAGTGATTTTGTCGGCGGGCGGATCTGATGCCGGCCACGCAGAAGAATCGGTTCCTTGTGCATATACAGGCGATGAGGATTTCCTGATCGCTTTTAACTCCGGTTACTTACGCGATGGTCTAAGCGTGATCAAGACAAACCGCGTGGTCTTCGGATTTACCGAGCCTTCTCGTCCTGCAATCATGATCCCGGAACCCGAGGAGCTGCCGGAAGCTGATTCTGATGGCACGTTCCCCACGCCTAATACTGACTTCACATACCTTTTGATGCCAGTTCGACTACCAGGATAA
>CpMEX9_3
GTGAGAGGCTCCCTGCTTCTCACCAAAGACAGCAAGCCAGAGGTAATTACCGTGTACATTCGCGAGCTATCGCTCCGAGATTTTCGTTCGTGGGCAGACTGCCACGTGAATCTTGAACCGGGTGTCACGGTTTTTGTCGGACGCAATGGTTTTGGAAAGACAAACATTGTTGAGGCCATCGGATATATTGCGCATTTGGGTTCTCATCGAGTCTCCCAAGACTCTCCGCTAGTTCACCAAGGCAAAGACTCTGCCCGGGTATCTGTTACTGCTGTTAACCAGGGGCGTGAGCTCACCGCTCATATGCTGATTAAAAGTAAGGGCACCAATCAGGCTCAGATCAATAGAACCCGATTGAAGTCTCCTAGAGGCCTTTTAGGCGTGGTTCGGACTGTCTTGTTTTCTCCTGAGGACCTGAGCCTAGTCCGTGGCGAGCCGGGGGAGCGTCGACGCTATCTAGATCATATTGTTGCTACGAGAAAACCCCGGTTAGCTGGCGTAAAAGCTGATTATGACAAAGTTTTAAAGCAACGAAATTCGCTGTTAAAAACAGCTAGTGCATCGCTTCGCCGAGGTTACGGCGCGGATGATGGAACTCTATGCACACTGGACGTGTGGGATGCTCAGCTTGCTCGGCTTGGCAGCGAGCTCATACACGCTCGACACAGCCTCGTTGAAGAGCTCACTCCGCTTGTTCACTCCGCATATGCCCGAATTGCTCCTGAGTCACGGCCAGCTCGCATTAACTATGAATCTACGGTTCCTGTGCCGGTTGCTGTAACGGATGCCGAGGAGGCGTCGTCAAGCATTCCTGACCTGGATGTACTGGAAGCCTCCATGCTTTCGCAACTGGGAGTGCAGCGAAAAAAGGAGATTGATAGGGGATTAACCCTGGTAGGGCCACATCGAGACGACTTAGCCGTTTTATTGGGCGACTATCCAGCTAAAGGTTACGCAAGCCACGGGGAAACCTGGTCGATGGCGTTAGCTTTGCGGTTAGCAGAATTTCACCTGCTTAGTGCAGACGGTTCTGAGCCTATTCTGATACTCGACGATGTTTTCGCGGAACTAGACTCCAAACGCAGACAAAAACTCGTGGGGATAGCCATGGAAGCAGAACAAGTACTGATTACGGCCGCTGTAGGTGACGATCTGCCAGATAACTTGGCAGAATCAGTGGTACATCGTCATACGGTGACCATGACCGATACATCAGAAGGGCGTATTTCTGAGTTGGACAAGGAAGGAACGAGCGATGAGCAATAA
>CpMEX9_4
ATGAGCAATAAACCTGCTGATGCTGGATCAGAAGATCCCGTAGCAGAGGCATTTGCTGCTATTCGTGCGGAAGCCCAGCGGCGCACAGGGCGCATCCCCGATCTCTCCGTCCAAGCTCCGCGTTCTGGTTTAAAGCTTAATCACGCCCCAGCTGCACCTCGCAAACACCAAAAAACAGGAAAACCAACTGGCCTGGATGGTCGCAGATTACGTCGCTCTTACGACGTTGAGCCCGTGGGATCTGTGCTGAGCAAAGAAATTCAACGCAGGGGTTGGAAACACGGGATTGCCGGCGGCTGGGTGCATTCGCACTGGGATGAACTGGTGGGAGAAAAAATAGCAGCACACACTAAAGTAGAAATGCTCAAGGATAAGTCCCTTTTTATATCCTGTAATTCTACAGCTTGGGCCACAAATTTACGCATGATGCAGCGTACTATTTTGCAGGCTATTGCGGAGAAAGTGGGACCTGACGTAGTGGCCGAGCTCAAAATTTTTGGCCCTAAGACACCTAGCTGGCGCCATGGTCCGTTACATGTGAAAGGTCGCGGTCCACGCGATACATACGGATAA
>CpMEX9_5
GTGGCAACCGCTGAACATGAATATGGCGCCTCATCCATTACGATCCTTGAGGGTCTAGAGGCTGTACGTAAGCGCCCCGGTATGTACATCGGCTCGACCGGTGAACGCGGCCTACACCATTTGGTGTGGGAGGTCGTGGATAACTCCGTAGACGAGGCAATGGCTGGTCACGCCACGCACGTTGACGTCACTCTGTTGGAAGACGGCGGAGTGGAGGTCGTGGATAACGGCCGAGGCATCCCCGTCGATATGCATGCCTCTGGTGCACCGACGGTTCAGGTCGTTATGACGCAGCTCCATGCTGGTGGCAAATTCGATTCTGATTCCTATGCGGTTTCCGGTGGTCTCCACGGCGTGGGTATCTCTGTGGTCAACGCTCTATCCACTCGCGTTGAGGCCGACATTAAACTTCATGGCAAACATTGGTATCAAAACTTCTCCAATGCCGTTCCAGACGAGCTAGTCCAAGGTGGAAATGCACGGGGAACAGGAACCACCATTCGGTTCTGGCCAGATGCTGAGATCTTTGAAACCACCACCTTTAAGTTCGACATCATCGCTCGTCGTTTGCAGGAAATGGCGTTCCTGAATAAGGGACTGACCCTTTCTCTGACGGATAAGCGCGTGAGCGATGAAGAACTTGAGCTGGAGGCAATCGCTGATGAAGGCGATACTGCAGAGAACGTTTCTCTAGAAAAAATAGACTCCGATGCCGATGGGAACATTGAAGCCCCTGCTGCTCCGAAGAAACGGGAGAAGAAAAAGGTCTTTTATTACCCCGAGGGACTCAAAGACTATGTCGCGCATCTGAATAAATCTAAGCAGGTCATTCACCCCACTATCGTTGCCTTTGAAGCCAAAGGTGATGATCACGAGGTTGAAGTGGCTATGCAATGGAACAATGGTTATGCGCAAAGCGTGCATACCTTTGCCAACACCATCAACACGATTGAAGGTGGCACCCATGAAGAAGGGTTCCGTGCCGCGCTTACAACGTTGATGAACCGCTACGCGCGTGAACACCGACTGCTCAAAGAAAAAGAATCTAATCTCACTGGTGACGATTGCCGTGAAGGGCTTTCCGCAGTTATTTCCGTCAGAGTGGGTGATCCCCAATTTGAAGGGCAGACTAAGACAAAACTCGGTAATACTGAGGTAAAAGGCTTTGTTCAGCGCATGGTCAATGAGCATGTAGCAGATTGGCTGGACGCTAACCCCGCAGAAGCAAAGACCATTATCAATAAAGCCGTGTCTTCTGCTCATGCGCGTATGGCGGCACGTAAAGCCCGTGATCTGGTGCGCCGTAAATCTGCAACGGATCTTGGTGGTCTTCCAGGTAAATTGGCAGATTGCCGCTCCAAGGACCCGGTGAAGTCTGAACTTTATGTGGTAGAGGGCGATTCTGCAGGTGGTTCCGCTAAAGCCGGTCGAGATTCCCTATACCAGGCTATCCTTCCGTTGCGTGGAAAAATCCTGAATGTGGAAAAAGCACGGTTGGATAAGGTGCTCAAGAACGCCGAGGTTCAGGCAATTATTACTGCTTTGGGCACAGGCATCCATGATGAGTTTGACATCAACAAGCTGCGGTACCACAAGATTGTTCTTATGGCCGATGCTGACGTTGACGGATCCCACATTGCTACGCTGCTGCTTACCTTGTTGTTCCGATTCATGCCACAGCTTATCGAGGAAGGCCACGTTTATCTGGCTCAACCGCCGCTGTACAAGCTCAAGTGGGGTAAGGGCGACCCCGGCTTTGCTTATTCGGATGCCGAGCGCGACTCGCTTTTGGAAGAAGGCTTAGCGCAGGGGCGCAAGATCAACAAAGATGATGGAATCCAGCGTTATAAGGGTCTAGGCGAGATGAACGCCAGCGAGCTGTGGGAAACCACGCTTGACCCCGAGTTCCGCGTACTGCGCCGAGTGGACATCAATGATGCACAGCGTGCTGATGAAATTTTCTCCATCCTGATGGGCGATGACGTTGCAGCTCGTCGTAGCTTTATCACGCGTAGAGCAAAAGACGTTCGCTTCCTTGACATTTAG
>CpMEX9_6
ATGTCGAGTCTGAAGTCCCTCCTCGAAACCAAGCATGCCACCGTGGGCGCAGAGCTTTCTGCATTCATCGAGACAACCGTTGCTGAGCAAAAAGGAATCTCCGGAATGGCACTTAAAGGTGCCATAGGGGCAGCAAAAGCAGTCAACAGCGATATCGTCACAAAAGCTGCTAACCGCCTCCTCCCCGATGTCATCGAGGTTCTGGATCCTTATTGGACTCAGTTCGAAGAATCAGGCGCCACTGATTTTGGTGTTTTCCTTGCAGAACGCAAAACAGAGGTATCCAGCGAATTGCTTGTTATGGCTGACCGTAACGCAGAAAAAATCGACGTTCCGGCGCTTAAAAAGGCATATAGCTCGCTTCGCGGCAAAGCTGCCGGATTCATCGAGCCCAATGTCGAAGGCCTTGGACGTATCATGCAAAACCATATGTAA
>CpMEX9_7
ATGAGAGGCCTGTCTCCAGAGCAGGTACTTATGCTTGCCGACGACTTCTGCAGCACCTGCAACGCCACAATCAACGACTTTGCCGCAATTGCGGCAATCGCAGCAGTGACAACAGCTTCCTTTGAAGGATCCTCCCCCTTTTCCTCACCTGCGCAGCAGTCGGAATATCTCCGATCTTTCGTCCCCCAGGTATCCCCGCTCACCAGAGGCAACGAATCTTTCGGAATATTTCTTTCCCGGGTATTAAAAGACTTGAACGCTTAG
>CpMEX9_8
ATGACTCTACGACTAACCCCAGAACAGGACCGGGCTCTTACACTGCTCGCCGAAATTCAAGGATCCAGCAAACACGAAGCAGCTGTGCGAGCCATCATCAACACCGCAGTACGCGCTCTAGCAGACTCTGAAATACGCGAGTTGGCCCGCGCCCACCTCCCCGCATTCACAGCTACTGAACGCCGCATACGCGGAAACCGGCCATGA
>CpMEX9_9
ATGAGCGACGATCTCTTGGGCGGCGAGGGATTCGATCGGATTCATCCGATCGACCTCAACGAGGAGATGGAGACCAGCTACATCGATTATGCGATGTCAGTTATTGTCGGACGTGCTTTGCCGGAGGTCCGTGATGGACTGAAGCCGGTACACCGCCGCATTCTTTACGCAATGTATGACTCTGGTTATCGCCCAGAGCGCGGATACGTAAAATCCGCCCGTCCAGTGTCGGATACCATGGGTCAATTCCACCCTCATGGCGACTCAGCGATTTATGACACCCTGGTTCGTCTTGCCCAAGATTGGAACATGCGTTATCCGCTTGTCGACGGCCAAGGTAACTTCGGTTCCCGCGGTAACGACGGCCCCGCCGCCATGCGTTATACGGAGTGTCGACTCACTCCGTTGGCTATGGAAATGGTCCGGGATATTCGCGAAAATACCGTCGATTTTTCCCCAAACTATGACGGTAAAACCCAAGAACCGGATGTTCTTCCATCGCGCGTTCCTAACCTTTTGATGAACGGCTCAAACGGCATCGCCGTGGGTATGGCAACCAACATCCCGCCTCACAATCTCAACGAGCTTGCCGACGCCATCTTCTGGCTCCTGGAAAACCCAGATGCGGATGAAGCCGCAGCTCTTGAAGCATGCATGTCCTATGTAAAGGGGCCGGATTTCCCTACCTCTGGGCAGATCGTTGGTTCTCAAGGTATCAATGACGCCTACACCACTGGCCGCGGATCTATTCGTATGCGGGGTGTGACTTCCATTGAGGAAGAAGGTAGTCGCCAGATCATTGTGATCACGGAGCTTCCGTATCAGGTGAATCCGGACAATATGATTTCTAACATCGCGGAGCAGGTGCGTGATGGAAAACTTGCCGGTATCTCCAAGATCGAGGATGAGTCCTCGGATCGCGTGGGTATGCGTATCGTGGTCACACTTAAGCGCGACGCCGTGCCGCGCGTTGTGCTGAATAACCTGTACAAGCATTCCCAGCTGCAGACTAACTTTGGCGCGAATATGCTTTCCATCGTTGATGGCGTGCCACGCACCTTACGTCTAGATCAGATGCTGCGTTATTACGTTACGCATCAGATTGAAGTCATTGTTCGTCGTACACAGCATCGCCTCGAAGAAGCTGAGAAGCGTGCTCATATTCTGCGTGGTCTGGTTAAGGCCCTGGATATGCTCGACGAGGTTATTGCTTTGATCCGACGGTCGGCCACAGTTGACGTTGCGCGCAGCGGATTGATCGACCTGCTTACTATCGATGAGATTCAAGCTGATGCTATTTTGGCTATGCAATTGCGCCGTTTGGCAGCTCTTGAGCGACAGAAGATCATCGATGAGCTGGCAGAAATTGAAATTGAAATTGCTGATTACAAGGATATCCTTGCTAAGCCGGAGCGTCAGCGTGCCATCGTTCGCGATGAGCTTAAAGAGATCGTGACTAAGTACGGCGATGAGCGTCGTACGCAAATTATTGCGGCCACGGGGGACGTTACTGAAGAAGACCTCATTGCTCGTGAAAACGTGGTGGTGACCATTACTTCTACCGGTTACGCTAAGCGCACCAAAGTGGATGCTTATAAGTCTCAGCGTCGTGGAGGTAAAGGCGTACGCGGCGCAGAGCTTAAGCAGGATGACGTGGTTCGGCACTTCTTTGTCTGCTCCACGCACGACTGGATCTTGTTCTTTACCAACTTTGGCCGAGTCTATCGGCTCAAAGCATACGAGCTCCCAGAAGCTTCCCGTACCGCGCGCGGCCAACATGTGGCTAACTTGCTGGAATTCCAGCCGGAAGAGCGCATTGCTCAGGTTATCCAGCTGCAGTCGTATGAAGACGCCCCATACCTGGTACTCGCCACTGCTCAGGGGCGTGTAAAGAAGTCGCGCCTGTCCGACTATGAGTCCAACCGTTCCGGTGGTTTGATTGCTATCAACCTGGGAGAAGAAGACAAACTTATTGGTGCAGCTCTTTGCTCCAATGATGACGAGCTGCTCTTGGTCTCTGAAGAAGGCCAGTCGATCAGGTTCAGCGCTGATGATGATCAGTTGCGTCCTATGGGGCGTGCTACAGCTGGCGTGAAGGGCATGCGTTTCCGAGGCGACGATCAGCTGCTGGCTATGACCGTAGTGCGTTCGGATGCTTATCTTCTTGTCGCAACGTCAGGCGGCTATGGAAAGCGCACTTCGCTTGAGGAATACTCCCAGCAGGGTCGTGGTGGACTTGGCGTGGTTACCTTCAAGTACACGCCAAAGCGTGGCAAGCTTATCGCTGCGGTGGTCGTTGATGAAGATGACCAGATCTTTGCTATCACATCCGCGGGCGGAGTTATCCGTACTGAGGTCAACCAGATTCGCCCAAGTTCGCGAGCCACCATGGGTGTACGCTTGGTCAATCTAGAAGACGGTGTGGAGCTGCTTGCTATCGACCGCAACGTTGAAGGTGAAGGCGAAGAAACTGCTGAGGCAGTTGCCACGGGAGCTATCGACGGTCCCGCAGATCGTGGTCGTCAGACCGAAGTGAACATTGAGCCTGAAGGAGCAGACCAGTAA
>CpMEX9_10
ATGGCAACACGTCATGTTGTTATAACTCGAATTTCGCCTGTGTCGGCGTTTAAGACCGCTCTATCTTTGTCCCTTATCGGTTTAGCTGCCTGGGTCATTTGCGTGGCGCTTTTATATCTTGGAATGCAGGCTGTAGGCGTATGGGACAACGTCAACGAGGTTATTGGTGGCGTTGGTGGTAGCCAAATAGTTACGTTTGGTCTAGTCCTCAGCGTGGCTGCGTTGATGGGTGCTATTACCTCCATCATCGTGACTGTTCTCGCGCCTCTCGGTGCGATTATCTACAACGCAATCGTGGATCTCTTCGGTGGCCTTGCCATCACGTATCGTGAAGAAAACGATTAG
>CpMEX9_11
ATGGTGACTGTTCCTGCCATCATCGGCGTGGCCCTCGCACCCGCATGGATTGATATTCCGCTTCTGTTGTTGTGGTGGTGTGGTTATTTTGCATTTTTTGCGGCGAGCGTATGGATGCGCGGACGGTACCGAAAGCACCATCTGCCACCGCTTGTCACTTATGGCGTAGTTACTGGAATTTCAGGTTTAGTGGTTTTGCTCTGTCAATGGCAGCTGGTGGTGTGGATCCCCGCATTCCTTCCTCTCATTGGGATCGCTGTGTATGAAACATGGCGGCGTCGGCCACGTTCACTGCTCTCTGGGCTAGCTACCGTGTGCGCAGCCTGCCTTATTCTGCCCGTTATCACCTGGGCTGGCGATGGCCTCACAGTGCGTGTGTGGGCCATATGCGGGGTCCTGCTGCTGTATTTTGCTGGCAGTATCCCCTATGTAAAAACGCTTATCCGGGAACGCGGCTCTCGACCTTGGCTTATCGGTTCCATAACTTTTCACATAGTTTTTCTGATCATCGCCTGTGTGGCTGCTGCCTATCAGATGGTTCATGTTGCGGTGGCAGTGGTCGCCGGGATTCTTCTACTCCGCGCCTGGCTTATGCCTGTCACCGGTGCGCGCCGGGAACGCCTGTGGACTCCCCGGCAGGTGGGGCTTCTCGACGCTCTTCTAGGGGTGCTTGTTGTCCTAACCGCAGTGCTTCCTCCCGCTTAA
>CpMEX9_12
TTGTCTTCTAACAAGAACGTTGCTCTCCGCAACCTAGCAGTAGCTGCTGGTGCCACCGCTCTAGGCCTTGGGGCGGTATTTGGAACTGCTGGAGCGGCTATGGCCGCTGATGAGCCGGCAACTCCACCAGCCGTAAACGCAGAAAAGCCCGCCCCTTCCATCGAACAGGACACTCCTGTTGACGTGGATAAGCCGGAAACACTAGATCCCGATGAGAAAACCCCTGAGATCGATGATCGTGATGACGTACTGAAGTACGAACCGACCACCGTGAAAGCAGGGCACACCGCTTATGCGGAAATCAAGGGAGATGTTGATGAGGACACCATCTTTGGATACTCACAGTCGGGTATTCCAGAGGGCTGGTTTGTCTCTGTCGATGAAGAAACCGGCAAAGTGAGTGTTAGCGCCAGCCCTGATGCAAAGCCTGGTGACACCTATACTGTGAAGGTCAAAGTAGTGGACCTTGACGGAAAAGTAACATGGGCGGAAGCACCTTTCACCGTGGGTGAGTAA
>CpMEX9_13
GTGAAAAATCTCCGGTTCCCCCTACATGCGGCGGTCATTACACTCGCTGCATCCGTCGTTCTCAGCGCTTGCTCTGCAACAGGTGGCGCTCCGCGCTCCTCGAATATTACGGGCGGACAATCGGGTGGAGTAGATACGCCTCGCTACGTGGTCACAATGGTGACGCACGGTGCTCCAGGCGATACTTTCTGGGATTTGATACGTAAAGGCGCGGAAGATGCGGCAAAGAAGAGCAATATAGAGCTGCGGTACGCGTCGGATCCGGAAGCGCCGAATCAATCTAATCTGATTCAAAACGCCATAGATTCCAAAGTCGATGGGATAGCAGTGACTATGCCCAACGCGGAGGCAATTGGGCCAACCGCAAAGAAAGCTGTGGCAGCAAAAATCCCAACGGTGGCGCTCAACGCAGGACTAGATGCTTACCAAAAATATGACATTTCTGCGTTCTTTGGACAGGAAGAAAAGGTAGCCGGAACTCTAGCTGGTAAACGCCTTGCACAGGATGGGGCTAAGCACGCTCTCTGCGTTATCCATGAGCAAGGTAACTCTTCTCAAGAAGCTCGCTGCGCGGGCCTTAAAGAGGGGCTTGCAGACGCCGACGTAGAAATTCTTTATGTCAATGGTAAGGATATGACCAGCGTGCAATCCACAGTGCAGGCAAAGCTAGCTCAGGATAAAAGCATCGACTGGGTGATGGGGCTAGTAGCCCCTGTCGCTCTCACCAGCGTGGATGCAGTAAAAAACTCTGGAAGCTCAGCCAAAATATCAACTTTTGATACTAACGCTCAGTTAGTGACCGCCATTAAGAACGGTACAGTGCAGTGGGCCGTAGATCAGCAACCGTATCTTCAGGGATACCTGGCTATCGATGCGCTGTGGCTCGCACAGCGTAATGGTTCGACTGTTGGCGGAAATAGACCTGTTTACACAGGTCCGAGTTTTGTTGATGCCACCAACGTAGACAAAATTGCAGACTCAGCAAAGGAAGGCCTGCGTTGA
>CpMEX9_14
TTGATTATTCCTCGCCCTACCGCACAATCCGCAGCAGCAAGTACCGCGGACGTCGGAACTGCCACCAAAAGCGACGATCGGCTACGTCGGCGGACAGGCTTTTCGGCGCTGATTCGGCGTCCAGAGTTTGCCAGCCTGCTAGGCGCAGTAGCCATATTCGTTTTATTTTTGAGCGTGGCGCCGTCGTTTCGCTCCATTGACGCATTAACCACGGTCCTTTACGCAAGCTCTACTTTAGGAATCGTCGCTGTATCTGTGGGCCTGCTCATGATTGGCAGTGAGTTTGATCTGTCCTCGGGGGTTGCTGTTACTACAGCCGCGTTGGCTGCGACGATGCTGAACTACAACTTGCACCTCAACAGCTGGGTTGGGGCGTTACTGTCTTTATTTATTGCTCTGGCGATTGGTGCGTTGAGCGGGTACCTGGTTACCAAGACCGGTATTGATAGCTTCCTGATCACACTAGCGGCATTTTTAATGCTGCAAGGACTTAACCTGGCCATTACTAAGCTCGTAACCAGCCAAGTAGCTACTCCCAGTATCGCGGATATGGAAGGATTTCCCTCAGCGCAAAAGGTCTTTGCCGGTACCGTGCACATAGGCAGCGTCTCTGTGCGCGCGACTGTTTTTTGGTGGATATTCTTTGTAGCAGCGAGTTCATGGTTGCTGTTTAAGACGCGGTTTGGCAACTGGATTTTTGCAGTAGGTGGGGATGCCAACGCAGCACGTGCCTCTGGCGTTCCCGTGGCACGCGTCAAAATTATTTTGTTCATGTTTGTCGGTTTTGCCGCCTGGTTTGTGGGTATGCATAACCTCTTTACCTTTGACTCCATTCAAGCTGGTCAAGGCGTAGGAAACGAGTTTTTGTATATTATCGCCGCGGTGATCGGCGGCTGTGCAATGACCGGTGGGCGAGGCACGATCATAGGCACTGCTATTGGTGCCCTCATCTTTGGAATGACAAACCAGGGGATTGTTTATGCAGGATGGAATCCCGATTGGTTTAAGTTTTTCCTCGGAGCCATGCTGCTTTTTGCAGTGCTCACTAATACTTCCTTTGCCACACTAACCAAGGGGAGAAAATAA
>CpMEX9_15
ATGGATACGTCTACAACCCCGATTATTGAGCTCCGCGATATTACTAAAAGCTATGGTGCATTTGATGCTTTACGCGGTGTGAACCTGAGCGTTGCGTCAGGTGAGGTAACGTGCGTTTTAGGTGATAACGGCGCCGGTAAATCCACACTCATCAAGATCTTATCCGGCCTGCATAAACAGACCTCTGGAGAGTTGCTTATCGACGGCCAGCCAGTAACTTTTAGCGGCCCCCGTGAAGCATTAGACAATGGCATTGCTACTGTTCACCAAAACTTAGCGGTGGTTGGGCAGATGTCGGTGTGGAGAAATTTTTTCTTAGGACAAGAGCTCACAGGTTTTTTGGGGCGTCTCCGTGAATCTGAGATGCGCTCGATTGCTCAAGAACAATTGAAGACTATGGGGATTGATCTTCCCGATATAGACGTAGAAGTTGAGTCGCTATCGGGTGGGCAACGCCAGGTGGTAGCGATTGCTCGCGCGGTCTATTTTGGTGCTCGCGTTATTATCCTTGACGAGCCCACTGCGGCTCTCGGCGTGAAACAATCTAGCATGGTGCTGCGCTTTGTAGCAGCTGCACGAGACAAAGGTCTCGGCGTTGTTCTTATTACCCACAACCCTCATCACGCGTATTTGGTAGGGGACCGCTTTACCATCCTCAACCTGGGCAATCAGATACTCAATGCATCGCGGGATCAGGTGACCCTGGAGCAACTAACGCAACAAATGGCCGGTGGCGGGGAACTAGAGGCATTGAGCCACGAGTTATCTCGTTAG
>CpMEX9_16
ATGAATAGCAGCACCATTCGCGGCGCGATCTTGGTTACCAAGGCCGCATACGACAAGTACGCAAACTACCGCGATCGTAAGACTCGTGAAGCATACGATGCGCTACTCAACGCTGCTGATTCTTACGATGACATCCACAAAGACGTGAAAGCCAATGTCACCGAGTTTTATGATCAGTCGCAAGAGCGTGTCAGCTCTCTTACTGAGCAAGCTCGCAAGCGACTTGACTCCGCGATCGCTGATGCCGCAGCGGCTAAAGACAACACAGTGAAGACGGTAAACAAGAAGTCTAAAAAAGCTCAAAAAGCGGCACGAAAGGCTGCAAAATCCGCCAAGAAGAGCGCAGCTCCAAAGAAGCAGCCTAGCTTTGGCAAACGCCTGTTCAACTTCTCTGTCTTCACTACAATCCTTGCCACTATCGGTGCCGTCGCCTACTACTTTTTAAGCAAGCGCAACGTCGTCTCTACTGAACCACCACACGTAGAGGACTTCGGTGCGGATTCTGTGAACACAGAAGAATCTCGCCTTGTCTATTCCACTCAAACCCCGGTGGATGACGAGGAAGAGCATGTTTCTTCTCCGGAAGAAGGCGCCACAGAGCGAGATGAAAAGCTCCTCGGATCCCTAGAAGATCAGCTAAGGCAGCATACGGATTCTAAGGACACCAAGTAA
>CpMEX9_17
ATGATGGTGCGTATGACTTTGAAAACCGCTACCGCGATTTTGCACACCAACCGTGGCGATGTTGCAATCGAGCTCTTTGGCAACCACGCACCAAAGACTGTAGAAAACTTTGTCACCTTGTCCGATGGCTCCGCAGACTACAAGACTGAGAATGCATCTGGGACTACTGAAGGACCGTTCTACGATGGAGCAGTGTTCCACCGCATCATCGATGGCTTTATGATCCAAGGTGGTGACCCCACCGGCACAGGTCGTGGCGGCCCAGGCTACATGTTTGCAGATGAGTTCCACCCTGAGCTCCAATTCGACCGCCCGTTCCTCCTAGCCATGGCTAACGCTGGCCCAGGGACTAACGGTTCCCAGTTCTTTATCACCGTGGTGCCCACCCCGCACCTCAACAACCACCACACCATTTTCGGTGAGGTAACCGACCCTGCATCGCAGAAGGTTGTTATGGATATTGCTCAGACTGCTACCGACCGCATGGATCGCCCTGTCGAACCAGTTGTGATCGAGTCTGTAGAAATCACGGAGTAA
>CpMEX9_18
ATGGCGCGAGTACTTGGGGTTTTCTGTATGTTCCACGAGAATGGAGGAATGTCCGACCCGAGAATCCTCCATGCAGCGTATAAACAAGCTCCTGTCACAGTTCTACTGAGCTTATCGACGCTCATCATTTTCCTTATTACGGCTTTCCAATCGCAGTCGATAACCGACAATCTTTATGACTCTTGGATCGGTACCCACTGGATTCTCTATACACCAGAGATGCATGAACCTCTAGGAATGTTGCGCGCAATTGGGTCAATGTTCCTGCATATCGGGCCTGGTCACCTTGCAATCAATATCTTTCTCCTTTTCTTTTTAGGCCGAGAGATTGAGCAATGTATAGGCTCTGCTCTGTTTTGCGCGGCATATTTTATTAGTGGATTAGGCGCATCGTTAATGATTATGATCATGGATCCGCTTTCTCCGACTGCTGGAGCCTCTGGGGCCATTTATGGGTTGATGGCGATCATGGTTGCCATAGCAGTAACACGAAAAACTGATATTCGTGCGCCTCTCATTCTGGTTGCGGTGAACGTGGGATACTCGTTGATTGCCGATAACGTCTCTCTTTGGGGACACATCGGTGGGCTTGTTGCGGGCTCAGTGGTCGCGCTTCCTCTTATGGCTTTTCATCGTAAACACGTTATTGCTGGCGGTACTGGTGGATTTTTGGTTTATGGAATGCCGAGAAATCATCGCGCTTTTACCAAAGACCGGTTAATCACATGGTTTGTAGTAGCTGCGATTGTTGTGTGTGAAGCTATTGGAATTTGGATAGTCGGTATGAAGTTGTTGTAG
>CpMEX9_19
GTGGATAAAGTTGTGCACTTCTTCCCCACCTGGGTTTTTGTTCGAGAACTTCTGAAAAAGTGCAGGTCATTCGCCTCGAAAAATCAGAGATTAGAGATTGGAGAAGTGAACAACACTCGTGTAATTATCCACAGTGTGGATAACTCTTGTGGATAA
>CpMEX9_20
ATGGCAGAAAGATCAGTGGTAGCGTTACGTTCCCTAGCGCCGGTGGCCAGGGGGCGGGGAAGCAAAGGCGGGTTTACGATTGAAAAAATTGTTTCCGGGGAGCGTACCTCGAAACAATTTTCCTTTGCGTGGTCGTGCACGTCGCAAGGCAAAGAAATGAAGAATGGCACTATTAAACTCACAAACGGGGACGTGCATCATGAGAAACAGCTGGATAAAGATGCCTCGTGCGTGATTAAAGAGGAAGATGCTGATGCAGCGTCTGAGAAGAAGCATTCTTTGAAGTGGTCTGTAGACAGTGAGGAAAAAAGAAGGGGAGTCCGTAACCATATCCATCAGGCAGCCTGA
>CpMEX9_21
GTGGGTTCTGTAGTTCTTGGCGATGACGACGGCGGCACCGACGTGGTTGTAGTCGTAGGAGGCACGGGAGGGATCTCCGGATCCTCTGGTTCTCCCTGGCAATAA
>CpMEX9_22
ATGAGACTCTGCATTTATGGAAATGTAGATGATGACTTTTCTCTTCATGGTCGCCTTGGTAACGCTATCAGCGGCAGCACTCTACGGAGCCAAATATTCGAGCGATTCCAGAGGACGCGGGTGATTCTTGCTAATTGCCGCAGTGCTCTTTATCTTCACTGTCCTGCTAACTATAGGAAGCTTCAGCTTCTGGCTATAGCCGGTAGAACTAGCCACGAATGCGCGTTCCCAACTGTACGGTTCGTGTTAGAGCTACCAGCTATAAAGAAACGTAAAGACTCACACCGCACCATCTCCCTCGACGATTCCGGCGACTACCGCAGACTCTCCGAAAGCTAG
>CpMEX9_23
ATGCGCACTCGGCATCTTCATACCGATGAGCAGCTAGCGGCAGCGCTCGGGACGGGCGTGGATAAGCTTTCGGCTTTGCGTGCCGCTTTTCTCCGCGTACGCGGAGGTAGTTCCAGCTACGCAGATTTACCACTCATGCATCCTTAA
>CpMEX9_24
TTGGTTGTTTTGCTCATGGTGTTTTCTTTTTCTTTGGTAGTGTTTTGGGTAAGCCCCGCGGCGCTGGCTAATAGGGTTAGCCAGCGCCCGGGGTCTCACTGGAACTACCTCAGCATACGCGGAGAAAAGGACGGGAAAACGGCCCAGTGCTAA
>CpMEX9_25
ATGACAAGCATTATCCAGCGTACCTACCTGGCAGAAGCTGAATTTATCGTCGAAGTAGCGTCAGATACGCATGGTGAGCTGTTGCGTGATGCGCTGCGCGCACCGAAGTTCAGCACCTATCTAGGGCGGAAGGCTTTCGCGCCAGCATTCCCGTTCTTTTTAGGCGCCACTGCGGACGTCGATGTGCTTCATCGCATCCCTGCTTGCGATCTTTCTGGCACTAAACGCGATACTGCGCGGGTTCAGATCCATCATCGCAGTGCTGGTCTGCAGACCTCTGCGGAGCATATTAATGTACCTGCGGTGCAGGAACGTTCTGATTGGTTAGAAAAGACAAAAGCGCTGTTTACATAG
>CpMEX9_26
ATGGCTTCACATCCATACCGGAATCACTGCAACGTCTGCGGCAATCTCCTAAAAAAGAACGGCAAAACGTCCACAGGAAAGACCCGGTACAGATGCAAGGGATGCGGAGCATCGTCGACAGCAACGCGATCAGGGACGCTGCATCAAAGACAGATGAAGGATTTTATAACGTGGCTTTTAGGCCCCACCTCGCGCTATAACAACGATATTTCGCGAGCTCAGCGTCGTTCAATGTCCTGGTGCTGGCAGGTTCCCGTCCCACAGCCAGAGATGTTAGACAACGCGTACATATTGGTATTGGATAAAGGAGCTTCTTTCCGCCCAGAGCACCTTCTCGTGGCATATAACAGCTCCCATGTACTGGGATGGAAATGGGTAGACAAAGACAATAAAATCGCATGTATGCAGGTGCATGACCATTTCCCGCAGCCAAGTGCCGCAGTTATTGACGGAAGTCAATCAACGGCTCAGACAATCCAATCCATATGGCCGGGGATACCAGTACGCCGATGCCTATCTCATATTAGAAAGAGCGTTGATCAAAAAACTTCACAAACACCCCGAACTCAGCCTGCTATAGAGATAAAAGAGCTAACCGATTCCCTTAAGAATGTTTATACGTCCGAACAGGCTAAGTTGTGGCTCGCTCGCTACGCCAGGTGGGAGGACAGATGGAAAGAACTGCTAAAACATCGCACCAATGTTTCTAAAGATAACTGCAGCATAGACGATTACGAATGGGAGTGGACGCATAAAGAGTTACGAACAATCCGCTTCATGTATAGAAAATTGATCAAAAAGGAAGAACTCTTCTTTCCTTTTTCCGGATCCGACATTGTTGCCCACAACGTATTTTTGTCTCGTCGCGATTCACAGTTGGGAGAGACCATCAGCACAGATATTACAAATCTTTTCAGTGCACACCGTGGTATCAACCACGATCATGGCTGCAGAATGGTGGAGTGGTATCTGAATAGTAAGACCGAGTCTCCTTTTATACCCGAGCGCATTATCAGCCATGATCACTGGAGATGA
>CpMEX9_27
ATGAGGGAGAAAGTTGTTTTATTCTTATCAATAATTATGGCGATCATGCTTCCGGTAGGGAATGCAGCTGCAGCGCCTGTTGTGCATAACCCAGCTTCTACAGCAAATCGGCCAGTCTATGCGATTGCCCACCGCGTTTTAACCACTCAAGGCGTGGATGACGCAGTTGCGATCGGTGCGAATGCGTTAGAAATTGACTTCACTGCGTGGGGTCGTGGCTGGTGGGCAGATCATGATGGTATTCCTACTAGCGCAGGTGCTACTGCAGAGGAAATTTTTAAGCATATAGCTGATAAGCGTAAGCAGGGAGCAAATATTACTTTCACCTGGCTTGACATCAAGAATCCAGACTACTGCAGGGATGCTCGTAGTGTGTGCTCCATAAATGCGTTGCGTGATTTGGCACGTAAATATCTTGAGCCGGCAGGGGTTCGAGTTCTCTATGGGTTCTATAAGACAGTCGGCGGACCTGCCTGGAAGACAATCACCGCTGATCTTCGGGATGGCGAGGCGGTAGCTCTTAGCGGCCCGGCGCAGGACGTATTAAATGATTTTGCAAGGTCTGAAAATAAGATCCTTACTAAACAAAAAATCGCTGACTATGGTTACTACAACATTAACCAAGGGTTTGGTAACTGCTATGGAACCTGGAATCGGACTTGTGATCAACTCCGTAAGTCCAGCGAAGCTCGTGACCAAGGAAAACTCGGTAAAACTTTTGGGTGGACAATCGCTACAGGTCAGGACGCGCGAGTTAATGATCTTTTAGGAAAAGCCAACGTAGATGGACTGATCTTTGGCTTTAAGATTACTCACTTCTACCGTCATGCAGACACCGAAAATTCTTTCAAAGCCATCAAGAGGTGGGTGGATAAGCACTCCGCTACTCACCATCTGGCTACCGTAGCGGATAACCCGTGGTGA
>CpMEX9_28
GTGCATACCCCTAAAACTATCTCTACAGATTTACCCACTACAGCTGGCATTTCCACGGATCATACGTCTGCCCTTCGCACAGAAAACGTCACCCTTAGCTGGGATAAGCATGTTGTAAGCACCGACCTTAGTGTTGACATACCCACGGGGAAGTTCACGGCTATCATCGGCCCTAATGGTTGTGGAAAGTCAACGCTGCTTAAAAGCTGTGCCCGTATTCTTGCCCCAGACACTGGGTCGATTTATCTTAATCAGCACAATCTCACCCACCTGCATACCAAGGAGATAGCCAAACAGCTTGCGCTTCTCCCCCAAAGCACCATCACTCCGGCCGATATCACGGTAGAAGAGCTCGTCCGCCGCGGACGATTCCCTCATCACAATTGGTTACATCAATGGACCGCCGAAGATACTCGTGCCGTCGACGCTGCTCTCAATGCCGCCAGTGTTAAAGAACTCACTCACAAACGCGTGACCGATTTATCCGGTGGACAGCGTCAGCGCGTATGGCTTGCAATGGTTCTAGCCCAAAATACTCCTACGGTACTTCTGGACGAACCCACCACCTTCCTAGACATCGCCCACCAGTACCAACTTCTTGAGTTAGCACGATCTCTTACAACTCAGCTCAATCGCACCGTTGTCGCGGTACTGCACGATCTACAACAGGCTGTCCGCTACGCCGACCACCTGATTGTTATGAAAAATGGCAGCATCGTAGCTACCGGTTCCCCGCAGGAAGTGATCAGCGCAGAACTCATATCCGAAGTTTTTAATATCACGGTTCGCACCATGCTTATCGACGACCAACTCATAGTCATTCCAACCGAATTACCAGTGCCAAACGTCGCTATGATGCAGGGCTAG
>CpMEX9_29
ATGACTCATCGCCGTTCCTTGTATACCGCACTTATTCTGACACTGCTGCTGGCCATCTCCGCGGCGGTGGCTGTTTCACTGCCCGGCGCGGGCATCACCACGGCCAAAGTATGGTCGGTTTTTCAAGGCGATGATTCTAGCCTTGCTCACACCATCGTATTTTCTTGGCGAGCCCCGAGAATCGTCACAGCCCTCTTTGTAGGCGCTGCCTTAGGCATCGCAGGATCACTCTTCCAGGCATTAACCCGAAATCCGCTGGGCTCCCCGGACATTATCGGCTTTAATACGGGTGCTTATACCGGGGTTCTTCTCACCATGATGGCGGGCATGACCAGTTTTGCTTCCGTCGCTTTCGGCGCTCTCGCCGGAGGTCTGGCCACGGCCCTCGCAGTCATGGCATTCTCTGTTCGAGTGCGTATCGACGGCCTCCGCATCATCCTGGTAGGCCTTGGTGTTTCCGCAATGCTCTCGGCGTTTAACCGCTGGCTTATTACCCGTGGCGACCTCAATACCGCATTATCTGCTGCTAGCTGGGGCGCCGGAACTCTCAACGGAATCCGCTGGGCCGCAGCCACCCCCGCCGTAATAGCACTAGGCATCATCGTGGCGCTGGCGCTGCTCCTGGGCTCACGCATCGATATCCTCAATCTTGGCGACGATACCGCCACGGCGCTTGGACTCCCGGTAAATCCCAGCAAGTTTGTCCTGTTGATCGTCGGAGTCCTCCTCATTGCGACCACTACTGCCATCGCCGGACCTATTTCTTTTATCGCATTGGCCTCCCCTCATATTGCTCAACGCATCACGGCCAGCCCTCGCACGCCTCTATTAGTCTCTGCACTCACGGGCGCAACATTGCTCCTTGTCGCAGATATCATTGCGCAGCGGGCATTCGCACCCGTTCAGCTCCCCGTGGGGCTAGTCACTGTAGTTATTGGTGGCATTTACCTGCTATCTCTCATTGCCTCAGCTTCCCGACGCGCCTAA
>CpMEX9_30
ATGGTTTCGACCGCCTCATCCAACCCTAGCCCGATCCGTGGCTTCCTTCGGAAGTCTCAGCCCAACGTACAGCGAACGCGCCGCTCACTGCTTGTCGTAGTGCTGCTGTTAGCGGTACTGCTTGTCGTAGGAAGTATCGCCAGCGTCATGATCGGCGCAAGGCTTATTCCCCTTCCTGAGATCCTTAACGCTCTATTCCATCCAGATCCCACTAATGTGTCTTCCACCATTGTGTGGGACCGACGCGTTCCGCGCACCCTCCTAGCCATTGTCGCCGGCATGTCTCTTGGTCTTGCTGGCACGCTCTCTCAGGCCCTCACTCGCAATCCGTTAGCAGACACCGGCGCACTGGGAATTAATTCGGGCGCTGCTTTTGCCATCGTGGTCGGCATCGCTCTTTTCGGTGCTTCTTCACCATGGGCATTCTTAGCACTAGCACTCCTGGGAGCATGTGGTGCAGCAGCGGTGGTGTACTCGGTGGGTACTCATCGATCAGCAACAGCAGACCCAGTCCGGCTGGTTTTATCTGGTGTGGCTCTGAGCGCAATCCTTTCAGGAATCGGCGAGGGGCTCTCCTTAGTTAATCCGCAGGCCTTTGATCGTTTAAAGAGTTGGATGGTAGGAAGCGTGGACGTCGGCACGCTTATGCCTCTGGGAATCGCCGGTGTGGGTCTTGCCTTCGGCATTGTGCTCACAATCGCTTGCGCTCACGGACTTAACGCACTTGCTTTGGGTGATGCCATGGCTACATCTATTGGCGCATCCACGGCACGCATCCGCTTCATTTCTTTTATTGCCGTAGTAATACTTGCGGCCAGTGCAACCGCTGCAGCTGGAGTCATTATCTTCCTCGGCCTTATGGTTCCCCATGTCGCCCGCTGGATTGTGGGACCTGATCTGCCTCGTGTCCTCATCACTTCCCTGCTTCTTGGACCGCTCGTTCTCGTGGTAGCGGATATTGTGGGGCGTTTGATTGTCCCCGGCGAATTTCCCGCCGGAGTGGTTGTGTCCTTTATCGGCGCACCATTTCTCATCGCTTATGCCCAAAGCAGGAAGGGAGACATGTGA
>CpMEX9_31
GTGAAAGACACTCAATCTCTGAATACATGGAGCCACCGCATTGCTGTGATGCTGGCTCTTTTCCTTTCAATTTCCCTCATCTTTTCATTGGCCGCATGCTCATCCGAAGAAAAACAATCCAAGGATGCTGGACAAGGTAATGCTGACGTAGCCACCGGTGGTGCACACTTCTCCACGGCTGATGCAGAAACTGCAAAGCTCGGTAGCGACGCAGCTCCAGGTGAGTTCCCTCGTACTGTTAAGCACGCTTTGGGTGAGACCGAGATCAAGGAACAGCCTAAACGTGTGGTTGTTTTGGATACCGGTGAACTAGATAGCGTCCTTTCCCTAGGTATCACCCCTGTGGGAATGGTGACTACTAAGGGAGCAAACCCTGTCCCAAGTTATCTTGCAGACAAAGTAAAAGACGTTAAAAGCGTAGGAACGATCAACGAGATCAATGTAGAAGAGATTGCTGCTTTGCAGCCTGATCTGATCCTGGGCAGTAAACTGCGCGCAGACAAAATTTATGCTCAGCTCGCAGAAGTCGCACCAACTGTCTTCTCCATCCGTCCTGGATTCCCTTGGAAAGAAAACTTCCTTCTCATTGGCGATGCTCTAGGTAAAGAGAAAGAAGCAGAGGCAAAGCTGAACGAGTACACCGAAAAGGTTGAGACCATCAAGGCCTCCGTGCCAGCAGATACCACGGTCTCTCTTCTTCGTTTCATGCCTAAGCGTATTCGCCTTTATGGCAACAAGTCTCTCCTCGGTGTAATTCTTAAAGACGCAGGCCTTGCCCGTCCGGAGAATCAGAACATTGATGAGCTGGCTACTGAAATCTCTCCTGAGACTATCGACCAGGCAGAGGGAAGCGTGATCTTCTACAGTAGCTACGGCAAGCCTGATGCGACCGGCCAAGATGCCATTGTCAATGGCGCTGCGTGGAAGAACCTTAACGCGGTGAAGAATGGTCAGGCGCATGAGGTTAATGACGACGTATGGTTCCTAGGCCTTGGGCCCACCGGTGCTATGCAGATCGTGGAAGAACTCAAAGAACTGCTCCCCAAGAAGTAG
>CpMEX9_32
ATGCCAAAGTCAAAGATCACCCAGAGCTCCGCTCCTTTTGCGTCGAGCTCTACCTCTAACCGCACCCCGGTGAAGATCAATTCCACGGGCACTCCAGTGTGGTACAAAACCATCATGTTCGGCCTTATTCTGGCCGGTCTACTATGGCTTATTGTCAACTACCTCGCAGGTGAAGATATCGCTTTCATGATGTCCCTTGGCGCATGGAATTATGGCATCGGTTTCGGTCTGTTTATTGTGGGGCTACTCATGACTATGGGATGGCGCTAG
>CpMEX9_33
ATGAACGATGTGATTGCTGGCCGCTATGAGCTTGGTGAGGTCATCGGCACGGGTGGAATGTCAGAGGTCTACTCTGCCACCGATACTCTCCTTGGCCGCGAAGTCGCCATAAAGATGCTGCGTGCAGACCTTGCCCGCGATGTGAATTTCCGCGAGCGGTTTCGCAGAGAAGCCCAAAACTCCGGCAAGCTGAATCACCCAGCGATTGTTGCGGTGTATGACACTGGCGAGACCGAACGAGCGGGCATCAGCACTCCTTACATCGTGATGGAACGGGTGCACGGTCGAACCCTCCGGGATATCGTGCGAGAAGACGGCCCACTTTCCCCAACAGAAGCCGCACAAACGTTGCTTCCGGTATGCCAAGCGCTGCAGTTTAGCCACGACGCCGGGATCATTCACCGCGACATTAAACCCGCAAACGTGATGATCACTAATACGGGCGCGGTAAAAATTATGGACTTTGGCATCGCCCGCGCGCTTGACGACGCCACCAGCGCCATGACGCAGACCTCCGCAGTGATCGGCACCGCCCAGTATCTCTCCCCTGAGCAAGCCCGAGGCAAGCTTGCCGACGCCCGCTCCGATGTCTACGCCCTGGGCTGCGTACTTTATGAGACCCTTACCGGGCGTCCTCCCTTTGAAGGAGAAACACCCTTCGCCGTCGCCTATCAGCATGTCCAAGAGGACCCGGCCAAGCCCAGTGAATTTGTTTCCGATCTCACCCCTACTGCTGCGGTGAACGTCGATGCCGTAGTCCTCACAGCGATGGCCAAGCACCCTGGTGATCGCTACCAAACGGCTATGGAAATGGGTGCGGATCTTGAACGTCTAGCTCGGCATGCTGTGACAGAAGCTGCTCGCCATTACGTTTCACCTGCCAGCTTGATCAGCCAAGAGCCTAACCCCACCACTATCGTTCCCGTCACTCAGCTAGATCAGCCGGAAGCGGATCCGGTCACGTCGCGAGCAGAAAGAGCCGGATATGAGCGCTCTGCTTTTGCTGGCCCGGCTCATGCCGCGGAAGAAGATCGATCCGGCATGAGCAAAGCAATGAAGGCGGTTCTTGCGGTTCTTGCAGTGCTGGTGCTCGGCGTAGGCGGCGCTTTTGCCTACGATTATGTGAGCAACAGCAGCAAAAATAGATCATTAGTCAATATTCCCAAGTTGGAAAAGACGTCTCAGCAAGATGCAGTGAACCAGCTAGAGCAGCTGGGTCTCCAGGTCAATGTGATCGAAGAGGCTAACCCCGAGGTGCCACGGGGGAAAGTCATCAGAACCAACCCCACAAGCGGTTCCTCAGTACAAAAAAACACCACTGTTACAGTGATTGTTTCTTCTGGCAAGGAAGTCACTGAGGTCCCTGATCTTGCGCGCAAGAATACCGCAGATGCAGCGAAGATTCTTGAAGAAGCCGGATTGCAGTTGGATTCAACTGTTCGTGAAGAAAGCTCAGATAGCGTTCCTAATGGAGAAATCATAGAGCAAACTCCAAGCGCTGGCTCGCAAGTTTCCCGAGGCTCAAAGGTGGTCATCACCGTATCTACTGGAGTGCAAAATGTTCGTGTTCCGGTGGTGACAGGAATGAAGTGGGACCAGGCAGAAGGCAATCTCACGTCACTGGGATTTGTACCCGATGTACGTACTGTGGATGCTCCCGAACCAGCCGGTACCGTTGTTGCCGTCTCTGGCGAGGGAACTGAAGTGCCTAAGGGATCAACAATCACGGTCAAGGTATCCAACGGCCAAATGTTTAACGTCCCCAACATCACTCGGCTTACCGTTGCTGATGCCGTAAGGGCGCTTAATGCTGCAGGTTGGACGGGTACTGCTTCTAAGCTCACTCAGGGAGAACGCGTACCCACGGTATCTTTGTCCGATCAGAATTTGATCGCTTCCCAGGTTCCGGCCGCCGGCACCCCACTACGCAAAGATTCACCAATAGAAATTCATCTCTATGAATTCAGCCTCTCAGCTCTTACTGGCACTCGCTAG
>CpMEX9_34
ATGAGCATTGATTACGCTTCTCCAGATCCCGCGCTTCAGGCCCTCATCGGCGACGACTATCGTCTCCAGTGGGTTGTGGGTACCGGCGGCATGTCTACAGTATGGCTTGCCGACGACACCCGTAACCAACGCGAGGTAGCAGTCAAGGTCCTGCGTCCTGAGTTTTCTGATAACAATGAGTTCCTCTCCAGGTTCCGCAACGAGGCGCTCGCCAGCGAGAACATCATCTCAGAAAACGTTGTACAAACTTTTGATTATCGCGAACTCACCGACCCATCTGGCCGGACATTGTGCTTCATTGTCATGGAATATGTGCGTGGTGAGTCTCTCGCAGACATGTTGGCGCGTAAAGGAACCCTCGATGAGGATCTTGCCCTCGATGTCCTCGAGCAGGCGGCCCATGGCCTATCCATTATTCACAGGATGGGCATGGTTCACCGCGATATTAAGCCCGGAAACCTCCTGATTACCCAAAACGGCAAAGTAAAAATCACCGATTTTGGTATAGCCAAGGCGGCGGCCGCTGTCCCGTTGACTCGCACCGGCATGGTAGTGGGAACTGCACAATACGTCTCACCGGAGCAAGCTCAGGGTAAAGATGTCACTGAAGCATCAGACGTCTATTCCCTTGGCGTTGTGGGGTATGAGATGCTCGCCGGCAGACGTCCTTTCACAGGTGATTCCTCTGTCTCGGTAGCTATCGCCCATATCAACCAGGCACCACCCGCTCTTCCCACTACGGTTTCCGCCCCAGCCCGTGAGCTTATCGGTATCGCCTTACGTAAGGATCCAGCGCATCGATATGCCGACGGCAATGAGCTTGCCCTGGCAGTGTCTACTACCCGTATGGGGCAGCGTCCCCCGCAGCCTCAGTCAGCACAGCTCCAGCAGATAGCACCCGAACCAACCCCTACTGCTTCAACCCACGCATTAGGTCAGACGGCACAACCCACCACGGTTATCCCAGCCACTGGAGAGGTTCCGCAGACTGTTTCTGTTGGTCAGATGACGGGAACTCATACTGGTTATAGCGCAGCTCCCGCAACAATTCCGCCGGAGGAAAAGAAAAAGAGCTCTGGCGGAGTAGGCACTGGTCTCGCTGTGGGAGTTCTCCTCGCAGCATTATTTGGTGCCGGCGTATGGGCTGCCAGCCAAGGTATCTTTGGCGATTTGTTGGGAGGAAGTGACCAGCCCAGTAGTTCGGTCAATCCCGAGACGATTACCGCAACGGTCACGGAAACGCCTACGATTCGGGAAGAACCACGGCCAATCCAGCGTCCACAGGTAACTCCTACGATTAGCAGTGAACCTTCGGAATTTCCTGATGCCTCAGAATCTGTTGTTCCGCTGCCGCCCACGGACAATCCCCGAACAGCGCCGACCGTAGATCTCAACGAGAGGTCGCAAGTTCCTTCCACTCATCAGAATACGTCTCCCACTCCAACACGCGGAAACGGTTCTGACCCCATCGCCGATCTATTGAACACTCTTAATACCCCAGAACAAGGAGGTGCCCCATGA
>CpMEX9_35
ATGAACCGATCAATCCGTTTTACTAGCGTCTTCGCGCTTCTTCTCATTCTTGTCCTCCTAGTTAACCTAACTAGGATCCAAGGTTTCAGCCAGGAAAAATACGCACAGAGTCCTTATAACCGGCGAGCCTTCATCGAGGCAAAGTCACAGGCTCGCGGACAAATCTCTGCTGGCGGCCAGGTACTGGCCGAGTCCTATAAAGACGAGAATGGTTACTACCAGCGTCGCTACGTGACCAATCCCATTGCCTATGGGCCAGTACAGGGGTATCTATCCGATATCTATGGAACCGCAGGGTTGGAGTCAAGCTACAACGGGATCCTCAACGGCACGGATGATTCTCTGGGATTCTCACGGTGGTGGGACGATCTCCTGGGCAACGAGCATAAGGGCGCTAACGTAGAGCTCACTCTAGTCCCCAGTGTGCAAGAAGTTGCTTATAATCAGCTGGCCAACGCTGGCTATGAGGGTGCCGTAGTAGCACTGCGCCCTTCTACTGGTGAGGTACTCGCCATGGCCTCTACGCCGAGTTTCGATCCTGCTGCGATCGTGGATCCCACGACTGCAGAATCCACGTGGGCAGCGCTTAATTCCAACCCGGGAAACCCACTCCTTAACCATGCAACTCAGGAGATTCTGCCACCAGGATCCACGTTCAAGGTGATTACAACTGCAGCGGGCCTCAACGCCGGGTATGGTCCAGATTCTAAGCTCACTGGCCAATCTCAGATTACGCTTCCCGGAACTACGGCAACATTAGAGAACTACGCTGGCCAAACATGCGCCGGCGCTAAAGAAGTCACCCTAGCTACGGCCTTCCAGTTTTCCTGTAATACCGCCTTTGTACAGATGGGTATAGATACAGGCGCCGAAAAGCTGCAGGAAGCAGCTAATGCTTTTGGTGTTGGGGATTCCTACGATCTCGGGATTGGTATGGCACGTGGAACGATCGGAGATATTTCTTCTGCAGCGGCCCGCGGGCAATCTGCGATTGGCCAAAAAGACGTAGCAATGTCCGTCCTACAAAATGCGGTTATCGCTGCAACAGTGGCTAATGGCGGCAAGCGAATGGAACCTTACCTGGTCTCCAAGATTGTTGGACAGGATTTAAAGACGATTTCTGAGACCAAACCCCGCGAGCTCAATCAGGCGATCAGCCCTCAGGTAAGCACTACGTTAACCCAGCTCATGAGACTTTCTGAGCGCCATACGGCAGGATATACTGGCGCAGACATCGCCTCCAAGACGGGTACTGCTGAACACGGTGAAGATTCTCGAAATTCCAACCCCCACGCGTGGTATATCGCCTTTGGACCTTCTGTTAACGCCGATGTTGCCGTAGCCGTGGTGGTAAAAAACGGTGGTTCAGCTGGCCAGGCAGCAACTGGTGGTTCGGTAGCCGCCCCAATTGGTCGGGCAGTAATCGCAGCAGCTCAAGCAGCGCGTGGCGCGCAGAGATAG
>CpMEX9_36
ATGTCTTTTGCTCAACGCCTTGCCTCACGACGCATCGAATTTGGCTTGCTTGTCCTGGCCACTGTTCTCATCGGAGTCACCCTGATCAACCTGAACATGGCGCAGGGTCTCAAGGTCACCACGGAAACGCTGTGGGTGATCGGTGGGTTCATCGGAGTATTCACCATTGCGCATCTGGCCATTTGCTTCACAGCACCCAATGCAGACCAGCTCATGCTTCCCGTGGCCAGTGTGCTTAACGGGCTGGGGTTAGTTACCGTCTATAGACTCGACTTGGCCACTGGTAAATCGCTAGCTGGCCGGCAGGTTATATGGACGCTCGTGGCTATCATTTTGATGATCGTAGTACTCACTGTGATCCGTAATCACCGAATACTCTCTCGGTATTCATATATCTTGGGTTTGCTTGGGCTTGTGCTTCTTGCACTGCCACTCGTATGGCCCACCAAGATGAACGCCGACGCTAATATTTGGATCTCCATTGGCCCCTTCTCTGTTCAGCCAGGAGAATTTTCCAAGATTCTGCTGTTGCTTTTCTTCGCCCAATTATTAGTGAACAAGCGAGCGCTTTTTAATGTGGCGGGATACCGCCTCTTAGGCCTCGAATTCCCTCGGCTGCGGGACCTCGGTCCTATCTTGGCTGTCTGGTTCTTTGCCATTCTGGTGATGGCCGGTGAGAATGACTTTGGCCCAGCACTCCTGCTGTTCAGCACAGTATTGGGCATGCTCTACCTAGCCACCAACCGCGTCTCATGGCTACTCATCGGCGCCATGCTGGTGGTCATCGGCGGTACTACGTTGTACCAGATCTCTTCCAAGATCCAATCCCGAGTAAACAATTTTATGGATCCCCTAGCCAACTTCAATGGCACGGGATATCAGCTCTCTCAATCATTGTTCGGACTTTCCTCGGGCGGCGTTGCCGGTTCAGGTCTCGGACAAGGCCATCCAGAGCTCATTCCGGTCGCAGAATCCGACTTCATACTTGCCGTTCTCGGCGAGGAAATCGGCCTCGTAGGCCTGGCAGCTATTCTGGTTCTTTTTGCCATCTTTGTTACCCGTGGTTTCCGTACGGCATTACGCGCACGTGATTCCTACGGAAAGCTCGTTGCCTCTGGACTTTCCCTCACCATTGCTATTCAAGTATTTGTGGTGACCGCCGGCATTACAGCCCTCATGCCAATGACTGGTTTGACCACACCTTTTATGTCCCAAGGCGGCTCCAGCCTCATGGCTAACTACATCCTTCTTGGGTTGATCCTGCGGATCTCTCACTCGGCACACTCCGGACAGTCTGATGTCGCAGGAGCTACTGCTCAAGGTGGGTCTTCTGTTGGACATAGGCCAGTTGTTAGCAAGGAGGCTCAACGATGA
>CpMEX9_37
ATGCTCAGACTTAATTATGCGGTGGCCTCCGATAGAGGCCTCGTGCGCGGGAATAACGAGGACTCTGCATACGCGGGTCCTCACCTCATTGCGCTTGCCGACGGCATGGGCGGTCACGCAGCGGGTGAGGTGGCATCGCAGCTGATGATCAAGCACCTCATGCCGCTCGACGCCAGCCCCGACGACAACGATATGCTCGCGCTGCTTGCATCGGGCGCCGACGACGCTAACCGGGCGATCGCGCAGGGCGTGCGGGATGAACCGGCCACCAACGGCATGGGCACCACGCTCACCGCAATCATGTTCAACGGCACCGACCTGGCAATGTGCCACGTTGGCGATTCCCGCGGCTACCGCTATCGCGATGGCGAACTTGAACAAATCACTGTGGATGACACCTATGTGCAGTCACTAGTAGATAAAGGCGAGCTCTCCCCTGAAGACGTCTCCACGCATCCGCAGCGTTCTATGATTTTGAAGGCCTACACTGGCCGCCCCGTTGAGCCTACGCTCACCATGCTAGAAGCCCGTGCTGGCGATCGGCTGTTGCTATGTTCCGACGGACTCTCTGACCCAGTAACGCACTCGACCATAGAAACTGCTATTGCCCAAGGGACTCCCGCCGAGGTGGCCCGCAAGCTCGTGGACCTAGCGCTGCGTTCTGGTGGCCCGGATAACGTCACCGTAGTGGTCGCTGACATCGTGGAAGGCCCCAGTGACGACCAAGAGCTCCCTGTAGTCCCCGTAACAGCAGGGGCATTGAACGGAGAACAACCAGAGGATCCCCGTCCCGATACCTCAGCGGGTCGGGCTGCCATAGTGATGGCGGCACGCCAGCCACAGACTATCCCGGCGCGCGATGCACACACGGTTACAGCAGATCAGGCTAATGCCGTCAACACTAACGAGCCCCCCACCGATGGTGAGAAGAAAAGCGGACGCGGTAAATTTTGGGCGGGCATCATCACACTTCTTGTGATTGCTGCAGCCATAGCCGGTGGCTGGTGGGCAAAAACCATGGTAGATAACAATTATTACGTGACCACTGCCAATGAAGAAGGTCTAGAAAACGCGATCGTGATTGAACGCGGCGTGGATCTTGAATTCTTTGGTAAGCCACTACATTCCACTTACCAATATGCCTGCCTGAATTCCAGTGGCGATCTCTCCCTTATTCCTGAGAATTCTCACGATACTTGCCACCGCTTCCGGCTCAAAGACCTCACCGAGTCTGCACGTAGTTCCGTCGCTAGCCTGCCGGAAGGCAACTACAACGACGTACAGCAGCAAGTGCAGCAGTTAGCCAATCAGCTGCTGCCGGTATGCGTCACCCGCGAGGCTGTGACTAAACCGGAGGAGAAGAAGCCCGAAGACCAAGCACCTAATGGTGCACCCCCTCAAGCGGAAGCAAACCCCGCTGCTCCTCAGGAGCAGGAGGGGGCGTCGCCAAGCAAAAAGCCGGAGCCGGGTGATCTCTCCACTCCCGGAGTGACTTGTAGAGAGGTGAAGTAA
>CpMEX9_38
GTGGAATCCGTTATTGTTTTCAGCTTGCGCATCGCTCTACTGGTGCTCTTATGGCTGCTGATCCTGCTTGCGCTGTGGATCCAACGTAAAGATGCCAAGACGGCATCACAGTCAAGCGGAGCCCCCGTAGCTGCGCCGGCCATTCCCGGCGCGATGAACGTAAGCAAGCCAGCAAAGCGAGGCGGCACACCGCGCCAGATCGTGATTGTTGAGGGCCCATTGATGGGCTCACGTCTGGATTTGGGCTCATTGGATGAGATTACATTGGGCCGAGCCAAAGAGTGCACGTTTGTTGTCGGCGACGATTATGCGTCGGCACGCCATGCGCGTTTGATAAAGCGCGGCAACGAGTGGTTTGTGGAGGATCTAGACTCCCGCAACGGAACGTTTGTGGGCGGTTATCGCATTGACCAACCAGAAAAAATTAGCACTGGTAGTGACATTAAAATCGGGCGTACAACGGTGAGGTTGGCTGCTTAA
>CpMEX9_39
ATGTCTTTAATGGACAAGATGGCCAGGCTGGATAGCGCCATGCAGCGCGGCCTGGACAATGGCTTCGCCTTCGTCTTTGGCGGCAAAGTAGTTCCTGCAGAGATCGAGGAGCTTCTCAAGCAGGAGGCCCAGGATAATCTAGTCCGTACATATGAGGGTGACGTCGAGGCGCCAAATGTTTTTCATATTGGTGTAAGCCCTAAGGATCTGGCCAATCTTTCACAGCGTTATCCTTCACTCGCTGATGATTTCGCAGATCAAATGAGCCGCTACAACCGTAATCAAGGCTGGACATGCGTGGGCCCTGTTGTAGTAACCATTGCCATTGAGTCAGGTTTACGTACAGGCCAGTTACGCGCCTTTTCAAGTGTTGATCCAACTCCCACTGGCTATAGCGGCTTCCAAGGAATTGATTATGCCGCACCCGATTCCGTTGATGCAGACGATATAGAAGATATAGAGGACGCAGACAATACGGATCCCAAGGGATCGCAGTGGGATTCCGATTCTTTCCAGGACGATGAAAGCGAGGACGTCGTGCAGCACTATCAGTCGCCGCAGTTCCCCCAAGAGCCCCGCACCGAGTATCTTACGGCGCAGGCCCCCGAGGCTATCCACACGGAGGTTCCAGTTCCTCCGGCAGCACCGACTACCCCAACGGTCAGCTTATTGTTGCAGGATGGTTCTTCTCGGACCTATCTAGTCCATGAAGGTTCCAACATTATCGGACGCAGCAACGACGCAGATTTCCGTCTTCCTGATACCGGCGTATCCCGGCAACACGCAGAAATTACGTGGAATGGACACGATGCCATCCTTACGGATTTGAAATCCACAAATGGCACAACTGTCAATGACACCCCTATTGATAACTGGCTGCTTGAAGACGGCGACGTGATCACCGTAGGACATTCCCACATTGAAGTCCGTATTGTTCATCCCACGTACTATTAA
>CpMEX9_40
ATGAGCCAAACACAAAACCGATACGCCGGAATCTCACCGCCTCCTCGCATTACGCATTTACTATGGGCAACAGTCTTACTTATCAGCATGGTGATTGGTGCCGTATCTGGAGGATTTGCCGCCGGTTTTTTGGCTAAGAAAATCCAGGCACCAGTAACCGACTTTATTGTGGTCGGCGGCATGCTCGGAGCATCGCTGCTAGGCATTGCGCTTTTCTATCTAGGCTTCATACAACGATGCCACTGGGGACGACGAGAACTCGGTTTTATATCTTCAAGCAGATCGCTCTGGCACCTTATGTGGTGGTTCCCATTGACTGTCACGATCGGCAGCATTGGAGCAATGATCGTCGGAACTTCAATGGGATTATCGTCTAAGGAAGCTGATAACGCTGCAGCAGGGTTCCACCTAGGCCCAATTGCGTCCATCGCCTTACTCGCAGGAACCATCCTCATTGTCCCTTTCTTTGAAGAAGTAATCTTCCGACGCGTCCTCCTTGACTGGCTAGCCACCAAAATGCCAATACAGTTTGCGTCTTTTCTCGTGATTCTGGCATTCACTCTGGCTCACGTCTCACCCGCGATAATGGCGTACGTGTTTTTCTTAGGGATCTCTCTGGGGCTCGCCAGACTGTGGTTTTCCACGATGTGGGCACCCCTTATCGTCCACGCAGCCAACAACGCTCTGGTGACAATCATTGCGCTAAGCGCGTAA
>CpMEX9_41
ATGAACACAATCCGAATAGGAAGCGGACTCGCTTTCTCCCCCAACAAGGATCTTGAACTGTTTTCCCGCATGGCAGCCAAAGGAAAACACCTCTCAGGAGTCGGCCTTGCCGGACACGGATGGACCTTTAAAGACGGAGAACCCGAGCACGCGATCTTTGACCTTGTCTACGAACACAACCCACACCAAGATTTCTATGATATTTTCGCCGCAGCCGGATGGACGCATGTCCTAAGCGCGAGCAACATTCACGTCTTCAAAGCACCGCCTGGAACTACTCCGGCTCACACCAGCATCGAATCCAAGCGTGAAGAATTCACCCGCCAGATAAAGATTTTCTCCCGTTACAGCGCAACAGCCCTGGCAGTCTTCATCGCAGCTGTTTTTATCATCACCTACGTCCAGCTACCTTCTTGGGTCGCTCCCCTGGTGCTGGTGATAACGCTCGCCCCTGTGGTGTACACCGTGATGCCGCTTCTGGGTTACTGTTGGCACCGATTCAGGCTCCCCGCACCGCAATCGCTTGCTTGA
>CpMEX9_42
ATGGCCCGCAGTTCAGGATTTGATAACGGCAATCTCAGCGACGCCGCCGTTCATATCCTCTTAGCCCTCATCGAACCTCGCCATGGCTACGCAGTAATGCAGTTTCTTCACGACGCAAGCCACGGACATATCGACATCGGCCCAGCCTCGTTGTACACCACGCTGAAAAAACTCACCGCAGCCAATCTGATCACTGAGGTAGATACCGACGAGAACCGCCGTATTTACCACATCACCCCCCACGGGCACGAGGTTCTCACAGACAATCTCGAACGCCGCCGCCAACTCATCACCATGGTCGACTCAATTCTGGAGACATCATGA
>CpMEX9_43
ATGCGTATCTCTCAATCCCTCACCGTTATAACCTCCACAGCACTACTACTCACGGCTTGTGGCTCTTCCGTAACAGCACCAGAAACATCCACCAGCTCAACAGCCAAGGCCGTGACCATATCCAACTGTGGTCGGGAACTCAGCTTTGATAAAGCACCCGAGGCCCTCGTAGGCATGCATCCAGCACAAACAGAGCTGCTGATCCGCCTAGGACTGAAGGATAAGATCGTTGGACAGGCTCAAGCGAAAGCACAGGCCTTGCCTGATGACGTTGTGGATAAGGCAAAAAACATCCCCACCATTGGCGGCGTGATGCCCCCGAGCCGCGAGGAACTCCTTGCGGTTAAACCGGACTTTGTTTACTCCCCCACCACCTATGAGTTCTCCGCCAAACAGGGGTTTGCCAGCATAGAGCAGCTCAAAGAAGCTGGCGCCGCCGCCTATGTTGCCACTGGCGGCTGCGAAGACCGGCGCATGACAGGTGAGGTTTCTGACCTCTTCACTGACCTCGCCAACCTAGGAACCATCTTTGGGGTGCAAGAAGAGGCTCAGAAGATGATTGATAAAGACAAAGCCGAGCTCGAAGGCGTAGAAAATGCGCTTAAAGATCAAAAGAAACTACGCGTCGCGCAGATCTACAGGGAAGGCGACACCTTGCAAGCCATCGGCGCTGGGATCGAATATGACATCCTCAAGCGCGCCGGAGCAGACAACGTTTTCACCCCAGACCAGAAGAACTTCTCCGAGTTCTTCGCCTCAACGTTAACCCCCGAGGCACTTGCAGCCGAGAACCCCGAGGCCATCGTCTTTGCGGCCTATGACGCAGACCATGAACAATCCACACGCGATTACTTAACCAAGACGTTCCCCGACATGCCGGCAGTCCGGGAAAACCGCATTATCTCAGTCTCCACGTCCGATATGTTCCCCGGAACACAAGGAAACATTAAAGCCGTGAAGCACATCGCCAGCCAGCTCTACCCCGGCGCGGTTAAATAG
>CpMEX9_44
ATGAACATCGAATTTGATTGCGTGAGCGTGGAATTATCCGGCCGGACTGTCGTTGATCGAGTCAGCGCTTCAGTGGAATCTGGTCAGATCCTCGGGCTGGTGGGGCCAAACGGCTCAGGCAAGTCCACGCTTCTTCGCACCGTGTACCGCGGCCTTAACCCCGCGTCAGGAACCGTACGACTAGGAGGTGAGGATGTTCGCGCGCTTTCTCATCGCGAGGTTGCCCGGCGCGTGGCGGTCATGCTGCAGGATTCTCCCACCGATTTCGATTTAACCGTTGAGGAGACAGTGATGTTGGGGCGCGCCCCGCATCATTCGATTCTGGGCCGAGACACCGATAAGGACGTCCGCATCGTGGAGGAGGCGATGCACGCCACCGACGTCGTAGAACTCGCGGACCGCATGGTCTTTACGCTGTCCGGCGGCCAGCGACAACGGGTGCTACTTGCCCGCGCGCTTGCCCAGCGCACCCCGGCTTTGCTTCTCGACGAACCCAGCAATCACCTCGACATCAGCCACCAACATGAGCTCATGTCCACCGTGGCTTATCATGGTGGCACGGTCATCGCAGCACTGCACGATCTAAATCTTGCAATGCACTATTGCGACCGGGTACTCCTCCTCAAACAGGGATCAGTGGTGGCCATGGGCACTCCTTCACAAGTTCTCACACCAGAACTCATCCGCGAGACTTTTGCCATCAACGCCCACCTACTCCCAGGTCCAGTCGATCCTGTTCTCGCGTTTACTCCCCTTTCCTCCAGCCTTTAA
>CpMEX9_45
GTGCCCCACCACAATGCGATTAAACAGCTCAGCGGCAAAACGGCGGGTGCCAGTAAGCAACTCACCACCCGCCGACGCCAAACAGCCAAGACACGACTCATCTGCGCCGTCCTAACCGTTGCCATCCTCATTCTTCTTATCGTTTCCGGAGCAACCGGAACCGTTGACGTCAGCCTTTTAGAGGCTGCACAAATAGTGACAGGGCATCTCATTCCCAATATGCCCTGGATGAGCGATGGCAGCCTTAGCACCCTGCAAGATCAGGCCGTATGGCAATTTCGACTTCCCCGCACACTACTAGCAGGGGTCGCGGGAGCAGGACTAGCGCTAGCAGGGGCATTAATGCAGGTTACCGTGCGCAATCCATTGGCAGAGCCTTATATCCTCGGAGTCTCCTCCGGAGCAAGCGTAGGGGCCGTGCTGGTGATCGTTCTTGGTTCAGCAGCTCTTGGCGGCCTCCCCTTAAACATCGCCGCATTCCTAGGCGCTCTGTGCGCATGCATCGCAGTCTCACTCCTGGCAAGGAAAGATGGCACACTTTCTCCCACTCGCATGATCCTGGCGGGCGTCGCTTTGGGCACATTGCTGAGCGCTATAACAAGCTACCTCACCATTTCCACCAGCGCACAAAACGTGGTGAGCGTGATGTTCTTCCTGTTGGGATCGGTGTCGGCGGCGTCGTTAAGCAGTGTGGTGGCACCGTTGGTCGCGCTTCTTGTTTCACTCGTGGTGACCTACATGCTGGCAAGGCATCTCAATGTACTTATGACTGGCGATGAATCTGCCATGTCCTTAGGAGTGAATGCGACGAAACTTCGCGCACTCCTTTTGGTCATAGCGTCGGTCCTCACTGGGACCGTGGTGGCTGTTGCCGGTGGCATCGGATTTGTGGGTCTTGTTGTTCCCCATATCGCGCGCATCGCGGTGGGAGCAGATCACCGCCGAATGATTCCGGTAACGGTACTGGGTGGCATGGCGTTTCTTATGGCAGCAGATCTACTAGCCCGCACAATCGCGCACCCTACGGAGATTCCGCTGGGCATCCTCACCGCTTTTGTTGGTGCGCCCTTCTTCCTGTGGCTTATGCGCCAGGGTGGCGCAGAGAAGGCGGGGTATGGCCGATGA
>CpMEX9_46
ATGCATCAGGCCAATCTTTCACCAACTACACCATCGGCAGATGCCACAATGGTGGAAGTTCTGCGTTCACACACGCCAGAAGCTGCCGCCCAATGGTTTGCAGCCATGCCGCACAGCACGGTGACCACGCTGATCACAGACCTTTCCACGGACGATCTATATACACTGGCCACCACCCTAACGCCAGAGAACGCCCGGACTCTGCTTACAGTCTTTGGGCCCGAAGCAACCGCTCGCGTCCTACATGCTTTATCACCACGAGAATGTGCGGAGCTCGTGGTTACGCTTGATACCGATGTTGCCGCACAAACATTACGGCGGCTGGCTATGGATTCCGAAGAATTCGTCGACGATCTTCTATCAGCATTACCCGTGGCCACCTCAGCTGTACTCTCACGTGTGCTTTCCTGGCCCGCAGAATGCGCAGGCGCCTGGATGCGTCCGGAAGCAATCAAAATCCCAGTGCATTCCAGTGTAGGAACGGCTGCAGAGGCGTGTCGTCAAGCCCCTTCTACATTCAACGAAGGCATCTTTATCGTAGATTCAGACATGCACTTGGTGGGATGGCTCGCACCAGCAACTCTCATTACCTCTCCAGATCGGACACCGGTCGAGGACGTCATGGTCGATGCCGCCACGGTAAGAACATGGTCAACTAAGCCGCTCAGCGACCAAGAGCAGGCAACAGAATTGGCTCACCGCTCCCCCACAGGTACAGTCCCCGTTCTGGATGCCGACCATGTCCTTGGGGTAATCACCCGAAACTCCATCACGCGCATTCACGAGTCGGAATTGCGAGAAGATAATGCCCTCCAGGGAGGTGCCTCGCCACTCGAGGTCTCATACCGGCAAGCTTCAATAAAACAACTGTGGCGGGTCCGAATAGTCTGGTTGGCGCTATTGTTCTTGGCCGAGATGTACACAGGAACTGTCTTGCGCCATTTTCAGGATGAATTAGAAGCAGTGGTTGCACTGGCGTTTTTCATCCCTCTGCTGATTGGCACCGGCGGAAACATAGGCACCCAAATCACAACCACCCTCATTAGGGCAATGAGCACTGAGAGTTTAAGACTCCACGACATGGGCCGCGTACTGCCTAAAGAATTAGGTGCCGGCTTACTACTGGGATTGGCCATGGGTCTACTAGGAGCGATTCGTGCTTGGTCTTTAGGGGTGGTCCAACCGGTTATCCTGACAGTCGCCATAGCTCTGGTGTGTATTTGCCTGTGGTCATCCCTGATCGCTTCCTTCCTTCCGCTCCTACTCAAAAGGTTTGGCGCAGATCCCGCGGTGGTATCTGGTCCTATGATTTCTACGATTGTGGACGGCACAGGGCTCGTCATCTATTTCACTGTTGCTCGGCTCATCATTCTGGGAAATTAA
>CpMEX9_47
ATGGACGTCAGTGCGAGTCCGGTTCCTGAACAAAAAGACGATGACCGAGCACAATCACGCGCCCGTCGATTCACCTTACGTCTAGGGAAAACCCGCACTTTGTACCATCGATGA
>CpMEX9_48
ATGTTTAACCCTCGAAACGGACTTCCCGTTCCTCCTGCATGGCTTGAAACGGCGATCTTTTATGAGATCTATCCGCAAAGTTTCTACGATTCTAACGGTGATGGAATCGGCGACATACAGGGGATCGTCGACAAGCTTGATTACATAGCCGACCTTGGCGCAAACGCGTTATGGATCAACCCTTGCTTCGATTCCCCCTTTAAGGACGTAGGATACGACGTCCGCGATTACTACACAGTGGCACCGCGCTACGGCACTAATGCTGACCTAGAAAAGCTATTCACGGAAGCCCACAACAGAGGGATCAAAGTTCTACTCGACCTTGTCCCCGGACACACCAGTGAGCAGAACGACTGGTTCCAGTATTCCTGTAAAGCAGAACCCAACCAGTATTCGGATCGCTACATCTGGACATCTCACGCCTTTGATAACGGCGACGGCCTTCCCTTCATCGGAGGCGAGGCACCCCGCAATGGCACCTATATCCTCAATTTTTTCAAGAGCCAACCGGCACTCAACTATGGCTTTAACAAGAAAACACGCCCCTGGCAGCAAAGCGTTGATGCCCCTGGTCCGGTAGCTAACCAAGAAGAGATGGCCAACATCATGCGCTACTGGTTGGACAAAGGCGCGGACGGTTTCCGAGTAGACATGGCCGATTCCTTGGTCAAATTTGATGGTGAAGATAAACAAGAAACCATCAAGGTGTGGCAGAAAATCTTTGCGAGATTCCGCAATGACTACCCTGAGGCGGCATTTGTCTCAGAATGGGGCAAGCCTATTCAGGCGCTTAAGGCCGGCTTTGACATGGACTTTTACCTAGATTGGCGCAACAACGGCTATAACATCTTGGCCCGCAACACAGACGATCCGCTAGGGCGCAGCGAAGACCTCAGCTTTTTCAAGCAGGTGTCCGGAACCTCGCCACAGGAGTTCATCGACCAATACTGGCCGCAATATGAGCAGATCCGCGATCTTGGGTACTTCAGCCTAATCTCTTGCAATCATGACACCCCGCGTCTTGCGCCTCGGCTCAACGATGCCGAGCGCCGCCTGTTCTTCATGTTTCTACTCACCATGCCCGGCGTCCCATTCATCTACTATGGCGATGAAATTGGCATGCGCTACCTCGATATCCCAACTAAAGAGGGCGGATACCAACGCACTGGTACCCGCACGCCAATGCAGTGGGATGCGGCGAAGAAAAACTACGGGTTCTCCAGCGCACAAACAGAGGAGCTATATCTTCCACAAGACACAGCCGCTGATGCCCCGGATGCGGCCTCGCAAATGCTGGATCCCGCGGCGTTACGCCCCTTCATACAAAAGCTCATCGGGCTGCGGTCGCAACATCCAGAGCTGCACGCAGACAGCGACTTCTCATTCCTGTGGGCACACGATAACTCCCGAATCCTCGCTTATCGCAGAGAATCCTCAGACGGAAAGCGCTGTGCAGTAGCCCTTAATGCCGGCGACACCGCAGATAGCATCACTCTAGAGTCCCCGGCGACCATCATCGTGAGCTCCGGCGACGCCCGAGTGGAGGACAACACCGTGCACTTGGGGCCGTCATCGGGAGTAGTGGTGGAATTAGCTTAA
>CpMEX9_49
ATGTCCTGTACAACCCATGCAGAGCACACCCACACCCACGGCCCTGAGTGCGGTCACGTAGCTGTTCCTCACGGTGATCACGTTGATTACGTCCATGACGGCCACCTCCACCGTGAACATGAGGGCCACTGGGATGAGTGCGAGACCACCGAGCATCATGTTCATGAGAACCACGATCACCAGCATGGCCCTGAGTGCGGTCACGTAGCTGTTCCTCACGGTGACCATGTGGACTACATCCACGATGGACACCGCCACGCTTTTCATGAGGGCCACTGGGACGATCACTAA
>CpMEX9_50
TTGGGTGAGGAGATCATAACGTGCCCACGATTTTTTCCAGGTGACGGCAAGAAACTAGGTTCCATCTATGCCCTTGCCGTCACCTACTTTTTCGTGGCCACCTGTGGGGCAATGACGTCGCTTGCTATTTCACTTCACTTTGCTTCGCGTGAAAGTGGCGAAGCACTAGTGTCCGCAGTTCTCATCTCAGGAGCTTGTGCACAGGTATTTTTATCACCGCTCCTCACGCCTTTTTTTGACAGGTTTAGGCCACTTACCGTCGCACAGACTGCCGCATTCATAGAATGTGTCGCTCTGGTACTTTTGTGTTTCTTCCCCGAACCAGCGTTCCTCATTGCCGGAAACGTTGTGGTGGCTACATTAAGTGGCTTGTCTATCCCAGCCTATTTTGTGATCGCGGAAGAATGCGCACCATCGCACAATCAGGCACACGTATTTTCCCTCCTTGACACCGCACGGCTCAGCGGAAGCTTCGCAGGACCTGCGCTGGGTGGCCTTCTTTTAGATTTTGGAACCCTGAGCACTGCACTGGCCTACGAAGCTGCAGCCGTTGCAGGCTCATTCCTTGTGTTATGCATACTAGGTTTTCGTCTCCGCAAAAACTTTGCACAGATTAATAGCACCAATACCGGGCGGAAACCGCTCAAAATTTTCCGCAGCATCCTTGAGGCTCCCGCGCTGCTCCTTACTCAACCTCACACGCGCCAAGCACTGACAAGCATCTGGGCCGCCATCATTTTTACGTCCATCTACAACGTGGCTCTCGTCTTCTACGCCACGGAGACGCTCCAGGCGAGTGGACTTATTTACGCAATCGTGGCCCAAGGCTTCATCGCAGGGCGCATTTTTGGCGCACGCATTTCCGCACGCCTCACCGAGACCAACGCGCTGCCTACCTTGGTTAAGGCTGGCGCCGCCATGGGTTTGTGCATCGCCATTCCGGGATTCGTGCCGTCACTTCTTGTATGTATCCCATTCTTTGCGCTGGCCGGAGTCTGTAATGCTCTCCAGGTTGCCGCGCTCAGGATAGTCATTGTCGGCAGTGTACGACCAGCGATCAAGTCCAAAGCACTATCAACAATGGGCACGGTTAATAACTCAGCAATGCTCGTTGGCTATATCGTTGGTGCCCCGGTCATCACTAGCATCGGCCCCAGCTTGGCACTTGTTGTCGCTGGCCTCGGCACGATGCTTTTTACAGTGCTACCGCCAACGTGGCGAGCGCTGCGCATCGCCACTCGCGGGAAGACGGTTACTTCCTCACCTTCTTGCTAG
>CpMEX9_51
ATGATTGGCAATTTGTTCTCAGTGAATCTTTCCAAAGACGGCAGCGCAACTGTCCATTTTGGAGTCACATGGTATGACATGGACTTCTTTTCACAGAAAAAAGACCTTTTCCGCGACGCCCACCTTCCGCACTATTTCAAACAATCGGAACCAATCCTTCTGATGTTTCGGTAA
>CpMEX9_52
GTGCTTGCAACGAATGTCACGACCCAGCAACATGCCAACATCAAGGCCGAGCCCCATGCCCACACACTTGATCGGAGCGACACTAAATTCTTCGACAAGCTCCCGCCTCAACTTGAAACAGAGCTTGCTGGTGTTTCTCCCCCAGGTGCAGCAACACGGCGCAACCCTCGTGAGGACGCTCCCGTGGGTACTCACAAAATTCGTCGATAA
>CpMEX9_53
ATGACCCCCACAGGACACAGCGAACCTTTCGACGATTTCCCACACGATGTCGAAGCCCTGTTGGCGCAGGCACCTGCACCAATAATCCCCTCGGCGCAATTACGAGACAACATCCTCGATGCCATTGCCGATATTCCCCAAGAGGAACCAGAAGCAACGCATGCGCCGCCGATCGATGTCCCAGCTGAGCCTATTGCGGATGTTATTCCGCTATCTGGGCGCCGTAAGTTTACGCGTGGGTTTCTTGCCGTGGCGGCGTCGGTAGCCATAATCGCTGGCGGCTTTGCATTTTGGCCACAAGCAGACCCGCATGCAGAAATGCACAGTATTCTAGCGGCTTCTGATGTACGCCAGGCCAACACTCATGCCATGGGCGCATCACTGGACATTGTTGTGTCCTCGTCAATGAATGAGGGCGGCGCGCTTGTTGATGGTGCACCCAAACTCAGCGAAGGCATGGGCGCACAGGTATGGGCAGTGATGGCAGACGGCTCCACAAAATCCGCCGGCGTTATCGGACCCGAGGATCACGATGGAGTATGGATGCCATTACCAGGGGAAACCTCAAAGGTGATGATTACTGAGGAGCCACTCAAGGGCAGCTCTCAGCCACAGGGCACAGTCCTTGCCGTAGTAGATGTGTAA
>CpMEX9_54
ATGATTTCCACCCTTTCCGTTGTAGAGTTACCGGTCATGGACCCCGATAACCTGCTTGTTGCCAGCGCTCACGGCGACCAGCGGGCATTCGCCGCCCTGTATGACCTACTGGCCCCGCAAATGTTGGGTTTGGCAGCACAGATCATTCATGATCGTGCGCAAGCCGAGGAAGTCATCCAAGAGGTATTCATTGAGCTGTGGCGCAGCGCTAAAAGTTACGACCCAGCCAAAGGCGGTGCCCGTTCCTGGGCGCTACGACTCACACGCTTGCGAGCAATCGATCGCTTGCGTTCCGACGTAGCCACCAAACAGCGCGACAACAAAGACTTCCTAGAGCAAACCACAACGTGGCACGCAGCCGAGGAAGAAGCAGTGGAATCGCTGGAATCGCAGCGAGTTCGCAAGCTTGTCGACGCCATCGGCGAACCACACCGCACCGCCGTCATGCTGGCTTATTTCTCCGGTCTAACTCACCCCGAAATTGCCCAGGCCACCGGAGTTCCCCTTGGTACTGCCAAAACCCGGGTCAGAGATGGATTAAAAAAACTTCGCTCAGCGATGAGCCTCATGCAAGGAGGTGCACAATGA
>CpMEX9_55
ATGAAGAACACCACGATCCGTAAGGCACTTATCATCGGCGCATTCTCTGCAGCTGCCCTCGGCCTCACAGCCTGCGGAGACGATCCAGCTCCCGCCAGCCAGACGTCCACGAGCGAATCTTCCCAGCCCTCCGATGCAATGTCTAAGGATGCCATGACCAAGGAGGATGCTATGACAAAAGACGCCATGACCAAGGACGCCATGGATCGCATGGAGCACAGAGAAGGCATGGACGGCAAAGACCACATGGATCGCATGGAACATACAGAACCCAGCGACGCTATGAAGCACTAA
>CpMEX9_56
GTGTTCCTTTATGTGCTTTTATATTTCAGCTTTAACAATCTTTTGGGAGCACGGCACCTTCTGGTTGCAACCATGCGCGGCGGCTCCCTTCGCACTCACGACGCAACAACAATGGCAGCAATGGTGCAGTGCATGAGCCGTTATTAA
>CpMEX9_57
ATGCTTGAACTCATTTTGATCGGGCTTATCGGTGGCATCGTTACCGGTATATCTCCGTGTATTCTTCCGGTTCTTCCGGTCGTTTTGGCGGTTTCCGTAGACCGTAAACCTACCCATGTGATTTCTGGCCTGGCCCTTAGCTTTGCCACTATTACTTTGGTGGGAACTCTGATCCTTGGTGCGCTGGGATTGCCTAAGGATGTGCTGCGATGGGGAGGCATTATCTTGCTGGTCCTGGTGGGCGTAGGCATGATTGTGCCTAAGCTCGGCGAGTGGATCGAGGCACCATTTAACCGCATTCCGCGCCCAACATCGCTACAGCTCAAAGCGCGTAATAAAGGCGGCTTTGCTATTGGCCTAGCGCTGGGAGCTGTGTATGTTCCATGTGCGGGACCGATTCTTGCAGCTATTACGGTTGCCGGCGCAACTGGCGATATTGGACTTTCTACGGTGATCTTGACCGTAGCGTTTGCCATAGGCGCAAGCCTTCCACTGCTCATTTTTGCTCTCGCAGGTAACAAGATGGGTGAGCGTATCGACGCCGTCCGGAAGCATCGGGGCATCGTCGGCGCAATTATCCTGGCGCTGGCGCTGGCACTGGCTTTGAATGTTCCCGAGAAACTGCAGCGCAGCCTTCCTGACTGGACTGCCGGTGTGCAGGAGCGACTGAGCGATAACGAGGCTGTTCAGAATGCCCTCAGCAACGGAAATGGCAACCTAGATTCTTGCCGTAGGGCTGATAAGGGCAGCCTGCAAGACTGCGGATCGGCGCCAGAATTTGAGGGTTTGACCGGATGGTTTAACACCGATAAACCAGTGGGAACCCATGATGGCAAGGTGACTTTGGTCGATTTCTGGGCTTATGCATGCATCAACTGCCAGCGAGCAGGTGAACACATTACTAAGTTGTATGACACGTATAAGGATGCCGGACTTGAGGTAGTGGGCGTGCACGCGCCCGAGTATGGCTTTGAGCATGAGGCTGCCAACGTGCGCGCAGCGGCAAAGCGTGAGGGGATTAACTATCCAGTAGCGCAAGATAATGACTTTGCTACCTGGAAGAAGTTTAACAATCGATACTGGCCAGCACGGTATTTGATTGATACTAAGGGTAATGTGCGCCATATTCATGAGGGAGAGGGCGCTTATGCGGAGACTGAGCAGCTTGTTCGCCAGCTTCTCAAGCAAGCTAACCCCGATGTTCAGCTACCTGATCCTATTGAAACTGGTGGTGGAACAGATTCTAAGCTCACCGAGCAGCGCAATCCGGAGACTTACTTGGGTGCTGAACGTGCCCGTTTCTTTAACAATAATAATTATGGCCTGGGAGAACGCGACTTTACGTATAAAGAGCCCAGGAAGGGACAGTACTCGCTCAGCGGTAAGTGGGACGTGAAAAATGATCACATCGTTCCTGTTAAAGATGCAAAACTGTCGATCAACGTACACGCAGCTAAGGTTCAACTTGTGGTATCGGGACAAGGAAAAGTGAAAGCTACTTTCCCTGATGGTAGTGACAAAACTTTTGATGTATCCGACGGCACAATAGACGTCTATGACGCAGATAAGCCTCTTGACGGCATAATTTCTTTGGAAATCGAGCCAAGTGTAACGGCATACTCGCTTACTTTCGGGTAA
>CpMEX9_58
ATGGGGTTTTTGCCTTACGAGGCATTCGAGGGGGAAGTAGCACCTGTCGCGTCTGCCAGTGATGCGGAAATCATCGCTGGTGTGAAAGCGATTGTAAAAGCTGAGGGGCCGGTGTTGGGCTCTCGTCTTTTTGTAGCGTACTGCCGTGCTTCAAACCAGAAATTAGGTCGGCGGATTCGTGAACGCCTCATGTTCGCATTAGAGCAAGCCCTTAACTCTGGTGACATAGTAGCTGACATACCCTTTACTCGATCCAACGCTGAAGCCATGGTGCTTCGTCCTCGCTCTAGACCTGCAGTAGTGGTGCGTTCATTAGGTCCGCGTTCCCTCGAGCAAGTTCCGTTAGCGGAACTTCAGACCGTTATGTGCGGCATTGAGGCGGAGAATCCAAAGATAGGCAAAGGGGATTTGTACAAGCAAACCCTAATTTTTTATGACCGTTGGGGGAAGTTGAGCAATAAAGTACGCTTGATTTTAGATCCAGCTTATGACGCTGGTGGCCTCGGCGGTGAAGGATCGCGCCCCGCCATTAGCCGTCCGTATGCTTCTGGGCGGACGCCTGGATATCCTGGACAACGGCGGGGGAGATACCGGACTACGGTCCGAAAAGCTATGCGTGATTGGTAG
>CpMEX9_59
ATGAGTTGGTTTTCCGATCTCTTTGCCCTACTCACTACGGCTTCTCAGTGGTGGGGGCCCACCGGATATCTTGCCCGTATTGGTGAGCACATAGGAATCAGCCTGGCAGCCGTGGCCATTGCTGCCGCCTTTGCTATCCCAGTCGGTGTAGCTATTGGACATACCGGACGAGGCTCCGCAATAGTAGGAGCGATCAGCGGTGCCGCACGCGCGCTACCCACACTTGGATTGCTTACGATCTTCGGCCTTGCCTTAGGTATCGGATTAGAAGCACCACTCATAGCCCTAGTGATACTCGCTATTCCTTCATTGCTAGCCGGAGCTTATGCAGGAGTTGCCAGCACAGATCATGACACCGTGGATGCTGCGCGCGCTATGGGTTACACGGAGTGGCAGATTATTAAAAACGTGGAACTCCCCTTGGGTGCCGCCGTGCTCGTAGGCGGTATACGCTCAGCAACATTACAAATCACGGCCACGGCAACCCTTGCAGCTTATACGTCAGACGTAGGGCTCGGACGTTTCATCTTCCATGGCCTAAAGGCTCGCGACTATATAGAGATGCTTGCTGGTTCCGTTTTGGTTATTGTGTTAGCGCTGATCCTTGACCTAGTACTTTCTATGTTTCAGCGAACCACTGGGGCACACAGCGCAACAGCATAA
>CpMEX9_60
ATGAGGTGGCTACGTCATGCGTGGCCATATGTGCTGGATATGGCAGCAGCCCATCTCTTCCTCAGTATTCCAGCAATCCTTATTAGTATCGCGGTCTCCATCCCCATCGGCATGTTTGCCGCCCGCAATCCGCGCGTAGGAAACCTAGTGGTATCCGCGGCCTCCCTGGCTTATACAATCCCCGCCCTTCCTATGCTGATATTGGTTCCTTTCATCGTGGGAGTACCCCTGCGATCAGATACTAACGTCATTATCGCGCTATGCATCTATGGAGTCGCTCTTCTTGCACGTACTGCAACAGATGCTTTTCGTTCCATACCTGAGGACGTGCGCATGTCCGCATCTGCCCAAGGCATGAGTGCGCCCCAGGTTGCGTTAAAGGTTGATCTGCCTCTTGCTATTCCGGTATTAATCTCCGGCATTCGCGTGCTCGGTGTCTCCACTATTGGCCTGGTGACCATCGGCGCATTAATAGGAGTGTCTAGCCTGGGAACACTGTTTACTGATGGTTTTCAACGCAATATTACTGCTGAGGTACTCACTGGTATAGGTGCTGTAGTCATACTCGCGGTGCTTTTCGACGTCCTCTGTCTCATCCTTCAACGCGTACTCGCACCTTGGTCGGTGATAAAGAAATGA
>CpMEX9_61
ATGATCGAATTTATCGACGTCAGCAAGAGCTACGCTAACCCCCGCAAAGAAAAAGGTGACAAGAAAAATAAGATGCCAGCAGGCACAGCATCTGAAAAGCAAACGCCAACAGAAAATGCTGTGAACAACTTCAACCTTGTTATTCCAGAAAATCAAACCACCGTTTTTGTTGGTTCCTCCGGCTGCGGCAAAACCACGCTCCTGAGAATGATTAACCGAATGGTTGAACCCACGTCTGGAGAGGTTCACGTGCGCGGCCGAAACGTGGCCGATGTCGATCCCGTAGAGCTTCGCAGATCCATCGGGTACGTCATTCAAAGCGGCGGCCTCCTCCCTCACCGCAAGGTGCTGGATAATGTGACAACGGTTCCCCTGCTTAACCGCGAGCCCAAAGAGGAAGCTATCCGACGCGCCCGGCTGGCCCTAGAAACAGTAGAGCTCGACCCCAGCTTTGAAAACCGCTATCCCGGTGAGCTTTCCGGCGGACAGCAGCAGCGCGTTGGCGTCGCCCGCGCACTTGCCGCAGACCCAGACATTCTGTTGATGGATGAGCCTTTTGGTGCGGTCGACCCGATCGTGCGGCGCGCACTACAGCAACAACTCATTGAGTTACAGGCCCGCCTGCATAAAACCGTGGTGGTGGTGACCCATGATGTCGATGAGGCCTTCCTCTTAGGCGATAACATCGTGGTGCTAGAAAAAGGCGGAAAGATTGCCCAAGTTGGAACGCCCACGGAAATTTTCGCACAACCAGCCAATGATTTTGTCGCCCAGTTCATGGGCACCCATCGGTCAGATAGAGACTTGCACACCACGGTCATCGGTGGCTCACGGGTTGTCGTGGATAAGCAAGGTCGTCCGGTCGGTCGACTAGGTGCAGACTCATGA
>CpMEX9_62
ATGGACATCCTCAACAAGGCTAAAGAACTGCTAGATCAAAACGCCGACAAGGTAAAGGATGCGGTAGAAAAAGTTGGCGATCTTGTCGACGAGAAAACCGACGGCAAGTTTGCAGACAAAGTCGACCAGGTCCAAGAGGCCGTAAAGAAGAAATTAGACGAAAAGTAA
>CpMEX9_63
ATGCTGGGGCACATGACGCTCTACTCGGACACGCTTTCATTGCTCACCCGCATGGTGCAGAACGCCTGCGTCAACGACCTCACCCCCGATTCAGGACAAGAAGTCCGAAATGCCGACACTCTAGAGGAATTCTTTGCCGGCGAGGCCGTCACCATCGACCGCTACGAGTCTCACCCAGGACGTGTAACCATCGTGGTTACGGTCCCCGGCAACGACCCCACCGCCGAGCCGCTTACGCTGCTAGGGCACACAGATGTGGTGCCCGTGGATGAGAAGAAATGGACCAAGCCACCCTTTGAGGCACTCATAGAAGATGGGAAAATGTACGGCCGCGGCACCGTAGACATGCTCTTTATCACCGCGACAATGGCAGCCGTGACCCGCGAAGTAGCACGGAAAAAATCCAATCACGGCACCCTTTACTTTGTAGGCATCGCAGATGAAGAGGCTCGTGGCGGTTTAGGAGCTCAGTGGCTCCGCGAACACCACCCGGACGCGTTCAGTTGGAAAAACTGCGTGTCGGAGACCGGTGGCTCTCACCTTCCAGGCGCAGATGGTTCCGACTCCGTGATCGTCTACATCGGCGAAAAGGGCGCTGCGCAACGCAGGCTCCACGTCCGTGGCGACGCCGGCCATGGTTCGGCGCCATTCCAAAAGGACAGCGCCATTGCAAAGATCGGCGAGGTGGCGCGTCGTATAGCTAGTATCCAACCATCAGTGCGCAGCGACGACACATGGCACGGCTTTGTACGCGCGTTCCGCTTTGACCCAGACACAGAGCGCAAGCTTCTCGACGGCCACCCCGATTCCTACAAATCCCTCGGCGAACTCGCAGCATTTGGCCATGCCATCTCACACCTCACCATCGCCCAAACAGTCCTCCGCGCCGGCCAAGCCATCAACGTTCTACCCAGCCACGCATGGCTAGAAATGGACATTCGAACCCTCCCTGGACAGTCGGACGAATACGTTGACCAGCTACTCAACCAAGCCCTAGCCGATTTAGCACCCGAGGTCACCATCGAACACCTCATCAGCGAAGAGGCCACTATCTCCCCCACAGACTCGCCACTCTATAACGCTATGAGAGATACGCTGCTGGAATTCTTCCCCGAGTCCACCGTGGTCCCCATGATCGCACCCGGCGGCTCTGACCTGCGCTTTGCCCGGCGCGCAGGCGGCGTGGGCTATGGCTTTGCAGTACACGCCAAACAGCGCACGTTGGGACACGCGCACGCGCAACTTCACTCCCATGATGAGTTTCTTTACCTAGAAGATTTGGAACTCACCGTTGCCGGCTATCACCGACTTGTAACCCGCTTCCTAGAACACTCATGA
>CpMEX9_64
ATGACTGACATTCTGGAACTTGCCCGGACCAAGGTTCTTGAGGAAGGCAACGGCCTGAATAAGGACGAGGTCCTCCAAGTGCTCACACTAGAAGAAGACAGAATCCCTGAACTCCTTGCGCTCGCACACGAGGTGCGCCTCAAGTGGTGTGGGGAAGAAGTCGAGGTAGAAGGCATTATCTCCCTGAAGACGGGTGGTTGCCCTGAAGACTGCCACTTCTGCTCCCAGTCCGGCCTTTTTGAGTCCCCCGTTCGTTCCGCATGGCTCGATATCGCGGGGCTTGTGGAAGCCGCAAAACAAACACAGAAGTCTGGTGCCACCGAATTTTGCATTGTTGCTGCGGTAAAAGGCCCGGACGAGCGCCTTATGAGCCAGCTGGAAGAGGCAGTAGCTGCTATCAAATCTGAGGTGGATATTGAGGTGGCGGCGTCGATAGGCATCCTTACCCAGGAGCAAGTCGACCGGCTCAAGGCGGCGGGCGTGCACCGCTACAACCACAACCTAGAAACTGCGCGATCGTACTTTCCCAACGTTGTTACCACTCATTCATGGGAATCGCGCCGTGAAACTCTGCGCATGATCGGGGAGGCCGGCATGGAGGTCTGTTCCGGCGGCATCATCGGCATGGGTGAAACGCTGGAACAACGAGCAGAATTTGCCTGTGACCTGGCAGAGCTCAATCCCACTGAAGTCCCCATGAACTTCCTTGATCCGCGCCCGGGCACCCCATTTGCAGATCTGGACGTTATGGAAACCCCCGATGCATTGCGGGCAATTGGGGCATTCCGACTTGCGCTGCCCAAGACCATCCTCCGATTTGCCGGTGGGCGCGAGCTCACCCTGGGGGATCTGGGCACCGAACAAGGTTTGCTCGGCGGCATCAACGCGGTGATCGTGGGTAATTACCTGACCACGCTGGGCCGTCCAATGGAAGATGACCTGGATATGCTGGGCAAACTGCGTCTTCCCATTAAGGCCCTGAACGCGAGCGTCTAA
>CpMEX9_65
ATGAAAACCACATCAACCGAGCTTATCCAGGTAATGCTTGCTAACGAGCCCCCGCTCTTTCACCCCAACACCGGACAAGAAATCGCTGCGGGAGAGACAATCAGGCTTTCTCCCTCGGCGCGCGCCGGGCTGGAAGCCCCGCGTTTTTGCCAGATCTGCGGGCGTCGCATGGTGGTGCAAGTGCGTCCCGACGGCTGGGAGGCAACCTGTTCGCGGCATGGCACGGTGGATTCCGTGTATCTGGGGCGGCGCTGA
>CpMEX9_66
ATGACGTTTAAAAGCTTTGAACAATATGCAACAGCCAAAGGTCTGAACTGCCGCGTCACTCCCGAGCCGCAAAATAGTGACTACCAGTCTGGGATCACAGAAATTGCAGGGACCACATGGCATATACGTACGGCGCGCACCACACCGACCAAGAAAGGTGCTTTTGTAGCTTTTTGGACTCGGGACAAAGCCGGGAAAACCACACCGTTTAGCACGCAAAATGCACAAGGCGGGTTACTGGTGTTTGTGGAGCAGGGCACGCACCGGGGAGTCTTTACATTTACTGCAGAACACCTTGAGCGCCTAGGTATTACCGCAGGGTGTTCCGCAGGCAAACGTGGTTTCCGGGTATATCCAAGCTGGTGCACTGATCTCAATCCACAGGCCACCGCCGCACAACGCGCCCAAGCGCCCGCGTTTAGCTGCTACTGA
>CpMEX9_67
ATGAAAAAAGGCGTGGGTGCGGACGTAGTACAACAGTTGGAGGAGATCTACGCGGCGTCGATAAGCCTTGCCAAGGAGATCCTAGAGACTGGCGAGTACGGGCGCTACTGCGATGTAGTTTATCCCAAGCTCATAGTGAAGATCCTTAGCTGGCACCCCGTTGATCGCACCGAGCCTTTTGGTTATGTGGACGCTGCAGGATGCTACTCGGCGGTGCTCTCTAAGCCGGAGTTGATCCATGATTACCTTTGTGAACAGCTGGAACGTCTCTGTGCAAATTATGAATGCGTGATTACCGTGGAACCTTCCACAGTGCGCATTCCACCGGAGTATATAGACGGAATAGAAGGCGTAACCGAGGCTCGTCGTGCAGGTGATGTAGCTGCCGAAATCCCACGACCTACCTTGGATGACGTTGATGATGCCATTATCGACGGCGAATGGGATGCCTTCCACGGCGAGGAAAAACCGCTCTTCCATTTCACCCCGCAGCGTTTTGATATTGCGTGTGCGCGCATCCAGCATTACACCGGAATTTCCCCAGCTAGCGTGCAAAAATACATACTTTTTACAAACTATTCCATGCATGCTCGGGAATTTGTGAACTTTGGGCTATGCGAGCTGTCGCGGGAAGGATCGCGTTACAGCGCATTGGTGCTTCCCGACGGCCACAAGATCACGCGCGACCAGGCGGAGCATATTGATCGGGAAAGCCTGAGCCTGGAATCCAGGTTCCAAATGCCGCGCTATGACCTAGTGGCGGAAGACGGAATGGGCATCACCATGATCAATATCGGTGTGGGACCGTCCAATGCCAAGACGATTACGGACTGCCTTGCTGTGCTTCGACCGGAAGCGTGGGTGATGATCGGGCATTGCGCTGGACTTGACGGCCGCATGCGGATCGGTGACCTTATTCTGGGGAACGCCTACCAGCGCGATGACCACCTCCTTGACGACCATATTCCTCTTGATCTGCCTATACCCGCAGTTCCAGAGGTTCAGCGTGCCCTGGAAGCGAGTGTTCGGGAGGTATATGGCGAGGATCTTTCCTTGATGCGTACCGGCACCGTCCTCTCCACCGACGACCGCAACTGGGAATGGCACACCCCGCAAAAACTATGGAAACTACTCCGAGGCTCTACTGCAGCTGCCTGTGACATGGAATCGGCAACGCTAGCGGCTAATGGATACCGCTATCGCATTCCTTATGGCACCTTGCTTTCCGTTTCTGACCTTCCGCTTCATGCCGTTCCTAAACTGCCGGCTGCAGCGCAAACCTTCTATGCAAATTCCAAGCAGGCGCATGTGATGTGTGCGGTACATGCCATGGAGCTTCTTGCTCTTACTCCGGAAAAACTGCGGACGAGGAAGTTACGCCGTACGATCGGGGAGGTGCCATTCAGATAA
>CpMEX9_68
ATGGGGAAAGCGGGCGGCCCGAGCAATGCGTTGTCTATAGAACAAACAACGCAGATAGACAGCGCAGACGGGATTGATGCCTCCAAACTGCTCTTTTCCTCTTCCCAAGCCGTTGTTATCGCCGGTGATTCTGTGGGGCAGAAGTGGGAGGGCGCGAAAGCAGCGGTGAAGCGGGGCGCGCCGCTGCTGGTGCGCACTGCCGATAACGCGTCGGCCATTGATTCGGAGATAAAGCGCCTCGGGGCTCAAGACGTTATTAAGATTGACGAGCCTCAGGCCCCGGACCCGGAAATTTCCGAGGCCAACATTGCCGATAAAATCTCGCAGCTCACGCCCGAATCCCCGCTTTTTAACGGCGGCGCGTCCATCCTGGTCTCCGGGCACACCACGGCCGCTGATGTAGCCACCGCACGCGCGTCGGGGGCCAATGTGGAGTACCTGTCTTCGGGCGATGCGCGTGAAAGCTCTGCGCTATCCGCTGATCCCGACGCTCATGTGGTTGCCCTGGGTCCAAGTTTTGCCAACAAAGAACGCTTTAATCGCCAGGTAGAGATGATTAGCCATGGTGAGGTCCCCGGTGGCGGGCATCTCATTTTCCCCTCGCATCGCGTGGTAGCTCTCTACGGTCATCCTTCCGGCGGGGCGCTGGGAGTGCTTGGCGAGCAACCTGCTGAGGAAGCCGTAAACAGGGTGAATGATTTAGTGGGTAAGTATCAGGCCATTGCACCGGAAGAGAGCATGATCCCCGCCTTTGAGATCATTGCTACCGTGGCGAGCTCGTCAGCAGGGCCGGATGGCAATTATTCCAATGAGGGGAACGTTGATGAGCTGCGCCCGTGGGTTGAAGCGATTGGTGATGCTGGAGGCATAGCGATTCTTGATCTACAACCTGGCAGCGCAAGCTTCCTTGAACAGGCACAACAATTTGAGGAATTGCTGAAACTACCGCACGTCGGACTGGCGATAGATCCCGAGTGGCGGCTTAAGCCGGGGGAGAAACCCATGGAGAGGGTCGGCAGTGTTGGGGCGGGGGAAGTGAACCAGACTGCTGCGTGGCTGCGGGACCTGGTAAAAGATAACGAGCTCCCGCAGAAAGTCTTTGTTGTGCACCAATTTCAGCATCAGATGGTGCAGAACAGGGAAACCTTGGACACCACGGCACCGGAACTTTCGTGGGTTCTTCACGCAGATGGCCACGGAACCGCGGGCGATAAGTTTGCCACGTGGGATATGGTGCGGAAGAATCTGCAGCCCGAGTTCTACCTTGCGTGGAAGAACTTTATCGATGAGGATCAGCCGATGTTCACCCCCGAGCAGACGTTTAAGATCGAGCCTCGGCCTTGGTTTGTGTCCTATCAATAA
>CpMEX9_69
ATGATGAAAACCCGTCGTCTGAAGACTGCCCTTTGCACAGTTCTTGCCTCGTCCACTTTTGCCGTTGCCTCGGTCCAAGCCATTCCGCTTCCTTTTCCGCTCGGTGCTTCCTCAGGCATAGACGTTTCGGGCCATCAGCACCCTAACAGCAGCAGTATTAACTGGAAGGACGTAAAATCCCACGGACAGTCCTTTGCTTTTGTTAAAGCAACAGAGGGGCTGGGCTGGACCAATGACTTTTATGCCAGTGACATTACTCAAGCCGCAGCTCAAGGGCTGAAGGTAGGGTCGTATCACTACGCCCGTCCGGGCGCTGACGCACGGCAGCAGGCGCGTCACTACGCCAATGTCATCTCTCATACGCCGAACCATTCCTTGCCGCCTGTCCTGGATCTTGAGGTAGCTGAGGGGAAAACCCCGCAGGAGCTGGTCAACTGGACACGAGATTTTGTTCAGGAGCTGGAAAAGCAGACCGGTCGCGTCCCCATGATCTACACCTACCGGTACTTCTGGATTGAGCAGATGGCTAACACCACTGAGTTCTCGCAGTACCCACTCTGGCTTGCGGCATATCAGGCGCAGGTACCCGGGACCGTGGGCGGCTGGGATCAGATTGATTTCTGGCAGCGCTCCAGCTCCGGACGCATTAACGGCATCGTCGGCGACGTAGATATGAACCTGTTTAACGGTGACGACGGCGAACTCGCCGCTTTTGCTGCAGGTAATCTCCACGCTGCGGGCAACAAGTTCGCCTCGATCAACCTTCCCGAGCTGGCCGATTTGGGTAAGAACGCAGGGGGCGTAGTAGCAGTTATTCTGGCTTTGAGCGCCGGAGCAGCTGCTGCACCACAACTGATTCAAGCCGCCGAGGCCGCAGGCCTAAGCTCCGAGGGGGCTCAGGACCTCACCACTGTGTTACAAGCTTTGGCCAAGGCAGGAAAACTCCCAGTGGATCAGCTTAACAAGATGGCTAGTGGTAATTACACCGTTGGTGACCTGATTATTCTGCTGGATAACGCAGCCCACATTGCGGGACTGGATGAAGGCCAGAGCTCTAAAGCTGCGATGCGCGCAGATGAGCTTAATATCGACGCCAACCAGGTTGCACAGGTACTTCGCAGCCTCGCCGCCCGCTAA
>CpMEX9_70
ATGAGTAACAACAGAACTATCCGTGTGGCCATCGCTGGGGTTGGGAACTGTGCTTCTTCCCTTATCCAGGGGGTGGAATATTACAAAGACGCCGATCCCAATACCAATGTCCCCGGTCTCATGCACGTGCAATTTGGCGATTATCACGTAGGCGATATTGAGTTTGTTGCCGCCTTTGATGTGGACAAAGAAAAGGTTGGTCTAGACCTTTCTCATGCCATCAATGCCTCCGAAAATTGCACGATCAAAATCTGCGACGTCCCCGAACAAGGCGTCACCATTCAACGGGGTCCCACGCTGGATGGATTGGGAAAGTACTACCGCCAAACCATCACAGAATCCGATGCTGACCCAGTAGACGTTACTCAAACCCTAAAAGATGTCCGCGCGGATGTCCTGGTCTCTTATCTTCCAGTCGGTTCCGAGGAAGCGGATAAGTTCTACGCGCAGTGCGCTATCGACGCCAAAGTGGCCTTTGTTAACGCCCTCCCCGTGTTCATTGCCTCCGATCCAGAGTGGGCGGAAAAATTTGAGAAGGCCGGGGTTCCCATCGTGGGCGATGACATTAAATCACAGGTAGGGGCCACAATCACCCACCGCGTGCTAGCAAAATTGTTTGAGGATCGCGGCGTACATCTTGATCGCACGATGCAGCTTAACGTCGGCGGCAACATGGACTTTAAAAATATGCTCGAACGCGAGCGCCTAGAGTCCAAGAAAATCTCCAAGACGCAGGCTGTCACCTCTAACTTGGATCAACACATCGAGGCACACGACGTCCATATTGGCCCATCGGACTACGTCGGCTGGCTGGATGACCGCAAGTGGGCTTATGTTCGCTTGGAGGGCACCGCGTTTGGGGATGTGCCGCTTAACCTTGAGTACAATCTGGAAGTATGGGATTCCCCTAACTCTGCCGGCATCATCATCGACGCTATCCGTGCCGCCAAGATCGCTCAAGATCGTCGACTCGGTGGCCCAGTATTCGCAGCGTCCTCGTATTTGATGAAGTCCCCTCCAAAGCAGCTTCGCGACGAACACGCCCGCGCGGAACTAGAGTCATTTATCGCCGGCGACCCTAGCTAA
>CpMEX9_71
TTGTGTATCGGTTCAGTGAATCGGTTCACTGGCGTTGACCAGCGGGTAGAAAAAGCAAAAATTTTTGTTTTTTGTAGGGATATGAAGAACAAAAACCTCAAGAGGGGGTGCTAG
>CpMEX9_72
ATGACGCTCCCCGACCACAACACCACGCAGCCAGCCGCTCAAAAAGAGCAATCAAATCGGCTTAACTCCCGCCTCAACTGGCTGAGGGCTGGCGTGCTCGGAGCTAACGACGGAATCGTTTCCGTCTCCGCCCTTATCCTTGGCGTAATAGCTACTGATGTAAGTCACGGCGCCATTTTGGCTTCCGGCGTTGCCGCTACGATAGCTGGTGCCATTTCCATGGCCCTGGGAGAGTTTGTGTCAGTCTCTGCACAACGCGACTCAGAGCATATGGTCATGGAACGCGAACGACTAGAACTGCTTCATACTCCCGATGAAGAGCGACAAGAGATCGCAAAAATCCTTTCAGGGTACGGAATGACAGAGGAAACCGCTTTACAGGCGGCTACCGAAATCGGGCGCAATGATCCCTTCCCTGCGCACTTGCGCATCGAATACGGCATCGACGCCCAAGACCTGACCAGCCCATGGCACGCTGCTTTTTCTTCCGCAGCCGCCTTCACCGTGGGAGCCATTCTCCCCTTGCTCATGGTGGTCATCGCCCCTCAGGAGAACAGCGCTATAGGCATCATCGCGGTCAGCTCGATCACCATCATCGCTCTAGCTATTACCGGATATCTCTCTGCAGCCATCGCCGGCACGTCACGGATGCGTTCCGTTTTACGCCTGGTGATCGGCGGCACCATCGGGTTAGTTCTCACCTATGGAGCAGGCGCACTTTTCGGAGGAGTCCTCTAG
>CpMEX9_73
ATGGCAGTTATCGACGCCTCTCTGCCGCTCTCCGCGCGACTTCCCGCACGAGGTCTCTTTGAGGATGACTGGCGCGCCCGCCCCACACCACACAACCCCTACCCTGTGATTTTGATTCACGGCACCGGGGTGACCAAAGGCGATTGGATGGAACTAGGCACAGATCTACGCAAGAAAGGCTACGCAGTTTTTGCACCCGATTTTGGAATGCGCTCAACGGCCGCAGTGGCAGAATCAGCAGACCAAGTTGGCGCATACATCCATGCAGTGCTCAAGGTCACCGGTGCCAAGCAAGTGATCCTCGTTGGGCATTCTCAGGGAGGAATCCTAGCCAGGTACTGGATGCATCATCTGGGCGGAGCACGCTATGTATCACACCTAATCTGCCTTGCTGTTCCTAATCATGGCACTTCTCACGGTGGCGTTATCAGCCCTCTTACCCGCACCGCTCGCGGTACAGTTGTGGTCGATTCCATCATCACCAACTTTTTCGGTGCCTCAGGATTTGAGATGCTTGCCGAAAGCGACCTCATCCAAGAGCTCAACGCTAACGGCGATACGCTGCCCGGCATCTATTACTCCTGCATTACTACAAAATCCGATACCATCATTCAGCCAGCGGAATCTTGTTTCCTCGCAGGCCCCCTCGTCCGCAATATTTATGTGCAAGCAGTATCAAAGCGTGCAATAGTCCTCCACGAGGATGTCCCTCATGACCGCCGCGTACGACGCATCGTGCTCAGCGAGCTAGAACGAGTGGAACGTCTTACTACTAAAAAGCACGTGCGCACCGAACATAACGCTTGA
>CpMEX9_74
GTGTCCCTTACTGTTGCTGAGGCAATTGCGAATCGCCGTGCTACTCGTAAATACACAGAGCAGGAGGTGAGCGACGTGGTGCTTGATGCCGTCGTTTCACAAGCTCTTCAGGCACCGAGCGCCTTTAATGCGCAGCGTGCAGACTTGGTGGTAGTCCGAGATCAAGCGATCAAAGATAAGATTTTTGAAGCTTCGGGGCAAAAGCAGCTTCGCGACGCCCCAGTAGTCCTCATCACAGTCGCGCGTGCCGACGTTCCCGAGGATCTCGATGAAGTCCTTGGAGCGGAGCGTGCGACGTTTGTGCGCAATGTTTTAGCTGATGCCGATGCCGCGCATCTACGTGAGACGGCGCTCAAAGACGCTATGTTGGTAGCAGGCTTTGCGTTGATCGCCGCTCAAGGTGAAGGCCTGGCCACCTCGCCCACCACAGGTTGGGATGAGGCGAAAATTCTTGCTGCTATAGGCTTAGCGGACCGCAGTGATCGCGCTGTGGGGTTGGTTATCGGTATGGGATACCCTGCGGAATTTCCAGCGCATCCCGGTCGAGCCGAGAGCCGTCGAGTTGATAACGGTTATGCACGCGGCTGA
>CpMEX9_75
GTGAATCCTGGTCCGATTATTTTGCCATTTAACGGCAAAACTCCGCGAGTTCACGAGACCGCTTTTATCGCGCCGAACGCTACCTTGATCGGCGACGTAGAGATAGCGGCGCATGCCTCTGTGTTTTATGGATGTGTTTTAAGGGCGGACATCAACATGATCCGTGTGGGCGCCCGAACCAATATTCAAGATAATTCAGTGTTGCATGTCGACGGCGATGCACCGTGCATCCTAGGCGAGGACGTTACTGTGGGGCATATGGCTTTAGTGCATGGCTCTACCGTGGGGAGCGGGGCTCTGGTGGGTATGCACTCTGCATTGCTTTCGCACTCGGTTGTTGGCCAGGGAAGCTTGATTGCTGCAGGGGCCGTAGTACTTGAGGGACAAGAAATACCCGCCGGGGTCCTTGCTGCGGGGGTTCCGGCTAAAGTCCGGCGGGAGCTTTCCTCTGAGCAATCGGCGGGTTTTATCTCGCATGCCGGCAGATATGTGCATACTGCCAGCATGCACAGGGAGCTTGGGGCGGGCCTGAGTTTGGATCAGGTGCGCTTTAGCTAG
>CpMEX9_76
GTGACGCGTTCCAAGCTTGTCCACGGCTCCGGAAAATCCCAGCCCACCGTGACCCGAGCCGTCGCCGCACTCATGGAAGTAAAGCTTGTCCGAGAAAGACCAGACCTCTCCATTCCCAATGGACCAGGGCGCCCCACTATCCCCATCGAGCTTTCTGCATCTCCATGGGTGCAGATTGGTTTAGCTGTAGGAACCAAGACCACATATGTAGGCGCATGCAGCACTCGTGGCGCAGTGATACAGGAAAAAATCCTTGACATTACCCCGTCACAGATGAGCGCAGATCAATATGCTGAGACACTATCCACAACCATCCGTGAGATCGCAGAGCTTAGCGAGCTTCCGCTGGCCAACGTAGGCATTGCAACATCGGGTTACGTCAATGACCTCGGTCTTGTTACAGCAAAAAATCTCGGATGGGAAGGCGTAGATCTCGCCGGACGAATTTATAACCGCATTTCCGTTCCCGTGGCCATCACCAGTGCTATTACGGCGATTGCAGGTGCTGAGCAGCAGGCACAAAACCCCGATGTGCCCGCCAACTCACTCATTTTTTACGCCGATGATTCCATCGGAGCGGCGCTTCAAAATCCCCAAGAAGTAATGGTGCTACCGCTCGATGAGAATATCCACGGGGCATCTTCTCTAGGGGCCGCCGCTGTGGCCTTAGTCGAGCAAGCACGACCAAAAGTTCTCGTCCTTGCCGGCTCCGCTTTTGAGAACTCCGAGGATGCTCTGGCGGTAGGACAAGCACTGCGTAAGTCGCCCCACGGAACAAAGGATAAGTTGGAGATCCGAGTGATCCCCACTCATCTTGATAACGCCCGCGCTGCCGCTCGCGCCATCGCAATGGATCGACTTATAGAAGACCCTCTGGGACTAGCTAAACGACTAATCACTAAGCGCAGGCGAGCTGCTAGCTAA
>CpMEX9_77
ATGGTCACCACCGATCAAGCCCTCTCGGCGGGAAGTGCAGCGGCAAAAGTTGCAGAATCTGGCACTGGACGTGCCGGCGAAAAGAGCGGGAAGTCCCGTCATTTGCCACGCCATCTACGTCGACTTCATTTCTTTGCGGGAATTGTCTGTGCGCCGCTTATCTTCATAGCTTCTCTCACTGGGCTCGCGTATGCCTTTGCCCCGACGCTGGAGAACGCGGTGTACTCAAGCAACACCACTGTTGAGGTTCCTGCTGATGCGAAGCAGCTCCCAATGGAAAAGATCGTGGATATAGCTACTCAACGCCACCCCGATCAGCCCATCTCTGGTATTCGTGTTGGCGAAAAAGATCAGGCAGTACGAGTGCTGTTTAAACACCCCACTAAGAGCGCAAGCTTTAGCGATGCCGTATTTGTTAACCCTTACAATGGCGAGATCACGGGAGACATGGTGCAATATGGCAACGCTGGGGCGCTGCCATTGCGAGATTGGTTGTCTCACGGACATCGTGATCTGTGGTTAGGAGATATCGGCCGCTTCTATTCTGAGTTTGCGGCTTCCTGGCTTGGGGTCCTAGCTGTCAGCGGCGTGTACCTATGGTGGAAGCGTCAGCGCAGCGGTACCGGAAGGATCGCCGCTATGTTGAAGGTATCTGGCCGTGGACGCACTAGGAACCTGCGCTGGCACGGCGCATTGGGTACAGCTCTTGCGCTGGGCATGATCTTTTTTACCTTCACAGGCCTAACATGGTCTTCGGTGGCCGGTACCAATATTGGCAAAGTTCGCACTGAGCTGAATTGGACTACTCCGAAAGTAACTACTTCCCTCGACGGTTCCGCCGCCCCTGCAGTAAAAGATCCGCATGCCGGCCACGACCATGCCGGTCACGATCATGGCAGCCATTCGGCGACCTCGCCCTCTGCAAAGCTGAGCCTTGCCGAGCAAGCTACACACGTTGCGGCGACTGCTGCTGCTGAATTGCGTAGCGGTGTCACCTTGCGGCCGCCAAGTGAAGCAGGCCAGGCATGGAGCGTCATGGAGAATCGCCAGGCGTACCGCAAAGATAACAACTCTATTGCAGTCAATGGCGATACGGGTGAAGTAACGGCCCGTCTGGCATTTGTTGATTGGCCTTTTGCTGCGCAAGCTACGGCATGGATGATTCAGCTGCACATGGGCACGATGCTGGGGCTTCCCAACCAGATTGTGTTGGGATTGCTTGCGGTAGGCATCATCATCTTGGTTGTACGCGGTTATATGTTGTGGTTCCAGCGTCGTCCGCAAGGCCAACTCGTGGCGGATGCACCCACGCGCGCCCGTGGCGCGGAGCGTCGTTTTGGCCTGGCGGGGATCCTCGCAGTGGTGGGCATGATTGCTTATGGATTCTTTGCCCCAGTATTTGGTGTTACTTGCTTGGCCTTCGTGGTGCTCAGCGTGCTCTGGGACGCGGTGCGCTCGCGGCGTCGTAAAGCAAGCTAA
>CpMEX9_78
ATGAGCTTTTCCCCTCAGGAGCCGTTGATTTCCGGCCTGACTGTTCGCGCCATGACTTCGGACGACAAAGATATACGTGCAACCGCACTGTTAAAAAACTTAAATCGCTTTGAACAGCGTTTTGATGTGCAGGATTTTGCGTCCGAGCCTTTGCGTAATTATCTCGATTTTGACCCTACCCGTGGCGATATAGGTCTTCTCCTCGCTGATGATGCGGGAGAGACCGTCGGCGTGATGTGGGCTGCCTTTATCAGAGGATTCGGGTTTATCAACGCCAGAGTTCCGGAATTGACGCTGTACCTTGCGGAGGAATGGCATGGCAAGGGCGTAGGTCAATGGATGCTGGATCAGGCTGAAGAGTACGGCCGGGTCCATGGTTGGCCGGGGGTTGCGGTGAATGTGGAGAAGGAGAGTCCCGCTCGACGCCTTTATGCGCGCTGCGATTATGTGACTCAAGACGGTGGATCCGCGGCGGGGAGTGTGATGCTCAAAACTCTCAGCCCGAAAATTCGGAGCGTGGCAGTGTACTGCGGTTCTGCACACGGGGCACGACCGGACTACACCGCCGCGGCGCGTGCGCTCGGCACGGCGCTTGCAGAACGCGGCATCACCATGGTTTATGCTGGCGGGAAACTGGGGTTGATGGGGGAAACCGCAGACGCTGCTATCGCTGCAGGAGGGGAGGTGCATGGTGTTATGCCTCAGAATCTTGTTGATCTAGAGCAGGCGCACCCAAGACTAACTCGACTGGACATCACAGAATCCATTGCTGAGCGTAAGACTCGAATGGAAGATCTGGCAGACGCTTTTGTAGTTTTGCCCGGCGGAATGGGCACCATGGAAGAAATGTTTGAAGTGCTAGTCCGCCAGCAGCTTGGCCCTTACTGCGGCCCCGTGGCGCTTTTTAACGTAGAGGAATATTGGGAACCACTGGTCAACGCCTTCCAAGCGATGAGCGAAGAAGGCTTTATTGCACAGCGATACATTGAGGCACTGGTTATCGCGGGAAACACGGATGAGCTTTTTGAGGGCTTTAGCAACTGGGTAAATCCCGGCCTGAAATGGAACTAG
>CpMEX9_79
ATGACTCACGGAAATGCGGACGTGCGGCCCCCCTCGCTCCTTGATGCTTCCTGCGAAGCATTTGTTCATGACCTTGCTGCGTTATCGCCGACTGAGGCGACAGCATGGGGGATTGAGGGACATGCGGGAGAATTACAAGATTTCTCCCCGGCCTATTGGGAAGCCGTAGCGGATCGTAACCGTGAGATGCTCGCGGATGTTGATGCATTGGACGACGGCACCGATGACTGCGACGACGAAGACGATTTTGATGAGGTCGATATCGTTACCGCTGCCGTTCTCAGGGACCGGGTGTGTCTAGATCTGTCACTGCACCATAATGATGAGTTTTTAGGCCAGCTCAATAACATCGCGTCTCCGATTCAGACCATCAGGGACACCTTCTTATTGATGCCGCAAGACACCGAGGAGCAGCGCGAGGCCATTGCATCTCGTCTATCGCAAGTAGGCAAGGCATTCGCGGGATACCGGGAGTCTTTGACCTTGGCGGCCTCGCACGGAAAAGTATCGGCGATTCGCCAGATTGAGGCTGCAATCGGACAATGCCGTGAGCTCACACAACCGGGTTCTATGCTCGACAAATTGGGAGTGGATCCGCATTCTGACGCTGTGGTGTCTGCAAAGAAGTCTTTTGGTTCTATGGCCGAGTGGTTGGGCGACCAGTTGGCACCGCATGCTCCTCATCATGATGCGGTAGGTCGAGAGCGGTACGAGCGTTTTAGCCACCTATTTGTAGGTGATGTAGTAGATCTTGACGACGCCTATGAGTGGGGCCTTGATCGGCTGCAAGAGATAGTGGCCGAACAGCAAAATATCGCTGAGAAGCTCTATGGGTCAGGAACTTCCGTTGCCGCTGCCATGAAGAAGCTGGATACTGAGTCGCGTTATACGATCACAGGTACTGATGCGCTGAGGGAATGGATGCAGGAACAAGCGGATAAAACTATCGCTGACCTCAACGGTGTTCACTTTGATATTCCGCAGCCGGTACAGAGCTTGGAAGCCTGCATTGACCCTGCTGGTACCGGCGGAATTTTTTATACTCCGCCTTCGGATGATTTTTCTCGCCCCGGCCGCATGTGGTGGTCTGTTCCAGCGGGACAAAATACTTTTCATACATGGCAGGAGCTAACCACTGTCTTCCACGAGTCTGTCCCGGGACATCACCTTCAGTGCGGCCAAGCGGTTTGCGAGCGTGAGAACCTGAACCTTTGGCGCAGAATTGCCTGCTGGAATTCGGGGCATGGCGAGGGGTGGGCGCTTTATGCGGAACAGCTAATGGCGGACTTGGGTTATCACGATGACCTAGGTACTCGGATGGGAATGCTGGATGCGCAGCGTCTTCGCGCGGCCCGCGTTGTACTAGATATCGGTGTTCATCTAGGAAAGCGAACACCGGAAGGAAGCAGCGTTTGGGATGCGTCGTACGCAAAATTCTTCCTGCGTGAAAACTCTGCCATGGACGAGCGCAACCTTGCTTTTGAACTGGATCGTTATCTAGGCTGGCCCGGTCAGGCTCCTTCTTACGCATTAGGGCAGCGCCTGTGGCAGCAGTTGCGCGACCGTGCTTTAGATCAGGGGCAGACGCTCAAGCAGTTCCATACTCGGGCACTGTCTTATGGATCAATCCCCATGTCTATCCTCGGAACACAAGTTTTGAAGGCTAGCTGA
>CpMEX9_80
ATGGCCAAAGATCATGCACTTGATGAGCTCATCTGCTTTCAGTTATATACAGCATCTCGTCTGATGCAGCGTATATATCGCCCTTATTTCGACGACTGGGGTATCACCTATCCGCAGTACCTGGTTCTCGTCTGCTTATGGGAACGCGATGGCAGATCGATTGGTCAGCTTGCAGATCCACTGAATTTGGATAGCGGAACCCTGTCTCCTCTGCTGCAGCGCATGGAGGATAATGGGTTTGTTCGTCGTAAGCATGTAACGGATGATTTTCGAAGATTACGTATTTTTCTTACTGCTAAAGGCAAGCGGCTCAAACCGCTTGCCGATAAAATGCAAGAGGAACTCGTGGAGACACTCAGGCTTGATTACCAAGACCTTGCAGCTGTACACGACCTCGTGAACAAAATTAGCCCCTAA
>CpMEX9_81
ATGGAAAAAGACGGTTCAAAGAAAAGTTCGCGCAAATCTTGGAGCTACGTAATGATCATGATTTTTTTGCTCATGATTATTCTGGTTCCGCCGCTGCTACATCTTTTTACAAGCGGCGGCATCATACTAACAGCATTGTTGCTTTTAGCATTGACTTTTGGCTTTATCGACGCACGAACCTTTCGCTTTACCGCTAGTTTTCCGCTGCTTATTGGGGCGGCATACTTCATCGCCATGCAGATGTACTTTAACGCAGGGACCTGGATCTATCTCCCCATTATGGTGGTCCTTGCTTTTATAGGCGGCGCTTTTGGGGATCCTCGAGGGATGCGTTCTTTTGGGGAGGATGAAGGCTGA
>CpMEX9_82
ATGGAAATATGGTCTTTTGAACACCCTGATCTGGGCGTTATTAGTGTTGAGCGGGGTTATGATGCGGAATTTCGTGAGATCAACCCGGATTGGCCGGAGGAACCTTCTGAGAAAGAAATCCGCCATGTTGATTCCAACGCGGGGTTCAAGGAACGTATAGAAGCTCTTGTGCACAATCCTGCGGTCCGGTTACAAATTAAGGTGAATGGCGAGATAAGGCGTCAGCTTACCGACGTTCCCTCGGGTCGAATAGCCTTGAGCAAATCCATAGGTGACTCTTTAACTACGTCAGTTATGGCAAAGGTAAACCGAAAAAAGCCTCACCTTTACGTGCATTCCAATATGTTCAACGAGATTCTGAGCATCGAGTATCGCGAAGGAAACCAGGTCGTAGAATTTACTCCTCCTGCGGGAACCCGGGGACATAAACGTCAGCAAGCGATGCAAGAAAGCAGCATCAAACGGCTCCTGTTCCCCATGATGGCAGGCCTGGGCAAAAGCGGCTGGGCAATTGGTGTGATCATACTGGGGCCAATAGTCAGTAGGGTCGTGAAAAAACTATTGGAGTTGCTGCCAGAGTGGGACTTTATTGATCTTCCAGAACTTCCTTCAATTAATCTTCCTGTCCCAAGATTTCCGCACATTACGTTACCCGTGGTGCAGTTTCCCGATTGGGAGTTGCCTCACTTTGAGCTCCCATGGTGGGTAATGTTTCTTCTTGAATATAAAAAAGTCTGGGTGCCCTTGATGATCGCTATCTTTGTGGGCATCGTGGCGGTCCGTAATCACAAGAAATCTGAAGAACAGAAACAGCAGTGGGAGTCTGACCAGACCTAA
>CpMEX9_83
ATGAGAAGATTCATTACAGATAGAGATCTTGCTCTCCGCTGGTCTGTGGTGGCACCCATATCCCTTGCGCTTGGCTTTCTTTTTGCTTTTCTCCATGTGCCTGCTGCGTGGATTCTTGCAGCTATTGCAACTTCCGGTGCTTCGGCCCTCATTACAGGCAAAGAGCTGCCAATGAACCGTCAGCTGTTTAATTTCGCTCGAGGTTTTATCGGTATTCTCGCAGCTCTTCCACTACTTTCCACCGAGTTGTTTCAACTCGGCCGCTTTGTTTTGCCCGGCATTGCGGTGACTATTGTGACATTAATGATCGGGGTTAGTGGCGGATTGTTGCTCACCCACAAAGAACCGGAAATCAGTCAGGAAACCGGAGTGCTCTCCATGCTGGCCGGAGGCGCTTCTATTATGCCGCTACTCGCTAAAGACCTAGGCGCTGACTATCGCTATGTCGCACTCAGCCAGTATCTGCGCCTACTCACGGTCTCTGTATCCCTCCCACTGATAACACATCTTTTCCCACATTCATCCACCAGCACTGCTCTGCCAGCTGCAGCACAGTCGCAACCGTGGTGGGCATTGACCATAGTGATTGTTATCGCCTTGGTAGGACATCGGGTGGGCAAGCTCTTAAGATTGCCAGCTGCATCGATCCTAGGTCCGATGGTTTTGCTGGTTGTCACCGGATTTTTTATCCCACATGAGGTAAGCCTCGCGCCACCCGAGCCCGTACGCTACTTTGCTTTTCTCTCCATTGGGTGGATCTGCGGTGGTTCACTCTCTTTAGGCGCGCTCAAAGCATTCGCGTCCCAGCTTCCCTCCACCATCCTCTTTGTTGTTGTGTTAATAGCAGGCTGCGCGCTGACTGCATGGCCGCTTATGTCCGTGCTGCATATCTCTTACTTTGAAGCGTATCTAGCTACTAGTCCGGGTGCGTTAGAAACCGTGCTGGCACTCTCTAGTGAAGGAGGAGCAGGGTCGGTCGTGGTGGCTACTCAGGTTATCCGACTCATCAGCGTGATTGCTTTAGCTGGATGGATACCCGCGTTTCTCCAGTTACTGCGACGCGGAAAACCTAAAGCGTCATGA
>CpMEX9_84
ATGAAGAAGCTCTTCACCGTAGCATTATCCGCAGTAGTTCTCTTTGGTGTGGGTTCATGCGCAAATAATAAGCCGCCGCAGCCTACAGCCACAGTCGCCGATGCATCGAGTACATCCCCGACTACTCAAACAACTCAGCAGCCCATGCCTGCACCGAGTTCCTCATCAACGCCCGCTATCCCGCAGAAAGACTCAACTTCAGCAAAGACGCCACCCCCAGCAGCTACCCCGATCCCAGCCGGAGGATATCTTCTGGCGCTGGATAAGGAAGTCACTCTTGCTTGTGTGATTGATTATCAATCGGGTGTCCTCGCTGATTGCTCCCCCACTACGCATGCGATTACTTGGAAAGCCACGAGCGGAAATCATCCGCAGGCCAATAGGCTCAAGGCGGTGTTCCCTCCGTTAAAACTTAGTGCTACTGGCGATGGCACCGCCATAGACGGCAGTGCCTTTAAGCGTCTCGACGCCGGCAAGAAGTACTCCGTTGACGCAGCAATCATCGACCTGACCGCACCCGGTAGCGTGACAATACGTGAGCATCAGGGGCCTGGAGTCCGGATTACTCGTGACTCTTTTGAAAAAGTCTCAGCGTAG
>CpMEX9_85
ATGGAATTGGCAGCCATCAATACGCCGGAGGTAGCAGTGGACATTGGTGTGGGCGGTTGGGGGATCTTGATTGCCGGTGCAGGAATAGCTGGGTGGATTGATGCCATGATTGGCGGCGGAGGCCTGGTGCTTATTCCTCTTATCATGGCCGTCGCGCCGGGACTTGCCCCAGTTGTTGCTATTGCGACGAATAAATTTGTGGCTGTGAGCGGAACCGCCTCGGCCGCTGTGACAATGACTCGGAAGGTGGGGGTTGACAGCTCTCTGGTGCTTCGGCTGGTGCCTATCGCGGCCCTGTGCTCGGCGGGGGGTGCGTTACTGGCTGCGTGGATAAGCAAAGACGTGATGCGTCCGGTGGTGATCGGACTTATGCTGCTAGCTGGTATTTTTGTTGCTTTTAAACCAGAATTTGGGCAAGGAGGGCACGCAAAAAGTGCGAGTGCTCGACGGCGTGCCCTTGCCGTTCTGGCTACCGGGGGTATTGCGCTTTACGACGGCATCTTTGGGCCCGGGACCGGCATGTTTCTTATCATGGCTTTTACCGCGTTGCTCTCTCAAGATTTTTTGCGTTCGGCGGCCTTAACCAAAGTTGTAAACACTGCCACCAACCTGGGGGCTCTTGTTGTGTTTATCGCAGCTGGCCATGTTTTGTGGTCTCTAGGAATCGTTTTGGCCGTGGCAAATATTGCTGGTGCACAACTTGGAGCCAAAACGGTATTGGCTGGGGGGACTAAGATTTTGCGCCTAGCACTCTTGACCCTGGTAATCGTGATGAGCATATACCTGACAGCGCAGCAGGTATACGGCGCATAG
>CpMEX9_86
ATGCCAAAGCTCAATGAACTGCTTGCAGATGAATCAATAGAACTGCATGGAAAAGCAGAGACCTGGAGTGATGCCATTGCCAAATCTGGTGCCCTTTTAGAAAAGACAGGTGCGATAACGGATGAGTACACCAGGGCAATGATCGAAAATGTGGAAGCCAACGGACCGTACATTGTGGTTGCGCCAGGCTTTGCTTTTGCGCATGCTCGCCCGTCCTCTGCGGTGAAAAAGACTGCGATTTCTTGGCTGCATTTGGATCAACCAGTTTCTTTTGGTCATTCGAAGAATGACCCCGTTCACCTAGTGGTTGCTCTTGCCGCGCAGGGAGACACAGTACATACTGCCGCGATGAAAGACTTGGCACAGCTACTGGGAGACAAACAGCGCAAGAACGCCCTTGACCAGGTGAAGACCGTGGAGGAACTGCGGGCGGTCTTGGAAGATGACCTGACCGTGAACTCGGCGGTTAAGCCTGCAGCAGCGGTTGCCTCTACAGCTGATTATTCTGCAAAAACGCAGGCAACAGCACCAAAAGGAAAAATACTCACGGTGTGTGGGAACGGCCTAGGGACCTCTTTGTTTCTGAAAAACACAGTGGAACAGGTGCTCGATTATTGGAAGTGGTCCCCTTATTTTTCGGTCGAAGCCACCGACACGATTTCCGCAAAAGGGCGCGCTCATGAGGCAGATTTCATTTTGACTTCGGGGGAAATCGCAGCGACCCTCGGTGATCTGGGAGTGCCCGTCTACGTTATCCAGAACTTTACTTCACCAGTAGAAATTGACTCAGCTCTACGGCAGCTTTTCGACGTCTAA
>CpMEX9_87
ATGAACGTCCTACTTTCGATTGCGGAATTTCTTGTCAACGAGATTCTTGCCGTTCCAGCGTTTCTTATCGGCATCATTACGGCTGTCGGCCTAGGAGCAATGGGGCGAGGCGCCGGTAAAGTGCTTGGCGGTGCGTTGAAAGCAACGTTAGGTTTTCTTCTTATCGGGGCAGGTGCCGGCCTAGTTTCGGATTCCTTAGCGCCGCTAGGAGTGATGATCCAAGGCGCTACCGGAGCACATGGTGTTGTTCCTACCAACGAGGCGATCGTGGGGATAGCTCAGGAGCACTATGGTAGCCAGGTAGCTTGGCTCATGATTTTGGGATATGCCGTCTCCTTGGTGTTGGCGCGTTTTACGCCGTTACGTTATGTTTTTCTCACTGGCCATCATGTTCTTTTCATGGCGACATTGTTGACTATTGTTATGGCCACCGCTGGTTTTAGCTCATGGGTGGTTATCACCGCCGGTGCTATCCTCCTTGGTATTTTGATGGTTTCTCTTCCCGCCATCGCACACCCGTGGACCCGTCGAATCACGGGTGATGACTCAGTGGCGATTGGTCACTTTGGCACTGCCGGCTACGTGGCTGCTGGTGCCATGGGTAAGTTAGTAGGGGGCAAAGGCAAGAAGATCAGTCCTTCCACCGAGGAACTGAAACTGCCTGAAGGACTAAGATTTTTACGCGATTCTATGGTGGCTACTGCACTCTCGATGGCGTTGATGTATGTAGTTTTAGCAGTGCTTTTCATCTTCAGGGCTGGTAAAAACGAGGCCTTCACTGCCTTTACCGGAGGTGCTACAGGCGTAGGAAATTATCTTATGCAGTCGGTGACTCAGGGCCTACAGTTTGGAGTAGCGGTAGCCGTGATCCTTTTTGGCGTGCGTACCATCTTGGGAGAATTAGTCCCCGCTTTTCAAGGTATTGCGGAAAAAGTGGTACCCCGTGCAATCCCTGCACTGGATTGTCCTATCGTGTTTCCTTATGCGCAAAATGCTGTGCTGATAGGGTTTATCTCCTCTTTTGTTGGAGGTCTCATCGGGTTGGCAGTGCTTTCTGCATGGTTGAATCCAGTATTCGGGGTGGCACTAATCCTCCCGGGTCTAGTTCCACATTTTTTCACTGGTGGCGCGGCAGGAGTTTATGGAAACGCCACGGGCGGACGCAGAGGCGCACTATGCGGGGCATTTGTTAATGGGCTACTCATCACCTTCCTTCCAGCTTTTCTTCTTGGAGTCCTTGGCTCTTTCGGAGAAGCAAACACCACTTTTGGTGATGCAGACTTCGGGTGGTTTGGAATTCTTATTGGAGAAGCAGCGCACGGCGGGCAGACCGTGGGGCTTATCCTGATTGTTTTCATAGGCATCGCAATACTTGCACTTGGGCTGTGGTCGCAGAAAACGCTTGTTCAAGGGAACTGGGATCCTGCTCCACTTCGTTCAGGTGGTCTCGCTTCAGTAGATACGGAGTGTCAGAACGTTGCTGTTTATTCGCGCATAGCGCCTCCACAAGGTGCGCCAATTCCGCCGCCGCCACTGGGGTGA
>CpMEX9_88
ATGACTTTCTTTGACCTCGATTCCATTGGTAGCGGACTTCCAGTTATGGATTCTGTTCCCGCGATAGAGTCGGCTTTGCTTGCTGCTGGTTCCGTGATAGTCCAGGCGCCACCGGGCACGGGAAAAACTACAGTAATTCCACCGTTAATTTCCAATATCCTGAATAAAAACAGGTCTAGTCAGTGCAATCAGGGCAAAGTAATTGTGGTGGTGCCTCGTCGCGTCGCTGTCCGCGCAGCTGCACAGCGACTCATCTTCCTTGATGGCCTGCATAAAAATAGTGGCAGCGTGGGCTTTAGTATGCGAGGTGAGTCTCGGCGCGGCAAGCTCATAGAGTTTGTTACTCCAGGCGTGCTTCTACGCCGACTTTTGTCTGACCCAGAGTTACCAGGAGTATCGGCGGTTATCGTGGACGAGGTTCATGAGCGGCAACTGGATACCGATTTAGTTCTAGGCATGCTCATCGAGCTCCGAGAGCTACGCCCTGATCTATTCCTTGCTGTTATGTCTGCAACCGTAGATGCTCACGATTTTTCACGTCTTGTAGGTGCAGCACCCATTGTGACGGTAAACGCCGTTACGCACCCTGTGAACATAGACTATCGTCCGGCACCCGGACGCTCGGATTTTAGTCAAGATTATATTCATCACTTAGCATCAGTTACCGCGCACGCCGTCTCACAATCAGAGTATTCTGCGCTTGTCTTTGTGCCGGGTGTTCGTGAAGTTTCCGCACTATGCGCTGCTCTAGAAGCCACTACACACGTCAAGGTTCTGCCCCTGCACGGGCAGCTCAGCAGCACTGAGCAAGAAGCAGCGCTTAGTCCTGCTGAACAACGAATAGTCGTGTCTACGTCTATAGCAGAAAGTTCTCTCACTGTGCCCGGAGTAAGGATCGTCGTTGACACAGGACTTTCCCGTATCCCTAAACGCGATGCTGGAAGGGGAATGAGCGGGCTAGTCACAGTGAGTACTAGTCAGTCCTCTGCGGATCAGAGAGCTGGTCGCGCCGGACGCGAGGGGCCAGGCCATGTGCTGCGGTGTTATTCAGCGCAAGAGTTTTCTCGCTTTAGCCCTCATATCCCACCAGAGATATCTTCCGCCGATCTCACTCAAGCAGCCTTATTTTTAGCTAGCTGGGGTGCACCACGTGGCGAGGGATTTCCGCTACTTACTGCCCCACCGGCAGTAGCAATGGAACAAGCAGTAGAAACCCTTACCCGATTAGGGGCTTTGGATAGCTCGGGATACTGCACCGAACTCGGACGTACGTTAGCTACTCTCCCCGCCGATCCGCGACTTGGGAAATCACTCCTGGAATGCGGTACCTCAGCAATTCCCACTGTCGCTGCTTTAAGTACCAATATTCGAGGTGATGTTTCCAAAGAAATTCAGAATCTCGCCGGGCAGCGTCACTATGAGTTAGAAAAAACTAGGCTAGAAAAGCTCATTTCCCATAGGCACGGAGAGCCTTCATCTAGGAATCATTCCTATCAGGAGAAATCCCTCCACTCAGAGCCGGTTTCTCCCGGGGAGGCTATTGGTCGCGCTTTCCCAGAAAATATTGCCCGCGCAGACGGTGAATCATACCTGTTGGCCAAAGGCACAAGAGCGTTCCTTCGTAATATCCCATCGCTGTCGGGCTCACCATGGCTTGCGATCTCGGAAGTCGCTTTGTCCCAAGGGCCGCACAACCATGCGGTTATTCATACGGCTGCTGCCATTGATAAAGCCACTGCGCTAGAAATCATTGGTGTATCAGAAGACACCACAGCTACTTTCGCCGAGGGGAAACTACGAGGAACTCGCGTGACCAGAGCGGGTGCCATCGTATTAAGCTCAACACCTTGTGCCTTGGAAGGCGACTCTGCGAGGAAAGCACTTAAGGAGATAATTCAGTCTCGTGGATTAAACCTTTTTAATTTTTCAGAGAAAGCTTTAACCCTGAAAAATCGGCTCCGACACTTGCATAACTGCTATGGAGATCCTTGGCCAAACCTCGATTCCGTCACCGTGCAAGAATGGCTCGCTCCAGAAATCGACTATCTGTTATCGGGGACGCCTATCGCTAAAGTCGATATGTATCCGGCGCTCCAACGGCTGCTCCCCTGGCCCGAAGCTACTCACTTAGAAGAGCTAGCTCCCAGCACCCTCAACGTACCAAGCGGACGCAATGCCAGCATCGATTACTCCGGGGAGCGACCTAAAATCAGCATTAAGCTCCAAGAATGCTTTGGGCTTCAAAACTCCCCCATTATCTGCGGTCAACCACTACAATTTCAGCTTTTGTCACCGGCCGGTAGGCCCTTAGCAGTCACCGATGACTTGCACAGTTTTTGGGGTGGCCCATACCACCACGTCCGCTCAGAAATGCGAGGACGCTACCCCAAACATCCTTGGCCGGAAGACCCAACAACGGCGTTAGCCACCGGAAAGACTAAAAAAGCCCTCTCATAA
>CpMEX9_89
ATGCGCGTGATTCTAAAAACCAGGTTTGACATTGCTACTACATTTGGGTGGGTGCCTACGCTTTTCGATTCTTACCCAGTACCCAGATCTCCGCAGTTAATCAGGCCTGGAATCGTACATTTACCAGGCTTTCTTTCGTTCGCAGAACAGCGCGTAATGGTGGAGAAAGCGCGCGCGGTTGCGTGTCGATTAGCGCATACGCCTCTGGCGATGCATCAGCAACAATGGAAGAGCGGGACGATGAGCGCACATCTTATGTCTTTGGGAAAACACTGGGAATATAGCTCTCACCAGTATGTATCTGAATGGCAGGGGCAAGAAGTGCCCGATATCCCAAACAACTTTTTAACCCAAGCGTATGAGGCCTTCGAGCAAGCGGTTTGTCTCGACTCCGACCTGGCTCCGTGGGCTTCTGATTATCGCATCGATGCTGCCCTGGTGAACTACTATCCACCAGGCTCCGGGATGGGAATGCACCAGGATGTTTTTGAAGAATCCTCGGCTCCGGTTGTTTCACTATCCATAGGTGCCACAGCGGTGTTTCGCGCAGGAAATTCGGAAAATCGAAATAAACCCTGGCAAGACGTGCTGCTATTAAGCGGCGATGCACTTGTATTTGGTGGTCCTTCACGGAAGATATTTCACGGTATCAAGCGTATCGACGATGCCACTGTCCCGGATAATTGTGGGCTGGAAAGGGGACGGATCAATATAACTTTTAGGCAGGTAGAGCTGTAG
>CpMEX9_90
ATGGATACCAGCAATGTACTGAAATCAACACCATTGAGCACAGATCTTGTTCTTGCGGAGGGACTCGTTGTAGGCGAAGACGGGCGAGTGCGCCCTGAATGGGCGGCAAAAGATCCATTACTCAGAAAATATTATGACTATGAATGGGGAAGACCCGTTCACACCGAATCGGGTTTATTAGAGCGTTTATCGTTAGAAGCGTTTCAATCTGGTCTCAGTTGGGCTACCGTGTTGCGCAAACGAGATGCTTTTCGAGCAGCGTTTTATGACTTTGATGCAGATACGGTTGCACGTTTTGGGGAAGAGGATATCGTTCGCTTGTTAGGGTGTTCTGAAATTATTAGGAACCGTCGCAAAATTGAAGCGGTAATAACTAATGCTCGCGCAACGATTGCTCTGCGAGCGTCCGGAGGCCTAGACGCTTTTATCTGGGATTTTGCCCCTAAAGAGCATCAGCCGCCAGCTACGTTAGCAGACACTCCGACGGTTTCTAATGCTTCAAAGGCACTGGCAAAAGCACTGAAGAAAGCCGGATTTACATTTATCGGTCCAACAACTTGCTATGCCTTGAGCCAAGCTATTGGGATGATTGATGATAGGCCAGCAGGGGCATCGAAATTGCTTGATGATATCGCGGATCTGAATAAAGGAGTGATGGCATGA
>CpMEX9_91
ATGACAAAGACCGCAATTGTGACGGGAGGTTCTTCTGGAATTGGAGAAGCTACAGCCAGGGCATTAGCTTCTGATGGCTGGTATGTCATCGTGGCAGCACGTCGTATGGACAGATTGCGCCGCATTGCATCAGAGATTGGTGGTGAAGCTATACAACTAGATGTGACTAGCGATGAGTCAGTTGCTCATTTTGCTTCCTGCATTCAGCAGTGTCACCTCCTGGTCAACAACGCTGGAGGTGCGCTTGGCCTGGACCCTATAGCGGAAGCATCAATTGCAGACTGGCAATGGATGTACGAAACTAACGTACTTGGCACGCTTCGGGTGACGCGTTCTCTTCTTGATGTGCTTCACGACGGCGCACAGATCATAAATATTAGTTCCATCGCAGGCATTGCTCCTTATGCAGGTGGTGCCGGTTATAACGCAGCAAAGTTTGGGGTTACTGCTATCAATAAGGTGATGCGTATCGAGTTTGCTCAGCGTAATCTACGGGTAACAGAAATTAACCCTGGACGGGTTAAAACAGACTTTTCGCTTATCCGCTTTCATGGTGATCAAGTTAAAGCTGATGCAGTTTATGCAGATAAGCTCAACCTCACCGCAAAAGATATTGCTGAATCCATCAGGTGGGTAGCTTCAGTGCCTGAGCATATGAATATTGATCGCATGGTTATTACTCCGCGCGATCAGATCGTCTAA
>CpMEX9_92
ATGATTGTTACTACTACTAGCGTTGTTTCTGGTCGGGAGATTTCTGAATATGTACGGGTAGTCGCAGGGGAAACCATCGTTGGTATTAATGTGTTCAAAGACATTACTGCTGGCTTTAGAAACCTGGTGGGAGGTAGGAGCCAAGCTTATGAAGGTGAAGTAAAAAACGCACGAGAACAAGCTTTAGCGGAAATGGTGCAGCGGGCCATTGAGCTTGGGGCAGAAGGCGTAGTGGGTGTGGATATTGATTATCAAACTCTCGGATCAGATAACGGAATGATGATGGTTTCTGCAACAGGCACTGCAGTGCGCTTTGCTTAA
>CpMEX9_93
ATGCAAGCGCAGGATGTCACTATTCGTGATCAAGAGATCAAACTAGGTCAATTTATTAAACTCGCTAGTCTTGTAGAGACCGGCGGCATTGCGAAGGAAGTTATCGCGAACGGCGAGGTCACGGTGAACGGCGCCGTGGATACTCGCCGCGGCAAGAAGCTTCGCGACGGAGACGTGGTCTGCGTAGGAACGCTCTGCGCCCGCGTTAAAACCACAGCCGAAGAAGACGACTACTTTGATGAAAAGACAGCTGATGACGACTTTGATCCGGAAGTATGGAGGAACATCTAA
>CpMEX9_94
ATGCCAGCCTTCCAAGCTGCGTCGGGGATGCCATATTGGATTGACCTAACGTCCAGTGACCTGCGTAAGTCAACATACTTCTATACCCAAGTGTTGGGATGGGAGATTGAAGAGTTTGGCCAGGATTATTATCTCGCTCGTGTGCAAGGCCTCCCAGTAGCGGGATTCATTAAAAGGCCTGAGGACCAGCAACAAGCTGATACCTGGGTGACTTATTTCCTGACAGATAACATTCATGCTGATTGTGAGGGCGTCGAAAAGCTGGGTGGGCGTGTGCTCGCGGCGCCGATGGAAGTACGGCTCGGTCTTATGTCCATTGTCGTGGATAATTCAGGTGCACTTTTTGGATTAATCCAGCCTGCTGGGGAGGAAGCCTTCATTGCGGCTGGCGAGCCAGGAACGCCAGTTTGGCATGAATTAACGTGCACTACAGGCTACGCCAAAGCGGTGAAGTTTTATCCTTCTCTGTTCAATTGGACTACGGCAACGGTGGACTCTGATCATAATTTTGAGTACACCACAGCAGAAACTGATGGCGGTGCTTTTGCTGGCATTTTTAACGCGGAAGGGCAGTTCCCGCCTCAAGTCCCTAGTTTTTGGCAGACCTATCTGGGCGTCTCTAACATGGATGAAGCAGTGAGGAAGACAAAGGAATTCGGCGGAGAAGTGATTCGTGAGCCTTTTGCCTCGGAATTTGGTTTGATGAGCATCATTTCCGATTCTACGGGAGCCACAGTGACAATATGCGAAGTAGAAGAAGCTGTGGAAGAAGGCCGTGAATCTGATCCTCTTGAGGGAATTGATCTCAGCCAATTTGGGATTTAA
>CpMEX9_95
ATGTATGAGCTCGATGATCTCAGCTCGAAAGTTCTTGACGTGGTCGACGGAATACCCGTTGGCCGCGTGCTTTCTTATGGGGATATTGCGGAAATCGTAGGTATCGGTCCACGGCAAGTTGGGAAAATCATGGCGACCGTTGGACATCTAACAGCTTGGTGGCGGGTTGTGAGATCGGATGGGAGTAGCCATCTGGTTGATCGTGCTGTTCATTACTGGGATTTGGAAAATATTGCGCACAATGGAAAAAGGGTTTTCATGAAAGAATCCCGATGGGGTTGCGATTTGTAG
>CpMEX9_96
GTGTTTGCGCAAGATGTATCTAAAGCTATTGATCGGATCGCGGATGATATTGATTCTTTGCGTAAACTTCTGACGTCACCGGAGGAAATTAACTTCTCTGAAATGGCCGATTCCTTTGTAAAACTAGAGCAGGCTTTTTCCTTTAAAGCTTATAGCGATGCCTTTGTGGCCTATTGTGCTCATATTAACAATGCGGGAACGCTCGTTGGGAGCAAAAATCCGTCGATTTTCTTGTTAATGGTTTAG
>CpMEX9_97
ATGGGAGAAGATATTCGAGAGAATGCAGCAAGAACAAAAATTGAAAAAATAAAGATCATTGACCGAGAATTGCGGAGCCTAAAGAAAAACACTGAGCTAGAGACTTATCAGTTACGGGCGGAATTTATCGCGAAAGCACAAGGCATGGGTGCAGAAGCTCTTGGGCAATACACGAGAAATCGTGTGAAGGAGCTTAATCGTAAGGCTGATCCAGACCCCTATGCTGCGCTTAAAAGGAGAAAAATCACCATAAGCAAACCGGACAAAGATGGTGGGGTATATGTGAGTGGTTATTTACCACCGGCTACGGGTGTTCTTCTTAAATCTTTGCTTAGCCCTGCGAGGCGAAAAGGGGTTGCATCGTCGGTTGCTCCGGAAGAAGATAAGCGGACATGGGCGCAACGACGGGTCGATGTCTTCCATCAATGCTTGGCCCAGAGTTCTTCCTTGATTGCAAAACAAAATGGTGGTGTAGGGACTGTTATTGTGTCTACGACCATTGAAGAACTTGAAAAAGCTGATTGCTCTACGCGCTTCTACACAAATACAGATATTGAGCTTTCTCCTCTCGACCTTCTGATGCTAGGTCTTAGAGAAGATCTCTTTGCTTGCCTTATGGATAAACAAGGGATTCCACTACAACTGGGGCGGAGTAAACGTACTGCCAGCATCTACCAGCGTTTAGCATTGGTGGCAAGAGAGGCAGTGTGTTCGCATCCTAATTGCGAACAACCCGCTTCCAATTGCGATGTTCACCACTTGATAGCTTGGTTTGATGGTGGCCGCACCGATCTAGAAAATTTAACTTTATTGTGTAGACACCACCACACCAGCAATAACGATAGAAGAGATTTTCGTTTTGGTGTAGGGCATTATCAGAGAGACGCGGGAGTCGTAAAATTTTATAGACCGGGTGTTCCACCTGAAGAAAATCAGGCTCCCGCCAGACGCAAGTCGGCGGGATACCGGATAAGGATGGCGGAGAAGTCTGCCTAG
>CpMEX9_98
ATGCAATATGTAGCAGCCATCGACCAAGGCACTACTTCAACCCGCTGCATCATCTTTGACCATGACGGCAACCAGGTCTCCGTTGGTCAATATGAACACGAACAAATCTTCCCTCAAAAAGGCTGGGTAGAGCATGACGCCATCGAAATCTGGGACAATACCCGCCGCGCAGTAGGGACCGCCCTTGCAGACAGCGACCTGTCAGCTAAAGACATAGCGGCCCTAGGCATCACTAACCAGCGCGAAACCACAGTGGTCTGGGACAAAAACACCGGCGAGCCCGTGTACAACGCCATCGTGTGGCAAGACACTCGCACCACCTCAATCTGCAAAGAACTCGCTGGTGATGAAGGCGCTGACCGGTGGTACCGCAAGACCGGCCTCCTCATCAATTCTTATCCCGCTGGTCCCAAAATCAAGTGGATTCTAGACAACGTTGACGGCGCCCGCGAGCGAGCCGAGGCAGGAGAACTCCTCTTTGGCACCATCGACACATGGCTCCTCTGGAACCTCACCGGCGGCGCCGATGGCGATGACGGCGCACCGGCATTGCACGCAACCGACGTGACTAATGCTTCCCGCACCCTCCTCATGGATATTGAAAAACTGGAGTGGGACAAAGAACTCTGCAAAGCCATGGATATCCCCATGGAAATGCTCCCTGAGATACGTCCATCAGTCGGCGATTTCCATCAAGTACGTGAACGTGGATCGCTCTCCGGGGTTCCCATTCGATCAATGCTTGGCGACCAACAAGCCGCCATGTTCGGCCAAGGTTGTTTCCGTCCAGGTGAGGCAAAAAACACCTACGGAACAGGCCTCTTCCTGCTCCTCAACACAGGAACCACCCCTAAGTGGTCCGAAAACGGCTTGCTCACCACAGTTTGCTTCCAAATTGAAGGCCAAAAACCGGTCTACGCATTGGAAGGTTCAGTTGCTGTAGGAGGATCGCTAGTCCAGTGGCTGCGCGATAACCTCATGCTTGTCCCCAACGCTCCTATGATCGAGAACATGGCACGCAGCGTTGAAGACAACGGGGGCGTCTATATCGTTCCAGCTTTCTCCGGACTTTTCGCGCCATACTGGCGACAAGACGCCCGAGGCGTCATCGTCGGACTCACTCGCTTTGTTAACCGCAATCACCTAGCTCGCGCCGTTTTGGAAGCAACCGCATACCAAACCCGCGACGTTGCAGACGCCATGGTCGCCGACTCAGATGTGAAGCTCACTGAACTTCGTGTCGACGGCGGAATGACCTACAACGAACTCCTGATGCAGTTCCAGGCAGATATCCTTGGCGTCCCGGTTACTCGCCCTAAAAACGTGGAGACCACGGCCACCGGAGCCGCCTTTGCCGCCGGTTATTCTGTCGGCTACTGGGAAAATCTTGATTTCCTCACTCAGCAAAAAGGCGATTTACACGTCTGGAAGCCTACAATGGATCAGGAAAAAGTCGACGAGCTTTACCACGATTGGAAGCGCGCAGTAAAGCGTTCCCTGAACTGGGAAGAAAATGTAGACGAGTTCTAG
>CpMEX9_99
ATGACTGGAGTTGAATACCTATACTGGGAGTTTCTTGGAACAACCATCCTGCTCTTAATGGGCAACGGCGTCTGCGCGCTGGTCACTCTCCGGACCTCAGCGGGACGCAATGCAGGCTGGCTTACCATCGCCTTTGGCTGGGGCCTAGCTGTCTTCGCGGGTGCAAGCATCGCCAATCCTTCAGGAGGCCATCTCAACCCCGCAGTAACCCTCATGCTCGCCGTCAAAGGCAGTGTCGCATGGAACTTGGTTCCGTGGTACTTCGCGGGACAAATGCTCGGCGGTATCTTCGGCGCATTCCTTTGCTGGGCGGCATTTAAGCAGCTTTTCGACGCTAACAATTACGACGAAGCCGGAAACCCCGGAGGTAACAAAAACACCGGCGGGATCTTCTTCACCAACCCTGCACACCCCAACAATTTCTGGAATGCAGTCACCGAATTCATCGCAACCTTCGTGCTGCTGGCATTCATCGCTCTCGGACCATCCGGAGATGTTGGACCGCTCAAATACTTCGCTGTTGCGTTCATTGTGGTTTCCATTGGCCTCTCCCTGGGATCGCCCACCGCATATGCAATCAACCCAGCACGCGATCTCGGGCCGCGCATAGCGTACGCGTTCATTCTTCCGATCAAAGACAAAGGCAGCGCAAACTGGTCTTATGCATGGGTACCAATCGTTGCGCCTATGCTTGCTGCCGTCGCCACAGGCTTACTCGCACTATAA
>CpMEX9_100
ATGGGCCGCATGGATGAACGCAAAGAATTTGAAGTCGGCGGCAAAGATCGGAAGCTGAGTCCCGAAGAACAACTGGAACAGCTTTCCACATACATAGCGGCCCACTATGAACGCCCTGCGATGAATCCCCCATGGTCAGACTCCCCCACTGACCCGCTTGTTCTTGATACTTACGACGCCCGCCTCGCCGACCGGATCACTCATGCCTCCATGTTGATGCTCGGCTCCGCTCTGGATCACACCACGCCGGGCGTCGCTTTTAGCGACGGCGTGACCACCGAGGATGTCCCCAACGGTCAGATAATTCGTCCCGCGCACCCAACCGGCGTATGGGGTATTTCACTCCATCCTGGTGGTTGGTGGAAAGGCTCAGGAACCGCCTTGGAAAATGCCTGGCGCCCAGAAGTCGCAGCCGTGGCTAATCTCTCCGGCATCACATTCCTCGATCTTGACTATCCCCTCCTCCCCGATCACACGGTTTCCGATGCAATCGCCTCGGTTCGCCGCGCCGCCCAATGGGTACGCAGCATGAATCCGCCGCGCCTCGTGGCATGGGGATACTCTTCAGGGGCCGCATTAGCCGCCCTCACAAGTGACCTTTGGGACGCGCAAGCACTTACTTTTCCGCACTTAACCCTCGATTACCTCCCAACGCACTTATGCGATGCAGAATTTCCACAGGTTTTCCCGCCTACTTTTCTACAGGTAGCCACGCAGGATTCCGTTGCTGATCGCTACCCGTGGGCAGAGGCTCAGTCGCAGGTCAAGGAGTATGTCTCTGAACACAGGGTAGCTACTCCAGAGGTCATGCGAGAGCGGGTAAAAGACGTAGCCGATTTCCTTGTGATTAGTAACACATAA
>CpMEX9_101
ATGACTTCTCAGCAACCTTTAATGAAGGATCTGTACCGTTTTGTTAATGGCGAGTGGTTAGACACTCACGTTATCCCCGAAGATCGAGGCGTGGACGGGACATTCCATAGCCTCCGCGATCAGGCAGAGGTCGATGTTCATGAGCTGGTTAAATCCTCGAGTTCACGGGCAGGAAAACTTTATGCCTCCTTCATGGATGTCCCCGGAATCGAGGCAGCTGGAGTAGCTGCTATCGATGAAGATTTGGATCGTCTGAAAGTAGAAACCACAAACGAACTCGCCACGGCTTTGGGCGAGCTCGATCGTTTAGGTGTTGGCGGCCCCGTTAGTTTTTGGGTAGCCAAAGATTCCGATGGTAGCGATTCGGTAGCCTACATCGTTCAGTCTGGGCTTGGGCTTCCCGATGAGGCTTATTATCGAGAGCATCCGGACATGCTTGAATCATATAAAGCGCATGTTACTACGATGCTAGGTTTTCTCGACCCACAGCGGCTCGGCGGACTACCGGCCGAGGAAGCTTCAGAGCGCATCGTGGCGCTTGAGACGGACATAGCACGGGGTCATTGGGATGTAGTAAGCACCCGAGACGCGCTAAAAACCTTTAATCCGACCGAGTTTTCCGAGCTTCCGGAGAACGTCGCAACGCTTCTACGGGCCGCACGACTTCCTGAATCCCGCGTAATCGTCATGATGCCCTCCTACTTGGATCACATAAATACGCTACTTTCTGAGCGTATCGACGATTGGAAGCTGCTTACTACCTGGCACATCCTCCATGCGCGCGCAGGAGTGCTCACCCCTGAAATCTCGCGCGCAGACTTCGCATTCTTTGGCACCACCCTTTCCGGCGCTACCCAGCAGCGTGACCGTTGGAAGCGTGCTGTCGGACTCGCAGAAAGTTTTGTTGGCGAGGAAATCGGTGAGGTCTTTGTTAAAGAACACTTCCCGGCCTCCTCTAAAAAAGATATGGCGACTTTGGTTGACTACCTCATCGCTGCGTACCGGGAGCGCATTGAGCATCTGCAGTGGATGACACCAGTAACCCGCAAGCGAGCACTGGAAAAACTGGATAAATTCAACGCCAAGATCGGCTACCCAGACACCTGGCGCGATTATGGCGATCTAGAGTTCTCCGACGCTGGCCAAGATCTTCTCCGCAACGTCCGTACAGGTTCCGCTTATGCCCATGACTACGAGCTCTCCAAGTTAGGCAAGCCCGCGGACCGCTCTGAATGGGTAACCACGCCGCAAACCGTCAATGCGTTTTATAACCCTGTGGTCAATGACATCACTTTCCCCGCTGCGATCTTACGGGCGCCGTTCTACTCGCCCACGGCGGATGCCGCCGAAAACTTTGGCGCAATCGGTGCAGTCATCGGGCATGAAATTGGCCATGGTTTTGATGACCAAGGCAGCCAATACGACGGCGACGGCAACCTGCACTCCTGGTGGACCGAGGAGGACCGCGAGGCCTTTACCCAACTCACCTCAAAGCTCGTCGAGCAATTCGACGGCCTAGTCCCTTCTGTGCTTAAGGAATCCACCGGCGTTAACGGAAAATTCACGCTCGGAGAAAATATCGGAGACCTCGGCGGCCTAGGCATAGCAGTAGTCGCTTATCAGCGCTACCTAGCCGACCACGGGGAGGACACGACAGGACTCCAACGCCTCTTCCTGTCATGGGCCCGCATCTGGCGCACAGCAATACGCCCTGAACTGGCAGAACAATACTTGGCCATAGATCCGCACTCGCCAGCAGAGTTCCGCTGCAACGTCATTGCAGGCAACATCGCTGAGTTCTATCAGACCTTTAACGTTCCAGAAGACTCCCCGATGTGGATCGCACCGGAAAAACGCGTCACAATCTGGTAA
>CpMEX9_102
ATGTTCGATGAAGAAGGTAGTTTGAACAGTATGTCTTACTTCCAGTTCCGGCCTGCGATGTCGGCAAAATCCTGGTGGCTCGTTGCCGTAGTGGTCACTCTGCTGCTTGTCCTCCCCGCTGCGCTCAATGCTGTGGTCCCCAGCATTGATTTCAAATTGAAGAATGTGATCTTAGGAAAAAAAGATAGTTTTGAGCTTCCAGTGGTGTTAGACGACGGTGCACACCTGCAATGCAAAGAGGAAATGTCCGATTTATTCCAGCCTCAATGGGATTGTGAAGGCACCAGAATTAACTCGATGGTGGTTGATGGCAGTACGGACCAGGACCACACGCTTAGGCGGATGATGCGTTTGAACGCCAAGGTTCCATTGCCCAAAGACGCAAAAATATTCCGTGAGGGAAATATTAGGATCATTGAAGGGGCTAGCCAAGTGGGCTTAAGCCTTGCAGTGCAGGGAGAGGATGAACAGAAGACCTTGTTCGTTCTTGTCACGGGGCCAGATACGGATAACGCCGTACAACTCATCGCGAAGAATTTTCAAAATTATGCAGTGAAGGGAGCCACCGCGTGA
>CpMEX9_103
GTGAACACCTCGTTGGTAGGACCTATAAAATCAGCCACCCACCCAGCGTCCATTTCCTGGGTGATGTGGGCGATCATTGGTATTTCAGCCCCAGTGTCTCTCTTTTATTTAGGCGCTTACGTATTACTTTCTCCTAGCGGATCGGCTGTGGGACTGCTTTGCGGAGTGGCATACTTAATAGTGGGAACCCTGATATTCCGGGTGTCTCCTATGTGGCCTAAGGCAGGCTGGAAATGGTACGTGACCTCCCTTTGTTGGGGCGCCTGCTCTTCTTTTGCCCTGGTTATGGCTTCCTCTCAACCCATTATTGATTTAACGGAAAAATTGGGTTGGAAGATGGTGAGTGCGTCCTTTGGTGGGGCATATCCTGAGGAAATTTCTAAAGCTCTCGGTGTTCTTCTCATACTGTTTACGTTTTCTAAAATCAGCCGTCCTTGGCATGGGTTTGTTACCGGCGGCATGGTCGGCTTAGGGTTTGAAATCTTTGAAAACCTGATGTACGGGGTTATTGAGGGGATGTCGGATGCCAATTCTGACGTTCCTGGAGCGCTATCTTCCTGGGGACTAAGAACTCTGGCGGGACCTGGTCTCCACGTATTTTTCACGGCAATAGCCGGATATGGCATCGGGCTAGCCGTGTTTACATACGGGTGGGATCGCTTCCGTCGACTTCAGGTCGCAGGTGCGGCTCTGCTTGTGGCCTTTACTTTCCATTTCTGCTGGAACCTCACATGGGAGGGTGATCTCGGCACTATCATCAACGTGATCGTGGTGTCGCTGTGCCTCTATCCCCTTGTTATTTATCTTTGGATTAGATGCCATAGAGACGCCACCGCTGATTTTGGCATGATCCGCATGAACTCTCCTTTGACGTTAGTAAGCCAAGTGAGGAACGATGAATAA
>CpMEX9_104
ATGAATAAACGCATTGCTGTACTGGGAGTCGCGATGTGTCTTACAGCTTGTGGCTCTATTGAATCTGTGGATGGCGGTAGAACTGACTCAGACGCGATTGTTATTGGATCTCAGACGTATTATTCCAATGAGGTCATCGCTGAGATCTATGCGCAAGCGTTGGAAAAGGCCGGGCATAAAGTAGACAGGCAGTTTCAGATCGGACAGCGAGAAGTCTATATGTCTGAGGTGGAAAACGGATCCATAGATGTGTTCCCTGAATACTCAGGGCCGCTGCTGCAATATTGGAAACCAGATACCACAGCGCGGCTACCAGAAGCTGTATACGCAGAGCTGCAATCTGCGCTTCCCTCGAGTTTGCAAGTCCTGAATCAAGCAGAGGCTTCGGATCAGGATTCTTATGTTGTGACTAAGCAATACTCGGAGGAACACGGGATAAAGTCTATTCAGGATCTGGCCAAGGTTAAGAACATAACCTTGGGGGCAAACTCAGAGGCGGAGGATCGCCCCAACGGACCCAAAGGCCTAAAAAGCGTCTATGGGGTGGATGCTGCCTTTACTCCTATTGAGGACTCCGGTGGGCCGCTGACAGTCAAAGCTCTCAAAGACGGTGATATCCAACTGGCGATTATTTACAGTGCGGACCCCTCTATTGCTGCAAATAATCTGGTAAGTCTTGAGGATCCCAAAGGGCAGTTCCTTGCGTCACGAGTAGTGCCGTTGGCTAATAAAAAATTAGATGCAGACGCTGCGGCAGTGCTTAATAAAGTGAACGCACAACTTACCACCCAGGATTTGATCCAGCTGAATACGCGTTCCGTGACAGAACAGCTCCCCAGTGCGCTGATTGCCAAGGAATGGCTAAAAGCGCACTAG
>CpMEX9_105
GTGGATAAGCATGACGTAGACTCGGATTTCGTGTCTAGTTCAGTTTCGCAGAAAGTTAAAACGCTAAAGCTTTTGGCGGTTTTATCGGGTGTTCTCGGCTTCATACTCTTCCTCTTGACGCCGTTTATGCCGGTCAATCAGGTGCAGTCTTCTCTGTCCTGGCCGCAGAATGGAAACCTTAATAGCGTTAACGCTCCTTTGATGAGTTATTCTCCTCAGGAACTTAACGCAGTCATCCCGATTAGCGCTTCTGAAAAACTCCGCCCAGGTCAAAGCCTCATCGTGGGAACCTTGCCGGAGGACAGCGAAGATGCCGCAGCGCGCGGGCTCTTCGTGCGTTCTTCCGACGGCGGAATCCAGATAACATCCCGTGGCGAGCTCGTCTTCGAGTTGACTGCAGATGAACTCAAAAAACTGCCTGCCGACGCAAAAGTCAGCGTCTCTTCCACCAAGGACGCGACTACTGCTTCCGTGGGCGAGTACAGCGGTTCTATAGATGAAGACAAGCGTCCACAGATCACAGGACTGTATTCCGAGCTCGACTCCCAGGCTGCTGACAGCCTCAGCAGCGCGCTTAAGGTCGACGTAGAGATTAATTCTCGCTTCACCACCTCCCCTACCGCAGCAAAGTACACGACCATGTGGCTCGGCGGGGCGATGACCGTTATTGCGCTTGTCTGCTTGGGGCTGCTAGACCTGCAAGACAATAAAAAGGTGCGTTTCCTCCAACACGGCGCTTGGCGCCCTCGGGGACTCGACGCCATTGTTGTCGCGATCCTAGGTTTCTGGTATTTCATCGGCGCCAATACCTCTGATGATGGCTTCATCCTTACAATGGGGCGGATTGCTGCGCACGCTGACTATATGGCCAATTATTACCGTTGGTTTGGTGTTCCGGAATCGCCCTTCGGCGCACCTTATTATGACCTTCTGGGTCTTATGTCGCATGTCTCCACATCTTCTATCTGGATGAGACTTCCGTCCCTCATCGCCGCCCTTATCGTGTGGTTCGCCCTCTCCCGCGAGGTTCTCCCGCGTCTGGGCGAAAAAATTGCTGGAAGACGCGTCTCCCAATGGACCATGGCCTTTGTGTTCCTCGCCTTCTGGTTGGCTTATAACAATGGTCTGCGCCCAGAACCAATCATTGCTGCCGGCACCCTGCTCACGTGGCTGTCATTCGAGGTTGCTATCAAGACCGAACGGCTCCTTCCTGCTGCAGTAGGAACGCTTCTCGCTGCTTTTACCCTTGCTTGTGGCCCCACCGGTCTCATGGCCGTTGCCTGCTTGCTGGCTGGTTTGTCGTATTTGATCCGCATTATTTACCGCCGTATACCGCTTCTAGGCGGCAAGCCCGCATTCAACATCGCGGCTATGGTCGCGCCTTTTGCAGCCGCCGGAACTGCAGTCTTGGTTGCTGTTTTTGGCGATCAAACTCTGATGAACGTCTTCGAGTCCATCCATGTCCGCTCAGAGACGGGACCGTCGTTAAGCTGGTACAACGAGTTCGCCCGTTACCAGGTACTCATGCAGCAAACCGTCGATGGTTCTTTTGCCAGAAGAATCGGCGTCTTTTTCACCTTCATCTCTATTGCCCTCGTGCTCACCTCCATTCTGCGTAACGGAAAGGTTCCTGGGAGCAACAAGGGTCCGGTCTTCCGACTGTTGCTGGCCATGGTGGGAACCCTGTTCTTTATGATGTTCACGCCCACCAAGTGGACTCACCACTTTGGCGTATGGGCTGGCATCGCAGCGGCTCTAGCGGGGGTCGGCGCGGTGGCACTCTCCCATATGGCTTTGCGTGCCCCTCGGTCACGTACCCTTCTTACAGGCGGAATACTCTTCGTCTTTGCCTTCGCGCTCTCCGGCACAAACGGATGGTGGTACACATCTAGCTACAGCGTGCCCTGGTGGGATAAGACGATTCAGATCCATGAGATCGAAGCGTCTACCGTCATGTTGGTTATTTCCCTCGTTGTGTTGGGCATAGGCGTTTTGCAGTCCTTTAAAAAGGATGTGGCAGAGGAACGCGGTGAGGCTCCCGTGGACTTCCGCAAACAGCGCTTTGAAGGCCTCGCAGCTGCCCCTATTGCGATACTCAGCATCCTCGCCGTAGCGTTTTCTATGGCGTCCCTGGGCAAAGGTTTTCTCTCGCAATACCCCGCCTACTCCGTCGGATTAGGCAACCTGCGGGCAGCCGCGGGCAATACTTGCAACCTTGCTAACGACGTCCTCGTGGAGGCAAACACCAACGAGTCCTTCCTCCAGCCGCTGCACAGCAGTCTGGGAGAATCACTCACTTTTGGCAAGAATCGGGCATTTGATCCCAACCACATTTCCTCCGAGGCCTACACAGAAGAAAACAAGTCTTCTTCTAGCACCGCGGGAACCGCCAACAGCACGGACACCACCGAGACCACTACCGAGGGCAAGGAACACCGCGCAGCTGTGGGCGTAAACGGTTCCACCGCGCAGCTTCCCTTTAATTTGGATTACACTCGTGTGCCGGTTCTTGGCTCTTGGACCAGCGGCGAGCAACACTACGCAGAAGCTATCTCCGATTGGTATAAGCTGCCGGAGCGCAGTGAGTCTGCCCCTGTCATCGCGGTTTCTGCTGCGGGAAGCATCGAGCATCTCGACCTGGATGGGATCAAAAAAGAGGGCCAGAAGCTGATCATCGAGTACGGAACCGCCTCCAATGGGAAGGTTGACATGCTCGGTGAAAAGCAAATGCTTGATATCGGACCTGACCTTAAATGGCGTAACCTGCGTCTTCCGCTTTCAGAGCTCCCCGAGGAAGCCAACGTTATCCGTATCCACGCAACAGATGGCAACCTCAGCCCTGATGAATGGCTAGCGTTTACCCCGCCGCGTGTTCCCACGCTGGAGACGCTAAATGACGTCTACACCTCAGAAACCCCCGGGCTGCTCGACTGGGCGGTGCCGCTGCAGTTCCCCTGCCAGCGCACTTTCAACCACTATGCAGGCGTAGCAGAAATTCCTAAATTCCGTATTTCCGCCGACGCAGAAGGCCGCGCTTCTGGAGCCTCTTTCCAAGACTACTTTGGCGGCGGTGTCACCGGAATTGCGGAAGCCGTGAATTATAGCTACCAGCTTCCGAGCTACTCCAAGAATGATTGGCAACGCGATTGGGGATCCATCGAGGTCTACCATCCACGCCCCAACTCGCAGGGCAAAGAGCCTGATCTAGCTCAGATCACCACAGAGACTGTTACTCGATCAGGACTCTGGTACCCCGGTCCAATGAATATCAACACGGACCACTAA
>CpMEX9_106
ATGATCAATCGTGCCCGCAACGCAGATTCCCAACCGCCGAAAGACGACTCGGAAGCGCCGCACGCCTCTGCTGCAGCCAGCGACCCATTTCCGGTGATGCTCAAACACCCCGACAAGGACAACCTACGGGACAAAAGCTACGACTTTGACTACACCCCTGACATCCAAGATGGTCCGCACACTCTGTTCGGAATAGTCGCTGCAATCCTGGGAGGTGGGCTCTTTACCTTCATCTCCTGGTACATACTCAAGCAAGTCAATCTCCCAGCCTTTGGCCCTTCTCTGGTTACACGTGCACTGGCCACTTTCTGCACACTTCTTGTTGTTGTTGCGGTCACGGCACTCATGATCTGGTGGGTTCATTATGAGAAGACAAACCAAGAGCGTCCCCGTTGGTTTACCTGGCTCACCTACGCCCTGACCTATTTATCCCCGGCAGGTCTAGTAGTGGCTTCCCTCGGGATACCGCTATCCCCGACCAAGCTCTACCTTGACGGACTAACCGTAGATCAAGTTTTCCGCACCCAATACATGACGCGGCTTACAGATTCTTGGCAGCTCACCGATATGAACTATATCGATCTTCCAGCGTATTACCCCGGCGCATGGTTCTGGTTTGGCGGCAGACTGGGAGCTCTCCTCGGGCTTCCTGGGTGGGAAGTCTTCCAGCCATATTCGCTCATCTCTCTCAGCATGGCAGGCTGCCTCCTCGTCCCGATATGGCAGCGTCTCGTTGGGAGCTTGCCCGTAGCTACCGGCATAGCGCTAGTAACCACTACTATTGCGCTCGTTATGTGTGCGGAAGAACCCTACGCATGCATTATCGCAATGGGCATACCAGCCGCAGTTATTATCGGTCGTCGTGCATTGTCGGGACGCAAAAGCGCCATGCTTGCGATTATTTTCTATCTGGGTGTTTCTGCATCTATGTACACCCTCTATACAGCTATTATCGCGCTGAGCCTGATCGCTATCACTGGTGTTATTTCCGCATTAATGCTGCGTTCTTGGAAGCCCATTGGGCGCATCGTCACCATTGGTGTTTCTTCTATGGCTATCGCCGCTATCGCGTGGGGCCCGTACTTTGTTTTCATTTTAAGCGGCAACCACACCTCAGGTGCTACCGCTTCCCATTTCCTCCCCGTTGAAGGCACGGAAATCCCGCTTCCTATGTTTGCAGCCAGCATTGTGGGAATTCTCTGCATGCTAGGCCTGATCTACCTATTGGCTCGAGCGGCGGATCCAGACATCAACTCCCTAGGCGTTGCCGTCGTGGTTGCTTACATCTGGGTCATAGCCTCCATGGCTGTTACGCTCACGGGCTCTACTCTCCTTGGCTTCCGCCTAGATCCTGTGGTCACAGTTCTTCTAGCCACCGCAGGTGTACTGGCCATAGCGGATTTCCGCCTTGTAGGAATTCACCGCCTCTATCCCGTGCAATTCTCTGCTAGCACTTCACGGCAAATCACAATGGTCATTGCCATTGTGATCGCCCTTGGCGGCATCAAATATGCCCAGGATATTCCCGCAAAACACTCGCATTCTATTGACCATGCTTATTCCAGCACAGATGGTAACGGTGAGCGCGCTGACCGTTACCCGGCTGATGCCACGCAGTACTATGCCGAGATTGACAAAATCCTGCGGGGAAACGGCTCACTTCCACGCGAGACTGTAGTTCTCACAGATGAGATGAACTTCATGGCTTATTACCCCTACCACGGTTTCCAGGCCTTCACCTCACACTATGCAAATCCTCTTGGGGAATTTAATGAGCGGAATAAAACCATAGAGCAATGGGCAATGGACAGCTGGCAGCAGCTCAAAGACCCCAAAGCGTTTGACCGCGCATTGCACGCCACCCCATGGCGGGCACCCGATGCTTTTGTTTTCCGCGCCGATTCCACGGAAGAAAGTTCAAGCGGTTGGAACTTTGACCTTGCGGAGGATATCTATCCCAACAATCCCAATGTCCGTTTCCGCGGAGTAAAAATCAACCCGGAGGTCTTCACAGGCAAAGACTCTCCCTGGAAAGTCGATCAGGTAGGACCATTTGTGGTGGTGACCCGTGGATAA
>CpMEX9_107
ATGCTGAACGCAGTGGGCAAAGCCCAAAACATCCTCCTCCTCGGTGGCACATCCGAGATCGGCCTAGCTATCGTAAACGAGTTCCTGAATCACGGTCCCGCACACGTCACCCTTGCTGCGCGCAAGGATTCGCCGCGTATCGACGCCGCCGTGAAGGACATCGAATCAGCTGGCGCATCCGCCGTTGAGGTTATCGACTTCGACGCAACTGCCTTTGATACGCACGCCGATGTCATCGACCAGGCTTTCCTTCTCGGAGACGTCGACGTAGCCATCGTGGCCTTTGGCACTCTTGGGGACCAAGAAGAACTTTGGCAGGACCAGTCCAAGGCTGTGGCCAGTGCCGAGACCAACTACACCGCACCGGTATCCGTTGGTGTACTCCTCGCGGAGAAGTTCAAGGCCCAAGGCCACGGCACTATCGTTGCCCTGTCCTCTGTTGCAGGTCAGCGTGTTCGCCGCTCCAACTTTGTTTATGGTGCTTCCAAGGCTGGCATGGACGGCTTCTACGTCAACCTAGGCGAGGCCCTTCGCGATTATGGCGTCAACGTCCTTGTCGTACGCCCAGGTCAGGTGCGTACCAAGATGTCCGCTGATGCGGGAGAGGCTCCACTCACGGTGGATCGCGAGGACGTAGCTAAGGCAACTGTCCAAGCGGTTTTGTCCGGAAAGAGCTCCATCTTCGTTCATCCACTGTTCGAATATGTCTCGCTTGTTTTCAAATTTATTCCTCAGGCGATCTTCCGAAAGCTACCGTTCTAG
>CpMEX9_108
ATGACGAGCGCCAAGGGCACGTCCAGCACCGCAGCTTCGAGCGGTGTCTCCGGAGCCTTACACACAGAAGCCATGAAACTCACCGGTTGGGGACGCACCGCCCCCACAACCGCAGAGGTCCTCGCAACTCCAGATTTGGAGACCATCGTCAAGGCAGTACGCCAGGTCGCCGAGCAAAATGACTCCAAGCCAGACTATCTCCGTCGTGGCGTAATCCCTCGCGGTATGGGCCGCTCCTACGGCGATCCTGCACAAAATGCTGGTGGCCTTGTCATTGATATGCAGCCTTTGAACAAGATCCACTCTATTGATCCAGAGACCGCCATTGTGGATGTTGATGGCGGTGTGACCCTTGATCAGTTGATGAAGGCGGCTCTCCCCTACGGGCTGTGGGTTCCTGTTCTTCCAGGTACTCGTCAGGTCACCATCGGCGGCGCTATCGGCCCAGATATCCACGGAAAGAACCACCACTCAGCTGGTTCTTTCGGTGATCACGTCACCTCCATGGAACTGCTAGTGGCCGACGGTCGCATCTTGCACCTTGAGCCAGAAGGCTCGGCAGATGATCCAGACGGTTCTCTCTTCTGGGCAACCGTTGGCGGCATGGGCCTCACCGGCATCATTGTCCGTGCAAAGATCCGTATGACCAAGACGGAAACCGCTTACTTCATCGCAGACGGCGACCTCACCGCTAACCTCGATGAAACCGTGGAATTCCACTCCGACGGTTCCGAGTCCAACTTCACCTATTCCTCCGCTTGGTTCGACGCCATCAGCCCGGAGCCCAAGCTAGGTCGCGCCGCCATTTCACGGGGTTCCCTAGCCACACTCGCGCAGCTGGAAGAGCTCTCCCCCAAGCTGGCCAAAGATCCCCTGAAGTTCAATGCCCCACAGCTTGTGACGGTTCCGGATATTTTCCCTTCCTTCACCATGAACAAGCTTTCTATGATCGCAATCGGTGAACTTTGGTGGCTCAAGTCAGGCACGTACAGGAACAAGGTGCAAAACCTCACCCAGTTCTATCAACCGCTCGACCTCATCGGAGAGTGGAACCGCGGTTATGGTTCTAAGGGCTTCCTGCAGTATCAGTTCGTGGTTCCACGTGAGGCTGTCGAACCATTCAAAGATATCGTCCGCGATATCCAGCGTTCCGGACATTACTCCGCACTCAACGTGTTTAAGCTCTTCGGAGAAGGAAACCGTGCGCCGTTGAGTTATCCGATGCCGGGTTGGAACGTCTGCGTAGACTTCCCGATTAAGCCAGGACTAGGCAAGTTCCTCGATGAGCTTGACCGCCGTGTCATGGAGTTCGGTGGACGCCTCTACTTGGCCAAAGAATCTCGTACGAGCGCTGAAAACTTCCACTCGATGTATCCAGAAATGGAAGGCTGGCTCAAGACACGTAATGCGATCGACCCCACTGGCGTCTTCGCTTCTGACATGTCCCGCCGCCTCGAGCTACACTAA
>CpMEX9_109
ATGTTTGGATTCCTCAAAAAGAAGACCGTGGAAACGCATATCGCGGCAGAACGCACAAATACTCCCATGGATTCCCGCATGACCCTCCTCATGGCTGAGGAAATCCCCATGCTAGATAGCGCTTCTCGAGTGCGTATCTATCAAATCCTCGAGGAATATGACGGTCCGCAAATTACGTCGCAGGAGGAACTTCCCCAGGAAATTCGCGACATGATGGACCTGTAA
>CpMEX9_110
ATGAAAGACACCACTGTTGAGAGAAACCTGAATCCTTTAGATGACACGATGACGGGGCGTATCTCCCAGGCTGCAGCCATAGGCCTGATCACCGCGCTGCCGGACTATGTGCACACCAAGGCGCTTCGGTGGGTAATTAATACCGTCATCCTTGGGTCTCTCCTGGGCGTCGCTTTATACGCTAATACCCATGATGATGATCCAGACAATGATCCTGATGTGATCGCTGCACGTGTGCGTGAGCAACTGGAAAGCAGCGACGCTAAAGAATTCGGACCTCTTGTCACGTGGGGTGCGTTTGCAGTGCTCCTGCTTATTTTCCTTGGGATCAACAAACTAGACAGAACAATAAGCAAAAAGGTCGTTGAGTTTTTGCGTCGCCGTGGAGTTTCCAAGCCTCATACTCTGCTTGGGGTTGTCGGCGCGGCGCTGGTTTTTGTTTCTTCCGGAGACCAGCGGTGA
>CpMEX9_111
GTGATTAGCATTATCGACGTTCGCGGCGCGGCGCCGGACCATACCGTTGTGCTCTGGCACGTACACACGGATCCTTCCTATCCCACCGGCCTCATGTCTGGGGCATGGGTGCTTGGTCCGGGGGAAGCTACGCCCGTGGATAAGCTCCCGAGCCTGCTTACGGGAACAACAGCTCTTCCCTTGAACGCCGAGGCTCGCGAGTTAGTGCCAGGCGATATCACATGCGTCAGTCTCCGCGATGTAGCTGATGCAGTGCGGACGGGGCTCGATGAGATTAAAAAGGAAGCCGCGCGGGCAAAGTCGGAGAATGAAAAACTCGTCGCCCCGCGTTTTGAGGCCCTCACGGATATCTCTCCAGAGGATTTTCTTGATGCATATCGGGGTGAGCCTCAAGCACGAGATGCATGGATGATGGCCAGCGCAGTAGCCGGATGGATGCAGCAATGGCTCGACATAGAATCCGTGCGCAGGAGCCGCGCCTATCTCAAAGAAGCGTTTGGCTCAGAGCCGAGGCCGCTACCGATCGGCTAA
>CpMEX9_112
GTGATACAGCGCAGCGGAGTGATCTGGATAAGCGAGGCCCGCCTGCGTCGTGGAAAGGCCGTTGCTCGGCGCAGGCGAATCCGAGCAGGAAAAATAATAGTTCTACAGCTTAAAGTCATTGATGCGGCGGGGATTCTGCATCGAGTTCTCGGAGTGCGAGACACGCTGAAGCTTGCGGGGGTCGCCGAGATTATCAAGACGTGTTTTGGTTTTGATGCGGCTTCGCCGCAGTCTTTTTATCGTTGCGGCGAGCAAGTGTCGATGAATGATTGTTTACATGCGCATACTGCTGCGATTCGCGCCGGGCAGCTTGAGTACAACTGGGGACTGTGGCGAGTAAGCCTTTCGATCCTGGACACGTATTCCCGTGAAGCTTCTGCACCGGAGGCTTTGTGCCTGGGAGGAAGCGGGGATCTTTATGAACCAGATGCGCCAGTGGATACGGCCCGTATCAATATGGCTATTTCTGGTGGTAAAAGAGCACAAGAAACCCTTGCTCACGTGCATGAGGAGGTTGTTTCAATCATTCAACGTACCCAAGAGACTGGGTTGATCCCGTTACTCCAGGCACTAGGGCTTGGAGAGGAACCAAATTACGCGGCTTCTGGCCTGCAGGCTCTTCCTGTGGAGCAGTCGCGCCAGGCACGGGAGGCCTGGTGGTCTTTTGTGATCGGCATGGCGTGCATGGGAGGGAAAGACCTAAGGTCGCGGGTGGCCGGGCGGCTCATGAGGAAGTTGGGCTGGCAAGAAGACCTGACTGATGAGCGGATTCGTGAGTTATGTGGGGCGTCGATAAGCAAGCTAGAAGAGCTCGGTGGATGTGGTGCCCATGCGTTATCTGCAGTGGAAAGAATCGATATCTACCGAGAATTACTCCGTAAGAGGTAA
>CpMEX9_113
GTGGCTAATTCCAACACCGGCGCGCATGACCAGGCCGCCCCCAATGTGACTGTGACTACCTCCTCGGCGAGCGTGGCTTCTCAAGGCATCAAGTTCATCATCTCTGGAGGAATCTCCGCAGTTGTGGACCTTGGTCTGACTTATCTATGCCAGATCGTTTTTGGGTTCTCTGCTGCGGGAGGACGCACTATTGGGTTTATTTTTGGCACGATTACCGCTTATCTAATCAATCGCCGTTGGACCTTCCAGGCTGAGGCATCAACCAAGCGATTCTTGCAGGTAGCGGTTCTGTATACGATTACCTACTTTGTTAACGTGGGTGGGCATTCCTTGCTCTTCTCGCTATTAACTCATTACGGGGTGAGCGAACAGATTGCCCTAGTTATCGCCTTTGTGATCTCCCAAGGGACTGCCACGGTGATCAATTTCTTTGTTCAGCGCATTTTTATTTTTAAGTAG
>CpMEX9_114
GTGCTGTTTTTCAATCCAACACCAATAGCTCAGAGGCGCATATCACAACCAAAATTGGGCAATCTTCCCTCGCGTTCTCAAGACCAAGAGACTGATGCCCCCTCACCCCACGCAGACTATGCCACAATAAACCCCATGCCTATAGCTTCTACTGGTCGCATCGCGGCTGTCATTGTCACTCACAACCGCGTCGAGCTGTTGCAGAATTCTTTGAAGATCGTTGCGCAACAGACGCATCCCGTAGATCACATCATCGTTGTAGATAACGGTGATGATCCCGCCGTCGAGAGCCTAGTTACCGCTATCGCCGGCGAGCGCGCCGTCTACCTCGGAAGCAAACATAATTTGGGAGGAGCCGGCGGGTTTGCGCTTGGTTTTCTCACCGCGCTGAGGCTGGGAGCCGACGCTGTCTGGTGCGCCGATGATGACGGCCGCCCGGAAGACGAGAATGTCCTGGCAACCCTCTTGCACGTAGCAAAAAAGCACCACCTCGATGAGGTCTCCCCGGTTGTTTGTAATGCAGAAGAACCTGACCAGCTGGCATTCCCGCTTCGCCGTGGCACCACGTGGCGTAGGTTCCGCAGTGAACTCGGCAATGAGGATTTCCTAGCAGGTATTGCTTCGCTATTTAACGGCGCTCTTATCTCCGCTGATGCTATGCAACGCATCGGCGTCCCCGACTTGCGTCTGTTTATCCGAGGCGATGAAGTTGAGTATCATCGCCGACTAGTGCGTTCCGGCCTCAAATTTGGCACCTGTCTCACCGCTGCTTATCTGCACCCGGATGGCTCGGATGAGTTTAAGCCAATCCTTGGGGGACGCATGCATACGCAATACCCAGATAACGAGGGCAAGCGGTTCTTCACTTATCGCAACCGCGGATACCTTATGAATCAACCCGGTATGCGTCGGCTTCTTCCCCAGGAGTATGCGCGATTTGGCTGGTTCTTCCTCATTCAGCGCAAAGACCCTAAGGGATTTTTACAGTGGCTCAAGCTCCACCACATGGGCCGCTCGGAGCGCTTTGAACGGCCGTAA
>CpMEX9_115
ATGACTAAGGAATCATCTCGTATCAATCGCCATAGCAGGCGCGGTTTTCTTGCGGTGTCCGCACTCACCGCAGTGGCCTTGCTGGGCGGCCTCAGCGCATGTTCTAGCGAAAAAGCTAGTGAAAAGCCAAGTACGCTCTCTGTCTTTGCTACCACTGGTTATATCGGCGATGCCGTGAAGAATATGCCCCTGCAGCTGATGTCACTGTGA
>CpMEX9_116
ATGGTAGGCCCCGGCGGCGATCCTCATACTTATCAGCCCACTACACAGGATATTTCCAAGATTAAGACGTCCAATGTTGTCCTGTGGTCGGGCCTGCATATGGAAGCAAAGATGCTGGATGAGCTGGCAGCGCAGGGAGACCGCCAGGAGGCTGTGGCTGAAGCTATCCCGGAATCTGAGCGGCTTGAATGGCCTGAGCTTGGTGAAAACGGCGAAAAACTTTGGGATCCACACGTGTGGAACTCCACGGAAAACTGGAAGTACGTTGTTGATGCGATTGCCAAGAAGCTTTCCCAGGTGGATAAAGAAAACGCGGAAACATACAAAAAGAACGCTGAGACTTATAAAAAGCAGATTGATCAGGCCGCTGCCTATGCAAAGGAGCAGATCGACGCTATCCCTGCGGAGAAGCGCATTCTGATTACCGGACACGATGCCTTCAATTATTTTGGTAAGCAGTTCGGCCTAGAGATTCACGCCACAGATTTTGTTACCTCGGAGTCTGAAATGTCCCCGACTGAGCTGGCAGACCTGGGAAAATTCATCGCAGAAAAGAAGATACCCACGATCTTCCAAGATAATTTGGCCAACCCCCAGGCTATTAACTCGCTGAAAGAGACGGTAAGGGCAAAGGGCTGGAACGTCGAGGTCTCGGATAAAGAGCTTTACGCGGATTCGCTCGGAGAAACAGCTCCTACCGATACTTATATTGGAGTTTTAAAATACAACGCTGATGCGATTAAAGCGGCTTTGACCAAGTAA
>CpMEX9_117
GTGGCCAATCTAGTGGGCTCGGCATTGACAATGACGGGCATCAGCGTGAGCTATGGGCCAACGGTGGCCCTGGAAAATGCAAGTATTGAGGTTCCTGTTGGATCTGTGATGGGTTTTATCGGGCCTAATGGGGCAGGAAAATCTACTCTTATTAAGTCTGCGATCGATCTTGTAGACCACGACGGTGAGGTCGCTTTCTTTGGCAAACCGCTCGCTCAAGTACGTGATCGTGTTGCTTAA
>CpMEX9_118
ATGCCGCAATCCGCCGCTGTGGACTGGGATTACCCCATCACCGTGGAACAAGTGGTGGGCATGGGACTATATCCGCGTTTAGGTTGGTTCAAACGTTTCACCGGGGAGCACCGGGAAGAGGTGCGGCACGCTCTTGAGCGGGTAGGCATCGCTGATTTGGCTAAGCGCCATATTTCCGAGCTCTCCGGTGGGCAACGGCGCCGTGTCTTTGTTGCAAGAATTCTGGTGCAAAATCCCGATATCTTTCTGTTGGACGAGCCTTTTGCGGGTGTCGACGCAGCTAGCGAGCGTGTTATCCGTGATGTTTTGCATGGTTTGTGTGAAGACGGAAAATCGGTGGTTATTGTTCATCACGACTTGTCTACAGTGACAGAACTTTGCGATCACGTCACCGTAATCAATCGGCAGATCGTAGCAACCGGAACTGTAGAAGAAGCGTTTACCCGGGAGACCGTGAATGCTGCTTTTGGCCTGGGGTTGTTATGA
>CpMEX9_119
ATGAGCATCATTGATTTTCTTGCCGAGTTCTCCTATCGGCGGGTGGTGTGGGGAACGCTACTCATTGGACTGTGCTCAGGGGCAATGGGAACGTTTTTATACTTGCGCAGGCAGTCCATGATGAGCGACGTGATCGGTCATTCTGCGACTCCTGGTGTGATGGGCGCCTTTCTCTTCTTTGCCACCACGCCGTGGTTAAGCGAGTCGCAGTTGCTCGCAGACTGGGGCATCGACGCTCGTTCGATGCCGGTAATCACCATCGGGGCTATGGTCACAGGGTTGGCTTCCGCCATCGTGGCCAATGCCGTGGCCGATAGCACCCGCATCGGTATTGATTCAACAATGGCGGTCATGCTCTCCTTGTTGGTTGTGGTTGCGATTGTGATTGGGGTGAAAGCAGTCGGCCTGATATTAATGATCGCTTTCGCTGTATTTCCTCCGGCAGCTGCCCGCCAGTGGACCCGAACGGTAGCGCAGATGGTTGTGGTTTCTGGTCTGATCGGTGCGATCGCCGCGATTGTGGGCTCGTATATTTCTATTTCTGCAGGTAAAGTGCCCACTGGTCCCGTGATCGTCTTGGTGCTTGCGGCCTTTGTGATCGTGGCTCTTGTAGCTTCTCCTCGTCGTGCGGCGGTGATTCGATGA
>CpMEX9_120
ATGAGTTTTGCAGTATCTGTCTCGGTTTTGGCGCTCGTTGTCTCTTTAACCGCGGCGATTCCCGGTATCGTGCTGGTTTTGCGTCGACAAGCTATGCTTTCCGACGCCCTCTCCCACGCCGTTTTGCTAGGCATCGCGGTGGCAGCGCTCTGGACTGCTTCTCCCGATGATCCACTTTTGCTGGTGGGTGCGACGCTAAGCGGTGTTGCGGTGATTGCTCTTACCGAGTGGATTCGGGATCGAAAGAAGGTCACAGAAGACAGCGCAACCGGTTTAGTATTTCCCGCATTCTTTGCCATTGGCGTGATTATCATCTCCATGCGCTTTAATAACTCCACGATCTCGGAACATACGGTGCTGGTCGGAGACCTCAATATTGCTGCCCTTAATCATTGGGTGGCGTGGGGAATCGATTTTGGTCCGAAGAGCGCATGGACAATAGGTGTGGTGGGGCTTGTGGCATTAGGGGTTGTCATTCTGGCGCGTAGACCCTTGATGATCTCTACCTTTGACCCCACATTTGCTGCAGCCGTAGGGATTCGGACTCGCTTGTTGAATTACCTGGTCATGGTGCTGGTTTCTTTGACCATCGTGGTAGTTTTCGACGCAGCCGGCGCAGTTTTAGCGGTGGCCTTGATGATTGTCCCGGCGGCAGCAGCGCTGATGGTTACTCGTTCGGAGACTGCAATGGTGGTGGTGACGTTGATCATCGCTGCTGCCAGTTCACAGGTTGGTTTCTGGGTAGCGTATCGGATTGACGCTGCGACGTCTCCGACGATGGCGTTTGTGGATGGCCTCATCTGCTTAGCTCTATGGATTGGTGTCCGTGTGCTGCGCAAGCGTAAAGAGGTTCACGTGCGGGCGGATGTTGTTTAG
>CpMEX9_121
ATGAATCGCTCATTTTTCCGAAACACGTGTGCTGCCATTGCGGTAGTTGGATTGCTCTCTGCCTCTGCTTGCGCTGCCGATAACAAAGAGACGGCGCCAGTTAAGAACAGCTCTTCGCCTAAAATCTTTGCCACCACCGGGTACATCGGAGACGCGGTGAAAAATGTGGCTCCTGATGCAGACCTCACTGTAATGGTGGGGCCTGGCGGCGATCCTCATACTTATCAGCCTTCCACCTCGGATGTGAAGGCTATGCAGGAAGCGGATGTGGTGTTCTGGTCCGGATTGGGCATGGAAGCCAATATGATTGACCAGCTTAAGGGATTGGGCGACAAGCAGATTGCGCTGGCCGAACAGATACCAGAAAATATGTTGTTGCCGTGGGAGGAAGACGGCGATCATGAGAGCCACAGCCACGAAGGCCACGAGCACGAGGGCCACAGCCACGGGGCCTGGGACCCACATGTGTGGAACTCTACTGACAACTGGAAGCTCGTTGTTGACCAGATAGTCAAGAAGATGTCTGCTGCAGATCCTGATAAGGCTGACACCTATAAGACCAACGGCGCGGAATACAACAAGAAGATCGACGAGACCAAAGCTTATGTACAGGAGAGGATCAACACTATTCCTGCCGATCAGCGCACGCTAGTTTCTGGACACGATGCGTTCCGTTATTTTGGCAAGCAGTTTGGTCTAGAGATTAAGGCAACCGACTTTGTCACCTCGGACGCTCAAAGGTCTGCTTCCGAGCTCAATGAGTTGGCAGAGTTCATTGTGGAGCATAAGGTCCCAGTCATCTTCCAAGATGCCTCTGCTAACCCACAGGCCGTAAAGTCCCTGGAAGAGAATGTGGCTGCTAAGGGCGGAAAAGTTACTGTGAGTAGCGCAGAGCTATACAGTGACTCTCTCGGAGCTACTGCTCCCGCGGACACTTACACCGGTGCGCTGCGTTATAACGCGGATACTATTGCTGCTGCCTACAAGGGCTAA
>CpMEX9_122
ATGTATCCACCGTTTTCTCAAGCGGGGAGTACATCTCTTGAAGTGGAGAAAACAATGGAAGTACCATCCTCTCACGCAAAGGTGAGTGCTCAGCGGTGGTGGACTGCGATTATCGGAGTTCTAGCGGTAGCGATTATCGGGCTAGGGGTTAGATCACTAACCAGCGATCTTTTTATCACCCAAGCCATGAATAATCAGAGAAAAGGGGCAATTGAGAGCCTTGTAGATGCTGTTTACTATGGTTTGGAACCCGCTTATTCGCTGGTACTCACGCTGGTAATTTCTGCGCTGGTGGGCATTGCGTGCAAACAAGTCCGAATAGGGCTGCAATGCGCAGTGGCCATTGCGATCACCTGGGTGCCAGTAGTTTTTGTAAAGATGCTTATTGAGCGTCCTCGCCCTAGCTCAGACTTGCTTGCTCACCCCATACCGGTAACGCCAGGGGATTGGTCGTTTCCTAGCGGGCACACGACGTATGTGACGGCTTTAGCCATGATGCTGATGCTTACGGTGGGTGCTCGGCTGCCTTTGATCCTACGGGCCCTTCTGGTGCTCTGCGCTGTTCTAGTTATCGCAGGCGTGGTGCTTACCATGGGCGTGCACTACCTCACGGATGTAGTTGCTGCTGTTATCTGGAGCACCACGATGGCCCCGCTCGTGTGGAACCTTGTAGATAACGCGGGGCGACGTCTGTGGTTTAGTCGTTTTGAGAACGCTGGCCGCCCCAGCGTTTAG
>CpMEX9_123
ATGGTTTCCATTGATACCTATAACGCCTGCGTTGATTTCCCCATATTCGACGCAAAATCGCGTTCTATGAAGAAGGCATTCCTAGGCGCCGCAGGTGGCGCCATTGGGCGAAACAAAGACAATACCGTGGTCGTGGAGGCGCTTCGAGACGTAAACCTGCACCTCAAAGAGGGTGACCGCATCGGCCTCGTAGGCCATAACGGTGCCGGAAAATCCACACTCTTACGTCTACTCTCCGGAATTTATGAGCCCACCCGTGGCTCCGCTCATGTCCGCGGACGCGTCGCCCCTGTTTTTGACCTCGGCGTAGGCATGGACCCGGAGATCTCGGGGTTTGAAAACATCGTGATCCGCGGCCTGTTCCTGGGGCAGACACGCAAGCAGATGAAGCAAAAAATGGATGAGATCGCCGAGTTCACCGAACTAGGCGACTACCTAGCCATGCCCCTGCGTACATACTCCACTGGCATGCGTATTCGTCTTGCTCTCGGGGTAGTCACCTCGATTGAGCCCGAAATTTTGCTTCTCGACGAAGGCATCGGCGCCGTCGACGCCGCCTTTATGGCTAAGGCCCGCGAACGCCTCTCCGACCTAGTGCAGCGGTCTGGCATCCTCGTTTTTGCCTCTCACTCCAACGATTTCCTTGTCCAGCTCTGTGACTCAGCTCTTTGGATTGACCACGGAACGGTGAGGCAGGCAGGGGCCGTTGATGACATCGTAGAAGCCTACGAAGGCAAAGGCGCCGCAGACCACGTACGACGCCTGCAAAAGCGCATCCGCGAAGAGTCTAAATAG
>CpMEX9_124
GTGCAGGAACAGACCAAAGTAAATAATCCCGAGAGTCTCGAGTCAATGATCGCTCGCATCACGCATGCGGATCACGTTGACCCCAAGCCATCGCGGTCCAAAACCTTGGCAGCCGCATGGTCTGACCTCGTCCGCGGATTCAAGCAACACGAGCTCTGGCTACAGCTCGGATGGCAAGACATTAAGCAACGCTACCGCAGAAGCGTCCTAGGGCCATTATGGATCACCATCGCCACTGGCGTCATGGCGCTTGCCCTGGGATTGCTCTACTCTGTGCTATTTAAGATCCCCGTTGCCGAGTTCCTCCCCCACGTCACCGTGGGCCTTATCATGTGGAACTTCATCTCCGGATGCATTAAAGAAGGCGCCGAGGTCTTTATCACCAATGAGGGGCTGATCAAGCAACTTCCCTCTGCCCTTTCCGTACACGTGTACCGATTGGTATGGAAGCAAACGCTCTTCCTCTTCCACAACATGGTGATTTGGTTCATCCTGATGCTGGTATTCCCACGCCCCTTGGGCTGGGACATCCTCCTAGGAATTCCTGCCATCGCATTGCTCGTGGTTAACGGTGTATGGGTGTCCATGTTCTTTGGCATCATCGCTACCCGCTACCGCGACTTCTCCCCTCTTCTTGAGGCCCTCACACAGCTCTTGTTCTATGTCACCCCCATTGTGTGGACCACACAGACCCTCTACGCCCAAGGCGGAGCTGTCTCTGAGCGCGCAAAGCTGGCTATGCTCAACCCCCTTTATCACTACATGGAGGTTGTGCGTGCCCCATTAATCGGCGCCCCCATCAATCCATTGAACTGGTACGTTGTCATCGGATGCACAGTCGTAGGCACATTCCTAGCCATGCTCGCAATGAAACAGTGGCGCTTCCGTGTGAGCTACTGGGTATAG
>CpMEX9_125
ATGGTGTTTGACGTAGCTCGTGTTCGAGGTGCTTATACCTCCGTGAGCGGTACTTGGACTTATCTCAATGCGCAGGAGCAACCACAAATTCCGGAACGGGTGTCATCTGCTGTTTCGCGAGGTTTTCGCAGTGCGCCGTTGGCAGCAGAAATTGAGAGAGGCGCCGGTTCTCATGCGTTGTTGCAACGCGCGGGGCGCTTTATTGCAGACGATCACTTTTATTCTGCACGAATGGCGATTGCGGATATGACAGGAACCTCAGCAGACGCGGTGCTCCTGGGGCCGAGCCGTGACGTGCTTTTTGCACGGTTATCCCGCGCGTTGCGGCCACTGTTGCGCCGGGGATCTTCCGCTGTGTTTTCGCGCACAGATTCCTGTGGTCTTGATCTGGACGCAGAAATACGTTGGGCGGAACCTGACTTAGGTACTGGTGAGGTGCCTGCGTGGCAGTTTTCCAAGCTTGTCGACGGCAGCACCCGCGTTGTTGCGCTCTCCGCCGCTAGCCGGCAGGTAGGAACAATCAATCCGATCCTGGAAATCGCGGAATACGTGCATGATTCCTCCCGTGCGTGGGTGCTTGTCGACGCCACCCCACTTGCTGGGCATCGCCCGATCACGAGGGAAGCATTAGGCGCGGACATCATAAGCGTGGACTGTGAGGCCTTCGGTGGGCCACAGGTTGCCGCCCTGGCGTTCCGTGACACCACGATGTTTCCTCGCATAGATATGGAAGTGTTTGATACGCCTGTTGCCGCTGGCCTTGCCGCGGGAGTATCCGCAGCCGTAGATCACCTTGCTGATCTCGACGAGGACGCCCGGGGAACTCGTCGTTACCGCTTGGCGCAGGGTGTGGAGTCCGCGGCAAATTATCTGGGGTGGTTGGGGACCTATCTTGTGGATTCCATCGAATCGCTTCCCAACACCCACGTCTTTGGCGTGACCGGTGAAGCCGCCGCAGGTTCGGACGTGGATCGGATCCCACACGCCACATTCTGTATCAACGGCGTTCCGGCCGACATGATCCAGCAGCGGCTGATAAACAATGGATTGGTGGCCACGGTGGCTGAGGCCGACCCCCTTCTCACCGCGATGGGGGTCGGCGATACTAAGGGGGCCATCTCCGTTGGATTGGGGCCTTATAACACGGTCGCGGATGTTGATCAGCTCATCCGCGTTGTGGCGAGCTTGGCCTAG
>CpMEX9_126
ATGAAGGCAATCATCATCGATGCGAACAAGCAATTGTCGTATCAAGACGTCGCCGATCCGCAGCTAGAATCTGGTTGTGCCCTGATTCGGGTTAAGGCCAGCGGAGTTAATCGTGCAGACCTACTGCAGGCTGCGGGACATTACCCACCACCCCCTGGAGAATCGAAGATTCTGGGACTTGAGTGCGCTGGCGTTGTGGAGGATCCAGGCGATACTTCGTGGAAGAAGGGTGACAAGGTTGCCTGCCTTTTGGCCGGTGGCGGCTATGCGGAGCTCGCTGTGGTCCCTGAGGGACAGCTCATGCCGATTCCTGCTGGTTATTCCTTTGCCCAGGCCGCGGCGATCGTTGAAGTCGCGTGTACCGTGTGGTCGAATATCGGCATGCTGACTGGTCTCAAGCCGGAGCACACGATCCTCATTCATGGCGGTGCCGGCGGAATCGGCACGTTTGCTATTCAGATGGCCAAACATATCGGCGCCACGGTGGCGGTCACGGCGGGTTCCACGGAAAAACTTGAGGTGTGTCGCGAGCTCGGCGCGGACATCCTGATCAATTATCGTGAGCAGGATTTCGCGGAGATTCTCAAGAACAAGTGCGACCGCATTTTGGACATCATGGGAGCCAAGTATCTTGACCAGAATGTCCGTGCACTAGCCATGGATGGGCATCAGGTCACCATCGGGATGCAGGGCGGGGTGAAGGGCGAGCTAAATATCGGCCGGTTGCTAAGCAAACGCGGAACAATCTCGGCCACAGCTTTGCGTGCGCGCGATCGTGCAGACAAGGCTCGGATAGTTGCTGACACGGTGAAGAACATCTGGCCGTTGCTGGAATCAGGCAGAATCTCCCACCGCATCCATGCCACACTGCCGCTGTCGCAGGCTCAAAAAGCTCATGAGTTGCTGGATTCCGGCGAGGTGTCCGGAACGCTTGTTTTGCTTGCCGACGCCCCCAGCTAG
>CpMEX9_127
ATGATCCGAGAAGATTTAGCGCAGATTCCTACATACGTTCCAGGCCATCATGCAGACCATACGTTAAAACTTTCTAGCAACGAGGTAGCTTTTGGCCCACTTCCCGGCGCAGCGGAAGCAATGGCAAAAGCCATCACTACCGTTAACCGTTACCCAGATATGGGCGCTGAGGAGATCAGAGAACGGTTGGCTGAACATCTCGGTTTAGATGCCCAACAAGTAGCAGTGGGCTGTGGTTCTTCTGCTCTGTGTCAACAATTAGTTCAGATTTCCGCAGGCCCAGGCGATGAGGTGATTTTCCCTTGGCGCAGCTTCGAGGCCTACCCCATTTTCGTGCATGTGACTGGCGCTACGCCGGTAGCCGTGCCCCTTAAAGAGGGCTTCAACGATCTTGACGCCATGGCCGCGGCCATCACAGAAAATACTCGGCTCATTTTCGTGTGCAACCCCAATAATCCAACGGGCACTCTCATATCGCAAGACGCGTTCCTAGCATTCATGAACAAGGTCCCAAGCAATGTGCTTGTTGCGCTTGATGAGGCCTATATCGAGTACGTCCGCGCAGAGGATACGCCTCTTGCTACAGAGTTTATCCACGCCTACCCCAACCTCATAGGTCTCCGAACCTTCTCTAAAGCTTTTGGTTTGGCTGGCATCCGAATCGGTTACGCTTTTGGCTCTCCAAGCCTCATTGAGGCGCTCAATAAAGTCGCTCTCCCCTTCGGCGTTAACACCGTTGCTCAGGCGGGCGCAATCGCCTCATTAGAAAACCTCGACGAGCTCATGGAGCGCACTGAAGAGGTAGTGCTCAATCGCGACCGCGTAGCCGAGCATGTCGGTGCAGGCCACTCTCAAACCAATTTTGTGTGGATTCCTGCAGATTCCCGCCCCGAGTCTCCCACTGACATAGCTGAGCAGCTCCACAACCATGACGTGATCGTCCGCGCATTCCCTGAGGGAGTCCGAATCACCGTGACCAATAGCGAGGAAACGGATCGCCTTCTTGCTGCCTGGGATGCAAGCTTCTCATAA
>CpMEX9_128
GTGAGTACCCCCATTACGCATGAGTCTTCAGAACACGCGTTGGCTGAAGATGCAGAAGTCCGCGATCAAAGTGAACGCCGTCGCCAGATTATTGGCCTCTTTGTTGGTCTGGTGCTTGCAGCGCTGGTGTATCTGATTTTCCCTGAGTCTTCTGTAGACGTGGTGAGTTCTGCCGATTCCAAGGGCTCCTATACTCACGGTGCATTGAGGATCACAGCCGCAGTCGCGGTTTTGATGGGGCTTGGTGGATGA
>CpMEX9_129
ATGACTGAAGCCATTCCGCTAGCGGCTACGGCTCTGGTGCCGCTGGTTGCGTTCCCTTTGTTGCAGGTCATTGAGTTCTCTAAGATCTCGGCACCGTATGCCTCGCCAACGATTTTCTTGTTTATGGGTGGCTTTATCTTGGCGCTTGGAATGCAGCGTTGGAATCTGCATCGTCGTCTGGCTTTGAGCGTAGTTCTGCTGGTTGGTACTAAGCCCAAGCAGCTTGTCGCTGGTTTCATGCTGGCAACTGGCTTCTTATCCATGTGGGTGTCTAATACTGCAACGGCCGTAGTGATGCTTCCCATTGGCGTCTCTGTTCTTCAGCTCACTGCAGAATCCGTTGGCGGAATGCGTGCGCAGAAGAAGTTTGCCACGAGTCTGATGCTGGCGATCGCCTATTCTGCGTCGATAGGCTCATTGGGAACGATCATTGGTACGCCTCCGAATGCGCTGCTGGTGGCGTATATGGCAGAAAGCCATGATATTCACATTGGTTTTGGTACGTGGATGCTTGTGGGCGTGCCACTTGCCCTGGTGTACATGGTCATCGCATGGTTTATCTTGGTCACCGTATTTAAGCCGGAAGTGGACACGATTCCTGGCGGCCGAGCGCTGATCAAGGAAGAGCTGCACAAGATGGGGGCGATGAAGTTCGGTGAAGCCGCCACGGCTGTCATCTTCGCAAGCGCAGCCCTTGCATGGGTTTTTGTTCCGCTGGTTATTAAGTGGATGGGGTGGAAGGTCTCCATTGCGGATGCCGTGATCGGTTTGGTTGCCTCGATGCTACTGTTCTTGATCCCCGCGGATCGTAAGACGGGTACCCGTTTGATGGATTGGAAGACCGCTAATGAGCTTCCTTGGGATGTGTTGTTGTTGTTCGGTGGTGGCTTGGCATTGTCCAAGATGTTCTCGGAGTCGGGACTGTCTCTGTGGATTGGTGAGACGGCTAAGGGGCTGGGAGTCTTGCCATTGATCCTGCTCATCGGCGCTATTGCCGCACTGGTGCTCATCCTTACGGAATTTACGTCCAATACCGCAACTGCGGCGACCTTCCTGCCGATTATGGCTGGTGTGGCAGTGGGCATTGGGCTGAATGCGAATGGTGATCAGAATATTCTTCTGCTTACCATCCCGGTTGCGCTCTCGGCGACCTGTGCGTTTATGCTTCCGGTGGCAACCCCACCCAACGCGATCGCGTATAGCTCTGGCTTTGTAAAGATCGGCGACATGGTCAAGGGTGGCGTGTGGCTGAACTTGATCGGGATCATCCTGGTTACTCTGGTGACCTATTTCTTGGCTATCCCGGTCTTTGACATAGTTCTCTAG
>CpMEX9_130
ATGCCTGAGCTAATTATTCGCCGCGTGCTAAGCAATAATGCTGTGCTCGCTGCGGAGAACTGCTCAGAGGCGGGGGAGCGGATTCTGGTGGGGAAGGGCATAGGGTTTTCTAAAAAACCGGGGGACTACGTCGAACACGGCGGTGGGAGCCGGGAGTATGTGGAGCTTAGCGAGCAGCATCGTGCTCTTCTAGAGGGGCTGAGCAGCATTGATGGCGCTACTTTCCACGTTATTTCGGCGAGTATTGATGTTGCCTCTGACGTCCTAGGCAAACTACATCCCAGTGTGTATCTGATTCTTGCGGAGCATCTGTCTTTTGCCGTTCAGCGGGTTGGACGGGGTGAAACTATCCGTAACTCCCTGGTTGTAGAGATCAAAGCGGTGGTTCCGGAGGAGTTTTCGGCCGCCGAGCTGGTGGTCAACTATCTGAATACACACCTTGATTCGATTGTGCTGCCTATCGACGAAGCCGCGTTTATCGCCCTCCACCTCCACGCGGCCCGCACCGGAGGCACTGTGAAACAACCCCTTGCCGTGGCAAACGCGATTGGACAAGTGACGGCAAAAGCGCACCGGCTACTCCGCACTCCTGCGGAAGCTGGGAATGACGCGCTGTCTATGGAGCTGGCCCTGGCTTATCAACGTCTCCAGCGCAAGCAATTGCGCCACAACGTACTGCTGGCGAGCGTCGAAAAGCTATTGCCGCATGAATATGCGGTCGCGGCGGAGTTGCTTACCGACTTATCAGGCGAGCCGCAGCTCCCGCTGTCCGCGCGTGGGGAGGCTGCGTTCCTCGCGGTGTTTTTACATGGCTGGACACAAGAAAACGTAAACAAAGAGAAGGGATAG
>CpMEX9_131
ATGGGATCCGTTATGAATGCCCTACAACGCCTGGGAAAGGCACTGATGGGGGCAGTTGCAGTCTTGCCTGTCGCGGCTATTTTGATGGGCATTGGTTATTGGATTGACCCTGTCGGTTGGGGTGCGGATAACACCGTTGCTGCGATCTTTATTCAGTCGGGCTTGGCAATCCTGGATAACCTTGGTTGGATTTTTGCTATTGCTCTTGCCTTCGGCCTGGCCAAAGACTCCAATGGTGCGGCGGCGTTGTCAGGATTTGTGGGTTTTGCCACGATTACCCAGCTGATAGGCCCTAAAGCGGTGGCCAGCTATAAGGGGATTGGCGATCCAACGGCGTTAGAAGGAGACGCCGCGCTGGAATGGGCGTCACAGGGATGGGGAGCCATCGGCGGCAAGAATGTGCTCTTTGGCATCCTCATTGGTGTGCTCGCCGCATGGGTGTACAACAAGTTCCATGCGACAAAGTTGCCGGACTTCTTGGCATTTTTCTCTGGGCGACGGCTTGTTCCAATTCTGACCTCGTTCTTCTCAATAATCCTCTCCGGGATTATGTATTTTGTCTGGCCAATTATTTATAGCGTGCTGTTCAACTTTGGTGAGTTGATTCAGGGAATGGGGCCGGCCGGGGCAGGCATCTACGGATTTATTAATCGCCTCCTGATTCCTACTGGTCTGCACCACGCAGTTAACTCGATCTTCTGGTTTGATGTGATTGGTATTAATGACATCGGCAAGTTCCTCGGCGGTGGTAAGACCATCGAGGCAGCTCAAGCAGCTACCGACGCTGCATCCTGTCCCGGTAATTGGGTCGATGGATCGTGCCAGGTTGTCGGCATTATCGGTCAGTATCAGGCGGGGTTCTTCCCAGTGATGATGTTCGGTCTCCCCGGTGCCGCACTAGCTATATACCTGCGCGCAGAGAGTAAGCGTAAGAAGGTCGTTGGTTCTTTGATGCTTGCCGGCGCATTGGCCGCATTCTTTACTGGTGTGACAGAGCCATTGGAGTTTTCCTTCATGTTCCTAGCCCCGGTTTTGTACGTTGTTCATGCGCTTCTTACTGGCCTGTCGCTCTTTATTGCTTCCGTCTTCCACTGGACAGCAGGATTCGGATTCTCCGCAGGATTTATTGACATGTTCCTTTCCGCACAAAACCCGCTGGCAAACCAGTGGTGGATGTTGCTCGTCCTGGGAGTGATTTACTTTGCGCTGTATTTTGGTATCTTTTACACCCTCATCGGGGTTTTACACCTCAAGACTCCGGGACGGGAAGAGGAAGATGAAACGGAAGTAGAGAGCACAGCAGACGCCTCTACTTCTGACATGGCTGCACAAATTATCGATGGCCTCGGAGGTCCGAGCAACATCGACGTTGTAGATTATTGCGCTACCCGCTTGCGCGTAACTGTTCAAGACTCTGCTCGTGTTGATGAGCCCGCTATTAAACGGGCAGGCGTGATTGGTGTGATGCGTCCTGGTGCTAAGAATGTCCAGGTAGTCATAGGCCCGCAAGTGCAATTTGTCTATGATGAAGTCGCCGCTCAGCTGTCTGGGAAGGTATCCCTGAAAGGCGAACAAGGCTAA
>CpMEX9_132
ATGTTTGGGTTTGCTAAGAAAAAGGTCGTTGTTATTCCGCCTATCCACGGCCCTCTGCTGCCGCTTAGTTCCGTTAATGACGCAGTATTTTCTTCAGGGATGATGGGGGAAGGGTTTGCCGTGGAGCCTGATGGCTTCGGAGAAGTTGTGGCGCCGGTGTCTGGCAAGCTGGTCACGGTGTTCAAAACAGGGCACGCCTTTGCCATCAAGACTCCCGAAGGTCTTGAGGTGCTTGTGCATATTGGCCTTGACACAGTTGAGATGGGAGGCCGTGGCTTTGCCGCCCATAAGGCCTCCGGAGAGAACGTTGTGCAAGGCGAGAAACTAATCACCGTAGACTTTGATGCAGTACGAGCAGCTGGATATGATCCCGTGACCCTTGTGGTTTTTACCAATAAGAAATGCGTGGATCACGTGGAATTGAACGCGGGAAAAGCGACAGTATTTCTTAACTAG
>CpMEX9_133
ATGTCCCTCATCTTGCATGGTGACCCTACGTGGATTGATCTTTCTACTCATGACCTCGAAGGTTCACAAGCCTTCTATAAAGAACTTTTTGGCTGGGAGTTCAACAGCCAGGGCGAAGAATGTGGCGGCTATAACATCATCCTCTCAGAAGGGCAGCCTGTTGGCGGTGCCATGGACTCCCACATGGGGCCCGAAGGTCCTTCTGAAACCCCTATGGCCCCTACCGCGTGGACCATATACCTCAAGGTTGATGACATTAACGCTGCGCTTGCTGCTGCTCAAGAAACAGGTGGGCAAGTTCTCCTACCTTCTATGCAAGTAGGAACCCTGGGCTTTATGGCTATCGTGTCCGATCCTGCGGGCGGGGTTGTGGGATTGTGGCAGGCCTTGGACTTCCCCGGCATCACCCGTGAACCAGTCAAGGGACAACCTGCTTGGTTTGAAGTTATGAGCAAAGACTTTGACGCAGCCGCGCCGTTCTATCAAAAAGTCGCCGGCTGGAAGCTGAGCTACATCGGTGAAGACGGTCAACCTGCGGATTCGGCACAGGACGGGATCCGCTACGCAGCCAACGCGCCGGGCGAGGCAGCTACAGCTGGAATCTGCGAGGCAAAGGACTTTTTGCCTGAAGAGGTCCCAAGCCACTGGCGTGTTTACTTTAGTGTCGCTGATGTTGACGCCACCGTGAGCAAGCTACAGGAGCTGGGCGGTCAGCTTATCGACGGTCCCGTAGACACGCCTTTCGGCCGAATCGCTACAGTTGCGGACCCTCAGGGTGCAAGCTTTCAGTTGTCTAGTCGGTAA
>CpMEX9_134
GTGGCGCTTTTAGAAGCCCCGCAACGTATGTCCTCACGAGATAAGCGATGGTGGTCTGCGCTTGCTGCAGTGATCATCGCTTCTTTTGTGGTGTTGCTATGGATGGGGCAGCAAATCAATGTTCACAAACCGCCGATTCCTGAACGAGTTGAAACCGCTCAGGGAAAAGTGCTGGTTACCAAAGACCAGATCATCAACGGGCAACAGGTATGGCAGTCCATCGGTGGACAGCAGATCGGATCTGTGTGGGGGCACGGCGCATACGTTGCACCAGACTGGACTGCTGATTGGCTCCACCGTGAGGCCACGCAAATCCTGGATAAATGGGCTCAGAAAGAAGGCGCCAGCGACTATGCAGCGTTGGGTGTGGAAAAGCAAGCGGCGCTGAAGGCACGACTCAAGAGTGAGTTGCGTACTAACGGTTACCAAGACGGACGCATCGTGCTGAGCGACGACCGGGTTGCCGCCTTTGAAGCGAACAAAAAATACTATGCAGAGCTCTTTGCAAACGGACACGAAAACTATGCCATCCCAAAGGACTCCATCAAGGATGAGGCCGCAGCTCAAGACATGGCTGCGTTCTTCTGGTGGACTAGTTGGGCAGCATCTACCAACTCGCCTGGAAGCGAAGAAACCTACACCCAGAACTGGCCGCATGAGCAGTTGATAGATAACGTGCCGCCTACTAGCAACATTCTGTGGAGCATTATTAGCTTTATTCTCCTGCTTGCTGGCATTGGTGGCCTGGTTTGGTATCAGGGCTGGAAGGGGGAAGAAAATGAAACTCCAGACGTCACTCCGGAAAAAGATCCGCTGCTCGGCTTCAAGCCAACGCCGTCGCAACGCGCAACCCTTAAATACTTCTTTATCGTCGGCCTGTTGTTCGTGTTGCAGATCGCCTGCGGCATTATCGCAGCTCACTATGGTGTTGAAGGAGGAGCGTTATTTGGCATACCCATCGATAAAATTCTTCCGTATGCGGTAGTTCGAACTTGGCACACTCAACTGGGTATCTTTTGGATCGCTACTGCCTGGTTTGCCACCGGTTTGTACGTGGGGCCAGCCGTAGGAGGAAAAGAGCCGAAATTCCAGCGCCTAGGTGTGAATATCCTCTTCGGCGCTCTCCTTGTAGTGGTGCTCGGGTCGATGGCGGGCGAATGGGCCTCCATTATGGGCAAGCTGGGCTATGGAAACCCCATCAACTTCTGGCTGGGAACCCAAGGTTATGAATATGTTGATCTTGGGCGTGTCTTCCAGATCGGACTATTCATTGGTTTGGCTCTCTGGTTTATCCTCATGTGGCGCGCGCTCGCACCTGCAGTGCGAAAGGCCAAAACCGTGCCCGGCAAGATCATGCCAACCCCGGAGGCTCCTCTCGCCGCTGGAACGCAACGTTCTCTGACGGCCATGCTCCTCATGAGCTGCCTTGCGATCGCTGGTTTCTATGGCGCAGCTTTTGGAGTTAACCATGAAACGCATCTTTCCATCGCTGAATACTGGCGCTGGTGGGTGGTTCACCTCTGGGTAGAGGGCTTCTTTGAAGTCTTTGCCACCACGGTCATCGCATTCCTCTTTGCGCGAATTGGTTTGGTGCGACCGGCAGCGGCCACGACCTCGGTGATCGTGTCCACCACCATCTTCCTAGCTGGTGGCATCATCGGAACTGCACACCACCTGTACTTCTCTGGAGCTCCTGCACACGTCATGGCCCTAGGTGCGGTTTTCAGCGCCCTGGAAGTAGTGCCGCTTGCCCTTATCGGTGTGGAGGCATTCCGTAATCTCAATCTGCTCAAGCTCCAGCCATGGGTAGCTGGGTACAAGTGGGCTATTTACTTCTTTGTTTCTGTGTCCTTCTGGAACATGCTTGGTGCTGGTGTCTTTGGGTTCCTTATTAATCCGCCAATCTCATTGTTCTATGTACAGGGCCTCAACCTCACGCCGCTGCACGGGCACACCGCATTGTTTGGTGTGTACGGCATGCTCGGCATCGGCCTCATGCTTTTCTGCGTCCGTTCCCTCATGCCAAACGCTAACTGGGATGATCGTTGGCTGAAGTGGGGTTTTTGGGGAATGAACGGCGGTCTACTCGCAATGTCTTTGCTTTCCCTTCTTCCTTTGGGATTGGCGCAAGCATGGGCCTCTATGGATGTGGGACTCTGGTACGCCCGTAGCGATTCCTTCCTTTACACCCCTGTACTCACCTTCATCCGTTGGCTTCGGGTTCCGGGTGACATCATCTTTGCCGTCGGCGCCCTAGCGATCGGCGTATTTATGGTTCGTCTTGTTGCTCGTAAAAAATAG
>CpMEX9_135
ATGCACTTCAAAACCAGAATGTCCCTTTTTTGCACAGCCACAACCGCCGCTACTTCCCTAGCCGTCGCGTCCCTGCAGCCCGCAGCGGCGGTTGAGCAACCAAGCAACACGATCGTTAGCACGATCATGCTTCCCACTAAGGCAACAGTCACGAAGACCTTTACCGTTAGCAGCACAAAGGGGACAGCCCGCGCAGATTACAGCAGTAATTCCATCACTGTGCAGCCTGGCGATACCATCTCGGTCAAGATCCACTCCCAAGGTGGATACACCGAATTCAGTGAGCTCACGGAATTTGTGCCTTCCGTAGGCCGGTTGCATACAGAGTCGATCACTTTCAAAGAAGGCGATAGTGGGCCGCATCCGCTAAAAGTCGCAGGCTGGAATGCCACTTCCCAAGCAGATCGCGTTACCTTCAGAACAAACGACGGAAAGCCTAAAGCGATCACGTTAGACACCACATTGGAGTACACCTACACCGTAGGCGTACGGGCAACCGGGGATCCTTCTACCAGATTCCAACTCAGTAGTAGCGATAGCAACACGGTGTTTACCTCTGCCAGCGGCCCAAAGATCCACGTAAAAAAGACCCTCCCATCCTGGCTCTCAGGAGCATTCCCCGGCGCGATCTTTGACAGCCTAACCAACTTACTGTCACCGGTTTTGCGAGCCCTTAACATCCTATAA
>CpMEX9_136
ATGCATGTTGCAATGGACCACTTTTCAAAAGAAGATAAGCGCATGCGATCAGAACTAGTCACCCACCTTCCCATCGCCGTGGACTCTTCATCATCGCAACCGCTCCCGGTTCAGATCACCTCCCATATCCGGTCTTTGGTGTCTCAAAAAATCATCGCGCCCGGCGATCATATCCCCAGTTCACGCTCACTCGCCGCCCAGTTGGGGGTCTCCCGAGGAACAGTCCTGGCAGCCTATGAACAACTCTCCGCCGAGGGATATCTCCTTGCAGCGCATGGATCAGGAACCATGATCAATCCTCACCTAGCGGCCCCCCAACCCCCGCCACCCCCAATCGGCCACACCCTCCGCCCACCTTCACCTCCCCCCTTACTTAACCTGGAACCGGGCATCCCAGACACGGCCACGCTCGCCGATTCCTCATGGCGTGCGTCCTGGCGAGCCGCATGCTCAACCCCACCGGCGACATCTGACCCCCTCGGGCTCCCGCGACTCCGCGCAGAGATCTCAGAACACCTGCGCCGTATGCGCAGCCTGATCGCAGACCCTGAGCATATAGTCGTCACGGCCGGTGCCCGCGAGGGGCTCAGCCTCCTCCTCACAGCATCTCAGCGTCGCCTGACTATCGGGGTGGAATCTCCGGGATATCCCAGCCTTCGGCGTATACCGCACGCCTTGGGGCATCGCACAAGCAATGTGACCACAGACAAGCAAGGGCTCAACCCGGATTCCCTCCACAAGGGCCTTGATGCCGTGCTGGTCACCCCAAGCCACCAATACCCTCATGGCGGCTCGCTCTCGGCGACACGACGCACAGCACTCTCAGCGTGGGCCAGTGACACAGACTCCCTTATCATCGAAGACGACTTTGATTCCGAGCTGCGCTACGTTGGCATGCCACTTCCCGCTTTAACAGCCATCAATCCCGAGCATGCCGTCCTTTTGGGCACGTTCTCCTCCGTGATCGCTCCGCAAGTGGCTACCGGGTATATTGTTGCGCCACCCCATATGATCAGTGTCTTGCGCAATTTACGCACCGCACTAGGCCAACCGGTGAGCATGATTACACAGGATGCGATTGCTCGCTACCTGGCCACGGGAGCCTTACGACGCCGCACCCAACGGCTCAGGCGCATCTACCGCCGTCGGCGCGAAATGGTATCCACGCAGCTCGGTCATCTCAGTTCCTCAGAGTTACACCCCATTGACGGCGGCCTCCATGCGGTTCTCTCATGTCAGCGCCCCGAGGCGGAAATCATAACGGATTGCGCTAATCGAGGCATTCACGTTGTTGGGCTCTCCAACTATTGGGGAGGAACCGACGGAAACATTACCCCCGGTGCCAATCATGACAATGGCATTGTCTTCGGCTTCGGCTGTCATGATGATAATACCCTGAGAGAAGCTCTGGACATCCTGGCAGAGATTGTCCAATAG
>CpMEX9_137
ATGACTGAAACACAAACTTCTACGGCCACTCACCGAGTCAAACGCGGTCTCGCAGATATGCTCAAGGGCGGTGTAATCATGGACGTGGTTACTCCCGAGCAAGCTCGAATCGCAGAGGATGCTGGAGCTTCCGCGGTGATGGCGCTTGAACGCGTACCAGCTGATATCCGCTCACAAGGCGGAGTAGCCCGAATGAGCGATCCCGATTTGATTGAGGGGATCGTCAACGCCGTATCCATTCCTGTTATGGCGAAAGCTCGCATCGGGCATTTTGTAGAGGCTCAGATTCTTGAGTCCTTAGGGGTGGACTTCATTGATGAATCCGAGGTTCTCAGCCCCGCGGATTACACCAACCACATTGATAAATGGAACTTCAAAGTACCGTTTGTTTGTGGCGCTACCAATCTTGGGGAGGCACTGCGCCGAGTTACTGAGGGGGCTGCGATGATTCGCTCTAAAGGAGAGGCCGGTACCGGCGATGTCTCCGAGGCAGTCAAGCACTTGCGGACCATTCGTGGCGACATCAACCGCTTGCGCAGCATGGACGCCGATGAGCTCTACGTGGCCGCTAAAGAACTTCAGGCGCCTTATGAACTAGTAAAAGAAGTCGCAGAAACAGGCAAGCTGCCCGTTGTGATGTTCGTAGCCGGTGGCGTGGCAACGCCTGCCGACGCCGCCCTGGTCATGCAAATGGGTGCCGAAGGCGTGTTTGTAGGCTCCGGGATCTTCAAATCCGGCAACCCCGCCGCTCGTGCTGCCGCCATTGTTAAAGCAACCACGCTTTATGACGATCCCGCAGCGCTCGCAGAAGTCTCACGCGGACTGGGCGAAGCCATGGTGGGCGGCATCAACGTAGCAGATGTTCCTGCTCCTCACAGGCTTGCAGAACGAGGATGGTAA
>CpMEX9_138
ATGGTAATTGGAGTTCTTGCCCTTCAAGGCGGGTTTGCCGAGCATATCGCGGTTTTATCTCGTTGTGGAGCAAAAACGCGTCGCGTGCGCGTTGCCCAAGACCTTGAGGGGCTTAAAGGGCTAGTGATTCCCGGTGGCGAGTCCTCGGTGATCGATAAACTAGCCCGTGCCTTGGGCCTGGCAGAGCCACTTGCCCAATCTATTGGGGCGGGGCTGCCAGTTTTTGCTACCTGCGCGGGGCTGATTTACCTGGGGCAGGTAGAAAATCCCGCTCCAGGTCAGCGCAGTCTTGGATGCTTGGACGCAGTTGTGCGGAGAAATGCTTTTGGCAGGCAGACCGACTCCTTTGATACCCGAATACGCGTATTTGATCGGATAGAGGCCGATGTGTCCTTTATCCGGGCGCCGGAGATCATCTCGTGGGGTTCAGACGTTGAGGTGACCGCGCGTGTGGGAGGTCGAGTGGTGGGAGTGAAGCAGGGATTGATACATGCATATGCTTTCCATCCGGAGTCGGCGGGCGAAACTCGGTTGCATGAGGAATGGTTGCGCGAGATAGGACGCTGA
>CpMEX9_139
GTGACCATCAATGAAGTTTCTCGCCCCGTCTGTATCCTAGGCCTCGGACTCATCGGAGGCTCTTTACTTCGCGCCCTTAAAGAGACTGGCCTGCCGGCCTTCGGGTTCAACCGATCCCCCTCCGCCGCCCGTGCCGCAGAGAAAGAGGGCTATGACGTTCACTCCGACCTCATAGAGACTCTCCAGCGTGCGGAACTTGAAAACGCGTTGATCGTCCTTGCCACCCCCATGCCAGCAATTGACTCACTCTTAGAGGCCATACAAAAGCATGCTCCTAGCTGTGGATTCACGGATGTTGTGAGCGTTAAAGGGGAAGTCTACGAGCTGGTATGCGCGCGCGGTCTTACCCATAAATACGTGGGTGGTCACCCTATGGCAGGGACCGCTAACAGCGGTTGGGAGGCGTCCTACCCTGAGCTTTTCCGCCGCGCACCGTGGGTTGTCACCTTTGATCACGCATGCGACGGTGCGGGTCCCGAGTGGATTCAATTGTGGACCGACGTGGTCAATATGGCTTCTAGCGTAGGAGCTGAAGTTATTCCGTCACGGGTAAGCAGCCACGATGCGGCAGTCGCGCGCATCTCGCATCTTCCTCATGTCTTTGCGGAAACCCTGGCAATTGTTGGGGATAATGGGGGCGCCCTCGCGTTGTCCCTGGCAGCGGGGAGCTTCCGTGATTCCACGCGGGTGGCTGGCTCCGCGCCTTCCCTGGTGAGAGCCATGTGTGAGACCAACGCGGAAGCGCTATTAACCGCACTCGATGAGGCCCTGGTATTGCTTAACGACGCCCGCGCGCATCTCGCAGAAAAGCGTCCCAGCATCGAGGAGCTCGTAGACGTAGGATACCGCTCTCGTATCCGCTTTGAAGCCCGTTCGGGCGCAAATGCACCCGAACATGTCGGGCCAATTTCGATCTCTCACCGACCCGTATTCCGGCTGCAACCAGGTGTGCGCGATTGGGTCAGCCAGCTGATTCAGGCCGAGGGGCTAGGCGCGAGAATCGAGGTATTTTAA
>CpMEX9_140
ATGAAGTCAGATTTCGCTGTGACGGTTGCGCGCGTAGACGCCGCCTGGCAGGTCCGCGTCTTTAAGGACGATTTTTCCTCCCTGCAGACCTCCATTAACGCTGTGCGTTCTTTACGTGCTGAGGGCGCTGCGTTTGCCATGCTCAGCGTGGACGATGATTATTTTGTGCTGGTGCGCCCGACCCCTCAGAGCGTGCGTTTGTTGATCTCGGATGCCACCGCTGCTGTGGAAGATGATTTTGCTTCAGAGATTCTGGATGAGCTGGATGCGGACCTTCCGGATGCAGACGACGCCCCCTATGCTGAGGGTGATTTTGATATTCTTGCGGACCTGGGCGTGGGCGAACAGATTATGTCTGTGATCACAGACGAGACGGATTGGTGGGCTTCGGAGCAACTCCAGCGGATCGCAGAGGAACTGGGTTGCGACGAGGAACTCGACGACGCGCTGTGA
>CpMEX9_141
GTGAGCTTGCCAGCGCACCGCATGCTTATCGACGCCCAATCTCTTATGCGCCAGGCCATCATTCAGGCGCAGGCCACACCTCCGGGGGATATTCCTGTTGGTGCCGTGATCTTTGGCCCTGATGGTGAGGTGCTGGGGCGGGGCGTGAATCGTCGGGAAGCGGACAGGGACCCGCTGGGGCATGCTGAAATCATGGCGATTCGCGAGGCAGTCGCCAACCATGATGACGGTTGGCGACTCACCGATTGCACCCTGGCCGTCACGTTGGAACCATGCACGATGTGCGCGGGTGCATTGGTGGGGGCGCGCATTGGCCGAATTTTCTTTGGAGCTTATGAGCCCAAAACCGGTGCTTGCGGCTCAGCCTTTGACGTGGTGCGAGATCCTGCTGTGTTACATGTGCCGGAGGTTCGTGGTGGAATTCTCCAGGATGAGTGCGCCGCACTGGTGACCCATTTTTTTGAGGGTTTGCGTTAA
>CpMEX9_142
GTGGCAAAACTGCTCTATCGAATTGGCAAGTGGTCGTTTCGAGCTAAATGGTTGGTCATATCAATCTGGCTCGTAGTGCTTGCTGCTGTGGGTGGTTCAGCTGTGGCGTTTCAAGCAGGATTTAATGATTTATTTACAATCAATAACACGCCGGCGAAAAAGGCCACGGAGCTTTACCTCAAGAATTTTCCTGAGTTAAAAAATCCCCTACAGGGAACCGGGGTCAATATTGTTTTCAAGGCTCCTGATGGTGAGCGCCTTGAAGAACCCCAAAATAAGAAAGCTGTTGATGATGTCTTAGCGTATCTCAATGAGCATCTCCAGGGGATCGTGGATACGCAACGGTACGGTAATCCCGTCACCTTGAATCCCTTGCTGCAGCAGGGCGTAATCGACCAAATGGTGGCTAATGGAGTCCCCGAGGAGACCGCTCGCAAAGATGCAGATAACTTAAGCTTGATTTCCGCAGATGGTGCTGTGGGGTACACGACCTTCTCACTGGATGTTCCACTGCCGGCAAATGTGACCAAGGAACAGCGTGCCGCGATCAATGCGGCGCTCGATGTGGGGCGTTCGGAAGGCCTCACAGTGGAAGCCGGAGGGGCGGGGTTTGGCGATCCGATCGTGATTACTTCCACTTCGGAGGTTATCGGTGTGGCTGTAGCCGCCATCATCCTGATGGTCACTTTCGGCGCGCTTGTCGCTGCTGGTTTGCCGCTTCTCACAGCCATCATTGGTGTTGGTATTGGATCTTTGTCCATCATGTTGGCCACTGCGTGGGTGTCTCTTAATAACGTGACACCTGTCTTGGCCGTGATGATTGGCCTGGCCGTGGGAATTGATTACTCCCTATTTATTATCTTCCGATATCGGCATGAATTACTTACTCGCACTCGTGAGGAAGCCGCGGGGATGGCTGTAGGAACAGCCGGTTCAGCCGTGGTTTTTGCCGGCCTCACGGTAATCATTGCTTTGGTGGCTTTGGCCGTGGCTAATATCCCTTTCCTTGCCTATATGGGATTTGCGGCAGCGTTTACTGTATTTATTTCTGTCCTCATTGCCCTCACCCTCGTACCGGCTCTATTAGGGCTACTGGGCGATAAGGTGTTTAAGGGAAAAATCCGTTGGCGCAAAAAAACACGTGTTGCTCCGAAGCGGACTATGGGCCGACGCTGGGCGAAATTTGTGCACAAAGTGCCTGGTGTGGTGATTGCCGTGACTGTGATCGGTCTAGGAGCTTTAACGCTCCCAGCCCTACAGCTGCATTTGTCTTTGCCTTCAGATACTCAGTCTGAGCTTGATACCACACAGCGTAAGCAGGCCGATATTATGGCTGAGGCTTTTGGCCCGGGCATCAACTCGCCGTTCCTTGTTGTGGTTGATGCGCACCATGCAAATCCAGAGTCGGTGGCACTGGATCCTTTGATCCGTGCGCAGAATCCTACGGATGAGGAGTCGCGTGGTAAAGCAGCGGCAAATGCTAGTTATCAGTACATAGTGCAGAAGTATTCCGTTAACGCGAATGTGAAGCATGTTCAGATTGTGGGATTATCACAGGATGGCTTGGCGGCTCAGTTACTCCTTACGCCTAAGACTTCACCAGAGGATGATGCGACTAAAGAGCTCATAAACTCGCTGCTCACTCAGCAGCGCGAGGTGGAGTCTGCAACGGGAGTGGAGTCGGGTATCACGGGGCTAGTGCCTGTTCAACAGGACGTGACCAACAGGCTTTCCGGTGTCATGCCGCTGTATCTAGCCATCGTGGTGGGGTTGGCGATCATCCTCCTGATGGTGATTTTCCGTAGTTTCTGGGTGCCCATAGTCGCGGGTCTGGGATTCTTGTTGTCCGTGGGCGCGGCATTTGGCGTGACAGTCTTGTTCTGGCAACAGGGCTTGTGGGGATTCGTCTCTACTCCGGGACCGATTATCGCGTTTATGCCAATCTTCCTCATTGGCGTGTGCTTTGGTCTGGCTATGGACTACCAGGTATTTCTTGTCTCGGCGATGCGTGAGCATTACACGCACAGCGGCGGAACAGCGAGCCCGGGGAGCCGATACAACGCGATGGAAGAATCTGTTGTGGAGGGTTTTGCTTCCAGCGCTCGAGTAGTTACGGCTGCGGCGCTGATTATGATTGCTGTCTTTGTTGCTTTTATTGGGCAGCCCTTGCCGTTTATTAAAATTTTCGGGTTCGCGTTGGGCGCGGGAGTGCTTTTCGACGCCTTCCTCATCCGCATGGCCTTTGTTCCCGCGGCTATGTTCCTTATGGGGCGTAGCACATGGCATATCCCTCGATGGTTGGACAAGGTATTGCCACACCTTGACGTTGAGGGTGCTGCTTTGGAACGGGAGCATTCTGTGCAACAGGGAACCCGCAAGGACGCATAG
>CpMEX9_143
ATGGACACAACCTTTGAGCTGAAAACTGAACTGTATGATGAGCCGGGTCGGCATGGCCGCACTGGTGTTATCCATACACCGCATGGCGATATCGCTACGCCCGCCTTCATCCCAGTGGCTACGAAGGCAACGGTTAAAACACTGACACCGCCGCAGATTCGTTCGACCGGTGCTCAGGCCATCCTGTCCAACGCTTATCATCTTTATCTGCAGCCAGGTCACGACGTAGTGGATGAGGCCGGCGGCGTTGCTGCCTTTGAAAACTGGAATGGCCCTACCTATACCGATTCGGGTGGATTCCAAGTGATGAGCCTAGGGGTCGGTTTTAAAAAGGTCTTGGCCATGGACGTTAAAGGCTATGAAGAAGCCGACATCCGGGCGAAGAAGCGCGAGCGCATGGCCAAAGTAGATGAGGACGGCGTGGACTTTCGCAGTGTGCTCAACGGGTCTCGCCATCGCTTTACTCCTGAGGTTTCCATGCAGATACAGCATGGGCTTGGTGCGGACATTATCTTCGCCTTTGATGAGCTCACGACCTTGATAGATACGCGTGACTATCAGGTGAATTCGGTTGCGCGTACGCATCGATGGGCAGAGCGCTGCCTTATTGAACATGACCGCCTGACCAACGAGCGGGTGGGCAAGCCGCTGCAGTCGCTGTGGGGCGTAGTCCAAGGAGCTCAGTATGAGGATTTGCGCAGAAAGGCTATCCGCGGTCTGCTTGAGCTGAATGATCAAGCGGAAGCTGCAGGACGCCGCGGGTTTGGCGGATTTGGTATCGGCGGCGCATTAGAAAAAGAAAATCTGGGCACTATCGTCGGCTGGGTCTGCGACGAGATTCCTAAGGAGAAGCCGCGTCACCTTCTTGGTATCAGTGAACCAGACGATCTATTTACAGCTATTGAGGCTGGGGCTGACACCTTTGATTGCGTGGCCCCCACGCGCTTGGGACGCCGTGGTGGCGTGTACACCCTGGATGGGCGTATGAATTTGACCAACGCTAAGTTCAAGCGAGACTTCACTCCTATCGATGCGGAGTTCGGTGGTCCTACCGTGGAATACACTCGCGCGTATATTAATCATCTGTTAAAGGCAAAGGAATTCCTCGCTGGAACGTTGTGCACAATGCACAATGTGGCCTTTATGGTGCAGCTTGTGGATAATATCCGCGCATCCATTGATAACGGCACATACGAGGAATACAAAGCGGAGTTTATGGGTCGTTACTATGCCCGCAGGTAG
>CpMEX9_144
ATGCCCGCAGGTAGGTATGCTCCGAGCCCTAGTGGTGACCTACACTTTGGAAATTTGCGCACCGCTGTGTTGGCGTGGCTTTTTGCGCGGTCATCAGGAAGGCGCTTCCTGATTCGTATCGAGGACGTGGATACACAGCGCTCTTCACTGGCATCTGCCCAGCGGCAGCTTGAGGATCTTGCTTCTCTTGGACTCGATTGGGATGAAGAACCTACCTACCAGCACGATCATTATGATCGTTATCTTGCGGCTCTGGGGTGCCTTCCTCACTATGAGTGTTATTGCTCGCGCAAGGATATTCAGGAGGCATCTCGTGCACCGCATAGCATCCCGGGCCAGTACCCCGGTACTTGCCGAAACCTCTCGCCTGAGGTTCGAGAGGAGCGTCGTCAAGAGCTCGCTGCGCAGGGGCGGGTTCCTGCTTTGCGCTTGCGTGCTAACGCTGCCTCCTGGCGTATTCATGATTATTATGGCGGCAATATCGTAGGCGATGTTGATGACATGATCTTGCGACGCGGTGGGCAGCAACCAGATTGGGCTTATAACCTTGCGGTAGTTGTCGATGACGCTGCTCAGGGTGTTGACCAGGTAGTACGCGGTGACGATCTTCTTTCTTCCGCACCGCGCCAGGCCTATTTAGCCCATCTGCTTGGGCACTCAAGTCCGCAATATATTCATGTTCCTCTTGTTCTTAATGCTCAAGGGAAGCGCCTGGCCAAAAGGGATGGCGCGGTGACATTTCGCGAGATGACTGACATACTGCCGCACGTCGCCGATTCTTTGGGACTTAAGGGGCAGACGCTGCCGGAGCTTCTGGAGCAATTTGATCCCGATGCCTTACCGCGCGAGCCCTACGTTTTTAGATGA
>CpMEX9_145
ATGGAAAATTGGGTTCCCACATTGAGCGCCGGCCCGCTGCTGGGGATTGCAGCAGCCGCGATTGCGCTCATTTTGATCCTGGTCATTGTGTTTAGGCTGCATGCGTTTCTCACACTGATCGTTGTATCTGCCCTTACTGCGCTTGCCTCGGGTATACCGCTGGACGGAATCGTGTCCACGATGACTAAAGGATTTGGAAGTACGCTGGCTTCTGTCGCGTTGCTCGTTGGTTTGGGCGCGATGCTGGGACGACTTGTTGAGACCTCGGGCGGGGCAAAAAGCCTGGCAGAGGCACTGGTTGCGCGTTGCGGTGAGCGGCGTGCCCCCTTTGCGCTGGGCGTGGCCTCGTTGGTGATGGGTTTCCCCATCTTCTTTGATGCTGGCTTGATTGTGATGCTTCCGGTCATTTTCGCAGTGGCGCGTCGCCTGAAAGGCCCGGTGCTGGCTTATGGTATTCCCGCGGCTGGTGCGTTCTCTGTTATGCACATTTATCTGCCACCGCACCCGGGGCCGATCTCCGCGGCTGAGTTCTATAGCGCAGACATTGGACTTGTGATGTTGCTCGGCCTGCTGATAGCTATTCCTACGTGGCTAGTTTCTGGTTTGTGGTGGGGTAAGAAAATGGGAGCCAAATACCCGCTACCTGTGCCGGATATCCTGGCTGGCGGCCCACAAGCGGCCGATCCTAAGAACCCGGCATCGCCAAAGTTAGTGGTGGCGCTGTTGCTCTTGCCCATGCTGTTGATTTTTGGAAATACCGGGATGAGCATGGCAGTTGCTGCAGGCTGGGTGGAGAAGACCTCGGTGGCAGTGCGTGTGCTGCAGTTCTTGGGCAATACACCGATTGCATTGCTGATTTCCACTCTGATTGCGCTGTACTTCTTGGGGCTTCGACGCGGCGAGCCTAAGGAACAGCTTGAGAAGCTTCTCGACGGCGCCCTCGGCCCCATTTGCTCCGTAGTTCTGATTACTGGCGCAGGCGGAATGTTCGGTGGGGTGTTGCGCACATCCGGGATCGGCAGCGCATTGGCGGATTCGATGTCTGACCTAGGGCTTCCGGTGATCGTAGGATGCTGGTTGGTGGCCGCTATTCTGCGTTTGGCGCAGGGCTCGGCAACCGTCGCGCTGACCACTGCGGCAGCCCTGATGGCTCCTGCGGTGGCGGCCGGCGGATTTAATGAGTTTCAGATTGCGCTGATGGTGTTAGCCTCTGCGGCAGGATCAGTATTTGCTGGTCACGTTAATGACTCAGGCTTCTGGCTAGTGGGACGCCTCATGGGGATGGACGTCTCTACAACCTTACGTACGTGGACAATGAACCAGGCGCTGGTGGGCGCCGTTGGCTTTGTTATTGTCTTGGGTTTCTACGGAGTTAGCCTCGCGTTTTAA
>CpMEX9_146
ATGGGTGTTTCCGGCTCCGGCAAGACAACGGTGGGCACTATGCTGGCCTATAAACTGGAGATTCCTTACTTTGATGGTGATGATCTCCACCCGCAAGAAAATATCAACAAGATGGCACAGGGCTGTCCGCTTAACGACGCCGACCGCTGGCCCTGGCTAGCACGAGTCGGGGAATGGCTCGCTCACCAGCCTGAGGGCGGCGTCATCGGGTGTAGCGCGCTCAAGCGCAGTTATCGCGACTTGCTTCGCGCCCACTGCCCCGATGCTGTTTTTGTACATGTACATGGATCACGCGAGGTATTGCTTGCCCGTATGAACCGTCGAAAAGGGCACTTCATGCCCTCTTCCCTCTTGGATTCCCAGTTTGCCACCCTTGAGCCGCTAGAAAACGACGAAGTCGGCCGCGTCTTTGACGTGACCGACTCCCCGAATCAGATTGCTGCTAGTGCAAGTGAATGGATTAAAACGCGAGGCTAA
>CpMEX9_147
ATGCACGCAGCTCTCATCAGCGGCGCTAAGCAGTTGGAAGTTACAACTCTCCCCTGCCCAACTCCTTCTCCCGGCGAGGTTCTAGTCACTGTCTCCTATGTTGGAATTTGCGGCTCTGATCTGCACTATTACCAGGATGGCGCGGTGGGAGCCTTTGAGGTTAGACAGCCTCTGGTTCCGGGCCATGAAATGTCGGGAACTCTGTCAGACGGGACTCCGGTCACTATCCACCCCGCGACTTTTGGCACGTGCATGGAAGGCATAGAGGATCACCCGCATTTGTGGCCTCATGGAGCGTACTTGGGCAGCGCTTCTACGTGGCCTCATACTCAGGGCGCAATGCAGGAGCAGTTGCTGGTGCGAGAAGACCAGATCCGTCGGTTGCCTGAGGGTGTCCCACTTAGGCGGGCGTCGCTCGCCGAGCCGCTCAGTGTGGGTCTCCACGCCATCACCGTGGCAGGGAGTGTGGAAGGAAAACATGTTCTCGTCTCCGGCGCCGGACCGATTGGTCAGCTAGCTGCCCTAGCAGCGGTGAACAAGGGCGCCGCAACGGTCACGATTTCAGATGTGGTGGATGGCCCCCTAGAGCGTGCACACGAGTCTTTGACTTGCGTGAATACCACGCGCACTCAGCTACACGATGAGTCTTTTGACGTAGTTTTAGAATGCGCCGGTGTCCCAGCAGCCACTACCGATGCACTCCGAGTGGTGCGACGCCGAGGAACTGTAGTCCAGGTAGGCATGCTGCCTAATCAACCGGTTGGCATAAATATGGCCCCGTTGGTTTCTAAAGAAGTGCTTCTGCGAGGCACCTTCCGTTTTCTTGATGAGGTCAACCAGGCAATCGAGATGCTGAAAGACCCTATGTTTGACAGCGTAATCACTCACGAGTTCCCGCTCTCCGATGTGGTCACGGCGTTTAATATCGCCGCCGACTCCCAGGTTTCTGGAAAGGTTGTGGTGAAGATTCCATGA
>CpMEX9_148
TTGCCCCCTCAAGCAGCTAGTCCGTTTTATACTCAGTCAATGACCACATTCGATGTCACAGGAAAATTAGCGCTGGTCACAGGTTCAACGCGCGGTCTCGGCCGCACACTCGCTGCGGGCCTCATCAGCGCGGGCGCACACGTGATCGTGCATGGCTCCGACAAGCAGCGCGCCGCCACGGTGGCGGAGGAACTAGGAGCCTATGGCGCAATCGGTTGCCCACTGACAGACTCTCAAGCCACCAATGTCGCGATCTCAGAGATGCTGCAAGAGTACGGAACCCCGGATATTCTGGTGAATAACGCCGGTATTCAGCGCCGAAATCCTATCGAGCAGTTCGAGGACTCTGATTGGGATGACATCATCGGCGTAAATCTTTCCGGAGTCTTTCATGTGACAAAGCCAATCGCTGCAGCGATGAAGTCCGCTGGCCGGGGCAAAATCATCATGATTGGTTCTGTCCAGTCCCGTCTGGGTCGAGCCACCATCGCACCTTATTGTGCCACCAAGGGTGGTGTGGCAATGTTCGCACAAGGACTAGCCGCAGAGCTTTCTCCCCACAACATTCAGGTAAATACGCTCTCTCCTGGATACTTTGATACTGACATGAACGCGGCGTTGGTTGCTGATCCAGAGTTCACCGACTGGGTATCTAAACGCACTCCCGCAGGGCGTTGGGGCGACCCCCAAGAATTAGTCGGCCCTTTGCTTTTCCTGGCCAGTAACGCATCCTCCTTTGTTACTGGACAAAACCTTGCCGTAGACGGCGGAATGACAGCGGTGGTCTAG
>CpMEX9_149
ATGATAAAGCCGTATGTGTGCTTGCCAATCTTGTTGGGTAGGGGTTTCTTTGCGTGGTGGTCTACGTATGGGCTACGCTATGTGGCAGGACTTCGCATGGCGTTTATCCCGTGA
>CpMEX9_150
ATGTCTTTGCTTGATTTCGATGCTGAACGCCTTGCGCAGTTCCACGAGGATATTAGCGCTAAGTACGAGGCCCTAAAGGCAGAGAATCTGAAGCTGGACCTAACTCGTGGAAAGCCTTCTTCGGAACAGCTGGACTTTTCCAATGCTTTGTTGTCGCTTCCGGGTGAGAATTTCCGCGCTAAAGACGGCACCGATTGCCGTAACTATGGTGGTGCAACGGGTATCGCGGATATTCGGGAACTATGGGCTGAGGTTTTGGGTCTTCCCGCTGAGAACCTGGTTGCAGGTGATGGATCCAGCCTGAATATCATGTTCGATCTGATTTCTTATGCCTATGCTTTTGGCACTAATGATTCGGAGCGCCCATGGAAGGACGAGGAGACTGTTAAGTGGCTGTGCCCCGTGCCAGGCTACGACCGTCACTTCACTATCACCGAGCACTTTGGTTTTGAGATGATTAGCGTGCCCATGACTGACCAAGGCCCAGACCTCGATGTGGTGCGTGAGTTGGTTCAAGACCCACAGGTTAAGGGCATGTGGACAGTGCCTGTTTTTGCCAACCCCACGGGAATTACTTTCAGTGAGGAGACCTGCCGGGCATTGGCGGAATTGGCCACTGCGGCACCTGATTTTCGGATTATCTGGGACAACGCTTACGCAGTGCACACGTTGACTGATGAGTTCCCGGTAGTGCATAACGTCCTAGATTTTGCTGAACGCGCTGGAAAACCAAATCGTTTCTGGTTTATGAGCTCCACGTCAAAGATCACTCATGCTGGTTCGGGTGTGTCTTTCCTTGCTTCCTCCAAGGAGAATCTGGATTGGTATGGTGCGCATGCGGATGTGCGGGGTATCGGCCCAAATAAAATTAATCAGCTGGCTCACGCACAATTCTTTGGAAATGCCGAGGGAGTGCGTGCTCATATGCGCAAACACGCGGGTTCACTTGCTCCAAAATTTAAGAGGGTGTTAGAGATCCTCGATTCGCGTTTGTCGGAATACCAGGTTGCGGAGTGGAGCAAGCCAGTAGGCGGTTATTTCATTTCTGTTGATGTGGTGGACGGGACCGCGTCTCGGGTGGTGGACCTGGCTAAACAAGCCGGTATTGCACTGACGGGCGCTGGATCTTCCTTCCCGTTGCATCAAGATCCACGGAATCGAAATATTCGTTTGGCCCCGTCACTTCCTCCAGTCGCTGAACTGGAGATAGCCATGGATGGCTTTGCTACCTGCGTTTTGCTTGCTGCCGTAGAGAAGGTCTTAGCAGAGCGCGTTTAG
>CpMEX9_151
GTGATCTTGGAAGAGACGGCTGTGTGGATCGATGGAATTATCCCAGGTGACATGACGATCCATCTGCCGGAGACCTCTTATGGCGAGGCTTTTCATATAGGGACTGTGGAAGTAGGAAACCAGCAAGTTTTAGCCACCACACTTGATTTCAACGGGGTGGATACTGGTCTTACGTTGGGGGATGGCAGCGGCCAAGTAGATGTGCGTAGTGAGATCTTTACTGTCGGGCAGTTCCAAACGGAGGTGGGGGTTCAAGTGTTGCGTCGATTAGCTATCTTTTTGGATAACGTTGGCGGCTCTATACCTGCGCAGCCGGGTCAGCTTTTGCCAGCCTTGGGCAGCATGACGGATGCACTGGATCGATGCACCGTCAAGCATGGTCTATTCGTGGCCCCGTACATGTGGGGAGGCCAGGTACCACAGTATTCGGAACCGTCGCAGCTAACGGCGTTGCTGCAGCTTATTATGCTCACACAGCATGAATTCGATTACGCTACGACCTACGGGATCCCCGAGTTGCAACGAGCGCTAGGTAATGAGGGCGTGGATCTAACGGATTGGACACGGTAG
>CpMEX9_152
GTGGCTTTATATCGCAAGTATCGCCCCGCTTCATTTGCTGAAGTGGTGGGGCAGGAACAGGTAACTCAGCCGTTGTCTGTGGCTTTGGACAGCGGGCGTATTAATCATGCCTACCTGTTTTCTGGTCCGCGCGGTTGCGGAAAGACCTCCTCGGCGCGCATTATGGCGCGCTCATTGAACTGCGTCGAAGGCCCTACGTCAACGCCGTGTGGCAAGTGCAATTCATGTATTTCTTTGGCGCCTAATGGGCCGGGGAACCTCGACGTTACTGAGCTTGATGCGGCAAGTAATAACAGCGTTGATGATATGCGGGAGCTACGCGATCGAGCCATGTACGCGCCGGCTGAGTCGCGCTACCGGATTTTCATCATCGACGAGGCCCATATGGTGACCACACAGGGCGCTAACGCCCTGCTCAAAATCGTGGAGGAGCCACCAGAGCACCTGATTTTTATCTTTGCCACCACGGAGCCTGAGAAGGTTATTGGCACGATCCGGTCGCGGACACATCATTATCCGTTCCGCTTGCTTACCCCGCAGTCGATGCGCGGTCTACTAGAGAACACAGTGGCCAGCGAGGGCGCACTAGTCGAGGATTCTGTGTATCCCATGGTGATCCGAGCCGGTGGCGGTTCTCCTCGCGATACCCTCTCCGTTTTGGATCAGCTGCTTGCAGGAACTGGACCACAGGGGCTGAACTATGAGACAGCGCGGTTGCTACTAGGCGCCACTGATGATGCGCTTATCGACGCCGCCGTCACAGCGCTGAGCTCGCACGACAAAGCAGCACTGTTTACCACCATCGACGCCGCCGTTGAGGCTGGGCTTGATCCTCGGCGCTTTGCCACAGACTTGCTTGATCGCTTGCGTGATCTCATGGTCTTGCAGTCCGTGCCAGATGCCTTTGAATTGGGTCTTGTGGATGCTCCGACTGACCGGGCGGAGGTTTTGCGCGCTCAAGCTGCAGATTTTAACCAGGGAGAAGTAGCCCAGCTAGCCGCATTGGTCAATGACGGACTCCGTAGCTTGAAGGGGGCGACGTCTCCGCGCCTGCTATTGGAGATTCTGTGTGCAAAGATGCTGCTGCCTAGCGCTCCAACAGGTGTAGCTCTCACACCCCCTCCAGGTAATGCACAGCCTTCCGGCCTTCCCACGGGCGGACAAGCTGCGGGACCTGCTGCTATTCCTGCTAAATACGAGCGCAAGTCTATTCGTATGGCCCGGGAGGCAGCCCAGCGTAAAGCTGCGCAGGAAGAAGCAGCTCAGCGTGAGGCCTTGCAACACGAGGCTCCTCAGGCCAAGGCTGAGCCAGCAGCACCGTCAGATAAGCAGGCTTCGCTTAAGAAACAAGAGGTGCCGAAAGAACAAGTGGCGGAGAAACCACTGCCGGCGCCTGAGCCTTCCGGGTCTACGACCCCTCCTTCGGATGAGGCGGAAAGGGTTGCAGAGGGGGCGTCGATAAGCAATGACGACGCTTTTGCTGCGGATGTTCGCGCGCGATGGGAGGCGCTGCGGAAGATGGTGCACAAGAAGAGCGCTGTCGCCGGCATCTTGCTCGCTGAATCGCGTGTTCTGGGGATGCGCGAGGGGGCGCTGATCCTGGGGCATAATACTGGTCCCCTTGCTCAAAGGCTGAATGACGCTAAAAATAACGACATCATTGTGGAGGTGATTCGTGCTGAGCTAGGGCGGGAAGTAGCTGTCAACTGCGTTGTTGGGACAGATCCTGCCGCGGCGGGTTTTAGCGAGCCTAAACCAGAGAAAGCATGGAACCCAGAGCCAGCTGTTTCTGAGCCAGTCACTCCCGAGTCTTCTGTTGACGACCAAGAGAAACAGCCAAATATAGTACAGCCGGATCCTCAGCCACCTGCTGTTGAACAACTCTCGGAACCCGTTCACGATGCTCCCAGTGGTGCTGCTTCTACATGGGGAGACCCCGCGCCGCTTGGTGGGGAAACCCGGCGTGCACCGCGAACAGAACCTCCAACGCAAGGAACTAAAGCCGATGGATGGGGGACTCCGGCTCCACTCGATGGGCAGGCTGAGGCGGAAAATGATGCGCCGAAGAAACCGGAGCAGTCTGCGCCGGTGCAGCCTGCGTCCGTGCAGCGGGCACCTCAGCGGCCTGTTCCTAAGTCGGTGTCCGAGGCGCCTTCAACGCAGAAGCCAAAGTCGCGGTGGCAGGAGGCCGTGGCGCGTAATGCCCAGGCAACGGAAGAACGGGCGAAGCGTCCCGAGTTTTCCGATGGCGTGCCGCTACCTCCAGAACCAGATGACTTTGGGGCGCCCGACCCCGCGGAGTGGTCTCCGCCGGAGGAACCCTATGGTTATGCCGCTGATGAAGGCTTTCCAGAACCTGCTAAGCACACACCCCCGCCCTCGCCGACGGAACCAACTACTACGGTAGAAACGTCTAACGTTTCAGACCAGGATGAGGAAGAGGAAATGGTGCGTGAGGCCGCGAGCGGCTCGGTAACACGTGACCACCGCGATGCTTTAACCGTTGCGATGGATCTACTTGCAGAGCAGCTGGGTGCGCGCCAGCTTTAG
>CpMEX9_153
ATGACTCAGCCGGACATGTCCCAGCTCTTGGCGCAGGCGCAGCAGATGCAAGCTCAGCTGCAGGAAGCACAGCGCGAGATCCTTGCCAGCACCGTTACGGGTACTGCAGGCAACGGGCTTGTTTCTATTGACATCCAGGGCAATGGAATGGTTAGCAGCGTCACTATTGATCCTAAGGTTGTGGATCCGGAGGACGTGGAGACCCTTCAAGACTTGATTGTTGGCGCGTTTGCGGAGGCTCACCAGAAGCTTAGCGAGCTCGCTGATCAGAAGATGGGACCGCTATCCCAGGGCTTTGACGGCCTTGGCGGTATGTTCTAA
>CpMEX9_154
TTGTTCGAAGGACCGCTTCAGGACCTTATTGATGAGCTTTCACGGCTCCCCGGCGTGGGCCCTAAATCTGCTCAACGCATCGCTTTTCACTTGCTTCATGTGGAGCCTGCGGACATCGCAAGACTTCAGGATGCCCTCGGTGCTGTCCGAGATGGCGTGACCTTTTGTCGTATTTGCTGCAATATCTCCCGCGAATCGGTATGCCGTATTTGTGCGGATTCTGGCCGGGATCGGGGAACGATCTGCGTGGTGGAGGAACCCAAAGATATTCAGGTTATTGAGCGGACGGGCGAATATAATGGCCGCTACCATGTGCTGGGTGGGGCGTTGGATCCGCTAGCTAATATTGGTCCCCGTGAACTGAATATTTCTACGTTGCTGCAGCGCATTGGAGGGGTGCTTCCTGATCGAGAGCTAGCGGATTCTACGCCTGATGCGCCGCTGTATGATTCCTCTCCGACGGTGACAGAGGTTATTCTTGCCACCGACCCCAATACCGAGGGTGAGGCGACGGCTTCTTATCTTGCACGTCTGCTCCGAGATTTTCCTGATTTGGTGGTTTCTCGTCTGGCTTCCGGTATGCCTTTGGGCGGGGACCTAGAATTTGTGGATGAACTGACATTGTCCCGCGCCCTGAGCGGTCGATTGACAATTTAA
>CpMEX9_155
ATGACTGGTGTTTCTTTGCTGCTGCTCGGTATAGCCGCCGTAGCCGTTCTGCTTGTCCTCGTAATTTGGGCTAAGGTCCCGGCTTTTGTGGCATTGATCGGGGTATCCATAGCCACCGCTATCGCTTCTGGTATTCCACTGGCAGATTCTGTGAGCACCGTGACCAACGGCGTGGGTAAAACCTTAGGTTCCGTGGCCGTTGTAGTCGGCTTGGGAGCAATGCTGGGGCGCATTATTGAGGTATCGGGAGGCGCAGAAGCTGTAGCACGTTACTTCACAGACAAGCTTGGTAGGCACCGCGTTACTGCCGCTGTGACCATAGCAGCTTTTATCCTAGGTATTCCGGTTTTCTTTGACGTGGGTTTTATTATCTTGGCACCCATCGTGTTCGGCTTTGCCGCTGTGGCCAAGATTAATCCCTTAAAAATTGGGCTCCCTGTAGCAGGCGCAATACTCACCGTACATGTCACGTTACCGCCGCACCCAGGGCCCGTCGCAGTGGCGGGGATCTTCAGTTCAGACCCGGGACTCATGCTCACTTTGGGGCTTCCCATCGCTGCCCTAACATGCGTAATCGGCTATTATGCCGCCAAAGTCCTCAAGTTAGACTCCATCGACCGCGGCCCCTCTCCGGTGGAGCTTTCCGACGCCGCCCCTAACCACCAAGCACCTTCGCCCTTCGCTGTCCTTGGCCTCATCTTGCTCCCCATCGTGCTCATCATGGTGGGAGCTACCGGTGCTATGTACACCGAAAAAGGGACTGTGGTTCATTCCCTTGTGAGCTTTATCGGTTCCTCTCCAGTAGCACTCCTGGTGGCAGTGGTGGTTGCATGGCTAAGCATTGGCAAACAGCAAAGCTGGAATCGCGAGCATTCTTCCGGCGTCTTGGATTCTGCGCTCCCAGCCGTAGCCATCATCATTTTTGTTACTGGTGCCGGTGGTGGCTTTGCCAATGTACTCGTGGAATCCGGCATTGGAAAAGTATTATCAGACATGCTCGTAGCAGCTCATATGCCTCTGATACTCATGGCATTCCTTTTGTCTTTGGCGCTGAGGGCATCACAGGGATCGGTAACCGTCGCTATGCTCACAACGGCAGGGCTCCTAACTCAGCCGATAGCGGAAGCCGGGCTAAGCAGCGTACGCACAACACTCGTCATGATCGCCATCGGGTTCGGTGCCATGTGCCTATCCCATATTAATGACTCCGGTTTCTGGATAGTCACCAAATATTTGGGATTATCTGTAAAACAGGGCCTGCGCACCTGGACGCTACTATCAACGGCCTTTGGTGTTGCCGGCTTCGCCCTCACCTCACTGGTTTACGCGGTGGTGTAG
>CpMEX9_156
ATGTCTCTCATCGTTACTGTTGTCGGCTTGGGCGCTATGGGACTCCCCATGGCCACCAACCTCGTCCAGAATTTCACAGTCCGAGGCGTCGATATCGCACAATCGCGCCTCGAATTAGGCAAGGCCGCTGGGCTGGAAACCTTCCATTCGGCGCACCAAGCAGCCACAGGGGCTGACGTTGTTTTGCTAGCGGTTCGCAACGAGGAACAACTTATTCAGGCCCTCTTTGGACAAGGCAATATCGCTGCGGCTCTCAAACCCGGCGCGGTTGTACTTTTGACTTCTACCGTGGGCATTACGGCCGTGGAAAAAGCTGCCGAGCAGCTTGACTCATTGGGTATCGATGTTGTCGATGCCCCCATTTCCGGCGGCCCCGGACGAGCAGGCAGCGGGGAGCTACTTGTCACAGTGGGAGCCAAGCCTGAGGTGGTCGATCGCATCAGGCCGGTGCTTGAAGCCATGTCTTCCCACCTGGTGATCGTTGGCGATCGCCCGGGTAAGGGCCAAGCGCTAAAAACCGTCAATCAACTTTTATGCGGAGTTCATATCGCTGCCGCAGGCGAGGCGCTGGCGCTAGCCGATCGGTTGGGTCTTGATCCCAAAGCCGCGCTTGATGCGTTGATGGGCGGCGCCGCAGCCTCCTTCATGCTTGGCGATCGTGGCCCCCGCATGCTGGAAGCTTATTCGGAGGAAGGACCTGAAGTCCGCAGCCGTCTCGACATCTTTGTTAAAGACATGGGCATTGTCACTGATGCCGCCAAATCTGCAGGCATCGGTGTCCCATTAGCAGCCGCCGCCGAGCAGCAATACCTAGCTGGTCTAGCACGAGGGAAAGGCGCGCAAGACGATTCCACGATTATCCAGGTTGTCGCTCCCACCCAGGTGAATAAGACAAGGAGTAAACAATAA
>CpMEX9_157
GTGCTAGCAGAGAATTCCCAACGCTATCTTGACAGCCTCCACACCCAATTAGTCCAGGCGATCCGGCAAGGCAATGTTGTCTTTCACACCTCACGCGAGTTGGTTACCGACGTAAGTGGTGAGGAATCGCTGTCCATTGCACGCAAAGTGTCCCAAGCACTTGTCACCGCGGTCAATCGCATAGTCCATGAGGTAACGCCCCGCTTTGTGGTGGCTAAAGGCGGTATCACCTCATCAGATGTTGCATCTCAAGGACTAGAGATGACCAAAGCCATGGTCATTGGCCCGATGCAGCCGGGGATCATCTCGCTGTGGTCCACCGCAGAAGGCCCCGCGGCAGGCGTGCCATACATCGTTTTTGCAGGAAATGTGGGCACCGATTCTTCCCTGACCGATGTAGTTTCTGTCCTCTCTCAAGATTCATCCCTCTCACATTAA
>CpMEX9_158
ATGACCCTCTACCAGCTTTCGGAACTCACCGAAGGGTTCCCTGCACCACTCAATATCCCTGCCTCTGCAGTCCAACAAGCGATGGCAGCAGATACCGTCCTCATCGTCCTCGATGATGACCCCACCGGCACCCAATCAGTAGCAAACCTTCCAGCACTGACCCGATGGAAACAAGAAGACCTCGCCTGGGCGCTCAGCCAAAACACCCCAGCCGTTTATGTGATGACCAATTCCCGGTCGCTCGACCCTGATCAAGCAGCTGCTATCAATGTCTCTGTAGCCGAGGCAGCCTACGCCGCTGCTCGAGATGCCGGGAAGCGCCCCATCTTCGTTTCTCGTAGTGATTCCACACTTCGAGGGCATTTCCCTCTGGAGCCGGATGCGCTTGCGGGGGTCGTCGAAAAGCAAGAAGGGCCGATAGACGGCTATATTATCGTTCCGGCATTCGGCGACGCAGGGCGCATCACCATCGATTCTGTTCACTATGCGGGAAATGCCGCCACAGGTTTTCAGCCCGTGGGGGAAACCGAGTTCGCCCACGACGCCACCTTTGGTTATTCCTCCTCACGATTGACCGAATGGGTCGAAGAAAAGACTCAAGGAGACGTGGCAGCAACTGATGTTCTTTGTATTAAATTGCGCACAATTAGATCTACTAGCAATGATATCGCTGCAGAACTTCTTCACGCCGCACATCGCCAACCCATAGTCGTGGATATCGTTGATGAGTATGACCTCCGCGCCCTTGCTCTAGGAATCCTGCAGGCAGAACGCATGGGGAAGCGTTTTATCTACCGCGTGGGGCCACCCTTTGTACGCGCTCGCATAGGGCAAAAACCCCCGAGGTGCTCAGTCCAGAAACAATCGCAGCCTCGCGTCATCTCCCCGCCACCGTGGCGGGCGGGCTCATCGTGGTCGGTTCACATGTTCCTACTACCACGCGGCAACTCAATCACTTGCTAA
>CpMEX9_159
GTGCGCACCGATCTAGTCACTCAAGGTATAGAGAAAATAATGGACGCCATCGCAGAGGGAGTGTTCCGCCCTGGCGACGCCCTTCCGCCGGAAACAAACCTTGCCGCTTACTTAGAGGTTTCACGCCCCACGATGCGCGAAGTTGTGCGGACCCTTGCCGACCGCGGGGTCGTGGAGGTAGTTCATGGCCGCGGCACCTTTGTAACACCCATCAACCAGTGGAATTATGTACGTTCCCGCATGGACGTTATTTCTCGCAGCCTAGACCCCAAAACCATTGGTATCTATCTCACGGAAGTCCGGCGCATGATTGAGGTCGGATCATCGGGGCTGGCGGCGGCACGTGCCACCCAGGAAGACATTGAAAAGATGACACAGGCGCTCGCTGCTTATGACGAGGCCACCGAGCGTGGCGACGTAACCGCCACCACCGATGCAGACGTGGCTTTTCATACTGCGCTGCTGGAAGCCACGGGAAACCCCTTTGTCTCCGCGCTCATGATCCCCTTGGCGGGCGCCTTGGCTGAGTCGCGACAAAAGACTAATGCTGTAGATGAAGTCCGCAAACGCGCAAGTAAGCATCATCACGCGATTTTAGATGCCATTAAAGCGAGAGATGAGCAAGCCGCCAAAGATGCCATGCGTGCACATATGACGCAAACTTTCGATGACATTTCTACCTTCCTACCAGGATCAATGCACTGA
>CpMEX9_160
ATGCGTCTTGCAACCATAAGAACTCAAGGGACAACGACTGCCGCACGCATTGAGGGCACCGACCTTGCCGTAGCCATTCCCGGCTTTTATGATGTCGGCGAGCTGCTGCAGAAGTCCGACTGGCAGGAATTAGCGAGATCGGCGAGTGGGACCCCTGTGAGGTTTTCCCAACAGGATCTTCACGCCGTTATTCCTTCTCCCAAAAAGATCATCTGTGTGGGACTGAACTATTCCAATCACATCAAAGAAATGGGACGTACGCTGCCAGAAGTTCCCACCTTATTTGTTAAATTTTCTGACGCACTTACAGGGCCTTTCGACGATATCCCCATCCCACCGTGGGCCAATAGCGCCCTCGACTGGGAAGGCGAGCTGGCAGTGGTGATCTCACGACACGCCCGCAGGGTGAAAGCCTCGGAGGCGGAGGAATACATCGCTGGATATGCGGTGATGAATGACTACAGTGCTCGTGATTATCAATACGCTACGCTTCAGTGGCACCAAGGAAAATCCCTAGAAAAGACGGCAGGTTTTGGGCCTTGGCTGACCACGCGAGACTCTTTTGACCTCAGCGGAGAGCTGAAGACGTATCTGAATGAAGAAAAGGTGCAAAGTGCGGCTATTAGCGATTTAGTGTTTAAACCAGCAGACCTTATCCAATACATCACGCATCTTTATCCCTTGGATCCTGGCGACGTGATCGTGACCGGGACTCCTGGCGGAGTTGGGCACGCGCGTGATCCTCGGCGGTATATCGGCGACGGTGATGTGGTGACGGTGGAGATTGAGGGGCTAGGGCGGATAGCTAACAAAACGATTTTTGAAAAATGA
>CpMEX9_161
ATGAGTAACACCAATGATGTGAATGAAGATGCACGCATGTACGAGGATATGGAAACCGCGCTGCTGGAAGGCAAAGCAAGCAGCTTCAAAATACATAATGTCAACGATGTGGCGGAGGAAATTCTCTAG
>CpMEX9_162
GTGTCCCTTGCCCTAGTACAAGCGGCATCTGCCATGTGTTACATATATCTCATGCGCCTTGAAAAGGCGCTTTATCTCCACGGGGTGGTCGCAATGAGCGATAACGTCCCTGCACACAAAGCTTAA
>CpMEX9_163
ATGACTGACCTTTCTATTGGGCTCATCCTCCCTGATGTCCTCAGCACTTATGGCGACGACGGTAACGCCTTGGTGTTGAGGCAACGCGCCCGCATGCGTGGTTTCACCGCAGAGATCCATACGGTGAAGCTGGGGCAACCCGTGCCGGAATCATTGGATGTGTACTGCATCGGTGGCGGTGAAGACACAGCTCAAATTCTTGCAGCAGAACATCTCATCGCAGACGGCGGCCTCACTCGCGCAGCAAACGCCGGCCGCCCAATTTTAGGCATTTGTGCTGGCCTTCAAGTACTCGGCAGCTCTTTCCGGGCAAGCGGAAAAATGGTTGATGGCGTAGGGCTTGTCGACGCCACCACTGCCTCCCTGGCCAAACGCACCATCGGGGAGCTCCAAACCGAACCCACGCGCAAGGGCATCACCGCCGAGCTAACGGAGCCCCTCACGGGCTTTGAAAACCACATGGGTGCCACCATCCTTGGCGCCGATGCGCAACCGCTGGGCAAGGTCACTCGCGGAGTAGGCAATACGGATGAACATGGTATTTCCCAAGCATCGGCAACCTCCGAGCAATTAATCGCGGAAGGCGCAGTTCAAGGGAATGTGATCTGCACGTACATGCACGGCCCAGTGCTTGCCCGCAACTCCCAGCTAGCCGATCTGCTATTGGCCAGGGCCATGGGGATAGCACTCGACGAGCTCGCCCCTCTAGAGCTGCCTATTGTTAATCAGCTGCGTAAGGAACGCCTGGCGTAG
>CpMEX9_164
ATGAGTTTGAATCTGCGTACTCGTCTTGCCATCGGCACCGCACACTTAGCCACAACGGCGTCGCGTGTCACCGGTCGTGGGTCGGGCGGAATGATTGGCGGCCTTATAGCCGAGAAAATCGACCCGAACATTATGGCCTCTCTAGGCGATGACCGTCCCGTAGCCCTTGTCACCGGTACCAACGGTAAATCCACTACCACCCGCATGCTCGCATCCGCGATACGTGCACAGCACACTGTGGCAACCAACGAGGGCGGCGACAATATGGACGCCGGCATCATCTCTGCGCTCATGGCAGGCCAAAAAGCTAGCCATGTGATCCTTGAAGTAGACGAGCTCCATGTTCCCGCCGTAGCAGATCGTCTCAAGCCATCATGCTTGATCCTCCTCAACCTCACCCGCGATCAGCTGGACAGAGTAGGGGAAATCAACAAGATTGAGCGCGCACTACGCGATTGTGTGACCAAGCATCCTGAGATGACTGTGATCGCCAACTGCGACGACGTCCTTGTCACTTCCATTGCTTACGACGCTAAAAACGTTGTATGGGTATCCGCGGGGGCAGGATGGCAAGGCGATTCCGTCTCCTGCCCGCGCACTGGCGGGCACGTGGTCCACGACGGCGCCGACTGGTACGCAGTCAAGCCCCTTCCCAACGGCGAACAATTCCGTCGCCCAACCCCGCATTGGAGTATCACCGCTGAGGGCATAGTCTCTCCGGCCGACATCGGCTCGTCGACAGGCTCAGACGCTCCCATGACGCAGGAGGTATCGCCGCTGAATCTGGCTCTTCCTGGCAACGCCAATCGCGGCAATGCCACCCAAGCGGTAGCTGCCGCAGTGGAATGCTTCCAGGTCCCTCTTAACCAGGCGGTTCGCTCGGTAGAATCTGTCGACGATGTGGCTGGACGCTACTCCACAATCACTCTTGGGCAGCATCAGATTCATCTGCTTTTGGCTAAAAACCCAGCGGGATGGCAGGAAGCCCTCTCAATGGTCGATCGCACCGCAGAAGGCCTAGTGATTGCGGTTAACGGCCAGGTCGCCGATGGTGAAGACCTCTCTTGGCTCTGGGACGTTAAGTTTGAGGAGCTAGATAAGCTCTCTGTAAAAGCCTCCGGCGAACGCGGCACTGACCTTTCAGTGCGGCTGACATATGCCTCTGTAGAGCACGAACTGATCAAGAATCCTTTGCAGGCTATCAAGGCTTGTCCCGCTGGTCGTGTCGAGGTCCTTGCCAATTACACTGCATTCCGCGATTTGAAAAAGGCCATTGCGGCCGTAAAGGAGTCCTAA
>CpMEX9_165
ATGACCAATAAGCAAGTAGACGGCACCAACGCAGATCGGGCAGCCGAGATTGAACGTGCTCCTTACGTAGCGTTATCAATACAAACAAGCGGTATCCACCCGTCTACTTCTCGCCTAATCACTGTTGATGCAGTCACGTTTACTGAGGATGGCGAGGAAACCGATCATTTCCATGCGGTTATCAATCCTGGTGATAACCCTGGTCCTTTTCATCTCCATGGCCTCAGCAGAGAAGAAATCGCCCAAGGCAAAAAGTTTAGCCACATCCTCAAACCGCTAGGCAAGCTTATCGACGGCCGCACTCTCATCCTGCATAACACGCCTTATACCTGGGGATTCCTTGTGTCCGAGTCGCGTCGAGCAATGAGCGCCGCTGCCCGGGCAAACCGCAATCGCTACCGGCACCGCAACCGCCGTCGACAGCGAGTAGGACATATTCCGCGCCCACGTATGATCGTGGACACGCTAGCAACGGCGCGTCGCCAAGGCGTTGTTTTTGAAGACATCCGTATACGTGCCGTCGCGCACTCGTTAGGCCTTGATTCCCCCTCCCCGGTCGCGTCGCTCGAGCGTGCCGAGCGTCCAGAGCAGCACGTATCCCGCGAGGAAACTCTGCTCATCGCGCGCATGTACTTTGTAGAAAAAGCCTGTGGGGTCATCTCTTCTTATACCCCTGAGCAGCTGCGCTCAGACAAGTTTGGTCTACAGCGATCAGACATCCGAGTAGACGCCATGGAGGTGCCTCGTCAATATGAGAATCCAGGCGTTTACTCCCCCGAGGGCGGTTTTGTCCAGGGTATGGAAGTTGTCATTGCTCCGGAAATCACGATGGATCCAGACGTCATTATCGAGGCAATTCTGCGCTCAGGGTTAGCTTATAACGAGAAACTCACGCGTAAATCCAGCGTTGTGGTGTGCAATAAACAGGAAGATCTTGTTGGAAAGGCCATGCATGGGCAGCGAAAAGGGATTCCTTTGATAACAGATGAGGAATTTCTGCGGGTTGTCGTAGACGTCAAACCGGGGAAGGCGAGCGAAGACGACTAA
>CpMEX9_166
ATGGCCGCACTACAGTTGACAAGCATGAACGAGACTATCCGGACCCAGCTCAACCATCGCACGATTCGGGAGTTCACAACCCAACCTATCGCGGAAGAAATACTAGAACAGATCTTCCAAGTGGCCTTGCACACTCCAACGTCCCTTGGCATGCAAACCGCAAGTATTATCCGTGTCACCGATCCCCAACTCCGCGAACAGCTCACCGCGATCGGCACGCAAGAATATGTAGGCAGAGCCCCCGTCTACCTACTTTTTATCGTCGATTTGCACCGAACCAAACGTATTCTTGCCAATAACAACGCGCCAACCGAGCCCGCCGGGTATCCGCGCAATTTTGTTCAGGGGTTTACTGACGCCTGCCTGATGGCCCAAAACGTATGTATCGCGGCGGAGTCACTCGGCCTAGGGGTTAATTTCCTTGGAAACGTGCACAACGATGCCGCCGCGGTGATTGATGTACTCGATCTTCCGGAGCTTACTTTCCCCGTTGTCGGAATGACGTTGGGCTGGCCAAACCAATCGCCCCAGCTCAAACCTCGCATGCCCAAGAGCTTCCGGATCATGGAAAATGGCTACTCTGAGCCAACGGATTGGTCAGAGGCCATGAGCTCTTATGACTCCACCATGACCACCTATTATGACCTCCGCAACGCGAACCAGCGAGTTGATAGCTTCACTATTCAGACGCTTCAAAAGAATCCACTAAGCAAGGACAACCGCGATCTCACCTTTGAGATTGCTCGCGCCCAGGGATTCGACCTTTAG
>CpMEX9_167
ATGGGCCCCACCGACGCTTTTATCTCCGCACCAGCCGATATCCATACCCCTTCTGGCAGCTTCGCCGCCGGACAAGCTACTTGGAACAAACAACGCTCATCGGATCTTCCAGTCCACCGCTACCTCCCCTTTGCTGCCAAAGTGGAAAAAATCGATCTTCCGGATCGCACATGGCCCAGTGCCACCATTGATACCGCCCCGCAATGGTGCGCCGTAGATCTACGCGATGGTAACCAAGCGCTTATTGACCCCATGAGTCCCGAGCGCAAACGACGCATGTTTAACCTGTTAGTGGCCATGGGATACAAGGAGATTGAAGTAGGGTTCCCCTCAGCCTCTCAAACAGACTTTGATTTTGTCCGCGAGATCATCGAGAAAAACATGGTCCCCGAGGACGTCACCATCCAAGTCCTGGTTCAAGCACGAGAGCATCTCATCCGTCGCACCTTTGAGGCCTGCGAGGGCGCGAAAAACGTTATCGTTCACTTTTACAACTCCACATCCATTCTGCAGCGTGATGTTGTCTTCAGAAAGGATAAAAAGGCGATAAAAAAGCTGGCCACCGATGCCGCCGAACTCATCAAATCTATTGCCGCAGAGTATCCAAACACTAACTGGCGATGGGAATACTCACCTGAGTCCTTCACTGGCACCGAGCTCGCTTACACAAAAGAAGTGATCGATGCAGTAGTCGAGGTCATGGATCCCACCCCTATGCGCCCCATCATCATCAATCTGCCTTCCACGGTGGAGATGACCACTCCCAACACATATGCAGACTCCATCGAATGGATGCACCGACACCTACGCCGTCGCGATTCCATCATCCTCTCACTGCACCCACATAACGATCGTGGCACCGGCGTTGCCGCCGCCGAACTCGGATATTTGGCGGGCGCCGATCGCATCGAGGGCTGTCTCTTTGGCAACGGCGAGCGCACCGGAAATGTCTGCTTAGTCACTCTTGGACTGAACATGCTTACCCAGGGAGTAGATCCGCAAATCGACTTCTCCGATATTGAGCAGATCCGCCGAACCGTAGAATACTGCAACCAGCTGCGCGTCCCTGAACGTCACCCCTATGGCGGCGATCTGGTATTTACGGCTTTCTCTGGCTCGCACCAAGATGCCGTTAATAAAGGCCTGGATGCCATGGCGTCGCGGGTTCGTCCCGGCGCGACTCACGTTGATGTCTCATGGGAGGATCTCCGGGCAGAAACCTGGGACGTCCCTTACCTCCCCATCGATCCCAAGGATGTGGGCCGCAATTACGAGGCAGTTATCCGCGTCAACTCTCAGTCCGGCAAAGGCGGCGTAGCCTACATTATGAAGACCGACCACGGCATCGCTCTTCCCCGCCCTATGCAGATCGAATTCTCCTCCGTAGTCCAGCGTGTCACTGATGCCAGGGGCGGCGAAGTAGATTCTCAGCACATGTGGGATATCTTCACCCATGAATACTTGAACCGCACTGCGCCAATTCAGCAGATCTCTATGCGTGTCGACGCCGCCCAGAATGAAACAGACTCAGCCCACATTGCTGCCACGCTGAAATTCCAAGGCAAGGAAACTATCGTTGAGGGCCGCGGCAATGGCCCCATCGCCGCCTATGCCAATGCACTCGAGTCCTTAGGCATCGACGTGGAAGTGCAGGAATACGAGCAGCATGCCCGAACCGCCGGCGACGATGCAGAATCTGCCGCATATATTCTGGCGGAGGTAAATGGGCAGCGCTATTGGGGCGTAGGTATCGCAGGATCAATTACTTACGCTTCCCTCAAAGCCATTACCTCGGCGGTCAACCGCGCACTGAGCTAA
>CpMEX9_168
ATGATTGACGCACGAGATGCGCAGGCTATAGACGCGGCGAAATTGTATTACGCTTCGGGGCTTGGGCAAGCAGAGGTAGCACAACGCTTGGGCATTTCACGTCCTACGGTGTCTAAATTGCTTAGCTATGCTCGGGAAAAAGGCTTTGTTACCATCACGCTTAATGACCCCCGCGAGCAGGGCGATGAGATTGCGCAACGGTTAAAAGAACGCTTCTCGCTTGAGCATGTTCGCGTGGTGCGCCCGGTGAGTCCTGATAAAGAAGAGCTTCTGCGGGAGTTGGGTAATGCGGGTGCTTCTTTATTAGAGGACTTGGTATGCGATGGGATGTCCGTGGGTATCTCCTGGGGCAATACTCTTAATAACGTATCGGAACATTTACGTTCATTTCCGCGCCATGATGTAAGCGTGGTGCAGCTTAAAGGTGGACACTCGTTGAGTGAACGCAGCACTAATGATCTGAGTACTTTAACTCGTTTTGCGCGTGCTTTTAATGCGGAAATGAACCTCCTACCTTTGCCTGTGATCTTGGATAGTCGTGAAGCCAAAGATTTAGTTGTGCGGGATCGTCATATTTCCTGCATGCTCAGCGCCGGAGCGAACGCCGATGTTGTGGTGTTTACCGTGGGATCCGTTCAGCGGGAAAGCTTATTGCTCAACCTGGGTTATCTCTCAGAGGAAGAGATTAATCAGTTGCTCACGCATGCGGTGGGAGACATCTGCTCGCGGTTTTACACTGAGACGGGAGAGATTGCTGATCCGGCGATTGACGCGCGGACTGTGGGTATCTCTATTAAGGACCTAAGCTCGCGACCAACGCGTGTTCTCGTTGCCGGCGGGGTGGATAAAGCAAAGGCGATACGAGTTGCCCTTGAGATGGGAACTACTACGCATCTAGTGACGGATTTCGGGGCGGCGCAAGCTGTGCTGGGGGAGTAG
>CpMEX9_169
ATGGCTGAAAAGTCCACGCCCCATATCAACCCACGCGGTGTTGACATCGCAGATACTGTTCTGCTTCCCGGCGACCCACGCCGCGCTAAATTTATTGCAGAGACGTACCTCGATGATGTTGTTCAATTCAATGAGGTGCGCAACATGCTTGGGTATACCGGAACTTATAAAGGCACTCCGGTTTCTGTGATGGGATCGGGAATGGGGATGCCATCCATTGGCATCTACTCGTGGGAACTCATCAATATCTTTGGCGCGCGCAACGTTATTCGGGTGGGCTCGATCGGTTCTTTGCAGGAAGACATTAATCTTTATGACATCATCGTGGCGTCGTCTGCCTCCACGGACTCTAACTTCCTAGAGCAGTACAACTTGCCGGGCACATATGCGCCTACCGCGTCCTGGAAACTGCTTAAAGCCATAGTCGATGAGGCGGATAAGGCTGGTCAGAAAGTTCACGTGGGCAATATTTTGTCCTCAGACATCTTCTATAACGCCGATGAGACGGCAAGTGCTCGTTGGGCTCGCATGGGGGTCATGGGCGTGGAGATGGAATCGGCAGCACTGTACTCCATTGCCGCATACGCCGGAGCGCATGCGCTGGGTCTCTTTACAGTCTCAGACAATATTCCTAAGGGGGAAAGCACCACATCTGAGGAACGTGAAAAGGCATTCACCTCGATGATGGAAATCGCTCTTCCCCTCGCAGGAATCTAG
>CpMEX9_170
ATGCCTCATATAAAAAAGGTCGACTCCCGCAACGATACACAGCACACGGGCATAGTTAATCCTAAAGCTGCAGTGCCTGTGCTCTTGTTTTCCTTTGTCTTTTGTCTCATTGTAGACAACGGCTTTAAAACAATGACTGGGCCGATGGCCGCCGGTTTGGGCATTGACCCGAACACCGCGAGCCTTCAGGCCTCCCTAGCCGGTGTGATTATTGGTATCGGTGCGGTGGTGTATGCCGCGCTCGCTGATACTATCTCGATCCGTAAATTGATGCTGGTAGGCATAGCGCTGATTGCGGTTGGCTCTCTTATCGGTTTTGTCTTTTCCGGTTCATGGCCGATGGTGCTATGCGGTCGGATTATTCAAACAGCGGGCCTTGCTGCTGCAGAAACGCTGTATGTGATTTATGTGACCAAGCATCTTTCTGAAGGCGACCAGAAGACCTACCTGGGGTTTTCTACTGCCGCCTTCCAAGGCGGTCTGCTGATCGGGGCCTTGACCTCAGGGTTCATCTCCACGTATGTCTCCTGGACTGCTATGTTCTTGGTTCCGTTGATCTTGATCCTGGCAGTTCCCTTCATACAGAAGATGGTTCCGGAGGATGAGACCGTAGAAGGAACTTTCGACGCCCTCGGGCTCTTCTTGGTGTCCGTGTTTGCTGCCTCTTTGACCATGTATGTGCAAAAGTTCAATCCGTTCTGGCTGATCCCCACGGTGGCCGGAATTGCTGGTTTTGTTGCGCATGTAAAGAAGAATAAGAGAGCACTCGTCTTGCCGGAGTTCTTTTCTAATGGCCGATATGTGTGGGCGATTGTCCTGGTCTTTGTTATTTATTCCACCCAGCTGGGATTTATCTTCTTGCTCCCGTTCGCGGCATCTGATGTTCATGGGCTTTCACAAGACAAGGCTGCATTGCTCATGGTTCCGGGCTATGTTTGTGCGATTTTGGTAGGTGTGTTCTCTGGTGCAATCGGTAAAGTCCTGAGTTCCCGCCAGACTATTTATGCGGCTTTAACCATGATATTCCTGTCGCTGGTGATTGCGGCCCTCGGGTTGCGGCTCCACATAGCAGTACTGATATGCGCAATTATCCTTTTTGCCTCTGGTTTTGCCCTTATGTACGCGCCATTGGTGAATACCGCATTGATTAATATCACCGCTGCAAAGTCGGGCATCGCTATCGGTTTTTATAATCTGACCATTAACATCACGATTCCGCTAGGAATTGCCTACACCGCAAAGCTCATGGACCTGCGCTTTGGATATTCAACGATTCTTTGGGTCCTAGCGGTGATCGCTTTACTAGGCGCGGCCATTTACGTTCTTGCAGATCGACGCATGTCTGGCGCTGAACGCGCACGCGGCGTTTATGTGGCGTAG
>CpMEX9_171
ATGTCGTCTCAACTCACCCGTTCTCAGGTCGCCGCGATGATCGATCACACTCTGCTTAATCCAGAAGCTATTGAGGCGGATGTAAAGGAACTGGTTAAAGAGGCTGCCAAGCTGGGCACGTATTCCATTTGCATCTCGCCCTCGCTGCTTCCAGTAGAGGTTCCAGAGAATGTGCATGTGGCCACCGTGGTGGGATTTCCCTCAGGTGCAGTCAAGCCGGAAGTTAAGGCTAATGAGGCGTCGCGTGCAGTTCACGATGGCGCTGAAGAAATAGATATGGTGATCAATCTGGCGTTGGCTAAGGAGGGACGTTTTGAGGACCTTCAAGCAGAAATTGCCGCAGTGCGTGCTGCAGTGCCTGCACCGAACGTGCTCAAAGTAATCCTTGAGACCGCAGCGCTTGACGACGCCCAGATCGTGCGCGCTTGCGAGGCCTCAGAGAAGGCCGGCGCGGATTTTGTTAAGACCTCCACGGGCTTCCATCCAGCAGGTGGGGCCAGCGTACATGCTGTGGAAATCATGAATCGTACGGTCGGGGGCCGACTTGGCATCAAGGCATCAGGTGGCATCCGTGACGCAGAAACTGCAAAGGCCATGATCGCAGCAGGGGCTACCCGCCTGGGCCTGTCTGCATCCGCAGCCGTTCTAGATGGGTTCGACGAGTAG
>CpMEX9_172
ATGACAAACACGGTGATCGATCGTGCGCGCGTGTGGGCAGAGCATGATCCGAATCAAGAAAGCCGGGAACAGATCGAGGCCTGGATTGCTTCATACGACGAATCCTCCCTTGCACGTGCTTTCGCCGGACCGCTTCACTTTGGTACTGCAGGTTTACGCGCACAAGTAGGGCCGGGGGAATCTCAACTCAATGAAGCAACGATTCTGCGCACTACGGCTGGACTCATGGCATGGTTGCTAGAGAAACTGGGTCAGGAATCGGTACCTCGTGTAGTGATTGGCTGTGATGCGCGGCATGGGTCCTCGGAGTTTTATGACGTGGCAGCGGAGGTTGTGTCTGCTGCCGGCGGCGAAGCCCTTGTTTTGCCTAAACAAAACCCGACTCCTCTGACGGCGTACACAGTGAAAGCGTTGGGAGCGGATGCCGGAATAATGATCACGGCATCCCATAATCCGCCGGCGGATAATGGGTACAAAGTATATCTAGGCGGAAGAATAGCCACTGGCGATGCTGAAGGCGTACAACTTATTGCGCCTGCAGACGCTGAAATTGCTGTGGCTATTGCATCGGCACCCTTTGCAGATCAGATTGCGCGCAATCGTGACAATATCCGTGAGATAGATACTCGTGAACGGTATATTGAGCGGGCCGTAGGACTCGCTGGTGCGGAGATTAGTGCTGAAACAAGGGGAAACGTGCGTATCGCGCTAACTGCTATGCACGGTGTGGGTGCTGCGCTGGGTAAAGAAATCTTAGAGAAAGCGGGATTTGAGGTTTCCTTAGTTCCGGAGCAAGCGGAACCTGACGCAGATTTCCCTACCGTCTCTTTTCCCAATCCCGAAGAAAAGGGTGCGTTGGACCTGGCCAAGGCCCATGCAAATGCGATAGAGGCTGACGTTATCATCGCTTATGATCCTGATGCTGATCGATGCGCCGTGGCTACCAAAGACGATAACGCCGAGGGTGGGTGGCGGCAGCTCAGCGGGGATGAGACTGGTGCGCTTTTAGGTGAATACCTTGGGGCTACGGCTACCGGTTCCTATGCCAACTCGGTAGTCTCTGGCAGACTCCTGGCGCAGGTGGCTAAAGCGCATGGGTTAAAACATGCTCAGACTCTTACTGGGTTTAAGTGGATTGCACGTACACCTAATCTGGCCTTTGGTTATGAGGAAGCCATCGGGTATTGCTGCGATCCGGAAGCTGTGGCGGACAAGGATGGAATTTCTGCGTCGGTAGTCGTGGCGAGTCTCGTCGCAAAGCTTAAAAGCGAGGGAAGAACGCTTGATTGCGCACTAGATGACCTGGCTAAAACGCATGGTCTTTACATGACGGCCCCGTTAACGTTCCGCGTGGAGGATCTTTCTATCATCGCTGAGGGGATGAAGGCCTTGCGCACCACGCCGCCGACGGAGCTTGCCGGCTTGAAGGTTATTGAAGTGGTCGATTTGGCGGAAGGAACCTTAGGTTTTGGTCCGACGGATGGGATGATGTTTTTGACGGAAGATGACGATCGCGTAATCTGCCGCCCTTCCGGCACTGAACCGAAGCTTAAATGCTATTTAGAAGTTGTTCGCCCGGTGGGTGAAGCGGGAGTAGACCGTCAAGGGGCACGGGATCGGCTGGCTATGATTGCTGAAGATGTACGTAAGGTTTTGAATATGTAA
>CpMEX9_173
ATGTACGCATTGCCAAAATGTCGAATCTATAAAGGCTGGGAAAACCGCTATCAAATACGTTATAAACTTTTTGCTATTTTATGGATCTCTTACTCCGGACTTACTCTGCTATTCATTAAGAAGCCGGCGACGCAAGGTTATGTAGAAATCCGCGAACAGGGCTTTTTGATTTTTATCCCTCCCTCTATGAATTTTTGGGCCCTCTGGCGGTGA
>CpMEX9_174
ATGAGAAGTAAGCCCTTTAAAAAAGTAGTTGCCTTGCTCACTGGTATCGATATTGCATTTAGCGCTAATACGAGTGTTCAGGCTGAGGAAGTTGGCCCGGATTATCTTGGCTATCTCGATGAAGCCGCGGCTGTGAAAGAGCCTTTTGGTGATGGTCGTTATCAGAATCACTCGACTGTTCCGCCACTGGTGGTAAAAGCGACAGACGGTGGGGAAGAAGAGCTAGCTTATTGCTTTAATATAACTAAGCCATACCCTGTATTTAAGGATTCTTTCCCGTCTGACACGAGCGACGTGTTCAACAGGGGCATTGGTCTCCGTTATAAGGGTAATTACGGTGTGTCGCTTCAAAGTTTCGCTTCCAGATGGCGTGGGGAGGGGGCGGATGCTGGTGTACTTAAGGCTGTTTATAACGGACACAGTCATAATGCGGCAGGTTTGAAAGAATCACTCGGTCTGACTGAAGAGGAATTCCGATACGCGACTCAGCTTGCTGTGTGGTACTGGACGGATAGTGACTCCGGAAGTAAATACCTTATTGGGGCCGGACCAAACTCTAATAAAATTGGGCAGGCTGTAAAAATTCTCACCGGTCAGGATAAGTCCTCGGTTCAGCTAAAAGAAGTTGACCCGAATCTGGTGACGCTGGTGATTTACAAGCCCTATAGTCTGGAGGGTGAGTTTGCTAGCTACCAGAATCTTTTGAGTGTTAAGTTTGTGAGCCCCAAGACGGGCGACTCTGTTAATCCTGAAGACCCGACTAAGCCGGAGCCGAAAGAGCCTGAGAAGCCCAAGGAACCCGAGGCACCTCAAAAAGAGATTGAGCCTAAAACTCCGGAAGAGCCGACACTGAAGACCTCTGCAACTGATCAGTCTGATAATGACAAACTGATCTCTGCGACTGGCGGAAAAGTTGTGGACAAGGTTACCTACACTGGCCTCAAGGAAGGCGAGAAGTACCTTGTTGAGGGCGAGCTTATGGACAAAGAAACAAGTGAATCTACTGGAATCAAAGCAGAAGCTACGTTCACTGCTTCTGGTGCTAATGGAACAGTAGATGTAATTTTTGATATCGATGCTGCTCAATCTGGCAAGACTCTGGTGGCTTTTGAAAAGCTCTATAAAGCAGAAGATAAAGGCACTGTTGTGGCTAGCCATGAAGATATTAACGATAAGGCACAGACTGTAGTAGTTGAAAAAGATGTCCCTGTTGAAAACGAGGATCTTTTCACTCCAGAGGTTCCGGACGATTCTTCTTTCAACTGGAAGTATCTGATTCCTTTCGCTTTTATTCCTGTTGTTGGTGCTTTGATCTGGGGATCTTCGCAAGGTAGTAGCTCGGCTGCAGCTCAGACAAACCCTGCATATGCTGCTCCTGTCGCTCCGGCACCAGCTACTGTTACTACTACGCCGGCACCAAATGCTCCTGCAGCGGCGACGCCGGTGAAGAAGCAGCTGGCTGCAACTGGTGCAAATGTTCTTTGGACATTGTTGGTGGCGCTGGTGTTGGTTGCTGCTGGTGTGTTCCTTGTACGGATGCGTCGCAATAACTAG
>CpMEX9_175
TTGAATGAAGTAAGCCCTTTTAACCAGCCTGCCACTAAACGTCTTGGACGCATAGTTTCTGCAGTTGTTACAGCAACAAGCGTCACCTTTAGCGGCTTTCTTGTTCCTACTGCTTCCGCCGAAGCTGCTAGCGCATATTCCGATAATATTGGGCGCAATGAAATTGGCCCTGAACCCCTGGAAAAACTAAAGCCTGAAATTGTAGGCGGCGAACAATCGGTGTCTGTGGGGGACTCTGTAACCTACAAATACACTGTAAAAACCGGTTTCCCACAAGATCCGAACAACGTGACCGCACAGCGATGGGTCCGTTTGGTGATTACACAGGATCCGAAGGTGCCTTTTACTGAGGAACCAGCAGCTGGGAAGTTTGGTATTCCTGCTGGCGCTGTGGTTACTAAAACAGGCGTCAATGAGTGGACTGTTGTGCTGGGGGCTGAGTATGAAGCGTGGCAACATGACGCTACGCAAGCAGCGGAAAGCCATAATAACGGGCTGTTTAAAGTAAACAACAACATGCATGTGCTTTGGAATGCTGATGCTGCCCTTCGAGCTTCTGCGTGGAACCCGCCTGCTGAGCTTACGATTGCAATTCCTGCAAAAGTGAATAATGCAGATACTGCCCCCTCTACCGGTTCTCTCACAGTCACATCGGGTCGCCTCGCTGACGTTGCATTAAAAGATGATCTGGCTACTGCAACCTTTGTCTCCAATGATGGGCAAGGTTCTTGTACATGGGATTCTGTTTATGAAACTAAACTTCTCAAAGAGGACATTGGCTATTGGGTTGAGAATGTCGTAATTTCTTCCAACCCTGAGTCGGTCAACGATTATCGGTTACTCCCAATGGCGTATCAAGATATGGGGCGTTATCGTCCGACCCTTACTTCTGGCAAAGTCTTTGTTGGCGATAAATTAATCGGAGAGGTCAAGCCGGTGACTACCGGAGACCGTAACGCATCAGGTTATCCGATTGGTGAATTGGTTATTACAGAAAATGTTCCGCCTTTTACCTCGAAGGAATGGTTAAACCCTAAAGAAACAGTGCGTGTGAACTATAGGTTCACTAATCCCTGTGGTTCAAAGGTTACGGCTGAGAGCGTTAAAAATCCTTCAGGTCTTGTTCCTGCAACTGATCCTTCTGCCACCGGACCGGGGCTTCGTCTTGAACCTGATTACACATATGTTCAAGCCTCCGGCGTGTATGTCGGACTCATCCGTCCTCCGGAGGATGCTTCGGCCACTGCGCAGTTTGTATTTAATCAGGATGTAGTTTCTCTCGGCGACTACGTATGGTTTGACCGCAATGCCGATGGCAAACAAGGAGACGCAACAACCGAACCTGGCGTCGCTGGTGTACAGGTTTCTTTGCTCGATGAAAACGGCAAGGCCTTTAATAAGCCTGGTACAAGCGAGCCTTACACGGTCATTACGGATGAGTCCGGTAAGTATCTCTTTGAAAAACTCCCCAAGGGCAAATACAAGGTGCAGTTTGATGCATCAAAGGTGCCTGCAGATAAACTTCCGGCGGGAGTTCCAAGTTTCTCGGACTTCACTACCAAGAATGCAGATAATGGCCAAAATAATGGCACGGATTCTGATGTCACTCCAGGGTCGTTAATTTCAACTACGGATGTTGTGGACCTGCAGCAAGACCGTACAGATATTGATGCCGGTTTGATCGCAAAGACTCGGTTCTCTGTATCTAAGGTTCTTGATGGCACTGATGCTGGTAACCACATTGGGACGACCGCACGTGAACTTCAGGATGGAAAACTCATTGTCGATCACAAGATCACGGTAAAAAATGAGACTCCTGGCATGCCAGGAAAAGCACCTCAAGTACTGGATCAGCCCCTGAGTGTTCCCGGATTTGAAGTCGAATCTCTTACTGTTGATGGAAAACCAGCGCAGAAAGAGGAAAAGGGCTATCTGGTTTCTGCTGAAAAAGACTTCACCGCAGATCAAGAACGTCAAGAATATAGCGTAAAGGTCACTTATCGGCGCACTGCAGATAACGCAGCCACCGGTGCTTTAACCAAGGCAGAGGCCGAGGCTATTGGCGAGTGCTCGGATCAGAGCGATACAACAAAGGGAATAGTGAACAAGGTTTACCTTGGGAACGAAAACAATGAGGCCGACACAGACGCGGAAAAAGAGAAGAACAACTAG
>CpMEX9_176
GTGTGGGTTGATTCCAATAATGATGGTATTCAGGATGCTGATGAAAAAGGCCTGGCTGGGGTAGAGCTTCAGATCGTTGATTCTGAGGGCAAACCAGTTAAGGACATCAATGGGGAAGAAGTAAAGAACGTAACCACCGCTGCGGATGGAAAGTACTCCTTTGATAACCTCCCAACCTTGGAGAAGGGCAAGCACTACACAGTGAAGGTAGTTGCAGTTCCTACTGGTTATGAGCCAACCAAGACTGGTCAAGGTACAGAGGATAATGATTCTTCCAAGGACTCGGCGGAGACATATAAAGATCTGTCTGAGAACGGTGCCAAGGACGATTCTCTTGATTTTGGTTTTGTTGAAACAAAGCCTGAGGCCCCAGGTTCTGTATCTGTCGGCGACTTTGTATGGGTCGATGCTAATGAGAACGGCATCCAAGATGAGGACGAGGAAGGCCTTGATGGGGTCACCCTGAAGATCGTCGGTCCAGACGGCGCTCCAGTAACAGACGTCAATGGCAACCCGGTCAAGGATGTCACCACACGTGCGGACGGCAAGTACACCTTCAGCGATCTCCCCGTGCTAGAGGACGGACAGAAGTATACGGTGAAGCTCGTAGAGGTCCCTGAAGGCTATGAGCCAACTAAGACTGGCCAGGGAACAACAGAAACAGATTCCTCTACTGATCAGGCTGAAACTGTTCTGGACCTTACAAAGCCAGGCGCTGAGGATAACTCTTTGGACTTTGGTTTTATTAAAATCCAAGAGCTAGAGATACCGGATCCGTTCAATGAAGAAGACTCGTCCTTTAACTGGAAGTATCTGATTCCTCTTGCATTAATCCCCGTTATCGGTGCTTTGGCATGGGGATCCTCCCAGGGCAGTAGCTCTCCTAGTGCTCCGGCAGCGCCAGCTCCCGGTGCTCCTAAAGAGTCCGGGTCGGCTACGTCCCCTGCTACAGCTGCACCACAGAGTCCTGCGACTACTGCACCAAAGGCCCCTATGAAGAAGCAGCTGGCGGCTACTGGCGCTAGCGTTCTGTACACGTTGCTGATCGCATTGCTACTGGTCGTTGCCGGTGTTTTCCTTGTAAGGTTGCGTCGTCGCGATTAA
>CpMEX9_177
ATGCGCAGGGACACAGTCCGCACAGCCTCAGAAAAGGAGCCGCTGAGGCGGCATTACCGGTCCCTTATCATGTGGCTGGATTTCCCTAGCGTGAGGCCACGGCGCATGGTGATCTGGCAGGATTGGGTGGCTGCTGCCGTCCTTTTTATAGTGTCTGCCCTGGTTCGACTCACTTTTTTGTTGTGGATGCGCGGCGACGCCAGCCTTGAGTCTTTGATCTCTAAGTGGGATGGGCGGATCTATTTGGCTATTGCCAAGTATGGCTATTTTAGTGATGTAGGGGGCGCGCCAGATCCTGAGGTCTATCAGACAAGGCTCGCATTTTTCCCAGGTTATCCGGGACTGATAGCAGCTGTGCACTCAGTAACGCGATTAAATTATGTGACCAGTGCCCTCGTGATTTCCTACGCGGCAGGGATCGTAATGACCGCCGGGGTGATGGCGATGGCTGCTCGCATGGGGGCGAACAGGCGGCTGCGCTTGTGTGCTGCGATGCTGGTATTGGGTGCGCCCATGAGCACTACGTTCACCATGGTCTATACCGAATCAGTTTTTCTGGCTTGCGCTGTCTGGGCCTTGGTTGCGATGACAGATAAACGCTGGTTACTGGCTGGAGCATTTACTTTTTGTGCTGGATTCTTCCGGCTGACCGCAGTTGATCTGGTAGCGGCTTTCGCCGTGGTAGTTGCTGTCTATGCGGCTCGTAACTGGCGCGCGTGGGCCGCCGTTGCTGTGTCTATGCTCCCGTTGGTGAGCTATCTGTTTTATGCGTCGTCTTATACTCGTGATATCGGCGGCTACTTTGGGCTTCAGACCAAAGGATGGCACTCTACCTTTGATTTTGGTCGCGCTACTGTGATCTGGGTGAGTACACAGCTGCGTGAAGGCAACAACGTGGGTTATTTGTTGTCGATCGCGTCTATTGTGGGCGCAATGGGCGCAGTTATTGTGTCTTTTAGGCGTCTCCCTCTGTCGTATTGGCTGTTTGGCGCCGCTGTTACAGCTAACGTTGTGCTTTCCGACGGCATCATGCATTCACGTCCCCGGCTTTTACTTCCGGCTGTGGTGCTTTTAATTCCCGTTATTTTCCAATTTTCACAGAGGCGTTATGCGCTACCCGCAGTGGCAACATGCTGGTTGCTGTTCGGTGCATGGTTTTCTGCATATATGATTGCGGTGTTCGAATGGGCGATTTAA
>CpMEX9_178
ATGTACAGCACTCTTCTTGCTATGGGCTTCGCTCTGGCCTCGGCGCTCACTATCGCCTGGGGCACAGTGGTGCGCCATCGTATCGCAGAAGAGGCCCCTGCCGAAGGCTCCCCCTTTCTACAAGCTATTCGACGCCCCGCGTGGTGGCTGGGTATTTTTACAGCGTTGTCGGGCTACGGACTACAAATTGCGGCCTTAGGGTTTGGCACATTATTAGTGGTACAGCCAATCCTCGTGTTGTCCCTGATGTTTACGCTTCCCCTTTCCGCGCATTACGACGGCCGACGCATGGCATTCGACGAAATAACCTGGGCGGGACTACTCACAGTGTCTGTTGCGGTGCTTGTACTTTTAGGAAATCCTTCCGCAGGCGACCCACAGCCACCCCTGGGCCACTGGCTTCCCGCGCTGGGGATAGGTTTCCTCGTCCTTTTTGCTTTAGAGCGCTACGCCCAAAAGCAGATTAGAAATGAAAAGGCCCTGCTTTTAGGCATAGTCACCGGTGGCATCTATGGCTATGTCGCCGTCTTGTCTAAGGCCACCGTAGATGTTCTCACCCATGGAGGCTTCTTTGCTCTTGCCACCACATGGCAAGGATATTCTCTTGCGGCCGGCGCAATCTTAGGGACCGTTGTGCAGCAGTATGCCTTTAACGCCGGTGCACTGAAAAATTCACTGCCAGCCATGACGGTTACGGAACCCATCGTCGCTTTCGCGCTGGGCTATGCCGTGCTGGGCGAGCAATTCCAGGTAGCAGGGTCTAACTGGCTATGGATGGCGCTGGCTTTAGTAGCCATGATTTTGTCTACGTTTGCGCTATCACGACGCGGCGTTGGCAGTGCATAG
>CpMEX9_179
ATGTCTCCGGGAAGGGCGTTGCCCGTGGCACTTGTCGTCCAAAAATATGGCGGTTCTTCGCTGGAAAGCGCGGAAAGAATTCGTCGCGTCGCCGAGCGGATTGTGGCCACTAAAAAGCAAGGCAACGACGTTGTAGTGGTGTGCTCCGCGATGGGGGATACTACCGACGAGCTGCTTGACCTTGCGGCTCAGGTAAACCCGGTGCCGCCCGCGCGTGAGATGGATATGTTGCTTACCGCAGGGGAGCGCATCTCTAACGCACTTGTGGCCATGGCTATCGAGTCATTTGGCGCAAAAGCTCAGTCATTCACAGGCTCGCAAGCGGGTGTAATCACCACAGAACGCCACGGTAATGCCCGTATCGTGGACGTTACTCCGGGGCGAGTACGTGAAGCTCTGAATGAAGGCAAAATTTGTCTTGTTGCGGGCTTCCAGGGCGTAAACCGCGAGTCTAAGGACGTGACCACTTTGGGCCGTGGTGGTTCGGACACCACGGCGGTTGCCCTGGCTGCAGCGCTTAATGCTGACGTATGTGAGATCTATTCAGACGTGGACGGCGTTTATACTGCTGACCCCCGTATTGTTAGCAATGCATGCAAGTTGGATCAGCTCTGCTTTGAGGAGATGCTGGAGCTTGCAGCTAATGGCTCAAAAATTCTTGTTCTGCGCAGCGTAGAGTATGCCCGTGCGTTTGGTGTACCTTTGCGCGTTCGTTCGTCGTATAGCAATGACCCCGGAACTCTCGTTGCCGGATCAATGGAGGATATCCCTGTGGAAGAAGCAGTACTTTCTGGCGTAGCAACTGACAACTCCGAGGCTAAGATCACGGTCCTGGGCATCCCCGATTCTCCAGGGGCTGCCTCTGTGGTATTCCGTGCCCTTGCAGACGCCGAGATCAACATTGATACAGTCCTGCAAAACATCTCTTCCCTGGAAGATAACCGCACGGATATTACTTTCACCTGCCCGCGTGCCGACGGCCCCCACGCCATGGAATTGCTGCACAATTTGCAGTCGAAGAACGACTGGCAGAACGTGCTTTACGACGATCAAATAGGCAAAGTTTCACTCGTCGGCGCCGGTATGAAATCGCACCCAGGCGTTACTGCAGAATTCTGCGAGGCTCTCCGCGACCAGGGGATCAATATTGAATTGATTACTACCTCTGAGATCCGTATCTCTGTGCTGATCCGTGAAACTGATTTGCCCGCTGCTGCACGAGCGCTCCATGAAAAGTTTGAACTTGGTGGAGATGAAGAGGCTCGGGTGTACGCGGGGACGGGGCGTTAA
>CpMEX9_180
ATGCTTAGAATTGTTTTACATTTATTTTTACTATCTTTTTCCTTAGAAATTCCAGCTTGCAAAGAGATGTACATCACAGAAAAGCCACTTCCCGCAGGAAAGATGGGGACATAA
>CpMEX9_181
GTGAAAAATAAGGTAGAGAGTAAAAACGTGCAACTCGCGCTGCGTGAGAGATCCTTGATACGCATACTGATCGCTTTGGTGATGGTCGGCGTTGTCTGTGCAGGGCTGATGGTTTCTCCGAGTGTTCCTTCTGCTGATGCGGCGGAATGTAAGGGTGAAATTAGTAATATCCAGTGGAAAGATACTACTCACATCAAAGATGGAGTGTTTGTTGGCTCTTATGGCGATGGAGCAGATATCCAGTTTGATTGGAAAGTAGATCCGGGGGCGAAATCTGGCGATCAATTTACCCTAAAACTTCCAAATGAGCTCATGCGTTTGGGTATTAAAGATCTGACTCTTACAGCGCCTACTGGGGAAGAAGTGGCTAAGGGAACGTGGGATGCGACCACCAAGACCTGGACATTTACTCTTACTGACTATGCAAACACCCACGGTGATATTTCCGGTACTGCGTTTTTTACTGTTCAGTGGGACAGGAGACATACTACTGCGAATACTACGTATCCTCTAAACATTTCAGGGTGCCGGGGAAACGGCATTCTGAATGGAAAGACTCCTGAAGAAGGTATCGGTGGAGTTGGACAGGTATCGGGCAAGGTTGGCGGCTATGATTCCAGAACGGATACCGTACGTTGGAACATATATGTAGGCACTGCCACAGACTCAGATGTTTATAGCCCGGTAGTGATCAAGGATATTGGGAACCCGCAGCTACTAGTTCGGTGTTCCGATGTAAAGGTTAAAGACCGTACCCCTTTCCCTCATACCGCTATCAGGGATACCCCGCTCGACTCCAGTAAATGGACGTGCGAAGAATCAAATGGTGGTGTGATCGTACGGCTAGTTCCTGATCAGCACGGTCGATATTTGATGCGTGGTCAGTCGCTACTGATCGAACTTGAGACAGCCATCACCGACGATACATCTCGGATCATTACAAATAAGGCAACCATTGAAAATGCTCCCGATGGCACCAAAGAAGTAGTGGCTGAGGTGGATCGCGGCGATGCAGGCGGCGTTGGTCAAGGTTTCCAAGGCAATGTCAAGATCGAAAAAGAGGCAGTGGGTGACACTGCTCCTGATAAAAGTCACAAGTTTGAATTTGATTACACGTGTGGCAATACAAAGCAGCCCATCTCGGTTGCTTCAGGTGAAACCTCAAATACCTTCACTCAGAAGTCTTCCTCTACATGCACTATCACGGAAAAGAATGTCCCCGAGGGCGTTAAGGTTAAATTTGAGGTGATCGATGAAGGCACAGGAAAGCCGGCTTACACTGTTCCTACCAACAACGGCATAACGGTGAAGTTCAATAGGAACAGCTCCACCACCCTCAAGATAAAAGCCACAAACACTTACCCTGATAAGCCAAAAGTAAAGAATGGCAAGTTTGTTATCAAGAAGACTACAAACGGCCTTGACGCTGGCGAAAAAGACAAGGTTTTCAAGTTTAATTACACCTGCAAGGCCCCCGGCGCGGACGCAGTTTCTGAGAAAAAAATCGCAGATGTAACTGTTGGGCAGACCTGGGAATCTGGGGAATATCCTGAGGGGACAACGTGTGCAATCGAGGAAGACCTTGAAAGTGCAAAAATATCCGATTATACCCTAACCTCTGAACAGCCTAAGGGTAATGTCACCATCAAGGCTGATGGTGGGGAAGGCTCCCCGGTAGAATTTGCCGCAACCAACTCTTATAGCAAGGACCTTGGCGGTTTCTCTATTCAGAAAAAGATAGAGGCCGACCCAGAAGCATTGCCACTACTCAAAGACCAAGAATTCGGTTTTAAGTACACCTGTGGTGCGGACAGCGGCGAGTTCAAGCTCAAGAACGGTGAGTCGAAGAAGGTCGAGGGCATTGCTGTTGGTACAAAGTGCACCGTCGAAGAGTCGGATGCCAAGGTGCCCAACGGCTTTACGTGGAGTGGAAAGATTGAGGGAACAAACCTTGATCCGAATGACTTCACAATTGAAAAGGATAAGAGCCTAACCTTTACTGCAGTCAATACTTATCAGCAGAAGCAAGGTGGCTTCACGCTGTCCAAGAACGTGACTGGTGACGCCACCAATTTGGAAGAGCTGCAAGCGAAAACCTACACGTTTAATTACACTTGCACTGCTCCCACGGGTGTCGTCTTCACGGATAAAGTAGAGGTCACCGAGGGAACCCCGAAGTCGATCAACAATATTCCGGCGGGATCTACCTGTAAGGTCACGGAAGTTGCTGCTCCCGCTAAAGACACCGAATGGACTGTAGAGCTAAGCGTCAATGAAAAAGCTGTAGCAGGCGACACCGCGGAGTTTGTGGTTCCTGCGGAAGATGAGCCGTCGGTAAGCATTCTTGCAAAGAACAACTACCGCCAGCACAAGGGAACCTTCACCATTGAAAAGATCGTGAAAGCCTCAGAAGGTATCGTCACACCCAATGAATTTGTATTCAAGTGGCAGTGCGGTGATGCTGAAGGTTCTGAGACCGTCCAGGTTGCCAACGGCAAGGGCAAGGTAAAAATTGATCGTGGGTTCCCAGTAGGAACTAGCTGCTCAGTGGAAGAATTGGATGCCAATGTAAAAGGGGCAACGCTTGCCACCGAGTGGAAGAACCAAAAGTTCACCATCACCCAAGACAATCAAGACGTGATGGTTTCTGCGGAAAACATCTATGCTCATGCAGATAGCAAGGTCAAGATTGTAAAGAAGCTGGATGGCCCCGCTAAGGATAAGGCAAAAGATAAGACCTTTACCTTTGATTACAGCTGTGTTCTTAACAATGAGACTATTAAGGGCACCGTGAACATCACTGGCGAGGGTGAGGCTGAGATTCCCGAGTCGTTCCCAGCTGGCACTAAGTGCACGATTACTGAGAAGGACGCGCATATCCGCGGAACTTCCTGGACTCACCGGATTGCTGATGATGGTCAGATCACCATCAAGAATCCCTCGAATGTGTACGAGGTAACCGCAGTCAATGCGTACTCCAAACCTGATTTCCCGTGGTTCATCCCGCTGGTCCCCATCGTGATCATTCCGATCATTCCGATATTCCCGCACCCGACTCCTGCACCTCAACCTCCGCAGAAGCCGTCGGATCAGCAGCCGGCTCCTAAGACACCTGAGGAAAAACCGCAGAAGGAGAAGAAGGTTCTGGCACGCACTGGTGCTAACGTGTGGATGTTTATTGTTATTGCTGCACTGCTCGTGCTGTTGGGAGTATTCCTCCGTAGGCGCGGTAACAAGCAATAA
>CpMEX9_182
ATGACTACTGTCGCCGTCGTGGGTGCAACGGGCCAGGTTGGCCGGGTAATGCGTTCGATCCTCGAGGAGCGAAAGTTCCCTGCAGATAAGGTGCGTTTTTTCGCCTCTGCGCGTTCTGCTGGAACTACGCTGCAGTTTAACGGTGAGGACATCGAGGTGGAAGACCTCGCAGCTCAGACTGAAGATTCTCTCAAAGGCATTGATGTTGCGCTGTTCTCTGCCGGTGGCAGCACCTCTAAGCAGTACGCTCCCTTGTTTGCGGCCGCCGGTGCCACTGTGGTGGATAACTCTTCCGCATGGCGCAAGGATCCCGATGTGCCGTTGATCGTCTCTGAGGTTAATCCCGAGGATAAAAACAACCTGGTCAAGGGCATTATTGCTAATCCTAACTGCACCACCATGGCAATCATGCCGGTGCTCAAGGCTTTGCACGATGTTGCCTCGGTGACCAAGATGCACGTTGCTTCCTATCAGGCGGTTTCTGGTTCGGGGCTTGCCGGTGTGGAGACGCTGGCCAAGCAGACCGCGGAGATCGGTGATCGTTGCGTGGAATTGGTTCACGATGGTTCCGTGGAGGCACCAGAAGAGCTCGGCCCTTACGTTGCGCCGATTGCGTATAACGCGCTTCCTTTTGCCGGCAACTTGGTTGAAGACGGCTTGAATGAGACGGATGAAGAGCAGAAGCTGCGCAATGAGTCGCGCAAGATCCTTGGACTTCCCGAGCTTAAAGTGGCAGGTACGTGCGTGCGTATCCCAGTGTTCACTGGACACACAATGGTGGTGCATGCGGAATTTGAAAAAGCTATTACGCCTGATCAGGCACGGGCAGTGCTTGCCGACGCCCCCGGCGTAGAAGTAGTAGACGTTCCTACTCCGCTTGCGGCTGCTGGTCGTGATGATTCTTTGGTTGGCCGTATCCGTCAGGATCAAACGGTTGATAACAATAAAGGCCTGGTGTTCGTGGTTTCTGGCGATAACCTGCGTAAAGGCGCAGCGCTGAATGCTATTCAGATCGCGGAGCTGCTTGTGTAA
>CpMEX9_183
ATGAAGAACTCGGAACGCGATGATCGCGTCACCCAACTGGCACTCGCTGCCGGCCGCGGCGACAAAACCGCGCTCACCGAGTTCATCCGAGAGACCCAAAATGACGTCTGGCGCCTGCTCGCCCACCTAGGGGGCAGCGAAATCGCCGACGATCTCACCCAAGAGACCTACCTCCGCGTCATGGGCGCCCTACCCCGCTTTGCGGCACGCTCATCGGCAAGAACATGGTTACTCTCACTCGCACGCCGCGTATGGGTAGACAATATCCGTCATGACATGGCCCGCCCCCGCAAATCCTCCGCAGAAGTAGAGGACCTTGACCCCGCCGTGCTCTCCACCAATGGCGAAACCACCTGGTCCGACTGGATTGACGTCCGTTTGCTTATCGACGCCCTCCCTACCGAGCGTCGTGAAGCCCTCATTCTGACGCAAGTGCTCGGTTACTCCTACGAGGAAGCAGCAAAAATCGCCAACGTCCGCATCGGCACCATTCGCTCCCGCGTAGCTCGCGCGCGTGCCGACGTGATCGCAGCAGCCGGGCGCCCCAATGCAGCTAGCGCCTAA
>CpMEX9_184
ATGAACTCACCAGTCGATCCCATTCTCGGCGCCGGAGAGCGCACTGAACCTGTTGCTTACACAACACGCGAAGGTGGCCAGCCGGTTCCTAGCGAGAACATCTCCATCACTGCGGGACCTCAGGGGGCTAATGTTCTCAATGACCTCCACCTGATTGAGAAGCTCGCTCACTTCAACCGCGAGCGCGTCCCAGAGCGCAATCCCCACGCTAAAGGCCACGGCGCCTTTGGTGAGCTGCACATCACTGAGGATGTATCGGCATACACCAAGGCTAAGCTCTTCCAAAAGGGCACTGTCACCCCGATGGCTATCCGATTCTCCACGGTGGCTGGCGAGCAGGGCTCCCCGGATACTTGGCGTGACGTGCACGGATTCGCTCTACGTTTCTGGACCCAGGATGGTAACTATGACATCGTGGGCAACAACACCCCCACCTTCTTCCTGCGCGACGCCATTAAGTTCCCGGATTTCATCCACTCTCAGAAGCGTCTAGGCCGTAATGGGCTCCGGGATGCGGATATGCAGTGGGACTTCTGGACCCGTACTCCTGAGTCTGCGCACCAGGTGACCTACCTCATGGGTGATCGCGGTACCCCTAAGACTTCTCGCCACCAGGATGGCTTTGGTTCTCACACCTTCCAGTGGATCAATGAGGAGGGTAAGCCGGTATGGGTTAAGTATCACTTTAAGTCCCGTCAGGGCTGGGATACCTTTACTGATGCTGAGGCTCAAGAGATGGCTGGTAAGAATGCCGACCATCATCGCGAGGACCTCTACAACGCTATCGCTCACGGCGACTTCCCGATCTGGGATGTCAAGGTTCAGATTATGCCTTTTGAGGATGCGGAAAACTACCGTTGGAACCCCTTTGACCTGACCAAGACGTGGTCGCAGAAGGACTATCCGCTGGTTGATGTCGGTTACTTTGTTCTTAACCGCAACCCAAAGAACTTTTTCACTCAGATTGAGCAGCTGGCGCTCGACCCATCCAACTTGGTGCCAGGTGTAGGCCTGTCGCCTGACCGTATGCTGATGGCTCGCGCGTTTGCTTACGCAGATGCTCAGCGCACGCGCATTGGTGCAAACTATCGTCAGCTGCCAATCAACCAGCCGGTGGTTCCAGTGAACACCTATGAGCATGAAGGGGCAATGGCCTATCAGTTCAACCCGGCGGATGCTCCGGTGTACTCACCAAACCGCTATAGCAAGGGTGCGGGTTATCTTGATGACGGTGAGACTTCCTCTTCGGGAATTACCTATGGTCAGGCAAGTGATCTTTTTGTTAACCCCGATCCTCACGGTACCGATCTCACCCGTGCAGCCTATGTAAAGCATGCTGAGGATGATGACTTTATCCAGGCCGGCATTCTCTACCGTGAAGTTTTTGATGATGGAGAGAAAGAGCGTTTTGTAGATAACGTGACCAACGCTATGGCGGGTATTTCTCCAGAGGTTGAGGAGCGCGTGTACTGGTACTGGACGCAGGTTGACGCGAACCTTGGTGCGGAAATTAAGCGTGTCTTTGCCACCAAGAAGTAA
>CpMEX9_185
GTGCAAAACAGTGAATTCATAAAATGGGAGCTGGTTATTTTGGAATTTAAAGAAGATATTTTCCCTGAGCATAAGGATAAAATTGGTGGCCTTGTTCAGTTTGTGAATCTTCCATATGAGAGCGCCGTTGAGTATGCATGGGATCAATTAAACGTGAACCAGGGGACGACTCGAAAGTTTCCCTCTAGATATGATTTAACAGTAAAATCGGGAGATTTTGTTAATGCGATTCCGCAAGGTGGAAGGGTATTTATAACTGTAGAGACGGAGAATCCGCGTTGGATAGCGGTTATGGGGGTTAATGAGCTTGCGGACTCTGCGATTGCATTTCTTCCTAGGAACCGCGCTTTTGGAGGACTGATCTTCCCAATTGTCAAAAACTCTGAGGTTGTATCGGTTAGTCAAGCTTCAGATTACAATTCCTGTAGCTTTGATTACTCAAAACTTGATTACCCTTGGGGCGGCTATTTTGGTGAAGGAGATTTTTATATTAATCCAGCCAGGCTCAGTATTTTTTGTGAAAATGTAGAGGGCTGGCATTTTGAAAGGTCATCGAATGATGAGCGCGGGGAAAACGACGTAATATTCGATTTTGAAGAGCCTGAATTTTATAGTCGTCGTTTGAAAAAAGAGCGATTCAATCCAGATATGATGCTTCGTTATTTGGACCGTCTGGATATAAGATTGCGTGATTTGAATTTTTATTCAGGCAGAATGACTATTCTGCAAAGGGCTGACTAA
>CpMEX9_186
ATGTCAATAGTTGATATGCGGAAAACGCAGCCGTTAGATTCTCAAATCTATTATATAAATATGTCTTTTGATCAGCTCATGGGGTATGTCCGTGAATACATAGACGGCCTTGATGATCAATTTCCAGCGACTTTATTTGAAGTGGGTAGGGGGGACGTGAGAAATGGCTACATCTACAGCGCGGCTGGGAATACGGGAATGTCTTAA
>CpMEX9_187
GTGGCCAATCCGGATTGGGTTGCGATTATTGATCCTTACATTGACCATACGATGTCGTATTTCTCGGAGGTTAATCGGCCAAATTACGTCTTGCTGGGAGCCGGTTCAACGATGTATTCCAGTATTGAGAAAATAAGCGATGCTGATGGATTTGGAATGCCTCAAACTTTCTCCGTGATCGCATGCGCAATCTTCCTGAAGGACCCTTTCTTTCCTGCTCATGGAAGATTACGTCCTACTTTTTTGTCGTGCAGCTGGGGGCCGCATGTTGAGGCGGGGTGGCTCTCTGTAGAACAAAGTAGGTTTTATGACGATGTTCGGAGATCCCTGTGGGCATCGAATGAGCTCGGTACGCAGGGGCTCACTAAGTTCGCAGTGAACTTATGGCCTGAAAAAGAAAAAACTTTCGGACGGAAGACATATAACCATCTTGATCTCGATTGGAATGGATGGGGACCCGATCCCACTTTCCGCCCTGATCCTCAGCGTCCGGTGTATGAGTGGTTTAACCATCGTGTTGTTGATGGCTGGGGAAAAAATTTGGGTTTAGAAGTCTTTGACACCAAATTCCATGTAGGTCGGCAGGCAATATTTAAAAAAATGCAGCGTAAAGATAATCCATATATCAATGCACCATTGCTGTATGAAGATTTTCGCCCGTTTGAAGAACGTCAGAAAATGATGGGCTTTAGCCCTGACCATATGCAATGGTTGGTCGAACAGGGATTGTACTGA
>CpMEX9_188
ATGGTTGGTCGAACAGGGATTGTACTGAGAGAACAAGAGAAAATGGCTAAGTGGAATAACGGTTCTATTGGAATTGATGTCTGCGCGGATCAAGAGCTTTTTGTTCCCACCGCAGCATCATTATCCTCTGCTCCCGGGCATGTGACTATTTCAGATTCCGCAGCAGAATCTTTAGAAGATCAGATCGTTGAAGGCGATATGGCTGAGATTGTTGAGGTCATTGACTCTTTTGCGGCTTGCTCGGTAGCGGAGGCTGCGCAATCGTTTGGTTTGCCGGAGTCGGGATACTTTGAAGCAGTTAGGCCGGGTTCTCATGCCAGGTATCCCGCTGCCGAAGAAACAGATAGTGAACTCGCCGATCTTGCGGGGATCTCCGTAGAAATTGGGGGTTTCTCCTGGAGCGCAGTGTTGTTTACTCGGTGGGAAGGCTGCGTAAATGTTGCCCTGCCATGGGAACTTGCTCGGATGCTCTACTTCTGGAACAAGAGGTGGGGGATGGAGTTGGTGGCGCTTTCAGAAGATACTGAAGCCACAATGCTGGTTCACGTGAGTGAGCCGGGAAAAAACCGTGAGGAGATCGTCGCAACGCTCGCAGCTGCGGGCGACGAACTTGTTGTTATTCCGGGGTCACACGGCTCTCTGATATTGAAAGTATGGTGGGACTAG
>CpMEX9_189
GTGGGATTTTTTGGGTTTGGAAAGAAGAAACAGCAGCAGCCGCAGACTCCGGTGATCCGGATGGCGCTTATGGCGCTGGGATACTCCACAGATATTGCCCCCGACGGCAACGGTGGAGAAGTGAACGTGGTGACGCTGGGAGACCTGACGGTTTACTTTTGGAATGATCCCAGCCTGTATCACGCGCAAATCGAATGGCCGTTAACCTTCGGCCAAGAAGACACTATGCATGCGGTGGTGGGCGCACACATGCTGAACGTGAATTCCTCTACCGGTGTCTTCCGCGTAGATACCTCTAAAGGACACACAGCAGTTGTGTGCCGCACGTGGCTACGCGCCGAGGACGGAGCAACGTTTGATCAGTATCTTCGTTTTGTTCAGGCGGCGCTTCAGGACGTGTTGCCCGAGGCTTCAGCACTATATGACGACATGTTTGGGACAAACTTTGAGGTTCCAGAGCCACCTGAGCAGCACCCGCTCTTCGCAGAAATTCCAGCTCACCTAGACACTCCGAAATTTGAGACACCAGAGGTAACAGCGGATCGGATTGCGGCGCTGTACTCGGGGACGGTATCTGAAAATACTGCACATATGACCGTGAAAGGTCGGGAATTTGTCGCAGAGGTTCATACAGCGGAAACCCCAACAGGATCCGCCCGCGTCCTGGAGATCTCCAGCTTTAAAGATCTGCCAGCCAGCGGTCCTAACGATATCGCAGCGCTGATAAACGCAACGGCACAGTTCAACGACTCCATGGACCTCATCTGTGCTGTTCTCGATGAAGAGGGGCAAAAAGTAGCGTCGGAGAATCTGGGGCAGCCTGCAGCGCGGATGGTTATTCGCGCGCGTTGCGACGCCACCGTGGGGCTCTCAGATTCCCAACTCAAAGGCTATGTCGATGAGGCGATGCACACCATCGCAGGCCTGCTCAAAGCCATTAATTAG
>CpMEX9_190
ATGGCGTTAGTACATATTCAGAATCCCAGTGTGACTAGTCGCGGGACGCAGCTGTTAAACAATGTCTCTTTGGATGCCGATCCTGGTGAGCTCATTGTGATCCTCGGGCGCTCCGGGGCTGGCAAGTCCACATTATTGCGTGCGTTGGCTGGTTTGATTCCCGCCACGGGGGTTGTTGAGGTGGATGGGGAGTCTCTTTCGGGGCTCCCACCGCACCAGCGCCCGATTGCCATGATGATGGATCAGCCCTCGTTGTTCCCACACATGACGGTGGAGGACAATATTCGGTTTGCTGGGGATTCTGGGACGCACGTTGCTATGCTCAGCCTTGGTATCGATCATCTTGCGCTGCGCTACCCGCATCAATTATCCACTGGTCAGCAGCAGAAGGTTGCGCTTGCCCGCGCGCTGATTAAACAACCAACATTAATGTCTTTCGACGAACCTCTGGCTCACGTGGATACGTACTCTTCCGAGCAACTCAAGAGCCAGATTTTGCGGACGCACCGCCGCTTGGGTTGTACCACGTTCTACGTTACCCATGACATCAACGAGGCGTTTTCTATCGCCGATCGGATTATTTTCCTCTCCCGTGGGGAGATTATCCAAGATGCTTCACCGCAGGATATGCGTGAGCAGCCTGCTTGTTTGGATATTGCGCGGCATCTTGGTGCCTCGATTTTTGTCCCTACCACCGGCGCTGTCACCTACTCCCCCTTTGGCACTGCCACCGCTGCGGTCACCGCCTTGGGTGCCAACCTGATGATCGATGCCCACCCTGATCTACATTCTGATGATGCGATGGTAGTGGTGGGTTATCCCACGAGTGCCACGGCCACCCCGACTGGCCATCAGGCTCGCCACCTGATGGGTGCAACGGGCCAGGTGATCCGCAATATCTACATGGGCGACCACCACGAGGTGGCCATCGAAACATCACAGGGACGCATCGTGTTGCACTGTTCGCCGGACAACGAGCTGGCATTCGCCGCGATTGGCGACGAAGTCCTCATCCACTGCGACCTAGAGAAAATGTGGGTGCTTCCTGCCTAG
>CpMEX9_191
ATGAGGACTGGGTTGTGGATTTTTTCGGTAGCGGTGATAGCCGCTGTTGCCGTGGGCATCCCCTATGCCATGCTGTTCAGCACAGCCGATATGGGCGTAGTAGCAGTACACTCCATCGCATTAAGCAGCAGCATTGCATTGTGCACAACTATATTGGCACTGTGCATTGGCACGTTGGGAGCGTTGGCAGCAGCACAGTTTTCTCGCGCCTCCGTGGTGCTCCTAGACGTCATCTTGTTATTCCAGCTCACTATCCCGCATTTTGTTATTGGCGCTGACTGGAAGACTATTGTGGGCCGCACCGGCATTCAGCTCTGTTCACAATGCAATTTTTCGGGCCTTATGCCGCTGTTGTTCACTTTTACGATGGCTTTTACTCCGTTGGTGTACTTCGGACAACGCACTGCACTGCGTTCTGTGTCTCCCCGCGAGGTTGATGCGGCTCGGGTGGCTGGCCTTCACGGCTGGGCATTGTTCCGCACAGTATACCAACCGCGTTTGGTGTTGTTTGCTCCGGCCCTCGGTGCGTTTATTTTCAGTGCGGCATTGTCCGATCCTGTCACCCCGAATGTGATGGCGCCGCGGGCCTCCTTGGCGGCAACGCGAGTGTGGTTCCAGAGCGATCAGGCGTGGACGGCGTTGGCGCTCACCCTACCGGTAGCGCTTGCAGTGGTTGTGGCAGGACTAACGTATATGCGTTTGTTGCGCGGTAACCCGGCATTGGTTGAGTTACTTCACCGCACTATCGATACCCCGGGTCAGCCGCATCATGCCGTAGGCGCACAGGTGCGTGCACCACAAATGGTACTGCGTCTATTGGGCGCGGTGGCGGGGTTATTTGTAGTGGTCGCGGCTTATCGCGGGTTTGTGCACGGTTCAGAGACGCCTATGGGTAATGCAGTGGTGAACACGGTGGGCTTGGCGTTTTTAGTGCTGCTGTGTTCCTTGTTGTTGTCGGCGGTTGCATTGGGGGCACGGCGTTCATGCGGCCTACGGTGGGGGCGGTTGGGCCATCGTAGTATCGACGCGGTGTTTGCGTTGTTAGCGTTGCTGCCGGGAGCTGCGATTGGTTGCGGCCTGCGGATTACTGCGCATCATCCGGGAGTGCATGGGCCGTGGGCGTCGTTAAGCCTGGTGTTACTGGCGTGTCTGCCAACTTCGCTGGCTATGACGTATTTTTTGATGGTCTATATTGGGCCATTGATGTCGCGTTCGGAGTATATGGTGTCCTTATTGCAAGGCGTTAGCCCGCTGCGCGCGGTGGCGTCGATTGTGTTGCCGCGCTCAACAAATGTGGTCATTTTGGGCTTTTTGATGGTCTTTTCTAATGCGTCGGTGCTGGCGATGCCATTGTTGTGGGTCGGTTCGCCCGATACTCCCCTTCTTATGCTGCGCCTTTTTACGCTTCTCGACGCCGCCAACTACCCCGCAGCGCTCTACATCAGCATGACTGTGTCTCTTTTTATCGTGTCCCTTGCCGGGGCTATCGTTGTGAGCATTAATGGCGTGGGTCTGGGTGCCTTCGCTAGGAAACAGGTAACACCATGGCGTTAG
>CpMEX9_192
GTGTTATCTAGATGGCTGCGATTGCTTGCTGTCTGCGTTGTGGCGATAGTGTCAGCGGTTACGGTGTATCGGACTTTGTTTCCTACAAAAACTGCTGTGACTATCATGTGCTCGAATGATGTAACAGTGTGTGAGCAGTGGAAGCATGATATTGCCCATGAGCTGGGACTGAAGGTTCGTTACGTTAGTCTGCCCACCCAGGAAGCATTGAAGCGGCTGCAGACGGGGTCTCATGAATTTGATGTCTGGGTTGGGGGACCCTCGGAGAATTATCGCCTGGCTGCCCGGTTGGGTCTATTGCAGGCAGCGGATTTGCCAGCGGCGGACGCTATTCCGGCGCAGTTTAAAGATCCACAAAATCGGTGGTTTGGGGTGTATGCGTCGGTGTTGAGTGTGTGCAGTGATCGTGATGCATTGGACCGCTTAGGGGTTCCAGTTCCGCGTTCGTGGGCAGACGTGATGCGCCCTGAGCTACGCGGTTGGGTATCGGCGCCGTCACCAGTGTCCTCTGGAACTGGATATGCGATGTTGCTGAGCATGCAGGCAGCCGGATTGTCTCAAGAACAGATTGCCAGGATTGTGGATAATGTAGATCGTTTTACACGATCAGGTAATGCGCCTAGTGACGTGGTAGCGCACGGTGAAGCTGCAGTGGCGATTTCTTATGAGCCGTATTGTCAAAATAAGACCACGCGTTTGGGACGGGATATGGAGATATCTTACCCTGCAGAAGGAACGTCATTTGAGATTGCCTCTGGTGGCGTAGTGGTGCAGAGACATACTAAGTCGGCGGCGTATGAGGTGATGAATTGGTTGTTATCGCCGTCGGGCCAAACTTCTGCTCTAAGAGCAGGATTGCCGCAGATTCCTACAAACAATTTGGTTGCGGACAATATTTCTACGCGCTTGAAAGACTCACACGGCATTGTTGCAGTCGATCCAACGGTTGCCGATTCTGAGCGTGAACAGTGGATGAGCTGGTTTTCGGAGCGGCGCATATGA
>CpMEX9_193
ATGTTTGCTTGGTTGCAAGCCCCCGGTCCTGCGGCTCCGTTGCCGGCGGAGCAGGCGGACCGCATCTACCCACGGATGCGCCTGCAGGTGTTCATGGGTATTTTCTTGGGATATGCGGGTTTTTATTTGATCCGTAATAATATTTCAGCGATTGCCCCATTGCTTATTGATGAAAGCGGTGCGATTGATAAGCCGGCGATCGGCATTATCGGCAACGCTGTGCTGGTGAGCTATGGCCTTTCTAAGTTCTTTAGTGCCATGGTTTCGGATCGTTCCAATGCGCGTTACTTCTTGCCGTTGGGCTTGGCTTTGTCCGCGCTGATGAACTTGATAGTTGCGTTTGCGCCGTGGGTGTCCGCCAGCGTGGGTCTATTTGCTACGGTGATGTTCCTAAATGGCTGGTTCCAGGGCATGGGTTACCCTCCTTGTGGCCGCATCGTGGTGCAGTGGTTCTCTACAAGTGAGCGCGGTTGGAAGGGTTCATTGTGGAATACCTCTCACAATTTGGGTGCTTTTGGGCTGCCGATCCTCGTCGGTATTGGTTTGAGCATCACGGGACAGAACTGGCGTGCTGCGTACTGGCTTCCTGCTTTGGTTGCGTTGTTGGTTGCGGTGGTTGCGTTCTTCCTGATCCGTGATAATCCACAATCTGTTGGCTTGCCGCCTATCGACGACTACCGCAACGATCCGGCCAAGGTTGCGGAGGATACGGGCGAGAAGATTTCCACAAAGGATTTGGTATTCAAGCATATTTTGCACAATCGCATTATCATGCTGTTGGCCATTGCAAATGTGTTTGTTTATGCCTTGCGTTATGGTGTTTTGCACTGGATTACCACCTATTTGTCCGAGCAGCACCATATGAGTATTGGTAGCGGTTTGATTGGTTTTGCTGCCTTTGAGTTGGCTGGCTTTATTGGCACCGTGCTGTGTGGTTGGTTGTCAGACAACATGTTTAAGGGCAATCGTTCTGCTGCTATTTCGTTGTTCACGCTAGGCGCTGGTTTGTCTATTGCTGCATACTGGTTGGCCCCCGTGGGCACACCGTTCTGGCTAATGGTGATCTTTGTGGCTCTTATCGGTGGCTTCATTTATGGCCCAGTGGGTCTGATCGGTCTGCAAGCCTTGGACCTTTCTCCTCGTAATGTGGCAGGTACTGCTGCTGGTTTCACGGGCTTGTTCGGATACCTGTTGGGCGCCACGCTAGCTTCTACGGGCGTGGGCTTCTTGGTTAAGTTCGCTGGTTGGAATGTTACGTTTATTGTGTTCTTGGTCTTTACCGTTTTGATTCTGGTTATTTTCCAGGTGATCTGGCGTGAGGAGAAGAAGCTGGTACATGATCGCGCTTTGCAGCTTGAGCAGGGCGTGTAG
>CpMEX9_194
ATGCATAGGCGCCGTGTTCTTGTTGTTGATGATGAGCCACAAATGGTTCAGATTATTTCCTATGCCTTGGAGCTGGAGGGATGGGAGGTGTTGTCGGCGGCCTCAGCACAGAAGGGCTGGCAGTTACTTGGAGAATATCGGTGCGATTTAGTGATTTTAGACGTGATGCTTCCCGACGCTTCCGGCTATGCATTATGTGAGCGGATTCGTGCTTCGGGGGATGTTGCTGCAACTCCGGTGATTATGCTGACTGCGCTTGGCGATACGGATAATCGAGTGGAGGGGCTTGAAGCAGGCGCGGATGATTATGTGGCTAAGCCGTTTTCACCAAAGGAGCTGGTGTTGCGTGCTCAAGCAGTGGTGCGTCGTAGCGGTGGAATTGTGCAACAGGAGTCTCAAGAGATTGTTGTTGGCAAGGTATCGGTAAATCCAATAACGCATGCCGTAGCGATTGATGGTCGCAAGGTGGATACAACGGCTACAGAGGGAAAGTTATTGCAGGCGTTGGTTTCACACCCGAACGAGGTGGTTAGCGTGAAACGTCTGCTTAATCAGGTATGGGATACCACGGCGACTCAGGGCGGCCGAAATATGGTGAAGTCAACAACGTATCGCCTCCGTAAGAAATTAGAAAATGCCGGTTTACCTGCAGATTCAATCCTGTCAGTACGGGGCCAGGGATATATTTTCCATCACAAATAA
>CpMEX9_195
ATGTTTGCGGCTCTGGTTCTCACTGCGTGTGCTTCGGCGTGCGTTGCCTCATTGGTTACGGCTGTGGTGATACGCCGGCGTGCCAGGGGCCACACGGCTGCGATCACTGATGAGCAGATCTTAGCTCATGAGATCCGCACTCCGTTGTCTTTAATTAAGGGGGCGGCAGAGCTATTGGGTCAGGAGACTGATCCGAGGAAGTGTGAGCGCTTGGCGGCCACCATTGGGGCGAATTCTACGCGCGCGATTGAGGTAGCAGAGTCCTTTTTATTGCAGACGAAGCTTAATAGCGGTTCCCTAACCTTGCAGGTATCGCAGTGTGACGTACGGGGGTTGGTGCGTAGTACTGCCCAGGAGTTGCGAGCTATGAGTGAGGTACCAATTGTGGTGGATGACCCTGGGGATCCTTTGATGATTGACGGCGATCCACAGTTATTGCGACATGCGTTGTGGAATGTATTGAATAATGCTGCACGTTATGCCGGCTCTGATAGCGATATTGTGGTGGGGGTTGAAGAGAGTTCTACTGGGGTGATTGTGACTGTGGCAGATTATGGGCCGGGAATGACGGCACGGCAGCGGCAGAATATGTTTGTGCCGTTTGCGCAATTTGGTCAGGAGCAGTCGCAAGGCCAGGGCCCGGTTGGGGTGCCCTCTGGTGCGGGTTTGGGGATGGCAATTACCCAAAAAATTGTGCAGTTGCATCGCGGGTCGGTGCTAGTAGATTCTATCGCTGATCATGGAACATCAGTGTTGATTACTCTTCCTAAGAATTATCATGCATAG
>CpMEX9_196
ATGTTTTATGACTTAACAGCAAGCGCGTTGATTCTCATAGCGTCATTTTTGATCATCACCACGCTCATCGCTTTGCTCCGCGCCCCAGATGCTCTCACCCGAGCCAATCTTATGGGCACTGCGACAAGCATCGCGCTGCCCCTTATCCTGATCGCCTCCCTGATCAATGACATCGGCAACGGCACCTTCTGGTGGGGAAACCTGATCCGCGTGATCATCACGATCGCCGGTTTGCTCATCGTCCTAGCTATCGGCAGCTTTCTCATGGGCCGGGCCCTCTATGGGGTAGCTAAAGAACAACAAGACTAA
>CpMEX9_197
ATGTTTCTCATCGCCTCCTCTATCGGTATGGCTGCCACCACAATAGGTATTATTGCCACGATTATCCTGATGATCCGTACTAAAGATCAGCTCACTCGAGCAGTGATCTCAGACATGGTGTTTTATTCGATGATCGGCTTCTACATAATCTGGTGCATGGCCAACCACACCCAGATCAATTATGAGATAGCGCTACTCGCTGCACTGGTTGGCGGCATCTTGCCCACGATGTCGGTAGCCCGCATCATCTCGAAGGGACGTCGCTAA
>CpMEX9_198
ATGTTGCACGCCATAAAATACGCGTTTTGGCTTGTCGGCCAAGTTCTCATAGCAGGTTGGGTTCTTACTAAGGACACTCTCACGGGCAGCAAGAACCTAGACCCTTGCGTAGTCCGCTACCCACTGCGAGTAACCAAGGATTGGCAGATTACGGTTTTTGCGGCGTCGATTACGGCCACCCCTGGAACCATGTCGATCACGCTGGAAGAAGACGACTCCGCAGAGTCCTCCGACCAGCGCTACCTTCTTGTTCATGCGGTTGCCGGCGCGGATCCTCGTTCGGTGCTCGCGGATCTCGCGCATATGGAAGAGACCCTTGCGCCTCATGTTAAAGATCTGCACCCTGACTTTTCTGCAGTCCTTGATCGGGCTACATGGGAGTATCCTTCACCTAAACCAGTGTTTAAGGAGGACAACTAA
>CpMEX9_199
ATGGATTACGTGCTTCCATTGTTTGTTGGTATCCCGCTTGCTTTGGTCGCTGTCTCAGCGATCGCACCGTGGCGTGTACTCCGCGATATTCTTGCCCTCATCACGCCGATAGGAACCGGAGCCGCAGGTGTGTGGCTATTCGCTTATGTATCTGAGCACGGAACCATTGCGCACTCTGTGGGTAAGTATGTTGGCGGCGTAGCTATCCCCTTTGTTGGCGATCATTTCTCAGCGATCATGATCATCACGTGTTCCGTCGTAGCCTTTGCCTCCAACTGGTTTGCCATTGTTGCTGGTGAAACCCGATCGCGTTTTTATTCTTCCCTGTCGCTCATGCTGCTCACCGGCGTGATGGGTGCGTTGCTCACCGCCGATCTCTTTAACTTCTTTGTGTTCATTGAAGTCATGTTGCTGCCAAGCTATGGCCTGATGGCTATGACCGGAACGTGGGCACGGTTAAGCGCTGGACGCACGTTTGTCCTGGTCAATCTGGCCACTTCCACATTGCTGCTCATCGGTGTTGCTATCGTTTACGGCGTTGTAGGCGCAGTAAACATTGCCGCGTTGGCTGGTGCGGCCGCTGGAAACGGCCCTGTGACGGTAGCCATGGGGATCGTCGTTGTAGCCATGGTGATCAAAGCCGGTATTTTCCCGGTTCATACCTGGCTGCCGCGTTCCTATCCTGCAACCTCCTCCAGCGTGATGGGATTATTCTCCAGCATGCACACCAAAGTTGCTGTGTACATGCTGATGCGCATCTACGTGGTGATTTTTGATTTGGATACACGCTGGGTGTGGCTCATTATCACGATCTGCATCTTGTCCATGATCGTGGGAGCGTTTTCCGGTTTGGGAGAAGGCGCCATGCGCAGGGTTTTGGCTTATCAGATGGTCAACGGCATGCCAATGATCCTTGTTGTTCTTGCCTTTGCATCTCACAACGCCAAGACTGTGATTGCAGCAGGTATTCTCTATGCTTTGCACCACATGATCACCGTGGGTTCCCTGATCCTCACGTCTGGCTCTGTCGAGGAAACCTATGGCACAGACAAGATGTCTAAGCTCTCCGGGATCGCTCATCGCGATCCCTGGGTGGCCGCGGTCTTTGCGGCCGGAGCGTTCTCAGTTGTTGGATTCCCACCATTTTCTGGGCTCTGGGGCAAGGTATTCCTGATCTTAGGAATCGCGGATTCTGCATCTTGGCAGGCTTGGCTGGTCATCGCGATCATTATCCTGGCTAGTTTTGGGGCGTTTCTCTCCATGCTGCGGCTCTGGCGCGAAGTCTATTGGGGTGCTCCGATGAACCCCCAGCGTATCCCCGAAAGTCTGCGGGTGCCGTGGCTGCGGCTGGCCCCCGGCGCTTTTCTCATTGTTATCTCTTTTGGGATGTTCCTATTCGCAGGCCCGCTCGTGACTGCTACAAACGACGCATCAGAGTCGCTTCTCGACGTCCACTCCTATTCCACTGCCGTCCTCCACCAAGGAGAGGACGCGCCGGTAGGTGTTGCCACTAATAACACACTGCAAGGAGGCCGCTAA
>CpMEX9_200
GTGATCCTCGCACTCACAATCGCTATCCTTGCCGCCGGTGGTGTGTACCTTGTGCTCCAGCGTGGCATGTTGCGCATCGTCATTGGCATGACTCTGATTAGCCATGCCGCAAACCTCCTGATCGTGGCTATCGGAATACCCGCTTGGCGCGGGGAACCTTTCCCTAGCATCACTGATCTCAGCGTGGCAGCCGACCCTGTCCCCCAGGCGTTTGTTCTCACCGCCATTGTCATTGCCATGGCAACCACCACATACATGCTTACGCTGTCTGGCCTGGGGCGCTCCGACGATACTGAACCAGAAGAAGTCGCCGATGAGGACTCCCCTTTGCAGACTCTAGGGCGCTCCACCACCAACGCTGAACTAGCCGAGGATGAGGCCCACCTTGTACGCGAACGCGCCCGTCGCGCACACCAGCACCATGCGGACAATGACATAAATAAGGAGGCTCACTAA
>CpMEX9_201
GTGACCTTATTGTTAGTTCTCGTGCTGGCTGCCTTTACGGTATCCTGCGCACCTGTAGCCGTCCGAGTCTGCGAGAGAAAGGCCGGGTGGCCGCTGGCTGCCCTGCTTCTCATCGCGGCTGGACTCCTTTGTAAGGAACTCCCTGCTGTACTCGATGAGACTCCGATCGTCTGGACGTACACGTGGATACCCGACGCGCTCGGCCACGGCATCGACATACAGCTAGCTTTGCGAGCCGATGCCCTCAGCGTTTTCTTTGCGCTCCTCGCCCTTGTCATTGGCTCCATCGTCTTTATCTATTCTGCGTCTTACCTCCCTAAAAAAACGGGGAATACCAGCTTTTATACCCTGATGACTGCGTTCATGGCAGCCATCCTTATGCTGGTGCTTGCCGACGACGTCTTCACCCTCTTCATCGCATGGGAGCTCGTTTCTCTTGCTTCCTTCATGCTCATCGCCAGGTCTGGCGGCAGCGGTGGTGAATTAGGCTCGCAACGCACACTGATATTGACGTTCATCGGTGGCCTTACGCTGTTGGTATCTATGGCAATTGCTGCCACCCAAGCGGGTACCACCAACATTCATGAGATCCTGGTATCTGATTTCTGGGCAGAAAAACCGGCGCTCACCACCGTCTTGGGTGTGCTCGTGGCAGTCTCCGCGTTTACTAAATCTGCGCAGTTCCCCTTCCACTTCTGGTTGCCCGAGGCAATGGCAGCAGCTACCCCGGTTTCTGCATTCCTACACGCTGCAGCCGTGGTAAAGGCCGGCATTTATGTGTTGATGCGCTTCAGCGCGGTATTCCATAACAACCAAACGTGGAACCTCCTGCTCATAACGGTGGGCATGCTGACCGCTGTCATGGCGGCATTCTTTGCGATTCAAAAGACAGATCTAAAAAAACTCACCGCATACTCCACTGTTTCCCATCTCGGTTGGATCGTAGCCACCATCGGCGTAGGCACACCTTTTGCCTTGGCTGCCGCACTCGTGCATACGCTTGCGCACGCGCTGTTTAAGTCATCGCTTTTTATGCTCATCGGCGTTATCGATCACCAAACCGGGACGCGAGATGCATCCCGCCTAGGTTCTTCCTGGAGGCAGCTACCATTCACCTTTGGATCTGTCATTCTGGCGGCGTCATCGATGGCCGCGGTGCCCCCCATGCTGGGCTTTGTGTCCAAAGAAGGACTTCTCGCAGCCTTGGCTGAAGCCCCTCTGGGCAAAGCTGGCATCGTAGTCCTCCTGCTCACCGCGGGTATCGGTGCTCTCTTCACCTTTACGTACTCCGTACGCATTGTTGCCGACGGCTTTATCGACGGCGACCGCGATATGTCGCATGTAAAAGAAGCACCCGTGTCCCTATGGCTTCCCGCAGCGCTCCCCGGCGCGCTCTCACTGCCCTTGGCATTTGCCCTGGGGTATCTCAATCTTCCGATTTCTGAGGCCGTGGACGTAGTCGCAGAAGACCCTCACACGCACCTTGCCTTGTGGCACGGTCTATCACTCGTCTTCATTATTTCCCTGGTGGTTTTTGTCTTAGGAATCGTGGGAGTTGTCTTCCGCAAACAAATTTGGATGGCTTTGGGTAGTCGACCGCTGTTCCCAACTAGTGGCAATGATGTACTCCGTCTCATGCACCAAGGATCCTCTAGCCTGGGTCGTGCGATGGGCGCGATGGCGGATTCTATTGCTCCTACCCGCCACCTGGCATATATGTTCCTGACCATTATTATTTTTGGTGCTTTCTACGTATTGCCGGGTCTTGTGGGTGGCGGCGTAGATGGCATTCCGGCACCTGCCCGAATCTCTACGGATCGCTGGTATGACGCCATACCTTTGGCCATAGTTCTGCTCGGCGTGATTGCCCTGGTTCGTACTAAGAAACGTCTTAGCGGCGTGGTTCTGATCGGCGTAGTCGGCGCCGGCGTAACGCTGCAGGTTTTCATGCTCGGTGCTCCCGACGTCGCGATGACTCAGTTTATGGTTGAGGCTCTGACCGTGGTCATCATGATGATGGTGGTACGCCAGCAGCCCAGTCACTTTCATAAACCGCGCAAGAGCCAGAAGGCCCTTGGCATTGCTATGGCAACTGGAGTAGGCCTATTTGCGTTCCTCTCAGTGTGGGTGCTGTTGTCGCGGCATGAACGCAGTGAGCTAGCCCTGTGGTATCTCAACGAGGCTCCCAAGATTTCTGGTGGGGATAACGTAGTAAACACCATCCTGGTTGAGTTCCGTGGGTTTGATACCTTAGGCGAGCTCTCGGTCCTTGGTATGGCCGCTATCGTGATTGCCGCAGTGATTACGTCTATGCCTCGCTATCCTTTTGCCAAAGGCACTCATCCGGCGCCTTTCAGCGGCTCGGACCTCAATTCAATTCCTCTTCGCATCCTGCTCAAAGTACTGGTGCCAGTGCTGATAGTGCTGTCTGTCATGATCTTCTGGCGCGGCCATAATGCGCCAGGCGGCGGCTTTATCGCGGCTCTTGTTGCAAGTACCGCCATGATGCTGAGCTATCTCTCATTCCCACGCGATAAACATATTTTCCCAGTACGCACGCCCATTTACCTCACGGGCATAGGGATTTTAACCGCTATTTTTGCAGGTTTCCTGGGATTGAGTCATGGTTCCTTCCTCTATGCGATTCATGGGCATTGGGCTGGCCAACACTGGACTACCTCCATGATCTTTGACGTTGGTGTGTACCTTGCGGTACTGGGCATGGTCAGCATGGCTATCAACGCTCTAGGTGGCTACCTCCGCCCCGGCTTGGATTATGAGAATCTGAACTACAACCGGGAGGATTCGCCTTTGACTCCCCTGCCCAAGGTTGGCCACCTGGATGATTTCGGGGGCGAGCCTCATCTGCCGCCATCTGAGCCGGAACGTGTTCGATTGGCCAAGCAAGCAGAGCGTGCTTCCAAAGCTCTCCGAGAAGACAACGACCGCCATCTCAACGCTGCATCATCTACCGCAGAGGAGGAGAAGTAA
>CpMEX9_202
ATGAGTCGATTTGCCGTTCGCCACCTCAGCGCAGCTATTCTCCTGGCTGCTCCACTGATCGCCGGCACTGTTTACGCAGTGAGCACTGATTACGATCTTGCCAGTTCCTGGTCCACGGGGGAGGAATCAGCTGGTGCCCCCGCAGTGCATGACGATGCAGCGCTTGTCGACGCCCGCCGCGCAGCCGGAGAAGCCGGTGCCCAAGCAGGACTGCTCGAAGGCGGAACCAAGCAGCTTGCCGACGGCACACACAAGCTCGCCGAAGGATCCAAACAACTCGGCGCAGGAACAACATCCGCCCGCGATGGGGCCGCAAAGCTTGCCGACGGCATGAACCAACTTCAGGCCGCCACCGGCCAGCTCGGAAATGGTGCAACAGAGATAGCCAATGGGGTAGACCATGCGGTTGGACAACTCTTTGCTCTGGAAGCAGTTCGTGGACAAATCCTTGGGGCGATTGATCGAACCATCGGAGACATTGCCAAAAGCAAAGATCCTAAGGCTGCCGAGTTCAAACCGGAGCTAGAGGAATTCCGCAATCAAGTAGACACTTTCCAGGTAGACAAAAGCATTACTGATCAGCTGACTAAACTCCGTGATGGCTCGCGTGAACTGGCCAACCAGCTCCATGTTCCGGGTTATGGCTTCCACGATGGCATCTATTCAGCCACTAAAGGCTCTAAAGAACTTTCTGCCGGCCTTAACGAGCTCGCCGCTGGCGTCGATGAGGCTCTCAAAGGGGTAGAACAGCTTGACCAGGGTGCTCAAAAAGTCGATGGGATGGCTAAAACCAACCAGGACCGTGTTGGCGCAGTCTCGCGCGCGCTGCCTGTTATCCAAGCGGGAACTCCAGAAGCTAAAGAAGCAGGGATAACTAAGACGCTTGCTCCCATGTATGCCTTCCTAGTCGCCGCGGGAGTCATGCTTGCCGCCGGTACCTACGGGCGTGGCCGGGCATGGGTAGTAAGCCTTGTCGGAGGCATAGCGCTCGCAGCTCTAGGTGGCTCACTCGTGGCGATTCTAGGCAGCGAGCTGGGGGCGGCGGAAGCAGCTGCGGCTGCTGGAATATGCGCCCTGCTCGTCTTAGCCTCTGGCTTGGGGACGGCCGTCCTTATTCGGGCATTTGGCGCTACATGGGGCTATCTGGCTGCACTTGTGGGAATTATCGCGCAGGTGGGCGTTGTGGGATGGGTATGGAATTCTGCGGCAACAGCGCAGATCGGTACAACTGCTCAGGCCTTAGTGAACCTTATGCCGTTGAACTACCCCACGCTGGCGTTAAGCTCACTTGGCAATGGAACGCATTCCCCAGCCTTGTGGGTTGCCATTGTGGTCACCGCTGGTCTAGCGGCTGTCGGAGCAGCGGCACTGAAGCTGCTAGGTAAGCGAGAACCCTCAGGTGCTCATGCAACACCTGAGGACATCATCCGCTAG
>CpMEX9_203
ATGAGAATGACCCGTCGAAAAGCCCTGACGGTTGCCACCCTAGTTACTCTTAGCTCGTTCACCAGTGTAAGCACCGGACACGCCATCGACTTTGGGAATATCATGCGATTGCCTTCCGCTTTATCTTCAGCCTTATCCTCTGGTTCTTCTGGCTCCTCGGCCCCAGACGCTAAGCCTGCCCCACAGCGCCCAAACCGAATCTCCGAAGGCCTCACAGTTACTATGCTCGACGATCTTTTCGGGCGTGGTAAATCCGACAAGGTCGGTATCCTCTCCGGTGATCTAGGGGAAATGGTCCGACTAGCCAAGGACGGCAAAGAATTTGCCATCATTTTCGGGGACTCCTTCACAGGCGAAGGGCTACAGGGTGAGTGGAAAAGTCCCATCGGTTTAGTGGCCAAGCTGGGAGAAGACGGAAAAATACAGATTGTTCGCCCACTCAACGAGGGGGAAAAAGCCGAGCAGCTTATTAAGTACGAGCATAAAGATCGCCTCACGCTCCTCCCCTCGGACGTCATTAACATCGACGGGACAATCTACATGCAGGCCATGTGGCATCAGGGCCTAGGCAACGTCATAAAAACTCAGATCTGGAAGTCCACCGATCAGGGAAAGACCTGGTCTAGCGTCAACGAGATACCCGCTAGTTACATGAACGAGTTCGGCAGCCTTCTCTCCTGGGAAAACGGCGATGACGGCTACGTATATATGGTCTCCTCTAAATTCGGCCGCGCACACAGCGTCTATCTCACCCGTTTCCGCCCTGAACAGATCGGCGATGAACAGCAGTGGGAGCACTATAACCCCACTGCAAACACCTGGTCCAAGCATGTCGACGGTGCACATCTCACACCGATCCTCAGCAATTCGGTTAAGGCCGGTGAAATGTCCCTGCGCCGCATAGAGGGGCATTGGGTACTCAGTATGTTCAATGAAGAGACCTGGGCCATCGAGGTACGGATCTCCGAGAAACTCGACCAAAGCTGGGACAAGATTAAACCAGCCAATGTGGTGGTCGCGGGCACCGGCGGCTGGGGAGCTAAACAAAATGAAAATAACTTCACCCAGCTCTACGGCGGCTATATCACGCCTTTTTCCACCCTCGCTGACATGAACATTGTGGTGTCACAGTGGAATACTTCTAACAACAGCCGCTATAACTCCACGCAGTTTAACGTCAAGGGCTTGGATAAGTTCTTCAACATCACGCCTAAGCCTGCCGACGCTCAGCCGACGCCACGAGCAGTTACTGCAGATCAGACTGCGGATCAAAGCGTGATTGAGGTATCTGAGGTAGCACCAGCAGATTCCGATAAGGCCGCCACGCCAGAACAAGAGATTATAGAAAGCGTCGCGCCGGTAGAGGTGCTACCCCTTACCGGCGCGCTTGATTCACAGAAAAACTAG
>CpMEX9_204
ATGATAATTGCAAACGATTCTTTTCGATATTCTCTTGTATTTCTGGTGGCCCAAAGAGAGGCACTTCTTAGCGTTAGAAGTAAATCAGTCTCGATAGTTTTTGCTGTAGTTGCCTTGGGAGCGATTGCCTTAGTCGGCTTTTCTTCGAAACAAGTTGTTAATTCCGGCAAAGATTTCAATCCACACGATGTAAGTGTTGTCGTGGGGTTATTTATGCTGGTTGCGTTGTCGATGTCCATCATGATGAGCTCACCTCTACTAGGCGCTTCCATGGTTGACGAGAAAGATAACAAAGTTGTTGAGATTCTTCTTTCTTCGATTCGTGCTGATGAGTTATACCTAGGAAAGGTGTTTGGCCACGTTATTATCGGACTATTTCAACTAACTGCCCTTTGGGGAATTACAGCAGTTTCTTCTATTTTATTTGGATTGTCGGATTTTGCTAGTTTTCCATGGTCAAGAACATTCATAGTGCTCTTGTTTATGTTTCCTGGCTACCTTGTTTTTACTGCTTTATTTGGCATGGCAGGTGCTCTTGTTTCAAGAAATGAAGACTACTTAGCTGCGCAACTTCCGATCCTTATCCTCTTTTTTGTCACGCTATTTGTCCCGTTTTTGCCGTTGATCAAAATTGGCTCTTTTGAAAGTGGTTGGCTTCCAGCAGTTTCTTGGATTCCACCACTGTCCATGGTGGCTACTCCGGTTAGGGAAATCTATATTGGGGAACCCAACTGGGTAGTAGTAATTTCATGGATTTTACTGCTGGTTTTATCTGCTTTTCTCTTCTTCCTGGGCGCCCTTACTTTTAAGAAAAATATTCTGAAGTAG
>CpMEX9_205
TTGCTTAAATTCGATAACGTACAGAAGAGTTTCGGCTCAAAACAGGTGCTCAAAGGCGTAAATTTTTCCGTGGATCGCGGCGAGATAGTTGGCCTGCTTGCTTCAAACGGTGGGGGCAAGACTACTTCGATGAGAATCGCACTCGGGCTCATGAAACCAGACATAGGTGAGGTCTTAGTTGCGGGGCAGAAAATTGCTCCCGATTCAGTTCGAGGTGTCGGATATATGCCTGAAGAACGTGGACTTTACTCTGATGAGACTGTGGTCAACCAGCTCCGCTACTTTGCGCGACTACACCGAATACCGAAGGAGAAAATGAAGCCTCGAATTAAAGAACTCCTGGATAAGCTTGAAGTATCCCAATTCGCCGACTCAAAAGTTAAGGAACTGTCGCTAGGAAACAAGCAACGGATCCAGATTGCTTCTGCTTTAATTCATTCGCCAGAGTTGTTGGTTTTAGACGAACCCTTTTCAGGCCTTGATCCTTTAGCTGTTGATCGTTTTCAGTATCTTCTACGGGAATACGCTGCCAGCGGTGCCGCAATATTGTTCAGCTCGCACCAGATCGAAATCGTAGAAAAAATATCCGATCGTGTAGTCATTATGAAAGACGGGATAGTTTCATATGACGGAACTGCATCTGGCATTTCCTCGCCAGAGGATAAAGTATTGGTCCATGTATCACTGAACCTTAGTAAAGGTAGAAAAATCGAGGATATTACTTTTGACAATAACGAGAGAATAGAATCAGCTCAGGCTGTTATTGATGGCGTGAAATTGATCTTGAAATCCGGGGAAATTTCTGTTGGCGAGTTGATGCAATGCGGATTGAAACCCGAAGAAATACGCGAAATGCGATACGAGAAAAATTCGCTTCTTGACACCCTATCGAGCATTTATGGCAAGGATACCTGA
>CpMEX9_206
ATGGGAAGCAGGCTATCAATCAGCTTTCCGTGGTATACCCCGGCTGGTTCGCTTTATACTTGCAAATCAGCCCCCGTACGCAAACGGACTGACACCCTCAATCGATGTGAAATAACTCCCAAAGGCCTATTCCACGCCGATTTGTGTGCGTTGACCAGTAGCAATCATCAAAAGCAGACACACTTTTGCTGCTTAACCCGAAATATCGCCACACAATCACTACTTGAAACAAAAGCAAAGGCCAGCGGGCTAAGACTCACCGGCGCCTTACACATACGGCCGAAATACCCCCCAGTTTCCACTATCCAAGATGATGGAAAGGCTTCACAAAAGCATAGGAACACCCCAGCCAACACGAGCCACGACATACCATATTCAAACACCATAGTTCTCTGCATGGATCTACCGATTTCTCTTCATTGCGCAGCGGCCTCGACGAAACTGGGCGCGCCTTGGTCATCCCGTAACCACGCAGGATAA
>CpMEX9_207
GTGCGAAGTATCTGCCGAGCAATCTATACCGCTGTTAATGACGATAAGGCCCGCGCAGCACTCGAGGAGTTCGAAGCCAGTGAGCTTGGTCAGAAGTATCCGCAATCAATGAAAGTATGGCGCGAGGCATGGGATAAATTCATCCCGTTCCTGCAGTTCCCGCCGTCAGCTAGGAAGGTTATCTACACCACGAATTCCATCGAGCTGTCCGCCGTGCCAGAGAAGGAGCCAAGGTTTTTGTTTCAGCCAAGCGGCTGA
>CpMEX9_208
ATGACGGTGGACTCAGCCTACGGACCTGTCGATAGTAGTGTTCCTCACGATAGGTCTGGCACCTACATGCCGCGCATGGTCCCCAAAGGCAGCCGCAGACTCACCGACCTTGATGACATGATCATCAGCCTGTACGCCGGTGCAATGACCGTGCGCGGCATCGAACACCACCTGGCCACAACCACGGGGGTAAATCTGTCGCCGGATACCATCAGCGCAGTCACCGATGCAGTCCTTGAAGAAGTCACCGTGTGGCAGACCAGGCAACTCAACGAGTTCTACCCAGTAATTTTCCTTGACGCGCTACGCGTGAAGATCCGCGACAACCGGCGCGTAGTCAACAAGGCCGTTTACATGGCTGTTGGTGTGAACATGGAAGGCATCAAACACATTTTGGGGCTATGGGGTACCACCAATGAGGGAGCAACGTTCTGGCCGCAGGTGTGTGCAGAAAATTGCCAACCGCGGTGTCAGCGATGTCTTTATCGTTTGCTGCGACGGGCTCAAAGGCTTTCCTGA
>CpMEX9_209
ATGAACAATCCCGAAACCACCAAGCTCATCCAAGAGCTGGGCGAATCAACCTCCGACGCTAACGAGCTAGTGCGTGGTTTGCTGCAGGCCACGATCAACACCGGGTTGAATACAGAAATGGATGCTCACCTTAGCTACGAACATGGTGACCGCGCGGGCAAAGACGCTGTTGGTCAGGCAACAGTTGCAACGGCTCGTATCTCATGA
>CpMEX9_210
GTGGCTTCATTGACAAAGACTCTTCTCACGGCAACCGGTGTGCTAGGACTCACTGGATTCTCCGCCCTCGCATGGGCGTATCGCGAATGCTCTAACTTTGAGCTCAAGATTGTGGAGCTTCCCATCCTGGAGCCTGGAGTCTTAAGAAATGCAGATGAATTTAGGATCCTGCACCTCAGCGATCTCCATATGACGCCCAACCAGGTGAAGAAACAAGAATGGGTAGCACAGCTGGATAGGCTTTCCCCAGACCTCGTTATTAACACGGGAGATAATCTCAGTGATCCTAAGGGAGTACCTGGAGTGTTGCGGGCTCTCGGCCCACTGCTACGGCGCCCCGGGCTCTTCGTTTTTGGCACCAACGATTATTTTGCCCCAAGTATGGTCAATCCTTTCCTCTATCTCTTTGGCAAAAAGCGTAAGCCCAGCGAGGTGCCGCTGCCTTGGAAAGGAATGCGCGCTGCCTTCATAGAACACGGATGGCGCGATGCTAACCAGGCCCGTCACGAGTTCCAAATCAACCATGTGCGCATCGCCGTAGGCGGTGTCGACGACCCCCACCACGACCTCGACGACTATGAAGAAATAGCCGGGCCCCCGAACCCGGACGCAGACCTCAGCATTGCGCTGCTGCATGCTCCGGAGCCACGCGTACTAGAGCGCTTTGAACGCGATGGTTATATGTTGTCGCTTTCCGGCCACACCCACGGTGGCCAGGTTTGCTTGCCCGGTTCTCGAGCCCTTGTGACCAATTGCGGGATTGATACCCGAAGAGTGCAGGGCCTACATACCTTTGGAAAGATGTGGATGCATGTTTCCAATGGCCTGGGCACCTCTAAATTTGCCCCCATTCGCCTTTTCTGCCGGCCCTCCGCCACATTAATCCGCGTCACCGAGCGTTAA
>CpMEX9_211
ATGAGTGAACTCAAAAAGAAGATCCGTGCAGATTTGACCACCGCCATGAAAGCTAGGGAAAAGGAGCGTACGGGCACGTTGCGTATGCTGTTAGCGGCAATCCAGACGGAGGAGACAAGTGGAACAAAGCATGAGTTAACTGATGGAGATGTGCTCAAGGTCATCGCTCGCGAGATTAAAAAGCGTCGCGAATCCGCAGAAGTGTATGCGGGAGCAGGCCGACAAGAACTAGCCGACGCAGAAACTCAGGAAGCAGATATTCTCGCGGAATACCAGCCTGCACAGCTTGACGACGCCCAACTCGCCGCACTCGTTGCCCAAGCAGTTGAAGAAGTCGCTGCGGAGCACGGCGAGGCCACGATGAAGCAGATGGGCCAGGTTATGAAGATAGCTACGGCTAAAGCTGCAGGCCAGGCCGACGGCAAGCGCCTGTCCACGGCAGTTCGTGCGGCGCTAGCCTAG
>CpMEX9_212
GTGTCAAAGTGGAATTCACTCAACAGGATCGTCGCCGCTGCCGTAGCAGCAGGGGCTGCCAGCGCCCTAGCGCTCTCCCCCATAGCTGCCATTACAGGCGTTGCAGCTGCACGCACTAGTGCAACAATGCAGTCCAATCTTCAAGATTTGACCGACGGGTCCGCTCCCGGGGTCTCCACCATTTTAGACAATCAGGGCTCACCTATCGCATGGCTGTATTCCCAGCGCAGATACTCAGTGCCGTCGGAAGCAATCCCACAGACAGTGAAGGATGCGGTCGTCTCCATCGAAGACCGACGCTTTTATGAACATAAGGGCGTGGATTTACAAGGCAATCTCCGCGCGATCGCTGCCAACCTTTTTGCTGGAGGCGTGGCGCAAGGCGCGTCCACCCTGGATCAGCAATATGTAAAGAATTATCTGCTTCTTGTCACATCTAACAATGCCGACGAGCAAGCCGCCGCTACGGAGACATCTATCCCGCGTAAATTGCGCGAGATGCGGATGGCCTCGACCATCGACAAGATGCTTTCTAAAGATGAGATCCTTACCCGCTATCTCAATCTGGTGCCCTTTGGAAACAACTCCTTTGGCATCGAGGCAGCAGCAAGGACTTACTTTGGTATATCCGCCTCAGAACTGTCTTTGGCTCAATCTGCAATGTTTGCCGGCATGGTGCAGTCGTCCTCCTACCTCAATCCCTTCACCAATGCGCCTGCCGTTATTGAGCGCCGTAACACAGTTTTGGACTCTATGGTGATGAACGGCTACATCAACCAAGAAGAAGCCGACCTAGCCAAAGCCGAGCCCCTCGGAGTGCTAGACGCCCCCCAGGGCTTGGCAAATGGTTGTATCGCCGCTGGCGATAGTGGGTTCTTTTGCGACCATGTCCTCAGCTACCTCAACAAAAAAGGTTTGAGCACCGAACAAATCACCAAAGGCGCTTACACCATTAAAACCACCCTTGACCCACAGACTCAGTTGGCTGCGCATAATGCGGTGACTAGTCAGGTCAATTCGCAGTCCCCCGGGGTCGCCGATGTTATGAATATCATCGAGCCCGGCACAAATTCGCGCAAGATCCTGGCAATGACTTCTTCCCGCGATTACGGCCTAGATCTCAATGCAGGTCAAACGGTTCTTCCACAGACTTCCTCCCTGGTGGGCGCAGGCGCCGGATCCATATTCAAGATTTTCACAGCCGCTGCCGCCCTCAAGCAGGGTTATGGCTTGGACACCGTTTTGCAGGTTCCTCGCCGTTATGAGGCCAAGGGGCTTGGCGACGGCGGCGCCGCGGGATGCGCCCCCGGAACCTACTGCGTGGAAAACTCTGGTTCCTACGCCCCACAGATGTCTCTACGCGATGCCCTAGCTTATTCACCCAACACCCCGTTTGTTAAGCTCATCGAATCCGTTGGCGTACGCGACGTGGTTGACATTTCTGTAGCTTTGGGATTGCGTAGCTACTCCGAAAAAGGGTCCTTTGACCAGGACAACTCCATCGCAGACTATTTCAAGGAGCACAACCTGGGTTCCTATACCCTAGGCCCCACAGCCGTTAATGCTCTCGAGCTCTCCAACGTCGCTGCTTCCCTAGCCTCCGATGGCATGTGGTGCGAGCCAAGCCCTATCGAATCCGTGACCGACCACAATGGCAACGAGGTCTACATAGAGCGCCCCGCATGTGAGCAGGCCCTCAGCAAAGAAATTGCCAATGCACTATCCAACGGACTAAGTCAGGACATCATCAAGGGAACTGGCTCGGCCGCGGCAAAGGCCGCAGGATTCCGTGCGCCAACGGCCGCCAAGACAGGCACCACGGAATCTCACCAGTCAGCTGCCTTCCTCGGCTTTAACTCCAACTTTGCGTCTGCGGCATATATTTACAACGATGGAACAACCGTCTCCCCGCTGTGTACCTCTCCGGTCTCTCAGTGTGGAAAAGGCACGCTCTTCGGCGGCGACGAGCCCGCCCGTACCTGGTTTACCGCCGCAACAGCAACCGGCCGAGCAGCAACCGGCGCCCTGCCGGCTTACAATACAAAGTACAACCGCGGATCCTCAGAAGACCTAGGTAGCTCCTATGTCGGCCGCAATGGCGATGACGTAAAACGTGAGCTTAGCGGCAAGGGATACAAAGTTGTCACCGAATACACCGCGGGCAATGGCTTACCCAAGGATCATGTGGTCCGTACGGAGGTTCCCGTTCCTCTCAAATCAGATTCAACCATCAAGCTCGTCCTTTCAGACGGCACTCCCCCTCGGCGAACCACCAGCCTCTGA
>CpMEX9_213
ATGACAACTTCGTTGATGAACGTACGTAAGATCAGCCCCCTAGAGGAAGATTCATTGGGGTCACTTCAGGCATTGGATCGTGGAGACTGGGTTATGCACGCCCACTGCCGGCATGAAGACCCGGACGCTCTTTTTGTTCGCGGCGCTGCGCAGCGCCGTGCCGCAGCTATTTGTAGCGAGTGCCCCGTGATGATGCGTTGCCGTGCAGATGCCCTGGACAATCGCGTGGAATTCGGCGTGTGGGGAGGCTTAACGGAGCGGCAAAGGCGTTCCATTCTGCGCAACAATCCTGACGTTAAAAGTTGGCGAGATTTCTTTGCACGCGGAGGCGAACTCTCCGGGGTGTAA
>CpMEX9_214
ATGACTAAATGGGAATATGCCACTGTGCCTCTGCTAACTCACGCGACTAAGCAGATTTTGGATACCTGGGGCGAGGACGGCTGGGAGCTGGTTAACGTTGTGCCGGGGCCAAATCCTGAGAACGTTGTTGCTTATATGAAGCGTGAGGTTGAGTAA
>CpMEX9_215
ATGACGGCAAGCGAGAATCTTAAAAACTTAGGCATAGAGCTGCCAAAAGTTGCGGCACCTGTGGCTGTTTATATCCCAGCAACAAAGGTGGGAAACCAGGTTTGGACCTCTGGGCAGCTTCCTTTTATCGATGGCTCCTTGCCAGCAGTGGGCAAAGTCGGGGCGGAAGTCTCCGCGGAACAGGCTGAATCCTATGCCCGCGTGGCTGCTTTAAACGCTCTGGCCGCCATCGATGCGCTGGTCGGCATTGATAAGGTGACCCGAGTCCTTAAGGTCGTGGGGTTTGTGGCCTCTGCACAGGATTTTGGCGGACAGCCTGGGGTGGTCAACGGCGCCTCAAACCTTATGGGAGAAGTCTTTGGCGCAGCCGGTGAGCATGTGCGTAGTGCTGTAGGGGTAGCGGAATTGCCCTTGAATTCCCCCGTTGAAATCGAAGTTATTGTTGAGGTTGCTGAGTAA
>CpMEX9_216
ATGGCTAAGCTGATGGGCATGGAGCATCCTGCTTACAGTCAGCTGCGGCCGGTTAGTCCGTCCGTTTCGGTGGTACTTTGTCCTAATCCGGGGTACGCCGCTCTCGAAGGAACCAATTCGTGGGTTGTGCGTGCTGAGGGGGACGCGCGCAGCATAGTTATTGATCCCGGCCCTGAGGATGAGGGGCACCTCAATGTCTTAAATAGCAAGGCTAATGAGGTCGGCCTGATACTGCTCACTCATAGGCATCATGATCACGCTGATGGCGCGCCGCGCTTCTACCAGCTCACGGGGGGTGCTCCCATTCGGGCTCAGGACCCGGCTTATTGCAAAGGCGGAGCGCCGCTTGTCGACGGTGAAGTGATCACAGTGGATGGGGTTACTCCGCAAGTGGAAGTTGTTTTTACCCCAGGGCATACTGCCGACTCTGTGTGTTTTTTTGTGTGGAGCGGGGAGCCTCACGCATCGGAGTTAGAGGGGATTATCACTGGCGATACTATCGCTGGGCGCCATACCACGATGATTTCCGAGACTGATGGGGATTTGGGGGACTACCTTAGCACTCTTGCGCTTTTGGAAGATCGAGGTAAAGACGTACGTCTTATGCCGGGGCACGGGCCGGATGGGGATGACGTTGCAAGCTTTGCGCATTGGTATACCCAGCGGCGCCGCCAACGGCTTGATCAGATTCGTGCTGCGCGTGCTGAACTCGGTGAGGATGTTCCCATCAAGCAGCTTATCGACGCTGTCTATGATGACGTAGACCCAGTTCTTCGAGGCGCTGCGGAACAGTCGACCCGCGTGGCCCTGCGCTATCTCGCAGAACAAGAATAA
>CpMEX9_217
GTGGATGGTGTGCAGGATATTCTCTCCCGCGCCGGAATTTTTCAGGGTGTAGACCCAGTTGCAGTTGGCAACCTGATTCAGGAGCTTGAAAGCGTCCGATTCCCGCGCGGGGCAACAATCTTTGAAGAGGGTGAGCCTGGCGATCGTTTGTACATAATCACTTCCGGAAAAGTGAAGCTAGCCCGTCATTCACTCGATGGCCGTGAAAACCTCTTAACAGTCATGGGCCCTTCCGACATGTTCGGTGAGCTCTCTATCTTCGATCCAGGCCCACGTACTTCTTCTGCCGTCTGCGTCACCGAAGTCCATGCCGCCACCATGAATTCAGAGATGCTTCGCCAGTGGATCAGCGACCACCCAGAAATTTCCGAGCAGCTGCTTCGCGTTTTGGCCCGCCGCCTGCGCCGCACGAATGCTTCTCTCGCTGATCTGATCTTCACAGACGTACCTGGTCGCGTCGCTAAGACGCTCCTGCAACTAGCAAACCGCTTTGGTACTCAAGAAGGCGGAGCACTCCGGGTAAATCACGATCTCACCCAGGAAGAGATCGCCCAGCTCGTAGGCGCCAGCCGTGAGACCGTGAACAAGGCCCTAGCTACGTTCGCTCACCGCGGCTGGATCCGACTCGAAGGCAAGTCAGTCCTGATCGTAGACACTGAGCACCTGGCAAAGCGCGCACGCTAA
>CpMEX9_218
ATGAGCTTCCTGTTAGTATTTTTTGTTCCCCTTGCCTTGGCACTGTTCCTCTTATGGATGGATCGCCTAGAGATCAAGGTTCTCCATCCGCATGGAATCCCCGAGAAAAATAACGCTGCAGCAGACATCACCGACCTTCCTCGAACAGGAACAGCGGAAGAAGGATCCGACTCTACGGATAATGCTAAGAATTTTTTATCTAGCGAAGAAAAATAA
>CpMEX9_219
ATGTCGAGTCAGTATCTGTCAGAGTTGCCCACTTCTCCGCCGGCCGCCCGGATCAAAGTGGGTAGGCATAGGGCTACGCGCGGACAGGAGACTCCCCTGGGTAAGAAGCGGCGAGCACGTAGAATTAACAGGCTTCTGAGCATAGGTTACCCAGAGGCTCATTGTGAGCTGGACTTTAAAACCCCGTTAGAGCTCACTGTAGCCACGGTATTGAGCGCACAATGCACTGATGTGCGAGTTAATCAGGTAACTCCTCGGCTCTTCTCCAGATACCCCACAGCATGGGATTACGCCAACGCAAATGAGCTTGAGCTGCAAGAGCTCATCCGGCCCACCGGATTCTATAAAGCAAAAGCCGCACACCTCATTGGTTTGGGACAGAAACTTGTGACGGACTTCGGCGGAGAAATCCCGCAGAGCATCCAGGACCTGGTGAGCCTACCGGGCGTAGGAAGAAAAACTGCCAATGTAGTTCGAGGGAATGCTTTTGGTATTCCGGGGCTTACCGTGGATACGCACTTTGGCAGGCTGGTGCGGCGCATGGGCCTGAGCTCTCACACCGATCCGCTGAAAGTAGAGGCTGAGCTCGCGGAACTCATAGAAAAGAAAGAATGGACGATGTTTTCCCATCGCATCATCTTTCATGGTCGCCGAGTGTGTCATTCACGTAAAGCTGCGTGCGGAGCCTGTTTCTTAGCCGCGGAATGCCCAAGCTTTGGGCTTGAAGGTCCGATAGATCCCGAGCTGGCATCTGCTTTAGTGGTAGGGGATAATCGTGAAGCGTTATTGGAGTTGGCAGGAGCTTAG
>CpMEX9_220
ATGAAAAAGACAATCGCTGCTTCCTTTGGCGTTTTTGTTGTGATGCTTGTGTTCCTGCTCGCGGTAGTTCCACAGCTTCTGCGTGGAGATAACTCGGGCAATCAGAATGGCAGCACCGGGGCTGAAGGTACCGAAGCGACAGCACAGAATGTACAGAATCGCCCGGAGTGTCCTATCGCAGACTTAGGTGGTGTTTCCCTCCCGTGTCTGGGTGCTCAGCATCGCGCCCGTCCTATGCCTGCCGTTACGGTGGTATCGCTGTGGGCGTGGTGGTGCGAGCCGTGCCGCAAAGAACTACCGCTCTTTGATGAACTCGCCGCCAAACATCCAGAGTTTTCTGTGATAGGAGTTCATGCGGACCCCAATGCCGCTAATGGCGCTGCCCTGCTCAATGACCTTGGCATTCAGATGCCATCGCTACAAGACAACAACAATAATTTCGCAGCCTCACTCGGGTTGCCTAAGGTAGTGCCCATCACCCTTGTTTTTGATCAGAATGGAAAGCTCATCTCGACGATCCCTAAGCCCTTTGAACACTATGGAGAGCTTGAGTCCGCAGTGTTAGGAAAACTTCCCGCAACCGTTACCCCCACGGAGGCCTCTTGA
>CpMEX9_221
ATGGATAGCAACGAGAAGCAGGGTAGCGATTTTCCACGGCCGGATATGCCGGGAGAGAACATCACGCTGCGCCCAGAACGCGCTCCCATATGGATGCGACGTCTCGTAGGAGATGTCACCGGCGGTGTTATAGACGGAAGGATCCGAAGGGCATTACGCCCTGAGTCCTCTCCAGATTCTACTAGGCGCGCCGCAGTGCTTGTTCTTCTCGCCGGGGCAGAAACCTCGGCAGAGATGCCTAATGACGCCTCCGTGCTTCTTACGCATCGTTCACCGCGAATGAGAGCGCACTCCGGGCAGATAGCTTTTCCTGGAGGACGCCTAGATAAGACTGACGCTAATGCTGTGGACTGTGCTCTCAGAGAAGCATGGGAGGAAACGGGATTGGATCGTCGGACGGTGACCCCTCTGGCGCAGCTTCCTGAGGTGCATATTCGTGCCACAGGTTACCCGGTGCTTCCTGTATTAGCCCACTGGCATAGCGTTAGTCCCATTGGCGTGGTCAGCCCGCAAGAAGCCGACTCAGTAGCTAATATTCCAGTGCTGGCTCTGACGGATCCCGCTAATCGGTTTGTGGTGCAGCACCAGGACTGGACAGGGCCGGCATTTCGGGTAAACGATTATGTGATCTGGGGGTTCACCGGAGGGCTGCTTGATGCTCTTATCGCTCATGCAGGATGGGAGCAGCCGTGGGATAAAACTACCCGCTACGATTTGCACAAGACACTGTCTGAATCGCGAAATAACGAGCGGCTTGGCCAGTTATACCCGCGTAGGTAA
>CpMEX9_222
GTGACTCCAGGAACAGTCGTGGACATAATCATCGGGCTGGCGCTCATCTTTGCTATCTTTTCCGGATGGCGACAGGGTGCCTTTGCCTCGGTGCTTTCCACATTGGGTGTGATAGCAGGTCTGATATGCGGTGCTGCCCTTGCCCCGGTGGTAATGGAACAGACGGAATCCACAGCACTGCGCTTCCTACTCGCTTTGGGCACGGTGATTCTTCTTGTCGGGATAGGAAACCTCGTTGGTGGGCTTATCGGCTCATCCTTACGGGATCGGGCTCAGTGGCGCAGAACTCTGGCGATAGACTCAATGGTGGGCGCTTTATTTCAGGCCTTTGCCACATTGATCGTTGCATGGCTAGGTGCTATTCCGTTGGCTACCAGCCTGAGTGGTTCGGTATCCCAGGGGATTAAAAATTCTACAATCCTGGGATTTGTTGATCGCAATATTCCGGCTGCCTTCTCAACATTGCCGTCTCGTATCTCAGCGATGCTTAACGAGTCCGGGTTGCCGCCTTTGATTTCTCCTTTTGTAGAGGGATCACAATCAAAGAACGTAGAGGCGCCTGCAATTAAAGTCGCTGATACAGCTCTTGTAGAGCGCTTACGTCCTTCAGTTATTCATGTGCTGGGAGAGTCTGAAGAATGTAGCCGGCGGCTCATGGGATCTGGCTTTGTCATTGATGAATCTCACGTGATCACTAATGCTCACGTAGTGGCGGGTACCAATAAAGTTAGCTTGGATACCGTCGAGGGAGTCTTCCCTGCCGAAGTCGTGTACTACAACGCACAGCTGGACATAGCAGTGCTAAAGTCCGACAAGATCAGCCTTCCTGCGCTTTCCTGGGCTCAAGAACCAGCCGAGTCTGGCGAGGACGCCATAGTCATGGGATTCCCGGAGTCTGGTCCCTTTGAAGCCGCCCCTGCCCGCGTGAGCGACCGCATTAAAATCTCGGGTGCAGATATTTATTCCAACGGCAGGGTTGAGCGAGAGGCATACACCGTGCGCGGCAGTATCCGTAAAGGAAATTCCGGTGGCCCCATGGTGGACACTGAAGGCAACGTGCTCGGTGTGGTCTTTGGCGCATCCGTAGACAGCAGCGACATCGGTTATGTACTTACTGCTCAAGAAGTACAAAACATGGTGGGAGATATCGCAGCGCTGGAGACTCCGGTGGATACTCAAAAATGTGTGACAGCTAGATAG
>CpMEX9_223
TTGAAGAAACACCGGCAGCCGCTGTCGCCCTCTGTAGTCGCATTGGAGGGCCCATTCCACCACCAGATGCTGCATACGCGCGGGCTGCGCCTGCACGCTGCGACAGCGGGCGACCCGCAGAATCCTGCTATCGTGCTTCTGCATGACTCTTTTGGTGGCTGGTTCGATTTCCGACACGTCATTGAGCCATTAGCGGCAGCTGGTTTTCATGTCGCAGCGCTAGACATGCGCGGATACGGGCTTTCAGATAAGCCCCCAAGCGGCTACGAGCACCGCTTTGTCACCGGAGACATCGCGGGTTCCATCCGAACCCTGGGGCATAACTCTGCCCACGTCATCGGAGCGGGCTCTGGCGCGTCCATCGCATGGTTGCTGGCCGCTAATTATCCCGACCACGTGGATTCGTTGCTAACCATGGGTGCGCTTCATCCCGCCGATATGCGTCGCGCAATTGGCCTTCGCCCCTGGCTTTTTTCCCACATTCTTCCGCTGACCATGATGTTTCGTCTCCCCCATTTTCTGCGTTCCTGGTGCTGGTCCCGGCGCGACCTGCTTATTGAGCGCGATCTGAGACTGACCACCGGCCTTAGATTCCACGTCAGCGAGCGTTTCTCGCAAGAACTGCGCCTACGTCGTAAGGCTATGTCGATCGACTCCACATTCCTCCCGGTGACAAAAACCTCTCGTTACAGCGTTAACGTTCCTCCCTCGAAATGGACACTGCCTAAGGTTCAGGTACCTGTGCACATGCTTGTCGACGCCTCCGCCACATCCGCATGGCTAGCTCGCCGAGCACACTCGCGGTCGGCAGCGGGACTAAGTACCTCCACTGTCGGAGGTACAGGCCAACGCCCACACCTGGAAAATCCTGAGGGTTTTGTTTCCGAGGTGCTGCGTTTTATCCGCTCTACTATCTAG
>CpMEX9_224
GTGAGCAAGGACAACGGCTTTTTCACTGATGGCGCGGATCAATTCGACGCAAAGGTTAATGGAATCCCCCTGACTGATGTCGATGCCACCAACAAAGGCTCCATCGGTTCCCTCGTAAGTGACGCTACCGCACAGATGTCCTCGTTGTTCCGTGCAGAGGTGGAGCTTGCTAAGACCGAACTTGCTGCAGAGGCTAAAAAAGGCGTTATCGGCGGTGGCCTATTTGGTGTCGCCGGCACTATCGCCCTATATAGCTCCTTCTTCTTTTTCTTCTTCCTTGCAGAGCTACTCAGCGTCTGGCTAGACCGTTGGGCCGCATTCCTCATTGTCTTCCTCATAATGATCGTCCTCGCGGCACTTCTTGCCTTAGTAGGGTTTAAGAAGGTCAAGAAGATCGGCAAGCCAAAGCAGACCATTCAATCCGTCACAGAGCTTAAGAATCTCGTTCCGGGAAAAGCACAGGCCAACTTAGAGGCTAAACAGCACGGAATGTACAGCTAA
>CpMEX9_225
ATGGCAACCCTGGACCACCTACTCGCATCCGGTGAAATTAAAGCACTCTCTCAACGTGCTACAGATGGCATCGCTGCAGTTCATCGTAGGCCAGTTAACCTGCGCAAGTATGACGTTACCTCCTCGGAATCAATACTGCGGGGCGCGCGGACTAGTGCTGCGCTTGATCCCAAAGTAGGGGAGAAGTACCACATCAGTGGGTACAGTGTGCTCGCGCCAGCTGTGATCGAACAAACATCGAGAACCTTTCTCCGTGCGCCACTCCAAGTCCTTGCCCGCATAGACGCTCTGGCGGGAGGGCCAGGCAGGCCTACCTCTGCGTCCATGGAACTTGAAGTCCTAGCTCGCGTGATCACATCGGGCCCCAATCCGGCTCTGCTACCGGCTGTTGTGCATGGGGAGATCATCGGACGTGCAGCTTTTGGTCCTAGAAGCGCGCTCGTGGCACGCGTTGCAGCTCGTAGCGCAGCGGTCACTTTTGGTCTTGATCCTCGTGGTTTATGCGTACCAGAAACCTATCTGCGCAGGCACCGAGTTGAGTATCAAGCGAGTGCAGCGCACTTCACAGCAGGCCAGGAACAAGCGGTGAAATTTATAGAGCTGTATCTCAAAGCGATGATAGCCGGCGCGGAGGAAGCAGAATCCATCGCAGCTGCGGCTCGGTGA
>CpMEX9_226
ATGGCACATTCATCCGAGCACCCCCGCCCCGGAGCATCACACGATGATTCCACCCCTGGTTCCGGCATGATATTTCCCGCCGATTCTTCCAAAGTTGTCGCTTTTTTTGACTTAGATAAGACAATCATCGCGACTTCCTCCGTCTATGTGTACGGCCGAGAGTTTCTCCATTCAGGATTGATCTCCCCCGTCACCGCTTTGCAGATTTCCATAGCAAAAGCCACCTACATGATCGCCGGCCACAGTAGCGAGCAGATGGATACGACTCGGGATCAATTAGCTCAGATGATTGTTGGCTGGAGCGAGGAGCAGGTAAAAGCCATCGCAACGGAAACGATGCATTCATTGGTCACTCCCACCTTCTATGCAGAAGCCCGCGAGCTCATCCGCATGCATCAGGAGGCCGGCCACGATGTGGTGATCATCTCCGCGTCAGCTCGTATTTTGGTGGAGCCAATCGCCCAGGAACTGGGAGTGGAAAACGTGGTCGCCACAGAGCTAGTGGTTGAAGACGGCAAATTTACTGGAGAGATGCCCTTTTATTGCAAGGGAGAGATGAAAGCACAGGCGATTGCAGAACTCACACAACAACGGGGATACGACCTAGATTCTAGCTTTGCGTATTCTGATTCGGTCACGGATCTTCCGATGCTCGAAGCTGTCGGCCACCCGATTGTGGTGAACCCGGACCGGGCGCTGCGTCGAATAGCTACGGAGAAGGGCTGGGAAATCCGCACGTTCAAAAACCCTGTTCCCCTTTTTCCAAAGCCCACGATGCGGGAAGTCCAGATCGGCACGGGTGTCGCTGCCGGAGTCGCCGCGATGCTGGGAGGCGTGGTGTGGTGGAATAAGCGGACAGATAAGCGCACCTAA
>CpMEX9_227
TTGGCAGAGGCCAGTTTTAATGAGAAAGAGATTTTAAGGTGGACTGAGAAGGGGAAAAAGGTAAACCATGAAATTTGGTACGAGGAAATCCCACTAGACAAGTCCTCTCATTCTTCCAGCTTGCCGGGCGAAATTCCCGTCTATTTTAATGGTTGTTCTTTCAATGAGGGGTGGGATCAAGATTTCCATACAACGGTCGCTTAA
>CpMEX9_228
ATGAAGCCAGCACCAGTACTCATAGCAGTAACGGATCCCATTGTTCACCCTGAAGCCGTGCATATAGTCGCAGCTACGGGGCGACCCATGATCGATAGCACTGACCCCCGGGAAATTACTCGCCATGCTCATCGGGCTGCTGCCGTGCTTGTCGACGCAACAACGGCTCCGCACGCAGCAACGCTTCCCGCTGGTACTCGGCGTTTTCTTCTCGCTGCAGAACCTGGACCCATCGATTGGCAACTAGCCATGGCGTGCCATGCAGAGGCAGCATACGTTGTGCCGGCGCAAGCGCCAGAATTACTCAAAGCGCTTGGTAGAGACGATGATCCGCCACCAGCGGAAGGCATTGTGATAGCGGTTATGGGTGCCGTCGGTGGGTCGGGGACATCAACTCTTGCCAGCGCTATAGCGCTCAATTGTGAGAACGCTGTGCTCATTGATGCAGATCCTTCTTCTGGAGGTGTGGATCTTCTCCTAGGCATAGAGGAATCACCGGGTATGAGGTGGAATGACCTGGCATTACGCCAAGGTGATGTGCGTTCTGACGACCTCATTGCGGCGTTTCCTAAGACCTCTCAGGGGCTTCCCGTCCTCACGGTGGCCCGTGGCAATGACGCGCACACTATTGATGACGCAACATTCAATGCAGTTATTCGGAGCCTGCATGGCCACACCAGCGTGGTTGTGGACCTTTTACGCGAAACGAGTATTGCCGATTCCGCTCTCGACGCCGCCGATTGCGTAGTGCTGTGCATCCCCGCCGAAATTCGCGCGGTCGCAGCAGCAGAAAGATTGGTTCAACAGATGCGCGCCCGCAACATCAAAGTCGTCGGCGTGCTGCGGCACCGCTTATGGTCATCGGTGGATGCCAGTGATGTTGAACGAGCAGCGCACCTCGATGTTGTAGCGGAGATAGGAAATCTGTCGCGGCTGACAAAAACCACCGAATACACGGGTCTTTCGTCGCCTTTGCCACGCAGCCTCAAGGCTGCAGCGACGGCAGTGCTGGAAGAAGCTCAGGCAGCATGA
>CpMEX9_229
ATGAACCATCAAGACGTGGTAGCACGCGTTCAGCGCAGAATCGCTGAAGATCCAGGGTTGGCAGATTCTGCATCGCTTGCGAGTCTGGTCAGACAAGAAGCACACGGAGTAATAAGCGACGTAGACATGATCTCGTTGCTTAGACAACTGAGATACGACTCCGTTGGGATCGGCCAACTAGAGAGACTTCTGGTTATCCCCGGAGTGACCGATATCGTGGTCAACGGAACCACGGGAGTGTGGTTTGATCGCGGACAGGGACTGGAACGCGCCGACGTAGCTTTTGCCTCGGATGATGAAGTCAGGCGATTGGCCACCAGATTCTTAGTAGCATCCGGCAGCAGGCTTGATCATTCACATTGCTTTGGCGACGGACGAATCACCAGGGATGACGCCACAAGTATTCGTGTTCATGCGGTATTGAGCCCGCCGTCGGAAAGCGGTACCTGCCTTTCCCTCAGGGTCCTCAGACAAGCAACAACGACGATAAAACAGCTCACCGCAACGGGAACTTTTAGCCCAGAAGTAGCTGGTGGTCTGCAAGAGATGATTGCGCTGCGCAAACCCTTTTTGGTTGTTGGTGGGACGGGAAGCGGGAAAACGACACTGCTGAGCGCCCTGCTTGCTCAAGTAGACCCAGGAGAACGCATAGTGTGCATTGAAGATACTGCGGAACTCCGACCCGCACATCCTCACGTGGTGTCGCTTGTCTCTAGGGCTAAAAACACTGAAGGTAGCGGCGAGATAACAATGACCACTTTGTTGCGTCAGGCTCTTCGGATGAGGCCAGATCGCATTGTTCTCGGAGAAATACGTGGTCCAGAGGTGGTCGATTTGCTCGCGGCCCTCAATACCGGACACGAGGGATGCGCAGGAACCCTGCACGCCAATTCGCTGCAAGAAGTGCCAGCCCGGATTGAAGCTCTAGCAGCTCTTGGCGGTCTTGATCGGCAAGCTTTGCATTCCCAACTCGCAGCGGCTTCACCTGTGGTCTTGGCCATGAAGCGAACCCGGCAGGGGAGACGGCTTCAGCAGATCGGTGTTCTTCGGGGATACCCGCTTGAAGTGCATCTGGTGTGGGACGACACAATGCAAGGAGCGCCCTCGTGGAATCTTTCATAA
>CpMEX9_230
GTGGAATCTTTCATAATGCTTGCAGCTGCCGCCTGGGTATCAGCATCTCCCTCCCCGAAACGGCGGGTTGTAGGCAAGAAAGCCACACGACAATGGCAGAAGAAAGCTATAAGCGTGATCCTTGTAGTGGCCCTAATTTTTCCTCTTCGGCATCACATTCCCCTCGTGGTTTCAGGAGCTCTCATCGTGGCTACAATCGTGAATTCCTGGAATAAGCGGAGATTAGAGGCATCTCAACGCCGGGAACAAGAGGAAATATCAACTGCATTGGGGAGTCTCGCCGGGGATCTACGGGCGGGGGTTGAAGCTTCTGTTGCTTTAGAAAACGTGGCTCAGAACCTTCCTGAATCGGCATTGAAAGATACCCTCATGGCGGCGTCGAGAAGCTCGCGCATTGGGGGATCCGCATCCGCATATTGGCAGCAACGTGCTCTTGCTATCCATGGCATTGAGAAAATAACCCATGCCTGGCGCTTGAGTGAACGGTACGGGATTGCGCTGGCGCCTTTATTAGAGAAAAACAGGGCCTCACTGGATGAAGATCTGCGCCATGCAGAACGCACCCAAGCTGCCCTGCAAGGTGCTAAGGCCACGGCTTACATCCTCACTGCACTGCCTTTTGTAGGGATTCTTTTAGGTCGAGGAATGGGCGTGAATGCTTTGGGATTTTTGTTTCACACACGTATCGGAGCAGTGCTTTTAATACTGGGAACTCTATTGGTCTGCGTAGGGAACCTGTGGAGCCAGGCGATTATGGAGAAAGCGCGATGA
>CpMEX9_231
ATGATCACGGTTATTGCGATGGCATTAATAGCATTAGCGGCCAGCATCAAACGGCCCGATGTTGTACAGCGAATCTATCGTGCGCGTGATGGTCCTCAGAAAATACCTTGCGGGGTACAAAGATACTGGGATGCACTACTGCACAAGCTTTTCGCAGATCGGTTATCGAGTGATTTTCTCCGTAAAAGCGCCTACCAGCTGGATCTTTTCGCCGCTTGTGTGCAATCAGGTTTGACACCTTCACAATCCGCTTTTGCCGTTGCAGCGACAGAGGAATCATCACCCAGAGACGCTCGGGTCAGAAGCGGTTGGCTGGAGGTAGCAATGATGCTGGAGATGGGGATGCCCGCTGAGCGCGCATGGCAGAGCCTTGCAGAGCATCCCGCGTTAGGGGACCTGGTAACAGTGGCGCGAGCTTCAGAGAGATCGGGAGCGACTTTGGCTGAGGCGTGTGAGAGATTGGCACGACAATTACGCGCACGGGCATCAGATCTAAGTCTCGCCCGAGCAGAACGTGCGGGAGTGCTCATTGCATTGCCGTTGACCGTATGTTTTCTTCCCGCATTCTTCTTGCTCGGACTTGCACCAGTGGTCATCAGCTTGGGAATTGGGATTTTTTCTTGA
>CpMEX9_232
ATGTTTACTGCTTTTATCCATAACTGTCACAAACTCGTTGATAACGAAGACGGGATGACCACTATCGAGTACGCCATGGGTGCACTGGCCGCCGCAGCTTTGGCGGGTGCGCTGTATTTAGTTGCTACGAGTGGCTCGGTATCAACCGCTCTGGAAGGCATAATCACGAATGCTTTGAACAAAACTCCAGGTTAA
>CpMEX9_233
ATGAGCACCATAGAAACAGCAATCGTGTCAGCGGCACTCATTATTCTTGCAGCAGCGATGTGCAGCGGGATTGTTAGTGTCGCTGCACAATTAACTGCGATTGATAATGCGGGTGCTGCTGCACGGGCTCGTGCCATAGGCGTGGAGTTTACAGCTCCGCGAGGAACAATTGATTTCTCCGAATCCGGTGGATTGATTACTGCTACAGCGCGTGTTCCGAGCCCGTTGGGAACCCGAACCGCCACTGCGATTTTTCCCAAGGAGCAGCCATGA
>CpMEX9_234
ATGAAAAAACTTCGACTAGCTATCTCCAATCAGGATGGAAATGCAACAATTCTAGGAGCAGGAATAATGGTGGCATTCTCTGCTGTGTTGTTGTGCTTTGTAATAATCGCCAATTCCGTTTTAGATCAGCACACCGCCCAAAATACGGCAGATCTCTCCGCAATCGCAGGGGCGACTGCCGCAACGCAAGGACTAGTCGCCTGTGAACAAACACAGAGAGTAGCAGCGCTTAATGATGCAGTGCTTATTGACTGTATTCAGATCCACAATGACGTCATCGTGGAAACCAAGGTAGGACAACAAACAGCGAAAGCACGAGCGGGGCCCTTATGA
>CpMEX9_235
ATGGCCGAAGCTAACCCCAATATGGGGTATCAATTGGGCCAAGAGCTCGCTTCCATCGTGGCAGACAGGTATCCCAACTCCACGTGTACGCACCTCGAAACCACCCCAGCCAAGCCAGCGCGCTACGCAGATTGGCCAGAATGGGTCTATCCCCCGGTTAAAGAAGCCCTTATAAGCCGAGGCATCCAACGGTTGTACGCTCACCAGCAAGAAGTCGCACACAATGCATGGGAGAAAATAGACACCGTCATTGCAACAGGTACCTCCTCCGGTAAATCACTGGGTTATCAGCTCCCCATACTTTCTTGTCTTGCATACGACTCCACCGCATGCGCTATTTATCTCACCCCTACAAAGGCACTCGGCTCAGATCAGCTCAATGCAGTAACAGCGCTATTGCAAGAAGCCCAAACCTTAGGGGGCGACGCACTAGACTCTGTTCACCCCGCGCCTTACGACGGCGACACGCCCTCCGATGCCCGCTCCGGTATCCGCGAGCAGTCCCGCTTCATCTTCACCAATCCTGACATGCTCCACGCCGGGATTCTCCCCAATCATCAGCGTTGGGCACGGCTATTCCGGCATCTGCGATTTATCGTGATCGACGAATGCCACTCTTACCGAGGAGTCTTCGGCGCTGGAGTCTCCCTTGTGCTACGGCGGCTCCTCCGGATAGCTTCCCGCTATGGAAGCACTCCCACAGTGATCTTGGCATCAGCTACGAGCAACAACCCTGCCGAACATGCCGAGTTGCTCCTCGGGCGTCCCGTATGCGCAGTCACCACAGATTCAGCCCCCACCGGTGCACGCACCATCATGTTGTGGGAACCAGGCTTTCTCGATGGCGTGGAAGGCGAGCATGGTGCTCCCGTGCGACGCGCAGCGTCGTCGGAAGCCGCCAGCATCATGGCTACTCTCATCGCAGAAGGCGCACGAACCCTTACTTTTGTTCGCTCCCGACGCCAAGCCGAACTCACCGCTTTGCGTTGCGCAGAGGAACTTTCTTACCACGGACGCCCTGATCTGGCGCCTCGTATCTCAGCTTATCGAGCCGGCTATCTGGCCGAAGATCGCCGCAGAATCGAAGAGCAGTTAGATAATGGCCAGCTGCTCGGCGTAGCCAGTACCAATGCATTAGAACTCGGTATAGACGTAGGCGGGCTCGACGCAGTAGTAACCGCGGGCTTCCCTGGAACCGTCGCTAGCTTTTGGCAGCAAGCAGGTCGAGCTGGTCGGCGTGGTCAAGGGTCCTTAGTCACTCTCGTAGCTCGTGATGAACCCATGGACACGTATTTGGTCCATCATCCAGAGGCCCTTCTTGGCAGGCCTATCGAGCGCACTGTATTCAACCCACACAATCCACATATTCTGGCAGGCCATCTCTGTTGCGCCGCGTTAGAAGCTCCGCTTTCCGACGCGGAGATTAACTCCCTCGGGGCGCAGCAGGTAGCTGAACGCTTAGAGCGCGAAGGATTGCTGAAACACCGTCGCCACGGATGGTTTGCTGTTGAAAAACCTGGTGAGCCATCCGCACATGAGTTGGTAAGCCTACGAGGGTCCGGATCTGCCATCACCATTGTGGATGAAACCGACGGCCGGGTCTTGGGCACCATCGAACAGACTCGGGCGGTCTCTCAAGTTCATCCTGGTGCTGTTTACCTCCACCGGGGAGAGAGTTTTATCATTAGCAGCCTCGACCTTGAGCAACACCTTGCGCTAGCCCACCCTGATGCCCCTGATCACAGCACCTACGCCCGAAGTACCACAGACATCCGCATATTAGGTGAGGTAGACAAGGTTGCCAATCCCGCACCTGGCCTGTGGGTTTCCAACTTAAATGTGGAAGTCACCGACAGAGTCACAGGCTACGTGGTTAAAGCGCCAGACGGATCGGTTCTAGACGTAGTATCACTCCAGATGCCTCCGCAAACGCTCATCACACGCGCAGTTGCTTACACGATTGATCCACTTATTTTGGATCAATTAGGCATCACCGATGTTCCCGGCGCGCTGCACGCCGCTGAGCATGCGGCGATCGGCATCCTTCCACTTATTGCTACCTGCGACCGCTGGGATATTGGCGGTGTGTCCACAGAGATGCACCCAGACACTGGGCTACCCACCGTATTCGTTTACGACGGACACCCTGGCGGCGCGGGGTTTACCGATTGCGGTTATGAGCGCTTTCCCGAGTGGATTGCCACCACCTTTGACGCGATCCGATCATGCTCCTGTGAGTCTGGATGCCCATCATGCGTTCAGTCGCCTAAGTGCGGCAACGGAAACAGTCCATTGGACAAAGGTGGCGCAGTCGCACTGCTTGGTTCCATATGCACGATGCTCGGTGTCACTCCTTAG
>CpMEX9_236
ATGGCACAGGGAACTGTGAAGTGGTTCAACGCTGAAAAAGGTTTCGGCTTCATCGCACCGGACGATGGCTCCGCTGATGTTTTCGTTCATTACTCTGAGATTCAGGGCAATGGCTTCCGCACACTCGAAGAGAACCAGAAGGTTGAGTTCGAGATCGGCGAGGGAGCTAAAGGTCCTCAGGCTCAGCAGGTTCACGCTCTGTAA
>CpMEX9_237
ATGCCTTTTCCTGCCTTATTAGTGTTTTTGGATGCTTGCGTTGGACAAAGGTGCGTAGTAGACCCGTACTATAAGGTGCCAACGCATTTTTATCGTGCTTTTTGTGAATTGAGGTTTTCACCTTTTATGGCGGAAAAGAGCGGACCTAAGCGCCTTGTGATCGTCGAGTCTGCGACGAAGGCTAAGAAAATTGCCCCTTACTTAGGCGACGACTACATAGTCGAGGCCTCCGTGGGGCACATTCGCGATCTCCCGCGAGGCGCTGCAGATGTTCCCACTAAGTACAAAAAGGAGCCGTGGGCCCGGCTTGGTGTGAACACAGAGAACGGCTTTGCGCCTTTGTATGTGGTTAGCCCGGACAAGAAGAAGAAAGTCGCCGATCTCAAGCAAAAGCTTAAGCTTGTCGACGAACTCCTACTGGCCACAGACCCCGACCGCGAGGGGGAAGCCATCGCGTGGCACTTGCTTGAGGTTCTCAAGCCTAAAGTGCCCGTGAAGCGCATGGTGTTCAATGAGATCACTAAACCGGCGATTCTGGCTGCTGCGGAGAACACTCGTGAGTTGGACGCGAACCTGGTCGACGCGCAGGAGACTCGTCGTATCCTCGATCGTCTCTATGGCTATGAGGTCTCCCCTGTGCTGTGGAAGAAAGTCATGCCGCGGCTTTCTGCTGGCCGCGTTCAGTCGGTGGCTACCCGCGTGATCGTTGAGCGGGAGCGTGAGCGTATGGCTTTTGTATCCGCCGAATACTGGGACATTGAGGCGGAATTTGATACGGGTAAGCCTGATACGGATGGCAATCCACATCAATTCACTGGCCGTCTTACCTCTGTCGACGGCAAACGCGTGGCTACGGGCCGCGATTTTAACGACCGTGGCGAGCTTAAAGGCGACGCGGTGGTCGTGAATAAGCAACGCGCTGAGGCATTGGTTGCGGAGCTGACAGGCGCTCCAATGAACGTGGCCAAGGTAGAAGAAAAGCCTTACACTCGTCGCCCTTATGCGCCGTTTATGACTTCAACTTTGCAGCAAGAAGCTGGACGCAAGCTGCACTTTACCTCTGAGCGCACGATGCGTATCGCGCAACGTCTGTATGAAAACGGCCATATCACTTATATGCGTACGGATTCCACGACGCTGTCGGAGCAAGGCTTAAAAGCGGCTCGGGAACAAGCTATTTCGCTTTACGGGAATGATTATGTGGCAGAAGGGCCGCGTCGTTATGACCGAAAAGTAAAGAACTCACAGGAGGCTCACGAGGCTATCCGTCCGGCAGGAGAGCATTTTGCTACCCCTGGAGAGCTGCACGCCCAGCTCGATGCCGAGGAATTTAAACTCTACGAGCTCATCTGGCAGCGCACCGTAGCTTCCCAAATGGCAGACGCCAAGGGCACATCCATGAAGGTGACCATTGCGGGAAAGAACGCTGAGTTCTCCGCTACTGGACGAACAATCACGTTCCCCGGCTTCCTGCGCGCATACGTGGAAATCACCAAGCTTTCCGACGGCCGCGACCTTGCCGATAACGCCGAGCGTCACCTGCCTCGTCTCGCTGAGGGCGATGCCTTAGACGTGAACAAGCTGGAAGTCGACGAGCACTCCACCAATCCGCCTGCGCGCTATACAGAGGCGTCGTTGGTGAAAAAAATGGAGGAGCTGGGCATCGGACGCCCATCGACGTATGCCTCGATCATCAAGACCATTCAAGATCGCGGATACGTTTACTCCCGCGGTAATGCTCTGGTCCCAAGCTGGGTAGCTTTTGCGGTTGTCGGTCTTTTAGAGAAGAGCTTCTCTGCTCTTGTCGACTACGATTTCACCTCGTCGATGGAAGATGAGCTGGATGATATCGCCGCAGGACGAGAAGACGGTACTGAGTGGCTCACTGGCTTCTATTTTGGAGATGCCGCAGCCTCCGATGCCACCGCAGAATCTATTGCACGTCACGGCGGGCTTAAAGCACTTGTCGGCGACAACCTCGAGCATATTGACGCGCGTTTGGTTAACTCCTTAGAACTCTTCCAAGACTCAGAAGGCCGTGCCGTTAATGTCCGCGTTGGTCGGTACGGCCCCTATATCGAACGGCAGATCGGCGTCAGTGCTGATGGCGAGGCCGAGTATCAGCGCGCCAATCTCTCAGACACCACCACCCCAGACGAGCTGACCCTCGATGTGGCGGAGAAACTGTTTGCGACTCCGCAATCTGGCCGTGAGCTGGGCAGAAACCCCAAGAACGATCGCATGATTGTGGCCAAGGAAGGGCGTTTTGGGCCTTACGTCACCGAGTTGGTTAACGATGATGAGCGTGCTCAGGTGGAAGCCAAAGCAGAGGAGATCGTCGCCTCTGAGCGCAAAGCTGAGGATGAGCAGCGTGCTGCCGAAGGCAAACGCGCCAAGAACTGGGAGACTAAAACTGCAGTTAAGCAGAAAGAAAAGCGGATCGCTGAGATCGTCGATGAGACTCTGAAGCCAGGCACCGCCTCACTGTTCAAGGATATGGAGCCAGCCACAGTTACGCTTGAGCAAGCCCTCCAGCTTTTGTCCTTGCCACGCGAGGTGGGAGTTGATCCTAGCGATAATGCACCCATTACCGCGCAGAACGGTCGCTATGGCCCCTACCTGAAAAAGGGTAATGACTCGCGCTCGCTGGCCAGCGAAGAGCAAATCTTTACTATCACTCTGGATGAGGCCCGCCGAATTTACGCTGAGCCTAAACGACGCGGCCGAGGCGCTACCTCCCAGTCTGTGATTAAAGAACTAGGCGATAATGACGTCTCCGGCAAGCCAATGTCCGTGCGTGATGGACGTTTTGGGCCTTATGTAACCGATGGCACTACCAATGCTTCTTTGCGACGAGGCGACGACCCCACGGAGCTTACAGACGCTCGTGCTAACGAGCTACTTTCGGAACGCCGTGCCAAGGAGGCTGCGGACGGTGGCGCAGAAAAGAAAGCTACGAAAAAAGCTGCGAAGAAGTCCACCAAGAAAACCACGGCGAAAAAAGCCGTGAAAAAACCTGCAAAGACTACAAAACGAGTGGTCAAAGCTGGACGTAAGAAATAG
>CpMEX9_238
GTGTCTGACACCGACATTGCGAAACCATCGACGGGTTCCAGCATCCGCGAACTTACTTTGCGCGCCGTAATCATCGGCGGCCTCATTACTCTTGTCTTTACGGCCGCCAATGTTTATCTGGGGCTAAAAGTTGGTATTACTTTTGCCACATCTATCCCCGCTGCTGTTATCTCGATGGCGATTCTGCGTCGTTTTGCAGGGCACACCATCCAAGAAAACAACGTCGTTCAAACGATCGCATCTGCAGCTGGCACACTGTCCGCCATTATCTTTGTCCTCCCCGGTCTCATCATGGTCGGATGGTGGAGCGGTTTTCCTTATTGGACTACAGCTTTTGTCTGCGCAATTGGCGGCGTCCTTGGCGTTATGTACTCCATTCCGTTGCGTCGCGCTCTGGTCACCGGCTCTGATCTTCCCTACCCCGAGGGCGTAGCCGCAGCCGAGGTCCTTAAAGTTGGTAACGACGCCGGCAACGCTGAAGAATACGAAGGCAATAAAAAAGGCCTCGCCGTAATCGTCTGGGGCGGTATCGCTTCTGTTGGTTACTCTCTGCTGACAGCGATGAAGGGAGTAGCAGGGGAAGTCTCCACTACTTTTAAAGTAGGTGCTGGTGGAACCATGTTTGGTTCCAGCCTGTCCCTCGCCCTCATTGGAGTAGGACACCTGGTTGGCCCTGCCGTCGGTATCTCTATGATCGTTGGACTTCTGATCTCCTACGGCGTATTATTTCCTTATTTCTCTGCTGCTCCTTTAGCGGAAGGCGGCGAGCTTGCTAGCGTAGTCAATTCGACTTTCGTCGGTGAGGTTCGCTTTGTCGGTGCCGGTGCTATGGCAGTAGCTGCAGTATGGACTCTGATCAAGATCATCGGCCCCATTGTCAAGGGAATCAAAGAATCCCTGGCTTCCTCTCGCACACGTGCCGCAGGAGGCGACGTCGATCTCACCGAACGCGATATTCCGTTCAAGTTAGTTGTTGGCACCATCTTGGCCTCCATGCTGCCAGTGAGCGCCTTGCTCTATCTCTTCATTCACGCATCAGAGATTGCTCATCACACAGCAACGCTCGTTATCTTCAGCATCGTATTCGTTCTGCTCATTGGTCTCATCGTTGCCTCTGTATGCGGTTACATGGCTGGACTCATTGGCGCACCCAACTCCCCGATCTCTGGTGTAGGCATCATCGTTGTTCTAGCATCAGCCTTGCTAATCAAGGTGGTCACCGGATCTGAGTCTGATACCAATGCCCCAGCTCTAGTTGCATACACGCTCTTCACTTCTGCGGTGGTCTTTGGCATCGCTACGATCTCAAATGACAATCTGCAAGATCTTAAAACTGGTCAGCTTGTTAATGCCACCCCGTGGAAGCAGCAGGTAGCACTGATCATCGGTGTTATCTTCGGCTCAATCATCATCCCTCCCGTTCTACAACTCATGCTCGACGGCTTTGGCTTTGTAGGTATGGAAGGAGCAGGTGACAACGCCCTAGCAGCTCCTCAGGCGGCACTACTTTCCTCTGTAGCAGAGGGCATCTTCGGCGATTCCCTCAACTGGAACCGCATCGGGCTCGGCGCCATTATCGGGGTCATCGTCATCATCATCGACGAGTTGCTCAAGCGCACCAAAGGCTGGAGCCTTCCTGCTCTCTCCGTGGGCATGGGCATCTATCTCCCCATCGCGCTCACTGCCATCATTCCGGTAGGTGCATTCATCGGCTACTTCTACGATAAGTGGGCAAAGAAACAAAGTAATCCGGAGTTTTCCAAGCGCATGGGCATTCTACTTGCCACCGGCGTGATCGTAGGTGAGTCCCTCTTTGGCGTGCTCAATGCCGCTATGGTCGGAGGAACCGGTATGGAAGCGCCACTTGCGATCTTTGGTTATGGCGAAAATGTTGCCACCGGCGTAGGCATCATAGTGTTCGTTCTCCTGGTAGTTTCACTCTACCGCTGGGTACGCAGCAAAGCCTCAGAATAA
>CpMEX9_239
ATGACCAGAATGTGGCGCGCCTTTAAATGGCTCTTTGGCACATCGTGGCCGCTGTACGCCACCACCGTCCTCGGCTCTAATGTGCTGGGCGCAGTTGGTGTCATGCTGTTTTTGCGATACCTCGTACCCCTGCCAGAATTTGCGGCTTTTACCAAAGGAACCAGTTACCTCCCCACCCTGGGAATCAGTTACTTAGTGGTGGCGGTCGCCTTTGGCATCGTGGTGACGTTCAGGTTGTTCCGCCCGGTCCTGGATTGGCAACGCCACCCAGAGATTCACGACCCCAACATGGTCCGAAACCTTGTCATGCGCATTCCCTTTTACCAATCAACTCTGTGCGCCTTGGTATGGCTTATTGGCATCGTGATCCTGGCGGTAGCTTCCGCGCAAACCTCGCTACGTTTGTCTTTGGCCATTATCGTCGCCACGGCCTTGAGCGGGTCTGTTGTCATTGTTTTGACGTATCTTGAGGCCGAGCGCCTGGTACGGCCTGTAGCAGCTACTGCGCTGGCCCGCCGGTTTGAAGACTCTACTCTTGAGCCGCCCATCGCTTCTCGTCTGCGGCTCACGTGGTTGTTAACTTCAGCTGTCCCCATCGTCGGAGTGCTTCTCATGATCGCGGGCTACTACGCGGGGCTCTTTGGCAATAACATCCGAGACATTATCCCGGCTGTTCTCACGCTCTCCCTTGTGGCACTTGTTACTGGATTCCTAGGTACAACCTTGTCCATTATGAGTGTTGTAGACCCCATCCTGGAGTTACAGGGGGCAATCAACAGAGTGCGTCGAGGAGAAAGCGACGTCCAGGTAGACATCTACGATGGTTCCGAGCTCGGCGTACTGCAGGCAGGCTTCAACGAGATGATGCGAGGTCTCAACGAGCGCCAGCGCGTCCGCGACATCTTTGGGCGCTATGTGGGTACTGAAGTCGCCCGTCGAGCGCTTGAAGAAAAACCCCAGCTGGGTGGCGAGGACAGAGAAGTAGCGGTGATCTTTGTCGACGTCATCGGCTCCACCACCTTTGCCGTCAACCATGACCCGGAAGAGGTCGTGGCAGAATTAAACAAGTTTTTTGAACATGTAGTCGGTGTAGTTCACCGGAACAAAGGCAGCATTAATAAATTCCAAGGAGACGCCGCACTGGCGGTTTTCGGAGCCCCTATTACGCTTTCCGACGCCACGGGGCATGCGCTCACCGCCGCACGCGAGCTGCGGCAAGAACTCAGTGGGCTGCGCCTTGAAGCCGGCATTGGGGTTGCGTCTGGTCACGTTGTTGCAGGAAATATCGGCGGTCTTGATCGTTTTGAATACACAGTTATCGGAGACGCCGTGAATACCGCAGCCCGTCTCACCGAGATAGCCAAGAACACTCCTGGCCGTGTTCTGACCAACGCTGCAACGTTAAAGAAGGCCAACGAGGCGGAGCAAGCGCGCTGGACGCTTATGAAGTCCGTAGAACTCCGAGGACGCAGCATGATGACACAGCTTGCACGTCCCATCCGACCTACGCTCGCGGATCGTTCTTAA
>CpMEX9_240
ATGAGCACCAACGACATCTTCTCGCATATGGGCGTGAGCGAGCACATTGCACCGGCCCTCCGAACTGCGGCGTATGCGGCGCGAGCGCATGAGGACGGCAGTGCAATGACTCATGCCTGGTTGTTCACGGGGGCTCCTGGCTCAGGGCGTTCGGTGGCGGCGGTAGCGTTTGCAGCGGCACTGGAATGCGAGGATCCCCATGTGGCCGGTTGCGGTCGGTGCCCGCAGTGCCGTTCAGTGATGGCAAACGCGCATGCCGATGTAGTGCATATTGTTCCCCGCGAGCTGTCTATCTCTGTGGAAACGATGCGTGCGGAAGTCGTTGAACCAGCTGCAAAACGTCCCACGGTAGGACGATGGCGCGTGGTAATCCTGGATAATGCGGACAGGCTTACCGACGGCGCCGCCAACGCCCTTCTCAAAACTGTAGAAGAGCCCCCCGCGCATACCGTGATCATGCTGTGCGCCCCCTCCACGGATCCAACAGACATTATCCCAACGCTGCTTTCTAGAAGCCGCCACGTGTATGTTCCGCAACCGACCACGGAGCAAGTAGTGGCTGTGCTTACCCGCGATGGGTCAATTACAGAAGAAGACGCACGGCTGGCAGCAGCTTCCTCCGGCGGTCACATTGGGCGGGCTCGCTGGTTGGCCCGCGATGTTGAGGCGCAGCGCCGCCGCGCGAGCATATTGAACATGGCTGAGCTTGTTTTCCACGGTGACCAGGCATTCCAAGCGGTGACCGGAATCGTGAAAACTGTGACAAAGCAAGTAGAGGAGCAATTGTCGCAAGAAAACGACGCAGAGCTAGATAAACTACGCAACTCACTGGGCATGGGCGCCCGAGGCAAAGGCGTGCATAAGGCTTTGCGAGGATATGAAGCTTTCGTGCGCGATTTAGAGGAAAAACAGAAAAAACGGAGGACGCGAGCAATTCGCGACAGTCTGGATCTGTCTCTTGTGGACCTAGCGGGGTTGTATCGTGACGCTATCATGATCAGCTCGCACGCAGACGTGCCTCGGACTCATCCCGATATGGTCGGCCTAGCAGAGGAATTGGCGCAGCGGGTAAGCGCCGAAGGGCTGGTTGCCTGTGTAGATGCGATAAATCTATGCCGGGAGCACATTAATCACAATGTTCGCCCAGAAGTGGCTTTCGATGCAATGATCGGACGTATTCGGCTAGCCTGTGGAGCGCACTAA
>CpMEX9_241
ATGGCCTCGTCTCGCTCGCAATGTTCCTTGCCGCAAAACAAAAAGACCCATTCCACTGCGTCCATAGTGGCAGGTGCTCTTCATGCTCTCTCCTGGATCGCTCTCATCCTGGTGTGCTTCTTTGCATTCAAAAATGGCCACTTTTCGGAGCAGATCATAGGGCTTAGCTTCATTGCCGTAGCAGCCACCGGAATCTGGGTGGCAATCTGCGGGGTTAACCGCCGGCGAAACAACTAA
>CpMEX9_242
ATGTTTTCTGTGCAGGAGGCGGGTGTTTGCACAGGTAGGCTTTTCGACGCCCACCGCATGTTAGTATTCAGCCGCCACAGCTTTCTACTGTGGTGGCTGACCTATGCCTTTTAG
>CpMEX9_243
ATGAAAGCACGACGTGGAGTTCCATCAACGCTTAAAGCAATGGTCCAGCTTGCCCCAACGCTTATTTCTTCAGGAATTCTCAACGTAGAAGGCAACTCCTCCGCCATTTTTTCCATTCCTCAGCTTCTTGCTCGCTATAGGTTTACTACCGCACGCGAGGTTGAGCAGGCCTATCGCATTTGCCCCAATCGCATAGCGCTTATCGACGACGACGGCACCCTGACCTTCAGCCAGTTACGCAATGATTCGCTTACCGTCGCCCGGCACTTTGCATCCCTCGGCATCAATGATTTAAGAATCGGCGTCATGGCACGCAACGGCCGCGCATCCATTTATCCTCTTGCTGCTAAAGGCTACGTGGGGGCCTCGATCTACCTCCTCAATATTGGGTCTTCACCCGAGCAGCTAGTTGGCTGTATTAAACGCGATGGCATCAATGTACTGGTGATCGATGAGGAATTTGTAGACCGCCTCCCCACCGATCTCACCGGCCTGCATGTCATCGTTGGACACCGTGAAAAAGTCTCCTCCCAGCGCACCGCAGAATTGATCACTCTGGACGATATTGTAAGAAAACCGTGGGAAACCGCAGATATTTCTTTGCCTACATTCCCCAAGCACGGCAGCATCGTGCTCATGTCTTCCGGCACCACAGGCATTCCTAAAGGCGTTATGCGTAAAGAGCTCACGGCTCCCACGGTGTTAGAAAGCGTGCTCACACAAGTTCCGTGGCGCGCAAACATGACAATCCAACTCACAGGTTCCATCTTCCACACATGGGGATGGGCATGCCTGAACATTGCCTTCGGCCTGCGTTGTACGGTTATTACTCGCCGTAAGTTCGACCCCCAAGAAGCGCTTGCAGACGTCCAAAAACACAAGATCGACGCAATGATCTCCTCCCCCATCTTCCTGAAGCAATTCTTTGCGGTCGAGGGCCAAGAAAACTACGACTGCTCCAGCCTCAAATTCATCTTCTCCTCCGGCCACTCGCTCTCACCGTGGCTTGTCGACGCCGTCCACGAGCGCTTTGGAAAAATCCTTTGCAACCTCTACGGCAGCACTGAAATTTCTGCGGCCGCGATCGCCAGTATGGAAGAAATCGCAGAAAACCCGGCCGTGGCTGGGAAAATCTGCAAGGGTACCCAGCTGGTCATCCTCGATGACAATGACAATCCAGTGGGACCCGGAGTCCCCGGCCGTATCTTCTGCCATAACAACTTGTCGCTCACCGGATACACCGACCCCAACATCCCTATCCCACGCGTCGGAGACCTGGTCCAAATCGGCGACCGCGGTTATATCGATGAGAACAATTACCTCTTTGTGCTCGGCCGTGCAGATGACATGATCATCGTTGGAGGCGAAAATGTGTATCCTCGCTCCGTCGAAGAAGTCCTTGAGCCCATGGCAGGCATCGCTGATCTCTACGCAAGCGGCGTGGAAGACGAGGACATGTTTGAGCGCATCGCGGTATGGGTCGTTCGCTCAGATTCTCCTGAAGGGGCAGCCCTCACCGAGGATTCCATCCGCGACTGGGTAAAAAATAATCTCGCGGAACACTCCATCCCTCGCGATGTCCACTTTGTAGACTCTCTCCCCCGCAATGCCACGGGCAAAGTAATCCCCCGCATGCTCAAGCCCTAA
>CpMEX9_244
ATGCTTCGTAAACTTGTCACCGCCCTTACTTCAGCAGCGATCGTGGTTTCGCTGACCACGGCTCCCCAAGCACTCGCAGCTGAACGCAACATGGTAGTCCTTGGAGACTCTATTATTGCGGATTCCCCGGCGACACAGTTGCTAGCAGATCGTTTCACCTCATCGAGGAATTGTCGACGCTCCCCTGATAGCTATGCGGAACAAGCCGGGCGTCGCTTGGGGCTTCCTGTACGCAATTTCTCATGTCCGGGAGTGCAATCTATTTCCACAGGTTCCTTTTCCGGCGGACCCTTCAACGTAGAGGTAGATTCGGCCCTTAACAGTGGCGCTTTGAATACGGCTACCGCGCGAGTAGTGATCACCCATGGGTTCAACGACACATACTTCAACGGAGGTGAATCTGAGGGCGCTACGCGTGCACGTTTTGTCGCTGCTATGCGCCCGCAGATTGATCGAATCCGTGCAGCAGCCCCGCATGCGCGGATCCAGATCGTTGGCTATCCGACCATCGTTACTGGCAGCCGTATCTGTCCACTACACATCATTCCTAATATCACCCTTCCGGTGCCGGCGGGAGCGATGGAGCGCTGGGAGAACCTTGCACAGTGGATGAACGTAGACCTTGCTCATGCGACCGGGGTGGAATTTCTAGATTTAAAGCCGCACACCCGGAATAACGGCATGTGCGCTCCTGATGCAGACCGCTACTTCTCTGGCGTTATTGACTTCACCGCTGGCAGAGGCAATATGCCGCTCCATATCAATGCCCGCGGACATGAACGTATCGGCGAGATCCTAGCCAACAGCTAA
>CpMEX9_245
TTGAAGGGAATCATCTTGGCAGGCGGGTCAGGTACCCGGCTACACCCCATAACTTTCGGCATTTCCAAGCAGCTCATGCCGATTTATGACAAGCCGATGATCTACTATCCACTTACCACGCTCATTCAGGCAGGTATCTCTGAGATCCTGATCATCACAACTCCTGAGGATCAGCAGGCCTTTCAGCGTCTCCTGGGCACCGGCGAGCAATGGGGTATTTCCCTAAGCTACGCGGTGCAACCGTCTCCCGATGGGCTTGCACAAGCATTAGTGATCGGCCGCGATTTCATTGGCAATGACGACGTAGCGCTGGTCCTCGGCGATAACATCTTTGATGGCAATGACCTAGATGCCTCTCTTCAAAATTGCTACACCCCCGGTAAAGCCACCGTTTTTGCTTATGAGGTCTCCGACCCTCAACGCTACGGAGTAGTTAATTTTGATTCCCATGGCATGGCCACCGCGATCGAAGAAAAACCAACTCACCCAACATCCAATTTTGCTGTAGTCGGACTCTACTTTTATCCCAATGACGCTGCTACACTCGCAGAACGCCTGACCCCCAGCGAGCGCGGAGAATTAGAAATAACCGCGCTTAACAGCGCTTATTTGGAGCAAGGACGGCTGCGCGTCCACAAGCTAGAGCGCGGAAGTGTATGGCTGGACACCGGCACGATCGACTCTATGAGTGAGGCCTCCTCCTATGTTGAGGTTTTACAAAAACGCACCGGCTCAATCATCGGATCCCCTGAGGTGGCTGCGTGGCGCGCCGGGTTTATCAACGACTCCCAGCTACGCGCATTGGGTCATGCTCAGCTGAAGTCTGGCTACGGCAAATATTTGCTGCGTGCCCTAGGCGAAGGCTGGTAG
>CpMEX9_246
ATGAACATAGAAACCTGCCCTATCCAGGGCATGATGGTCATCCATCTCGACTTGCATGAGGACTCTCGCGGCTGGTTCAAAGAAAATTGGCAAGAGTCCAAGCTTGTCGGCTTAGGACTCACCGGTTTCCGACCAGTGCAAAACAATATTTCCTTTAATGCTGAGGCCGGAGTAACCCGCGGTTTACACGCAGAACCATGGGATAAATACGTCTCCGTAGCAACCGGCTCAGTCTTTGGCGCCTGGTGCGATTTACGCGAAGGGTCCGCAACGTTTGGCGCCACATTTACCATCACCATTACCCCTGAGACCGCTGTCTTTGTTCCGCGGGGGGTGGCCAACGGATTCCAGGCTCTTGAAGCTACCGCATACACCTATTTAGTCAACGACCACTGGGCACCAGACGCTCATTATTCTTTTGTCAATCTTGCTGATCCTGCATTAAACATTTCTTGGCCGATCCCCCTCGATCAAGCGACCCTTTCCAAGAAAGACACGGCGCACCCTCCGCTAGCATCAGCGGTACCCGTACCACCCAAGAAAGTACTGGTTACCGGGGCAAACGGGCAGCTTGGCAGGACTCTAAAAAAGGTCTTCCCCCATGCCGAGTTCTGCTCTCGCACCGACTTAGACATCACTACAGACATTACAGAGGCGCGTCGCTGGGCTGACTACAGCGTAATTATCAACGCCGCGGCCTACACAGCTGTCGACGCCGCTGAAACTGATTCAACTGCTGCTTGGCGTACCAACGCGGAAGCTCCTGCTCGCCTTGCCGCGATTGCTGCTCGATACGGGATCACACTGGTGCATCTCTCTAGCGACTATGTCTTTGACGGCGAACTCCCTGTTCACAGTGAACAAGAACCCTTCAGCCCGCTGAGCGTCTATGGGCAGTCGAAAGCTGCTGGCGATACTGCTGTAAGCGTTGCCCCACAGCATTATGTAGTGCGCACCAGCTGGGTGGTGGGAGAAGGGAATAACTTTGTATCCACGATGCTCTCCCTTGCCGCACGCAGGATCTCTCCCCAGGTGGTAAACGATCAGCTAGGCAGGCTCACCTTTACTGAGGACCTGGCCGCAGGTATCCGATTTTTGCTCGATAATCATGCCCCTTATGGGGTGTATAACCTCAGCAATTCTGGGGAGATTGTGTCCTGGGCGCAACTAGCACAACGGGTATTTACGCTGGCGGGGCGTTCGGCTTCCGACGTTCAACCAGTAAGCACAACCGAATATTTTGCAGGAAAAGCACCCGCTGCCCCGCGTCCCCGCCACTCAGCCTTGGACTTGAGTAAAATCACGGGACTCGGGTTCACCCCACGTGATTGGCAGGATGCACTCGCGAGCTACTGCACCACACTGGATGCAAAGGAAGGCTAA
>CpMEX9_247
GTGAGAAAGAATTTGCTTGTTACCGGCGGCGCCGGCTTTATCGGTTCTAATTTTGTCCGCCGTACTCTAGAAACCCGCAGCGATTATCGCGTGAGGGTATTAGACAAGCTGACGTATGCAGGAAATAGCGCTAACCTCGATGGCTGCGACGCGGAGCTGGTCGAAGGCGATATTTGCGATGCTGCGCTCGTCGATAAGCTTTTGAGCGATGCGGACGTGATAGTGCATTTTGCTGCAGAGTCTCACAATGATAACTCCCTGGAAGATCCTTCTCCGTTTATTCATACCAACGTAGTGGGCACGTTCACGCTGCTGGAAGCTGCTCGACGCCACCGTGTGCATCTTCATCACGTTTCTACGGATGAGGTCTTCGGCGATCTCGAGCTTGAAGACCCTAACCGGTTCACAGAGCGCACCCCTTACAATCCTTCCTCCCCTTATTCAGCGTCCAAGGCGGGTTCTGATCATTTGGTTCGAGCATGGGTGAGGTCTTTTGATGTCTCGGCTACTTTGTCTCATTGCTCGAACAATTATGGTCCTTACCAGCACATTGAGAAGTTTATCCCCCGGCAGATCACCAATATCTTAAGCGGGATTCCACCCAAGCTCTATGGCACGGGTGAACAAGTGCGAGACTGGATCCATGTAGACGATCACAACGATGCTATCCATGCGATTCTTGATCGCGGTCGCATAGGTGAGTCCTATATCATCGGTGCCGACAATGACCACGTGAATAATAAACAAGTCATCGAGTTGATCTGCCATCTCATGGGAGCAGATTCTTATGAGCACGTCGCCGATAGGCCAGGTCATGACATGCGTTACGCTATGGATTCCACCAAACTACGCACAGAGCTGGGTTGGAAGCCTCGATTCACAGACACTGCCACCGGCATGCGCGAGGGTTTGAGCCATACTATTCAGTGGTATCGCGACAACGAGCACTGGTGGCGTCCTCTCAAAGACACCGTGGAAAACAACTATGCCAAGCGGGGTCAGTGA
>CpMEX9_248
ATGACTAGGCCACGGTTGCGTTCTACACCCGTTCCAGGTACCCGGGACTCCTACACAGGTGTGGATTTTAACCTCGGATTCCACGTACGTTGCTATGAGCTCATCATGGACTATGCGGTAGGCCCCAACCGGCTGGCGGCAGAGGCAACCTTATATATGGATAACTATCTGCCGCTTTCTCATCTGACCCTTGACTTTGCCGATAACCTCCGGGCTACGTCGGTAGATATCACAACAGCAGGCGGTGTGCGCACCGATGTGAAGCGATTCCGGCAGTCAGATAATAAACTCCGTATTTCTTTTACTGACCCAATACCTGCTGACGCGGAGTTTGCGCTCAGTATCAGCTATGCCGGAAATCCGCATCCTATCCGTACTTTCTGGGGTCTTATCGGCTGGGAAGAACTCACCAATGGTTCGCTGGTGGCCAGCCAGCCGTGCGGTTCACGCTCATGGCTGCCCTGCGACGATACCCCTGATGAAAAGGCGCTCTTTGACATCACATTCACGTGCGATTCCGATTACTCTGTCATTGCCAATGGCGGACTAATAAGCAAAAACACAAGTGGAGCCCGTACTACCTGGCGTTATCGCTCTGAGCACCCGTTGGCTACTTATTTGTCCACCATCCAGGTAGGCCAATATCAGGAAGAATCCCTCAATCACACTCCTCCGATCACCACTGTGCCTATTAGGGGTTACGTTCCTCCTCACATGATCTCCGGCTTTCGCAATGACTTTGCGCAGCAGGAAGAGATGCTGGCCATATTCAGTAAGCTGTTTGGCAGCTACCCCTTTGACTCCTATTCAGTAGTGGTAACGGAAGACGAGTTGGAAATTCCTTTGGAAGCCCAGGGGCTCTCCATCTTTGGCGCAAACCATGCGCGGGGCCACGGCCAATGGGAACGGCTCATAGCCCATGAGCTCTCGCACCAATGGTTTGGCAATTCTCTAGGCCTTGCACAATGGAACGATATCTGGCTGAACGAGGGCTTTGCGTGTTATTCGGAATGGTTATGGTTTGAGTATTCTGGCCGTGGTCCAACCGCTCACGAATCTGCACGCTTTCACTATGATCAGCTTGCTGCGCTTCCCCAAGATCTACTTCTCGCGGATCCGGGCCCAAAGGATATGTTTGATGATCGCATTTATAAGCGAGGGGCTCTCACTGTCCATGCTCTGCGCTGCGAGCTTGGCGACGCCCCCTTCTTCCGCGCCGTCCAACGCTATGTGGCGGCAGGCCGGCATTCAGTAGTAGAGCCGCATGATCTACGCCGAGAAATCCTCAAAGAAGCCTCTAACCCACAGCGTTGTGAAGAGCTCTGGGCCAGCTGGCTCTATCGCACGGAACTACCCGAGTTCCCCAACCCATAA
>CpMEX9_249
ATGAGTACTACACCTTTCCCCCGCTCGGAGCACCACTCGTTAGCAGACCTGCCGTTTAACGCTGATGTGCTTGAAACCATCGATGCCCCAGAGGCTCTCGACTGGGCTAAACGCTGGTCGCATGCAACCGAATCGGCTCTTGATTTTTCCGATCTCCAGCAGAGGATGCGATCCGCTCTCAATGTAGACACCAAGATTCCTTATGTGCTTCGTCGCGGTTCCTACCTCTATAACTTCTGGCAGGACGCGGATCATCCCAGGGGCCTGTGGCGCAGAACTACCTTGGATGCTTTCCTCTCAGGAACAGAGGAATGGCAAACCCTCATAGACGTAGACAAGCTTGCGCATGAGGAAAATGAAAGTTGGGTGTGGAAGGGCGCGCATGTTCGCCCCCATCACTTTGACCGGGCTCTCGTCCAGCTTTCCCGGGGTGGCGCCGATGCCGTAGAAATTCGCGAGTTCGATCTATGCGCTAACGACTTTGTCACCGCTGACCCTTTTCATATTCCAGAGGCCAAGACTCGCGTCAGTTGGGTGGATAGAGACACTCTCCTTATCGGAACAGATCTAGGCCCAGGAACACTAACGGATTCTGGATACCCGGCGCGGGCTTACACATGGCAGCGTGGTACTCCTCTTCAATCCGCCAAAGAGTTTTTTGCTGATAAGACCAGCGACCTGGCGGTTTCAGCGTGGGCAGATTCTACTCCTGGGTTTGAGCGAAAATTTATTCGTCGCGCACTAGATTTTTATCGTTCACACACCTTTATCGAGCGTGACGAAGCGTTGCAAATAGTGGAAGTTCCCGAGGACTGCGAGCTTGCTTTTCATCGGCAATGGATGTTTGTTTTTCCGCGTGAGGATTACGCGGGTGTTCCAGCTGGCGGAGTCGGAGCCATTGTTTTTCAGCGCTTCTTAGACGGCGACCGCGACTTCCGTAGAGTGTTCACGCCCACTCCCACAACGAGCATTCAAGATATTTCTTTTACCAAGACCCGAATCATTTTGACCGTACTGGATAACGTCAGCTCCAGGTTAGAGGTGCTCAGGCTGGATTCTCTTGAGCCCGAGGACGCAACAATTCAATTACCGCCGCTCACAACGGCACGCGTCGTCGCTACCTGTGATGATAGTGATGAGGTGTGGCTTGGCGCGTCCTCTTTCACACAGCCTGATACGTTATTCCGCGTTGATGTGAATGATTCTCTTATTCCTGTTGAAGTCCGTCATGCCCCAGCACTTTTCAACGCCCATGGCATGGAGACTCGACAGCACTGGGCGATCTCTGCGGATGGGACAAAGATCCCGTACTTTATCGTCGGCGATTTTTCCCAAGGGCCGCGCCCCACGCTCGTGGGCGGCTACGGAGGATTTGAGGTCTCCCTGGTCCCCGGCTATTCAGCTACGAGAGGCTTAGGGTGGCTAGAACAAGGTAATTTTTATGTCCAACCCAATCTCCGTGGCGGTGGCGAGTTCGGTCCCGCATGGCATGAAAGCGTTATCAGGATGAACCGACCGCTTATTTATCAGGATCATCAAGCTGTGCTTAAAGACGTCCTCTCCCGCGGATACGCTTCCTCTATCTTTGTACGAGGAGGTTCTAATGGTGGTTTGCTCACGTCAGTGGCGCTCACTTCCTACCCTGAGCTTATTCAAGGGGCTGTTGTTCAAGTGCCGTTGACTGATATGCTGCGGTATCACCAGTGGTCCGCTGGGTCATCGTGGATTGCGGAATATGGCGACCCTTCAGATCCACAAGAACGTGAAGTCTTGGAAAGCTACTCCCCGCTGCATAACATCCGCGAGCACTCGGAAGTTTCTTATCCACCGGCGCTGGTTACCACTTCTACCAGGGACGATCGCGTCCACCCCGCGCATGCTCGGTTATTCGCTGCGGCGCTAGCCGATTGCGGGCAACCGGTTGATTACTACGAGAATGTTGAAGGTGGCCACGCAGGAGCTGCCGATAATGAGCAGGTAGCTTTCATGGAGGCCTTGATTTTCACATGGTTGCAGAAACATGCAGACCAAGCTTCCCCTTCTCGCTCGATCTTTACTGAGGAAGGTTCTCATCATGACTAG
>CpMEX9_250
ATGAAGTTCCTTCGGTCGATCGCAGCCTTCTCGGTTGCTACTGCAACTACTGTCAGTCTTCTTGGCGCCGCCGTCGCACCGGCTGCCGGCGCAGCTGAAAAGACTCCCGCGCAGATCAGCAATGGCACTGCGCTAGCAGATGTTCACTTTGGTGCAACCCCGGATATAAGCCCGGTATGGCGCGAGAAGCTCGACAACGATCGTGTGGTGGAGGCGTGGGCGCACTCCCCTTCCATGAACCGCAACATCCCAATGGTGGTTCTCAAGGCCTCGAGCCCCGACCGACCAACTGTCTATCTCCTTAACGGTGGCGACGGCGGAGAAGGCCGCGCTAACTGGATCATGCAGACTGACGCGATGGACTTCTACAAGGGCAAAGACGTCAACGTTGTCATCCCCATGGCAGGTAAGTTCTCCTACTACACCGATTGGGTTTCCGATAACGCCGCCCTAGGCGGCAAGCAAAAGTGGGAAACGTTCCTTACCAAAGAACTTCCTGGCCCGATGGAATCCATGCTCAAGGCAAACAACAAGCGCGCCATCATCGGCATGTCCATGTCTGCCACCAGCTCGCTGCTGCTCGCCGAGCATGCAAAGGGCTTCTACGACGCAGTAGGTTCTTTCTCTGGTTGCGCAGCTACCTCCAACCCCATGGCTTATCAGTTCCTGCGCCTGACGTTGCAGCGCGGACACGCAACTCCTGAGCAGATGTGGGGCCCCATGGGTTCTGACTACAACCGCTACAACGACGCAGTCGTCATGGCTGAAGATCTCCGTGGCACGGAGGTCTATGTATCCAATGCCAGCGGCGTCGCAGGCGGACATGATATTTTGGCTAACCCCCGCTTCGCTGGCCTCGACCCGGCAATCGCTTCCGCTGGTCTTACCGCAGTAGTCGTAGAAGGCGGCCTCATCGAGGCAGGAACCAACATGTGCACCAACGACCTCAAGGTTCGTTTGCAGTCCCTGAACATCCCGGCTGACTTCAACTTGCGCAACACCGGTACCCACTCCTGGAGCTACTGGCAGGATGACCTCCGTGCTTCTTGGGCTACATTGGAGCGCGCTTTTAATAAGTAA
>CpMEX9_251
ATGGACAAGATTGCTGCTTTTTTTAGTAATCCACTCGGTTCGATCCACGCCTTTATCAACGAGGCTATCGGTGCCACTGTTCAGGCGGGCTCCGCAGGTTTGAGTAACTTCTGGCACCTAATCGGGTTGCTTTAA
>CpMEX9_252
GTGACTGAACATTATGACGTTGTAGTACTCGGCGCTGGCCCTGGTGGCTATGTCGCCGCCATCCGCGCAGCCCAGCTCGGTAAGAAAGTCGCCGTAGTTGAAAAGCAGTACTGGGGAGGTGTCTGCCTCAACGTTGGATGTATCCCGTCCAAAGCTTTGCTCAAGAACGCTGAGGTCGCACACATCTTTAACCATGAGGCAAAGACCTTTGGCATCTCCGGTGATGTTTCTTTTGACTTCGGCGTTGCGCACAAGCGTTCCCGCAAGGTTTCTTCGGGAATTGTCAAGGGCGTTCACTATTTGATGAAGAAGAACAAGATCACTGAGATCGATGGGCTTGGTAGTTTCAAAGACGCTAAAACGATTGAAATTTCCGAGGGCAAAGATGCAGGAAAGACCGTTACTTTTGACGACTGCATAATTGCTACAGGGTCCGTTGTTCGCTCTCTCCCCGGTGTAGAGATCGGTGGAAACATCGTTTCTTTTGAGGAACAAATTCTCAAGGAAGAAGCACCTAAGTCTATGGTGATCGTTGGCGCAGGCGCCATCGGCATGGAGTTTGCTTATGTTCTTGCCAATTATGGCGTAGAGATCACCATTGTGGAGTTCATGGATCGTGTACTTCCCAACGAGGACGCGGATGTTTCCAAGGAGATCGCTAAGCAGTACAAGAAGCTCGGCGTGAAGCTCCTCACCGGCCACAAGACCACCGCTATCCGCGACAACGGTCAGGGCGTAGAGGTAGACGTGGAGTCTAAGGATGGCTCCAAGTCAGAGACCATCAAGGCAGAGCGTGTCATGGTATCCATCGGTTTTGCACCACGCGTGGAAGGCTATGGCCTGGAGAACACTGGTGTAAAGCTCACCGACCGTGGCGCTATTCAAATTGACGACTTCATGCGGACAAACGTCGACCACATCTACGCTATTGGTGATGTCACTGCGAAACTGCAGTTGGCGCATGTTGCGGAAGCACAAGGCGTTGTGGCAGCTGAGACCATCGCTGGAGCAGAAACCCAAGAGCTGGGCGATTACATGATGATGCCTCGCGCCACCTTCTGTAACCCGCAGGTGGCTTCCTTCGGATACACCGAAGAACAAGCCAAGGAGAAGTTCGCCGGCCGGGAGATCAAGTCCGCTACGTTCCCATTCTCTGCTAATGGCAAGGCGCAAGGCCTCGGCGAGTCCGCTGGATTTGTCAAGATCGTTGCAGATGCTGAGTTCGGAGAGCTCCTCGGTGCTCACATGGTGGGCGCAAACGTCTCTGAGCTTCTGCCAGAGCTGACTTTGGCACAACGCTTTGACCTTACGGCGGAGGAAATCGGACGTAACGTTCACACTCATCCGACCCTGTCTGAGGCTATGAAAGAGGCAGCAGAAGGCATCATGGGACACATGATTAACCTATAA
>CpMEX9_253
GTGTCTGGTGGTATCAAAAACCTACAAATACACCTCATTGGTGAACTTGCTCACGTATTCTTTAAGTTCATGAGCAAGACATACGTTGGTTCGCGGCTGCGGCAGCTGCGCAAAGAGCGTGGCCTTAGCCAGGCCAATTTAGCCGGCACGCTTGAGCTTTCGGCAAGTTATGTCAATCAAATCGAGCACGATGTCAGACCTCTCACTCTTCCCGTGCTTCACCGAATCACCGAAGTCTTTGGCGTCGACGCCACTTTTTTCTCCAAAGACGATGCTTCACGGCTTCTAGCAGAAGTCCACGATGTCATGCTGGACAAAGAACTCTGTCCCGAGGACATAGACCTGCAAGAACTCTCCGACCTGGTAGATCATCATCCTGATATCGCTCGCGCCGTCGTAGAAATGCATCGTCGTTATCGCAATGTTCGAGACAAGCTCTCAGCGGCCACAGATGCCCGTTTAGTTAACAGCCTCGACGAGACACGGACAATCTCGGGGGCGCTTTCTATGCCTCACGATGAAGTTCGTGATTTCTTCTACGCGCGCCAAAACTATCTAGACGACCTCGACCACACAGCCGAGGCCATCTCCGCCGAGTTGGGCATTACCACGTTTAATATCCGCGCTAACGAGGCAGCGCTCATAGATCGATTGGAATCACGGCACGGGGTGACCATTAAGGCTGGAAGAGACATCGGCAGCACTTTGCACCACTTTGATACACAGACCCGGGTGCTTACTTTATCCACCAGACTCATTACCGGTCAGCGCGCTTTTCGACTCGCCACAGAGCTTGCTTTTTTGGAGGCCAATGAGCGTATCGACGCCTACCTCGCCGACGCCTACTTCACTTCCAAGGAGGCACGTACCCTGGCACGGCGCGGCATCGCTTCTTATTTTGCAGCTGCCGTTATGCTTCCCTATCGGCTTTTTCATGCTGAGGCGGAGCGCTCCGGCTACGACATTGAATATTTATGTCAGATGTTTGGGGTGGGATATGAGACCATATGCCATCGGCTTTCAACCTTGCAGCGCCCTAATTTACGAGGCATCCCCTTCACTTTTGTCCGCGTCGATCGCGCCGGCAACATCTCTAAGCGCCAATCAGCCACGGGGTTCCATTTCACCCATGCAGGCGGAACTTGCCCATTATGGAATGTCTACGAAACGTTCACCAGCCCCGGCACCATCATGCGGCAACTCGCTCAAATGCCTGATGGCCGCAACTACCTTTGGGTGGCCCGAACGGTACGGCACCATCAGGGGCGCTTTGGGGAAACTGGAAAAATGTTCTCCATTGGCCTGGGTTGCGAGGCACGTCATGCGGCGCGAACGGTATATGCACATGGACTCGATGTAAAAACTTTTGCCAACGCCGTCCCCATCGGGGCGGGGTGTCGCGTATGCACTCGTGAGGATTGCGCCCAACGGGCCTTCCCCGCAGTAAATAAGCTCATTGCTATTGACGCCCACATGTCCTCTGTGGCGCCTTACTAA
>CpMEX9_254
ATGACTGTAAATAACATCGACCGTGACGCAATCGCGCACGGCAAAATCACTGAAAAGCCGCTACGTGAGCGGCCAAAGTTCCCGACCTGGGCACTGAAGCTCACTATGGCCGTCACTGGCCTGATCTTCTGCTTCTTTGTGGTCTTCCATATGGTCGGAAACCTTAAGGTTTTCTTACCGTTCTATGAGGACGGTACGCATCCGATCGACGTCTATGGCGAATGGTTGCGCAACCTTCTTTATCCGCTCTTCCCGCACGGTGCATTCCTGTGGCTGTTCCGCATCACGCTGCTTCTCTGCATCGTTTTGCACATCTACGGCGCTTTTGCACTCATCGGCCGCTCGAGCCGTTCACGTGGTAAGTTCCGCCGCACCAACCTCATGGGTGGCATGAATTCCTTTACCACCCGCACGATGCTAGTGACTGGCGTTATTTTGCTTGCCTTCATCGTCTTCCACATCTTGGACCTGACTGTTGGTGCAACACCAGCCGCCTCTGAGGTATTCGAGCACGGCCATATTTACGCCAACATGGTGGCAAGCTTTAGCCGTTGGCCCGTCACTATCTTCTACATCATCGCGATGGTGACACTCTTCATGCACCTGTCGCACGGCATTTGGCTTGCTGCAAGCGACTTGGGCATCACCGGTAAGCGTTGGCGTGCAATCATTCTCTTCCTCGCTTACCTTGTTCCCGCAATCGTAATGATTGGCAACATCGCAATTCCGCTGTCTATCGCATGCGGCTGGATCAGCTAG
>CpMEX9_255
ATGAGCTTTAACTCTGAAACCGCTACTCGCCCTGAGTTCACCCAGCCAGCTTCCATCGTCGATGGCGTAAAGCTGGGCAGCATCCTTGAATCCAACGAGCCCAAGGGCGTTCCTACCAAGGACATGTGGGAGTACCAAAAAGACCACATGAACCTGGTTTCCCCACTGAACCGTCGTAAGTTTACGGTCCTTGTTGTGGGAACCGGACTTTCCGGTGGCGGCGCTGCTGCTGCCCTCGGTGAACTGGGATACAACGTGAAGGTCTTCACGTACCATGACGCTCCTCGTCGTGCGCACTCCATTGCTGCGCAGGGTGGTGTGAACTCCGCTCGCGGTAAGAAAGTGGACAACGACGGTGCTTACCGCCACGTGAAGGACACTGTGAAGGGGGGCGACTACCGCTGCCGCGAGTCCGATTGTTGGCGCTTAGCGTATGAATCCGTACGCGTCATCGACCACATGAACGCCATTGGTGCTCCTTTCGCTCGCGAATACGGTGGAACCTTGGCTACTCGTTCCTTCGGTGGCGTGCAGGTTTCCCGTACGTATTACACGCGTGGTCAAACAGGCCAGCAGCTGCAATTGTCCGGTGCTGCAGCATTGCAGCGTCAGATTGGCCTCGGGACTGTGGAGATCTTTACGCATGCAGACATGCATGATCTGATCCTTACAGATGAAAACGGCAAGAAAGCCTGCCGCGGTATTGTCACCCGTAACCTGATCACAGGCGAGCTCACTCCTCATACGGGCCATGCAGTCATCCTGGCTACTGGCGGTTACGGCAACGTCTATCACATGTCTACGCTGGCTAAGAACTCCAACGCATCGGCAATGATGAGGGCGTATGAGCTCGGCGCTTATTTGGCTTCTCCGTCTTTCATTCAGTTCCACCCGACAGGCCTTCCGGTTAACTCGGAATGGCAGTCGAAGACGATCCTGATGTCCGAGTCTTTGCGTAACGACGGCCGCATCTGGTCCCCACTCGAGCCCAAAGACGATCGCGATCCCAACACGATCCCTGAAGAAGAGCGCGACTACTTCCTTGAGCGCCGCTACCCGGCATTCGGTAATCTCGTGCCTCGCGACGTAGCATCGCGTGCTATTTCTCAGCAGATCAACAAGGGACTCGGCGTTGGGCCTCTGCACAACTCCGCTTACCTGGACTTCCGCGATTCCATTGAGCGTCTTGGTGAGAACACAATCCGTGAGCGTTATTCCAACCTCTTCCAGATGTATGAAGAGGCAATTGGTGAGAACCCATTCAAGGCTCCGATGCGTATTGCCCCGACTTGCCACTTCACCATGGGCGGCTTGTGGACGGACTTTAATGAGATGACCTCTATCGACGGTCTCTTTGCCGCAGGTGAGTGCTCCTGGACCTATCACGGTGCAAACCGTCTGGGCGCTAACTCCCTGCTTTCTGCCTCTGTCGATGGCTGGTTTACCTTGCCGTTTACTATTCCGAACTACTTGGCTAACCACCTTGGAGAGGCCAAGCTAGCTGAGGATGCTCCTGAAGCAGTTGCTGCCGTGGCACGAGCTCAGGCTCGCATAGACAAGCTCATGAACATTAAGGGCGATGATCCTCATGGTCCTGAGCATTATCACCGCCAGCTGGGCGATATCCTCTACTTCTCTTGTGGCGTTGCCCGTAACGTTGAAGATCTGAAGACCGGTATTGAGAAGATTCGGAAACTCCGTAAGGAATTCTGGTCCAACCTCCGCATTACCGGTGAGGCAGAAGAGATGAACCAGGTTCTTGAGTACGCATGCCGCGTAGCTGACTACATCGACCTCGGCGAGCTCATGTGCGTTGACGCGCTCGACCGCGATGAGTCCTGTGGTGCGCACTTCCGTGAAGATCATCTCTCTTCTGAGGGTGAGGCAGAGCGTGACGACGAAAACTGGTGCTTTGTTTCCGCTTGGGAGCCAGGCGCACAGGAACACGAGTTCATTCGCCATGCTGAGCCACTCACATTCGAATCGATCCCGCTGATGACAAGGAACTACAAGTAA
>CpMEX9_256
ATGAAACTCCATCTTGAAATTTGGCGTCAGGCCGGTCCTCACAGCGAAGGTCATTTCGAGTCCATCGACGTCGAGGACGCCGTAGCGCAGATGTCTATCCTTGAGCTGCTGGACCACGTCAACACTGGCCTGGTTGAGGAGGGCAAAGAGCCCTTTGTCTTTGCTTCGGACTGTCGTGAAGGCATCTGTGGCACCTGTGGCCTGTTGGTTAACGGACGTCCGCATGGCCTGGACAAGAACAAGCCTTCCTGCCAGCAGCGCCTTGATCACGTGGCAGATGGTTCGACCCTCAAGATCGAGCCTTTCCGTTCTGCTGCTTACCCAGTGATCAAGGACCTCGCTGTTGATCGCTCGGCTCTTGACCGAGTGATGCAAAAGGGTGGCTACGTTTCAATCAATGCCGGCACGGCTCCGGACGCAGACACCATTTACCAGAACCACGAGAAAGCTGAGCTTGCTCTTGACCATGCTGCATGCATCGGTTGTGGCGCCTGTGTAGCTGCGTGCCCCAACGGTGCAGCGCACCTGTTCACGGGAGCAAAGCTTGTGCATCTCGCTCTTATGCCTTTGGGTCGTGAAGAGCGTGGCAAGCGTGCCCGCAATATGATTGATGAGCTTGAGACCAACTTTGGTCACTGCTCGCTGTATGGCGAGTGCGCAGATGTCTGCCCGGCAGGCATTCCGCTTTCCGCCGTCGCAGCTATCAACAAAGAGCGGGCCCGCGCTTTCTTCCGTGGTAAGGACGACTAA
>CpMEX9_257
ATGTCTCATTCAGCACCTGCAACGCAGGAGACTGCGGGATACCCAGTTTTCGAGGGGCGCATGCACTACATCGATGGCTATGACCCCGCGAGCCTTTGGGCACCGCATTCGTCGCTACAGCGTACGAGTACGTGGGTGGGCATGGGTGCCATTCTTGTTTCCCTTGCAGGTTTCGGCGCGCTGATCTTTGGCTTGGGTGCTGCTTCTGTAGGAAGCCAAGATGCCTGGGCTACCTACGTTATTATTGGCGCGGTTCTAGGTTTTGCTCTGCTCATTGGTGGTTTTCTTTTGGTCCACCATGGTCGCCGCAACTACCGTCAGTATCGTGCTGAAACCGGTCGCATGAATTAG
>CpMEX9_258
ATGAGTGTTATGGCACAACATGCAGCTCCACGCGGACTCGCGGTTCCTGGTCCCCCTCCTGAAGCGGAGGCTGAAAAGAGACGTGCGCTACGGAAGCACAAGACTATTGCTACGGGCTTACTTTTTGTTGCTGCGGCGATTTTTTTGAGCTGTCAGTGGTATACCTCGGTGACTGATCCCACCCCTGCATGGGTGGGCTTTGTCCGGGCGGCCGCTGAGGCCGGAATGGTCGGAGGCTTGGCCGATTGGTTTGCGGTAACTGCTTTGTTCCGATATCCCTTAGGCATCAAGATCCCTCATACGGCGATTGTGCGTCGGAAGAAGGATCAAGTGGGAGTAGCCCTGAGCGGATTTGTAAGCGAGAACTTTCTCAACGCAGAACAAATCACAGAGAAAGTGTCCCAAGCACATGTAGCTAGTCGCATCGGTGAGTGGTTATCTGAGCCGGATAATGCTGAGACCGTGTCGCGCGAAGTCGGTGCTTTTACCGCGAAGGCGGTCCGAGCGCTGGATCCTCAGGACGCAGAGGCGGTTATTAAGAAAGCAATTGTGGAAAAGCTCGCTGAGCCGGAGTGGGGACCACCCCTTGGCCGACTCTTACAGCAGCTCAATCAGGGCGGCCAGACGGAACCAATAGTGGATCAGCTGGTTTCTTGGCTGCATAAGAAGGCGCTGACGTCGGAAAGCTTAATCCTCAAGATTTTGGGAGAGCGCGCGCCTTCTTGGGCGCCAAAGTTTGTCAATGAGCTGGTGGGCGAGCGCGTGTATCGGGAGCTTATTCAGTGGACGGCTGCGGTGAAGAGCGATAAAAATCATGAGGCTCGGCAGGCAATCAGGCGTTTTCTGGAAAAATTCGCTGATGATCTGCAGACGGATCCGGTTCTGATCCAAAAAGTGGAAGACGTCAAGCACGATGTGATGGGCTCGGCGCCAGTGCAGGATGCTGCCTCGACCATCTGGGCTCATGTGTCTAAGAACGTGATCCTTGCTGTGGAAGACGCGGACTCCCTGCTGCGCCAAAAGATTAAAGAATATGCGCTGGAGTGGGGTAACCGGATTCACTCCGATGATGCACTGCGTGCAGACCTTGGCGCGCGCATCACCAAGGCTGCAGCTTTCCTTGCGGACAATTATGCGGATCAGGTGACGTCGATTATTTCGGAGACCATCGAGCGCTGGGACGCGGATGAGGCCAGCGACAAGATTGAGTTGATGGTGGGTAAGGACCTGCAATACATTCGTCTTAATGGAACAGTCGTGGGTGCTCTTGCCGGCTTGGCCATCTACACTGTTTCATATTCACTCTTTGGGGTGTAA
>CpMEX9_259
ATGACCTTTGTTTTCCTGATTTTTGGTTACCTTCTTAAGGCGGCAGTTTATCTTGCAGTGGCTGCTGCCCTGATTGGCGCGGGATTAGCAGCTGCAACGCGAGCCGATGCTTTTGAAGCAGGAGACCGACAGAACAAGTGGATCTGGGTGGGGCTGCTTCTGCTAGCGGCCCTCATGGTGTATCTAAAAGTCCAGTTCCTTTCTTGGATTGGATTGGTGATCATTGGCCTGTATTGGTTTGATGTTCGCCCTCAAATCAAGAACATCCTTAATGGTAACTATGGCTGGTGA
>CpMEX9_260
ATGGTAACTATGGCTGGTGACCGAGGTATGGCTAGCGATAAGACGGTGGTGGTCACGCTACTGGATCCGCTGGCAACAGCTGATGATGTGAAACAGCTTGCGGCAACCGCCAGGCAACAGGGGATGGGAATCTGCGTGGAGCCCTCGCTATTGCACGCAATCGATGCAGCAACGGAGCACGCTGAACAATTCCCCGTGGTCTCCTGGGCGGGATACCCCACAGGTAAGCATCATGTGCTGATTAAGGCGTCTGAGGCTCGGCTCGCAGTGCAATCTGGGGCAACGATGGTGATTTATGTCCCTGATCCGGCTTCGCTTATCCACACCACCGGTGCAGCCTTTATCGGAGAGATCGTGGCAGCACGCGAGGCCGTGCCTCATCCTGCCCAGCTCGCGGTGCTTGTCGACGACACCCTTCTAGGTGAAGAGCTACGTGCCCGTGCACATGAGTGGTTGGCAAAAGTAGGCGTGGACGCGGTGGTCTCCTATAGCGTGGGTGATCACGAAAAGAGCGGAATCCCGCTGTACGTTTTATGCGATATAAGTGAAGCCCCCGTGCACAAGGCAGCGGGAGCTCATGGAGTTCTGGTAACCGGGCTTTAA
>CpMEX9_261
GTGTCTAAAACTATTGGTTCTCGCATTAGTAAACTTATCCTCACAATCATCGTTGTACTGATGGTCCTCCTGCTGCTGGCCGAGTTCGGCGTACGCTGGAGCATCAGCAAACAACTCAAAGATGCTGTGGGTTCCAATTCCACTGGTCAAGAAGCCAGCATCTCCTTCGGGCCAACTCCTTTACTTTTTTCAGCCGTAACTCAAAACATCCCTAGCGTTACTATTGAGTCGCCTTCGACTGTCAATATTAAGCACCCCGGCGGCGCCAACGCCGTCCCAGAGGTCACCGGCACGCCTCAGGCCTTTATTAACGTGGATTCTTTAAATATTTCCGATCCCGATAACCCAGTCGCGGCTTCGCTCTCACTTCGGACCACGCTGGCAGACGACTACCTCCTAGCCGTACTCCAAAAAAGCATCGCCGAAAATCAGACACATCAACCTGCTCCGACCGAAGGAAAGGATAACGAGCTGGGCGCACTCGCAGGTACTTTCCTCCAACAGCTTATTCAGGTAACTGGGATCACCTCTAACCCTGCAGATGGCACGGTGAAGGTGGATATCACAGGTGGAGCAGCCAAACTTACGCTTAAACCGGAGGCTGTCGACGGCCGGCTGTCCTTCACCGCCACCAACGCCAGCTTCCTCGGAGTTGAGCTGCCTTCTACAGTTTCTGACGCCCTGACCAAGGGTCTACGCGATCAGGCCAGCACGATGGCCGGAAATCTTAAGATTAAAAGCGTTAAGGTAGTAGAGCATGGCGTCACAATTGAAGTTGACGGAGAGAATGTCAATCTCAACGAGCTAGGCAAAGAGAAGGACCAGCAACCGGTAGCCCCCACGCGTTAA
>CpMEX9_262
ATGGCCGATGGAATTAACTCCACAGTTACGGTCGAACGCTCAGATGGCCCGCGTCTTCGTGGCACAGCCGCAGGCATCGGAACAGATCTTGAGCTTGAGGATGTCTCCCACAAGGAGCTGATTGAAGCCCGTCGGACCGGCGATATCGCTCTGGTGCATTCGTGGGAGCTAGTCACCGCCGTCGATGGCCCAGGCACTCGCATGACCATGTTCATGGCGGGCTGCCCTCTGCGTTGCTTGTACTGCCACAACCCCGATACCATGCAGATGAAAAAGGGAACGCTCGAACGGGTGGAAGACATCATTAAGAAGATCAAGCGCTATCGCAGGGTCTTCAAAGCCTCCGGCGGCGGACTCACAATCTCCGGCGGCGAGCCGCTCTTTCAGATAGCCTTCACACGCAGAGTACTCAAAGAAGTACACGACGCAGGGATCCATACCACCATAGACACCTCGGGGTATCTGGGTGCTCGTCTCAGCGATGAGGACTTAGAAAACATCGATCTTGTGCTTCTCGACGTCAAAGCAGGCGACGAGGAAACTTATCGCCGCGTTACTGGCCGCGAGTTACAACCAACTATTGATTTTGGCAATCGTCTCCACGCCGTGGGCAAACCCGTATGGATTCGTTTTGTACTCGTTCCTGGGCTCACCGATTCTCCAGAAAACATCAATAAGGTCGCGGACATCGTTGAGCAGTGGAAAGACAACGTAGAACGCGTCGAGGTACTTCCCTTCCACAATATGGGTGCGGATAAGTGGCATGAGCTTAACCTTCAGTACGATCTTGAAGACGTCAAGCCTCCGACAGAAGAGTCGGTTGCTTTTACTAAGAACGTTTTTCGTTCTCGCGGGTTGCTAGTCCCTTAA
>CpMEX9_263
ATGTCTTCCAAGACTTTTGAAGAGCGCCTCAACGACATGAAGACCCAGCGCAACGAGAACAATGCAAATGCAGGTCTCTATCATGCAAACATCAACGTCCTCGATCAGAAGACGCTTGAGGATGCCATGGAGAATCCTGACAAGTACCCGAACCTCACCGTTCGCGTCTCCGGCTACGCCGTGAACTTTGTCAAGCTCACCCGTGAGCAGCAGCTCGACGTTCTCTCGCGTACCTTCCACCACTCCGCATAA
>CpMEX9_264
ATGGCAAAAGCCGTCAAAAATAGCTCAGCCCCCGACGTACGCGCCCAGGACCGAGTAAAACTAGCGGCTATGCCATCTAGGAATCTCCGTATCCCTGAACTACAAGGATCACAGTCACTCGATTTTAGAGAGGGCACTTACTCGATGACCACCGCCCAACAAGAAACGAACGTATCTGCTTGGGAAGGCTTTGCCGCCGGACCATGGCAGGAAGACATCGATGTTCGGGACTTTATTCAGCGCAACTACACTCCCTACGATGACGACGCCAGCTTCTTGGCAGGCCCCACAGAGAAAACGCTCCGTGTATGGGACACCTTGGAAAAGAATTACCTTTCCGTAGAGCGTAAGAAGCGCGTTTTTGACGTAGACACCGACACCCCTGCGGACATCGACGCATTCCCTGCCGGGTACATCTCTGAAGACGACAACGTCATCGTTGGCCTGCAGACAGACGTTCCGCTGAAACGTGCGATGATGCCTTTCGGTGGCTGGCGCATGGTTGAGACCGCCATTAAAGAAGCCGGCAAAGAAGCAAACGAAGATATTAAGAATATCTTTACCAAGTACCGCAAGACCCATAACGAGGCAGTCTTTGACATCTACACCCCTCGTATCCGTGCAGCGCGTTCTTCCCACATCATCACAGGCCTTCCCGACGCATATGGCCGCGGTCGCATCATCGGCGATTATCGTCGCGTGGCGCTATACGGAGTTGATTTCCTCATCGAGGAAAAGAACCGCGCCAAAGACGCTGTAGCAACTGAGAACTTCTCTGAGCACTGGGCTCGTTACCGCGAAGAGCACTCCGAGCAGATCAAGGCCCTCAAGAAGCTGAAGATCATGGCCGCTGCCTATGGTTTTGATATCTCTCGCCCAGCCAAGACGGCTCAAGAAGCTGTTCAGTGGACATACTTTGCTTACCTAGCATCAGTTAAATCCCAAGATGGCGCCGCCATGTCCATCGGTCGTCTCTCAGCATTCTTGGATATCTACTTCGAGCGCGATCTCGCCTCAGGGCTGATCACCGAGGAAGACGCCCAGGAAATGATCGATGCTCTCGTGATTAAACTGCGCATCGTCCGTTTCTTGCGCACCATCGATTATGACCAGATCTTCTCCGGAGATCCTTACTGGGCAACCTGGTCCGACGCTGGCTTTGCAGAAGACGGCCGCTCCATGGTGACCAAGACCTCCTTCCGACTGCTACAGACCCTGCGCAACCTGGGTCCTGCACCAGAGCCAAATATCACCATCTTCTGGGACCCCGAGCTGCCCGAAGGTTACAAGGACTTCTGCGCTGCAATCTCTATTGAGACCTCCTCGATCCAGTACGAGTCTGACAAGCAGATTCGCGATCAATGGGGCGATGACGCCGCCATCGCTTGCTGTGTGTCACCCATGGCTATTGGCAAGCAAATGCAGTTCTTTGGCGCCCGCGTCAACAGTGCAAAGTCACTGCTCTATGCAATGAACGGCGGCCGTGATGAGGTCTCTGGCAAGCAAATCACCGAACCAGGTTTGTTCGCCCCCATCCAGGGTGATGGCCCATTGGACTTCGATGAAGTCTGGGAAAAATACGAGAACATGCTCGATTGGGTCGTAGGCACCTATATTGAGGCACTCAACATCATCCACTTCTGCCATGACCGCTACGCCTATGAGTCCATCGAGATGGCTCTGCATGATTCCAACATCGTCCGCACCATGGGATGTGGCATCGCAGGTCTGGCTATCGTCGCCGATTCGCTTTCTGCCATCAAGTACGCAAAGGTCACCCCTGTACGCGATGAGACCGGCCTCATTGTGGATTACATCACTGAAGGCGACTTCCCACGTTATGGCAACGACGACGACCGCGTCGACGACATTGCCGCAACCATTGTTCACACAGTGATGTCCAAGATTAAAGAGATCCCGCTCTACCGCGACGCCATCCCGACACAGTCTGTGCTCACAATCACCTCAAACGTGGTGTACGGCAAGGCAACCGGCGCATTCCCATCCGGACACAAAGCTGGTACCCCGTTCAGCCCCGGCGCAAACCCAGAGAATGGCGCAGATACCCATGGCATGGTCGCTTCCATGCTCTCGGTAGGCAAGTTGGATTATCAGGATGCTCTCGACGGCATCTCCTTGACCAACACCATCACTCCTTCCGGTCTTGGCCGTACGGCTGATGAGCAGGTCAAGAACCTGGTCGGCATCCTCGATGCCGGGTTTATCATGGATGAAGAGTAA
>CpMEX9_265
ATGGCGCACCACCCGGATATACGTACAGCTCTGCGTAGAGCCCAAAACCCGCTGGCCCTGGATGTAGGCTATGGCGCCAGTTTCACCACCACGGTGGAGTGGGCCCGCTGGTTGCGCACAATACGTCTTAATACCCAGGTAACGGGATTAGAAATCGATCCCGAACGGGTTCTGCCACCACGCGATGGAGTCACCTTTGAGCTCGGAGGTTTTGAATTAGCAGGATATCGGCCCACGATTGTCCGAGCTTTCAATGTCCTACGCCAGTACGACGTTGACCAAGTACACGCCGCATGGGACATGGTTACCTCGCGACTTCAACCTGGCGGCTTTTTCATCGAAGGCACCTGCGACGAGCTTGGTCGACGTTCCACCTGGGTTTTGCTTGATAGCTCAGGCCCCCTATCGCTCACCCTTGCATGGGATCCCTTTGACGTAGAGCGCCCCTCCGACATTGCCGAGCGACTCCCCAAAGCACTCATCCACAGGAATGTCCCTGGTGAGAAGATCCACCAGCTACTTTCGCTTGCCGACGCCGCCTGGAACCGCAGCGCCCCCTGGGCCTCTTATGGGCCCCGCGTGCGCTGGCGAGCAGCCCGCGCCTCCCTAGTAGAGCAGGGAATCTCTTTGATGCCTATTCGTCGCCCAGTGCGTGACAACCTAATCACTGTCCCCTGGTCCCTCGTAGACCCAGAGAAGTCCTGA
>CpMEX9_266
ATGACAACGCGTAGCGAAAACACTGTCACCATAAATCAGCCAGCTGAAAAGGTGCATGCAGCCCTCACCAACCCCGATTACTGGGCGTTCGTCGTGGAAAACTTGAGCCCAGAACCCGGCCAGGTTCACGAGTTCGCAGACGCCAACGGTGGCGCTGTGGCAACGCTCTTTGAAGTTCTCCCCCTCGAGATACTTCCTGAGGCTGTCCGTGCAATGATCAGCCAGGCCCTGAAAGTTAAGCGTGTAGTAACCGTCGGTGGTCTCAATGGAGACACCGCCCCCATCAGCTACACTGCCGACGTAAAAGGCACCCCTGTGGACTTCAATGGTGAGATTTCCCTGACCGGTGCAGGTCAATCCACCACACTGTCTTATGCAAACGAAGTCACCGTAAACATTCCATTCATGGGTGCAGCTATCGAGCCCAAGATCGGCGAGGCCCTCGGCGAGCTCTTCCAAAATGAAGGCAACCTCACCGCACAGTGGATCTCCGAGAACCTCTAA
>CpMEX9_267
GTGACGGATACATCGCTGGCCCAAACATTCGCCGAAATTCGCCCCGCGATCGAGCAGCATGCCGATATTCGCGTGGACTCTCTTTCCTTTTCTGAACTCACCACTCTCCATCTCGGCGGCACGCCTATCGCCGCTGTTCGTTGCGGCTCACGCGCGTCCGTGGTGCATGCGGTGAAGCTTCTCGACGCCCACCGTATTCCTCTTCTCATCGTAGGCGGTGGCTCTAATCTGGTGATCGCTGATGGCGATATTCCAGTCGTTGCTGTGATTGTGGAATGCAAAGAGATGTCAGCAGACATGCACACGGGAAAGCTTGTGGCAGATGCCGGTGTGGTGTGGGATGAGGTCGTCGCTTTTGCCGTTGAGGCGGGGCTTGGGGGGATCGAATGCCTTTCCGGAATACCCGGCTCTGCTGGAGCTACTCCTGTGCAAAATGTTGGGGCATATGGTGTAGAAATAGCAGACGTCTTGGTAAGCGTTGAACTTTTGGATCGTGCTACTGGTGAGGTCTCTGAGGTTCCTGCTGCGGAATTAGACCTGGCCTACCGGTACTCCAATCTAAAATTCACGGGGCGGGGCGTAGTGCTGGGCATCACGCTGCAGCTAGCGTTGGATGGTCTTTCAGCACCATTGCGCTTTGGGGAATTAGCGCGTCTGTTGGGCGTAACGGCCACTGGTGGAGAGCAGATCCGTTGGAACTCTAGGGAGGTTCGGGAGGCCGTCCTGCAATTGCGCCGGGGGAAAGGCATGGTCTACGACCCCGATGATCATGACACCTGGTCCGCCGGATCGTTTTTTACCAACCCGATTATTAGCGATGCGCTTCTGGCTAGCGTACGCACTCGGGTGGCGGAACTCTGCACTCCAGAGGATGCCGCAGCGATGCCGTGCTATGCGGCGGGATCTGGAGCATGGAAGCTTTCTGCAGCCTGGCTTATAGATAGGGCAGGCTATAAGAAAGGGTATCCCGAAGGTGCGGTGGCTCGTCTTTCCACCAAGCACACCCTGGCGCTGACCAATCGGGGTAACGCGAACACCGCAGATCTGGTGGCGTTGGCACGCGATATCCGTGATGGGGTCCAAGAAACTTTTGGGGTGGCTTTGGAACCAGAACCAGTATGGATTGGTGTCGAGTTTTAG
>CpMEX9_268
ATGTCAGCATTTGAGACCAAAGCATGGCTGCAGTACTACCCAAGCTGGACACCTCACAGCCTTGATTACGGAGACACCACTCTCCTTGATATTTATGACAATAACTTGGCCATCAACGCAGACAAGCCAGCCACCTATTTCTTTGGGAAACGTCAAAGCTATGCGGAACTGGATAAGCAGGTACGCAGCGCGGCTGCAGGCCTTCGAGCTCTCGGCGTCCGCGCTGGAGACCGGGTAGCCATCTGTCTGCCCAACTGCCCCCAGCACGTCGCCGCTCATTATGCGGTACTCAAGCTTGGGGCGATCGTCGTTGAGCATAATCCTCTCTACACGGCACATGAACTTGAAGCGCCCTTCACTGACCATGGCGCACGAGTGGCCATTGTATGGGATAAAGCCGCCCCTACTCTGGAGAAGCTGCGACGCACCACCCCCCTAGAAACCATCGTCTCTGTCAACATGATCGATGCGATGCCTCCACTGCAAAAATATGCACTCAAGCTGCCTATCCCCACCTTGATGAAAAAGCGCGATGCCCTTACCGCACCAGCGCCAAATACCATCCCATGGCAGATCCTCACTGGTAGTGCACTTGGAGGCCAGGGTGAAGACATCGTCTCTTGCCCCGAAGTAACCAAAGCCTCCGTAGCCCTCATTCTCTACACCTCTGGCACTACGGGAGCCCCCAAGGGGGCTCAGCTTACCCACGGCGGCCTCTTTGCCAACCTTCTACAAGGAAAGGCCTGGATCCAGGGATTAGGAGACCAAGATGAACGCCTCCTCGGAGCCATCCCAATGTTCCACGCCTACGGTGTTACCATCGTCCTCAACCTGGCGATTTATATCGGCGGAGAGATGGTGTTGCTTCCTGCCCCACAGATCCCACTCATCATGAAAACCATGAAGAAAGAACCCGTCACCTGGGTTCCCGGGGTTCCCACCTTGTACCAAAAGATCGCCGAAGCCGCCGAGAAATCCGGTATATCCATATCCAGCGTTCGTAATTCTTTCTCCGGCGCCTCCGCCTTGCCCGTGGATACCGTTGCATACTGGGAAAAACTCACTAGTGGCCTCCTCGTGGAGGGCTATGGCCTCACAGAGACTTCCCCCGTTATCGTCGGCAACCCCATGACTTCAGACCGTCGTCCCGGGTATGTAGGAATCCCATTCCCTGACACTGAAGTTCGGATTGCTAACCCTGAAAACCTCGATGAGACGATGCCCGACGGGCAAGAAGGCGAAATTCTTGTTCGTGGCCCCCAGGTGTTCGCCGGTTACCTCAACCAACCCGAGGCCACCGCAAACAGCTTCCACAATGATTGGTACCGCACGGGCGACGTCGGCATCATGGAAGAAGATGGTTTTATCCGCCTGGTTGCCCGCATCAAGGAAGTCATCATTACCGGAGGATTTAACGTATATCCGGCGGAAGTGGAAGACGTTCTCCGGCAGCATCCTGACGTCCTCGACGCCGCCGTAGTGGGTCTTCCGCGTAGTGATGGTTCTGAGTCTGTTGTCGCCGCAATCACCCTCAATGAAGGCGCAGCTCTTGACCCTGAGGGGCTCAAAGATTATTGCCGTGAGAACCTCACTCGCTACAAAGTTCCGCGCACCTTCTATCACTTTGAAGAGCTTGCCAAGGATCAGCTAGGGAAGATCCGCCGCCGTGAGGTACAGGCAGAACTAATTCGGAAGCTTAAAAAGTAA
>CpMEX9_269
ATGGCGTATATGCGTATAGCCATGATTTCGATGCATACATCTCCGCTGCAACAGCCGGGTAGCGGCGATGCCGGTGGGATGAACGTCTATGTTTTATCGATGGCGAGGGAGCTTGCGCGTCGTGGCCTGGAAGTAGATGTTTTTACACGAGCGACGCGCCTTAGTCACGGTGAGACCGTCGATGTAGAGCCGGGGCTTCGGGTCATTAATATCGTGGCGGGCCCCTATGAGGGGCTGTCCAAGGAGGAGCTGCCCACCCAACTGGCAGCATTCGCGGGCGGGATAGTGCAGTTTGTTAAGTGCAATGCGCTGGCCTATGACGTAGTCCATAGTCATTATTGGCTGTCCGGACAGGTGGGGTGGCTTCTGCGTGATCTTTGGGAAATTCCGCTGGTTCACACCTCTCACACGCTGGCAGCGGTGAAAAATTTCCATAGCTCAACCTCGGACATGCGAGAGTCGGAGGCCCGCAGAATCTGTGAGCAGCAACTGGTGGATAATGCGGATATTTTAGTGGTAAATACTCCTGAGGAAACTAGTGACCTTGTCCATCATTACGATGCGTTGCCGGATAAGGTGGCGGTGATCGCGCCGGGCACAGACATTTCCCTCTTTACGCCGGGCACGCAACGCAATACGGAGGTCTCCCGACGCTGCCTGGGAATCCCCTTGCATATCAAGGTCATTGCTTTTGTGGGGAGACTGCAGGAGTTTAAGGGTCCACAGGTGCTGCTCGCTGCTGTGGCGGAACTGCTACGCCGCGATCCTGACCGTGAGCTTAGGGTTATCTTTTGCGGAGGTCCTTCTGGCGCCGCGGCTACTGTCGAGCACTACATTGAACTAAGCCGGCGTTTGGGGCTGGGTAAGCAGGTGAGGTTCCTTGATCCGCGTCCCCCAGAGGAATTGGTTTCCATCTACCAGGCGGCGGATATTGTTGCGGTCCCCTCTTATAACGAGTCTTTTGGTCTTGTTGCCATGGAAGCACAGGCAAGCGGCACACCAGTGGTTGCGGCACGGGTGGGGGGTCTGTCCATCGCCGTATCCGACGGGGAGACCGGATTGCTTGTCGACGGCCACGCGCCGGAAGCATGGGCCGATGCTTTGGCACAGCTGCTGGACGATGACGCATTGCGGATCCAGATGGGGGAGGATGCCGTTGGGCATGCAGCGAACTTTACGTGGGCCGCCTCTGCGGAAAAGCTAGAGGAGGTATACGAGGCTGCACTCGACATTGATGTTGATGAATGCAAAGAGCGCCATGCGGAAGGCTAA
>CpMEX9_270
ATGACTATCGGAAAACTGATTCTTCTCCGCCACGGACAAAGCGAGTGGAACGCCTCCAACCAGTTCACGGGTTGGGTGGACGTTAACCTTACTGAGCAAGGCGAGGCCGAGGCCAAGCGCGGCGGCGAGATGCTGAAGCAACAAGATGTTTTGCCAACTGTTGTTTATACTTCTCTTCTTCGTCGCGCAATCCGCACCGCCAACATCGCACTCAACGCGGCGGATCGTCATTGGATCCCGGTCGTGCGCGATTGGCGCCTCAACGAGCGTCACTATGGTGCGTTGCAGGGTCTGAACAAGGCTGAGACCAAGGATAAGTATGGCGCAGATCAGTTCATGGAATGGCGCCGTTCTTACGGCACCCCTCCTCCGGAGTTGGAAGACTCAAGTGAGTTTTCTCAGGCAAACGACCCCCGCTACGCCGATCTGTCTCAGGTTCCTCGCACGGAATGCCTCAAGGACGTTGTAGAACGTTTTGTGCCTTATTTTGAAGAGGAAATTTTGCCACGGGCGAAAAAGGGCGAGACTGTCCTCATCGCAGCGCATGGTAATTCCTTGCGTGCATTGGTCAAACACCTTGACAATATCTCGGATGCAGATATCGCGGAGCTGAATATTCCTACCGGAATTCCGCTGGTATACGAGCTGGACCAGGAAGGAAAGGTTCTTAACCCGGGTGGTACCTACCTTGATCCAGAGGCAGCGGCAGCAGGAGCTGCGGCAGTTGCTGCGCAAGGCGGCAAATAA
>CpMEX9_271
GTGAACGTTTTACTAGCTTTCGTATTGGGCGCGGCTCTCATGGGCCTCGCCCTACCCGCGTTTAAATGGGTTCAAGGTCGGTCTGGGCGCTACCGTCGGGCGCTTGCAGGTGCCCATGCTAATCAGGTGACCACCGTAGGCCAGATGCTGCACTTGGCCGTGCAAGGATCACCCACGGGCGTTACCGTGGTGGATCGCACTGGCAGCGTCCTGTTGTCTAATGCGCGTGCGCATGACATGGGGATTGTGCATGAAAGAACCCTGAACCCTGATATTTGGGCGCTTTCCCAAGAGGTTTTTGAAGACCGAGAGACCCATTCCCTGGAGCTGGCTATTGCCGATAGGCGTACGCGTATCACGTCTGTGCGGGCGATGGTGAAACCTCTGACGTTGGTAGATGACCGATACGTGATCGTCTTTAGCACTGATGAATCGGAAAATCAGCGCATGGAGGCCGCCCGAAGGGACTTTGTGGCCAATGTTTCCCATGAGTTGAAAACTCCTGTAGGAGGCATGGCCCTACTGGCGGAAGCGATAACGCAGGGCTCGGATGACCAAGAGCAGGTTGAGTACTTTGGCAAGCGTCTGCAAAAAGAGGCGCACCGGCTCGCAGACATGATCAATGAGCTGATCTCACTGTCCAAGCTGCAGGGGGCTGAGGCGTTGCCTGATCTGCAGCCGGTTGCGGTGGACGAGATTATTGATGAGGCCCTGAGCCGGAACTATCTTGCCGCCGAAAATGCCGGCATCGAGCTAACGCGAGGGAAGAAGTGCGGCGTTGAGGTAATGGGGGATAGAAGCCTTTTGGTCACGGCGGTGTCCAACCTCATCAGCAATGCGATTAATTATTCTCCGAATGCAATGCCAGTATCGGTGACTACCAAAGTGCTTTTTGACGAGCTCGTGCTCATCCGCGTCATCGACAGCGGCATTGGTATCTCCCCGGAGAATCAGGGCAGAGTTTTTGAACGGTTCTTCCGGGTAGACAAGGCGCGGTCGCGCTCTACCGGAGGAACCGGCTTGGGGCTGGCGATTGTTAAACACGTTGCTGCTAATCACGGGGGTGACGTGAAACTGTGGTCCCGACCAGGGACCGGATCGACGTTTACCATTGACTTGCCGATCTATCACCCCGAGGAACCTGCCCCCGTAGATTCCGTTGATACAGAATCGGATTCAGATTTGTTGCTTTACCCCAGTGCATCTCGTGGGGACTCTCGCCGAAAGGACAAGGCTTAA
>CpMEX9_272
ATGATTACTATTCTTCTGGTCGAAGATGAAGAGTCCCTTGCTGATCCACTGGCGTTTTTATTACGCAAGGAAGGCTTTGAGGTAGTTGTTGCTGGCGACGGTCCCACTGCCCTCGTGGAATTTGAAAAGAATGACATCGACATCGTTTTATTAGACCTCATGCTTCCTGGCATGTCGGGTACCGATGTGTGCAAGCGGTTACGCAAAGTATCAAGCGTTCCAGTGATCATGGTGACCGCCCGCGATTCTGAGATAGACAAAGTAGTAGGACTAGAACTCGGCGCAGACGATTATGTGACCAAGCCTTATTCAGCGCGAGAACTCATTGCGCGAATCCGTGCAGTTTTAAGACGCGGCGGCGAACCGCAAGTAGCAGATTATGAGGAGGAAGGCGACGACATCCTCGGAGGTGGCCGCGTGCGAATGGACGTAGAACGCCATACCGTTACCGTGGCAGGAGAAAATATTTCTATGCCGCTGAAAGAGTTCGACCTGTTGGAATACCTCATGCGTAACTCTGGGCGAGTCCTCACTAGGGGCCAACTTATCGACCGCATCTGGGGTGCAGATTACGTAGGAGACACCAAGACCCTGGACGTCCATGTCAAACGCCTGCGCTCCAAGATTGAAGAAGAGCCTTCTTCCCCTAAACACCTGGTTACAGTGCGAGGATTGGGTTACAAGTTTGAAGACTAA
>CpMEX9_273
GTGAATGACCCCAAAACCACTCCCGAATCTGCTCCAGTGCACCTTGGTTTCCCCGAGTTCTCTCCGGCTGCAGACTCGATCCGACGCGGCGATGAATTACCGCCAGATTTTCCGCGCCAATGGTTTGAGTTCACCAACCCGGAAGATCCTACGCACCAATTCAGCATCGATCTCACCTGGATCGAATCCACATATTCCTGTGCCTTTGGCACTGAATCATGCAAGGGCATCGACGCCTCTCTCCCCTCCGTAGGCTGCTGCGGGCACGGGGCATTCCTCTCCGACGACGAGGACCGCGAACAGCTGCTACATGCCGTGACACAAATGCCTGCGCGTTACTGGCAGCTGCGCCCAGAAGAGACGGACGCATTCCTCTCCGCCGACGATCCCGCAGAGCTAGAGCCGTGGTTGGTGTGGGATGAGCTAGACGACGACAACGGCGAACCGGAACCAGCACTGAAAACCACGGTGGTCGATGGCGCGTGCATTTTTGCTAACCGTGAGGGCTGGGCCACCGGCACTGGCTGCGCTATCCACCAATGGGCGCTCGATGCCGGCCAAGACCTCACAGTGGTCAAACCAGAAGTATGTTGGCAACTTCCGTTACGCAGACTTGAAGCATATGAAGAGCGTGCCGACGGCGTAGAGATCCTGCGCACCACCATCACAGAATACGAGCGACGCGGGTGGGGCAACGGCGGCGAGGACTTTGATTGGTACTGCACCACTGCGCCGGGGTGCCACGAGAATGCCGATCCGTTATGGGTTACTCATGAATCGGAGCTCAGAGCGCTCATGGGAGACTCCTCATACGAGTTTTTAGCGCACATATGTCGTACTCGAGATAACGCCCGAAGCAACGGCGTTCCCTCAAGTATTTTTAGCCCGCATCCAGCTAGTGTGGCTGCTGCTCGCCCACAAACCGAGTCTTAG
>CpMEX9_274
GTGCGATTAGGTGTATTGGACGTGGGAAGCAACACAGTTCACTTGGTAGCGGTGGACGCCCAACAGGGTGGCCGTCCGACTCCGATGAGTGACTGGAAAACAACCTTAAAGCTGGTGGGTTATCTAGATAAAAAGGGGGCCATTACCGCCGCTGGTGTGGACAAACTTGTGGACTCGGTGGCGGAAGCTGCTGCGTTGGCCCAGCAGCTTGGGTGTGAAGAGCTTATGCCTTTTGCTACTTCGGCGGTGCGCTCAGCAACTAACTCTGATGAGGTGCTTGCGGAGGTTGCTAGGCATACAGGGATTAACCTTGAGGTACTCTCCGGCACAGACGAAGCAAAATTGACCTTCCTTGCCGTGCGACGCTGGTACGGATGGTCTGCCGGGCGGATTATCAACCTAGATATCGGCGGCGGATCGTTAGAAATGTCTACGGGGGAGAACGAGAACCCGGATGCGGCTTTCTCTCTGGACCTTGGCGCCGCTCGACTTACCCACGATTGGTTTGATACAGATCCTCCAGAGCGTAGGAAGATTAATCTTCTGCGTGACTTTATTGACGCTGAGTTGGTTGAAAGCGCAAAAATTCTTAGGACCTACGGCGAGGCGCGTCTGGCGGTAGGAACCTCTAAAACCTTCCGTACCTTGGGCCGACTCACTGGCGCGTCGCCTTCTCCCGCTGGGCTCTTTATCAAACGCGAACTTAGCGCTCCTGGCCTGCGGCAACTCATTGCTTTTATCTCTAGGATGACGGCCGCGGATCGTGCGGAATTGGAAGGCGTGAGCGCGAATAGGTCGCAGCAGATTGTAGCGGGAGCACTTGTTGCAGAAGCCGCCATGAGAGCGCTAGGAATTGAACATTTAGAAATTTGCCCATGGGCACTCCGTGAGGGCGTCATACTTCGGCGTATGGAACAGGGTATTGTGCCAAAGGAAACCCCTTTAGGAGAGAAGTAG
>CpMEX9_275
ATGAGCGAGAAACAACTCACCGTTGCGGAACTACTGGCGCGTTCCGGTAAAAACGGCGGTAGCTCCGAAACTTCGCGACGTCGACGCCGCAACCTGGAAGATGGTGGCATTTCCGTTGCGGAGTTGACGGGCAGCATCCCCAAGGTGAACTCTAAGCCCACGGAGTCGAAGCACTCCAGCCAGCCTATAGACGTCCCTGCTGCCGCTGCCGCGTCGTCGAATACTCGAGAATCCGATAGCGCTGCGCAAGGTCCTCACTCACATCCTGAATCTTTTGTGGATTCTGCCTCCGCTGCTCCGTTCGCGGATGCGTTTCCTACTACTTCCCGCACCCAGGCACTCAAGCGTGATGCTGCCTTTACCGCGGTAAAAGAACAGGCAGAGAAGACTCAAGAGCGACAAGCCGCCGATAAGGCTGAAGAGCTGCTTGCTGCCGATAGCGCTGAGACTTCTACTACACCAGAAAATACTGCGGCAGCGATTCCCAGCAAGGAACAGACCATCGTTCTTAGCGTTGTGGATGAGAAGGACCCGGTTCGCCTGACCACTGATTCTTTCCCTGCCGTATCGCAGAACTCTCAACGTGAAGAAGTTCAGGTTGCGGCTGATTCCCTTGGTATGCCAGCCGTGGCTTCTGCCGAGCCCACAGACGCTCCCTCCTCGGAGACCCTCAACGCTGCTGAAGAGACCAGCACGTTCGCGGTGGTGGAGGACGAGGAGCCTTATGGCAGAGAAGATGATTATGAAGCCTACGAGGACTACGCGGCCTACGAGGAGTACGAAGACTACGAAGGCGCGGAAGAATTTAATGATGAGTACGACGACTATGACGAATACTACGAGGAGGACGAGGAGGAGCGAGTCTCTGCCATGGGGGTAATCCTCATGGCTTTGGCAGGAATCGTACTCGGCGTTGTTATTTTCCTCGGTTTCCAACAGCTCTGGGGTGCCCTGGGCAAAGCGATCGTGGCAGTGCTGGCTGTGGCGGTGACTGGAGCTATCGTGGGCGTGGTCCATGCGTTGCGTACTGAGCGGGATCGTGAATCCATGATTCTGGCAGGCGTTGCTGGTTTGATCATGACGTTTGGCCCTTTGCTCTTGTCTTAA
>CpMEX9_276
ATGACTTCAATTGCAGTGATTGGCGGCGGAAAGATCGGCGAAGCCCTTATCTCAGGGCTTATTGCCGCGGGTATGAACCCTAAAAATATCAACGTCACCAACAGGAACGCAGAGCACGGTCAGGCTCTTAAAGAAAAGTATGGCGTTGTATCTTTTACGGAGAACATCCCTGCCGTTGATGAGGTTGACGTTGTGTTTTTATGCGTCAAACCAAAGCAGATTATTAAGGTGGTCGAGGAGATCGCAGATGCGGTTGATAATAACTCCAACACCACCGTGGTATCTATGGCGGCGGGTGTAAATACAGCTGCCATCGAAGAAATTTTGGCAGCGGGATCGCCCGTGATTCGTGTTATGCCTAACACTCCGATGCTGGTGGGTAAAGGAAATTCTGCGGTCGCCCCTGGTCGTTTTGCTGATCAATCCGCGGTGGAACAGGTGCGCAAGCTACTTGAGACCGTGGGTAACGTCACGTTAATAGAAGAGTCTGATTTGGATGCTGTTGTAGCACTATCGGGTTCCTCACCAGCCTATCTATTTCTCTTTGCCGAGGCGCTTATCGACGCCGGCGTGAACCTGGGGCTGAACCGAGAGCAGTCAAAGGAACTGGCAGTCAATGCGTTCTATGGCGCGGCTGCAATGCTCAAGGAGACTGGGGAAGAGCCTGCACAATTGCGGGCCAACGTCTGTTCGCCAGCAGGCACCACGATTGCGGCTATCCGGGAGATGGAGGAAAGCGGCTTGCGTGGGATGGTGTATCGTGCGGCCGAAGCTGCCGCGAAGAGAAACGGTGAGCTTGGGTAA
>CpMEX9_277
ATGGCTAGAGAAGATAATGGGACTTTTTTAACAGTCGCCGAGGTCGCGGAGATTATGCGCGTATCTAAGATGACCGTTTATCGGTTGGTTCACTCTGGTGAACTTCCGGCGGTTCGCGTGGGACGTAGCTTCCGCGTGCATGAAAAGGCTGTTAATGAGTACCTGGATGCCTCCTACTACGACGTGGGATAA
>CpMEX9_278
ATGGGTTCTGTCATCAAGAAGCGCCGCAAGCGCATGTCCAAGAAGAAGCACCGCAAGTTGCTGCGCCGTACTCGCGTTCAGCGTAGAAAGCTCGGTAAATAA
>CpMEX9_279
ATGTTCTCAATAAAGCGTCCAGCGGTGTTGGCACTGCTTATCGTTATCCTTCTCATCGTGGGTATTGGTGCTTATACCTTGGGTCGTGGTTCTGCTGCGAAAGATGGAGATACCTCTGCAAATAGCGCCGGATCCTCACAAGGGGCAGGGCCTTCCTTGCCGCCAGGCTTTACTGGTAAGACCGGTTCCTCACGGGTGTCGCCTGGAACAAAAACCGATGGGCCTGTTGCGCTGGCAAATGGTTCTTATGACGCGATGATCTACGGCCCCGGAAAAGAACTGAAATCAGCCGAAGATATCCTTAACGTGCATCGTCGAAACGCAAAGGATCCTTTTGCGTTAGGCGCTCTGGATGCGCCAGTAGTGATCTCGGAATTCTCTGATTTTGAGTGCCCCTTCTGCGCAAAGTGGTCTAATGAGACTGAGCCGACGATTATCAAGGAATACGTGGAAAAGGGATTTGTCCGCATTGAGTGGAATGATCTTCCGATCAACGGCCCCGATGCTGTTTCGGCTGCTAAGGCGGGACGAGCTGCTGCCGCTCAGGGTAAATTCAATGAGTTCCGCAGCGCGCTTTTCCAAGCTAGTAAAACGATCAAGGGGCATCCTGAAAATAAATTGACCAACTTTGAGGAGTTCGCTCGGGAGGCAGGCGTGAAAGACATGGCACGCTTTAGTCGAGAAGCCTCAGATGCTACGTATGACTCCGTGGTCGATAAGGCTCGTGAATACGCCGGCTCTTTGGGGATCAACGGAACTCCCGGCTTTGTTGTGGGTACCCAGTACGTCTCTGGTGCGCAGCCCACTGAGGTCTTTATCCGCGCTATTGAAGCGGAACTAGCTAAGGTCGCGGATGGAAAGGTCGCCGTTCCTAGTGTCTGA
>CpMEX9_280
GTGTCTGATATTGGATTACTTGGCGCATTCCTCGGCGGGATTCTGGCGCTGCTTAGCCCGTGTTCTGCGTTACTGCTTCCGGCGTTCTTTGCCTACGCATTCCAGCGTTCGTCGCAGATCATGGCACGGACGGGTGTGTTCTTCCTTGGGCTAGCGGCGGTGCTAGTGCCAGTGGGTACCGCGGCAGGCCGCCTTGGAGGGTTTCTGGCGCTGCACCGTGAAACCTTGATTATTGGCGGCGGAATCGTGATTGTTGCCCTGGGTATTTTTACCTTTTTTGGCGGCGGGATAACTCTCCCAGGTCTGTCAGGATTGGCGGGTCGGGTGCGCGGACGGGGATGGCTTTCTGTCTTTTTACTAGGCGCGGCTTATGGCTTTTCGGGATTCTGCGCTGGCCCATTGCTAGGGGCGGTGCTTACCACGGCCGTTGTAAGCGCCTCCAGTGCGTATGGGGCGCTCGTCTTAGGCTGCTATGCCTTGGGGATGGTTGTTCCCCTGGTGGTCTTGGCGCTGTTCTGGGAACGCATTCCGCATGGGGCGCTCGGAGGCAAGGTTGTTCATATAGGCCGGTTAAAACTGAATACTATGTCGATGATCTCTGGCGTGATTTTTGTGATCATCGGATTAGTTTTTATTTTCACACATGCTACGACTGGACTACCGGGGCTGCTTGGCATTGAGACTCAGTCCAAAATTCAAGCATGGGCACTCGACGTAGCAGCTAACGTGAGCAATCTAACGTCTGTATTGATAGCGCTAGGAATTATTGCGGTCGGACTCGTGATCTATATTCTTCGGACCCCGGAGAAAGGGAAACGAGATTAG
>CpMEX9_281
GTGAGCATCTCCCAACCCGATCCCACGTGGCCCCAAACCCCACAAGAATTCTTGGCCGGCTGGTCCACCTCCCGTGGCAACCTCCGCCGTTTCTTTGAGGAACACGCTCTACCCCCTATCGACGCCCAAGCACAGCGCGAAGCTGGAGAAGCCGCTGCAGCACTCGCCGCCGCTGAAATCTACGGGATTGAGCTCGACCAGTACACTTCTGGGTTAGAGTCCGTATCAGGATCATTCGAAGCTGCCGGCGCTACCCATGTCACTAGTCCAGACCCAGACATACCCCAAGACCTCGGCGCTGCCGCATTCTTTGACATCGATAACACCTTGATTCAAGGTTCGTCTCTGGTTGTCTTTGCCTTGGGGTTGGCCAAAAAACGTTACTTTAAGCTCAGCGAGATCCTTCCTGTCGCGTGGAAACAGATCAAATTCCGGGTCACTGGCGCAGAAAACGCAGCAGACGTGGCAGAAGGGCGCAAACAGGCGCTTGAGTTTATTAAAGGCCGCCGTGTGGACGAGCTTGTGGAGCTCTGCGAAGAAATCGTGGGCAATAATATGAGTGAAAAGCTCTGGCCGGGGACCAAATCCCTCGCGGATCAACATATTGCCGCGGGCCAGCAAGTGTGGCTTGTGAGTGCCACTCCCGTGCAGCTGGCTCAATCGCTGGCCAAGCGACTTGGCTTTACCGGAGCTTTGGGCACTGTCGCTGAAGTCAAAGACGGTGTTTTCACCGGAAGACTGGTCGGCGATATTCTGCATGGCCCCGGCAAATTACATGCAGTTGCGGCACTTGCAACCATTGAGCGACTCGATCTGAGCCGGTGCACCGCGTACTCCGACTCCGTCAATGATGTGCCGATGCTCTCCATGGTGGGCACCGCAGTGGCCATCAACCCAGACCGTCCGCTGGCTAAGGTAGCCAAACAACACGGCTGGGAGATGCACGACTACCGCAGCCTGCGCAAAGCCATGCGAACCTACGGCCTGCCCGCGCTGATCACGGCGGCTTTCAGCCTCGGCGGCTGGAAAGCGTGGCGACGCTAA
>CpMEX9_282
GTGTCTGGTGTAGCAAGCGCACGCGAAGTAGAGCTTATGACTCGTAAGACGTGTGGCTCATGCCAACGGGTGGCTGAACAGATCATTCCTGTGGTCGCTGCAGCTGGAGCGAAGTTAAGCATTGTCGACGTAGATATGGATCGCTTGTTAGCCGCTGAGTACGGCGATAGGGTTCCCGTCGTGGTTATCGATGGTGAGGAGTTTGCCTGTTGGGAAGTGGACAATGAGGAACTTGCTGCAGAGCTCGCTAGTTAG
>CpMEX9_283
GTGCTGGTTGTTGGGATGTCTCACCGGTCGGCTCCAGTGACGCTCCTGGAACGGCTGAGCATGAATGACGAGGTGCGTTCCCAGACGGCTACGGATCTTATTGCTCGTCCCTCGTTGACTGAGGCGATGATCATATCTACCTGTAATCGCCTAGAGGTCTATGCGATGACATCTAGTTTTCATACGGGTGTCAATGACGTGGTGGAAGTGCTGCATGCCGTGAGTGGCGTAGATATGGATACCCTTCGGGGGTATCTCTACGTGCGTTATGCGGATGCTGCTGCGGAGCACATGATGGTGGTGGCTTCGGGCATGGACTCGATGGTTACCGGAGAGCAACAGATCATCGGACAGGTGCGTACGGCGTATCAGCAGGCTATCGAGTCGGGGACCGTGGGCCCGGCCCTGCATGGTTTGGTGCAGGCGTCCTTGCACACGGGGAAGCGCGTGCACACTGAGACAGACATAGATGATGCCGGCGCTTCCATGGTTTCCTTTGCCCTTGATCAAGCAATGTCCGGGGCTGGTCTGAGTGACCTACGCGGTAAAAAAGCGCTTGTCCTTGGCGCAGGAGCTATGGCTTCTTTGGCCGCTACCCATCTGGGTAGGCTAGGTATAGAGGGGATTATCTTTTCTAACCGGACCCGCAATAGGGCAGAACGGCTGGCTGAGCATTCCCGTGAGGCCGGGGTGCCCGCGGAAGTCGTCGATTTTGCATCACGAGGAAATGCCCTGAGTGGGGTGCATATTGCGATCTCTGCGACAGGCGCCCATACCTACACGATTTCAGCTCAAGACGTGCCGGAAAAACACTTAGGGCTGATATTTGTTGATCTTTCCATGCCTCGAGATATCAACGATGACGTTGCGGAAATCGCGGGAGTGCAGCTGGTCAATATAGAGAAGCTGCATGAAGCCAAGGCGGAGGGGAAAGACGCTGATGAGGCTGCCCACAAGATTGTTGCGGAAGAGCTCAGCGCATACACCTCCGCGCAGCGGGTTCGAGATGTGGCGCCAGCGGTATCGGCGTTACGTCGACACGCTTCTGGCTTGATAACCACCGAACTGGAACGTTTGAAAACTCGCACACCGAGCATGGGCGAAGAAGATTTTGAAGAAGTGCAGCGCACGATACGCCGGGTTGTGGATAAACTCCTGCATCAGCCGACGGTTCGGGTAAAAGAACTCGCGGCAAGCTCTGGGGCGGTTTCCTATGAGACGGCTCTGCAAGATCTTTTCGGCCTCCCAGTAGAAGCAAAGAGCGTAAAGCTTGGCGTGCGTGACTTACCCGATGCTGAGGTCGTAGCCCTGGGGGTTAGCGATGCCAACAAGATTATCCGAGCCATCAAGGAAGACTGA
>CpMEX9_284
ATGACTTTTACTATCGGTACGCGCGGCAGCCTTTTAGCTACCACCCAATCGGGGCATGTGCGAGACGCCCTAATCTCTCAGGGGTATTCGGCGGAATTGAGTATTGTCACCACACCCGGTGACGTAAATATGGCCCCTGTGGAACGCATCGGAGTGGGCGTTTTTACTCAAGCACTGCGTGACGTGCTTGTTAAAGGCGGCTGCGATATCGCTGTACATTCTTTTAAGGACTTGCCTACGCAGCGCGACCCACGTTTTCACTTAATAGTTCCGGAGCGTGCCGACGCCCGCGATTGCCTTGTAGCCCGAGACGGCCTGACATTGGCGGAGCTGCCTCAGGGGGCGCGTATTGGTACGGGAGCGCCTCGAAGAATCTCACAGATCAAAGCTTTGCGCCCTGATGTGGAATGCGTACCGTTGCGTGGCAACATCGATACCCGGATGGGCAAGGTTTTTTCCGGAGAACTTGATGCGGTGGTTCTCGCTTATGCGGGTCTTTCTCGTGTGGGCCGTGGCGACGAGGCCACAGAGGTGTTTAATCCGGAGCGCTTCCTTCCCGCGCCTGCGCAAGGAGCTCTAGCTATCGAATGCCGCGTTGATGACGCTGCTGCTGTTGCGGCGATCAATGCAATCCGAAACGCAGAGGATGAGACCTGCGCGCTCGCTGAACGTGTAGTGCTCAACCGGTTAGAAGCGGGATGCACGGCACCCGTGGCCGCCCATTCTGTCATCATCGAGCAAGAGCTCCAGGTCACGGGAGCCGTTATCTCTCTTGACGGGAGCAAGGTCCTTCGCGCCACGATGACGGGGGGACTGTCTGAGGCTGTGGCTATTGGAGAAAAAGTTGCGGCAAAACTTATTCAGGATGGTGCCGCTGAGTTGCTGTCCTGA
>CpMEX9_285
ATGAGTTCGACTCCGCAACCCACCCCGGTAACCCCTGCACCGGAGGGAAAAGTGATCTTTGTAGGAGCAGGACCAGGAAACCCTGATCTGCTCACCGTTCGCGCCCGCGAAGTTCTCAGCCATACCGCTTTTGCCGTAGTAGATGCAGAAGTTCTACCGGGGGTTCGCTCAGTGGTTGCACGTGAACTCGATGTGCCGATGGATAAAGTTCAGGCGGCTGAGGAAGAATACGAGCGGCTGTGCGCGGAAGCAAAAGAAGCTGGTGCGCGCCGTAAACCGCAGCGCCCGGACGCCCCGACTGCCGCTGAGATTACAGAAGTAGACGACGACGTTCCTGTAGTAGAGGTAGTGGAAAAGCTTAAGGAGCTTTTGTCCAGCGGGGAAGACGTTATTCGCCTGGTGCAGGGAAACCCCTTGTCATGTGACCGAACCCTGGAAGAAATTTCTGCGGTCAAGCAGGCCGGACTGGAGTTCCACGTGGTTCCCGGCATGTCCTTGCCGGCGACCGTTCCTGCTTTTGCGGGTATCGCTCTGGGCTCTTCTTATACAGAAACCGATGTAACTGGGGAAGACGTAGATTGGGAACAGCTTGCTGCAGCACCTCAGCCGCTGGTTTTGCAGGCAACTAAAGAGGATCTGCCTACAATAGCCGCAGAGTTAAAATCTCGTGGGATAGAGGCATCGACCCCGGTGACGGTGACAGCTCGCGGGACAACACGCTTGCAAAGAAGTTTTGATATTAGTTTGGGCGCCCTGCACAAGTTGGACGGGGACCTCGCCGGAACCCTCGTGGTTACTTTAGGCAAAGCAGCGGATGAACGTACCAAGTATTCTTGGTGGGAGAACCGTTCGCTCTTTGGTTGGAGAGTGCTGGTCCCCCGTGCAAAAGAACAAGCCGGATCAATGAGTGCATTGTTGGCTGCTCAGGGGGCAATCCCGCAAGAAGTTCCCACAATCTCTGTGGAGCCGCCACGTAATCCTGCGCAAATGGAGAAGGCCGTTAAAGGGATCGTGGAAGGCCGCTACCAATGGGTGATTTTTACCAGCGTCAACGCAGTGAAATCCGTGAGAGAGAAAATCGGTTCCTTCGGACTCGATGCTCGTGCCTTTGCTGGCGTGCGCATTGGAGCGGTAGGAACAAAAACTGCTAAGGCCATCCGTGAGCTTGGAATCACGCCGGAGTTGCTCCCTCCGAGAAATCGGCAAAACGCTGCAGGTTTAGTGTCAGTGTTCCCGGAGTATGTGGAAGACCTTGATCCAGTCGGACGGGTCCTCTTGCCCCGGGCGGATATTGCAACGGACGTCCTGGTGGAAGGCTTAGAAGGCCTTGGCTGGGAGGTCGACGATGTGGTGGCGTATCGCACGGTACGGGCCGCCCCGCCGAGTGCAGAAGTGCGCGACATGATTAAAAGTGGCGGTTTTGACGCTGTGTGCTTTACCTCTGCATCCACGGTAAAAAATCTGGTGGGCATTGCTGGGAAACCACATCAGCGCACAATCATTGCATGCATTGGTCCGATGGCGGCGGCAGCGGCAAAAGAATTAGGCCTGCGGGTGGACGTGATCCCCGAGGTAGCGGATGTTCCTCACTTGATTAATGGTCTTGCTACCCACGTGGCACAACTGCGCGCAGCTGGCCAGCTGCCGCCTCCTAGGAAGAAGCGGCGCGCCCGAAAAAATCGCGAGTAA
>CpMEX9_286
ATGAGCAACGCAGATCTCCACCTTATTCGTCGCCCACGCAGGCTCCGAAGTACGCCAGTTATGCGCGAATTAGTGGCAGAGACGACGCTTCGTCCCGCCGACCTGATTCTTCCTATGTTTGTCGCAGACGGGATAGCTGAGCCACGCGAAATTTCTTCTATGCCCGGCGTATACCAGCACACTATTCCCTCCTTAATCGAGGCCGTTAGAGAAGCTATTTCCGTAGGGATTAAGTGCATTGACCTCTTCGGAGTGCCTCTCGACGCCGACAAGGACGCACAGGGTTCTCAATCTTGGGCACCAGACGGAATCCTCAACCGTGGCATTAGAGCGTTACGCCAAGAGTTTGGCAATGATGTGATCATCATGGCAGACACGTGTCTTGATGAGTTCACAGATCATGGGCACTGCGGCGTACTCGACACTGATCGCTTCGGCGAGGCAGTTGTGGATAACGATGCCACTATCCCGTTGTATCAAAAGATGGCGGTGGCGCAAGCGGAGGCAGGCGCGCACATGGTAAGCCCCTCCGGCATGATGGATGGGCAGATTTTGGCAATCCGCGACGCCCTCGATGCTCATGGCTTCCAAGACGTAGCCATTATGGCGTATTCCGCTAAGTATGCTTCGGCCTTCTACGGCCCATTCCGTGACGCAGTGGGTTCTTCTTTGGACGGCGACCGTAGAACATACCAGCAGGATCCGGCTAATTGTAGGGAATCACTGATGGAAGTCGACCTAGATATTGAGGAGGGCGCGGACTTTGTTATGGTCAAACCAGCCATGCCTTACCTCGATGTCCTAGCAGAGGTAGCCTCAACATCGTCCGTGCCTGTCGCCGCGTATCAGGTATCAGGCGAATATGCCATGTTGCATGCGGCTGCCCGTAATAACTGGCTCGATCTGGAACGTGTGATGATGGAATCGTTGATTTCTATCAAACGCGCTGGGGCAGACCAGATTCTTACTTACTTTGCCGTCGACGCGGCGAAAAAACTACAGCACTAG
>CpMEX9_287
ATGACCAACCACCAACAGCGACTCGAGCGATCACCATCTCAACAGACCACTCCCAACGCTAAGCGGGAGCGTCCCGACGCGATTCGCTGGGCGGTGCGCGCGTGGATTTTTGCCATCTGTGTGGAGGTAGTCCACCAGATCATCAATATCATTGTTGGTTTTGCCAACAAGCCAGAGTTGATCTCTAGGCTCAAAGACTCGATGAAGGATGAGAATCTTTCTCCAGAGATCATGAACGTGGCAGCAAGCTTGAGTATTGTTCTGGCAGGACTTTTCGCCTTTATCATGCTGGGAATTATTGCGTGGTTGGCTGCGCTTCTTTATAAAAGCAACAAATCCGCGACCCTAGCGCGCCGCATTCTTACATATTTTTCTATTTATTTTGGCGTGCGGTTGGTGACAGTCTTTCTGCTGACGCCAAGCTCGCCGTCTGTCCCCGTCGCAGTGTATGCCGTTGACGGTTGCATCCAGATCGGTATGGGCGTTGCTGCCATCGTCGCGCTCATTTTTAAGATGCGGCCCGAAAGCCTGATTTGGACTGGCGAGTGGGAGACATCGAGGGGGAAGAATGGGCGCGCCTAG
>CpMEX9_288
ATGGGCGCGCCTAGCGGTAGTCGAGACTCTCAAGAGGGCGGTGTTCCTGCACGTCCTCTGGGAACTCAGGAAGGGCTTGCCGACGCCATTGAAAAGGCGAAGCGGGCTGCTGCACAGGCTGGCATTAACACAGGAGCTTTCCACGCAATCGATCCGGAAGAAGTCGCTGCTGCTGCTATCCACGCAGGGAAGACCTCTTTTGCGTTTGAGTTAAAGGGACTGACCAGCGCTTCCTCAGTCGCGGAAGTGGAGGAGGCCCTAGGAGAGTTGGAAGGGGTGGAAGCAAAAATTGTTTACCCTTCCTCGATGGCCTGGGTGAGCGCAAGTCGCACTATTGACCCGATGATGTTTGTGGATGTATTCCAGAGATTCGGTATTAGCGCAACGCTTACTGACTCGTCGTTGCGGCGTCGGCTTGCCTGGTCCGACGTTGAGGAAGGGCGGTATAAGCGTTCGCGACGCCGCGATCGTAGGGTCAGCCGCTTTGGCTCGCGCGTGGATGAGGAGGAACGTCGCTTTGAGCTAGCTCGCAGGGCAGGCTTCTTGGAACGCCGCGAGGATGTCTCGCGTAAAGAGCCCAGCACTGCTGTTCTCTTCACCGCCCGCTCGCTGATGACCAAAACGCGTCTATTTACCAGCGCGCTTTTTACAATTCCTGTCGTAGCCATCAGCTACTCCAGAGACCTCCAGTTTGATGGCTGGCAGTGGGTTTTGGCTGTGCTTTCTATCCCCGTCGTGTTTTATGGCGCGTGGCCTTTTCACAGGGCGACGCTGGGCGGAGCTCGCCGTGGTATGTCGGCGTTGGATAGTGCCTCGTCGGTAGCAATCCTGTTGGCCTGGCTGTGGTCGTTGAGCATGGTGTTATTTACCGCTGTGGGCGACCCAGGGTATCGGGCGCGGCCAAAGTGGGTAGCGATCGACCCTACGATTTTTGAGTCTGGCGCGCTCTTTTTCGACGTAGCCTGCGGAATGACTCTGATCCTTCTTGCAGGAAAACTCGCTGCCCGAAGAGCTCGCAGCAGTCTCCAAGATGATCTTCTTAAATACAAGCCCAATCCCGCTTCTACGGTCACGGTGGTGTCTAAAAAACGGAAGTCGGGAGCTGTAGGAAAAGAAGATAAGGCGATCCAAAAACTGAACGTGGGGGATGACGTCATCGTTCCTGCTGGGGAGCTTGTTCCTGTCGACGGCATAGTGGTCGGCGGCGGAGGAACCCTGGACGGTACGGCTTTGGGCATCGGCTCATTTGACGTAAAAGTAAACGATCGGGTCTACGCAGGGTGTATCAACGGCAGTAAAAACCTGAAGGTGCGTGTATTGCAGACTGGGCATAGGACCTGGTTGGCTGCCATAAATCGGTGGGTGGTAGACGCTAATGTGCACCAGAATCGTTCGGATGCCATAGCCACCAAAGCAGCCTCGATGCTTGTTCCAGTGTCCTTTGTTATTGCGGCTACGGATTTTGCACTGTGGGCCTTGATCACCAATAACCTGAACCAGGCGTTTGCTACGGGTCTTGCAGTGCTAGGGTGCGTGGCCCCGGCAGCGCTGGCAACCTCTGCATCGCTGGCTATGCGGCAGGGCATCGAAGGCGCTGCCCGCCGTGGAACGCTCATTAAATCGGGCGAAACTCTGCGCAACGTTGACGAGGTAGATACGGTTATTTTCAATCGCGTGGGCGCTATTTCACGCCCTGAGATGTCTGTAGAAACAGTTACTGCGGACCGTGGGGAAAATCCTGATCTGGTGCTTCGGGTTGCTGGCGCATTAGCCATGGAAAGTGGGCATCCGGTATCCCGCGCTCTGGTGCGCGCGGCACGGGAAGCTCGAGATGCTTCTACCGATGATTCAATTCCTGGTTGGATTGAAGTCAGCCACTCGGAGGTGGACGAGGAAGGAAGCTTCCGCGGACACGTGGAGTTGCCCGTAGTCAATAGCGATGGCGAGGAAGAATTGCGGAGCGTGGAAGCCGTATTATGGCGTCCGCGTAACCTTTCTGACCTGCATGGTCGTTTGGCCGCCGCCGCGGTTTCTGGCAGTAGTCCGTTGGTTGTGCGTTGGAAAAACAAAGATCGTGGTGTGATCACGCTGTACAACGGCGCCAAAGACGATGCCGTGGATGCCGTGGATGCGCTTGAGGCGATGGGGTTGGAAACGATGATGCTTAGCCGGGATACGTACCCGGTGGCGCGTCGATACGGCGATATGGTCGGAGTATCCCATGTGTTGGCTGGCGTGCAGCCTGGGCGGAAACCTCAGACAGTTCGATCTGTGCGCTCTCATGGGGCGAATATCGCTATGGTCGGCGATGAATCGGTGGAGGAATGTTATCGGGTTGCCAACGTTGGCATTATGATTAGCGCGATGTCGGGGCCCCAGGGGGCGCTTGCGCTTGAGCACCCCGCAGCAGACGTGGTCATGCTCAAACCAGATGTGGCGCCTATCCCTCGCTTGTTCCATTTTGCACGTCGCCTGAATCGTAGGATTCGGGGAAACCTGATCTTTGCGTGGACGTATAATCTGCTGGCTATTGTGGCGGCGGTAGCGGGAGTACTGCATCCTATGATCGCTCCTCTTCTGATGTTAGGGTCGAGCGTGATCATCGAGGTTCGCTCTCATTGGCTGCGTAGCATGTAG
>CpMEX9_289
ATGGGGTTCTCGCCTAAAATAGGGTCGGCTTGCTTTCTTTTGGCCGTTTTGTTGTGCATTATTAGTGGCATGTCACAACCTTTCAACGCGCCAATTCTTGACGCTATTCAGGGAAAAACTCCCACGCGTCGTCCCGTATGGTTTATGCGCCAAGCCGGCCGCTCGCTACCTGAATATCGCAAGGTGCGGGAGGGTATTGGCATGCTGGACAGCTGTTTTATGCCAGAACTTCTTGCGGAAATTACTCTGCAGCCGGTGCGGAGACATGACGTAGACGCTGCGATCCTATTCTCAGACATTGTGGTGCCGCTTAAAGCCGCCGGGGTAAAAGTGGAAATCATTCCTGGCCGTGGTCCTGTTATGGACCGTGCGATCCAAAGTCGTGCTGACGTGGATGCCTTGCCGATCCTTGAAGAGGACGTCCTTCAGGTAGCCCGAGGCATCGAGATTATCCGAGATGAGCTGACGGAACAGCAAACCCTGATTGGTTTTGCAGGCGCACCCTTTACACTGGCGAGCTACCTTGTCGAGGGCGGCCCCAGTAAGAACCATGAAAAGACTAAGTCCATGATGCATGGGGACCCAGAAACCTGGCATGCCCTTATGCAGCGTCTGGTTCCTACCATCGTGCGTTTCCTACGCACCCAGATCGATGCAGGCGTTCAGGCCATGCAGTTTTTCGACTCCTGGGCGGGATTCCTCACGGAGCGCGATTACCGTAATCACGTGCTTCCGTATTCCACTCAGATTTTGGAAGAGGTAGCGGATGTGCCGCGCATCCACTTCGGGGTAAGCACTGGTGAACTGCTCGCTACGATGAGCGAAGCTGGCTCTGAGGTAATGGGTGTGGATTGGCGTGTTCCCCTGGACGCTGCTGCCGAGCGCATTCACGCGCGTTCCGGGGCCAAGGTGCTGCAAGGAAACCTCGATCCGGCGTTGCTTTTTGCGGGAGACGACGTACTAAAAGCTGAGATTGAGCGTATCTGCATGGAAGCCGATCGCGCCATCGCCGCAGGGCATGCCACAGGGCATATATTTAATCTCGGACACGGAGTATTGCCGCACACGGATCCTGAAGCAATCACTCGTGCGGTGGAACTCATTCATCGTTTTTAA
>CpMEX9_290
GTGCGCATTGCCATCATCGGTGCCGGTTTAGCGGGGCTAACGGCTGCTTATGAGATTCATAAACTCGCCCCTCACGCGGACGTAGAGGTGTTCGAGGCGACAGATCGAATTGGCGGCAAACTGTTCACGGTTCCGTTTGCCTCCGGTCCTACTGATATGGGCGCAGAAGCATATTTAGTTTTTCGGGAAGATACCACTGAATTTTTCAAAGAGCTAGGACTCGAGGAGAGTTTGCGTTCTCCCTCGGGGTTGCCTTCTTTGCTATACCAGGGAGGCAGCCTTCATAGCATGCCTTCCAACACGATCATGGGTATCCCCGGCACAAGTGAGGACCTAGGTAACCTGGTCAGCGAGGAAACTCGCAAACGCATTGACTCGGAAATAAACGCGGAGTCTATTGAGTGGCCTCAAGAAATAAGCCTGGGTGCACTCCTGCGGGAACGCTTGGGTGATGATGTTGTAGATCATGTGGTGTCGACGCTGCAAGGTGGCGTTTATTCTTCTACCTCGGATGATCTCAGCGTGCGCGCTACGGTACCGCAGCTAGCGCGGGCCTTAGACAAGCTCAAAGAAGAGGGAAAGCCCGTAACCATCACGGGTGCTGTTCAACGGCTTTTGTCTGAGCGAGAGGAACGTAACAAAAAACGGGGATATACCCCGAGCGTTTTTGCGTCTTTCGCAGGCGGTTATGCGGAGATGTATGAGGCTCTTGCTGAGCGTAGCGAGGCAAAGATCCACATCGATGCCTTTATTACCGCAGTGGATAAAAAGCCTGAGGGTTTTGTGCTCAAGGGTGCTGAAGGGGTCTTTGATAAAGTCCTGTTGACGGTGCCGGCGCCCACGGCGGCTCTGCTGCTTAAGAACCTTGTTCCGGAGGCTGCACAACAGCTTAAAACTATCAAGCTAGCGAGCTCTGCCGTGGTAGGAATGAAGTTTGATAATTCCGCGGGACTCCCCGATAACTCTGGGATTCTTGTTGCCACTAATGCCCAAGATGTGAGGGCAAAAGCATTCACCTTCTCCTCTAAGAAGTGGCCTCACCTGGGGGAACGTGGCGGTGCTTTAGTGCGGGCCTCTTTCGGTAGGTTTGGTGAGGACGCTATCGCGCGCGCAGACGAAGACGAGCTTGTCGACGCAGCCCTCGACGACCTACAGACCATTACGGGATTCGACGGACGTGCTGCTGGATTATCGGAGATCTTTGTCCAGCGATGGTTCGGCGGGTTGCCAGTGTATGGTCCTGGGCACTTGGACACGGTTGCAGCAATCAAGAAAGCACTGGCTCAGGTCGAGGGCATCGATGCTACTGGTGCGTGGGCCGATGGCGTCGGCGTTCCCGCAGTGATCGATGCTGCGAAAGCAGCGGCCAAACGAGCACTTGCCTAA
>CpMEX9_291
ATGACTATTGCATTTCTTGGAACCGGTCGAATGGGCACAGAGTTAGCACTCCATCTGCTCAAAGAACACGAACTCGTGGTCTGGAATCGCACCCCAAGCAAAGCAGAGCGCTTGGTGGCAGCAGGTGCCACGCTCGCTTCTTCCCCCGAGGAAGCGGTCGCTGCTGCCGATATCGTTGTGACATCGCTTTTTGGCCCCGATACAGTGCGAGACGTAGTTATTACCCCTCGCCTTATCCCGGATGGGGTGCTGTGGATTGATACGACTACCGTCAGCCCGGAAGACTGCATTGAGTTTGCTCATGCAGTGCCTAGCTATGTCGCAGCCCCCGTGGTGGGTACCCTCGGCCCAGCTCGCGCCGGCTCTTTGGGAGTTTATGTGGGCGGCACCGATGAGCAGTACCGCAATACCGCTGCTGCGCTCGTCGCCCCATGGGCAGATCCTGAAAGACTTGTGCTTGTCGACGCCGCCCCTAAAGCTGCCGTAGGAAAATTGCTGGCTAATCTCGCCCTTGCAGTAAGCGCCCAGGGGCTTAAGGAGGCGCTGCTCCTCGGAGACTCCAGCGGTTTGTCCCCGGAGGAAACCCTCACCATGCTTAGGTCCACCGGCCTGGCCTTTATCGCCGGGATGAAGCATCCCTTTGTTGTGGGCGAGCGTCCCACCGCACCTGGAGACTTCACAGCAGATGCGATAGCAAAGGATGCTCGCCTGATGCTGAACACCGCGGACCAACCGCTTCCCGCAGTCGCCTCAGCACTAAAGTCATTGGAAGAACAACAGCAGGCCGGGCATGGCGATGAGGATTTCTCCGTGATGCTGACACGCCGAGACAGCTAA
>CpMEX9_292
ATGACTGTTATCCCGACTTCCTCTAACGTTCAGCGTTCCCGTGAGCTTTTCGATCAAGCATGCAAAGTAACCCCAGGTGGTGTGAACTCACCGGTGCGCGCTTTTGGATCCGTGGGCGGGCAGGCGCGTTTTATCGCGTCGGCGCAGGGCTCCAAGCTTTATGACGTAGACGGCAATGAATACGTGGACCTAGTGTGCTCTTGGGGGCCGATGCTTTTGGGGCACGCCCACCCTGAAATCGTTGAAGCAGTGCAGAAGGCAGCGGAGAAGGGGCTATCTTTTGGCGCTCCTACTGAGGCTGAAGTGCGCATAGCTAACATGATCGTTGAGCGTACCTCTGTGGAGGAGGTTCGCATGGTCAACTCGGGCACAGAGGCGACCATGTCTGCAGTTCGGCTGGCTCGGGGGTTCACTGGCCGCCCCAAGATTATTAAATTCGACGGGTGCTATCACGGACACGTTGATGCGCTGCTGGCATCCGCAGGATCCGGGGTAGCTACGTTCGCATTGCCGGATTCTCCAGGCGTGACGGGTGCTTCCGCCGCGGATACCATCGTGGTGCCGTATAACGACATCGAGGCGGTCGCGCAGGCTTTTGCAGAGAATGATGGGCAAATCGCCTGCATCATTGCAGAGGCCGCGGCAGGAAACATGGGCACGGTTGCCCCACGCAATGATTTTAATGCCAAGCTCAAAGAGTTGGCACATGCTCATGGCGCATTGCTCATCTTGGATGAGGTGATGACGGGCTTCCGTACCTCCTACAACGGTTGGTTTGGCGTAGACCATGTGGCCGGAGACCTGACCACCTTTGGCAAGGTCATCTCGGGTGGTCTCCCAGCCGCGGCTTTTGGTGGACGTGCGGACATTATGAAGTACCTGGCCCCTGAGGGGCCGGTCTATCAGGCGGGGACTCTCTCAGGTAATCCGGTGGCTGTGGCCGCCGGCATGAAATCTCTTGAGCTTGCTACCCCTGAGGTCTATGACATAGTGCGTGCTAATGCTGATCGCCTGGCCGAGTTGCTGAGCAGCGCGCTAGAGCGTGAAGGGGTAGCTCACCATATTCAGAGGGCCGCTACGATGCTATCCATCCGCTTTGCAGAGGGCGAAGGCCACAACTTTGATCAGATGAAGTCGGCTGAGACATTCCGATTTTCTCCTTTCTTCCACGCTCTCATGGATAATGGCATCTATGCGCCGGCGAGTGTGTTTGAGACCTGGTTTGTGTCTGCGGCGCTTAGCGACGAAGATTTCGAGAAGATCGAGAACGCCCTACGCCCAGCGGCTCAGGCTGCAGCTGCCGCAAACAAGTACTGA
>CpMEX9_293
ATGAGTACCACCATCGTTCACCTCATCCGGCACGGAGAAGTCTTTAATCCAGAGCGCATTCTGTATGGGCGCATCCCTGATTACCACCTCTCCTCACGCGGGCACAGCATGGCTGCTCGGACAGCTAGCTCCTTTGCCGGACACGACGTATCCGTTCTGATGTCCTCTCCTTTGGAGCGCGCGCAGGAGACAGCAGCGCCTTTTGCGGAGAAGCTAGGACTTGAAGTGCGTCTCGACGACCGTCTTCTGGAGTCCGGCAACCGTTTTGAAGGCCTGCGCGTCAAAGGCTTGAGGTCTCAATTGTGGAACCCCGTGAGGTGGCCGCTCATGGCCAACCCGCTGCTGCCCAGTTGGGGGGAGCACTATGTGGATCAACGCGATCGCATGATGGCAGTAGTAGAAGATGCTCGGCGCGCCGCTGAGGGACACGAGGCGATCTTGGTGAGTCATCAATTGCCTATTGTGTGCGTGCAACGGCATGTTCAAGGAAAACCTCTGGCGCATAATCCGGCGGCTCGACAGTGTAACTTGGCTAGCGTCAGCTCGCTGGTGTTTGAAGGCGACCAGCTCGTTGACTATATTTACACGGAACCAGCACAGGAGATCTAA
>CpMEX9_294
GTGAAGAGAACTCTCGCTGCGACGATGATATCGAGCCTGCTTGTGCTTAGTGCGTGCAGCTCTGAGGACACTGCAGGAACGGACGCAGTGGCTATCGGTGGGACGTTCCAATTCCATTCACCAGGTGGGCAAACGGAGATTTTCTATGAGGAAGCAGACCGAGCTCCTGTTAAGAACATCTCTGGCGAGTCTTTGTCCTCGGACGCAAAGATCAGCCTTGATGATTACAAAGATCAGGTTGTTGTTTTGAACGCATGGGGTCAGTGGTGCGCGCCTTGCCGCAGCGAGTCCGATGACTTGCAAACCGTGCAGGAGTACCTGGAAAAGGAGCAGCGCGGTACAGTGCTGGGGATCAACGTGCGTGATTATTCCAAGCAGATTGCCCAAGATTTTGTCAAAGATAACGGGTTAACCTATCCCAGTCTGTATGATCCACCATTTAAATCTGCTGCACAGCTCGGAGGGGTCCCCGCTGCCGTGGTTCCTACGACTATTATCCTGGACAAGCAGCACCGTCCAGCAGCGGTTTTCCTAAGAGAAATTACCGCTAAGGACGTTATTGACGTGGTTGAAAGAATTGTATGA
>CpMEX9_295
ATGACTGACGTTTTAGCTAGTGGTATTGGCGAGCAGATCGCAGACGTTGCGGCCACAGGGCCACTACTGCTTGGCCTAGCGGCCGCAGCGCTTGCCGGTTTAGCCTCTTTTGCCAGCCCTTGTGTGATTCCATTGGTTCCGGGGTATATGTCTTACCTGGCGGGAGTAGTAGGCGCAGAGATGGAGCTCGGTGAACAAGGCCCGCAAGTAGCAAAGAAGGGGCGTTGGCGGGTAACCGGGGCGGCCCTACTGTTTGTTCTTGGGTTTACCGTGATTTTTACCCTGGCCACGGCAACCGTTTTTGGTGCCATTAGCGCCCTCACTCTCAACGCGGAAACCTTGATGCGTATCGGCGGGGTGGTCACGCTGCTCATGGGCGTGGTGTTTTTAGGCTGGGTGCCCTTCTTGCAAGAAGATAAACGAATGGCCCCTAAACGCTGGTCTACCTGGTTGGGTGCGCCGCTGCTCGGAGGAGTTTTTGCCCTGGGGTGGACTCCCTGCTTAGGGCCTACCCTAGCAGCTATTATTTCTATTTCTGCTGGTACAGAAGGAACAACCGCAGCTAGGGGAGTGGCCCTCATCCTGGCGTACTGCGTGGGATTGGGATTTCCCTTTGTGGCGGTTGCACTGGGTTCTGCGCGGGCAATGCATGGCATAGGGGTGCTGCGGCGGCACTCTCGTACTATCCAGATCGTGGGTGGTGTGGCATTGATCGCAGTCGGCACGGCGTTAGTCTCTGGAACGTGGGGGATATTTATTAACTGGGTGCGTCAGTGGACCGTCGAGTATGGTGCAACTTTTATTTAG
>CpMEX9_296
ATGAGTAAGCGGACGAGGAAGCTGCTGAGCTACCCATTAAAGGCATGGCACTGGCTCACGAGCATGCGCACGGCGTTGGCCCTGCTATTTCTTCTAGCATTAGCCTCCATCCCAGGCGCATTGTTGCCGCAGCGTTCCCTTAACCAGTCAAAGGTTACGGAGTACATCGCTAATAATGGCCGGACTGCTGAAATTTATGACAAACTGCAGCTTTTCGACGTCTTTAGCTCTACCTGGTTCACTGCGATCTTTGCCCTGCTGTTCCTTTCACTCATCGGATGTATCATCCCGCGCTCGTGGGATCACTACAAGGCCATGAAGACACCCCCGGTTCGGGCTCCAAAAAATCTGAGCCGGTTGCCGCTGCACGGCGAGGGCAGTGTGGAAAAACCGCTGAGCCAGGTAGAAGAAGACATACGAGCGCAACTCAAAGGGTGGAAGCTGGCAGAGTACACCCCAGAGGAAGACCGAGCCGGGATGCGGTCGTTTTCCGCTGAGCGGGGGTATCTGCGAGAATTTTTCAACTTAACATTCCACCTTGGTCTGGTGGGTATGTTGGTTGCGATTGCAATGGGCAAGCTGTTCTTCTACGAGGGACAGGTGATCATCGTTGCCAGCGACGATAAGACAAAAAGCACGGAGTTCTGCAACACTGCGACGGCAAACTACGATTCCTTCCGGGCCGGCTCGCTTTTCGACGGCACTGGCTTAAACCCTTTTTGTTTTATCGCACACAACTTTTCTGCTGATTATCTTCCCAATGGGCAGGCGAAGATGTTTAGCTCTTTGGTCTCCTACGCAGCGGGAGAAAAGATCTTTAATGATACCGAGACGTGGCAGCAATACACCCTTAAAGTCAATCATCCCCTGCGCATTGCCGGCGACCGCGTTTATCTGCAAGGACACGGCTACGCACCGACCTTTAGCGTCACGTGGCCCAACGGGGAAAAGAGAACCCAGACCGTTCAGTGGCAGCCGACTGACCTTATGAACTTCCTCTCGGACGGTGTGGTTCGTTTTGACCCGCCGGCCGGAATGTACAAAGACGCCTTTGAGAAGCGTCAAAACCAGCTGGCCATTCAAGGCTTGTTTGCGCCGACTGCCTCCTGGGAAGGCGAAAACAAAGCCTTGCTGACTTCCCGGTATCCAGCTATGACCAACCCCGCGGTAGCCATTGACATCTATCGGGGAGACAACGGCTTGGATTCCGGCAGAGGACAAAACCTCTTTAGCTTGGACAGTGCCCTGATCCACTCTGGTCAGCTGCAGAAGCTGGAACGCGTTAACCTGAGCGTTGGGCAGTCCGTGACCCTGGATAACGGAACAGTGGTCTCGTTTGACGGTGCCGAACAATTTGCTAACTATCAGATCAGCCATGATCCCGCACAGCTCTGGGTGCTCTTTTTCACCGTCATAGCGCTGTGCTCTCTCGCCGGTTCATTATTGATCCGACGCCGACGGATCTGGGTGCGCGTGCGCCCTGTTTCCAGCACCGTTACCTGTGTAGAGACCGCAGGACTCGCCCGAACTGACCGCGCCGGGTGGGGAAGGGAATACGAGCGGATTCATCGACGCATCCTTGGGCTTCCCGATCCCGACGAGGACTAG
>CpMEX9_297
ATGACACCCCAAGAACTGCTTATGGCTTGGCATGAACAGCAGACGGCTTTCATAGAACATCGAGCGCTCAGGACCCGCACGCTCATCGAGGTCCTTAAAGCACGGTATGGGGATGCTCCCATCTCTGTGCTCGATCTTGCATGTGGCCCAGGCAGCCTCGGCACAGAGATCCTTCAGGAGTTACCTAACGCCACGGTCGTTGGTGTGGACCGGGACCCGGTATTGCTACGGCTAGGGGCAGAAACAAACCAATTCGGTGAGCGTCTCCGCTTTGTCGACGCCAACCTCACCGACTCCGCTTGGGTAGAACAACTCCCCGCTACAAACTTTGATGCCGTTATCAGTGCCACCGCTTTGCACTGGTTCGCACCCGACCAGTTATCTCAGCTCTATCAGGACCTCACTCGGGTGGTTAAACCCGGTGCGATCTTTATGAATGCCGACCATTTGCTTTACGACGCCCACCACAATCCAGTCTTAGCCTCTCTTTCTGAAACAATCCGGGAGGACTTCCGCGCCCGCACAGTTTCCTCGGGAGTTTTTACGTGGGAGGCCTGGTGGGATGCAGCCTTCCAAATGCCAGGCTGGGAGAAAGAAGCAGATCTATGGCATCAGCGCTGGGCCAACAAGTCTGCCACGGTAAAAGTAGATAGCACCTACCACCTCGCGGCACTGCGTTCCGCGGGATGCTCAGAAACGGGCCACCTATATCAGTGGCTCGATGACTATCTCATCTACGGAATCTGGCCCACAGCCTCATGA
>CpMEX9_298
ATGATTACGGCTACCGACCTCAACATCACTTTCCAAGGCACCCCCATACTTCAGGGGGTAAATCTGAGTGCACAGGGTGGGCACACGATCGGCATCGTGGGACCAAACGGGAGTGGAAAAACCACCCTGTTGCGCGCCCTTTACAAGTCCTTATCGCCTCAGAGCGGGCGAATAGAAATAGATACTGAAGATTTGTCTTCACTCACCCCGCGCCGGATCGCGCAAAAGGTTGCGGTGGTAGCGCAGGAACGCGATTCTTCCCTACCTCTACGCGTTTCCGATTGCGTGGGCTTGGGGCGGTTGGCGCAAAGCACGTTATTGTCCTACTCCAACGCACACAATCACATGATTGTGGCGTCGGCGTTGGAACAAGTAGGGCTCTCTGGATTTGGTAGCCGGTTGATCTCAGAGCTTTCCGGCGGCGAGAGACAGCGTGTGCTCATAGCTCGCGCCATCGCGCAACAAGCTGACCATGTGCTTCTCGACGAACCCACCAATCATCTCGACCTCGCGCATCAATTTGCCATCATGGAACTTGTCACCACCCTCAGATCAACGTCTGTGGTTGTACTCCATGATCTCAACCTCGCAGCACGTTTTTGCACCGAGGTCATCGTTCTTAACCATGGCATGGTCGTAGCTCAAGGCAAGCCTGATCACGTTTTTAACGCAGAGATGTTTGCTGAGGTCTTCGGACTCCACGCGCAGATCCTTCAGCACAGAGGATCTCCCCAATTTCTTTTTTCACCACTATCTTCTCGTGCTTCCTAG
>CpMEX9_299
ATGAAGAAGACAACTGCTCAATATTTAGCCCTAGTGTCCGTTGCGGCCTTAGCACTCACTGCCTGCGGCGAAAGCGCGGCGGATAAACAGGCCGCTCACGATAAGACCGCTGCATCGGAAGCCAAAATACAAGTGGCTAGTTGTGATGAAACACTGAGCTTTAACAAGGCCCCCGAGAAAGTCCTGGTCATGTCAGAAACAGACATTTCGATCCTCCACGACCTTGACGTGATAGACAAAGTCGTGGCAAAAGCTGGCGCCAAGCGGGTAGAAGGCATTAGTCCGAGTCTAGAGAAGGCAATAGCAAACATTCCCACTATCGCAGCCGGCGAATTAGACACCGGCGGCGCAAAGGTTTCCACGGAAGCCATTCTTGAGCTCAAGCCTGACCTTGTTATCGGCTTTGACACAGGGGCAGACCGACAAGCATTAAAGGACGCTGGAATCCCCTTATATTCTCCAGACGCGTTCTGTCCCAATGCCTCCGCTAAAAAAGCCGATTGGGGCTTAGTGAACAATGAGATAGACAAGCTTGCCACGATCTTTGATGTGAAAGGCAAAGGGGAAGAGCTTAAGAAGTCCGTCCAAGACAAGCTCAAGCAGCAAGGCAGCACCCAAGGGGATACGTCTGCCGTCATGCTCTATATCACCCCCGGTTCGGATGAGTTTTATGCCTATGGCAACACTTCGATGGTGCAACCTATTTTGGAGGCCAATGGACTCAAGAACGTCTACGCAGACAACCCAGAGCGAGTCTTTGATTCCTCTATGGAAGAGATACTGGCTAAGAACCCTGATCGGATTGTCCTGCTCTCTGAATCCTCAGACTCCGACGCTGCCATGAAGACTTTCTTAAATTTCCCGGGAGCGAAAGATCTCAAGGCTGTCCAGAATAATCACGTTGCACACATGCCTTTCATCCTGACAGATCCTCCCACCACGCTGTCTGTAGAAGGCGCGTCCTACCTGCACAATCTAATCAAATAG
>CpMEX9_300
GTGCAATACACAGGGCAGCGCACCACGATAACCACGCTGGTGCTCAGTATCATGGTGCTTTTTATCCCGGCATTAAGCGTATGCATCGGAGCTGCGGGAGTCGCGCCTTCCCATGTGTTTGGCGTCATTTTAAGCCACATCCCGCATGTACCCGTCGATATCAGCTGGGATAGAGCCACCGATGCGATTATCTGGCACAACCGTTTTCCGCGAGTGCTACTGGGACTTGCAGTCGGCGCAATATTGGGCGTCTCTGGAGTAGTCTTCCAGGCCGTAATCCGGAATTCTTTAGCGGAGCCCTACGTCCTGGGAGTAAGCTCTGGGGCTTCCACCGGCGCGGCGTTTTCCTTGATTATCCTCGGTTTAAGCTCCGCGTGGGCCATGGGATTCTTTGCCTTTGCCGGTTCTGTCATTGCTACATGTGCTGTTCTAATCATTGCAGGTCGCAGCTCATCCCCACTCAAGCTCATACTTTCTGGATTAGCAATCGGATTTGGCGCACAGGCTTTTACCAACTTCATCATCTTTACCAACGGCTCTCCGGAGACAAGCCAAGCAGTGATGTTCTGGATGTTGGGTTCCCTAGGCCGAGCGCGCTGGCAAGCGGTGGTTGCAACAATTATTGTCGCCATCTTTTTGACTCTGCTTATGGCCATAATCGGACCGCTCTTGGATGCTCTGGCCAGTGGCGATGAGACCGCACGGGCTGTAGGCGTGCCCCCTGAAATTACTCGGTTACTCGTTCTCATCGTGGTATCTGCCGCCGTGGCAATAGCCGTGAGTAGCTCCGGCGGTATCGGTTTTGTTGGTCTTATTGTCCCCCACATAATGCGCATAGTCTCTGGTTATAGTCACCGCATGTTGGTAATCAATACCGCTTTGGCCTCTGCGTTATTTCTTGTACTTGCAGATGCCTTGGCGCGGGTGCTGATTAGCCCGCAAGAGCTTCCTATCGGAGTGCTCACCGGCCTGATTGGCGCACCGGTTCTAGCAATCCTTATTCGACGAACTACAAACGTATAG
>CpMEX9_301
ATGAACGTCAACCCGAATCTTGCGTCGCTATCCGATATGGCATTTGCGTCGAGCTTCGTCATCTATTTTATTGCTCTTGTACTCTCGATTGTCTTTTATATGAAAACGAGAACGTTCATTGACCTGGAACGGGAAAGAGTCCTGGAACGGGAAAGAGTCAATGAACGGGCGCTCGTGACCGTGGGGAGCGAATCCGATAGTACCGAGGGGATGGGCACCGAGCTGGATTCTGCGGATGATCAAATCTCTAAGGTGGGAGCATCTGCAGAAAAGTTTGCTGGTATGACCCAGATGATCGTGTGGTTGGGCGTTGTTGTTCACGCCGCCTCTGTGATCTTGCGCGGTCTATCCGCTTCGCGGTTCCCCTTTGGCAATCTTTATGAATATGTCTTGGTGATCAGCTGTTTCGCGGTAGCGATTGCGGCGTTCTTCTTGCAACGGCGAGAAATGCGCGTGTTGTGGCCATGGGTTCTCACCCCTATCTTGGCTCTGCTCTTTTTTGGTGGGACCAAGCTCTATGCTGATTCCGCTCCGGTAGTACCTGCTTTGCAGTCGTTCTGGTTCCCGATCCATGTATCTACAGTGTCTATAGGCGCTTCTATCGGCATGATCTCTGGCGTTGCTTCCGTGCTTTATCTGCTGCGTTTATACCAGGAGCAAGGCAAGGAAAAGGGCGTGCTAGGGGCACTGGCCAAGCCGTTGCCCTCTGCAAAGCTTCTCGACGCCATCGCGTATCGCACAGCGATTATCACTGTGCCGGTCTTTGGTCTAGGCATTATTTTAGGAGCAATTTGGGCAGAAAGTGCGTGGGGGCGCTTCTGGGGATGGGATCCTAAAGAGACCGTGGCTTTTGCTACTTGGATCCTTTATGCGGCTTATCTGCACGCACGTGCTACCTCAGGATGGCGGGACTCCCGGGCTGCGTGGATCAATATTGTAGCGCTTTGCACCATGGTATTTAATCTCTTTTTTATTAATATGGTGGTCTCCGGTTTGCACTCATATGCGGGTCTGAACTAA
>CpMEX9_302
GTGGGCCGTCTTATTCTTCTTCTCCTGCTTATCGCAGCCATCGTGTTGGTGTGGAAGGCGTTTGGCCCTAAAACTTGGCAGAAGAGCGCCATCCCCGAGCCTCCTCGTATCAAAGGCCCAGATGACGATGAAGAATTCTTGTGGCGTTTGGAAAGAGATCAATTTAAAAAGCGTCGCGCCGCGGAGGAAGCCAAGCGCAAAGCAGCTGAGCAAAAGAAGCGCGAAGCCACAGAAGATACTTCCCATGGTGATCGGGAGAAGTCGCAAGACGATGGGACCCCAAGCGCCTAA
>CpMEX9_303
GTGAGCGAAACTGCAATGTCAGAGAATTCTCGTCCGATCGTCGATCCGCAGGTAAGAACTGCTGCCCGGAAAGCCGTCATCGTGTACGGTATCGCACGATGCGCACTTTTTATCGTGCTGACCGCCATCATTCAGGGGATTGCGGTAGCCATCGGCGCCCCAGTGCCAATCCTTATTTCAGCCACGCTGGCATTAATCCTGGCCATGCCTCTATCCATGTTTGTGTTTAAAGGGATCAGGGTTCAAGCTACTCAGGCCGTAGCGTTATGGAGTGCACAACGCAAGGCCGAGAAGGATTGGGTTAAAAGCGAATTATCCAGCCGCTAA
>CpMEX9_304
ATGTCAAAAGCTACTTTTGCCGATTGGAAAGAAGGCGCCCGTCCTCACACGTGGGCCAATGCCTTTGCCCCCGTCATCATCGGTTCTGGCGCCGCAGCCCAAGCCCATGGTTTTAGCTGGTGGCGGGCCCTGTTGGCGCTCGTTGTCGCATGGGCACTCATCGTAGGAGTGAACTACGCAAACGATTATTCAGATGGAATCCGCGGTACAGATGATGACCGCACTGGCCCACTACGGCTAACGGGATCTGGATTGGCGCAACCGGAGGACGTTAAACGAGCTGCTTTTCTAGCTTTCGGAGTAGCAGCGATCGCCGGCATCGCCTTGTGTTTAGCAAGCGCATGGTGGCTTATTGCCGTGGGCGCTCTTTGCATCCTCGGGGCCTGGTTTTATACCGGCGGGAAAAATCCCTATGGGTACCGTGGACTCGGCGAAGTCTCAGTCTTTGTATTCTTTGGCCTTGTTGCAGTACTAGGAACTCAGTTCACTCAGCTCGGCAGAGTCACGTGGGTTGGTTTCGGTTGTGCCGTAGCGGTAGGAGCAATGTCCGCCGGGGTAAACCTTGTAAATAACCTCCGCGATATTCCCACCGATTCTGCCGCAGGGAAAACTACCCTTGCGGTTATTCTTGGCGATACCGCAACCCGCCGCTTGTATTGCGTCCTCGTAGCCATACCGTTTGCGGTTTCCCTTGCGTTCTTTGCAGTTTCACCCTGGGCTGGCATCGGCATTATCGCCCTTCCGCTTGTGATAAAAGCAGCACAACCTGTGGTGAAAGGACGCCACGCTCAGGATCTTATCCCGGTACTCGGCGCTACTGGAAAGTCCATGGCGGTATGGGCCGTAGCAACTGCCATAGCATTAGCGGCTGGATAA
>CpMEX9_305
GTGCATGTACTTGAGCCCCTCGTTGTCCCCACGCATAATCCTGCCAGCATCCTCGACCGCTTGGAACAGGCCATCGTGGGGCAGCGTAGCTTCCTCCCCCTTCCGTCCGACGATAAAGATCGGGCCGAACTACTGCGCAGAACCCAACGCGTGGGTCACCCCATCGATCCAGATATTGCTCTGGTCATGAGTACTTCCGGCTCCACCGGGATCCCCAAAGGCGCTATGCTCACCGCGGGCAACCTTGTGTCTTCTGCAGACGCTACGCACCAGTTTCTCGGTGGCGAGGCCCAGTGGCTGCTGGCTATGCCGGCTCATCACATCGCGGGAATGCAGATACTGGTTCGCTCGATCATTGCTGGTTATGATCCCATTGTTGTCGATGTTTCACGCGGCTTTAACGTGGCTGCTTTTGCCGCTGCCGCAGCAAGCGTCGAAGGCGAACGGGTTTACACATCATTGACGCCCCTGCAATTGCTTAAAGCAATGGATACTTTGGTGGGCATCGAGGCTCTTCGAGTCTTCACGGCGATCCTGGTGGGCGGCGCTCCTTTGCGTGCCGACGACCGCCGCGCGGCCAAAGAACTCGGCATCAACGTGGTGACCACTTACGGCGCCTCAGAGACATCCGGAGGCTGCGTATATAACGGCCGCCCGGTGCCTGGCGCGACGATACGCGTTATCAACGAGCGCATTCACCTTGGCGGCCCTATGATAGCGCAGGGATACCGTAATATCCCCGATCACCATGCGTTTTCTCAACCCGGCTGGTTTATTACCTCCGACGCGGGCATCCTCAATGACGGAATACTTGAAGTTGTAGGCAGGCTCGATAACGTTATCGACTCTGGTGGCTTAAAGATTCACCCCGAAGTTTTGGAGCGCAAACTTTGCGATGTCCCTGGAGTCACGGCGGCTTGCGTAGTGGGGCTACCCGACAGGCGATTCGGCCACATTATTGTCGCAGCTTATGAGGGCAATGCACATCCTACAACTATCATTTCCGCGCTTGATGATCTCCCTCGTTGGCAGTTGCCCAAGGACATCCGTCGAGTGGAATCTCTGCCACTTATCGGCCCCGGAAAAATTGATCGTAGGGGTGTCACCGCCCTTTTCACACAACAGTGA
>CpMEX9_306
ATGGATGAGCAGAAAACATACAGTACCGATAATCCTTTTGATGCTTCCCAGTGGGAGACCGTCGCGGGGTTCCAGGATCTTACTGATATCACGTACCACCGTCACGTAGGCGAAGGACGAGAAAACGGAATTGTGCGCATAGCTTTTGACCGCCCTGAAGTCCGTAATGCTTTCCGACCCCACACTGTCGACGAGCTCTATCGCGCACTCGACCACGCTCGCCGCACACCCGATGTGGGCACCGTACTGCTTACCGGAAATGGGCCGAGCGAAAAAGATGGTGGCTGGGCCTTCTGTTCCGGCGGCGATCAACGTATCCGCGGACGTTCCGGATATAGGTACGCCACTGAGCACGCTCACGACGACGCCACCGCAGACGAATCAACAGTGGACACTGCCAGGGAAAAGGTCGAAGGTGGCAGGCTGCACATTCTTGAGGTACAACGACTCATCCGCACCATGCCCAAAGTGGTTATAGCGGTAGTCAACGGCTGGGCCGCAGGTGGCGGGCACTCTTTACACGTTGTGTGTGACATGACAATCGCTTCCCGCCAGGAGGCTCGATTCAAGCAGACCGATGCCGATGTGGGATCCTTTGATGCCGGCTATGGTTCCGCATATCTAGCAAAAATGGTAGGGCAGAAATTTGCTCGTGAAATCTTTTTCCTTGGGCGTACATACGACGCCGAGACGATGCAACGCATGGGTGCTGTAAATATCGTTGCAGATCACAAGAATCTAGAGGACGAGGCCATTCAGATGGCCCGCGAAATCAACGGCAAGTCCCCTACCGCCCAACGCATGCTCAAGTTTGCTTTTAACCTCACCGACGACGGCCTCATGGGGCAGCAAGTTTTTGCCGGTGAAGCCACTCGCCTGGCATATATGACGGATGAAGCGGTGGAAGGCAAAGAAGCCTTCCTGCAAAAACGCGCTCCTGATTGGAATGACTTTCCTTATTACTACTAA
>CpMEX9_307
ATGCTTTACATCCTCATCGCCCTTCTGGCTGTCGCCGCAGTGGTTTATCTCATAGTCAAAAAGGTCCACGCTGCCGCAGCCATTTTCTTTGTAGGCGTTCTGCTCCTCATGATTGCCGCCCTCACAGGCCGGGCAGAATTCCGTTCCACGGACATCACTTCTTCCGGGAACGCGCTCTATGACCAACTACTCGTGGTAGAAGCTCTTTTTAAGAGTCGTTTCTCTGGAATCGGCATGGCCATTATGGTGCTTTTTGGTTTTGTTTCCTATATGCGCCATATTGGTGCCGATGCCAAAACCGTGGTGATACTTTCCACACCATTACGCCGTTTTAAGGGATCATATTGGCTCGTCCCAGTGGGATTTTTAATAGGAAACCTTTTGTCACTGGTTATTCCCTCAGCTTCCGCGCTCTCACTACTCCTCGTGGCAACGCTCCTACCCGCGCTCATAGCCGCCGGACTCACCCCTTTGACAGTAGGAGCCATCGTGGTCACGTCTTCCACGATCATCCCTACCCCGCTAGAGGCGGGGCTCATTCAAGGTGCTGACCTTACCGGCATGACCGTCACAGAATTTGTCTACGGCCATGTCGCATGGGCAACCGTGCCGGCGTTGATAATCACCGCTTTTGTACACATGTGGTGGCAACGCCATTGCGATATCGTCGATACGCGCCATGCCCACGAGGGAACGCAGCACAACGCAGAAAACCGAGAAATAAGCGACTCCGATGCAGCTACCAGAGACGCCCTTGAGCGCGCGTCTGGGCTACCCGGCTATTACGCGGTCCTCCCGCTCATGCCCCTTCTTTTGATCGTCGTTTCAGCCCTTTTAAAGCGCCTTAGTGTGCTCCCCTTTGAAGCCGGAATCCTACCTGTTACCGTGGTATCTCTTTTTGTTGCGCTCATCATCGAATCCTTGCGTAAACGCACAATCACGGGCGCCATCGACTCGGTAGCAAGTTTTTTCAAAGGCATGGGTGAAGGCGCAGCAGGCGTAGTCTCCCTACTCGTAGCCGCTGCCGTTTTAGTCGAAGGTATTACCCAGATGGGCGTGATCGACATGCTCATCCAAGCAGCCGAAGGTTCTTCCGGCGCAGCCATACTCATCGTTCTCATTTTTGTGGTCGCTACCGCCGCCATGGCCACTCTCACCGGCTCCGGAACTGCCCCCTATTTTGCGTTCTCCGAGGTAGTCCCCTCTTTAGCGACACAGTCTTCCATCCACGCACCGCAAATGCTCACTGCAATCTGGGGCACGTCTAATCTGATGCGCCAGATCTCTCCGGTCAACGCGGCAGTGCTTATCGTCGCCGGCGCCATCAAAGTCAACCCGATTCGACTGGTCAAACGCACCCTTGTTCCCATGGTTGTTGCAACAGTTCTCAACACACTGTTTGCGTTCTTATTTATCGGTTAA
>CpMEX9_308
ATGACACAAGCGAAACCCCTATCAGCGTGGGGCGCCACAATAGATGAGGTACTTGAGCGCGCCCCCGTGGTTGCACTTCCTATGAGGGTGCCTTTCCGTGGCGTGACCACGCGTGAAGCCCTTCTGTTCCGAGGTCCGGTCGGCTGGGGAGAGTTTGCACCCTTTTCGGACTATAGCCCTGAAGAATCCGCCTATTGGCTTTCTTCGGGTCTGGAAATGGCTTATCAGGGCCCACCGAAGGCTATGCGTGACTGCGTAGAGGTCAACGGCACCATCCCGGCAGTGATTCCAGAGCAGGTGCCTGAAGTGATGGCGCATTTTGATGGATGCCGGACTTTCAAAGTAAAAGTTGCGGAGAAAGGTCATTCACTTTCGGATGATGTTGCTCGTGTGAATGCTGTTCGGGAGGCCATGCCCTCGGCAATAATACGCGTTGACGCGAACCGTGGTTGGTCTGTCGAACAAGCCTTTTGCGCCGCCAAGCAGTTGAGCCCTCTGGACTATATGGAGCAGCCTTGCGCAACGGTTGCGGAACTTATTGAGCTGCGCCAGCGTCTTATACGGGCCGGTTTGTTTGTTCGAGTTGCCGCGGATGAGGCGATACGCAGAGCAGAAGATCCTTATGAGGTGGCGCGTGCACAAGCGGCAGACGTCGCAGTGGTAAAAGCGGCCCCCCTAGGAGGACCACGAAAATTGTTGCAGATCGCCGAGTTTATGCGTGCGCGTGGTCTAGACATAACAGTGGCCAGTGCTCTAGACACAGGCGTGGGGATGAATGCCGGGCTGGCAGCAGTCGCGGCTTTGCCTAAACACACTGATGATGAAGACTTTGACGTGCCCCCGGCAGCGGCAGGGCTGGCTACACAGCGGCTTTTTGTGGAGGACATCACTGCACCACGTCAGATCGTCGACGGGCAGCTGGCTGTGGAAATGCTCTCCCCGGACCCCGATCGGCTCTCGGAATTTAGTGTTAAAGATAGTCGCCGCGATGCGTGGTTGCAGCGGCTACAGGAGGCGTGGGAATTCCTAGAGCGTTAA
>CpMEX9_309
ATGATTTCATCGCCCCAGCTTGCCCGCGCCGTCGCTGCTAAACTCGCCCACTATCTCACTGATGTGGTGATCTGCCCTGGCTCGCGTAATTCTCCGCTCTCCTTGGAGCTGCTTGCTCGGGATGATATTCGAGTGCATACGCGTATCGACGAGCGCAGCGCAGCATTTTTAGCGTTAGGCATGGGGCGGGCATCTGGAAGACACGTGGGAGTTGTTACGACCTCTGGAACAGCGGTGGCTAGCTGCCTGCCCGCGATGGTGGAGGCCTATCACTCTCACGCACCATTAGCCATGATTTCGGCGGATCGTCCAGCGCACTTGCACGGGACGGGGGCAAATCAGACGATCAACCAGACGGGAATCTTTGGAGTGGTTCCTACCACTTCTGTGGCTGCGCTTGCAGACGTAGAGCTGATCGATGCGGCCTTTAAGAGGGGACAGGTTCACATCAATGTGGAGCTGGATACGCCTTTGGTAGAAGATTGTCTACCGGCACCAACTACTAAGGGAGCGAAAAAAGCACCGATAAAAGGTGATTTCACAGATCATGGGGAGGTTGAAATAGATCTCAGCCGTCCTACCCTTGTGATCACCGGTGATGAGGCATGGGATGTTCCTGGGCTGGAAGACGTTCCTACGATTGCAGAGCCGAGTGCCCCAGCCCCGTACCATCCCGTGCACCCCTTGGCGACCAGCATATTCGCGCATGAACAGGTCTCAGCCGAAGGCTATGTGGTAAATACCAAACCAGAGCAGGTAATTGTGGTGGGGCATCCAACGCTGCATCGTAGCGTTTTTGACCTGATCGCCGATCCAGCAATCGAGGTAACCGTATTAACGCGCACCGATACAATTACCGACCCCACCCACAGCGCGCAAAAAGTTGCAACCCGGATAAAAACTACAGGGCGCCCCTCAGAACAATGGCTCAAAATCTGTGAAGCCGCCTCCGAACTGGCTGCAGAGGCCGTTCGCGACGTACTCGCTCAGGACTTTCGATTCAGCGGTCTGCATGTTGCCGCAGCAGTGGCGGACACGCTTGCTACCGGTGACACCTTAGTACTTGGTGCATCTAATCCGGTTCGGGATGCCTCCTTTGTAGGTCTGCCTTTTTCCGCAGTGGATACCTACACACCTCGTGGCACAGCGGGCATCGACGGTACCGTGTCCCAAGCCATCGGCGTGGCTTTGACCGTTCAAGCTCGAAACCCTGAAGAAATTCGCGCTGCTCGTACCGTGGCGCTCATGGGAGACGTCACATTCCTTCATGACGTAGGCGGGCTCTTTACCGGCCCAGATTCACCGCAACCGGAAAACCTAACAATCGTAGTGGCCAATGACTCCGGCGGCGGAATATTTGAGACTCTGGAAGTGGGAAGCCCTCAGTTGCGGGGCAGTTTTGAACGCGCCTTTGGCACTCCCCATGAGATAGATATTGAAAGTATTGCCGCCGCGTATGGTGTGGAATACCAGCTTGCAACTGACATGCAAGGACTAATTGAAAAGCTTATCGACGCCACCGACACCGCAGGATTTACCCTCATTGAGGCTCGGACTACGCGCGCTGACCGCCGAGCCATGCACGAGGCGCTGGTTAAGAAGGTGAACATGTGA
>CpMEX9_310
TTGCACCAAGCCATACTGGCACTTTTTGTCGCGGCCACGGTCGGTTGCATCAGCATGGTGATAGGTCCTGCTCTTAATGACCGCGAGATATCAAAGGCGCCGGGTCGCACGCTGGCTAAAGTCATTGATGTGGGTACCTTCCGCTCCACAGTGGAATATCAGGATGAGGAAGGGGTCTATCATTCTCCACGCGGAGGCTTGCTTTATCCCACAGGGCTGGGCAAAGGACAGCGCGTCTGGGTCACCTATGCCAAAAGCAATCCAGACCTGGTAAAGGTGCAGGGGAGGGGATGGACGCTCGCACTTATCCCGGCGCTGAGCACCTGGGTGGTGTCCTTTATGATAACGATGACCCTGTGGTGGGTTGTCACCCTGTGGTACAGAAAACATGCGAATAGCGATAATCGCTGA
>CpMEX9_311
ATGCGAATAGCGATAATCGCTGAATCCTTTCTCCCCGCTGTCAATGGGGTAACCAACTCAGTGCTGCGCGTACTCGAGCACACGCAGCGATGTGGGCATGAAGCCATGGTGATCGCGCCGGGTGCACGAGATGGCGAAGAAGAAATCCGTTCCTATTGTGGAGCGAGTATTTATCGAGTGCCGACTGTGATGGTGCCGCTCATCAATTCCCTCCCCATCGGAATTCCTTTAGGTCTTCGGGAACTGTTGCAAGCTTTTAGGCCCGATGTAGTGCATCTCGCATCACCTTATGCATTGGCTGCCCGCGGCGCCTTTGTTGCGAGAAATCTAGGACTGCCCTGTGTAGCGGTCTTTCAGACAGACATTGCGGGCTTTAGCCACAGGTACCACCTGCGGTGCTTGGAACGCACTAGTTGGGCTTGGACACGGGCTTTTCACAATGCAGCTACCCTTACCCTCGCCCCTTCTCGGTCGGCGGCGGCAGCCTTGAATGTGCATGGCATAGAACGGGTTAAGCCCTGGGGGCGTGGAGTAGATCTGGAGTTGTTTCATCCAGATCGTAGGGACGAAAAGCTTGCGCGCAACTGGGGCGCGGATAATCGCATTGTGGTGGGATATGTGGGCAGACTAGCTGCGGAAAAAGGTGTGCATAGACTCGTCGATCTAGCGTGCGACAACAACATTCAACTGGTGATCGTAGGCGATGGGCCAGAGCGTAAGAACTTAGAAAAACAGCTTCCATGCGCGATTTTTACTGGAGGGCTCACGGGCCTTGACTTGGCTAGGGCCTATGCCAGCTTCGACGTGTTTGTGCATCCTGGCGAGTTTGAGACTTTTTGCCAGACAATTCAGGAGGCCAAAGCCTCTGGTATCCCGGTTATTTCTGTGGCGGAAGGCGGGCCGAGAGATTTGATAGATAACAGATCGGGTGTGTTGTTACCGCTTATCCATGACTCACTGGTGGGACTATCACAATCCGTCTATGAGGTCTTTGAAAATCGCGAAGATTTGAGCAAAACTGCACGCCAGAGCGTGGAAGATAAGTCGTGGGCCCGAGTTTGTGATCAACTTTTCCGCTATTACCAAGAAGCGATGATTACACTGGATAACCGTGGCTAA
>CpMEX9_312
GTGGCTAAGGCATCTTTGGAAAAGAACCCCTTCGACGTGGCAAAAATGTTCGATGGTGTGGGAAAGAATTATGACATCACGAACACCGTGCTGAGCTTTGGGCAAGATCGCAAGTGGCGTGAGAAGACCCGCGAACGCTTAAATCTTCAGCCCGGTGAAAGGGTTCTGGATCTAGCAGCCGGTACCGCAGTATCTACGGTAGAACTAGGAAAATCCGGGGCATGGGTTGTGGCCTGCGATTTTTCTCAGGGAATGCTCGCCGCGGGGAAAGAACGAGACGTTCCCAAGGTAGTGGGGGACGGGATGCAGCTGCCTTTTGCTGATAATTCCTTTGACGCGGTCACTATCTCCTATGGCCTGCGTAACGTCCATGATTTCCAGGCGGCTCTCCGCGAGATGGCGCGGGTGACCAAACCTGGTGGCCGGCTTACTATAGCGGAGTTCTCCACTCCTAACGTCCCCGGCTTTAAAACTATCTACAAAGAGTATTTGACCAGGCTCTTGCCGCTGATAGCTAAAGCGGTGGGGACAAACCCAGAGGCTTATGAATACCTCGCTGAGTCGATCCGCGCTTGGCCAGAACGAGAAGAGCTGGCTCGTGCTATTAATAACAACGGCTGGTCTGATGCCGGTTGGCAGAATCTCTCTCTTGGGATTGTTGCGCTGCATTCTGCTGTGAAGCCTGAACATAACGGCTAA
>CpMEX9_313
ATGCATACCTCGAAATTAGTTGTTGTTGGCGTGGGGCATGTTGGCTCCTACGTTCTTAGCTACGCAATGGATTCAGGGCTCTACTCAGAGATAGCCACGATTGATATCAAACCGGGTGTGTCCAAGGGTGAGGCCATAGATCAAGCTCAGTCCACAGGTGTCCCCGGCACTGCATACACATACTGTCACCCAGGCGACTATTCCGATTGCGCCGATGCTGACGTGATTATTGTCGCCGCAGGCGGCTCGATCCTTCCGGACCCAGACGATCCGGAGCGCATGCCCGACCGGGCAGAACTCGCGGAGATCAGCGGCGCGGTAATTCGCGATGTCATGGGGAATATCGCAGCACATACTAAGAATGCCGTGGTTATCTTTATCACCAACCCGCTCGATGCTATGGTGCACATCGCCTCCACAGAATTTGATTATCCCACTGAAAAAATCTTTGGGACTGGAACGATGCTAGATTCTGCACGCATGCGTTGGATCATAGGCACTGAACTTGGCATTGACCCCAAATCGGTCACTGGCTACATGATGGGCGAGCATGGCTCCACATCTGTGCCGATCCTCTCTCGGGTCAACGTTCAAGGACTCAGCTGGGATGAGCTTTCTGCATGGCGAGGCAGTCCTCTTCCCACTGCGCCGGAGATCCAAGAACGCGTGATCAAGGCAGCCTATGATGTTCTCTTGGCTAAGGGCTGGACCAATGCGGGAGTGGCTCGATCGGCTAATGAGTTGGCTAAATGCGTGCTGCTTAACGAGCACGCCGTCCATCCCATCTGTACCCCACTCGACGGCGAATATGGGCTTCACGACGTATCCATGTCCGTGCCTACCCTCATTGGTAATGCTGGAGCGCTCCGCAAGATGCCCCCAACGCTCAACGACTGGGAGCTAGAGCAAATACACAAATCCGCCGAGTTTATCCGTGAGACAGTAAGCCGAGCTAGCTCATAA
>CpMEX9_314
GTGCGCGTGAATAATTCCGTTTTTTCTGTAGACGTGCTCGTGGTAGGTGCTGGCCCTGCCGGCTCCACGGCAGCCATTAATGCCGCACAGCGCGGTCCAACGGTTTTGCTTATCGACGCCGCCACTTTCCCCCGCGACAAAACCTGCGGCGATGGTCTCACGCCCCGAGCAGTGCACCAATTAGAAAAAATTGGGATTGATGTCACCTCTCGCTATGCCTCCAAAGGCCTTAAATTGCATGGCTTCGGGGGATCAGTCACTGCCCCGTGGCCGCAGTCTCCCTTTGGGACAATCAGTTCTGCCATGCCGCGCTCAGAGTTTGATGAGCTGCTTTTAAACACGGCTCAGCAGCACAGTAACGTGCAGGTATGGCAAGGAGTCACTGCGGTTTCTGTAAAAGCCTCCCCCGCTAGCTCCCAGCCCACGAGCGAGTTTCCCAAGGCCGGACGCATCCGCACTGTCACTTTGGACGACGGGCGCGTAGTTGCTCCCACTTTTGTCATCGTTGCAGACGGTGTGCGTTCCACCTTTGGAAAACTCTTGGGCAGACAGTGGCACCGCGGCGAGGTGTACGGGATTGCGGCACGATCTTATTGCGAGACCCCCAGGGGTGATGACCCATGGATGCATTCCCACTTGGAACTTCGCGACGATACCGGCACCGCACAACCCGGATACGGGTGGATATTTCCATTAGGAAACGGCACCGCGAATGTCGGATGCGGCGCCCTATCCACGGACGCGCGACCAGCAAAGGTTAACACCAAAAAACTTCTTCAAAGCTACGCCCAACAGCAAAGCGACGAATGGGGTTTTGGGGTTCCGCAGCGCGTCACCTCCGCTTTGTTGCCCATGGGAGGCGCCGTAAGCAATGTTGCTGGCCCCAACTGGATGCTTATTGGAGACGCAGCAGCCTGCGTGAACCCTCTCAACGGCGAGGGGATTGATTATGGCATGGAGACTGCGGCGCTGGCAGTTAGCCTTATGGGCACTGATGCGGATCTCTCTCATGCATGGCCTGAGCTGTTGCGCTCCACATATGGGGAGGCATTCTTGCTCGCCCGTACTGCCGCAAGATTACTCACCTACCCACGGCTGCTGCCCATCGCAGGTCCGCTTGCTCTGCGCAAGCCGCTAGGCACCGTCATTATGCCAGCGGCCGCACGGCTCATGGGCAACCTTGTCTCGGACTCCGATCGAGATCTTGTTGCGCGGCTCTGGCGCTTTGCAGGAACCGGCGTGAGCCGCTGGCGCCGCGATAGCCCCTTGTGGTCATAA
>CpMEX9_315
ATGAGCAACGGTGCCGAAGGATTAAGCACGTCCACCGGTACGCGAGTTGACCTCGGTAACCCCGCCCTCAACGAGGATATTTCCGCCGGCATGACTCGTGTCGAGGAACTACTCCAAAAGGAGCTCTGCGTCGGCGAAGACTTTATCGTGGAGAAGGTCAAGCACCTCGCGAACGCCGGTGGAAAACGTTTCCGGCCCATGTTCGCCCTTTTGGCATCTCAATACGGGGATCATCCCGTGTCTGAGGACGTGATCAAAGCTGCCGTAGTCGTTGAAATGACGCACTTGGCCACCCTCTACCACGATGACGTGATGGATGAAGCTGCTAAACGACGCGGCGTGGAAAGCGCCAACGCGCGTTGGAACAATTCCGTAGCCATTCTGGCCGGCGATATTCTACTGGCCCACGTCTCTCGACTCATGGCTGATTTGGGCACTGATACGGTACGTCACTTCTCCGAAACCTTCGGCGATTTGGTTACTGGCCAAATGCGAGAAACCATCGGTGTGGGGGAAGGCGACCCGATCGAGCATTATATGGCTGTGATCCGGGAAAAGACGGGGGTGCTGATCGCTTCCGCTGGCTACCTAGGCGCGCTGCATTCCGGGGCGACTGCCGATCATATTGAGGCACTCCGGGCATACGGTGCAGCAATCGGTATGGTCTTCCAAATAGTCGACGACATCATAGATATTTTCTCGGATTCTGAAGACTCGGGTAAGACCCCGGGGACCGATCTGCGTGAGGGCGTGTTCACGCTTCCGGTTCTTTATGCACTGCGTGAGCAGACACCAATAGGCGAGGAGCTTCGTGCAACGCTTACAGGGCCAGTGACGGATGACACGACCGTTGCTCGGGTGCTTGACTTGCTGACCCAGTCCACGGGGCGAGACCGGGCGCTTGCAGATGTTCACCACTACCTCAACGAGGCAGAGGCTCAGCTGGAGCTTTTGCCCCAGAATGCAACAACAGAAGCACTGCGCAACCTTGCTCGTTTTACCGTGCAGCGCGTGGGGTAA
>CpMEX9_316
GTGACTGAACAACAGCCTGAGAAGGTGGGCGCTGCATCGCGTCCTACCGGTAAACGCCAGCTCGCTGGTGTGAACACCACCTCCACTTCTTCTTATGAGGCTAAGAAGGTCGCACCTGCGGGAGACAGTGAGGGCAAGAAGAACAACAAGGTTGTTGCCTTTGTGCCTGAAGTTGCCTCGGAGATGAAGAAGGTCATTTGGCCTACTGCTAAGCAGATGATCAACTACACACTTATCGTCTTCGCATTCCTTATTCTCATGACTGCACTTGTTGCAGGCGTAGATTTTGTTGCGGGGCTGGGAGTTGAGAAGGTCCTTACCCGCTAG
>CpMEX9_317
ATGAGCGACGAGAACAATAGCGGTTCATTTGCCGAGGCTTTTGATGACGCCGTAGAGGCGACCATCGCCGCGGAGACGGAAGCAGCAGAGGCTGGGGTCGAGTTGGATGAGGCAGTCGAGCAGCCTGTCCAGGAAGTAGACGCGGAGGCAGCACTTGCCGGAGCTGTTGAAGATGGCGATGCCGAATATAAGGCGCGTCTGCGTAAGTACACGCGTGAGCTGAAGAAGTTGCCGGGTTCTTGGTATATCATCCAGTGCTATTCCGGCTATGAGAACAAAGTGAAGACCAACCTGGACATGCGTGCGCAGACTCTTGAGGTTGAGGATTCTATCTTTGACGTTGTGGTCCCGATCGAGCAGGCTGTTGAGCTTCGCGACGGCAAACGTAAGCTGGTTAAGCGCAAGCTTCTTCCTGGCTATGTCCTTGTTCGTATGGATATTAATGACCGCTCTTGGTCGGTTGTTCGCGATACCCCTGGTGTGACCAGCTTTGTGGGTAACGAGGGCAACGCAACCCCGGTGAAGCATCGCGATGTGGCTAAGTTCCTCATGCCGCAGGAATCTGTGGCTGGTGACGGCGGCGAGAGCAATGCTGTTAACGCTGAGGGCGAGAAGGTCGTGGCTATGCCGGGCGCATCCAGCAAGCCTAAGGTTGAGGTTGATTTCCAGGTTGGCGAGGCCGTTACGATTCTTTCCGGCGCGCTTGCTTCAGTTTCCGCCACGATCTCTGCTATTGACACCGAGAACAATAAGCTGCAGGCACTGGTGTCTATCTTTGGCCGTGAAACTCCGGTTGAGCTCAACTTTGATCAGGTGGAAAAAGTTAGCTAA
>CpMEX9_318
ATGGCTCCGAAGAAGAAGGTCACCGGCCTTATTAAGCTGCAGATCCAGGCTGGCCAGGCTAACCCGGCTCCGCCAGTTGGTCCGGCTCTTGGTGCTCATGGCGTGAACATCATGGAGTTCTGCAAGGCTTACAATGCTGCAACGGAGAACCAGCGCGGCAGCGTTGTTCCTGTTGAAATCACCGTTTATGAAGATCGCTCTTTCGAGTTCAAGCTGAAGACCCCGCCAGCAGCTAAGTTGCTGCTCAAGGCTGCTGGTCTGCAGAAGGGCTCCGGCGTCCCGCACACCCAGAAGGTGGGCAAGGTCACCATGGAGCAGGTCCGCGAGATCGCTCAGACCAAGCTGGAAGACCTCAACGCTAACGACATCGATAACGCTGCTCGCATCATCGCTGGTACTGCCCGTTCCATGGGCATCGTTGTTGAGGACTAA
>CpMEX9_319
ATGGGCAACAAAAAATCTAAGGCATACCGCGCCGCCGCTGAGAAGATCGACAAGGGTCGTCTCTACACCCCGCTGAAGGCTGCTGAGCTGGTCAAGGAGACTTCCTCCAAGAACTACGACGCAACCATCGACGTTGCTATCCGTCTCGGCGTTGATCCTCGCAAGGCTGATCAGCTGGTTCGCGGCACCGTTTCCCTTCCTAACGGAACCGGTAAGACTGTTCGTGTTGCTGTTTTCGCTGAGGGCGAGAAGGCTACCGAGGCTGAGGCAGCAGGCGCAGACATCGTGGGTACCACCGAGCTGATCGAGCAGATCACCGCTGGCACCATCAACTTCGATGTTGCGATCGCAACCCCAGACCAGATGGCTAAAGTAGGACGCGTTGCTCGCGTTCTCGGCCCCCGTGGTCTGATGCCTAACCCTAAGACCGGTACCGTTACCACTGACGTTGCCAAGGCAATCGCCGATGTCAAGGGCGGAAAGATCTCCTTCCGTGTGGATAAGGCTGCTAACCTGCACGCTGTTATTGGTAAGGCTTCCTTTGACGCTAAAGCTCTCGCTGAGAACTATGGCGCACTGCTCGATGAGATCAACCGCATCAAGCCTTCCTCTTCTAAGGGCATTTACGTTAAGAAGGTCACCCTTGCATCGACCTCCGGCCCTGGTGTTCCTGTTGACACCTCCATCCAGAAGAACTACACCGCTGAGTAA
>CpMEX9_320
GTGAATTCCTTTGTCCCGCTTAACCAAGAAACCCTTGCGCATTTGCGCTCGCAGCTGCTTGATGATCTCGCTGCTACCCGAGCTCGCAATGCGGTTACCTCCGTGGGGATTGATGACGCCGCACTTAATAGAGAGGCTGTGGTCAAGCTCGATCACACTGTAGAACACAAGCTTGACTCACTGGCGGTGACCGACCAAAAGCGCTCGGGACGGTGCTGGTTATTTGCTGCATTGAATGTGCATCGCCATGCAATAGCAAAAAAGCTTAATCTGGAAAATTTTAATTTTTCGTACTCGTATGTGCAGTACTTTGACAAGTTGGAACGCTCTCGGTTCTTTTAA
>CpMEX9_321
GTGATTGCACAGCTGCTACGTTTCGCGGCTGAGGATGGGGGATGGTACGGCTATGTTGGAAATCTGGTGCATAAATATGGTGTGGTTCCGGATTATGCCATGCCAGAAGTCGAGTCTGCGGGAAATACCAGGGAACTGAATCGGGCATTGTCACATGTCTTGCGTCGCGGGGCATGCCGAATACGGGATGCCGAGAGTGACACGGAAGCTGACGCCATCGTGGATGCCACGCTTAGGGATGCTCAGCGTGTGATCACTGTGCATTTGGGGGCGCCGCCGACTGAGTTTATGTGGCAATACCGCACTAAAGACGACACTTTTGTCAGGGAAGGTATGTTTACGCCACGTGAGTTTGCAGAAAAGTATTTGCCAGATTTTAACAACACGGTAGTGCTTGCTGAGGACCCGCGGAGTGACAAGCCAAAGAACACCCGTTTCCTGGTGGAATTGTGCACCAACGTTGTTGGCGCACAAGAGCATAACTACGTCAATATGGATATGAGCGTGCTTAAAGATGCCGTGGCCGCAAGCATTGAAGCGGGGGAGCCTGTGTGGTTTGCATGTGACGTGAATCGGCAGTTTAACCGCAAACTAGGAGTATGGGATCCCTCGATCCTTGACCTGGCCGGAGTGTATGGCGTGGCGCTCGATTCTACAAAAGAGGAGCGTTTCATTTCTGGAGAATCTCAGCCGACTCATGCGATGGTACTCAGTGGCTTTGACCGTAATAGTGACGGTTCCATACGTGCTTGGCGGGTGGAAAATTCCTGGGGTTCCCAACTGAATGACCAAAAAACAGAGCTCGTGGGCGCAGGCTACGCCACCATGTCGGACGAGTGGTTTGAGGATAACGTTTTCTATGTTGCTATAAAACGTGATTTTGTTCCGGAGAAACTACATAAAGTTTTGGACACGGAGCCTGTCCGACTTCCGGCTTATGACCTGATGTTTTAG
>CpMEX9_322
ATGACTGAACTAACTATGAACTCGGTGTCTGCGATAAACACCGAATTGCTCAAAGACCCGACTCTGCGATTAGCCCGCAATGCCGTTGCAGTGAGCTCAGCTACTAAGGTTGCGCTTAACCGTGAGGCGGTGCGCTCTCTAGACACTTCTGTGTCCACCAAAGTGGATTCCTGGACCGTAGCTAATCAAAAGAAATCCGGTCGCTGCTGGATCTTCGCGGGGTTGAATTCTTTGCGTGGTGCGATCATGAAGGAAACCGCCATCAAAGACTTTGAGTTATCCCAGACATATATCCATTTTTGGGACAAAGTAGAAAAAGCAAACTACTTTCTCTGCGCGATGGATGAGCTGCGGGACCGGGATCTGACGGATAGGACCGTAGAAAAGCTATTGCACGACCCGATTGATGATGGTGGTCAGTGGAATATGTTTGTTGCCTTGGTTCAAAAATATGGTGTGGTTCCGCAATACGCTATGCCCGAGACGTTCTCCAGCAGTAATACCTACGCCATGAACCGAGATTTAGCTTCTGTTTTGCGTCGAGGAGCCCTCCGCATAAGAGACGGCGTTCCGGGTGCCCGCGAAGAAGCATTAGAAAGCGCTTTTAAGGTAATTACTACGCATCTTGGTGTCCCCCCTGAGACATTCCAATGGCAGTACCGCACCAAAGACGATGATTTTGTACGTGAGGGGACATTGACTCCCCTGGACTTTGCACAACGTTATCTTCCTGATGATCTCGGCGATTATGTTTGTGTGGTCAACGACCCACGTAACGCGTTCGGCGAACTCTATACGGTGGAGTACCTAGGTAATGTTGTCGGGGCACCTCCGGTGACGTACGTCAATGCCCCAATAGAGGTATTGCGAGATGCTGTCCGAGATTCGCTTATCGACGCCACCCCGGTGTGGTTTGGCTGCGATACCGAGGTGCAAGCATATTCAGATGCTGGGCTGTGGGACGCCCACCTGTTTGATTATGAGGGTCTATATGGCGTGAATTTTGATATGTCGAAGACCCAAAGACTCTTGACCGGTGATTCTTTGATGACTCACGCGATGGTGTTTACTGGTATGGACCTTGCAGAAGACGGCACAACCGTGAATCGTTGGCGAGTAGAGAACTCTTGGGGAACAGAAAAGGCCGATAAAGGTTTCTGGACAATGAGTGACTCCTGGTTTGAAGAGTATGTTTTTGAAGTCGCGGTGCCGGCCTCGCGGCTTCCAGAGGAATACCGCCAGGCATTAACTAAGACCCCTCACGTGCTCCCGGCGTGGGATCCGATGGGCGCCCTGGCATAA
>CpMEX9_323
ATGACTTCACTTTTTACTTCTGCTCAAGCGGGAGCTTTAAACCTCCGCAACCGGATCACGATGGCGGCATTAACGAGGCTCCGCGCGGGTGAAGACGGTGTCCCTAGCGCGCTGCACGCTGAATACTATGCGCAGAGGGCGTCGGCAGGCTTGATTGTTACGGAGGGAACGTATCCGACACTTCGTGGCCGTGGTTTTAGCGGACAACCGGGCATTGCCAATAGTGCGCAGCAGGAGGGATGGCGCAAGGTCGCTGAGGCGGTTCATACGGCAGGCGGGAGCGTAGTTATGCAAGTGATGCATGCTGGGCGTATGAGCCATGAGTCGATGAATGGCGGCGTGTTGCCCGAGGCCCCCAGCGCAGTTGCCTCGGGAACGCAGATGCGTACTCCTGCTGGAAAAATTGATCTTCCCGTTCCTCATGCCCTTGAGGCAGAGGAACTTGAACGAGTGAAGCAGGAGTTCGTGGCAGCTAGCCGTCGTGCCGTCGATGCTGGTCTTGATGGCGTGGAACTGCATGGCGCAAACGGTTATCTGTTGCACGAATTTTTAAGTCCTTCCTCTAATGTGCGTACGGACGAGTTTGGCGGCACGCCCGAAAACCGGGCCAGGTTTGTGATTCAGGTTGTTCAAGCAGTAGCTGAGGAAATCGGTGCACACCGGGTAGGCCTGCGTATTTCACCGGAGCACAATATTCAAGGTGTGTTGGAGACTGATCGTGAGGAGACCTTGGCCACGTATCGGGTGCTTCTCAATGAAATCCGCAGCTTAGAACTCGCGTATCTCTCCATACTCCACGCGGATTACCGCAGCGACTTTGTTCATCAGCTTGCGGAGGCCTTTGGTGGATTTGTGATACTTAATTCCGGATTCGGTACTTATACCGAGTACGCAGAAGCCGTGGGCATCGTTGAGTCGGGATACGCCGACGCAGTGGCCGTGGGGCGTGAGCTCATTGCTAATCCTGACCTAGTGCGCAGGTGGCAAGAAGGCATAGAGCTTAATGTCCCTGATCCCGATACCTTTTATGTGGGAGGACCTAAAGGCTATACGGATTACTCTTTTGCAGAGTAA
>CpMEX9_324
ATGGCAAACCCGAAGAACGTATCGTCGCTTGCAGAGCTCAAAGAGCGCTTTGCAGATACCGACTCCATCGTTATCACCGAATACCGCGGACTGACCGTTGCTCAGATTACTGAGCTGCGTCGTTCGCTCGGTGCGGATGTCCAGTACTCCGTCGCCAAGAACACCCTGCTGAAGCTGGCTGCTAAAGAAGCTGGCGTCGAGGGCCTTGATGATCTCCTCTCCGGCCCAACCGCTATCGCCTTTATTAAGGGCGAGGCTGTTGATGCCGCTAAGGCGATGAAGAAGTTCGCTTCTAACAACAAGGCATTCGTAGTCAAGGGTGGCTACATGGATGGCGATGCTCTGAACGCTGATCAGGTCAACGCTATCGCCGAGCTGGACAACCGCGAGACCACTCTTGCGAAGCTGGCAGGCGCCATGAAGGGCAACTTGGCAAAGGCCGCTGGCCTGTTCAACGCTCCTGCTTCTCAGGTCGCACGCCTCGGCGCTGCGCTTCAGGAGAAGAAGGAAGCTTAG
>CpMEX9_325
ATGGCTAAGCTCACCAAGGACGAGCTCATTGAGGCTTTCAAAGAGATGACCCTGATCGAGCTCTCTGAGTTCGTCAAGGAATTCGAAGAGGTCTTCGAAGTTACCGCTGCTGCTCCTGTTGCAGTTGCTGCTCCGGGCGCTGCTGGCGCTGAGGCTGCTGCTGAAGAGAAGACCGAGTTCGACGTTGTTCTCGAGGACGCTGGCGCTAAGAAGATCGGCGTGATCAAGGCTGTTCGCGAGATCGTTTCCGGCCTGGGCCTGAAGGAAGCTAAGGAGCTCGTTGAGTCTGCTCCTAAGGCAATCATCGAGGCTGCATCCAAGGATGACGCTGAGGCTGCTAAGGCTAAGCTCGAAGAGGCTGGCGCAAAGGTTACCCTCAAGTAA
>CpMEX9_326
GTGTTCACTCGCCCTCTTCGCTCCTCACGTACTTCACGGATCGCGGCTGCTAGTGCGGTTGTTCTTGTTGGGTTGTCTGCCAGCTTTGTGCCGACGGCGTGGGCGGAGGATCTAGAGCTGGATTCCGGGCATATAGACGTTTTTAACGTAACAGCCGATGGGGGAAACCTTAAACTTGATCTTAAGGAAGACGTAACAGGTTCTCATGTGTTGCGTGATCCTGATTCTGTAACGCTGCGGGTAAAAGAAGAAGCATGGACGGATAAGACGGCACAGGTCCCTGAGGTCGGAACTTCAGGCTATTATCTTCCGCAGACTCAGGATCCAAATCTTATCTGGCCGGGCTGGGATACCAATGGTGTCCGCTCGGGTGGTTTCGGCGAGGTAGACATCAATTTTGTTAAAGTCTCTGGCCCCGGGCAGATCTATGCTTTTCAAACAGGTTCTTTTGGCGGCAATACTCCGATCTTGGCTAATAACGGCTTTGAAGTTAGAAGCGGTGAGATGATCACCCAGCAGGAACCCGCGCATGTGCATACCAACTGGGTTTTTACCGCACCCGGTACCTATACCATGTGCGTACAAGCAACTGCAGATGGTGCATCGAGTAATGTGGCGCGTTATGTGTGGAGCGTGGGCAACGGAGGTCCCAACACGGTAGCAAGCTGCGATGGTGAAGGAGAAGCTGTAGCGGTGGCTGCCCGTAGCGGTAACGATGATAGGAAGAACCGATCATCCAGCACCTCTTCGAGCCGTTCCACCTCTAGAGCCACCACATCCTCAAAGCCTACTTCTTCTAAACCTGCGCCGGCGGCTGCTCCAGCAAAGCGTAATTCTTTGCCGGAGACAGGTCCTTCCTATATGACTGCTGCTTTCTTAGTCTTGGGCGTTGGTTTGGCGGTATTCGGCGCCGGAACAGTTCGTTTGGTTAAGGCGATAACCCGCAATAAATAG
>CpMEX9_327
ATGTATTCAAAGACAATACTCAGCGCCTATCAAAGGTCGGTGGGTGCTGGAGCATTGGTTGCTTGTGCTTTCCTCGTCGCTGCATGCGGAACAGACACCAGGGATCTTCCTAGCCGTGTCGACGGCATTACGGACGTCGTTGCATCTACGCAGATCGTTGCAGATATTGCGCGCAATGTGGCAGGAGACCGCGCTCGTGTAACAGCCCTCATGCCACGAGGTGCAGACCCTCACACCTATGAGCCTTCTCTGAGAGACGTCCGCAACGTAGCTAACGCGGATGTTATCTTTACCAACGGGCTGCTTCTTGAGCAACAATCTGTACTACGAGCCATCGACAATGCCGTGGTGGCACCTGCTAAGGTGGTTGCGCTTGGAGAACAGTCCACCAAACATGGTGCACATTTACTGCAGTTAGTAGAAGACGTCACCTTGGATTCTGTATGGCTGGGCATGCGCGTAGAGGGCACCGGAGCACAGCTAGGAGCAAACTCTCATAGTGAGATAAATATTCATGTTACGGGCGTGCGCGGGATAGACGGCTCGGAGGCCCCGGGGGACGCTGCTGCGTATCTGACCACGGCTTTTGGCAAGCCGGAAGTGTACTTTAATTCGCGCGATGGCTTCCACCCTGAGCGTGGATATGACGGCGATACCATTACGTTGCCCGCTGCTGCGCATACCCATGTGAGTTGGGCCTTTAGTAAACCCGGTGTGTATGTCATTGATATTGAGGCGGAATTAGTTACTGAACGTGGCGCTCGACCTATTCCGGTAGGCGCAAGCTCAATCACCATGGCAGTAGGAGTACGCGGTGAAAGTGCGCTCCCTGGTACCTCGGCCACAGTGATCAACCAAGGCCATCAGGATGTCTCGATTAACCTAAATAGCAAAAAAATCGAGATTCAGGGAGATTCTGCCAACGGCAAGGACATAGCAACCGTCTACGATTCGGCTTCGACAGTTATAGAAGTCCCCAATAATACGCTGCAGAAAATCCCCGCAGGATCTCAGTTCCGTTTCCTAGGAACGCCGGGGGACGAGGTATATGTACTGCCTCAAGCTGTGCTGGGCAAACACGTGCATGGGGAAGTTGACCCACACTTGTGGCATGATGTGGATAACGTCATCGCGTTTGTAAAAACGATAAGGGACGAGCTTATTTCAGCGGATCCGCAAGGTGCCCGGGAATACACAACAAATGCAGATGCGTATATTGACCAGCTAGGTAAGGTGCACCAGGAAGTAAGAGATGCGATTGCCGCCATCCCGGAGGAGCATCGCCACTTGGTGACCACCCATGATGGATACTCCTACTTAGCGCATGCCTATGGGATAGACGTAGCGGGATTTGTTACTCCCAATCCGGGAGTGGAGCCTTCTGCCCGCGACCTCATAGCCTTGACCAATACCCTGAAAAATCTTCATGTGCCAGCGGTCTTCTTAGAGCCGCAGTTGGCTGTTGCTTCCACGGATTTATTGGAAACTGCTAAGCGCCTCAATATCCGAGTCTGTCCCATCCGAGGAGATTCTTTTGATGAAGACGTGACTACCTATGTGGATCTCATGCGGGCAAATGCGGCGAGTCTGCAGCAATGCCTGGGGGATCGTCGAGATACGTCTTAA
>CpMEX9_328
GTGCTTGCAACAAGTATGGTGATTGCATCGAGCATTGCGGTGCCGGCTGCTCATATTGCATTCCCGGCCGCTGCTTTGGCTCAGACGCAGGATGACCCATCCTTAGAACAGACAGTGACGGATTCCGAGGATGTAGTGCCGCTTGGCACCCAAAAAGTGTTCGATCATGGGCACGCCGATCTAGGACCTGTAGTGGATTCAGACTCCGGAGAAACTCGGTTTCTGGTGCGAGATGACTCAGAGTTTCCACCAAAGTGGCGTCATTTATCAGACACCATTTTTCTTGTGGATGACAGCGCCAAGCAGACTTTGCCCGAGGAAGCGCAATCCTTTGACTTTACTGGTGCACAACCTGGCTCTCAGGTGTGGGTAATTCCACAGAGCGAGGTACATGGGGTCCCTTGGCTGGGATGGAATACCCAAAATCCCACGCTGACCAAGTCCGCTGACCGTGGTATCACGTTGGAATTTGCCGGACACGAGGGGGATGGACAATTCTCTTTGTTCCTGCAAAATGGTGGTTTTGCAGAGCCTCAGGTGCTGTGGACCTCAGCAAAAAAGGAGTCTCAGCCGATGTGGGTGGATTTGAATACCCACACGCACGCTAACTGGGTGTTTACGCAACCAGGCGTGCACAAGGTGGCAGTACGAGCGCTCATTCCGCTTCTCGACGGCACCACCAAAGAGTTCACCGAGGTGCTCACCTTTGCAGTAAGCAAGGACGCCTTGGAAGAAGCGAAGTCTGCACAGTGGGAAGGTGAGTACCTCCCGAGCTCAACAAAGGGCGAGGAGAAGGGGGCGTCGGCAAGCTCTACGGCGAAGGGCGCGCCCGCCTCGGAAAAATCAAGTTCCGTGGCCGTATGGATCTTTGTTGCGATGATTCTTATAGCTCTGGGATTCGTGGTCGCTGGGCTCCGTATGCGGGCGTCAGCAAAGAAGCGTAAAGAAACAGCTGCACAGAATGGGCAACGATGA
>CpMEX9_329
ATGAGTAAAGCCGCATCCGTCATTGAAGTGCGTGGTCTAGGCGTGAGCCTGGGAGGCCGCACAGTAATGAAGGACATAAATTTTGATGTGCGAGCCGGCGAGTTTATAGGGCTGATTGGCCCTAACGGTGCCGGAAAGACCACCATGATGCGTGCGATCTTGGGGCTTATCCCCACAGATTCTGGACGCGTAACCATATCGGGTGTCCAGGGGCGCGGCGTGCGTAACCATGCGGGTTATGTTCCGCAGCGTCATGAGTTTGCTTGGGATTATCCCATTGATGTGCACGGTCTGGTAATGAATGGTCGTACTGGATTGATCGGTTGGTTTAAACGTGCTGGTCAAAAGGACTTTGATGCTGTGCACCGTGCGTTGGACATGGTGGGAATGGCGCATTTGTCAGACAGGCCGATAGGAGAGCTCTCTGGGGGCCAGAAACAGCGGGTTCTTATCGCTCGCGCGCTTTCTATCGCCCCCAAGGTTCTTTTCCTTGACGAGCCCTTTACTGGTTTGGACATGCCCTCTGCAGAGTCTCTATTAGAGCTATTCCATCGTCTGGCCCAGGAAGGCACCGCCATTGTGATGAGCACTCACAACTTGGTTGAAGCGATAAGTTCCTGTGATCGCATTCTCCTTTTCAACGGCCAGATCGTGGCGGACGCAGCCCCAGAGGATTTGGAACGGCCGCAACCCTGGATTGAGACGTTTAGCGTGAGCGAACACTCGCCTTTGCTCGTATCTGTTGGCGCTTTACGTCGCGAGGATGCGCGTAGCGCCCAGAAAGGAATGCCCGCACCATGA
>CpMEX9_330
ATGATTTCGCTCGTGGAGTTCTTTTCTGACTTAAGCAATCCCGCCCTGGCCTTCTTGCCTAAGGCCTTGTTGATCTCAGTGATCAGTTCCATCGTGTGCGGAGTAGTGGGCACTCATGTGGTTTTACGGGGCATGGCCTTTGTAGGAGACGCCGTGGCTCATGCGGTCTTTCCGGGCATCGCAATCGCCTTTGTTTTGCAGGGCTCGGTGCTGCTGGGCGGCGCAGTCGCCGGAGCCGTAGTAGCCCTACTCATCGCGATGTTCTCCCAGCGGCGACGCGTAAAAGAAGACACGGTTATTGGTATCTTCTTTGCCGCGGCTTTTGCCTCGGGTGTGGTTTTTATTTCTCAAGTTGATGGCTACACGGCATCACTAACCAGTTTTCTCTTCGGTTCTATAACTGGCGTGTCCACGGAGGACATTATTCTTACCGCAGTCGTTGGGCTGGTTGTAATAGTGCTGTTAGCCCTTCTTGCACCGCAGTTTACCGCAGTCACTTTGGACCGAGAGACCGCACGCGCAATGAATCTGCCCACGATGCTTCTCGACGTTCTCTTGTACGTGGCGGTCACCGCTGCTGTGGTTATTTCGGTCCAGACTATTGGAAATATCTTGGTGCTTGCATTGCTGGTCACTCCCGCAGCGACAGCTCGAATGCTGACAGATAAATTTAGCGTCATGTCTGCGATTGCAGCAGGGGTGGGCACGTGTTCGTCCCTGGTTGGCGTCTATCTTTCCTGGGCCTTAGACCTTCCTACAGGGGCAACCATCGTGCTTGTGGCCACAGCCTTTTTCCTTCTCTCGTGGTGTCTTTCACCCCGCCGCGGATTATTCAAACGCCGCATCTCGGCAGACAACTCACAAGGAGCCGTTTTCTCATGA
>CpMEX9_331
ATGAGGAAACAACGTATCACTACTCGTATTGGACGTCCATTGGTTGGTGTCGGCCTAGCTGCGGCTCTGTGTGGCCTGCAAAATCCTTTGGGCTTGGCGCAAGAAGCAGCAGATCCGGAACCTACCGCGGCGTTGGAAAGCAACTCAGAGACAGATAAAAACATTGCTCATGACTTTGAATCCATAAGGAAAAAAATCAATAGCTTTACGCTACCCATTGGTAGCGTTGCGCCTTCTGATAAAGAGCCCACGCTAAAGCCATCTGAAAGCACTGAAGATCTACCCGAAGAACCTGAAACTTTAGAGGGCGGTTCGGAGGAAGAATCTGAGCTTCTTCCTGAGACGTTGGAGAAAAAGCTTATAAAAGAGGGGAAAAAGCTTGAGGCGTCAGACAGAGATAACAGCAAGCTGAATGATCAAGAGGTTCGTTCCCTGTGGGAAAAACTTATCCAGAAGACCAAAGCTCCGCAGAAGGTTCTTCGTAAAGGCGACATGAGCATTACGATTCCGGGGCAAAAGACTGGAGAGAAACACGACGCTCAAAACGTGGCTTCCTTGGTAGTGGCAAAGGAAGAGAAGGACGTTTTAACTACAAATACTGAGGTCCCTCAAACATATGCCTCGGGTGAAGCTTTGCTCGCCATTGGTGATGCAGCGCGAGTTCCAGGTGCTTTGCTGGGGTTGAAGGAAAAGAAAGCCTTAGCCCCTGTTTGGTATCTACCACAGGAAAAAGACGCTAATCCAGATGCGCCTTCCGTGGGATTTAACTTTGAACAAGTTTCGGCTACTAAGAAAATCACGGTATCTCTCACGGATTATCATGGGCCAGGGCGCATGGTGACTGCAGAAATGGGCGAGGAGAAAGCGGAGACCGCTTTTGACTCTCAAGATCTTGAACAAGCATGGGAATATGAAGGCGGGGCTTCTTACCGTCAAGCATTCGCCTTTACAGAACCAGGTGCGTACACAGCAACGTTTAAATTCTTGGTGGAAGACCAGGAATCTCAAGGTAAAACTGCATCCCAGGAGTATAGTTTTAACACCACATTCTTGGTAGGTTCCGTGAAAGAAGAAAAAGTAACTCCGCTCAAGGAGATCGTAGAAAAGTCTGTTAATAAAAAGCCTTTGAAAGAAAAAACTAAGGAAACAGACGCTACAGAAACTGAGCGGAAAACTAACAAAGACAATAAAAAGGAACAGTCTAAGGCGCCGGGTTCTCAAGAACCACAGACTTCTGTTCCAAAAACGCCGGAGACGGATGTTCCCCAGAAAACTCCGGAGAAAGACCCAGAGAACGTAGAACCGGAAACCAAGCACCCCGAGTCCAAAGAGCCACGCGCGGAAGAGCATGCGCCGTCTGTACCTTCCCCGATCGTTCCGGTTGACCTAAAGGGTTTGGCCAAAGAAATCCGTGAGCTCGATCGAGAACTAAATGCTATGTCTCGACAGACTGACTCGCTCTTCAAAGCGATTAACGCTAATGAGCCAGAGCGGAAACAAGAGCAGCGCAGACCGGCCTCCAACGCCTCAGGGCGCACTGAAACCGGAGGCAGTGAGCAGGGATCAGGAAACCAGAATGCTCCTGCGCCAGTCCGTTCTTCTAGCGGCGGGAGCTCCGGTCGCGGTAGTAATGCAGCAAAGCCAAATAAACCGCGTAACAGTGCAGCTTCGGGCAGCTCTTCTGCTAAATCCTCGGATAAAAACAAAGAATCTTCTAAAGATAAGAAGAAATCTGCTAAAAAATCCACGGAAAAGAAAGCATCAGCAAAGTCTGCAAAGAAAACAACAGAGGGCAAAACGGATGAGGCTCAAGGGGCCAGCAATGAGAAGATTGCTGCAACAGGGGAGTCTATGAGAAAACGTGGTTGGTGGACTGGTTTTCTCTTTGGCCTAGGTGCTATGGCTATGCTCGGTGGAGTGGTGTTCTTTACTCAAGCCAGGAACATAGCAAAGCGGAAATAG
>CpMEX9_332
ATGCTTCCTCGGTCACGGATCCTCGCAGTGTTGGGCCTAGGGCTTGGGCTTGCCTTTATCATGTGGGGGGTGCTGGCTCCTCGCTTCTTAATAAGCGACGCCCGATTGCCTCTTAATCTCTCTCACACCACGCTTACTTTGCGGGATGAAAAAGCTACTACTCGCGTTGTCGGCAAGGATCTTGTGGTGCAAGCTCCGGTAACACGTCAATTTCACATGGAGATATTGCCTCCGAGCGATAATGTGAACGCCACGGTTCGAATCGGTGTGACCGATATGCGGGAAAGTTTACAAAAAGATCTTGACCGTCTTATTAACGCCACCATATGGTCTTATTCAATTGATCGGCTCAGTGGCGCCGCAACATCTCAGGCCACAGTGGCGGACCAGCTAGCTAGCCCTACGCGCAGCGTAGACATTGACGGGCAGTGGCTAAAATTTCCCACCAACGCAGAAAAAACCACCTATGAGGTTTTTGATGTCACCCTGCGTAAGACCCTCCCCGCGGTTTTTGCAGAGGAAGCTACTAAAGAAGGGCGTACGCTATACCGTTACCGCCAGGAGATTCAGCCTACCAATGTTGCACAGCTCTATCAGTCGGTGTTTAACACTACAACCTTAGGCAATGGGGAAGATGCCGCTCCCGGTTATCTCTTTCACTCTGGCACTAGAGACTGGTGGGTGGATCAAAAAACCGGCCTGATAGTTGACGTGGAAGAAAAAATCGATGATTATTTCGGTGACGCAGAAGGCGCGAAGCACGAGGATGTTCTTACCTTTAATGGAAAAATAAGTGAAGAACAGGTGTCTGAACTTTTGCACCAGGCATCTAGCGTGTCGGACGGCAAGATTGTTCGAGTTATTAATTATGTTGTGCTTGCGGTCGGAGTGATTCTGACTATTGTTGGAGCCGTTGGCGCTTTTGGGCCTCGTAAGCGATGA
>CpMEX9_333
ATGGTGGTCAATATTGCGGGGCCACCGCCGCGTGAGGTGCTGGAAGGACCCATCTTGGCAGTCTCCCGCCAGACCAAGTCAGTGGCCGACATCCCCGGGGCTCCCGAACGTTTTTCGTTCGCCAAAATTACGGAACCTATTGAGGTCCCGGGACTTCTTGATATTCAGCTAGATTCCTTCGCATGGCTCATTGGTACGCCCGAGTGGCGTGCTCGTCAGCAGGAGGAGCTAGGTGAAAGCGTCCGCATAACCAGCGGACTGGAAGAAATCTTGGAGGAGCTATCTCCGATTCAGGATTATTCCGGAAACATGTCATTGTCTCTCTCGGAGCCCCGCTTCGAGGACATGAAGAACACTATCGATGAGTGTAAAGACAAAGACATTAACTATTCTGCGCCGCTTTATGTGACTGCAGAATTTATCAATAATGAAACTCAGGAGATCAAGTCCCAGACTGTCTTCATCGGCGATTTCCCGATGATGACCGACAAGGGAACCTTCATCGTTAACGGCACTGAGCGTGTCGTGGTCTCCCAGCTTGTTCGTTCGCCTGGCGTTTACTTTGACCAGACGATTGATAAGTCCACCGAGCGTCCGCTGCACTCTGTGAAGGTGATCCCTTCTCGCGGTGCGTGGTTGGAATTTGACGTGGATAAGCGCGACACCGTTGGTGTCCGTATTGACCGCAAACGTCGCCAGCCGGTGACCGTTCTGCTCAAGGCTCTTGGTTGGACCACTGAGCAGATCACGGAGCGCTTTGGTTTCTCCGAAATTATGATGTCCACGCTTGAGTCGGACGGTGTAGCTAACACCGATGAGGCTCTGCTGGAGATCTACCGCAAACAGCGTCCGGGTGAGCAGCCGACTCGTGACCTCGCGCAGTCGCTGCTGGATAACGCCTTCTTCCGCGCGAAGCGTTACGACCTTGCCAAGGTTGGACGCTACAAAGTGAACCGCAAACTCGGTCTCGGTGGGGACAACGAGGGTCTGATGACTCTCACTGAGCAGGACATCGCAACCACTCTCGAGTACCTCGTGCGTCTCCACGCTGGTGAGAGCACTATGGTTGCACCCAATGGTGATGTTATCCCTGTGGATACGGATGACATTGACCACTTTGGTAACCGTCGTCTCCGTACAGTCGGAGAACTGATTCAGAACCAAGTCCGCGTGGGCCTGTCCCGCATGGAGCGCGTGGTTCGTGAGCGCATGACTACCCAGGACGCAGAGTCTATTACTCCTACCTCCTTGATCAACGTGCGCCCGGTTTCTGCTGCCATCCGCGAGTTCTTTGGTACCTCCCAGCTCTCGCAGTTCATGGATCAGAACAACTCCTTGTCTGGCCTCACACACAAGCGCCGTCTCTCTGCTCTGGGCCCAGGCGGCCTGTCGCGTGAGCGCGCTGGCATTGAGGTTCGAGACGTTCACGCTTCTCACTATGGTCGTATGTGCCCGATTGAGACTCCCGAAGGTCCGAACATTGGTTTGATCGGTTCCTTGGCTTCCTATGCTCGGGTAAACTCTTTCGGCTTCATCGAGACCCCCTACCGCAAGGTGGAAAACGGTGTTCTCACCGATCAGATCGATTACCTCACCGCAGATGAGGAAGATCGTTTTGTGGTTGGTCAGGCTCACGTCGAGGTAGACGCACAGGGCAAGATCACCGCAGATAGCGTTACTGTTCGTGTGAAAAATGGTGACATCCAGGTCGTGGCACCGGAAAGCGTTGATTACCTAGACGTTTCCCCACGCCAGATGGTCTCTGTGGCTACCGCCATGATTCCGTTCCTTGAGCACGACGACGCTAACCGTGCCCTCATGGGCGCGAACATGCAGCGTCAGGCTGTGCCGCTGGTTCGTTCAGAAGCCCCGTTTGTGGGAACCGGCATGGAGCGTCGTGCTGCTTATGACGCCGGCGACCTCATTATCAACAAAAAGGCTGGCGCTGTAGAGAACGTCTCCGCTGATTTCATCACCGTGATGGCTGATGACGGCACCCGTGAGACCTACATGCTGCGCAAGTTTGAGCGCACCAACCAGGGCACCTGCTACAACCAGATCCCATTGGTGAACTTGGGCGACCGCGTTGAGGCCGGACAGGTTCTCGCAGATGGCCCCGGTACTCACAACGGTGAGATGTCGCTCGGCCGCAACCTTCTTGTTGCGTTCATGCCATGGGAAGGCCACAACTACGAGGACGCTATCATCCTCAACCAGCGTGTTGTGGAAGAGGACATTCTTACTTCGATCCACATCGAGGAACACGAGATTGATGCCCGAGACACCAAACTTGGTGCGGAGGAGATCACTCGTGAGATTCCCAATGTGTCCGAGGATGTGCTCAAGGATCTCGATGAGCGCGGCATCGTTCGCATCGGTGCTGATGTCCGCGACGGCGATATCTTGGTGGGTAAGGTCACTCCTAAGGGTGAGACCGAGCTGACCCCTGAAGAGCGCCTGCTGCGTGCAATCTTTGGTGAGAAGGCACGTGAGGTTCGCGATACCTCTATGAAGGTGCCTCACGGTGAGACCGGTAAGGTCATCGGCGTTCGTCGTTTCTCCCGTGAAGACGATGATGATCTCGCGCCTGGTGTTAATGAGATGATTCGTGTCTATGTTGCCCAGAAGCGCAAGATCCAGGACGGCGATAAGCTTGCTGGTCGCCACGGTAACAAGGGTGTTGTTGGCAAGATCCTTCCGCAGGAAGACATGCCATTCATGCCCGACGGTACCCCGGTTGACATCATCCTGAACACGCACGGTGTGCCTCGTCGTATGAACATCGGCCAGGTGCTGGAAGTCCACCTTGGTTGGTTGGCTGCTGCCGGTTGGAAGATCGACCCCGAAGACCCCGCTAACGCCGAGCTGCTTAAGACGCTTCCTGAGGATCTGTACGACGTTCCTGCTGGTTCGCTTACCGCAACACCAGTGTTCGACGGTGCTACCAACGAGGAAGTTGCAGGCCTCCTAGCCAATTCTCGTCCAAACCGCGACGGCGATGTCATGGTGGACGCAAACGGCAAGGCACAGCTTTTCGACGGTCGTTCCGGCGAGCCTTTCCCATACCCAGTGTCTGTCGGCTACATGTACATGCTGAAGCTGCACCACTTGGTTGATGAGAAGATCCACGCACGTTCTACCGGCCCTTACTCCATGATCACTCAGCAGCCGTTGGGTGGTAAGGCTCAGTTCGGTGGACAGCGCTTCGGCGAAATGGAGGTGTGGGCAATGCAGGCTTATGGCGCTGCCTACACGCTTCAGGAGCTTCTGACCATCAAGTCTGATGACGTAGTCGGACGTGTGAAGGTCTACGAGGCAATCGTTAAGGGCGAGAACATTCCAGATCCGGGTATCCCTGAGTCCTTCAAGGTACTCCTCAAGGAGCTTCAATCGCTGTGCTTGAACGTGGAAGTTCTTTCTGCAGACGGCACTCCGATGGAGCTGTCCGGTTCGGATGACGACGAGTTCGACCAGGCCGGTGCCTCACTGGGCATCAACCTGTCTCGCGACGAGCGTTCCGACGCCGACATCGCCTAA
>CpMEX9_334
GTGATCGACGTCAACTTCTTCGACGAGCTCCGCATCGGCCTGGCTACTGCCGACGACATTCGTCGTTGGTCCAAAGGCGAGGTCAAAAAGCCGGAGACCATCAACTACCGCACCCTGAAGCCGGAGAAGGACGGCCTCTTCTGCGAGCGAATTTTCGGCCCAACCCGCGACTGGGAGTGCGCTTGCGGTAAGTACAAGCGTGTCCGTTACAAGGGCATCATCTGTGAGCGCTGTGGCGTTGAGGTGACCAAGTCCAAGGTTCGCCGTGAACGCATGGGCCACATCGAACTGGCTGCGCCCGTCACCCACATTTGGTACTTCAAGGGTGTCCCGTCTCGTCTCGGTTACCTTTTGGACCTGGCTCCAAAGGATCTCGAGCGCATCATTTACTTCGCAGCCAACATCATCACTGGTGTTGACGAGGAAGCTCGCCACAGCGACCAGACCACTCTTGAGGCAGAAATGCTTTTGGAGAAGAAAGACGTTGAGGCTGACGCAGAGTCTGAGATCGCAGAGCGCGCTCAGAAGCTGGAAGAGGACCTTGCCGAGCTGGAAGCCGCAGGCGCTAAGGCCGATGCCCGCAACAAGGTGCAAAAGGCTGCAGATAAAGAGATGCAGCACATCCGCGAGCGGGCTGAGCGCGAGATCGATCGTCTTGAGGAGATCTGGCAGACCTTTATCAAGCTTGCTCCTAAGCAGATGATCATTGATGAGACCATCTATGAAGAGCTCGTGGATCGTTACGAGGATTACTTCACCGGTGGTATGGGCGCGGAGGCCATCCAAACCCTTATCCGCAACTTTGACCTCGATGCTGAGGCAGAGGAACTGCGCGAGATCATCAACAATGGCAAAGGCCAGAAGAAGATGCGTGCCCTCAAGCGACTCAAGGTTGTTGCTGCATTCCAGCGCTCGGGCAATGACCCAGCTGGTATGGTGCTCGACTGCATCCCGGTGATCCCACCGGAGCTGCGTCCGATGGTTCAGCTCGATGGTGGCCGTTTTGCTACCTCCGACCTGAACGATCTCTACCGTCGCGTGATTAACCGCAACAACCGCCTCAAGCGCATGATCGACCTCGGTGCTCCCGAGATCATCGTGAACAACGAGAAGCGTATGTTGCAGGAGTCCGTCGACGCGCTCTTTGATAATGGTCGCCGTGGTCGTCCGGTCACCGGTCCTGGCAACCGTCCGCTGAAGTCCTTGAGCGATTTGCTTAAGGGCAAGCAGGGTCGTTTCCGTCAGAACTTGCTGGGTAAGCGTGTCGACTACTCTGGTCGTTCCGTTATTATCGTCGGTCCACAGCTGAAGCTGCATGAGTGCGGTCTTCCAAAGCTCATGGCTCTTGAGCTCTTCAAGCCGTTTGTTATGAAGCGCCTTGTGGAAAACGATTACGCGCAGAACATCAAGTCGGCTAAGCGCATGGTTGAGCGTCAGCGCCCTGAGGTGTGGGACGTTCTAGAAGAGGCAATTTCTGAGCATCCTGTGATGCTTAACCGTGCACCTACCCTGCACCGCCTAGGCATCCAGGCCTTCGAGCCTAAGCTCGTTGAGGGTAAAGCTATCCAGCTGCACCCACTCGCGTGTGAGGCCTTCAACGCTGACTTCGACGGTGACCAGATGGCTGTGCACTTGCCGCTATCTGCTGAAGCACAGGCCGAGGCGCGCATCCTCATGCTTGCCTCCAACAACATTCTCTCCCCGGCATCCGGTAAGCCACTTGCCATGCCGCGTCTGGACATGGTGACTGGTCTTTATTACCTCACCATGGACAAGACTGAGGGTGAAATTGGTGGTCAGGGTGCATACCAGCCTGCTACTGAGGATGGTCCAGCAACGGGTGTGTACTCCTCCTACGCTGAGGCACTTATGGCTCGCGACCGTGGCGTTCTTGGCCTGCAGGCCAAGATCCGGGTACGCATTAGCCATCTGCGTCCGCCGGTAGAGGTTGAGGCAGAGCAGTTCCCAGAGGGTTGGGAGCAGGGACAAACCTGGTTGGCTGATACCACTCTTGGCCGCATCATGTTCAACGAGCTCTTGCCGTGGAACTACCCGTACCTTGAGGGCGTTATGGTCCGTAAGGGTGGAGGATCGAACAAGATTCTCTTGGGCGACGTGATTAATGATCTCGCTGCGACCTATCCAATGATTACTGTTGCTCAGACGATGGACAAGATGAAGGACGCCGGTTTCTACTGGGCAACCCGAAGCGGCGTGACCATCACTATGTCTGACGTGCTCGTTCTTCCTAATAAGGAAGAAATTCTTGACCGCTATGAGGCCGAGGCTGCAAAGATCGAGCGGAAGTACTGGGAGCAGGGTGCTCTGACAGAGCGCGAGCGCTACGACCGTCTGGTCGAGCTTTGGAAGGAGGCTACCGACGAGGTCGGTAATGCCGTCGAGAAGCTCTATCCGGATGACAACCCGATTCCTATGATCGTGAAGTCCGGTGCTGCCGGTAACATGCGTCAGATCTGGACGCTGGCTGGCATGAAGGGCATGGTTGTGAACTCAAAGGGTGATTACATCACCCGACCGATTAAGACCTCCTTCCGTGAAGGCCTGTCGGTTCTTGAGTACTTCAACAACTCTCACGGTTCGCGTAAGGGCCTCGCCGATACCGCTCTGCGTACCGCCGACTCGGGTTACCTCACTCGTCGTCTGGTGGACGTTGCGCAGGATGTTATCGTCCGCGAGGATGACTGCGGCACCAAGCAGGGCATTCGTGTCCCAGTGGCCGTTGAGGTTAAGGATGCTCAGGGCAACGTCACCGGTTACACCGGACACAGCCTCATCGAGACCTCTGTTGCTGGCCGCGTGGCTTCCGTTGACATCAAGGATTCCGAGGGCAACGTTCTGGTACCAGCTGGTGAAAACCTCACCGATCAGCTCATCGAGAAGCTCATCGCCGCAGGCGTTGCCGAGGTCAAGGTTCGCTCCGTGCTTACCTGCCAGACCCCGACCGGTGTGTGCGCTAAGTGCTATGGCAAGTCCATGGCTACCGGCAAGCTCGTTGATATCGGAGAGGCAGTGGGCATCGTCGCTGCTCAGTCCATTGGTGAGCCCGGTACCCAGCTGACAATGCGTACGTTCCACCAGGGTGGCGTCGGTGGTGACATCACCGGTGGTCTTCCTCGTGTCCAGGAGCTCTTCGAGGCTCGTGTTCCTAAGAATCGCGCTCCGATTGCTTCTGTGGCAGGTACCGTACACCTTGAGGATGAAGGTAACTTCTACACCCTCACCATCAACCCAGACGATGGGTCAGATGTTGTGGTCTACGAGAAGCTCTCCAAGCGTCAGGGTCTTGCTACCGTGCGGGTTCCTATGGAATCCAACCCGGGCGCCATGATCGAGCGCACCTTGTCAGAAGGCGACCACGTGAACGTGGGCGACCGTCTGCTACGCGGACCTGCTGATCCGCACGACGTGCTTGAGGTTCTTGGCCGCCGTGGTGTTGAGCAGCACCTCGTGGACGAGGTTCAGGACGTGTACCGCGCACAGGGTGTGGCTATCCACGATAAGCACATCGAGATCATCATTCGTCAGATGCTGCGCCGCGGCACCGTCATCGAGTCCGGCGCGACAGAGTTCCTTCCGGGTACTCTCGTTGACCTTTCGGAGGCCAAGGCCGCTAACGCTGAGGCTATTGCTGCTGGTGGACATCCCGCTGAGCTCCGTTCGGAGATCATGGGTATCACCAAGGCGTCGTTGGCTACCGAGTCGTGGCTGTCCGCTGCGTCCTTCCAGGAGACCACACGCGTGCTTACCGACGCCGCCATTAACAAGCGGTCCGATAAGCTGATCGGCCTCAAGGAGAACGTGATCATCGGTAAGCTGATCCCGGCGGGTACCGGTATTTCCCGTTACCGCAACATCTCCGTCAAACCGACTGAGGCAGCTCGCAATGCGGCTTACTCAATCCCAACGTATGGAGATTCCATCTATGGCGATGACAGCTACGGTGAATTCACCGGCGCTTCCGTGCCACTGGATGAGGCCTACGATCTCTAA
>CpMEX9_335
ATGAAATATTTTTCTGCACTCACACGGCGCATAGGTGCGCACGGATGGATCTGGGATCATGGATTCTGGCTGCAGCTCATAACTCAGATTCTTGTAGGAGGGTTCCTCTTCCTCATGGCTGTGCAGAACATGATGAGACCAGAGGGCCCTCATAGCGCGCTGGTCTATCACTCAGTAGTTTTTATTTTATTGTGGATTGGCGGGGGTGCGCTTTTCATAGGACTGCTTGTTCAGCGAGCTCGCAAGATCCTGGGCCTGGGGATTGTGATAGCTGCATTGCTACTTCTTGCCTTGGGTCCTCCGTTGGTGGCCCCTTTGGGCTATGTGGTCGTCTGCTATCAGTCTTGGTTTATTTCTGCCTATATTCAGCGGCATAGATGGGCGTGGGGAATAGCGCTTGTCTTTGGCAGCGCTATAGGCCTGACTTTGATTCCTCTGAGCAACGCGCTGCGGGGGAAAGCATTTCTTACCAGTCACGCGGTGAAAGAACCGAATTTTTGGGTTGGGGGAGCCGGGGTTCTAATTATTATCATCATCTCTATTTCTCTGTGGTGGCAGATAGGACTTAACACCAAGCGCAAGAATCAGGCGCTGGAGGAGCTGCGCGCTAAAGCTGAGCTGGCGGCGTTAGCAGAAAGAAATCGCATTGCGCGCGAGATGCACGACATTGTGGCACATTCTTTGACCGTAGTAATCGCGCAGGCAGACGGTGGGCGATACGCGGGGAAGAAAGACCCCATGATTGCTATTGAGGCACTAGAAACTATTTCCTCGGTAGGGCGCGACGCGCTATCACAAATGCGGGGTTTGCTTACTGTGTTGAGAGAGGCCACGGGTGAGAAAGACGAAAGAGAAATCAATGCGACGCCTGGTTTTGCTGAAATAGGCAGGCTTATAGATGAGGCCTGCTCCGCCGGTTTGCAAGTAAATTTTTCAGTGTATGGCGAGCCAGTAGCAGTAGATGAGTCACGTGGGCTGACGGTTTTCCGCGTTATCCAAGAGTCTCTGACCAATGTGCTCAAACACGCAGGAAAAACGGTGGTTGATGTTACTTTGGATTGGGGAGTACCCAAAGACAAAACTTTGCATATTTCAGTGGATAATGCGCACGGCGAGGCCTTGGTGAACTACAAGTCCGATTCTGTTGGACGCGGTTTATCAGGTATCAAAGAGCGTGCTTTGTTGCATGGTGGGAAGGCAACGTGGGGTGCGTCGTTAAGCAATGCCGGCGGCTGGCGCGTGAATGTTGAAATTCCGTTGTAG
>CpMEX9_336
ATGATTAACGTAGGGCTTGTCGACGACCAGCAGCTGGTGCGAGCCGGATTTAATATGGTGCTTAGCTCGCAAGATGATATTCAGATTGCATGGGAAGCAAACAACGGGGCAGAAGCGTTGGAACGCATAGAAGTAGAACCTGTTGACGTTGTGTTAATGGATGTGCAGATGCCTATCATGGACGGCATATCTGCCACTAAAGAGCTGGTAACACGAGGCCTCATGGGGCCTAACGACGAGCCGCTTCGAGTGATTATCCTGACCACCTTTGATAGCGAAAATTACGTGATGGAAGCTGTGGAAAATGGAGCGTCAGGCTTCTTGCTTAAAGATACCGCACCGGAAGAGCTCATTGAGGCGGTCAGATCGGTGGGCGAACAAAGCGCGGTGATTAGCCCGGCGGCTACCGCCAAATTATTTCGGCGAATACGATCTGGGCAGACGGATAAGAAGCCCGATGGTCTTAAACATATAAATGAGGACCTCATTGAGCCGCTGACACCGCGTGAGTTAGAAATTCTTGAGTTGATTGCGATGGGTAAATCCAATGCAGAGATTGCCGCGGAACTCTTTATCTCTTTGCCAACAGTAAAGACGCACGTGGGAAGGGTTCTTACCAAAACTGGTTCGCGTGATCGAGTCCACGCGGTGTTGTTTGCTTTTAAACGCGGAGTGGTTACCCAAGATGCGCTTTTAGATAATTGA
>CpMEX9_337
GTGATTCCGTATGCGTTTTATCCCTATCTGGGGAGATTTCTTTCTAAGCGGATAGGGCTAGAAATTGAGAAATTTTGGCAACGCATTTACATAGTGTGGCTCGTCCTTATTTCCCGCATCATGATGTTAGGAAAAGCTGTGCTATTAGGGGAGGAAGAACAATATTGTGCGCAATAG
>CpMEX9_338
ATGATTACAGTTCGACACCTGAGTAAGAAATACGGGTCCAAGACGGCTATTGCTGATTTGAGTTTCACGGTTCCTGATGGGACCGTGACTGGATTCTTAGGACCGAATGGCTCCGGTAAATCAACAACGATGCGGTGCATACTTGGCTTGGATAGGCCTACGCACGGCGATGTTGAGTTTTCCACTGATACGTATACGGGAACGTTTGCCAACGTAAAAGATAAGCCAAAAATGGCTGGTGCAATTCTTGATTCTAGTTGGTTTAATCCAGCTAGATCAGGCCGTAATCACCTCCGGGTGCTCGCGCGAGGCGCGGGTATCTCCGATAACAGAGTGGAAGAATGCCTGGACATCGTGGGGTTGCAAGAAGCAGCTAAAGGGAAAATCGGTGGTTATTCCCTAGGGATGAAACAGCGTATTGGTGTTGCCGCTGCCCTGTTGGGGGACCCACAGCACCTTATCCTCGATGAGCCTGTCAACGGTCTTGACCCGGAGGGCGTGAGCTGGATGCGGAATACTATCCGCAGTCTGGCGCGTGAGGGGAGAAGCGTCTTGGTTTTTCCCACTTACTTTCGGAGATGCAGCTGA
>CpMEX9_339
GTGATCGGTCGAGGACACATGATCGGTGAGTATTCTCTGGAAGAATTTCTGGCGGATGGCACCCGGGTGCAGGTAGAAACGCCGCATGCTGTTGAGCTTGCCGCGAAACTGCAGAGCCAGGGGTTTGAGATTGTAGATCTACAAGAAGCCGCGGGATTTAGCGTCAACGTAGATAAAGACGCAGACGAGCAGGCGGTGCGCACGACGGTAGCCATGACTGCTTTGGCAGCTCAGCTTCCGGTTCTTGGTCTAAGCACCATTCAGGACAACCTAGAGCAAAGGTTCCTCGCAGCTACCGCAGAGGTACAGGAATATCGCACCAAACAGGCCGTGGATAGTGCTGTGGGAGACACAGCTTTGAGCGCTACCCAGTAA
>CpMEX9_340
ATGATAAATGCTTTGCGCTCAGAAATAACCAAATTATTAACGTTACGCAGCACCTGGGTATGGGCGATTCTCCTTACCGGCTCACTCTACGGCCCCGTCGTGCTCATAGGCCTGTTTAGCGGCGAGGTTTCAGACTATGACTGGGGATTTGCCCTTCCCGGCGCGATGATCTTTGTAATGCTGGCTGTATCTTTTAGCGCTTCAGCCATGGCGGGGGAGTTCAATGATCGGATGCACGCCCAAGCCTTCTTAACTCAACCACGGCGCAGCCTGTGGTTTAATGCACGAACACTCGTGATATCAGGCTTTCTTCTGATCAACTACCTAGTGGGAGTGGGGCTTATCTACCTGGTTTTTCTTGTCTTTCCTAAGATCACATTGGTAAATGAAAAAACCGTGTTGATCCTGGTGGATGGCGTGTTATTCCTGGTATTTAGCTTTATCGCGATAGGCGTAGCTGCTCTGACTCGTAACCGAGTTGCTGCCATGGCAGTACCACTTGCCTGGTTCTTAGCCATCGAGCGCCTGATCACCGTAGCTGCATCACAGATCGCTGCATTTATGCCATTATGGCTAGTAACTCCTGGAGAGCGCGTCAGTCAGCTAGCCAAGTATGGAAAAGACAACGCTGAGTTTTCCTCCATTGGGTGGGACTTTATGGATGTACAACCGTTGGGCTACAACATAGGCATTATCGTGGCCTGGACCGTTGTGTCACTACTCCTAGGGCTATGGGTCAACGCGAAAAGAGACGTCCGCTAG
>CpMEX9_341
ATGAATATTGGGCAGTCACACACGGGACTAGCCAAGGGCACTGCCGTTGGCGCTTTTGTGATTGCAGCTCTTGGGGTGCTGCTGCTTACGGAGTCAATAACCGGGGGCATTAACAACTACCTTCAACCGGCCTTTCGCCCTTGGACCTTATTGAGCGGTGTGCTGTTGATAGGACTTGGCTGCTGGAGCATATATAGCGCACGCCGGTATCCGTGTTCGCATTCTCCCATGCACACTACTTCCTGGCTGCTGTTGATCCCAGTGATACTCGTAGCGCTTTGCGCACCGACTGCGCTGGGGGCGGCGTCGTTACGCTATACCGCGGAAAGTACCAGTGCGACAGTACGGAGAAACTCTTTAGATGATCTAGCAATGGAACCATTGCGTGGCTATGGCACAAACGAGATCACTCTAGAGGAGCTCACGGCGCGGTTTTTGCGTTCAGATAATACGTCGATGCTTGCTAAGACTGTGTCTGTGGCGGGGTTTGCTTCGCGCTCGATAGACGGCACATGGCGGCTTAGCCGATATAAGATTTTTTGTTGTGCCGCAGATGCGATGGCTTATACCGCATCATTGGCGGGGGCAACAGAACTCGTAGAAGACGAGTGGTATGAGATCACCGCCGAGGTCATAGCTCCGCCAGAAGGCTTTAACCCCCAGTTCCCTGTACTTAAAGTGGACCGCGCTACACAAATCCCGCAGCCGGAGCAGCCTTACTTATGA
>CpMEX9_342
ATGAGGAAGGGACTTGGCCAGTACGGAGCGGTTGCAGCTCTTTTGATTCTTATCGCATTGTTCATCTTTGGGCCGTTGATTCAACTGCATGGCATAGCAGAGGCATGGGCGCAGATAAGCATTGCGATCATATTGCAAGCGATTCCTTTTCTTATCCTCGGGGTGATCATTTCAGGATTCATCGAGTTATTTGTTCCTGAGGCAGCTTTTCGACGCCTACCACGATCCCAACACCTCGCCGTTCCCACAGCGGCCGCCTCCGGGATGCTGCTCCCAGCCTGTGAATGCGCATCAGTGCCGATCACCCAGTCTCTTATCCGCAGAGGAGTACCCCCTGCTGCGGCTCTCGCCTTCCTCCTTGCCAGTCCCGCGATTAATCCGGTAGTGCTGGTATCCACTGCGGTTGCTTTTGGCGGAGACACTCGTATGATGCTTGCCAGATTTGTGGCTTCCCTTAGCGCAGCGGTGTTAGTGGGGTGGATATGGATTAGCGGGCGTGCGGAGCTATCTTCTGGAGAATCCCGCTCACACGAGCATCAGCATCATGCGCCCTCCGCATGGGAACGATTGAGAGAATCTTTTCTCCACGACCTCCTCAACGCTGGAGGCTACCTTGTCCTGGGAGCCTTGCTCGCAGGGATGCTTAAGCTCTTTATCCCCAGGGATTGGTTTCTCGTTCTTGGTGATAAGCCCGTGCTTGCCTGTCTAGCTATGGCGGTATTGGCTGTGCTCCTTGCCTTATGTTCCGAGGCGGATGCGTTTATCGCGGCTTCTTTCACCATGATGCCACCCACAGCCCAGCTCGTATTTTTAGTAGTTGGGCCGATGGTGGACGTCAAACTTATGGCGATGCAACGCGGCGCATGGGGTAATGGTTTTATTGCGCGTTTTGTCCCGCTTACCTTTGCGGTCGCGTTACTTACAGCGATAGGAGTCGGCGCGCTGTTCTTTGGTGATATTTAA
>CpMEX9_343
GTGTATTGCCATAATTCGCAGTTACAGGCCTTCACACCCGGCGCGCACTCGCTTGCGGAGTTTCTCTCCCTCTTGAGCTCTAGGCATGGGCTTATCGACGCCGCCGTCATCTCAGGCGGCGAGCCCACCGCAGTCCGTGGTCTAGGAGATGCTATTGCGGCTATTCATAACATCGGTTTTCCCGTGGGGATACACACCTGTGGTTATGCCCCAAGCCGCATTGCGGAACTGCTACGAGACCCTGCTACAACTCCAGACTGGGTTGGACTAGATATCAAGGCACTACCCAGGCATATGCGTGAGGTCACGGGCTGCTCTCCTCGGGTAGCAACCGCTGTCTGGGACTCGCTGCGGATTCTGCAAGAATCCGAGATTGATGTGACACTCCGGACCACTCTGTGGGAGGGCTCTGTCATTGAGCAAAACATCGACGAGCTACGTTCTGTGGTTAAGAATCGCAGCATGGATTCATCCGTGGAGCTCGTCATTCAACATGCACGGGCTGCTGATGGAAGTCCGTGGACACCTGATTGCTGCTTTTAA
>CpMEX9_344
ATGTTATTTCCTATGACCGAATCCCACGTTAACTCCCGCTCTACTATTGAGGAATACCTCGACCGATCGGATTGGCGCGTCAACGCCAACGCCAACCAGGATTATTCCCTAGGCGGAATGATCCTCAATTCTGCGGGAAAGATCACCGCCAACTACTGGCTGGATAACGTTTTCAGCCCAGAGGCCGGACAAGCCCATCGCGATGGCACCATCCATATTCACGATCTGGATATGCTTTCCGGATATTGCGCAGGGTGGTCTTTGCGCCAACTCCTAGAACAAGGTTTCAACGGAGTCTCAGGCACAATCTCTTCCCATCCCCCAAAGCACTTCTCCTCCGCGTGCGGGCAAATAGTCAATTTCCTTGGGACCTTGCAAAACGAATGGGCCGGGGCCCAAGCATTCAGTTCTTTTGACACATACATGGCGCCCTTTGTTCGACTAGATAACCTCAGCTATAACGACGTTGTCCAGCAGATGCAAGAGTTCATTTTCAACCTCAATGTACCCTCACGCTGGGGAACGCAGACACCGTTTACCAATCTCACTTTCGACTGGACCTGCCCCGAGGATCTGCAAGATCAGGTTCCTTTTATCGGCGAGGAGCCACAGCCTTTTACCTATGGCGATCTGCAGTCAGAGATGGACATCATCAACCGCGCATTCATTGAGGTCATGAGCGCAGGAGATGCGGACGGCCGCCCCTTCACCTTCCCGATCCCCACGTATAACATCACCAAGGACTTCGACTGGGATTCGTCGAATTCTAAGGCTCTTTTCACCATGACTGCGAAGTATGGGCTGCCCTATTTCCAGAACTTTATTAACTCCGACCTTGATCCCGGCATGATCCGTTCCATGTGCTGCCGCCTGCAGCTCGATCTCCGCGAGTTGCTCAAGCGAGGCAATGGGCTATTTGGTTCAGCAGAGCTGACCGGTTCCATTGGTGTGGTCACCCTCAACTGCGCTCGCTTAGGATACCTCCATGCCGATGATGAGGAAGGCCTTCTGGCGAACGTGGATAAGCTCGTTCAGCTGGGCATAGAAACCCTCGAGCGCCGTCGGGCTTTTGTGGCAAAACAAATGGATGCAGGTCTCTATCCCTACAGCTCGCGATGGCTCCCCAGCTTGGACAATCATTTCTCCACTATCGGCGTTAATGGATGCAATGAGATGATTCGTAATTTCACCCATGATGCCTACGATCTCACCGACCCCCAGGGCCACGCACAGGTAGCTCGCCTACTTGATCACATCAACGATTTATTGGTTAAAGCCCAAGAACGCACAGGCCACCTGTTCAACCTTGAAGCCACTCCCGCCGAGGGCGCCACTTACCGACTGGCTAAGGAGGATATTAAGCGTTATCCCGGAATCCTTCACGCAGGCACGGAGGAAGAGCCTTATTACACCAATTCCTCCCAGCTACCAGTGTCTCATACCCCAGACCCCTTTGAGGCCCTTGCGCTCCAGGAAGATCTGCAATCTAAATACACCGGCGGAACCGTGCTCCACCTTTATATGGGCGCGGCGATGAGCGACGGTGAGGCGTGTGCAAAACTCGTCCGGCGCTCCTTGGAAAACTTCCGGCTTCCATACGTCACTATCACTCCGACATTTTCTATCTGCCCCACTCACGGCTATATCTCTGGTGAGCATCCAGAATGCCCCGACTGCGGCGAACACACTGAGATGTGGACCCGAGTAATGGGCTACTTCCGCCCGGTTCAGAGTTTTAATACTGGAAAGAAGGGCGAGTTCCATGAGCGCACCTACTTTGCAGAAACGCTTGCTTAA
>CpMEX9_345
ATGTCTTACAACTCTTATGTGGCAGTCGAGGACTGGATTCTTGACGACCTTCGTATCAAAGACGATGACCTGGTAGAGGCTCTATATATGGGAGACCATGGAGAGCTTTTCGACGTGGCTGCTGCATGGATGGATGTGCAAGAGTTTCTGCATTCGGAGGGGCTGAGCACTGCGGCGGTTGATGGAGAAGAAATTATTGTGGGGGACCCGATGGTGGGGATTGTTGCCCCTCAGCGAGTAGAAAAAGTGCTTTCGGACCTCTACCTCTCTTCGGTGGATGATGCTGCGGTGCGGGAAGCCGGCCTGGGGGAGGCTATCCGTTCCTTCACTGATTTTTACGAGGGCGCTCGTTCTTCCGGGTTGGGGGTTGTGGTTTTAGCAGGGGAGTAG
>CpMEX9_346
ATGCCTACTATTCAGCAGCTGGTCCGCAAGGGCCGCCACGATAAGACTGCAAAGGTTTCCACTGCAGCCCTCAAGGGCTCTCCGCAGCGTCGTGGCGTGTGCACTCGTGTGTACACCACCACTCCTAAGAAGCCGAACTCCGCTTTGCGTAAGGTTGCCCGTGTGCGCCTTACCTCGGGTATTGAGGTTTCCGCTTACATCCCAGGTGAGGGCCACAACCTCCAGGAGCACTCCATGGTGCTCGTGCGTGGTGGTCGTGTGAAGGACCTTCCTGGTGTTCGTTACAAGATCATCCGTGGCGCACTGGATACCCAGGGCGTGAAGGATCGTAAGCAGGCTCGCTCCCGTTACGGCGCAAAGAAGGAGAAGTAA
>CpMEX9_347
ATGCGTAAGAATGCAGCTCCCAAGCGTCCTATCGTTAAAGACCCAGTTTTCGGCTCTGAGGTTGTTACTCAGCTGGTAAACAAGGTTCTGTTGGACGGTAAAAAGTCCACCGCTGAGCGTATCGTTTACGGCGCACTAGACATCTGCAAGGAAAAGACCGGTACTGATCCGGTTCTTACCCTCGAGAAGGCTCTTGGCAACATCAAGCCTGATCTTGAGGTTCGCTCCCGCCGCGTCGGTGGCGCTACCTACCAGGTTCCTGTTGAGGTTCGCCCGGGCCGTGCAAACACCCTGGCTCTGCGTTGGTTGGTTACCTTCACCCGCCAGCGTCGCGAGAACACCATGATCGAGCGCCTGGCTAATGAGATTCTCGATGCAGCGAACGGCCTCGGTGCTTCCGTGAAGCGTCGCGAGGACACCCACAAGATGGCTGAGGCCAACCGCGCCTTCGCTCACTACCGCTGGTAA
>CpMEX9_348
GTGGCACAAGAAGTGCTTAAGGACTTGAACAAGGTCCGCAACATCGGCATCATGGCCCACATTGACGCCGGTAAGACCACCACCACCGAGCGCATCCTCTTCTACACCGGCATCAACCGTAAGGTCGGCGAGACCCACGACGGTGCTTCCACCACCGACTGGATGGAGCAGGAGAAGGAACGCGGCATCACCATTACCTCGGCTGCTGTTACCTGTTTCTGGAACGGCAACCAGGTCAACATCATTGACACCCCAGGCCACGTGGACTTCACCGTTGAGGTTGAGCGCTCCCTTCGCGTTCTTGACGGCGCAGTTGCAGTGTTCGACGGTAAAGAAGGCGTTGAGCCGCAGTCCGAGCAGGTGTGGCGTCAGGCTGCTAAGTATGACGTTCCCCGTATCTGCTTTGTGAACAAGATGGACAAGCTCGGTGCGGACTTCTACTTCACCGTTCAGACCATCATCGACCGTCTCGGTGCTAAGCCATTGGTCATGCAGCTGCCTATCGGCGCTGAGGATGACTTTGATGGTATTGTTGACCTTCTTGAGATGAAGGCCATCACGTGGCGCGGCAAGGTCGAGACCGGCGCTGAGCCAGTCATCGAGGAAATTCCAGCTGACTTGGCTGATAAAGCTGCTGAGTACCGTGAGAAGCTCGTTGAGACCGTTGCTGAGTCCGATGAGGCTCTCATGGAGAAGTACTTCGGTGGCGAGGAGCTCACCATCGAGGAGCTTAAGGCTGGTATTCGTAAGCTGACCGTTAACTCTGAGGTTTACCCAGTTCTTTGCGGTACCGCTTACCGTAACAAGGGCGTTCAGCCACTGCTCGACGCTGTTATTGATTACCTCCCAACCCCATTGGACATCGGAGAAGTTCACGGCCACAAGGTCGGCGACGAGTCTGTGGACTTGGTTCGTAAGCCTTCAGTCGACGAGCCTTTCTCTGCTCTTGCGTTCAAGATTGCAGCTCACCCGTTCTTTGGCAAGCTCACCTTCGTCCGCGTTTACTCCGGCATCGTTGAGCCTGGCGCTCAGGTTGCAAACTCCACCAAGGGTAAGAACGAGCGCATCGGTAAGCTGTTCCAGATGCACGCCAACAAGGAGAACCCTGTTGACGAGGCACGCGCTGGTAACATCTACGCGTTCATCGGCCTGAAGGACACCACTACTGGTGACACCCTCTGCGATAAGAACAACCAGATCATCCTCGAGTCCATGGACTTCCCGGATCCTGTGATCAAGGTTTCCATCGAGCCAAAGACCAAGTCTGACCAGGAGAAGCTCGGTACCGCTATTCAGAAGCTTTCTGAAGAAGACCCGACCTTCACCGTTGAGCTCGATGAAGAGTCCGGCCAGACCGTTATCGGCGGCATGGGCGAGCTTCACCTCGACGTTCTCGTTGACCGTATGAAGCGCGAATTCAAGGTCGAAGCTAACGTTGGTAACCCGCAGGTTGCATACCGCGAGACCATCCGCAAGCCCGTCGAGAAGCTTGAATACACCCACAAGAAGCAGACTGGTGGTTCTGGTCAGTTTGCTAAGGTCATCATCGGTATTGAGCCTTACGCTCCTGAGCAGGAGACCTTGGAAGAGGGCGAGTCCGCAATCTACAAGTTCGAGAACGCTGTTACCGGTGGTCGTATCCCGAAGGAATACATTCCTTCCGTGGACGCAGGTATCCAGGATGCAATGCAGTATGGTTACCTCGCTGGCTTCCCGCTGGTAAATATCAAGGCAACGCTTATCGACGGCGCATACCACGAGGTTGACTCCTCTGAAATGGCCTTCAAGCTTGCTGGTTCTCAGGCTCTGAAAGAGGCTGTGGCAAAGGCAAAGCCAGTTCTCCTTGAGCCTTTGATGGCTGTTGAGGTTATTACTCCTGAGGAGTACATGGGCGACGTTATCGGCGATATCAACTCTCGCCGTGGCCAGGTCTCCGCTATGGACGACCGCGCTGGCGCCAAGGTAGTCAAGGCAAAGGTTCCGCTGTCTGAGATGTTCGGTTACGTCGGTGACCTGCGTTCTCGTACTCAGGGCCGTGCTAACTACACCATGATCTTCGATTCCTACGCAGAGGTTCCGACCAACGTAGCAACCGAGATCGTTGCTGAGCGCAACGGCACTGCCTAA
>CpMEX9_349
GTGGCAAAGGCTAAGTTCGAGCGTACTAAGCCGCACGTTAACATCGGTACCATCGGTCACGTCGACCACGGCAAGACCACCACTACCGCTGCTATCACCAAGGTTCTGGCTGACGCATACCCGGATCTCAACGAGGCTTTCGCCTTCGACGCCATTGACAAGGCACCGGAGGAGAAAGAGCGTGGCATCACGATCAACATCTCCCACGTTGAGTACCAGACCGAGAAGCGCCACTACGCACACGTGGATGCTCCGGGTCACGCCGACTACATCAAGAACATGATCACCGGCGCTGCTCAGATGGACGGCGCAATCCTCGTGGTTGCTGCTACCGACGGCCCAATGCCTCAGACCCGTGAGCACGTTCTGCTCGCTCGCCAGGTTGGCGTTCCTTACATCCTTGTTGCTCTTAACAAGTGCGACATGGTTGACGATGAGGAAATCATCGAGCTCGTCGAGATGGAGATCCGTGAGCTGCTCGCTGAGCAGGATTACGATGAAGAGGCTCCTATCATCCACATCTCCGCTCTGAAGGCTCTTGAGGGCGACGAGGAGTGGACCAAGTCCATCCTCGAGCTCATGCAGGCTTGCGATGATTCCATCCCGGATCCAGAGCGCGAGACCGACAAGCCATTCCTCATGCCTATCGAGGACATCTTCACCATCACCGGTCGTGGCACCGTTGTTACCGGCCGTGTTGAGCGTGGCCAGCTGAACGTCAACGAGGACGTTGAGATCATCGGTATCAAGGAAAAGTCCACCCAGACCACCGTTACCGGTATCGAGATGTTCCGTAAGCTTCTCGACTACACCGAGGCTGGCGACAACTGTGGTCTCCTCCTCCGTGGTATCAAGCGCGAAGACGTTGAGCGCGGTCAGGTTGTTGTTAAGCCAGGCGCTTACACTCCTCACACCGAGTTCGAGGGCTCTGTCTACGTCCTTTCCAAGGACGAGGGCGGCCGCCACACCCCGTTCTTCGACAACTACCGTCCTCAGTTCTACTTCCGCACCACCGACGTTACCGGTGTTGTGAAGCTTCCTGAGGGCACCGAGATGGTTATGCCTGGCGACAACGTCGACATGTCCGTCACCCTGATCCAGCCTGTCGCTATGGACGAGGGCCTGCGCTTCGCTATCCGCGAGGGCTCCCGCACCGTTGGCGCTGGCCGCGTCACCAAGATCATCAAGTAA
>CpMEX9_350
ATGGATAGAATGCTTGATGCCGTCCGAGAAGTGTGGGAAGGGCAGCCGGATTTGGATTTTGCTGCGCTCATGGGCATGTTGAACGCCCATGGTCTCACGTGGGGAATTTCAGATAGTGATGCCCTGGATATATGTATGATGATTTCCACTACCTATCCGGGAGCGCTCTCCAAAGTCGCCGGGCAACACAGTGTGCTGCTTGCCAACGGCACCACCGCGGTGCTCACTTCCGAGCAGGTTGTGCTGCTTCGCGGTTGGCAGCAACCTATCTGGTGGAACTATGAGTCCCTTGTCCAAGCACAGGTGGGGTTACCTCTAGTGCTAAAGGATCGTGAAGGCATCGAACACCGGCTGGATATGATTCATCGTATTGAGAAGACCATGGTGGTGGAAGGCATGGATACCCGCGTGATTGAGCTTGTCGACGCCTCCGTGATCCTACAAAGGGGACACCATGCTCGCCATTTTGTGCGCAGGCGTCGTGATCTGGTGACTAAGGACTATCAGGTTCCGCGGGCTTGGGTGCCGGGGGAAGGAAAACCAGCAAGGTTACTCACTAGAGAACAAAACATAGTGGAGTTGCCTGCTATAGCAACGATTATCCTTGGCTGA
>CpMEX9_351
TTGGCTGAGGAAGTCGGTGCTTTTACTTATGCTCTGAGTACTCGAGGCATGATCCTTGAGCCCACTGTAGAGTTCTTTGTTTTCAGGGAAAGAACTCCAGTGACTCTTGATCTTTCGCGGGGCGTCGTTGGGGTAAACCGACTCTGTTCTTAA
>CpMEX9_352
ATGAAACGCTCTACAGCCAGTTTTGACCGTCTCCTCTGCATCCTCGTCGGTGTTCTTCTCGGCGCTCTAGCGGTATGGACTATTGCCCTAAAATTTGATCTTCTGTGGGCGCAACAGCTCGCTGATCTCGCCGAATTTCCTCAATGGCACCAAGCTTCTCAGCAACGTTGGTTCGATGTCGCTTTGTTTTTCGCTGCGATTTTTTTCCTAATCAGCGGCATATGGATAGTAGTTGCCAATCTGCGCCGCAATCATATTTCTCGCGTCACTCAAAACAATGGGAAAATTAGCGTCAATATAGATCACATAGCAGAACTAGCAGCCGAGGACTTAGAAGAGCTCGAACCCGTCATTTCCGCCCACGGACATGTGGAAAGCCGTGGGCAGGAAACAGTCATTATCCTCGATATCTTATTAGAGTCAGTGCCACATGCGCTGAGCATTCAACAGTCCCTTCAACAGCTAGACCAGGACGTTGCAGTAGCCTTACCAGAAACTCCCATTCGTACGGAATATCGCGTACATATGGCTAAAGTTGAGGATTAA
>CpMEX9_353
ATGGATAGCCCCAGCCCCACTGCTATCAAAGGGCGTCCTGCCGCCCGCCTTGCCGCGATTCTCATTGGGTTGGCGGCTATAGGCATCGGTTTTGTCGCCGCACGGGAACTCTGGTGGGTACGCACTGAAGGTAACCATCGTCATGCCTGGGTAGATCCAATACTGCGTTTCATTTCTGCAGTCACCTACCAACCCTGGATGTTAGCTGCTGGCGTAGCAACGGCGATCCTCGCTCTAATTTTGATAGCTATTGCTTTCAAGCCTAGGCCTCGGACCCACGTGGCTTTTATCGACGGTGTCACTTGTTATATGCGCCCCCTTGATATCGCTCGCCTAGCCACGCTGAACGCTAAACAAATCCCTGGAGTTACTCAGGCACGCACCACAGTGAATAGTTCCGCCCGCTCTATTAGGGTGGTGGCATCCATCGATTCTCAACACCTCGACGAGGTCAAAAAGTATGAAGAACGCATTCGTTCTGTCGTTGAGCCCATCGCCCTCAAACTGCAAACACATCCCAAGCTCAAAGTTGTAGTAAGAGGTGAAGGTTAA
>CpMEX9_354
ATGACGCCCCCTCCGGTGACTATTACGGATCGGGCGCTCACCAAACTGGCTAAAGCAGCAGTTCACTCAGTCCCTGGCACAGTCCGCGTTTCCCGTCGTGCCGGTCGCTCGCTTCCGCGTATCGACGTCCGCCGCGATGACCTCCACTCACCGCCCACAGTAGAAGCCTTTATAGCAGTAACGTGGCCCAGCCCAGTAACGGGTGTGGCGGAAAATGTGGCTGCTGCGATTTCCACATGGTTTTCCGCTTACGCAGGTATTCACGATGTTCCCGTGAATGTTGTGGTCACGGCCCTTAATCATGGCACACGCTTCGCGGCTACTCATGAGATACAGCCACCAGAGGTAACACATCCCCAGGTTCCCGATCACCAAGTGCTTATGCCGATCGTTACCGCGCCTCCGCGACCACTTAAGCCAATAGCTATCCGAAGAATCGAGCCAAGGAGGAGTCATGGATAG
>CpMEX9_355
ATGTTTCAGAATAAAACCCTTCTCGGCGCAATCCTCGGTGTTCTGGTGGCCTTTGCGATCTTATCCGGCCATGTATTCCTGCTCCTCATATTGGCAGTTGCTGGAGGTATAGGTGCTCTTATTGGCGCGCATTGTGACGGAAAAATAAATCTTTACAAGATCTTTCACGACCTCATTGAGAACGTCCGACGCGGAGGTCGCGGATAA
>CpMEX9_356
GTGTCAACCCCGCGACCATCGGGGCTTCCCAATCTCCCCTCATATGAATCTGCGCAAGCCTTAGCAGAAAAAATTCTTGGGATTGATGGTGTTGCGGAACTCCGCGGCGGACGTTTTGGTGAAGTCGCACTGCTCTATCCGCGGCACAAAGTCATCGGACTCCGATTAGACGATGCCCAAGGCCATCAGACCCTTGAGGTTAATGTTGCCGCTTATTACGGATATAGTCTCACCGATCTTGCTCAATCAATCGTCGCTGCCGTAACGGATTCTGGACTCTGCGACGCGGCTTCGATTGATGTGGTCGTCAGCGACGTCGTAAAGCTAACCCAGCTATAA
>CpMEX9_357
ATGTCCGATGCACAGAATACTCCAGCAGCAGATACCTCAACTGCTGGTTCTCCTACAACGTTGGAGACCACTCATGGCAGAACCGTTATTGAAAACACCGTGGTGGCAAAGATTGCCGGTCTAGCTACCAGAGAGGTGTCAGGAGTCCACGCCGTCGGAGGCAATACCGCACGCGTAGTCGGAGCACTTCGCGATTCCATTCCTGGGTCCCGCACTAATCTTCAGCAGGGCGTTGAGGTGGAAGTTGGAGAGCGGCAAGCGGCCGTAGACGTGGCTATCGTTGCTGAATACGGGGTCGCTATCCATCAGCTGGCCCAAGCAATTCGGCAAAACATTATCAACGCCATTGAAAGAATGACCGGTCTTGAGGTCACCGAAGTCAATGTCACCGTTCATGATGTCCACCTGGATTTCGATGAAGACGAAGGCGAAGCCAACGATTCGCCTACCCATACCCGCGTCCACTAA
>CpMEX9_358
GTGGCGGGACAAAAGATCCGCATTCGGCTGAAGGCCTACGATCACGAGGCGATTGATGCGTCTGCACGCAAAATCGTCGAGACCGTGACCCGTACGGGTGCACGCGTCGTCGGCCCGGTGCCGTTGCCCACCGAAAAGAACGTATACGCCGTTATTCGTTCTCCCCATAAGTACAAGGATTCTCGCGAGCACTTCGAGATGCGCACTCACAAGCGCCTGATCGACATCCTCGACCCGACGCCGAAGACGGTTGACGCTCTTATGCGCATCGACCTTCCGGCCAGCGTCGACGTGAATATTCAGTGA
>CpMEX9_359
ATGAGTGAAACTGAGATCAAGGGCATTCTGGGCACCAAGCTCGGCATGACCCAGATCTTTGACGAGGACAACCGAGTAATCCCGGTTACCGTCGTTGAAGCTGGGCCATGTGTGGTCACCCAGATTCGCACCATCGAAACCGATGGCTACAACGCCATCCAGATCGCCTACGGCGACATCGACCCTCGCAAGGCAAACAAGCCTGCAACTGGTCATTTCAAGAAAGCTGGCGTTACCCCCCGCCGTCACGTTGCAGAGATCCGTATGAACGACGTTTCTGCATACGAGCTCGGCCAGGACGTTACCGTTGAAATCTTCGAAGGCATCACCTTTGTTGACGTCACCGGAACGACCAAGGGTAAGGGCTACGCAGGTGCTATGAAGCGCCACGGCTTTGCAGGTCAGGGCGCTGCCCACGGTAACCAGGCTGCACACCGCCGCGTCGGTGGCATCGGCGCCTGCGCTACCCCAGGTCGCGTTTTCAAGGGCACCCGCATGGCAGGCCGCATGGGTAATGATCGCGTCACCACCCAGAACCTGAAGGTTCAGAAGATTGATGCAGATGCCAACCTGATTCTGATCAAGGGCGCTATCCCTGGCAACCGTGGTGGCATCGTTACCGTTAAGACTGCAGTGAAGGGCGGTGCACACGCATGA
>CpMEX9_360
ATGACCAACCTAAAGTTGGACGTCCTCACCGCTGAGGGCAAGACCGACGGTCAAGTCGAGCTGCCAGCAGAGATCTTCGATCGTGAAGCTTCTGTGGCACTTATGCACCAGGTTGTCAACGCACAGCTTGCTGCAAAGCGTCAGGGTACTCACTCGACCAAGACCCGCGCTGAGGTCTCCGGTGGCGGACGCAAGCCGTTCCGTCAGAAGGGTACCGGCCGCGCTCGTCAGGGCTCGATCCGTGCTCCTCACTTCACCGGTGGCGGCATCTCGCACGGCCCTAAGCCGCGCGATTACAGCCAGCGCACCCCGAAGAAGATGATCAAGGCTGCTCTCTACGGTGCACTGTCGGATCGCGCTCGTCACGAGCGTATCCACGTGATCACTGAGCTGGTTCCTGGTCAGACTCCTTCCACCAAGTCCGCACGCGCTTTCGTAGAGCGCATCACTGATCGTCGCAACGTTCTTCTCGTTGTCGGTCGTGAGGACACCACCGCACAGAAGAGTGCTCGTAACCTGCCCGGCGTTCACATCTTGTTCGCTGATCAGCTGAACACCTATGACGTCCTCAAGTCTGATGACGTTGTGTTCTCTGTCGAGGCTTTGAACACCTTCATCAACCGCGTCACCGGCGCGGCTCAGGAGGAGAAGTAA
>CpMEX9_361
ATGGCTAAGATCGCAGACCCCCGTGACATCATTCTCGCCCCGGTCGTCTCCGAGAAGTCTTATGGCTTGATGGAACAGAACACCTATGTGTTCTTCGTTTCTCCTAGCGCCAACAAGACCGAGATCAAGATCGCAATCGAGCAGATCTTCGGCGTCAAGGTTGCTTCCGTTAACACCGCTAACCGTGAGGGCAAGCGCAAGCGCACTCGCTCCGGCTACGGCGTACGCAAGGCAACCAAGCGCGCTTACGTGACGCTTCGAGAGGGCAGCGACGCAATCGACATCTTCGGCGGCTCCGCCGCTTAA
>CpMEX9_362
ATGGCTATTCGTAAGTACAAGCCGACAACCCCGGGTCGCCGCCAGAGCTCTGTTTCCATGTTCGAGGAGATCACTCGTTCAACTCCGGAAAAATCTCTGGTTCGCCCGCTCCCTAAGAAGGGCGGCCGTAACGTTCACGGCCACATCACCGTTCGCCACAAGGGCGGTGGACACAAGCGCCAGTACCGCGTCATCGACTTCCGTCGTAATGACAAAGACGGCATTCCCGCAAAGGTCGCTCACATTGAGTACGACCCGAACCGTACCGCTAACATCGCACTTCTGCACTACGTAGATGGCGAGAAGCGCTACATCATCGCTCCTAAGGGCATGAAGCAGGGCCAGATGATCGAGTCTGGTGCTGCTGCAGACATCAAGGTTGGTAACAACCTTCCGCTGCGTAACATCCCTGCTGGTACCACCATTCACTGCGTCGAGTTGAAGCCGGGCGCAGGCGCTAAGCTGGCTCGTTCCGCTGGTGCCTCCATCCAGCTCCTCGGTAAAGCTGGTAAGTACGCAGTTCTGCGTATGCCGTCTTCGGAAATCCGCCGCGTGGATATCCGTTGCCGTGCAACCGTGGGCGAGGTCGGCAACGCTGACCAAATCAACATCCGCTGGGGTAAAGCCGGCCGTATGCGCTGGAAGGGCGTTCGCCCGACCGTCCGTGGTGTCGTTATGAACCCGGTCGATCACCCACACGGTGGTGGTGAGGGTAAGACCTCCGGTGGTCGTCACCCTGTTTCCCCATGGGGAAAGAAAGAGGGACGCACCCGCAACCCCAACCGTTACAGCAACAACATGATCGTGTCGCGTCGTCGCACGAACAAGAGCAAGAAGCGCTAA
>CpMEX9_363
ATGCCACGCAGCCTTAAGAAGGGCCCGTTCGTCGATGAGCACCTCCTCGCAAAGGTCGATGCTCAGAACGAAAAGGGCACCAAGCAGGTCATCAAGACCTGGTCCCGCCGTTCCACCATTCTCCCGGACTTCATTGGTCACACTTTCGCCGTCCACGACGGCCGCAAGCACGTGCCAGTGTTCGTGGACGACTCTATGGTCGGCCACAAGCTCGGTGAGTTTGCACCCACCAAGACCTTCAAGGGTCACATCAAGGACGATAAGAAGGGACGTCGATAA
>CpMEX9_364
ATGAGTGAATCTGTCACCTCCGCACGCGCTACCGCGCGCTTCGTCCGTGTTTCTCCTATGAAGGCACGTCGTGTGATCGATCTGGTCCGCGGCAAGTCCATCGAGGAAGCACTCGCAATCCTGAAGTACGCTCCACAGGCTGCTTCTGAGCCGGTTGCAAAGGTCGTTGCTTCTGCAGCCGCTAACGCTGAGAACAACTTCGGTCTAGATCGTCGCTCCCTGGTCATCTCTGAGGCTTTTGCCGACGAGGGTCCGACCATGCGTCGTTTCAGCCCCCGCGCTCAGGGTTGTGCTTTCCAGATCCGCAAGCGCACCAGCCACATCACCGTGGTTGTTGAGAGCCAGAAGGAAGGGGCCAAGTAG
>CpMEX9_365
GTGGGCCAGAAAATCCATCCTCACGGCCTACGTTTGGGCATCACTTCCGAGTGGAAGTCCCACTGGTACGCCGACAGGAACTACTCCGAGTATGTTGCTGAGGACATCCGTGTCCGCGAGTACTTGGTTAAGACCTTGGACCGTGCAGGTATCGCCGATATCGTTATCGAGCGCACCCGCGATCGCGTCCGCGTCGATATTCACACCGCTCGTCCGGGCATCGTGATTGGTCGTCGTGGTTCTGAGGCAGACCGTCTGCGCAAAGAGCTGGAGAAGCTCACTGGCAAGCAGGTCGCCCTCAACATCCTTGAGGTCAAGAACATTGATGCAAACGCTCAGTTGGTGGCTCAGTCCATCGCAGAGCAGCTGACCAACCGCGTGGCATTCCGTCGCGCAATGCGCAAGGCTATCCAGTCTGCAATGCGCCAGCCACAGGTCAAGGGCATCAAGGTTGTTTGTTCCGGTCGTCTCGGCGGTGCCGAGATGTCCCGCACCGAGCGCTACCATGAGGGTCGCGTTCCGCTGCACACCCTCCGCGCCGAGATCGATTACGGCACCTACGAGGCACACACCACTTTCGGCCGCATTGGCGTGAAGGTGTGGATCTACAAGGGTGATGTTGTCGGTGGTCGTCGTGAGAGCGAGATCAATGCACCCGCAGAGCGTCGCCGCCGTGGTGACCGCAACGCACGCCCGCGTCGCGGTGGCCAGCGTCGTAACCGCGCTGAGCAGAAGCAGGAGGGCTAA
>CpMEX9_366
ATGCTTATCCCTAAGCGCGTCAAATACCGTCGCCAGCACCGTCCGACTCGTAGTGGCGTGTCCAAGGGCGGTAACCGCATCACTTTCGGTGACTACGGCATCCAGGCTCTTGAGCCTGCCTACATCACCAACCGTCAGATCGAGTCTGCACGTATCGCCATTAACCGCCACGTCAAGCGTGGTGGCAAGGTGTGGATCAACATCTTCCCGGATCGTCCTCTGACCCAGAAGCCGCTCGGCGTTCGTATGGGTTCCGGTAAGGGCCCCGTGGAGAAGTGGATCGCTAACGTCAAGCCGGGTCGTATCCTCTTCGAGATGAGCTTCCCGAATGAAGAGGTAGCTCTTGAGGCTCTGCGCCGTGCAGGCCAGAAGCTTCCTTGCAAAGTTCGTATCGTTAAGAAGGAGGACCAGTTCTAA
>CpMEX9_367
ATGGCTAACGGTACCCCCGCACACGAGCTTCGCGAGCTGAACGCCGAGGAGCTGAAGACCCGTCTGACCGAGGCTAAGGAAGAGCTGTTCAACCTGCGCTTCCAGGCTGCTACCGGCCAGTTGACCAACAACCGCCGCCTTCGCACGGTAAAGCGCGACATCGCCCGCATCTACACCGTTATTCGCGAGCGTGAGCTGGGCCTGTCCGAGGTTCCGGGAGCTGAGGCTTAA
>CpMEX9_368
ATGAGTGAGGCAAACGTGAACAAGAAGGAAAAGGGCGCACGCAAGGTTCGCACCGGCTACGTGGTTTCTGACAAGATGCAGAAGACCATCGTCGTTGAGCTTGAGGACCGCAAGCAGCACGCCAAGTACGGCAAGACCATTCGTACTAACTCGAAGGTCAAGGCACACGATGAGGACAGCATCGCCGGCGTCGGCGACCTCGTCCGCATCGAGGAGACTCGTCCGCTGTCCAAGGACAAGCACTTCCGTCTCGTTGAGATCATCGAGAAGGCTAAGTAG
>CpMEX9_369
ATGAAACTAAGAAGCCCCAGCGGGAAATTAGCCGCTGTGTTTGCTGCAAGTGCATTGTTGCTTGCAGGATGCGGTGGCGATTCCTCCACCTCTAAGAATGCGCAGAATGCCGATAGCATCAGCGTCGCTGATTACAACCCTTTGGATCGCGACAAGGTTAAGCAGGGAGGCACATTTACCACTGCTATTGGTGAAATCTCCGAGCAGCAAAATCGCCACCATGCAGACTCCACGCGTTACACCACCATGCTGTGGGAATGGTACAACCCATCAATTATCGAGTCCACTGCTGAGGGCGAGTCATCCTTTAACAAGAACTATGTGACAGACGCCAAGGAAGAGTCTTCGGGCTCCAAAACCAAGATTGTCTATACCATCAATGACAAAGCTGTATTCAATGATGGAACACCCATAGACTGGCATGCCTTTGAGACCACCTGGAAGATCAATAACGGCAAGAATCCCGCTTTTTCCCCTTCCTCTACCGACGGGTATGAAAACATCGCCTCGGTGACTAAGGGAGCTAATGATAAACAAGCTGTCGTAGAATTCGAGAGCACCTACCCTTGGTGGCAGGGACTCTTTGGCATCATCGCTCACCCAGCGTTGAATGACCCTCATAATTACAATGACTATGTAAAGAAAGTGCATCCTGAATGGGGCGCGGGTCCCTATAAAGTGGAATCCATTGATTTCAACCGGGGCGAAGCCACATTTGTTCCTAACGAAAAATGGTGGGGCGATACGCCAAAACTAGATAAGCGTATCTTCCGTCAGATGGACACCGCTGCTGCTGTCAACGCCTTTAAAAACGGCGAGATTGACGCCACAGCCGTCCCGTCGAAAGACCGCTACGCTGCCGTCAAGGATATGCAGGGTATCGAGCTTCGCACTGGTCGCTTGCCTAAGAATGCACTGTTGGTGCTCAACGCCAAGTCCGATGTTTTGCAAGATATCAAGGTGCGCGAGGCAGTATCACGCGGCCTAGACCGTAAGCTTTTGTCCTCAATATGGTTCCAAGGTGTTCCTTACACCGAGGATCCCCCCGGATCTTTGATCAACTTCCCCTTCCAGAAGAACTATCAAGACAACTTCTCCAAGGTAGCTACCTTTGACGCTGGCAAGGCTAAGGCTCTTCTTGATGAGTCCGGTTGGGCTGAGGGCCCTGACGGCATCCGGGAGAAGGACGGCAAGCCGCTATCGCTTCGATATGTTTTAGTTGGTGAAGACGAGCAGACCACGTCTATTGCTAAAGCAAGCCAGAAGATGCTCAAAGACATCGGTATTGACCTGAAGATCGAGACCCATCCGTCTTCTGACTTCTCCAAACTCGTATCTAGTGATGACTACGACATCTTCCCCATCGGTTTCACCGCAAGCGATCCCTTTGGTGTTACGTACTTCGGCCAGACGTATCTCTCTGATTCCCAGCTCAATCGTTCTCACGCTGGAACCCCTGAACTCGATGCTAAGATTCGTGAGCTCCAGGCACTTCCTACTCGTGATGAGCAAAACAAACGTGCAAACGAATTAGAAGTAGAGGCTCTCGCCCGATACGGAGTAATTCCCCAATTCAACGGCGTTAACATCGTAGCGGTGAAGAAGGGGCTTGCTAACTACGGCGCCTATGCTTTTGCAAACGTGCCTGTAGAAAACATCGGTTGGGCTTCCGAATAA
>CpMEX9_370
ATGACTAACCCTGTCCTTAGCGTCCAGAACCTCAACGTCACTTTCCCCTCAGAAGCCGGAAACGTCAACGCAGTTCGCGGTGTCTCTTTTAATCTTTATCCCGGTCAGACACTTGGCATAGTAGGGGAATCGGGCTCTGGAAAATCCGTGGCCTCTATGGCGGTCATGGGATTACTTCCTGATTACGCCACATTCACGGGTTCCGCTCAACTGCATAACCGTGAGCTCATCGGGCTTTCCGACGACGCCATGTCCAAAATACGCGGCAAAGAAATAGGAATGATCTTCCAGGACCCGCTCTCGGCGTTGACCCCCGTGTTCAACGTGGGATCTCAGATCGTCGAAGCTCTCCGATGCCACCAAAAAATCACCAAGGCCAAAGCCTGGGATACGGCTATCGAGCTTCTAGACCTCGTCGGCATACCAGATCCCAAGCGTCGTGCTCTTGCTTTTCCCCACGAATTTTCCGGTGGCATGCGCCAACGTGTGGTGATAGCCATAGCTATTGCCAACAATCCGTCAGTGCTTATCGCCGATGAGCCCACCACTGCTCTCGATGTGACAATCCAGGCCCAGATCCTCGATCTGATCAAAATGGCGCAAAAGGAAACTAACGCCGCGACCATCATGATTACTCATGACATGGGTGTTGTCGCTGGTACCGCAGACAACGTCATGGTTATGTATGCAGGACGCCCTGTAGAATACGCCGGCGTTCATGAGCTCTTCAGTGAGCCCAAAATGCCTTATACCGTCGGCTTGCTTGGTTCTATTCCCTCCGTGCGCAAACGTGAGAAAGTCTCCCTCACCACTATTGAGGGCAGCCCTCCTATCGTGGTTAATCTTCCCGACGAATGCTCCTTCGCTCCCCGCTGCCCTATAGCTACAGCCGAATGCCTTAAAACTGAGCCCGGGCTCTTATCCATCAATGATAAGCACCAGGCGGCATGCATCCGTTCTACTGAGATCAGCCATGGAGAACTTAACGGCGCTCCGATTTTCCCCACGCCGCCCGTTCACGAGGGTGCTCTCATGCGGATTCCTCGGGAAAAGCGCTCCTGCGTTCTCAGCGTCTCTGACCTGACTAAAACATTTCCTTTGGTCAAAGGCGCCCTGCTTAAACGAACTGTGGGAGAAGTGCGGGCCGTTAACGGTTTAACTTTTGATATCAAAGAAGGCGAGTGCTTTGCTATCGTCGGCGAATCCGGATGCGGGAAAACCACCACCTTGCTGGAGATCATGGATCTAGCCCCGCAAGCGCCGACTCAAATCCAATTAGGTGAGAAAGACGTCGCAAGCATCTCCAAGCGTCAACGGCGTCTTCTAAGAAAAGACATTCAAATTGTTTTCCAAGACCCCATGGGGGCTCTTGATCCGCGCCTCACTGTCGCAGAGATTCTCCGGGAGCCTCTGGATTCCTTGGGCTGGGATGGCGATAAAAATGAGCGTATCCGCGAGCTCATCCAGTTAGTCGGGCTAAACCCTGCTCATATTCATATTGATAGGTTCCCTGGCCATTTTTCCGGTGGACAACGCCAGCGTATATCTCTTGCCCGTGCGCTTGCGGCCAATCCCAAGTTGATTGTTCTTGATGAGCCTGTGTCTGCCCTGGACGTCTCTGTCCAGGCCGGAATGCTGAATCTCCTTGATGAGCTCAAAGCGCGCCTGGGTATCAGCTATCTTTTTGTGGCTCACGATCTCTCCGTTATTCGGCATATCTCAGACCGTGCCGCCGTGATGTACCTGGGGCGTTTTGTAGAGCAAGGCGATACAGATTCCCTCTTTGATAACCCCCAGCACCCATATACAAAGGCGTTGCTCTCGGCGATTCCCCTCGCAGATCCCATCGCCGAGCGTAATCGAAGACGGATCATCCTTACCGACTCACAGCCTTCCCCCACAGAGGAAATCACGGGTTGTGCGTTTCGGGGACGTTGCCCGCTCTACGTCACGCTTGGCGACGCCCACCAGCGACGATGCCGCACCGAAGAACCGGAGGTACGCAGCCTAGACAACTCAGACAATCCAGATCATCTCCACGCTTGCCACTTTGCGGGTACCCCTCTCAATTAA
>CpMEX9_371
ATGCGCAAGGAATATCGCAACAACGGTGAGGATCGACACGAAGACCTCTCCCCCAACGTTCTACCTACCGCAGATCTTACGGTTTCCAGCTCTCCGCTGACGCAAACCAATACCTCTAGCGTCACAGAATCAGAAATACTCAATGCTCAGCAGGGTATTGAGACAGCGCATGTCACCGGAAAAAATCCGATGAGGAAATACCGCCTCTATCTGCGCCGTTTCCTACGCAACAAGATGGCAGTAATAGGGTCAATAATCCTTTTTCTGCTTTTCCTACTTGCAGTTTTCGGTTCTTTGGTAGCTCAGTGGAGCTTTGATGATCCAGACTTTTTAGCATTGAGCAGCCCGCCTTCTCCCGAGCATTGGTTTGGCACGAGCTCTTCCGGGAATGACCTTTTTGCCATGGTGGTTCACGGTCTGGGGCGTTCGCTCACCATTGCCATCACCGTCTCCTTGGCAACCACCCTCATCTCCGCATTTGTCGGTTCCACTGCAGCATTACTCGGCGGCCGCCCTGAGCGTGCGATCTTAGGGATTATTCACTTCCTCCTAGTGATCCCTTCCTTCCTTATCATTGCCCTCATCGTCTCCGGCTCTGGTGGCGACTGGAAACTGCTCATCGTGGTTTTGATTGTATTCGGATGGATGTACTACGCCCGAGTGATCTGGTCTATGGCGCTCTCTTTAAGAGAACGGGAATATATCAAAGCGGCTCGTTACATGGGGGTTTCCAACTTCACTATCATTCGCCGCCACCTTATCCCCAACATTGGTTCGCTTCTTGTTATTAATGCCACGCTGGGAGTGGTAAGCGCGGTCATGAGCGAGACCGGTTTGTCCTTCCTGGGACTTGGCGTCAAGATCCCCGACGTTTCCCTTGGTACCTTGCTATCTACCGGCGCAAATTCATTATTGTCCTCACCCTGGGAATTCTATTTCCCTGCTGCCGTGCTCACTCTCCTTACCGTCTCCATGGCTTTTATCGCCGACGGTCTCCGCGACGCGCTCGATCCCAATTCCGCAGCAGTTGGAAAGGCTTAA
>CpMEX9_372
ATGATCAAGTTTTTAGTTAAGAAAACGCTTGGCTGGTTGGCCATGATTTTTCTCGCGGTGAACCTTACATACTTCCTCGCGTCTTTTTTCCTCGATCCACGTTCAAACTATGCAGGTCGACGGCCCCCTGTTCCGGAATCACGTATCGACGCAATACTGACTCCGCTCAATCTCAATGACAAAGAATCGATATTTGAGCGCTGGTGGCACTGGCTTTCCAATGTGGTCTTGCACTGGGACTGGGGATCTTCACCGCTAGGCGATCCCATAAACTCTCAGATCTCCTACCGAATTTGGGTTTCTGCCCAGCTGCTACTCCTCGCCACAATCATTTCCGTGCTGCTCGGCGTGGGAATCGGCGTGTTCACGGCCTCCCGCCAATACAAAGCAGGCGATCGAGTATTCCAGTTCATCTCCATTCTGGCCATGAACATTCACGTTGTAGTGGCATCGATAGTGGTTGTATGGATTGCTATTAAAACTAACCAAGCCCTAGGCACCAACCTCTTCTTTGTCACAGGTTCATCGTCCGTAGGGGTTGAGGGTTTTATTCCTAAACTCATCGACTACGCGCAGCACCTCATCCTGCCTACCGTCTCGCTCATAATCATCTCTTACGCGAGCTACCATTTCCTCCAACGCTCAATATTGCTCGACAATATCGATGCCGATTATGTGCGTACCGCCCGCGCAAAGGGGCTAACCAGGGCACAGGCTGTGCGTCGACACGCTCTGCGTACGTCCATCATTCCTGTAGCTACCACCGTTGCGTTCTCTATACCCGGAATTTTTACCGGTGCGATTATGACCGAAACGATCTTCGGTTGGCAGGGCATGGGGCAATATTTTGTCTCCACCATTAATAAGAATGACATCCACGGAGTTGTCGCAGTCGCTGCCTTTGGTGCTCTTATGACAGCCATAGGTGCAGTGCTCGCAGATATCTTTGTTGTCATTCTCGATCCACGAGTCCGGGTGAGCTAA
>CpMEX9_373
ATGCAAATGGAGGAATTTTTCCAGACTAAAAATCCCTATCGGTTTAAAGTGTTTACCAAGGCTAAAGAACAAAGAAGAAAAGAAGCAGGAAAGAGGGCCATGGAAATAATTAATTTCAGCTTTCTTGAAAAAATCACACAAAAACACGCTCAACTCTGCTAA
>CpMEX9_374
GTGATTCAGCAGGAATCGCGTCTGCGGGTTGCCGATAACACTGGTGCACGAGAGATTCTGTGCATCCGCGTTCTTGGCGGCTCCACCCGACGCTTTGCTGGCATTGGCGACGTTATTGTCGCAACTGTCAAAGAGGCAACCCCCGGCGGCAACGTTAAGGCTGGCGAGGTTGTTAAGGCTGTTATCGTTCGCGCAAAGAAGGAGACCCGTCGTGCAGACGGCTCTTACATTCGCTTTGATGAGAACGCTGCCGTTTTGATCAAGAATGACAACGAGCCCAAGGGTACCCGTATCTTCGGCCCCGTTGCTCGTGAGCTGCGCGACAAGCGCTTCATGAAGATCGTTTCTCTTGCTCCGGAGGTGATCTAA
>CpMEX9_375
ATGAAGGTCCATAAGGGCGATATGGTTCTGGTGATCTCCGGCCCCGATAAGGGTGCTAAGGGCAAGGTCATTCAGGCTTTCCCGCAGACCGAAAAGGTCCTCGTTGAGGGTGTTAACCGTGTGAAGAAGCACGTTGCCAACTCTGCTCCAGAGCGCGGCGCTGAGTCTGGCGGAATTGTCACCCAGGAAGCTCCGATCCACGTCTCTAACGTCATGGTTCTGGACTCCGACGGTAACCCGACTCGCATCGGCTACCGCTTCGATGAGAACGGCAAGAAGGTCCGTATCTCGCGTCGTAACGGGAAGGACATCTAA
>CpMEX9_376
ATGAGCGAGAACTACACCCCGCGTCTGAAGACCCGCTACCGCGAAGAAATCCGCACCGCGCTGAATGAAGAGTTCTCCTACGAGAACGTCATGCAGATCCCTGGTGTGACCAAGGTTGTTGTCAACATGGGTGTTGGCGACGCTGCGCGTGATTCTAAGCTGATCAACGGTGCGCTTGAGGATCTGACCCTTATCACTGGTCAGAAGCCTGAACTGCGTCGTGCAAAGAAGTCCATCGCTAACTTCAAGCTCCGTGAGGGCATGCCTATTGGTGCACGCGTTACCCTTCGTGGTGACCGCATGTGGGAGTTCCTGGATCGTCTGCTGACTGTCGCGCTGCCTCGTATTCGCGACTTCCGTGGTCTTTCTGACCAGCAGTTCGACGGACACGGTAACTACACCTTCGGCCTCGCAGAGCAGACCATGTTCTACGAAATCGACGTGGACAAGGTTGACCGTCCTCGTGGTATGGACATTACCGTTGTTACCACTGCAACCAACAATGAGGAAGGCCGTGCGCTTTTGCGTGAACTCGGCTTCCCTTTCAAGAAGGCTGAGAACTAA
>CpMEX9_377
GTGGGTGACTTTGTTTTTGTGTCTTTTGGCGCTTTTAGGCCTCTCTTTTTGGGATTTATTGGCAGGAAATTTCTTAAAAATTGTCTGCTTAGGGGGTGGGGAGGGAACGAAAAGCAGTAA
>CpMEX9_378
ATGTCGCAGACAATTTCCGTGCCAGCAAACTCAGGCTCGGCCGATTCATCATCGTCAGACTCGTCGCCGTCTCACTCGACATCGGCACCGAAGTGGCGTAAAAGTGACACCGTTTGGGCCCTGAGCCTTTTCGGAACCGCCATCGGTGCCGGTGTCCTTTTCCTACCTATCAATGCGGGTATTGGCGGTATCATCCCGCTGATCGTCATGACGATCGTTGCCTTCCCTATGACGTACTGGGCTCACCGTGGCTTGACGCGCTTCGTTCTTTCTTCTTCTAGAGGAGGCGGAGACCTCACGGACGCAGTCGAGGAGCATTTTGGTCGGAAGGCAGGCGCCTTTATGACCATTCTTTACTTCCTCTCCGTGTACCCGATTCTCCTTGTGTACTCGGTGACCATCACCAACACTGTTAACTCATTCCTGGAGCATCAGCTCGGAGTGACTCCCTGGCCGCGCTGGCTCATGTCCCTCATCCTTGTCGGCGGTTTGATCTTTGTGGTGAGCCTTGGGCGTGACGTGATCGTCAAGGCTATGAGTGTGCTGGTCTTCCCATTCATCGGCATTTTGGTTTTGTTGTCCCTGTATCTGGTGCCTAAGTGGAACACCTCGCTGTTTGAGACTTTCTCCTTGGAGTCCGCTTCTGCTGCTACCGGCCACAGCATCTGGGTTACCTTGCTGCTTTTGGTCCCTGTTATGGTGTTCTCCTTTAACCACTCGCCGATTATTTCCTCCTTTGCCGTGGAAAAGCGCGAAGAGTATGGCATTTATGCTGATGAGAAGACCGGTAAGGTCCTCAGGGTTGCTCAGATTCTCATGGTCTGCGTGGTTATGTTCTTTGTCTTCTCCTGTGCACTGAGCCTTTCTCCGCAGAACCTAGCCGAGGCAAAGTCCCAGAACATCACCATCCTGTCTTACTTGGCCAACCACTTTGATAACCCCGTCATCCAGTGGGCTGCTCCTGTGATCGCCATGATCGCTGTGGCTAAGTCCTTCTTGGGCCATTACCTTGGTGCTGCAGAAGGCTTCCAGGGCCTGATCTCTAAGAAAGGCGCAGAGGCTCCAGCCGGCGCTAAGGGGGATCGCAAGCTCGCCTTGATCACGCTGTCCTTCATACTGGTTACCGCATGGCTCGTCGGTTGGCTAAACCCATCCATTCTCGGAATGATTGAGACTCTCTGTGGTCCTACTATCGCCATCCTTCTCTTCCTGATGCCGATGTATGCCATCCACAAGGTGCCTGCTCTGCAGAAGTACCGTGGGCGTCTCTCGAACTACTTCATCTTCTTCATGGGTCTTGTTGCCTTTGGCACGATCTTCTACAACATCGTTCAAGCAATCTAA
>CpMEX9_379
ATGTTTATCAGTAGTTTCGATATGTTCAAGATCGGCATCGGTCCTTCGAGCTCACACACGCTCGGCCCGATGAAGGCAGGAAAGGCCTTTGCCGATGAACTCGAGACACGAGGGCTTCTCGACGCCACCGTCCGCGTACAAGCAGACGTTTATGGTTCTTTGTCCCTCACCGGTGTCGGACACGCAACCGATAAAGCCATCATCATGGGTCTTGCTGGTTTTGAACCAGAATCCGTGGACATTGATGCGATGCCAAGTTTCTTGGAGGAAGTAGCTTCTCTTCAGCGCCTGCCGTTGTCCGGCGGGAAGAAACTGGTGAATTTCCCGCGTGGGAAGGACATCGTTTTCCATAACACCTGCCTACAGCTGCATGAGAATGGCATGACCATTACTGCGTTTTCAGAAGAAGAAGTGCTTCTGCATAAGACGTATTTCTCTATCGGCGGTGGATTCATCGTAGATGAGGAGCACTTCGGGGTAGTCGATGAGGATACTTCTTCTGTTCCGTTTGCTTACCGCAGCGCAGAAGAGTTTCTCACGATGTGTGATATCGAGGGACTTAGTATTCCGGAGTTAGAGTGGCGCAATGAAACAGCTGCGGCTTCAGAAGAAGAGGTGCGTGCTCACCTAGCCAAGGCCTGGAATGTCATGCGTACTGGCATCGAACGCGGATCGAGCGCCGAGGGGATCCTCCCCGGTGAGCTACGAGTGCCGCGTCGTGCGAAGGCCTTGCGGACTCGCTTGGAAAACACAAGCGAGAACGAACCATTGCGCATGATGAGCTGGCTTAACATGTTCGCCCTGGCGGTAAACGAGGAAAATGCTGCCGGTGGTCGCGTAGTTACGTCCCCCACAAATGGTGCTTGTGGCGTTCTCCCCGCTGTCCTGTCTTATTGGGATAAGCTGGTAAAACCGGTGGATGAGAAGATGTACACCGATTATTTCCTTACCTGCAAGGTAGTGGGGGCTCTCTATAAGATGAACGCGTCTATTTCTGGTGCCGAGGTCGGTTGCCAGGGAGAAGTAGGCGTCGCTTGTTCGATGGCTGCAGCTGGTATCGCGCAACTTATGGGCGGAACACCTCAGCAAGTCTTTATCGCGGCTGAGATTGCGATGGAACACAACTTAGGTCTTACCTGTGACCCAGTATGCGGACAGGTGCAGGTTCCCTGCATCGAGCGCAATGCTGTGGCCGCCGTGGAAGCTGTCAATGCTGCAAACATGGCTTTACAGCGGGAGTCAAATCCGACGGTGTCTCTAGACCAGATCATCGCAACGATGTATCAGACTGGCAAAGACATGGACTCCAAGTACCGCGAGACCTCCCTTGGAGGTCTGGCTAAAATTGTACTTCCTAAATTGATGCCGTGTAGCTAA
>CpMEX9_380
TTGCGTGGGAAAATTATTGTGACGCTAGTTTTTCTCACTCGTACCTACGCAAAGGTGCTTTTTGTATTCGCATATTTTACTTTTAAAACAGCGCGGCAGCTGGAAAAGAACTGTCGCACTGGTTAG
>CpMEX9_381
ATGACTCAAATTTTCTCTCGGCGTCGCTTTCTCGGAGCTACGGCTCTAGCTGCAACTGGTGGCATCGGCGTGCTTACTGCGTGTGCGCAGGAAGAGGCTAAACCTAAGTTGGGTAAGGAGGAAGCCACCAAAGACGTAGACTATTCAGCAATTTCTGGGCACTTAGTTGTCTTGTCAACAGGCGGCACCATCGCCAGCACCAATGTTGACGGCGCCTTGGTCCCCACGGTAAGCGGCGAAGATCTTGTAGCCCCTGTTTATAAGAAGTTTTCTAAAGATAAACTCACAATTGAAGTACGCCAGGTGAGCCAGCTGGATTCTTCTGCCATGACGCTGAAGGACACGGATAATATTATCCGCGAGGTACTCAAGACCGTGAAGGAAGACAAGGTCACAGGCGTAATAGTCACTCACGGTACCGATTCGATGGAAGAGTCGGCTATCGCAGTGGATACCTTCCTGAGCGGCGACAAACCTGTGGTCTTTACCGGTTCCATGCTGCCTTTCGACGACCCCCACACAGACGGGCCGGACAATCTGACTCTGGCTGTCACTGCAGCAACAGACTCTAAGAACCAAGGGAAAGGCGCTTTTATTGCTTTTGGCGGAACTCTGATCCGGGCACGGGGTGCATACAAATCTCATACTTCTGAAAACGATGGCTTCCGTACTAACGCCAGCGAGGATTTGGTTCGGCCTAAGGCTCTAGATTTTAAGCCCCTAGAGTCGCATAGAGTGGATATTATTGCGGCCTATCCAGGTGCGCCCCGGGAGCTTATCGACGCCGCCATCTCTACAGGTGCAGAAGCACTAGTCATTGAGGGCATGGGTGCAGGAAACGTCGGCGGCGATATTGCAGAAGGAATCGTGGCTGCCGCAGAGAAAAATATCCCCGTAGTCATGACTACGCGTGTGGACGCCGGGCTTGTTGAAGGAACCTATGGCGGCGCAGGTGGCGGAGCTACTCTTGCCCAAAAAGGCGTGATTGGATCGAATTATTTGCGGGCAGGGCAATCTCGGATTGTACTTGCAGCGGCTTTGGCCACAGGCGCTGATCCCAAAACGTTATTCAGCTAG
>CpMEX9_382
TTGTCCAAGACAAAATGCAGGCTGCTAGGAGTACTCTCCTCTGCAACTTTTATACTTTCTTTGGTCACGCCAGTAAATGCACAGCCAGTGCTTCAGGTCCCTTCGGATTCAAGCGTGGGGGCATCGTTGGCGTCGCCAAGCGTCTTACATCCAGGTGCTCCAATCCCGCAACCGTTTGGTCCGGCGGATTATATTGGGTATATCTCCGATATTAGCTCTTACAGCGGTGGAATCTATTACGACGTGGTATCTAATTTTGAGGATTTGCGCCAAAATCATCCAAAGGCGATGGAAGAAAATTCAGCAACGTCGATCCGCATTAATAATGAAGCTACGGCAGAAAGTGTAGCTCGGGCTCAGCGTGATGCTCTAACTGAACATGACGGTGTGCTCGTGGCTTTTTCGGATGCTTTAGGTCCCAGGCTTGGAGAACATTTGCGGACTGCGCTTGCAGAGAACAGGCTACCTAAGCTGCAAATGCTTCTAGGTGGCTGGACAGCTCGCGCTGGAGGTTTAGCAAGCTCTACATTCGTGGAAAAGAATATTTTCCGTAATCCACGTCCATACATTGCTCATGCTGGTTCAATTCGCCAATATCGAGTTTCCCATCATGATCTCTATCCGACGTCAGGTTCTTTCCCGTCGGGGCATACGAATCAAGCAACATGGACGACTGCGCTATGGGCATATATGTTGCCTGAATTCTCGGCTCAGATATTGGATAGGGGATCAGAGGCAGGGTTTAATCGTGTGGTACTCGGTGTTCACTATCCGTTAGATGTGATTGGTGGGAGAATGACGGGGAACGCTGCAGCGGCAGATCGCCTCAACGATCCAAAAATGCGAATAGCGTTGGATGCTGCTGCAGCAGAATTACGTGCGGAACTGGAATGGCGTTGTGGGAAGAGCTTGCTTGAATGTGCCACTGATACAAGATCAAAGGAGCAAGCGGTACAAAAATACACAGAGCGTATGACGTACGGAATGAAGACTCGCGTTTATTCCTCAGAAGCGCCAATGGTGGTTCCTCAAGCGGCTCCCGTGCTATTGGCATCTGCTTTCCCAAGTTTGACCTGGGGGCAGCGAGCGGAGGTATTGCGTCAAACCGCGTTCGAGGCTGGCTACCCATTAGATGATCAAAGTACTCGCGGATCCTGGCAGCGGATTAATTTGGCGCGTGCTATGGCTGCAAGCGTAACGGTGGGGGCGAACGGTGTAGTAAGCGTGAATTAG
>CpMEX9_383
ATGACCATGACCGATCCAATCGCCGACATGCTGTCGCGCGTGCGCAACGCAAACCACGCGCGCCACGACGTTGTTTCGATGCCTTCTTCCAAGCTCAAGGCAAATATTGCTGAGATTTTGAAGCAAGAAGGTTACATCGCTGACTACAAGGTTGAAGAAGTAAAGGTTGGCAAGACCCTTACCCTAAACCTGAAGTACGGCCCAAACCGTCAGCGCTCCATCGAGGGTGTTCGTCGCGTTTCCAAGCCAGGTCTGCGCGTGTACGCAAAGTCCACCAACTTGCCTAAGGTCCTAGGCGGCCTGGGCGTGGCTATTATCTCCACGTCTCAGGGTCTGCTGACTGATCGTCAGGCTACCGAGAAGGGTGTAGGCGGAGAAGTTCTCGCCTACGTCTGGTAA
>CpMEX9_384
ATGTCACGTGTAGGTAAGGCACCTATCGCTATTCCGTCCGGCGTGGAAACAAAGATTGACGGCCAGCTTGTTGAGGTTAAAGGCCCTAAGGGAACCCTGAGCTTCGAGCTTCCAGAACCAATCCGTGCTTCCATTGAAGACGGACAGATCTCCGTGGTTCGCCCGGATGATCACCGCAAGAACCGTTCGCTGCACGGTTTGTCTCGTTCCCTGGTTAACAACATGGTTGTTGGCGTGAGCGAGGGCTACACCATCAAGATGGAAATCTTCGGTGTTGGCTACCGTGTTGCTCTTAAGGGCCAGAACCTCGAGTTCTCCCTTGGTTACTCCCACCCGGTCCTTATTGAGGCTCCGGAAGGCATCACGTTCGCTGTTGACGGCAACACCAAGTTGTCTGTCTCCGGTATCGACAAGCAAAAGGTCGGACAGATCGCCGCCATCATCCGTCGCCTTCGTAAGGATGATCCTTACAAGGGCAAGGGTATTCGTTATGAGGGCGAGCAGATCCGTCGCAAGGTCGGAAAGACGGGTAAGTAA
>CpMEX9_385
ATGAGCAACAACGAGAACAACAACGGCAAGCGTCTGCCTGTGGGCAAGGACATTTCCACCCGCCGTCGCATCGCTCGCGCGCGCCGTCACAACCGCATCCGCAAGAACCTGTGTGGTACCGCCGAGACCCCACGTCTCGTCGTCCACCGCACCTCTCGCCACATGCACGTTCAGGTCATCGACGACTTCGCTGGCCACACTTTGGCTGCTGCCTCCACCTTGGAAGCGGAAGTTCGTGCAATCGAGGGTGACAAGAAGGCCAAGGGCGCAAAGGTCGGTCAGCTGATCGCCGAGCGCGCTAAGGCTGCTGGCATTGGGTCGATCGTTTTCGACCGCGCTGGCTACAAGTACCACGGCCGTGTTGCTGCACTGGCCGACGCAGCTCGTGAAGGTGGTCTGAAGTTCTAA
>CpMEX9_386
ATGCCGGGACGTGAACGGCGTGACGGCGGACGCTCCGCCGACGACAACCAGAAGAAGAACGATCGCCGTGGCGGACGCCGCGATGATCGTCGTAACCAGCAGCAGGACGAGCGCTCTCAGTACATTGAGCGCGTTGTGACCATCAACCGCGTCTCCAAGGTTGTGAAGGGTGGTCGTCGCTTCAGCTTCACCGCCCTCGTGATCGTTGGCGACGGCAAAGGCATGGTCGGCGTTGGCTACGGCAAGGCCAAGGAAGTTCCAGCTGCAATCCAAAAGGGTGCTGAGGAAGCTCGCAAGAACTTCTTCCGCGTTCCAATGGTTGCCGGCACCATCACTCACCCAGTCCAGGGTGAGGCAGCGGCAGGCATCGTTATGATGCGTCCGGCTGCACCTGGTACCGGTGTTATCGCCGGTGGCGCAGCTCGCCCAGTGCTTGAGTGCGCTGGCGTTCAGGACATCCTTTGCAAGTCTCTTGGCACCGACAACGCCATCAACGTAGTTCACGCTACCGTTGCCGGCCTGAAGCAGCTCAACCGCCCTGAAGAGGTCGCTGCTCGTCGTGGCAAGACCTTGGAAGAAGTTGCTCCGGCTCGTATGCTGCGTGCACGCGCAGGACAGGAGGCGTAA
>CpMEX9_387
ATGGCCCTGAAGATTACTCAGCATAAGGGTCTGGTTGGTGCAAACCCGAAGCAGCGCAAGAACATGGCTGCTCTTGGTCTTAAGCGCATCAACCACTCCGTCGTACACGAGGACACCCCCGCAGTGCGCGGCATGATCAATGTGGTCCGCCACATGGTGTCTGTCGAAGAAGTGGCAGGGGAGTAA
>CpMEX9_388
ATGAGCGAACCAATTAAGCTCCACGATCTGCGTCCTGCAAAGGGCGCAAACAAGCCAAAGACCCGCGTTGGCCGCGGTGAGGCTTCCAAGGGTAAGACCGCTGGTCGCGGTACCAAGGGCACCAAGGCTCGTAAGCAGGTTTCTGCTGCTTTCGAGGGTGGCCAGATGCCGATCCACATGCGTCTGCCAAAACTCAAGGGCTTCAAGAACCCTTCCAAGGTTTACTACCAGGTTGTCAATGTTGCTGACCTGGAGAAGGCCTTCCCTAACGGTGGCGAGATCGCAGCTGCAGATATCGCAGCTGCAGGTCTTGTTCGCGCGAAGCAGCCTGTTAAGGTTCTTGGCGAAGGCGAGATCAGCGTTAAGCTGACCGTTTCCGGCGTCAAGTTCTCTAAGTCTGCTAAGGAAAAGATCGAAGCCGCTGGCGGCTCGATCGCTGAGGCTTAA
>CpMEX9_389
ATGCAAAAAATCAAAGTTTCACTTATCGCCGGTGCGGTGTGCTGCCTTACCTTGGGCGGCTCGGTGGCGGGAGCCTCGCAAATCCTGCTCACTGAAGATGGTGGACGAGAAACTAATGTGCGTGAGAGTGTGGAGAAGCTGGGCGACACCTGGAGCTGCAAGCGGGAATGGGATGTTACCGATAGGGGAGGGTCGTACCCTGTGGTCTTCCAACGCCCCTGCACGGTCTCGCTGCTGGGGAGTGCCTATGAGAAGCTGCAGTCCAGCGATAAGCAAGAAACTCGGGGATTGCGGGCTGATTTGAGGGAGGCCTCAGCGGAGAGGGATTACTATAAAAAGCTGAGCAAGGATCAGTGGGATCTGATTGAAAAGCTGGCTAAGAATGATGATACATATAAAGCAGAGGTAGAAAAGCTAAAGCCGCGGCTTTCCGGTCCAAGCCAAACGGGGCGTTAA
>CpMEX9_390
ATGAAGATCCACGCAAAGAAAGCCCTCAGCGTATTGGCCATCTCAACCCTCGTTCTTGCCGGTTGCTCTAGCGATAAGGACTCTAAGGGTGCGAATGGTTCGGGTGACTCTAAAGGCGGCAAGATCACTCTGAGCGTCTGGAGCTCGCAGGAAGATCAGGACGGCTCAGACGGATGGTTGCAGTCCGTTGAAAAGAAGTTTGAAGAAGCCCATCCGGACTATGACATCACCTGGAAGAACTCGGTGGTTGGTGCAGATCAAGCTGCAACGACCGTAAACCAGGATCCTTCGGCCGCGGCTGATGTTTATGTCTACGCTAATGACCGCTTGGGATCGCTCTTGGATTCAGGTTCTGTGGGGGAGCTTTCCGACGCCAGCATGAAGCAGCTCAGTGAGCAAGCAGAAGACACCATTGCCGCTAGCGTTAAGGGACAGGATGGCAAGGCTTATGGCCTGCCGATTGAGCCGAATACGTGGTTCATGTACTACAACAAAGCAAAACTGAACCAGGAAGACATTAAGTCTTTTGACACCATGCTGTCTAAGGCTAAGGTTTCTTTCCCTATGTCTAACTCCTGGTACTATCCAGCGTTTTATGCTGGTGCTGGCGCCTCTTTCTTTGGCAAAGATGGCTTGGATGAGAAGGCCGGCATCAAGCTGGGGGACAAAGCTGGTGAAGTAACCAAATACCTGACAAGCGTGGTAAAGAACCCCAACTTTGTCAACGACTCTGAAGGATCCGGCATCGGTGGTTTGGCCAACGGCTCCGTGGACGTTGTTTTCTCCGGTTCTTGGGATGCCAAGAACATCAAGAAGGCTCTAGGCGATAACTACGGTGTTGCTAGCCTCCCGACCTTCAAGCTTGATGGCCAGGATGTTCAGATGAAGGCTTTCTCCGGTTCAAAGGCAATTGCGTATAACCCAAATACTAAGAACCCCAAGGCCGCTTCTGAGTTTGCAGCATTCCTAGCTTCCACAGAGTCTCAGAAGTCGCACTTTGATAAGAACGGCGTTATCCCAGCAGACAAGTCACTGGCAAAAGACGCTGCTATCGCCGCTGATCCTGTGGCAGTTGCGCTGTTTGAGACTGTCTCCAATGCTTCGATTCTGCAGCCAACCCTGAAGCCAATGACTGACTTCTGGGATCCTGCAACCACTTTTGGTAAGGCCTTGGTCAACGGCGAGGTTAACTCCGAGAATGCGGTAGCTAAGACCGATGCTTGGACCTCTAGCTTTAGCAAAAAGTAA
>CpMEX9_391
ATGAAAGCTGGAGTCCACCGCAGTGGCGTGCTGACTAAATCGAAGTCGAAGACACAAAAACGCAATGATGAACCGAGCCTTTATTCGTTGTCTCGTGCGTGGGCCAACGGAGATAACGTCACTAAAGCATCATTTGTTGTCTTTGGCCTTGGCAACCTAGTACGCAAACAATTTCTCAAGGGGATAGTGCTCCTTGCCATAGAGATAGTTGCTATTGCGCTGTTCTGCGATAAGGGCATCAAGGCGCTTCAAGAGTTGCCAGGACTAGGTACTGGTGAACAAGGCCGCGTCAAAGTAGGCGGATTCTGGGTTTATAAGAACAGTGAACCGTCGGTTGTCTTGTTGCTAGAAGGCGTGGCTACGATCTTCCTCATTATCGTCTTCCTATGGCTGGCCACGATCGCGCTGCGTAGCGCATACAAGGCACAGACCTTCGTGGAAAAGCAGGGGCGTGCGCGTACTCTGAAAGAAGATCTGCACGCGTTAACTGATGAAGACGCACCGATTACCCTGATGTCGCTTCCCACTGCTGGCATTTTAATCTTCACGGTTCTGCCGCTGATTTTTATGATCAGCATGGCATTTACCAGCTATGATTCTCGGAATGTCCAGAAGTTTGACTGGGTAGGTCTAGAGAACTTTGGCAAAGTGTTCTCTAACACTGGTGGTGAAGTTAACCTGCAGATTTTTATCGGCGTGCTCACCTGGACCCTCGTATGGGCATTCTTTGCCACATTCCTTAATTACTTCCTGGGCATGTTCTTGGCCATGATTATTCAGCGCAAGACTACCCGGGGAAAGACATTCTGGCGTGCGATTTTCTCCCTATCTGTGGCTGTCCCCCAGTTTGTTACTCTCCTCGTGTTGCGCAGCATGCTGCAGCCAGAGGGCATCGTGAACCGTTTGTTGCTCAATTGGGGCTGGATTGACAGCAGTCTGCCGTTCTTTACAGACGCAACGTGGGCGCGAGTGACCGTGATCATTGTCAACCTCTGGATTGGTATTCCGTACACAATCATGCAGGTCACAGGAATTCTGCAGAATATTCCGGGCGAGCTCTATGAGGCTGCACGTCTCGACGGCGCCAGCTGGTGGCAGACTTACCGCAACGTGACCCTGCCGTACATGTTCTTTGTGATGACTCCGTATTTGATCACCACGTTTACCGCTAACGTGAACAACTTCAATGTGATCTACATGCTCTCTAGAGGCGACCCCACCCCAATCGGCGCCTCGGCTGGTAAGACAGATCTTCTAATCACCTGGTTGTACAAACTCACGGTTGACCGTGGTGATTACAACGTGGGTGCGGTGATTGGTATTTTGACCTTCATCGTTCTTTCCACCGTGGCACTTATTACGTACCGCCGAAGCGGCTCTTATCGCAACGAGGAAGGATTCCAGTGA
>CpMEX9_392
ATGAGCACCAAACAAGTAGGGATCCGCGGAAGCCAGCGTCGCACGCGACAGCTTGTAGACTTCTTCGTTCACCTCTTTCTTACCGTCCTGGCAATCATTTGGGTGATTCCCATCGTCTGGGTCGTGGCAGAAAGCTTTAACAAGAACACAGCTCCGTACACGAACACCTTTTTGCCCACCGAGTACAGCGTGGACAACTACGTTCAGCTCTTTACCGATCACTCGGTGTTGAACTTTCCCAAGATGTTTGTGAACACTCTCATCATTGCTTGCTTTACGTGCGCAATCAGCATTGTCTTTGTGCTCTTTGTCTCCTACTCGCTGAGCCGCCTGCGCTTCCGGTTCCGCAAGGTTTATATGAACACCGCGCTGATTTTGGGCATGTTTCCCGGCATCATGTCAGTGGTGGCCATCTATTTTATTCTTAAAGCGATCGGCCTTACCCAAGACTGGACCACTACATTTGCGTTGATCATCGTGTATTCCGCTGGAACTGGCATGGGCTTTTATGTGATGAAGGGATTCATGGACACCATTCCAATTTCATTGGATGAGGCGGCGCTTCTCGACGGCTGCACCCGGTGGCAGGTCTTTACCAAGATTATTCTTCCGATCTCCAAGCCGATGATCGTGTATCAAGCGATTGTGGGATTCTTGACCCCTTGGCTGGACTTTGTGCTGGCAAAGGCGATTGCTCGAACGCAGGAAAACTACACGGTTTCTCTAGGCCTATGGAAGATGCTGGAGAAAGAATATATCTACGACTGGTTTGCACGCTTTGCCGCAGGTGCCGTGTGCATCTCTATCCCGATCACAATTTTGTTCATAGTGATGCAGCGTTACTATCAAGAGTCGATGGCCGGTTCTGTTAAGGGATAG
>CpMEX9_393
ATGAATGTTCAGCTACGCCAGCGGGGATTGAACGCTCATAAGCTGGCTGGCTTAGCAGGGTTTTTCATCCTTGCGTCCTCGCTGGGGTCTCTCATGGTCCGCCCCACGGATACTGGGTATGTGGACGCCGGCTTGGGTTTACTGACTGTAGGAATCGTGATGGAGGTAATCTCTTGGTGCGCGATTCCGCTCGTCGCTTGGCTTTACACATGGGCGATCAAACGAGGAATAAATCGATGGCGCCTTGCCGCATGGACATTCGTTATTGCGGCGGTTAGCGAGGTTCCGTATGACCTAGCTTTGGATCGTCGGGCGTGGAGTACTGAGTCTCAAAACCCCGCGTGGGTGCTCCTAGTAGCTCTGGTAGTGCTGGCGGCTATAGACATCACTGCGCAGTTGTCTACCGCCTTGAGGTGGGCTGTGATGCTGGGGGTCACTCTTGCCGCAGTATTTTGGATTGTGGCGCTTTCCCTGGGCACCCGTCTTGGAATTCTCCCCATGGGGATTGCTTTGCTCGGATTTGTCATAATTTTTTATCTCTTTTGGGGTGCCGAGAATCGCATGATGTATTCCGCTGGTGCCTTTGGCGCCGCGATGTTTATTTCGCCGGCGTTAGGGACGGTGTTTTTGCATTATCGTCAGCCGCTGCTTGATCAGGAAGGCACTCTGCCTGCAGCGTGGGTCCCGTGGGCGTATCCTGTGATCCTCCTATTCACGGGACTTATTGCCACCGTGCTGCTATAA
>CpMEX9_394
TTGACCGCGCCCGTATCGCTCACAAATAAAGTCTCCTCAGCAGTGGCAAAGAAGGTTGTCCTCTTTGAAACTGATTTCTGGCGGTATTCTGTCCGCTGCATTTTCGCTGGTGTTTACCTGACACTGGGAACCGCTTTCGCCGTTACCCTTGGACAAAAGCTTGATCATGTTGTTCACGGTGTGGGATACCCGATTTTCGGATTGATGTTCTTTGTCGGCTTGTACACCATAGTTTTGCTTAATGCCGAGCTGGCCACGAGCAACATGATGTATCTGGGGTTCGGAGTTGTGCATAAGAAACTGTCTTTGCCCAAGGCCACCCAAATACTTCTTGTGTGTACCTTTTTCAATCTTGTGGGCGCTGTACTCGTAGCCTTCCTGCTGAGCAGAGCGGTTGTTTTTTCCCATGTAGATGCAGAGAGCTTGGTTTCTACTATCACAGAAGCTAAATTGGGCAAGTCATCTTTGGGACTCCTCGTCGAAGGAATTCTGGCTAACGTGGCAGTCAACATGGGCATCATCGGGGTGGCCATGGTGAAGGAGTTTTCCGGCAAGTTTCTTACCTTGGTGGTTACCATCAGCATGTTTACCGTGATGGGCCTTGAACACGTTATTGCAAACTTCAGCCTTGTTTCTTTAGTCGGTTTTAGCGCCGAGTCACTTCCATCCCATTTTGATGCTGCGCATATTGCTCGCAACTGGGCGATCGTTTTTATCGGTAATCTCATCGGCGGTGGCGTATGCATGGGAGCCGCCTACGCGTGGCTTAACCGGGGGAATGAAAAATACCGCGACTAA
>CpMEX9_395
ATGCCCGCCACCCCTTTTATGCAGATAACCAACGGTACGATTGCCCCGGCGTTACTGCAGCTTCCGTGGTCTCTTCCGCTAGAAGATTGGCCTGAAGAATATTTGGCGTCGCTCCCACGAGGAATTTCGCGCCATGTGGTGCGTTTTGTGGGAATTGACGGCCGGGTTTTCGCGATTAAAGAGATCGGGCAAAAAGTTGCCTATCACGAATACAAAACGCTGCGGGATCTTAATCGCTTAGGGGCGCCGTCAGTACGCCCCCTTGCGGTGATTACCGGGCGTGTCGACGCCACCGGGGAACCCCTCACAGCGGCGCTGGTCACGGAACATCTAAAGTTTTCCTTGCCTTACCACGCGGTTTTTTCCCAGTCCATGCGCTCAGAAACAGCCACCAGGCTTATCCACTCCCTCGCGGTTCTCTTAGTCCGCCTGCATCTGCTGAATTTCTTCTGGGGCGACGTCAGCTTGTCCAATACGTTGTTTCGCAGAGACGCGGACTCTTTTTCGGGGTACCTTGTGGACGCCGAAACCGGCGAGCTGCAGCCTAAGCTCAGCGATCAACGCAGGCTTTACGACGTAGACATTGCTCGGGTGAACATCATCGGCGAGCTCATGGATCTGCAAAGCGGCAAGCTCCTTTCCCCTGACGTAGACGCTATAGAAATAGGCAACCGCATCGTAGAAAAGTACTCGCTGTTGTGGGAGGAATTAACTGCCGAGCAAACCATTAGGCCAGACGAACATTGGAAAGTGCAGCAGCGCATCGACAAGCTCAATGCCTTGGGCTTTGATGTGGGGGAACTCAAGCTCACTAGCTCCGATGAGGGACAATCCGTGCATATTAGGCCTAGGGTGGTCGACGCCGGACACCATCACCGCGCGCTCATGCGGCTCACGGGCCTAGATGTACAAGAAAATCAAGCCCGGCGCATTCTCAATGCCATTGAGACCTACCGAGCGATCCATTCCGATAGCCACAGGCCGATGAGCACTATCGCGCATGAGTGGCTGACCCATATTTTTGAGCCCACGCTTGCGGCTATCCCTAAGGAATATTCGGCACGACTACAGCCTGCACAGATATTCCATGAGGTTCTCGAACACCAGTGGTATCTCTCAGAGCAAGCTGGACACGAGATACCACTGAATAGCGCGGCAGTAGACTACGCGAAGACCATCCTGCCTCATCGGCCAGATGAGGAACGGATGTTGGACCAGGACCCCCACGATGAGCTGTCAGAGGATTAA
>CpMEX9_396
ATGGCATCAGTGACTTTTGAAAAAGCATCCCGCGTTTATCCCGGCGCGGACAAACCAGCCGTGGATGAATTTGACCTTCATATTGAAGACGGCGAGTTCCTAGTCCTCGTGGGGCCTTCAGGCTGCGGCAAATCTACGACCTTACGCATGCTGGCGGGGCTTGAGGAGGTCAATTCTGGCCGCGTCTCCATCGGGAACCGCGATGTCACTGATATCCCTCCACGCGATCGTGACATCGCCATGGTTTTCCAGAACTATGCGTTGTATCCCCATATGACTGTCCGTGAGAACATGGGCTTTGCGCTCAAGATTGATAAGAAGCCAAAGGAAGAAATCAACCGCCGCGTTGAAGAGGCTGCTCGTACTCTTGATCTCACCGAATATCTCGACCGCAAGCCTAAGGCGCTATCCGGCGGTCAGCGTCAACGCGTGGCTATGGGACGCGCCATTGTCCGCAAGCCCGAGGTCTTCCTTATGGATGAGCCGCTCTCCAACCTAGATGCAAAGCTTCGTGTGCAGACCCGAACCCAAATCGCTGCGCTTCAGCGCGAACTTGGCGTCACCACTTTATACGTGACCCATGATCAGACAGAGGCCCTGACGATGGGCGATCGTATTGCGGTGCTTAAGTTTGGCGTGCTGCAGCAGGTGGGTACGCCTCGTGAGCTTTACGATTTCCCTGCTAACGAGTTTGTAGCTGGTTTTATTGGTTCTCCAGCAATGAACTTGGGCACCTTCACAGTCGAGGGTGATCATGCGGTTTTGGGCAAGGCACGGGTTCCACTGAGCCCTGCTACTCGTGCGGCCATTACGCCTTCTGATAATGGCAAGATTACTATCGGTTTCCGTCCGGAGGCGCTTGAGGTTGTTTCTGAAAACGAGCCAAATACCATTCCGGTAAAGCTGCACATGGTCGAGGAGCTCGGTTCGGATGCCTACATGTACGGCAAGCTTGAGGGCGGCGGATCCCTAGGCTCTGGAACTGACGCTAACCCCGATGACGAGTCCACCGATGAGATCATCATTCGCACCGCCCCACACGCTGCACCCCCCATCGGTTCCATCATCCATGTCCGTATCCGTGAGGGCGCTCAGCATAACTTCTCCAAGTCCACTGGCATGCGATTGCCAGAATAA
>CpMEX9_397
GTGCAAGAGGGCCTGGCAGGAATAAAGAGAGAGAAGCCCATAGTGGGGGAATCTCCTAAAAGGGCAGTTGAAGTTATATTTTCTGCGCTTGATTTTTTTCTGCGAGTTGCCTTTTTGAACAAAGATTGCATTGTTCAACGGTTAGAGAGAACGAGTTTTATTTAA
>CpMEX9_398
GTGTCCGCCATTTTTCAGGCATTCCGGGACGCGGATCTGCGCAAGAAGATTTTGATCACCCTTGCGTTGATCGTTCTTTACCGGATTGGTGCGCAAATCCCGTCACCCGGAGTAGATTATGCGTCTATTAGTGGGCGTCTTCGTGAGCTGACCTCAGACTCCTCAAGCGTCTACTCGCTCATCAATCTGTTCTCAGGTGGTGCGCTGCTGCAGCTGTCGATTTTTGCGATCGGCGTTATGCCGTACATTACGGCCTCGATTATCGTGCAGCTACTCACCGTGGTGATTCCTCGTTTTGAAGAGCTGAAGAAGGAGGGGCAGTCTGGTCAGGCGAAGATGGATCAGTACACTCGCTACCTCACTTTGGGCTTAGCTTTGCTGCAGTCTTCCGGCATTGTTGCTTTGGCGGACCGTAAACAGCTTTTGGGTGCGGGTGTGCAGGTGCTTATGCCTAATGCAGGCCTGTGGACTCTCATCATGCTGGTACTGGTTATGTCTGCCGGCGCGATGCTTGTTATGTGGCTGGGTGAGATTATCACTGAGCGCGGTGTGAGCAATGGTATGTCTTTGCTTATCTTCGCTGGTATCGCGACTCGTCTTCCGTCCGACGGTGCAAATATTTTGAATTCTTCCGGCGGCGTGGTCTTTGCCGTTGTGCTGGTAGCCGTGATCATTCTTGTGGTCGGCGTTGTGTTTGTGGAGCAGGGCCAGCGCCGTATCCCCGTGCAGTACGCCAAACGCATGGTGGGGCGTCGTCAGTATGGTGGCTCTTCTACCTACCTGCCTTTGAAGGTAAACCAGGCCGGCGTGATCCCCGTGATCTTTGCGTCTTCACTTATTTACATGCCCGTGCTGATTACTCAGATCATCAATTCCGGTTCTCACGAGGTTTCTGATAACTGGTGGCAGCGCAACGTCATTCAGTATCTGCAGACTCCGTCTTCATGGCAGTACATCGTGCTGTACTTTGTCTTGATCATTTTCTTCTCCTATTTCTACGTGTCGGTTCAATATGATCCGAATGAGCAAGCGGAGAACATGAAGAAGTACGGTGGATTTATTCCGGGAATTCGACCTGGTCGGCCTACTGCTGAGTACCTAGGCTTTGTGATGAACCGCCTGCTGTTCGTGGGTGCACTCTACCTTGGTATCATTGCTGTTCTTCCTAACATCGCCCTCGATTTGGGGGTAGGTGCAAGTTCTGCGGGCTCCACACCGTTTGGTGGCACGGCTATTCTGATTATGGTCTCGGTTGCACTGACTACGGTTAAGCAGATCGAATCTCAGCTTCTACAAAGTAACTACGAAGGACTCCTCAAATAA
>CpMEX9_399
ATGCGTCTTGTACTCCTTGGACCCCCCGGTGCCGGCAAGGGCACTCAGGCTGCGATCCTCTCCGAAAAGCTTGGTATCCCGCACATTTCCACGGGTGACTTGTTCCGGGCCAATATTGGTGAGGGAACCCCGCTGGGGATCGAAGCCAAGCAGTACATCGACAACGGCAAACTTGTTCCCACCGACGTCACCGCGCGCATGGTGAAGTCTCGTTTGGAAGAGGAAGACGCCAAGGATGGCTTCCTCCTCGATGGTTTCCCTCGCACCGTGGAGCAGGCAGAAATCCTTGAGGGTTTCTTGGAAGAGTTTGGCACCACGTTGGACGGTGTTATCAACTACCAAGTTTCTGAGGACGTTGTTGTAGAGCGTATGTTGGCCCGCGGCCGTGCAGATGACAACGAAAGTACGATTCGTACTCGTTTGCAGGTGTACCGCGAGGAGACTGCGCCATTGATTGATCACTACGGTGAGCAGATTATTGCTATTACTGCTGAAGGCACCGTGGAAGACATTAATTCTCGGACCCTTGAGGCCCTAGGAAAATAA
>CpMEX9_400
ATGGGTTTTCGATCCAAACGCAAAGTAATTCCAGCTAAAACCCCTGCCGAACTTGATGCGATGCAAGCTGCAGGCGAGATTGTGGGTAAGGCTCTGCAGGCTGTTAAAGCTGCAGCAGGACCAGGAGTAAGCACTCTGGAGCTCGACGCGGGACGATTCGATCCTGTGGCGCTATCCCCACGTTTAAGGGCTATGAAGGCTTTCCTGGATCAATCTGCGCCTCAGTGA
>CpMEX9_401
GTGAATGAAGTGATAGTTCACGGAATCCCAAATGCAGAGACCGTTTTAAGGGAAGGCGACCTGGTCTCTATTGATTGCGGAGCTACCTTTGAGGGCTGGGTAGGGGATTCTGCTTGGACTTTTGGGATAGGCAAGCTTGCTGCTGATGTAGAAGCGCTTAACCAGGCCACCGAGTGGGTGCTTATGGAGGGGATGAAGGCGATGATCCCTGGAAATAGGCTTACCGACGTCTCCCACGCACTAGAAAAAGCAACGCGTCAAGCGGAAAAACGCTTTGGTGTAAAGCTGGGGATCGTGGACGGCTATGGCGGTCACGGCATTGGACGAACCATGCATGAGGAGCCCTACCTGGCTAACGAGGGTAAACCGGGTAGGGGGCCGATGATTCAAGAAGGATCAGTCCTGGCTATTGAACCCATGTTGACGCTGGGGTCCGTGGATTCTTTTGTTCTGGAAGACGAGTGGACTGTAGTTACGGATGACGACTCATGGTCTTCCCATTGGGAGCACACTGTGGCGGCCACAAGCGAGGGCCCCCGAATTCTTACCCCCCGTAAGTAG
>CpMEX9_402
ATGACGGATTCACACCGCCGTGGAACTCGCAAAGCGCTGGTAACACTCACAGCAGCGCTGGCGCTCACCACTCAAGGCCTTACGGCTCCTGCGACTCTTGCTGAAGAGGGTTCGACCATCGTACCTGCGCCCATTGATAATAATGGGCTTTTCGACGCTGCCCCGCCCGCGCCCGTAGCGCGTGGTGCAGTGGGGGAGGGTAAGCTTCCCGACCCTGTAACCAGCGAATTTTTTGATTCGAAGGTTATCAGAGACGTAGACCCGGCAGGGCAGCGGTGCTTCCGTATTCCGGCTATCGCTACGGCAGTAGACGGAACTCTTTTGGTGGCTTTTGATAACCGCTATGGACCAGATGCGCAGAGCAGGACCTGGTGTAGGGATGCGCCTTACGAGAACACGAAACGTAATTCGCGTGAAAAGCAGACGGATATTGAGATTTATCGCTCTCATGATTCCGGTAAATCCTTTGAGGAGGGCGACTTCATTGCCAAGGGGACCGAGGATCCGCGGGATCTTTCCTATACCGATCCCTCAATCGTTGTAGACCATGAAACAGGGAAGATATTTGCAGTCTTTGTGCGGGGTTATGACTACCGCTTCTTTGATGCGACTGCAGGTGTAAATAGAGGTTCCGTTGAAGATCCAATACAGAAAAGGTCGGTTCAGGATACCGTCATAATTGAATCGAACGACAACGGTCAAACCTGGGGAAACATGAAGCTTCTCAGCGAGTTGACGGAGAAAATTAAAGTCCGGCACAAGCCTGGGCAAGAGCTTGCGGGTCGTGGAAGATTTGCGACTTCTGGTAACGGAATCCAATTAAAGTACGGGGAAAATGCGGGACGGTTACTTTTCCCAATGTCGGTGCACTACAGCCCAAATGGTGCTGGGGCTGTAGCAAACGTAGCGCTTTATTCCGATGACCATGGGGCGACCTGGAATGTTGGACAAGGCGTCGGGGGCGAGGGAGAGACGAACGGGGATGAGAATAAGCTAGTGGAGCTTTCCGATGGTCGAATCATGATGAATTCGAAGAGTACGGGAAGTAATCCTAGTAATCCGAGAGGCGCAGAGCGTTGGAGGTCTTATTCAGAGGATCAGGGAGAAACCTGGAGTAAGCCTGAACCGGTAATCGTTGCGCCACCTCAGCACCCATTGCAAAGAAATACTGGTATCAATGTTTCTCTGATTAAGGCATACCCTAGTGCCCCGGAAGGCAGTGCTGCCGCGCGGGTGCTCTTGTACTCTGCTCCGATTGATACCCGAATTAAAGGAGAATACGGGCAAGACGGGCGTAGCAATGGTTGGGTCATGGCCTCCTGTGATGACGGTAGGTCGTGGACGCACGGGCGTCAGATCGAAGCTGGCCGTTTTCAGTACTCGGTCATGACTCCTATGGCTGACGGCAATATTGGCATGGTGTATGAATCTGGCGATAAGGAAAGGGGAATGACCCTCAAGTTTGCCAAGTTCAACATGGCTTGGCTGGGAGCCGATTGCTTGAGCAACAAAGCCTTGGGTATTACCGATTTGCCGGATCCTGCTTTGGCTAAGGCTATTGAAGACGCGAAGGCTGCGACGGCTAAGGCTGAGGAAGCTACGGCGAACGTGCTAAAGCTAACTAAGGAACTAGAAGAAGCCGAGCTTGAAAACGAAGAGCTTGCACAGGCTCTGGCTGAGGCTAAGAGCGCAGCACAGGATGCTATCGCTGCCGCTGAGGAGGCTAATGCTCGGGTTAAAGCAGCTGAGGGAGCTACGATTGAGGCTGAAGAAGCTGCAATGAAAGCAGAGAATGAGGCTAAAGCGTTAGCGGAACAATTGGCTAAGGTTGAGGCGGAGCTAGCAAATTCCCAAGATCAAGCCAAGGCCTTGGCTGAGGCTAAAGAGGCTGCTGAGATTGCTCGGAAGGCAGCGGAAGAGGCCCTTAAGCTGGAAAAGGAGAAGTCTGGAAAAGCCGGCGGTACAGATAACACTGAAAATAAAGGTTTTTGGCAAGAACTTTTACGGATTTTTCCGGGATTTGCACCTATTTTCAGTTTCCTAGCGTCGATATGGGGCGGCATGCAGAAGCTGCTGGCATTTTAA
>CpMEX9_403
ATGTCTTATAAGCCGCGTCATGCGAAGCAGTCCGTGGCCCGTCGTCGTATTGCGGCGATGGTTGGAACTGCAGCAACTTCCGCAGCTCTTCTGGTGAGCCAGGCTGCCACTTCTTCCGCACAGGACTTTGGGTCGAGCAATCTCAGTAGCTCTTTTGATCAGCAGCTGCAAAATATTGGTCGACAGACTCGTGACGGAGCTTGGGATTTACGTAATAACTTGCGGGCGCAGGCTGATGCAGGTTTGCCTGTCGACGCAGCTGCTGCGGTGAAACAGTCCGTTGACAATGCTGTTAACTTTGCCTTCCCGGGTCTGATCCAAGAGCGGACTGCACCGCCGGTTGTGCCAGCTCCTGCTCCGGCCCCTGTTCCCACCCCTCCGGCTTTTGATACCGGTTCCTGCCCAGCTTTTGCTCGTGCCTGCATTGACTTGGCGGGGCAGCGTTCATGGCTGCAGAATAATGGACAGGTCTCTTATGGTGCGGTGCCAATTTCTAGCGGACGTGTGGGACATGAGACCCCCAAGGGCGTTTTCTACGTTAACCGCAAGATCAAGGATGAAATCTCTCGAGAATTCAACAATGCACCGATGCCATTTTCCGTGTATTTCACTCATAACGGCATCGCCTTCCATGAGGGGAGCCCACAGGTGCCTTCGCATGGCTGCATTCACCTAAACCATAAAGATGCAGTGACCTTCTTTAATCAGCTGCAAGTTGGAGACGTTGTATACGTGTATTAA
>CpMEX9_404
ATGGCTAAGGAAGGCGCAATCGAGGTTGAGGGTCGTATCATCGAGCCTTTGCCCAACGCAATGTTCCGCGTCGAACTCGATAACGGACACAAAGTGCTTGCACATATCAGTGGCAAAATGCGTCAGCACTATATCCGTATCCTCCCTGAGGACCGCGTAGTCGTGGAACTTTCTCCTTACGACTTGAACCGTGGTCGCATCGTTTACCGCTATAAATAA
>CpMEX9_405
ATGGCACGTCTAGTTGGAGTTGACCTTCCGCGCAACAAGCGCATGGAGGTTGCACTCACTTACATCTACGGTATCGGCCCTGCCCGTGCCGCCCAGCTGCTCAAGGAGACCGGCATCTCCCCGGACCTGCGCACTGACAACCTCACTGATGAGCAGGTTTCTGCTCTCCGTGACGTTATCGAAGCAACCTGGAAGGTCGAGGGTGACCTCCGCCGTCAGGTTCAGGCCGACATTCGTCGCAAGATCGAAATCGGCTGCTACCAGGGTCTGCGCCACCGTCGTGGCCTGCCCGTCCGTGGCCAGCGCACCAAGACCAACGCACGTACGCGTAAGGGTCCGAAGAAGACGATCGCCGGAAAGAAGAAGTAA
>CpMEX9_406
ATGCCTCCTAAGACTCGCAGCACGGCTCGCCGCACTGGTCGTCGTGTAGTTAAAAAGAACGTGGCTCAGGGCCACGCATACATCAAGTCCACCTTCAACAACACCATCGTTTCCATCACGGATCCTTCCGGTGCTGTCATCGCATGGGCATCCTCCGGCCACGTCGGTTTCAAGGGTTCCCGTAAGTCCACTCCGTTCGCAGCTCAGCTCGCTGCTGAGAACGCTGCTCGCAAGGCAATGGACCACGGCATGAAGAAGGTTGACGTGTTCGTTAAAGGCCCAGGTTCGGGTCGCGAAACCGCTATCCGCTCTCTTCAGGCTGCCGGCCTTGAGGTGACCTCCATCTCTGATGTCACCCCTCAGCCGTTCAACGGCTGCCGCCCACCGAAGCGTCGTCGCGTTTAA
>CpMEX9_407
ATGGCTCGTTATACCGGCCCAGCAACCCGTAAGTCCCGCCGCCTCCGCGTCGACCTCGTCGGCGGAGACATGGCATTCGAGCGTCGCCCCTACCCTCCGGGACAGGCTGGCCGCGCACGTATCAAAGAGTCTGAGTACTTGCTTCAGCTGCAGGAGAAGCAGAAGGCTCGCTTCACCTACGGTGTTATGGAGAAGCAGTTCCGTCGCTACTACGCAGAGGCTAACCGTCTTCCCGGCAAGACCGGCGACAACCTGGTTATCCTGCTCGAGGCTCGCCTCGACAACGTTGTGTACCGCGCAGGTCTCGCACGTACGCGCCGTCAGGCACGTCAGCTCGTTTCCCACGGACACTTCACTGTGAACGGCAAGAAGATCAACGTTCCTTCCTACAAGGTTTCTCAGTACGACATCATCGATGTTCGTGAGAAGTCTCGTAAGATGATCTGGTTCGAAGAGGCTCAGGAGAACCTCCTCGACGCAGTTGTGCCAGCATGGCTGCAGGTCGTTCCGTCCACCCTGCGCATTCTCGTACACCAGTTGCCAGAGCGCGCTCAGATCGACGTTCCGCTGCAAGAGCAGCTCATCGTCGAGTTCTACTCGAAGTAA
>CpMEX9_408
ATGCTCATTTCCCAGCGCCCCACCCTCACCGAGGAATACGTTGATTCCGCTCGTTCGCGCTTCATTATTGAACCACTTGAGCCAGGTTTCGGTTACACCCTTGGTAACTCGCTGCGTCGCACCCTGCTTTCGTCCATTCCGGGCGCTGCAGTGACCAGCGTGAAGATCGACGGTGTTCTTCACGAGTTCACCACGATCAACGGTGTGAAAGAAGATGTCTCTGACATCATCCTGAACATCAAGGGTTTGGTTCTGTCTTCTGACTCTGATGAGCCAGTTGTCATGTACCTCCGTAAGGAAGGCGCTGGCGTTGTATCTGCTGGCGACATTGAGCCACCAGCAGGCGTGGAGATCCACAACCCGGACCTTCATATCGCAACTCTGAATGAGCAGGGCCGTCTTGATATCGAGATGATTGTTGAGCGTGGCCGCGGTTACGTTCCAGCTTCTCTCTACGCAGGCACCAATGAGATCGGTCGCATCCCTGTTGACCAGATCTATTCCCCGGTGCTCAAGGTGAGCTACAAGGTCGAAGCTACTCGTGTTGAGCAGCGCACCGACTTTGACAAGCTGATCATCGACGTTGAGACCAAGAACTCTATTGCTCCGAGTGACGCTCTCGCGTCTGCTGGCAAGACCCTGGTTGAGCTGTTTGGCCTCGCACGCGAGCTGAACACCGCTGCTGAAGGCATCGAGATCGGCCCTTCCCCGCAACAGACCGAATATATCGCTGCTTATAGCATGCCGATCGAGGATCTGAACTTCTCCGTTCGTTCGTACAACTGCCTGAAGCGTCAAGAGATCCACACCGTTGGTGAGCTCGCAGAGTGCACCGAGTCGGATCTGTTGGATATCCGTAACTTTGGTCAGAAGTCGATCAACGAGGTCAAGATTAAACTCGCTGGCTTGGGTCTGTTCCTGAAGGATTCTCCTGAAGACTTTGATCCCACCCAACTTGAGGGCTACGACGCCGCTACCGGCGACTACGTGGACACGGATCTGGAAGATTCCGAGTAA
>CpMEX9_409
ATGCCTACCCCTAAGAAGGGCGCCCGTCTCGGCGGTTCCGCAAGCCACCAGAAGCACATTCTGTCAAACCTTGCGGCACAGCTTTTCGAGCACGGCGCTATCAAGACCACCGATGCTAAGGCTAAGCTCCTGCGTCCTTACGCAGAGAAGCTGATCACCAAGGCTAAGAAGGGCTCTGTTGCGGATCGTCGCAACGTGCTCAAAGCAGTTCCCAACAAGGACGTCGTTGCATACCTATTCAACGAGTTGGCTCCGAAGTTTGAGAACCGTGAGGGTGGCTACACCCGCATCATCAAGCTCGAGAACCGCAAGGGTGACAACGCTCCTATGAGCCAGATCTCCCTCGTTCTTGAGGAGACTGTTTCTGCAGAGGCAAGCCGCGCAACCCGCGCAGCTGCTTCCAAGGAAGCTGAGAAGATAGAGGAGCCAGCAGCTGAAGAGGCTGTTGCAGAGACCTCCACCGACGAGGCTGCAGAAGAGAAGTAG
>CpMEX9_410
ATGGAGACCAATCAGCCAACTGTGCGTATCCGCCTCGATTTGGCCTACGATGGCACGCATTTTCATGGGTGGGCGCGCCAAGGAACCTCCCAGTTGCGCACGGTGCAGCGGGTGCTTGAAGATTCGCTTGAACTTATTCTGAGACACCCGATTCAGCTGACCGTGGCTGGACGCACTGATGCCGGAGTCCATGCCGCGGGGCAGGTGGCCCACTTTGACGTGCCGGCCATTGCTCTGGACACGCGAAGCATCGACGGTGATCCGCGAAACCTGGTACGCCGCCTGGCACGTTTGCTTCCCGAGGACGTACGAGTCCATGCTTGTACGCTAGCTCCGGAAGGATTTGACGCGCGCTTTTCTGCTTTACGACGCCACTACGTCTACCGCCTTACCACCCATCCACGAGGTGCTCTTCCTACTCGCGCAACAGATACAGCGCACTGGCCTAAACGGATCGATATAGATGCGATGCAAGCGGCGGCAGACGTTCTCATTGGTTTGCATGATTTTGCTGCCTTTTGTAAACACCGAGAAGGTGCCACAACGATCCGCGACCTGCAAGAATTCACATGGCATGACGTCTCCACCTCGCTCGAACCGCAGCTTTATGAAGCCCATGTGACGGCCGATGCCTTCTGCTGGTCCATGGTTCGGTCACTTGTTGGCAGTTGTCTAGTCATAGGAGAAGGAAAACGGCCGGAGGGATTCGTCGATTCCTTGCTCACGGAAACCTCCCGATCCTCCCAAGTCCCAGTTGCTCCAGCCAAAGGGCTAAGCCTTGTTGGAGTCGATTATCCCGTGGACAGCGAATTGCTTGCTCGCGCAAACACGACCCGTGCAGTGCGCACTGCTGAGGACATTTCAGGGAACCTCTAA
>CpMEX9_411
ATGGCCAAAAGAATAACAATACCCCACGAGGATGTAAGACAACGCAAAGGTATCGCCCCCGCAACAAAAGCCCAGGTATCAGGGCATAGGTTTCTTGTTCGTCGTGCAGAGTTAGGACTCTTGCTTGGCGACGTCCGGATGATCCACGACCCGCTAGGAAGGCTGCGTCGAGCCATTGCGTTTGGGCTCAGCGCGGTAGGTCTTGTGGCCTTAGGAGCAGGCGCTTTAGCGCTTTTTAGTCCGAACCCCGATCCCGGCGACGCGCGCATTCTCTCTTCACAACGAGGCGACCTCTTTGTGCGCGTTGGCGAACAACTCCACCCGGTAACCAATCTGACCTCGGCGCGGCTGGCGGTGGAGGAAGCCGCGACACCAGTAAAAGCTGGTGATTCCGTGCTTGGGAGTAAACACATAGCGGTCCCCATCGGCATCGCGGATGCACCCAGCATCTTTAACAACACCTCTGATACAGAGCCTGTCTGGCAAATTTGTACATCTACGCCTGGACCAACGGAGTCGCATTCCCCACGGACGACTTTCCTTATCAACCACACCACGCCCTTTGAACAAACCCCACAATTAGAGGCGGACGAGGCTCTTTTGGCAACAAGCCACATGGGTGACGTGGTTGTAACCGCTGCAAACAGGCGGCTTCTTCCTCCAGCGGAGACACCTGAGGGAAGGAGCATCCGCCGGAGGCTTGGCATTGGCTTTGAAACTCCTCGGTGGCACCCAGAGGCAGATGTGTTGGCGATTATTCCAGAGGCGCCCCAGTTTCACCTCCCCGTGGGGAATCTGGAACTTTTTGTAGCTGATGGAGAATATTGGTTAAAAAATGACTCGGGGGTGGTTCGCATTACTTCTTTGCAAAAGGACATCCTCACAGATTTAGGTTGGGAACTTAAAACTGTCTCGAAAACAGAGATGACAGCGCTACCTGACATAGATCTTCACATAGCTTTTCCCGATAAGCCGTTACGTTGGCAAGATTCTGATAAAGCACATACCTGCATATCGGTGTCTTTTACCCAAACGGACACGGAACCGAGTACGTCTGTGGGTATCACAAATTCCGCTGCTACTTTTGCGTCTGCAGTCGAACTTTCGGGAGAATCCGTGGCGACACATTTTGTAGGAGGCGGAGGGGCCGTAGCTGTAGAAACAGGAGCCGGGGTACATCTCATATCCGAACATGGACTGCGCCATCAATTGGCGCATAATGCCGTTTTAGAACATTTGGGTATACAGAAGGTACGGCGTGCATCATGGTTTCTACTTCGCTTGCTGCCGGCAGGAACTACGCTGAGCAAAGAAGCAGCATTAACGCCGCTCTACTAG
>CpMEX9_412
ATGAGCTCGATGCGTGACGCAGTTGCGGACAAGCTTGCCCAAATCAATCAACATTATGAGAACCTCAAGCGCCATCGTTTTGGGTTTCTTGTGCGTCCGACTGTTCTCATCCTTGGATGGATAGTTGTGATCGTGGGGATTATAACTATTCCCTTTCCCGGCCCTGGGTGGCTTACAGTGTTTGTGGGAATTGGGATCCTGTCTTTGGAGCTCCATTGGGCAAGCGGCCTTTTAGCATGGGGCGTGAAGCTCTATGATCGCTTCTTTTCTTGGTATCGTGTACAGCCTAAAAAGACATGCTACTCCCTGATCGCAGGCACTATAGTGGCTGCTTGGATTGCTGGCATCGCAATTGTTTTGGTGTTATGGAAGTTGGGATTTGTGCCATTTTTAGATCCCCTATTGCCTATACTGATCGGTTAA
>CpMEX9_413
ATGCCAATACTTCGATTTTCCAGACTGACTTGCGCACTGTTCATCATTAGTCTTGGAATAGTTTTCTGTCCATTGGGATATGCCCAAGAAAGATCCTGTGTTCAAGCAGCTCATGCATCAACAGAAAATATCCACAATCAAGCTGCCGCTTCTCAAAAGTTTCGACGCGCTCACCGCTACGCCACCGGCGCTGGTATACGAGTCGCGATAATAGATACCGGTGTCTCTCCGCATCCACGTCTTGGCCCGGTAGAAGATGGGGGAAGCTTTATCAACGACGGCATGCGCCGCACTGGCCTCTACGATTGTGATGCTCATGGAACCACTGTTGCCGGAATTATTGCGACACGTGATGGTCCCGATGGAGTAATCGGGATAGCTCCTGCCGCAACCATCATTTCTGTCAAACAGATGAGCGCACGACACAACTATTCCCCGGGTGCGGCACCTACTGCTAGTGGAAATCTCTCTACCTTGGCCCAGAGTATCCATGCAGCCATCGACCATGGCGCGCACGTGATCAACATCTCCGTGGTGTCGTGCGTGCGTCGAGATACCGTAGTAGATCTTTCCGATTTACATACAGCCCTCGATCGAGCTGAAAATGCGAACGTAGTTGTGGTTTCTGCCGCAGGTAATGCCAGTTCTTCTTCATGTGAACCAGGCGATCATGTCTACCCAGCTCATTTGGATAGGGTGCTGGCGGTCTCTGCCTTGCACAGCAATGGCCTTCCTACGCAATATTCCTTGCCGTCCCCACACCCAATGCTCAGTGCCTCGGGACACGTAGCAGCGGCGCTATCGCACGAAGGTGATGTTTTATCTCAGGGCACCCACAAAGATCGCGAGATTGTTCCTTTTGAGGGGACTAGCTTCGCAGCGCCTGTTGTAGCAGGTACTGCTTCCTTGCTCCGGGAACGTTATCCGCAGGCTACTGCTGCTGATATCAGGGCGCTGCTCTATCACAGCGTCGATCCAATGACCGGTGCTATTGATCCTGAGTTAGCTGTTACGCAGGTTTTTCCAAGGGATTCTCCACCATCACACCCATCGCTCGTGACAGTTACACAGCCAAGCCAGTATGGGACGCAGGGGCGAATGATTGCCATCATTATGACGTCCTTGCTGCTCATAACCTTCACTGCCACAGCGCTGTTACTTTCGCGGGTGCGTCCCTAG
>CpMEX9_414
ATGGACCCGCAACGCCTTGGTGTTGTGTTGGTAACATTCGCAGCTTTTTGCGCTTGTGCAGCATTTTTCTTTGTCGTGGACTTCCCGGTGTCAGAAGCCAGAGCGCCTGACATTGCGGCCGCAGTCTTAGCAGCCAATTTCGCGTCGATAGCCAGCTCTGTTTCACTGCACTTGTTTGCTTTTCGACGCCCCTCTCGCGCCACTACGCCATTCGATGAAAAGCCCCTCGGCCACTTACGATGCCTCAGCGCGATTATCTCTTGTGCTCTATCAGCTTCTCCCGTGGCTGCGGTGGGGTTGCTTTATCAATCACCCGAGTCGCAACCACATGGTTGGTTCCTGGGAGCCGCTAGCGCAGTCATTGTTTGCTCGCTTACCGCAGTAGTCTTGGCCCCGACTCTGGCAGTCAAATTAGCTGGTGTTCAGGTTCCTCGTCTCCCCAGCGCGGGCGAAGATCTTAGCGTAGCCTACTCACAGATCTCAGCCGAACACCTCAAATACCTGGCCAGAAAGTCCCTCTTGTTGATGGAGGGCATATTGATGGGGGCGTCGGCAAGCGCCACTACGGCATTATTAGTTATTGGTTACCTATCAAACGGCAACGGGTATGCCTGTGGGCTTTGTGTTTGCGTCATTATCTGCTCCGCAGCGCATTCGCATCGTCATGCGACTGGGGTGTCGGTATGGATGCTATGGCTCATTGCTCTCGGCGGAATTATCGGGTTGTCCCTAGCTATCGATGTGTCCACTCATTGGCTGGCGATCGTGTCTTTATCAGTCTCGCTGTGTGCGCTAACGGCTTCCCTTTGGGCCAAGCTCCTCCCCCGCTTCACGCCGGTCACTGCACTATGGATCGGCAGATGTGAGGCGTTGGCTCTTGCTGCGGTATTCCCGTTATCGTGCCAACTCATAGGAGTCTTTTCGCTCATTCGAGGACTGGGATAG
>CpMEX9_415
TTGATAGATCAAGATATTCGGCTTCATTTTCGTATTGAGCTCTCAAGAGATGAGTCCACTGATCTCTCTGAGGATTGCGCGTCACCTGCTGCATGCGTCAATGTAGATATTTCCGTCCCGAGGTCTTCCGCATTGGTAGAGGTAATCCCGGATATTTTGTCGCTCGCAGGAGTAGAGGTGGGGACTACACCGTGGCAATCCATTACGGCTTCTGGATTGCGTATCGACGCCTCCGATCCCCTTCACACTACGGGGCTCCCCGACGGTGCGGTTGTCCTTCTGAGACCGCGACAAGCCTCGAAAGCACCTGTTGTGCGCGATTCTGCGGAAACTCTCGCGCACAGCAGCAAGAGTTCTCTTCCCCCACGAGGTATTGCTGCTGCCACAGAACTCTTAGGGATCGTGGGGTGTGCTTGCCTCATCATGCGCATGAATTCAATTGGCCTGCCTGAGTTCCGATGGCTGATTCTGTGCTGCTTAGCTGCACTCGCTTATCTATGGACCCGCAACGCCTTGGTGTTGTGTTGGTAA
>CpMEX9_416
GTGGGGACCAATGTATCCACTATTCAGAAAAACGATGATGCGAAGCTCTCTGAACAGCAGTTTTTGTTCAAAGGAGAATCCTCTTGTGCCTCTGCAACACCACAGAAGAACGAGTCCAACAATAAGGCTGACCGCGGGATAATCCCACAACTCAGTGAGGACGAAAGGTTACCCGCGCCGCCGCTTCCAACAGGAAGTTTAAAACCGGAACCCGTTCCAGAAGCTGCGCGTGCGCAACCTGTTCCCCTGCTCAAGATGCTCATGCCGCTAGCCATGGTGGTAGCGGTCATAGCAATGGTGGGACTGCTTGTTATCTCGGGTGGGGCGCTGAACCCGATGATGCTCACGCTGCCGCTCATGATGGGGATGTCTTTGCTCATGATGTTTTCCCCCGCGCCGGGAGAAGATACAGCTGAGATGCGCCGAACATATCTACGGCACCTGGTGGCATTGCGTGAAAAAGCAATAGAAAACGCTGATGCGCAGCGCGCACACGAGTTATACCGGCATCCTTTGACTTGCGAGCTGTGGTCGATAGTCGGAACCGAACGGATGTGGGAGAGACTTGGGGATGCTTCTGACGCCTTAGAAGTACGCATTGGCACAGGAAGTACCGCGTTATGCACGCCGTTTGAGATATCAGATTCGGGTGCTACAGAAGATCTGGATCCGGTGTGTGCGGTATCTCTGCGTTCTATGGTTCAGTCTTTGAGCTCCGTCCACGACATGCCGCTGATCATACAGCTCCAGGCGTTTCGCGTCATCAATATTTTAGGAGACGCTGCACCTGATTTAGCTCGTGCCATCGCAGCCCAGCTGTGTTTTTATCATGGTCCTGAGGCCGTGGGAATAGGTCTGGTTGCAAGGACGGAAACAGCGAGTGTTTATCCAGATGCTGAGGAGAGTTGGGCTTTTATCAAATGGCTTCCGCATCACCGAGAACCACAAAACGCACAACATAAAATTTTCATTGTGGACTGCGCAGGTGCGGAAACCTCCGAACTAGACGTACTTGATATAGGAAGCTGGGACGTGATCATCGCAGTTAACGCGCATCCAAGCTCCGATTTAGGTGTGTGGGCTGAAGAGGAAGGAATTGTATTACAAGCAGATTCTAACCTTGGCGTAATCACAGAAAATGGGTTTGAAAGTATTGGCACTCCTGAAAGTTTGAGTAACAGCGGGGCGTTGCTCCTTGCACGGCTTCTCACCAGATACAAAAGGGCAGAATCTGAGAACACGGCCTCCTCTGACCTGCGTGCCCTCTTAAAGCTTCATAGCCTAGAAGGCCAGCTTGATGTGGGTTCTTTGTGGGAGCATTGGAATACTAAAAGCGCGAAGAACCGACGATTGAGCATTCCTTTTGGCCTTAACGCATCGGGAAAACCTGTGGTGCTTGATATTAAGGAATCTGCACACGGCGGAATGGGGCCGCATGGTCTTTGCCTAGGTTCCACAGGTAGCGGAAAATCTGAGCTCTTGCGGACGCTAGTTGTGGGGCTTGCTGCTACGCATAGCCCGGAGGACCTCAATTTTGTACTTGTAGATTTCAAAGGTGGCGCCACTTTTTTAGGGTTAGACCAGTTGCCGCATACCTCTGCGGTGATCACTAACTTGGCGCAGGAAACTGTCCTTGTAGAACGAATGCATGATGCGATCTCGGGGGAGATGAATCGACGCCAAGAGATGCTCCGTCAAGCCGGAAACTTTAGCAACGTTAGTGAATACACTGCAGCGAGGCAGCATAGACAAGAGCTACCGCCAATGCCGGCGCTACTTATCATCGTTGATGATTTTTCGGAGTTATTAGGGCAGCACCCTGATTTTGCTGATCTTTTTGTGGCAGTGGGTCGTTTGGGTCGTTCTTTACACATACATCTGCTGCTAGCTAGTCAACGGCTTGATGAGGGAAGGCTGCGAGGCCTGGACTCCCACTTGAGTTATCGAATCGGATTAAAGACGTTCTCTGCAGCAGAATCCCGTCAAATACTGGGAGTTCCTGATGCACACGAGCTACCCAACCAGCCGGGCGTCGGTTTCCTTTCCACCGGAGCAGGGGAACTACAACGCTTCAGGGCGTCCTATGTGTCCGGTCCTATGCAGAATCTTGACGCTGAGAACAACAGGAGCCGCACAGTGCGGTTGTGGACTGGTTGGGAAGATCCTGAACCACAGTCAGAAAGAACACCCCAAAATATCCATGCCAAGGGGAAGACGCTTGTTGACGCTATCGTGTCAGCTAGTGTGCACGCTGCAGCACAGCAACAATTAAGGGCGCATCGTATATGGCTTCCGCCGCTCCCAAAAACTATAAGTTTAAGTTCTTTGGCGCCCAATCAGGCATTCTTAACTGCATCAGTAGGGGTTATTGATCGTCCCTATCTACAGCGCCAGGACTCTTTGATAATGAATTTTCTTGGTCAAAGCGGACATGCCGCACTATGCGGCGGTCCGCAAACTGGGAAGAGCAATGCGTTGCACACCATCATGGCTTCGTTGGCTATCGCACATTCCACGCATGACCTCAGGTTTTATGTATTGGATCTGGCTGGAACAAGTCTGGCCGCAACGGTAGCGTTGCCCCACGTAGCTGGGGTTGCACACCGAACTGAAGTAGAAAAGGTGCGAAGAATCGTAGATGAGGTTGTGTCCTTTATTGATGCTCCTGAAGAACGCCACACTTTTCTGGTAATCGATGGATGGCATGTGGTGGGACAGAACTTTGAAGACTTGCTTGAACCTCTCGCTCGCATAGCCTCCGACGGGCTATCCGCACATGTTCATTTGCTGATCTCCACCCCGCGATGGACCGCTCTGCGCCCAGAGATCCGAGACCTGATACCGCAGAGAATTGAACTAAAACTAGACGAGTCTTTGGATTCTCTCATTGATAGGAAGGCACAGAGCAAACTTCCTCTTGCCGCTGGCCGGGGTCTGAACACAGATAAAGAGCATATACTTTTTGCGTTTTCTACTCCGCAGGACTTAGAACAAGCGGCGTTAGCCTCTGCACGCAGAGGAGACAGCGTTGTACCTAAACTCAAAATGCTTCCTTCTCTCGTATGCGTTTCAGAATTGACCGCAGGCTTGGAAAAGCAGGAAATCCCTTTTGGTATAGGTGGCAAAAATCTGAGCCCATTAACCTGGAAATTCCAGCATTCGAGTCATCTCCTGTGCGTAGGAAATCAAGGTTGTGGGAAGAGCACTTTGATGCGCGCAATAACCACAGGCATCGAAGCTATGGGGAAAGAGCACGCTCGTATTGTGATGATTGATCATCGACGGGCGCACCTTGGAGCGATACATGAGGATATGCTTGCGGCGTATTCTGCAACTTCTCAGGACACTGAAAGACTGATAAGCGATGTGATCGTGACGCTTCGTTCGCGGTTGCCTAACTCGGACGTGACCGCGGAACAACTAAAAAATCGTTCGTGGTGGTGTGGCCCTGACATATTTTTGCTTATCGACGATCTAGATATCCTCCCCGACGGTTGTTTATATCCGCTGCTTGAGCTTCTTCCACACTCAAAAGATATTGGTTTGCACGTGGTGGTCTGCAGAAAACTTGGAGGTATGCAGCGAGCTTTGTATCAACCATTTCTCGCAGAGCTAAGAGATCAACAACCTACGGTTATCATTCTCGACGGCGACAGGGACGAAGGTCCTATCTTTGGGGTAAGGCCTAGCCAATGGCCTCCGGGACGCGGAATTTTGGTGGAACGCGGTAGCAATATGGGAGTCTTCCAGATCGCTGTTGCGGGTACCTGCTCGACTACTCAGCCAGACGGTCCACAGGAGGCTGGGAGTGCAAGGGCGAATGGTTGTGGGGAAGAAGAGCATGTCTAA
>CpMEX9_417
GTGCAAGGGCGAATGGTTGTGGGGAAGAAGAGCATGTCTAAATCACACGATCTGGTGATTACTGTTTTGGATACTGCAACAGTTTTTGAAGGGACAGAAGAAGCATTTCGTTATGATCTCACTGGTGCCGGGATCGTGGAGGGGTGGGCTATTGAAAAAATCATCGAGCAGGCTAAGCAGCTGTTGCCCCAGTGGCCTGCAGTAACAATCCACATCATTGCGGAATCAAAGATTAAAGAGATTCTTACAGAGTGTGTATTGGAACACGGAGCGGCGGTGACGTCGGTAGCGGCTGAGGAGATTTCTTATATCAAAAATGACCCGATGGAAGGTGAGCGCCTTGCGTATATGCGGGAACCGCAGTTAGGCGAACCACAATTAGATAAGGAAACAAAAGGTGTGAGGAGAAAAACCGGCCGCGCGAGAACCTCAGTTTTCAGACGTATCGCGGGGACGGAGAAACTGCACCCTCTTCATGGCGTGCTCGTCGTACTTGTTGTAGTCGTGGCCGCGGTTTCATGGTGGGCGATGGGAAAAGGCCTTAAGAATCCCTCTATCGGAGCATCGGCGGCGCACATTGCGGAGGATCGAGAGTTAGTCGATAAACCTCAGAACGCACACACTGAGGTAACACCAATTCCGACGACGAGTGCTTACCCACCTCCCAGCAATGATGTGATGTTGCACCATGCTCGTATCCAGGTGAGTTTACCTAGCAGTTATCACTTGTCAGAAAAAGAAGGAATGAATGGCATGGTGATAGCTGCCGGCGATGATCCAGACCTGCGGATCTTGTTGTCTATAGATCCCATGGGGTCAGCAGACATAGATGCCGTATATGCAGAGCTAGAAACTATGATTACTCATGATCCCACCTTGACTAAAGGGCAAGCTCTGGGGGTGACTAAACCAACACGTTTGGTGGCATATGAAGAACGTCCCGGTGACGGATCCTATGCACGCTGGTGGTCCTGGGTGGATAACGGGCACATATATTCCGTGGGATGCCACAGCAAGCGGATGTCCACTATTCCTCAGCGAGCAGTATGCCGCAAGGCAGTAGAGAGCATGTCACTGCGTAGTTTCTGA
>CpMEX9_418
ATGTCCGGTCAATTTAGAACGGAAGCGGACGTGATGGTGGCTACTGCCAGTCGCGTTGATAACACCAATGCTGAGGTGCAGTCGGAACTTGCTCGATTGCGGGGGATCGTCGATGGGGTTCGAGGCTCTTGGGCAGGATCTGCTCAGGCAAGTTTTGACAACTTGATGCAGCGCTGGGACGCGTCGGCAGGCAAACTTCGCATGGCGCTGCAGTCTATTTCAGACAACATCCGTAGTAATGCGACTTCATTTGATCAAACCGAGGCTGATAACAAAGCAGCTTTCGCCTCCGTGGGGGCGCAGGGGCTTACTCTAATAACGAATATTTAA
>CpMEX9_419
ATGATTAAGTATGGATTCGCGGCTATTGAAGGCGCGGCGGGGGATATCCAATCTACGTCGGTTCGGATTAGCTCTTTACTTGAAGAGCTCAAGGCGGGTATCCGGCCGATGGTAAGCACCTGGGAGGGAGATTCCGCTTTGGCCTATCAAGAAGCCCAATCCCAGTGGGATCAGGCAGCGTATGAACTCAATACAATTTTGTCTACTATTTCTCAGACGGTTCGAGCTGGCAATGAGAGAATGAGCGAAATAAATAGAGTCGCCGCTGCTTCGTGGGGATAA
>CpMEX9_420
ATGGGCGCTTCTCCTACTGTCGTCGAGCTGGGGCATACGGCATCTTATGCGGCCAGTCGTATGCCCCCTTTGTATTTCTCAATAAAGTTGTCTAGACCTCATAATTCGCGTAATGTTAAACGCCTGTGTGTTCAGAGCTCCGTTAATGCGGTGCAGCAGTGCACGATCGGGTCACCACCGGCCGCCGTTCGTGATTTCCTCTTGAATAACACCTGGCTGGCAGTTCTAGACAGACTTAAAGGAGTCATCAGTGTCTACTTACCACCCGAAGAGCGGTGA
>CpMEX9_421
GTGTCTACTTACCACCCGAAGAGCGGTGACATCACCCGTAAGTGGTACGTCATCGACGCCACTGACGTGGTCTTGGGTCGTCTTGCTACACACGCAGCTGATTTGTTGCGCGGTAAGGGCAAGCCTCAGTTCGCACCGAACGTTGACTGCGGTGATCACGTGATCGTTATCAACGCTGACAAAGTTCACATTTCCTCCAACAAGCGCGAGCGCGAGATGCGCTACCGTCACTCCGGTTACCCGGGTGGTCTGAAGACCATGACGCTGGGACGCTCTCTTGAGGTTCACCCAGAGCGCGTGATCGAGGAATCCATCCGTGGCATGATGCCGCATAACCGTCTTTCCCGTGCTTCTGTAAAGAAGCTTCACGTGTTTGCAGGTTCTGAGCACCCATACGCTGCTCAGAAGCCCGAAACCTACGAGATCAAGCAGGTGGCCCAGTGA
>CpMEX9_422
GTGAGCGATCAGAACGTAACCGAGAACTTCGAGGCAGATGCAGCGGATATCGCCGCAGCAGTAGCAGCTTCTGAAGAATTCACCAACACCATTGGTGATGTTGTTGCACCTGAGGCTGAGGTTGAAACCGCAGCTCCAGTTCTGCACGAAGGTCCGATCCAGACTGTTGGTCGTCGTAAGCGTGCCATCGTCCGCGTCCGCATGGTTGAGGGCTCCGGCCAGTTCACCTGCAACGGCCGCACCTTGGAGGAGTACTTCCCGAATAAGCTGCACCAGCAGCTGATCAAGGCTCCTCTGGCGCTCATCGATCGCGATGGCCAGTTTGATATCCAGGCTACCCTCACCGGTGGCGGCCCGACCGGCCAGGCGGGCGCATTCCGTTTGGCTATTGCTCGTGCACTCAATGTCTACAACCCGGCAGATCGCGCAGCCCTGAAGAAGGCTGGCTTCCTGACCCGTGACGCACGTGCTGTCGAGCGTAAGAAGGCTGGTCTGCACAAGGCACGTCGTGCCCCGCAGTACTCCAAGCGTTAA
>CpMEX9_423
ATGACTCGACTCTTTGGAACTGATGGTGTCCGCGGCCTTGCCAATAAAAAGCTTACGGCTTCTCTAGCGTTGAAATTGGGGGCTGCAGCTGCCGAGGTATTGACCAAAGACAACCGTAGCGGTAGCCGGCGTCCAGTTGCCGTGGTCGGTCGTGACCCTCGCGCATCTGGTGAGATGCTGGCAGCAGCTTTATCTGCTGGAATGGCGAGTCGGGGAGTGGACGTGCTTAGGGTGGGAGTTTTACCGACCCCAGCGGTCGCGTATCTGACAGATTTTTATGGTGCGGATATGGGGGTTGTTATCTCTGCCAGCCATAACCCTATGCCGGATAATGGCATAAAGTTCTTCTCCAAAGGTGGGCATAAGCTTCCGGACTCGGTGGAAGACGAGATAGAGATGATGATGGAGACCATCTCAGATGGTGGACCCACTGGGCATGGCATTGGGCGGGTGATAGAAGAAGCCGTAGATGCGCAAGAGAGCTATCTGAAGCATTTGAAAGGCGCGATCCAGCAATCGCTTGAGGGGATTACGGTGGTCGTTGACTGCGCCAATGGCGCGGCAAGTGAGGTGGCTCCGCTGGCTTACTCCACAGCGGGGGCCAACGTCATTGCTATCCATAATCACCCCAACGCCTACAACATCAACGATAACTGTGGATCCACTCATATAGACCAGGTAATCGCAGCGGTAAAGGAACACGGAGCGGACCTCGGTCTGGCCCACGACGGCGATGCTGACCGTTGTTTAGCAGTTGATGCTGAGGGTAACGTTGTGGATGGTGATCAAATTATGGCCATCCTCGCGCTTGCCATGAAAGAGAATGGTGAGCTGCGTAAATCCACGCTTGTGGCTACCGTGATGAGTAACCTTGGCCTGCGTCTTGCAATGAAAGAATCCGGTATCAATCTCATAACTACTCAAGTCGGCGACCGCTATGTGCTTGAGGCGCTCAATGCTGGTGGTTATAGCCTGGGAGGCGAACAATCAGGCCATATCGTGTTGCCAGATCATGGGACAACTGGTGATGGAACGTTGACAGGGCTATCGCTCATGGCGCGCATGGCTGAGACAGGGTTGTCTCTTAAAGTACTTGCCGGTGCAATGGCAGTTTTGCCGCAAGTCCTTATTAATGTCCCAGTTTCTGACAAGACCATAATCATGGAGCATCCAGAAGTGATAGCGGCGCTAGAGCAAGCTACCGACGCGCTCGGTGAAACTGGACGCGTATTGTTGCGAGCCTCTGGCACGGAAGAACTTTTCCGCGTCATGGTAGAAGCAGCCGAGGAAGAGACGGCTCGTCGAATAGCTGGTGAACTAGCCGCATTAGTAGCAAAAATTTAA
>CpMEX9_424
GTGTTTGATGTGCTCATTGAGCCGACTACTGCAGTGCGGATCATTAAAGGCTTTATTAGGGAACTCGATAGCCAGGAACGCAAGCATGGCCAACCCCCAGAGTTTGATCCGGAGGCATTGGGAAAAGCATTTGCACACCACGGGGAAAAGATTTCTGAGGCATTGTGGCTGATACATCGTAGTAATGGAACGCGGCTGCAGCGGCTTAATGCGGGAGTAACTAAAGCATTGGCTGATACGCAGAAGCTTATCGACGCCGACCTCATGCATTCTGCGAGTCTCAAGGCCAGCGGGGAATAA
>CpMEX9_425
ATGCTCCGAATGGTTTCAGAAGGAACCTATTCCGGTCCTTTAGTGAGCAGCTCAGAGGTGGAGCAAGCGGCGTCGAGCACAGAGGGGCTTAACACCAAGGCCCTGCGTCAAGCGGCTATTGGGGCAGTGGGAAAAACAAACTTTTCCGCCAAGAACAAGCTATGGCCTGTGCTGTTCAACGTGGTAAAGCAATTTGCGATGACACTCATTGCCAGCGGGATTGCAGAGCTTGCAATGACATGGTTGGGAGGGCTGAGCGGAGCTAAAAACCTTGCTCAGGAGGCCAATCAAGCAGGGGACGCTATAGATGAGGTCGATGCGCACGCTAATAAGGCTATAACTACCGTTTTGTCCCAGTTAACGGTGGCCATTGAAAGGTTGGCTGAGCAGATAGGGACCATAGATAAAAAGGAAGATCCGAACGGTTTTCTTCATTGTGTTCAAGCCGGGGCTGATTGCATAGATTCCGCAGCCAAAACCATAACCTTAACTTGCCGAGACCGAGACAAGGCCATTGAGGCGTGTTATTCCCAGCTGGGGGCGTCGTTAAGCAAAGAATGCGGAAGACAAGACGCTCAGAAGGCTTCCGGTGCCGTTAAGGGGCAGGGGATAACGGTGATGGCGCAGGCAGAGTCCATTTTGTTGGGAACCTTTGCAGCGTCTACAGAAGAGCAGATGAGTGAGCCAGCGTCACAGCCTTGTGCACAGGAGAAAAGTATGGAAAAGACGCGAGAGCTGAAGGCAGAAGCCCTGGCGAGACATACGATGCACGGGGAAACCAATGAGGGGCTGTGTGGCGTCCTAGGAATATTCGGGGTGGGAGTCGCGCTTATAGGGCTTAGTCTGATCGTTGAGGCGGTCTGTGGAGGCTTAGACAGCGATGTTGGATGCGAAGAGAAGGCCCCGGATAATCCTGAAAAGCCAGAACCAGAGCCTGCTCCACCACCGCGGACGGAAGAGCCTACCAAGATATCAAAGGTGCCTCCACCAGCTGTAGAACAGGCTGAAGGATTTGATAAACAGAAGTTCATGCCTAAGCAGCAGGAATGCGTGCCACAAGAAAATAAGGGAGTAACGATCAAGAAAGCCGGTGCATGGTGA
>CpMEX9_426
ATGGTGAACGCTGAAGAGGAGTTTCAACGGCGCGTTGAGAATCTAGAAAAGCAACGGCAAGCGGCTGTTAATAATTATGCGGATTTTGCCAAGGAATTTCGCGCAACCGTAGCCAGACGAATGGAAGAATTTGAACGCGAGTTAAAAAAGTCGCAGGAGATCGTGGAGAAAGCCCGTCAGCGTGGGGAGGCTCGTGCGGCAGAAAAATTCCGGAGTGATCGGATTGATAACGCGAGCTCGTTACGGGGTATGGCTCCCGATCGCGGAAGGCGTGGTCGTGTGAAAAGCGTATTGCGTCGAGTATGA
>CpMEX9_427
GTGGCTGATAAATTCTCAAAACATCTAGCGACCCTATCCAAGCGCGGCCGGCATCGCGTTCTCGTTGGTGACCTCGATTACGCAGGTTTACCAGGGAAAATTTATACTCCGGCTGAGGGCAATGGGCTTCCCGCCATTGTGTTTGCCCACGATTGGTTGAAGGATATATCCGTTTACCACGCAACTCTGAGGCATCTTGCCAGCTGGGGTTTTGTCGTGGCAGCACCCAACACGGAAAAGGGATTCTCACCAAACCACCGCGGTTTTGCTGCAGACATAGAAACAAGCTTGCAGATCCTCACGGGGGTGAAGCTTGGTAGCGGCAACATCACGGTAGCTCCTGGCCGCCTCGGAATCGTCGGACACGGAATGGGCGCTGGTGCAGCTGTTTTAGCGGCAGTCAACCGCCCACAATTAGCTGCCATAGCTGCTCTCTATCCTTCACAAACCACACCTTCGGCTGAACTGGCTTCAGGCAACGTGGAGGCCCCCGGTCTGATATTAGGTACTGAAGATAACGCCCTCTTCGATTACGGTAACGCTGCTAAACTCGCAGCGCATTGGAAGGGAGAGGTCGCTTATAGAGAAATCGATGGGACTTCCCATAACGCAATCACCGAAGATACCTTTTTCAAACTTGTCACAGGACAGGGACGCTCTAAGGCCACCTCACGTGAAAAAATCCGTGGACTTGTCACCGGCTTCTTGCTCCACCGTCTCACCAATGAAAACAAGTACTCGGCGTTCTCCCAACCTGAGGCAGAATCTAAAAAGATAACTTCTTATTGGGGTGACGCACTAGAAAAGCGCGCCCTTATCTCCGCTGAACCAGAATCAATCTAA
>CpMEX9_428
ATGAACTTGCTCGAGGCCCGTATCGATTTGGCCGCCATCGCACACAACACCCGTCTGATTAAAGATAAAGCTGCGGCACAAGGTGCGCAGCTGATGTGCGTGGTAAAAGCCGATGGGTATAACCATGGCGCCGTGGAAGTGGCCACAGTGATGGAAGAAAATGGCGCGGATCAGTTTGGTGTAGCGACTATCGGGGAGGCCCTTGCGCTAAGGGAGGGTGGGATAGAATCGTCGATTCTTTCCTGGATTTGGTCGCCGGAGCAAGACCTCGGGGCGGCGATTACTGCAGAAATTGATCTGGCTGCGATCTCGCTTGAGCATGTTAAGGCGTTGGTGCGGGCGTCGGAAAGCTATGGCAAAAAACCTGTACGTGTCACCGTAAAAGTAGACACTGGCCTGCATCGTTCTGGTGTGGATAAGCAGGATTGGAGAGAGTCTTTCTGCATGCTGCGTGATGCCGAGAATATTCAGGTCACAGGGGTGTTCAGCCACTTTTCTAGTGCAGATGAATCGGATTCTACAGAGACAGAACAGCAGGAGAGGGCTTTTCTCAACGCGATTGAACTCGGGCGCTCGCTGGGCTTGGAGCTTCCTGTCAATCACATTGCTAATTCGCCTGCAACGCTGAACCGGCCAGATTTATATTTTGATATGGTTCGTCCTGGCCTGGCCCTTTACGGACACGAACCGATTCCTGGAGAATCTCATGGTCTACGTGAGGCGATGTCTTGGGTTGGGCGAGTAACGGTGGTAAAACCAATCGCCAGGGGAGAAGGGACTAGTTATGGTCTCACGTGGCGTGCAGAGCAGGACGGATACCTCTGTGTTGTTCCTGTTGGATACGCCGATGGGTTGCCGCGCTCTGCGCAAGGACATTTAGAAATCACGATTGGTGGACGAAGGTATCCGCAAGTGGGTCGCGTGTGTATGGATCAGATCGTGGTGGCTTTAGGCGAGAACCCTTATGGTGTGGCTCAAGGCGATGAGGCAGTCATTCTCGGTCCGACGGGCATGACCGCCACGGAGCTCGCCACAGCAATGGGGACAATCAACTATGAACTCGTGTGTCGTCCTTGCGGGCGCACCGTGCGAGTATTTGAGCACAGCGATTAA
>CpMEX9_429
ATGAGAGATTCTTTTCCTTCCAGCGGCGAGCGCCGCCTTGAGCTTCCTGCTGACACTCAGGCTTTGGCAGAGCAGCTGGGGGCTGCTTTGGAACCGGGAGACGTGCTTATTTTGGACGGGCCCCTTGGAGCTGGCAAGACCACCTTCACCCAAGGGCTAGCCAAAGGACTACAGGTCAAAGGGCGTATTACCTCGCCTACTTTTGTTATTGCCCGCGAGCATAAGTCTCTTATAGGGGGACCCACGCTCATTCATGTTGATGCGTACAGACTTATCGACGAAACCGCGGGGGCCGCTGATCCCATTGGCGCATTGGACTCTTTGGATTTGGAGACAGAACTCGAAGATGCCGTGGTGGTAGCAGAGTGGGGAGGGGATCTTGTAGAACAGATTTCTGACTCCTACCTGCGGATATCCATCGATCGAACCACAGCCCATATGGAAAATCCCGATTCAGAGGCCCGGATCATCCGCTGGGAAAAGATAGTTTCTTAA
>CpMEX9_430
GTGCTCGATTATCTTGCGACGCAACCCCTTATCACTCTGGTCCTCATCCTCGCGTTGGGATTAGCTCTGGGGAAGATCCGCCTATTCGGCATTTCTCTCGGCGCTGCGGCCGTCCTCTTTGTCGCACTCGCCCTTTCCACTATTCATCCAGCTCTGCAATTGCCCCCACTAATTTTCCAGCTGGGTCTTGCGATGTTCGTGTATGCCATAGGCTTGAACGCCGGTGCTGCTTTCTTCGCAGAGTTTAGGCATCGTGGTTGGAAGCTCACCCTGTATGTGATTGGTCTACTGGTGGTGCTTATGGGGATCTCTTATGCCCTTATCACCACATTTGACCTTGGTTCGCGCGCTGCGGGAGCAGGTATGTTTGCGGGGGCTATTTCTTCTACTCCTGGTATGGCCGCAATGGTAGCGATTCTGGAAGGAATCGACGATTCCCTCGTAGCAGAACCGGTGGTGGGGTATTCGTTGGCGTATCCCGGTGCCGTTATTGGTTCGATCTTGGTTGCTGCGATTGGTGCTCGTGTGTTGAAGGTTAACCATACCCAGGATGCAGAGGAAGAGGGCCTGGTCATGGATCCCCTGGAGTGGACCGGCGTGCGCATCGGCCCGAGGATCACGGGAACTATCGCTCAGCTTCCATCGATAGTGGGCGAAGAAATTATTGCTACCCGCGTGGTGCATTCCGATAGTTTTCATTCGCTTGCGGATCCCAACGATCGACTTTTTGAGGGCATGGTGCTGGTTATCAACGGCACGACTGAAGCATTGGACCGGGCGATCGCCAAGCTTGGCGCGCCTGTAGAAGTAAAGATTGAAGATACCGACCTTGAATATTTGCGGGTGACGGTTTCTAGCAAACACGTAGTGGGGCGGAAAATCTCTGAGCTAGACACTGTGCGCTCTGGTTTTATCATCGCTAGGTTGCGCCGCGGCGATGCTGAGGTTGTTCCAGAGGCGGATGATGTCTTGCACTATTCTGACCGCGTACGCGTGATCGCGCCGAAGAATCGGATGAGTGAGGTGCGTCGTTTTCTTGGTGACTCGGAACGTCAGCTTGCCGACGTAGATTTGCTTCCTTTTGCCATCGGTTTGTCCTTAGGCCTGCTGATCGGGGCTATTCCGATTCCGCTGCCTGGCGGAAATACCTTGTCCTTGGGTTTTGGCGGTGGTCCTATTGTGGTCGGCTTAATCCTGGGGGCCATGCACCGTACGGGTCCGATTCGCTGGTCTTTGCCGTACCATGCGAATCGCACGATCAGTACTTTTGGTTTGGCGATTTTCCTTGCTGGCGTGGGGACGTCGGCAGGCGTTGGCTTCCGCCACGTGCTGACAGATCCGTCTTCACTAAAACTTATTGCGGCAGGTTTTGTGGTTACCTTGGCTTCTGCCTTGATTACCGCCGCGGTATGTATGCCGTTGCTTAAACTCAAATGGGATGAGGCCATGGGGGTGGCTGCTGGTGTAACTACAAACCCGGCGATCATTTCCTACCTGAACGGACAAACCGGCACGGAATTGGCTACGCGTGGCTACGCTACGGTGTACCCAACAGCCATGATCGGAAAAATCGTGGCTAGCCAGATGCTTTTGCTTCTGCTGCTCTAA
>CpMEX9_431
ATGAACAAACTTGCCCGTGGCCTATTTGCCGCTATTATCGTTGCCTTTCTCGTAGTTATCATCGCGATGATCGCCATGGCACATGGTCGGAGCGGGACTACCAACAAAGAAGGCGCTTTGGAAAGCACCCTGCACAAAATTGGTAGTTCTAATGTCCACGTCACTGCGCTATCTTTAAGCGATCTCTATGGTCCGGAGTGGGTGGCTGGCGCAATGATCTGTCCCGGCGCTACTGAGCAGAGCATCGCTCAAAACTATGGTATTGATACCACCGATTTGCATCTCAATGGCGGCCAAGTGCCCGAGGACGTGAACTACATTGTGATGGCGAGCGGCGACGGAGACATTCGTTTTGAGCAGCTCAATCGTAATGAGATCGATGTATGCTCCGTTGGCCCGCAGGGTGGTTTTGAGACTTCTTCCCTGATCCCGTTTATTAAGCAAGACGGCGTGTGGAAAATTGGAACCGGCCACTAA
>CpMEX9_432
GTGCTTGTTCTTGCTTTGGATACCGCCACCCCAGATCTCATAGTCGGACTCGTCCGAGTTCCCTCGGATACAGACACTGGGGTTGTTGTTGCGCAACGGATTTTGACGGATAGTCGGCAGCATAATGAGCTGCTGACTCCCACTGTCGTGGAGATTTTAGAAGAATCAGGGCAAAAGTTCGCTGATATCGACCGCATTGTGGTCGGCTGTGGGCCGGGGCCTTTTACCGGCCTTAGGGTAGGGATGGTAACTGCGGCAGCCTTTGGTGATGCTCTTGGTATTCCTGTGCACGGTGTATGCACTCACGATGCAATTGCAAACCAACTTGACGGGCAAGCTCTTGTTGCCACGGACGCAAGGCGCAAAGAGATCTATTGGTCGCTCTACTCAGACGGCGTGAGAACGATGGGTCCAGGCATTGTTGCTCCGACAGAATTGTCGATTCCTTCCAGAATCTCGACGGTCTCCATCCCCGAAAAATTAGGGCAACTGCTTCCCGGCCCCCTGAGGGACGTACCTCAGGTAAATTTGCGTCCTTTGCCGGAATGCCTTGTTGCTGTTGCTGATTTTTCGCAGACTCCTGAGCCTTTAGAACCGTTGTATTTGCGCCGTCCGGATGCGAAAGAACCGGCCCCAAAGCCAAGGTCTTCGGCCATCCCGAAGGTGGAAATCTAA
>CpMEX9_433
GTGTTTCTCCGCGAACTAACTGCTGCCGATGCGCCACGGTGCGCGGAATTAGAAACGCTCCTTTTTTCCGAGGAAAATCCGTGGTCGGTAGAGGACCTGCGTGCGGCGATAAATCATCCGCACACGCTATATATTGCAGTTGTGGATTCGCTTGAGAAAGGCCTCATACTTGGATATGCGGGCTTGGCAATGCTGGGACCGGCCCATGACCCCGAGTTTGAAATTCATACCATTGGGGTGGATCCTCAGTTTCAACGTCAGGGGGTGGCTCGTTTGATGATGGACAACATAACGTTTGTGGCGGATCGTGCCGCGGGGCCGGTTTTCCTAGAAGTACGGACAACAAATGAGCCCGCCATACGTTTGTATGAGTCGTATGGTTTTGAGCGACAAGGGGTTCGGAAAAACTATTATCAGCCCTCAGGCGCGGATGCCTATGTGATGATGCGAACGCCATCCGCTGTGGAAAGCAATGAAGAGAGTGGAAAATAA
>CpMEX9_434
ATGATTGTCCTTGGCATCGAATCGTCGTGTGACGAGACCGGCGTGGGCATTATTGAGCTTTCGCCTGACGGAAGCATGCGGATACTGGCCGACGCAGTGGCCTCCTCCATGGAAGAGCACGCGCGTTTTGGCGGCGTGGTTCCTGAGATTGCTTCTAGGGCGCATCTTGAGGCGATGGTGCCGGTGATGCGGCAGGCATTGGATGCGGCGGGCGTCGATAAGCCTGATGCAGTGGCCGCGACCGTGGGGCCGGGGCTCGCCGGTGCTCTGCTGGTGGGGGCTTCCGCAGCAAAGGCCTATGCGGCGGCGTGGGACGTGCCTTTTTATGGGGTAAACCACCTGGGTGGACATGTGGCAGTGGCCAATTTGGAGGGCGAGGAGCTTCCTCATTCCATTGCGCTTTTGGTATCGGGCGGGCATTCCCAACTGCTGGAAGTTCAAGCGGTGGGTAAACCGATGAAGGAATTGGGTTCTACGCTTGACGACGCCGCCGGGGAAGCCTACGACAAGGTTGCACGGCTGCTCGGCTTGGGATATCCAGGCGGACCTGTGATAGATAAGCTCGCCGCGCGAGGTAACCGCAAAGCGATTCGCTTTCCCCGAGGACTTTCGCGTGCCGACGATCTACGCGGTGAGCATCGTTACAATTTTTCCTTCTCTGGGCTAAAGACATCAGTGGCGCGCTACGTGGAAAAGGCGGAACGCGAGCAGAGCGTGATCAGCGTTGAAGATGTATGTGCTTCTTTTCAAGAAGCAGTGTGTGACGTGCTAACGCACAAGGCGATCCTTGCCTGCCAGGACACCGGTGCCAAGGTTCTGCTTTTGGGCGGCGGTGTCGCAGCCAATTCACGATTGCGAGAGTTAGCTGCAGCGCGATGCCAAACTGCGGGCATTGAGCTTCGCGTCCCGCGCTTTAAGTTATGTACGGATAATGGAGTAATGATTGCCGCTGTGGCGGCGCAGCTCATTCACGAGGGTGCCCCACAGTCGGGGTTACGTATTGGTACTGATACCTCGTTGGAAGTAGAGATTCCGCTTGTGTATGCGGCTACGTAG
>CpMEX9_435
GTGGCTAACGTCAACATCAAGCCCCTTGAGGACCGCGTTCTTGTCCAGATCAGCGAGGCAGAGACCACCACTGCATCTGGCCTGGTTATTCCAGATTCCGCTAAGGAAAAGCCACAAGAAGGTGTAGTTGTTGCAGCAGGTCCTGGCCGTTTTGACGGCGATGACCGGGTTCCTATGGACATCAAGGAGGGCGACACCGTTGTGTTCTCCAAGTACGGCGGAACCGAGCTGAAGTACAACGGTGAGGAATACCTCCTACTCAACGCTCGCGACGTTCTCGCGATCATTGAGAAGTAA
>CpMEX9_436
ATGGCAAAGCTGATTGCATTCAACCAGGAAGCCCGTGAAGGCATCCTGAAGGGTGTGGACACGCTGGCTAATGCGGTGAAAGTAACGCTTGGTCCCCGTGGACGCAACGTGGTACTGGAAAAAGCCTTTGGTAGCCCCACGGTTACCAACGATGGCGTGACTATCGCCCGCGAAATTGACGTTGAGGATCGCTTTGAAAACCTCGGCGTACAGCTTGTGAAATCGGTGGCCGTAAAGACCAACGATATTGCTGGCGACGGCACCACCACCGCAACGCTGCTGGCCCAAGCAGTTATTACAGAGGGCTTGCGCAACGTTGCAGCTGGGGCTAATCCTGTTGAGCTGAACCGAGGCATCCTTGCGGCAGCTGATAAAGCCGTGGAGAAGCTAGGCGAGCGTGCAGCGGAAGTAGCCTCTGCCGCAGACATTGCCAACGTAGCCACTGTTTCTTCTCGCGATGCTGAGATCGGTGACATGGTCGCCGCAGCAATGGAAAAAGTGGGCAAGGACGGTGTGGTAACGGTTGAAGAGTCTCAGTCCATCGAGTCCTACCTTGATGTGACCGAAGGAGTGTCCTTTGACAAGGGCTACCTATCTCCGTACTTCATCACCGACACCGACTCTCAACGAGCCGAGCTAGATGATCCGTACATTCTCCTCGTACGGAATAAGATCTCCTCGCTGCCGGACTTCCTGCCTTTGCTGGAAAAGACAGTCGAAGCGAACAAGCCGGTTCTTATCATCGCGGAAGACGTAGAGGGTGAGCCTCTGCAGACTCTCGTGGTGAACTCCATCCGGAAGACGCTGCGCGCTGTTGCCGTGAAGTCTCCGTATTTTGGTGAGCGTCGTAAAGCATTCATGGACGACCTCGCAGTGGTTACTAATGCCACCGTGGTGGACCCAGAGGTGGGCATTAACCTGAATGAAGCGGGCGTCGAGGTATTTGGTACCGCTCGTCGCGTCACTGTAACCAAAGACGAGACCATCATCGTGGATGGCGCGGGAACTTCCGAGGCGGTGGAGAATCGCCGTCAACAAATCCGTCGCGAGATCGAAAACACGGACTCCAGCTGGGATCGTGAAAAAGCTGAGGAGCGCCTGGCCAAGCTCTCTGGTGGCGTCGCTGTGATTAAAGTCGGTGCAGCCACGGAAACCGAGGTCTCCGAGCGTAAACTGCGTGTCGAAGACGCCATCAATGCTGCCCGTGCAGCGGCTCAGGAGGGCGTTATCGCGGGCGGTGGCTCCGCGCTTGTGCAGATTGCGAAGGAACTGCGCGTATACGCCGAAGAGTTTGAAGGCGACGCTAAGGTCGGCGTCAACGCTTTGGCCAATGCCTTGAGCAAGCCTGCTTATTGGATCGCCGACAACGCAGGTCTCGACGGTGCAGTTGTGGTCTCTAAGATCGCTGATTTGCCTAACGGGGAAGGCTTCAACGCTGCAACTTTGGAGTACGGGAACCTGATTGAACAGGGCATTATTGATCCTGTAAAGGTCACCCACTCTGCAGTGGTGAACGCAACCTCCGTTGCCCGGATGGTTCTGACCACCGAGGCATCTGTTGTGGAGAAGCCTGTTGAGGCTAAGCCACAGGCTGGTGGGCATCACCACCACCATCACCACTAG
>CpMEX9_437
ATGCGAATGATGGAAGAGAAAGGGCTAGCAGTGGCCGAAACAGAGACTGAACTCTCAAGTCTCGTACCGCGCGCTGCCGGGGGTGATTCTCGGTCGCTGCAACGAGTTATCTCCATCATTTACCCGAAGGTATTGAGCTACGCGCGCATTCGTCTGAGTGGCGGGCGACACCCCACCCCGGAGGACGTGGCTCAGGAAATTTGCTTGGCTGTGGCTACGTCGATAAGCAAATTTGTGGATCAGGGCAAGCCTTTTATGGCTTTTGTGTATGGCATCGCTTCCAACAAAGTCGCTGATGCCCACCGGGCGTATTCCCGTGATGTGGCCAACCCCACGGAAGACGTTCCAGAAACCGAGGTAGAACTCGAGACACCGGAATCGTTTGCGCTGGTAGCGGCCGGTAGTAACAGAGTTAAGGAACTTCTCGATTTACTAGGTGATAAGCCTCGCGAGATTATTACTCTTCGAGTTTTTGTGGGGCTCTCGGCTGAAGAAACAGCTGAGATTGTTGGAAGCACACCAGGTGCGGTGCGAGTAGCGCAGCATCGGGCACTTGCCACATTGCGCAAGGCATTAGAGCAGGAGAACTAA
>CpMEX9_438
ATGACAGAACGCCGTTGGGCGAGAGACGGGGTCGAGGCCGCGCAATCTGTTGAACAGTTGCGGGCAGACGATCAGTTTCTAACGCACCTGTCTCAGGGCGTTGACCCGACCGATGGGCAGGACCCGTTGGCTCGGTTGTTCTTGGATGCGCGCGCTGAGATTCAAACGAACGTCCCACAGGCTCCTACACTGGCTATGCTCGGCCTTGGTTCGGCGGAGGAGTTTCCTACAGGGGAGCTAGCTCCAGTGACAAACGAATCCGTGGATTCTTCCCAGCTTATCGACGCTCCCGCGGCCAAGGTGATCGAGCTTCCTCGCCGTAGATGGAATAATGCTTTTGCCCATGCCCTGGTTGGCGCAGCGGCAGCAACACTCATCATTGCTGGTGGTGGCACCGCTATCTATAACGCAGGCGAAGGTTCTGCGTTATATGCGTTGAATCAAAAGTTCTTTGGACAAACAACAAACACTGAAGCCGTTGTAGCCCTTGCCTCAAAGCTGGACCAGGCAAATGATCTCAACGCAAAGGGCGATAAGGAAGGCGCACGCCAGCTGCTGGAGCAGGCTCGAGAGCTGGTCAATATGCTTAATGCGCGTGACCGTGCGCAAGCTGAGGAAAGAATCAAAGAGGCCGAACGCGGCAGCAACGTAGCTCCGGTACCTCCGCCAGCTGAACCGGAAGCCTCCTCTGAAACTGTGGTTACTACTATGACCACCACAGTGACTGAAACCGTGACTGTGGAACCTACCCCGGCGCGTTCTACGTCAACGGCTCCAAGTACTGATCGTTCCGCAACCTCAAGTACTTCGCCTGTGGCCTCGACTCCTTCGCTTACCCCCGCGTTTGAGCTGCCGCAGCCGGAGCACTCTCAAGCCCACTAG
>CpMEX9_439
ATGATGGAAAACATCCGTGCCACTCTCAACGGAGAGCTCAGCCCAGTCCACGAACCAAGTCTCAATCCCAACCCCCAGGCCTATGTTCCCTGGGATTATTGCTTAGGATATCTAGACGGGCTCGAGGCTCCCCGCTTCTTTTAA
>CpMEX9_440
ATGCTTAGACAGATCAATATGGTTAAGCACGTGAACTTTGACTGGCAAATGCCCCGCGACCCCTTCGCTGATGATCCGAACGATCCTGCCTCGTTCTTAGATGAAGACGAGCCATTACCTCCGCTCAGCGAGGCTGAGAAAAGGCATATAGAAGAAGACCTACGGCTGGTTCAGCGGTTTAAAAAAGTCCTACAGCCCCGCGTGGCATCAACGGAATTTTCTTCCTCTGCGAAGACTGCAACGAGGAACACTATTACGACTGGGACATCATGA
>CpMEX9_441
ATGACGCAGCAGCGCGTATCTACTGGTGGCGACAACCCAGACAAAGTGGCTCTCGTTGGCCTGACATTTGATGATGTTCTCCTTCTCCCAGACGCATCTGACGTCATTCCGAGTGAAGTGTCTACATCTACGCAGCTCACCCGCAACATATCGCTGAACATCCCGATCATTTCTGCAGCCATGGATACGGTTACAGAGTCGCGCATGGCGATTGCTATGGCCCGCGAAGGCGGCATGGGTGTTTTGCACCGTAACCTTTCCATAGAGGAACAGGCTCAACACGTAGAGACAGTGAAGCGCTCTGAATCCGGTATGGTGACAGACCCAGTTACATGTTCCCCCGATATGAGCATCGCGGAGGTAGACGCTTTATGCGCACGCTTCCGAATCTCCGGTTTACCGGTAGTCGATGACAACGGGACCCTTTTGGGAATCTGCACTAACCGCGATATGCGCTTTGAGCAAGACTTCAGCATTAAAGTCTCGGAGATTATGACCCGGATGCCGCTTGTTGTGGCAGAAGAAGGCGTAACAAAGCAACAGGCGTTGAACCTGTTAAGTGCTAACAAGGTGGAGAAGCTGCCGATCGTCGATAAGCAAGGAAAGCTTGTCGGACTGATTACGGTGAAAGACTTTGTTAAGACCGAGCAGTATCCTCACGCTTCTAAGGACAGCACAGGTCGTCTGCTCGTCGGCGCTGGCATCGGAGTGGGGGAGGAGTCCTGGACTCGTGCCGGGGCGCTTGTCGACGCAGGCGTGGACGTGCTCGTTGTCGACTCCGCGCACGCGCACTCTAGCGGCGTTCTAGACATGGTTTCTCGTGTTAAGAAGGAATGGGGAGACCGCGTCGACGTTATTGGTGGAAACCTTGCTACTCGTTCAGCAGCAAAAGCCATGATTGAGGCAGGTGCCGACGCAATCAAGGTTGGCATTGGGCCTGGCTCGATATGCACAACTCGCGTTGTCGCAGGTGTAGGCGCACCCCAGATCACCGCGATTATGGAAGCTTCTGTTCCCGCACATGCAGCGGGCGTGCCAATCATTGCAGATGGTGGCATGCAATTCTCCGGCGATCTTGCAAAAGCACTGGCAGCAGGAGCGTCCTCTGTGATGCTTGGCTCAATGTTGGCAGGAACTGCAGAGGCCCCCGGAGAGATCGTCGTCGTGGGCGGAAAACAGTACAAACGCTACCGTGGCATGGGGTCCATGGGGGCAATGCAGGGCCGTGGCCTCAGCGGTGAGAAGCGCTCTTACTCTAAAGACCGGTATTTCCAGGCAGATGTGAAGAGCGAAGACAAGCTTGTTCCGGAAGGAATCGAAGGACGCGTCCCATTCCGTGGCTCCATCGAGGCCATCACTCATCAGCTAGTAGGCGGTCTACGCGCATCCATGGGCTACACCGGATCGGCTACCATAAACGATTTGTGGAACGCGCGCTTCGTCCAAATTACTTCTGCTGGGCTTCGTGAATCACACCCGCATCACATTCAGCAGACAGTTGAAGCACCTAACTACCACTAA
>CpMEX9_442
ATGCGTGATTACGTCGAAATTGGAATTGGCCGTGAGGCCCGCCGCACCTACGACCTCGATGACATCGCGGTCGTACCAGCGCGTCGAACACGTTCCTCCAAAGATGTGGATACTACCTGGCATATTGATGCCTATACCTTCAAAGTTCCATTCATGTCTCATCCCACCGACGCGCTGGCAAGCCCTGAATTTGTCATCGAGATGGATAAACAAGGTGGACTTGGCGTAATCAACGCGGAGGGCCTATGGGGCCGCCATGAGGACCTGGACTCGGTGATTAAAGAGATCGTGGAAGCTCACGGCCAAGATGAGCTCGATCTAGCATCATTTGGCAGAGCGACCAAGAAACTGCAGGAACTTCATGCCGCGGAATTGGATAAAGACCTGCTTACTGAGCGGATTGCTCAGGTGCGTGACTCCGGCGCAGTTGTTGCAGTGCGAGTATCACCGCAAAAATGTCGCGAGCTTGCGCCTTTGTTGATCAAAGCTGGAGTGGATCTGCTTATCATCCAGGGGACTATCATTTCCGCTGAATATGTAGAGACGAGTGGTGAACCACTTAATCTCAAAGAATTCATCGGTTCAATTGACGTGCCAGTAATCGCTGGTGGTGTCAGTGATTACACCACAGCGCTTCACCTCATGCGAGCTGGCGCGGTCGGCATTATCGCCGGCGGTGGCTCCAACACCAACGACCTCGCCTTAGGTATCGATGATTCCTTGGCCACTGCAATCGCAGACGTGGCCGCAGCACGCCGTGACTACCTCGATGAGACCGGAGGACGTTACGTTCACGTGATCGCAGATGGAAACATCAATAACTCGGGGCAGGCCGTCAAGGCTATTGCATGCGGTGCTGATGCCGTCATCCTAGGGGAGCCTCTTGCTAGGGCTACTGAAGCCGCAGGGAAAGGCCTCTTCTGGCCCTCGGCTGCAGCTCATCCTCGGTTCCCACGGGGCATTGTGGGGACCGTTGGAATTATCCCAACTACGGAGCGTGTCAGCCTAGAAGTCGTTTTGCATGGTCCATCGGCAAATGTGTTCGGTGAAGAAAATTTTGTTGGCGGTCTAAAGCGAGCTCTGGCTAAGTGTGGCTACACGGATTTAAAGAGCTTCCAAAAAGTTGAGTTGACGATCCGATAG
>CpMEX9_443
ATGTGTTTGACTGGCGTGGATTATTACTCCACGCTCGGTTACCAGCCCGGCATAGCGGTTGTTGCTGCAGGGGTGTTGGCGCCCATCGCCACGCTGGTTCTCGTTGCAGTGACGATGCTGGGCGCGGTACCTGTTTACCGACGCATCGCGCGAGAATCGCCAGACGGACAGGGATCCATCGCCGTGCTTTCCCACTTTGTGCATGGATGGAAAGGGAAGTTCCTTATCCTCGTCCTGCTCGGCTTTGCCGCAACGGACTTCACCATCACCATGACTTTGTCGGCTTCAGACGCCACAGCGCATCTGCTACACACGACTTCTAGCCCATGGACAATCCCACTTACGATCGCAATGTTGGCGTCACTAGCGTTGGTCTTTTATCGAGGTTTTACCGAGGCGATCAGGGTATCTGTGGTCTTAGTCAGTGTCTATTTGTTTCTGACTTTCGTTATCGTGCTTGCAGGGCTTATCCGTATCGGCTCGCACCCTTCCACGGTGGAGAACTGGTGGCATTCTGTCCTCGTGGCGCACCCGCAACCGTTGAGTATTGCCCTCGTTGCGCTGCTCGTTTTCCCCAAACTTGCGCTGGGCCTTTCCGGCTTTGAAACAGGTGTGGCAGTGTTACCCCAGATCGACGGCGGTGCGGAAGGCCGCGCTGGTAGAGTGCGCGCTGGCCGGAAGCTGCTTCTCGTAGCTGCGTCCATTATGAGCGTATTCCTCATAACCTCATCGATTGTGGTGACTCTGCTTGTCCCCGCGGAGGCACTCACCGGCCCCGCCAGCGGACGCGCTCTCGCATACCTTGCCCACGAGCAGTTTGGCCCGCTATTCGGCGGTGCTTATGACCTGGTAACCGTGGTGATCCTGTGGTTTGCGGGCGCCTCAGCCATGGCCGGCATGATTAATCTGATTCCGCGCTATCTGCCGCGTTACGGTATGGCACCTGCATGGGTGGTTAAAACGCGCCCGATGGTCAAAGTGGTGGCCGTTATTACTTTTGCTGTAGCTATAATTTTTAGAGCAAACGTGGATAAACAATCCGGAGCCTACGCTACGGGTGTCCTGGTTCTTTTATTATCTGGGGCATTGGCGGTCACACTATCATCTGCTGCGGATGCTCGGCGTAAGGTTGGCCCGCGATGGAAGCCCTACGCTTATGGTCTAGTGACCTTGGTATTGGGTTATACAACAGTAACCAATATGGTTGTGCGCCCCGAGGGGCTTAAAGTGGCTTTTTGGTTTATCGTGGCGATCATCGTGGTATCTATGGCTTCCCGAATGAGAAGGGCTTTTGAGCTTCGGAGCCCTATTATTGCTTATGACGAGAAGGCACTGCGCATTATAGATTCTGCGTGTGGTCCCTTCGCGATCATTGCGCATTCCTTAGGCGCTGCGGACCCAGCTGAATACGAGCGCAAAGAGCATGAAGTTCGTACCCGTAACCATATTCCGGATCTTCAATCCGTTATCTTTTTGGAGGTAGGAGTACGCGACGCCAGCGAATTTAACTCAGCGCTTATGGTCACGGGACACGTATGCGGGGATCATCGGATTCTTCGGACAGAAGCTGCTGCGGTCCCTAATGCTATCGCGGCTCTTGCCACAGACCTGCATCATCGTGGGAATGTGGACTTGTACTTCTCCTGGTCTCCAGGCTCTCCTGTGCGGGATATGCTGCGGTATCTGGCTATTGGCAAAGGCCAAAACGCAGTGGTAGTCCACGAGATAATTAGACGCGCTAATAAAGATGGGAAACCACATCCGCATGTGCACTTGGGTTAA
>CpMEX9_444
[truncated: 1,691,154 more chars]
