# Supplementary material for: Rapidly evolving changes and gene loss associated with host switching in Corynebacterium pseudotuberculosis
Source: PLoS One. 2018 Nov 12;13(11):e0207304. doi: 10.1371/journal.pone.0207304 (PMC6231662; doi:10.1371/journal.pone.0207304)
Supplement: S2 File — (ZIP) [file pone.0207304.s008.zip › Cp_fna/CpN1.fna]

>CpN1_1
GTGTCGGAGGCTCCATCGACATGGAACGAGCGGTGGCAAGAAGTTACTAATGAGCTGCTGTCACAGTCTCAGGACCCGGAAAGTGGTATTTCCATTACGCGACAGCAAAGCGCCTACCTGCGTCTGGTTAAACCAGTTGCTTTTGTAGAGGGTATTGCCGTTTTAAGCGTTCCTCACGCCCGAGCGAAAAAAGAGATTGAAACTACGCTGGGACCTGTTATCACAGAGGTATTGTCTCGTAGACTAGGTCGACAATACAGTCTTGCAGTGAGCGTTCATGCTCCAGAGGAAAATCCAGAAGTATCCTCGGCCACTCCAGATGCTGTGTCTGATTACCAGGAACAATCTGCAGTTTCTGGACAATACGGAGCAACTTCAGCCAATGCTGACTTCCAGAATCAACAAAGCACGATATATCGCAAGCCACAGGAGTCGCAGTATCCTGTGACTTTTGGTGCTTCTTCATACGGAAATGAGAAGTACCAGGAAAATTCCCAAGACCAGGGCATTTCTCATCATCCTTATGGTTTTAATGAGGCTCAACGCATTGCTTCATCTGCCTCTCATGCTGTTCCGCAAAGTGGTTCTGAGCTACTGCACGATCCTGTTCACACACGCAGGACAGATGCTGCCCTAGACCAAAATTATCCGGGAAATACCGGGGGGTGGCGTACTGAGCATATTCAGGAACCCATGCCTACTGAGCAGATTCCTTCCGGCACGCCGCGTACTCGTGAGCAGCCATCATTTAACCCGGATCGTGCGCTAGCGCTGAACCCGCACTACACATTTGATTCTTATGTGGTCAGCGATTCCAATAAGTTACCCTGCTCAGCAGCGATTGCTGTAGCAGAAAAGCCAGCCCGTGCTTACAATCCTCTTTTTATTTGGGGAGACTCAGGTTTAGGCAAAACCCACCTTATGCATGCAGTGGGTAACTACGCTCAATATTTAAATCCGCGTCTTCGCATTAAATATGTTTCTAGTGAGGAATTCACTAATGAATATATCAATTCAGTGCGAGATGACAGGCAGGAAGCATTCAAGCGTAAATATCGTGAACTAGATATCTTGATGGTCGATGATATTCAGTTCCTCCAGGGAAAAGAAGGAACCCAGGAAGAATTTTTTCATACGTTTAATGCGCTGTATCAGGCAAATAAACAGATTGTTTTATCCTCAGACAGGCCTCCGAAACAGCTGACTACCTTGGAAGATCGGCTACGTACGCGATTCCAGGCTGGCCTTATTGCAGATATTTACCCGCCAGATTTAGAAACTCGAATTGCGATTTTGATGAAGAAGGCGGCGTCGGAAAGCATTGTTGCTGATCGTGAGGCTATCGAGCTGATCGCGAGCCGTTTTAATACGTCGATCCGCGAATTAGAAGGCGCTTTTATTCGTGTTTCCGCGTATGCCTCGCTGATGTCTCCGGATAAGGGTAAACACCGTATTGATCTGCGGATAGCCGAAAAAGCACTCGAAGATATGATGCCGGAACAAGCAAATGAAGAGATTACGGCAACGACTATCCTTGCAGCTACTGCCGAGTACTTTGAGATGGATGTTAATGTGCTCAAAGGCAGTGGTAAGACTCGTGCAGTCGCGCACGCGCGTCAGCTAGCGATGTACCTTTGCCGCGAGCTTACAGATTTATCGCTGCCTAAGATCGGTGAACAATTTGGCGGTAAAGACCACACCACGGTGATGTATGCGGATCGAAAGATTCGTAAAGAAATCACCGAGAAGAAAGAAACTTATGATGAGATTCAGCTGCTCACGCAGCAGATTAAGAGTTCTTCTCGCGGATAA
>CpN1_2
ATGTACGCCCTGTGGATAACTTTTACCCCGGCTGATTATCCACATTTTATCCCCAGGTCAGGGCTGATTCTTGCACATTTATGTGGGCTTTATCCACAGACGTTTTTCGGTGTCGGAAATCCCAAAAATGTGTCGAGTATCACTGAATTACAAGTTTGTAATTACACAGCTGTGTATAACTCTGTGGACTACTTTTAA
>CpN1_3
ATGGACGCACAAGCTGTCTCATTCCGGGTCGAGAAGGAAGACCTTTCAGGTGCAGTGAGCTGGGTTGCGCGTAACCTGCCCACAAAGCCCACCCAACCCGTACTACGAGCCGTAGTCATCACAGCCGATGATGAAGGTCTAGAGTTTGCCGGCTTTGACTATGAGATCTCTACAAAAGCTCGTATTTCTGCAGATGTAAGCCAACCTGGACGAATAGCCGTTGCAGGAAAGCTGCTTTCAGACATCATCGGGACTTTGCCAGCAAAACCAGTAGAAATTTTTGTAGAGGGTAGCCAAGCTCTTGTGGTCTGTGGATCCTCTCGTTTTGAGCTTCCGCTTATTCCCTTGGACGAATATCCGATTTTGCCTAAGCTGCCTGCAGCAACAGGCGCCATCGATCCTAAACTTTTCGCAGACGCAGTGCTCCAAGTCGCAGCAGCAGCCGGAAAAGATGACACGCTGCCTATGCTGACCGGTATCCACATGGAGATCGACGGGGAAGACGTCACCCTCACAGCCACTGACCGCTTCCGTCTAGCTTTGCGACGTTTCCAATGGACTCCCGCTGTCCCCGACGCCAAGGCTGATCTGTTGATCCCCGCGAAAAATCTCTCGGACAACGCCCGAAGCCTTGATCAAAACTCGACTGATCCCGTGGAAATTGCCGTCGGCGCCGGGGAAAGCATCGGTTCAGAAGGCCTTTTTGGCATTCATATCGATAGCCGACAGACCACAACCCGTATGCTAGACGCGGATTTCCCCAATGTGAATCCGCTGCTGCCTAAAGTCCATAAGTCAATGGCAAGCGTTGAAATTTCCGCATTAGCAGACGCAATTCGCCGTGTTGCTTTAGTTGCTGAAAGAAACGCGCAGATCAGACTCCAATTTTCTAAGAACGAAGTGATTTTGTCGGCGGGCGGATCTGATGCCGGCCACGCAGAAGAATCGGTTCCTTGTGCATATACAGGCGATGAGGATTTCCTGATCGCTTTTAACTCCGGTTACTTACGCGATGGTCTAAGCGTGATCAAGACAAACCGCGTGGTCTTCGGATTTACCGAGCCTTCTCGTCCTGCAATCATGATCCCGGAACCCGAGGAGCTGCCGGAAGCTGATTCTGATGGCACGTTCCCCACGCCTAATACTGACTTCACATACCTTTTGATGCCAGTTCGACTACCAGGATAA
>CpN1_4
GTGAGAGGCTCCCTGCTTCTCACCAAAGACAGCAAGCCAGAGGTAATTACCGTGTACATTCGCGAGCTATCGCTCCGAGATTTTCGTTCGTGGGCAGACTGCCACGTGAATCTTGAACCGGGTGTCACGGTTTTTGTCGGACGCAATGGTTTTGGAAAGACAAACATTGTTGAGGCCATCGGATATATTGCGCATTTGGGTTCTCATCGAGTCTCCCAAGACTCTCCGCTAGTTCGCCAAGGCAAAGACTCTGCCCGGGTATCTGTTACTGCTGTTAACCAGGGGCGTGAGCTCACCGCTCATATGCTGATTAAAAGTAAGGGCACCAATCAGGCTCAGATCAATAGAACCCGATTGAAGTCTCCTAGAGGCCTTTTAGGCGTGGTTCGGACTGTCTTGTTTTCTCCTGAGGACCTGAGCCTAGTCCGTGGCGAGCCGGGGGAGCGTCGACGCTATCTAGATCATATTGTTGCTACGAGAAAACCCCGGTTAGCTGGCGTAAAAGCTGATTATGACAAAGTTTTAAAGCAACGAAATTCGCTGTTAAAAACAGCTAGTGCATCGCTTCGCCGAGGTTACGGCGCGGATGATGGAACTCTATGCACACTGGACGTGTGGGATGCTCAGCTTGCTCGGCTTGGCAGCGAGCTCATACACGCTCGACACAGCCTCGTTGAAGAGCTCACTCCGCTTGTTCACTCCGCATATGCCCGAATTGCTCCTGAGTCACGGCCAGCTCGCATTAACTATGAATCTACGGTTCCTGTGCCGGTTGCTGTAACGGATGCCGAGGAGGCGTCGTCAAGCATTCCTGACCTGGATGTACTGGAAGCCTCCATGCTTTCGCAACTGGGAGTGCAGCGAAAAAAGGAGATTGATAGGGGATTAACCCTGGTAGGGCCACATCGAGACGACTTAGCCGTTTTATTGGGCGACTATCCAGCTAAAGGTTACGCAAGCCACGGGGAAACCTGGTCGATGGCGTTAGCTTTGCGGTTAGCAGAATTTCACCTGCTTAGTGCAGACGGTTCTGAGCCTATTCTGATACTCGACGATGTTTTCGCGGAACTAGACTCCAAACGCAGACAAAAACTCGTGGGGATAGCCATGGAAGCAGAACAAGTACTGATTACGGCCGCTGTAGGTGACGATCTGCCAGATAACTTGGCAGAATCAGTGGTACATCGTCATACGGTGACCATGACCGATACATCAGAAGGGCGTATTTCTGAGTTGGACAAGGAAGGAACGAGCGATGAGCAATAA
>CpN1_5
ATGAGCAATAAACCTGCTGATGCTGGATCAGAAGATCCCGTAGCAGAGGCATTTGCTGCTATTCGTGCGGAAGCCCAGCGGCGCACAGGGCGCATCCCCGATCTCTCCGTCCAAGCTCCGCGTTCTGGTTTAAAGCTTAATCACGCCCCAGCTGCACCTCGCAAACACCAAAAAACAGGAAAACCAACTGGCCTGGATGGTCGCAGATTACGTCGCTCTTACGACGTTGAGCCCGTGGGATCTGTGCTGAGCAAAGAAATTCAACGCAGGGGTTGGAAACACGGGATTGCCGGCGGCTGGGTGCATTCGCACTGGGATGAACTGGTGGGAGAAAAAATAGCAGCACACACTAAAGTAGAAATGCTCAAGGATAAGTCCCTTTTTATATCCTGTAATTCTACAGCTTGGGCCACAAATTTACGCATGATGCAGCGTACTATTTTGCAGGCTATTGCGGAGAAAGTGGGACCTGACGTAGTGGCCGAGCTCAAAATTTTTGGCCCTAAGACACCTAGCTGGCGCCATGGTCCGTTACATGTGAAAGGTCGCGGTCCACGCGATACATACGGATAA
>CpN1_6
GTGGCAACCGCTGAACATGAATATGGCGCCTCATCCATTACGATCCTTGAGGGTCTAGAGGCTGTACGTAAGCGCCCCGGTATGTACATCGGCTCGACCGGTGAACGCGGCCTACACCATTTGGTGTGGGAGGTCGTGGATAACTCCGTAGACGAGGCAATGGCTGGTCACGCCACGCACGTTGACGTCACTCTGTTGGAAGACGGCGGAGTGGAGGTCGTGGATAACGGCCGAGGCATCCCCGTCGATATGCATGCCTCTGGTGCACCGACGGTTCAGGTCGTTATGACGCAGCTCCATGCTGGTGGCAAATTCGATTCTGATTCCTATGCGGTTTCCGGTGGTCTCCACGGCGTGGGTATCTCTGTGGTCAACGCTCTATCCACTCGCGTTGAGGCCGACATTAAACTTCATGGCAAACATTGGTATCAAAACTTCTCCAATGCCGTTCCAGACGAGCTAGTCCAAGGTGGAAATGCACGGGGAACAGGAACCACCATTCGGTTCTGGCCAGATGCTGAGATCTTTGAAACCACCACCTTTAAGTTCGACATCATCGCTCGTCGTTTGCAGGAAATGGCGTTCCTGAATAAGGGACTGACCCTTTCTCTGACGGATAAGCGCGTGAGCGATGAAGAACTTGAGCTGGAGGCAATCGCTGATGAAGGCGATACTGCAGAGAACGTTTCTCTAGAAAAAATAGACTCCGATGCCGATGGGAACATTGAAGCCCCTGCTGCTCCGAAGAAACGGGAGAAGAAAAAGGTCTTTTATTACCCCGAGGGACTCAAAGACTATGTCGCGCATCTGAATAAATCTAAGCAGGTCATTCACCCCACTATCGTTGCCTTTGAAGCCAAAGGTGATGATCACGAGGTTGAAGTGGCTATGCAATGGAACAATGGTTATGCGCAAAGCGTGCATACCTTTGCCAACACCATCAACACGATTGAAGGTGGCACCCATGAAGAAGGGTTCCGTGCCGCGCTTACAACGTTGATGAACCGCTACGCGCGTGAACACCGACTGCTCAAAGAAAAAGAATCTAATCTCACTGGTGACGATTGCCGTGAAGGGCTTTCCGCAGTTATTTCCGTCAGAGTGGGTGATCCCCAATTTGAAGGGCAGACCAAGACAAAACTCGGTAATACTGAGGTAAAAGGCTTTGTTCAGCGCATGGTCAATGAGCATGTAGCAGATTGGCTGGACGCTAACCCCGCAGAAGCAAAGACCATTATCAATAAAGCCGTGTCTTCTGCTCATGCGCGTATGGCGGCACGTAAAGCCCGTGATCTGGTGCGCCGTAAATCTGCAACGGATCTTGGTGGTCTTCCAGGTAAATTGGCAGATTGCCGCTCCAAGGACCCGGTGAAGTCTGAACTTTATGTGGTAGAGGGCGATTCTGCAGGTGGTTCCGCTAAAGCCGGTCGAGATTCCCTATACCAGGCTATCCTTCCGTTGCGTGGAAAAATCCTGAATGTGGAAAAAGCACGGTTGGATAAGGTGCTCAAGAACGCCGAGGTTCAGGCAATTATTACTGCTTTGGGCACAGGCATCCATGATGAGTTTGACATCAACAAGCTGCGGTACCACAAGATTGTTCTTATGGCCGATGCTGACGTTGACGGATCCCACATTGCTACGCTGCTGCTTACCTTGTTGTTCCGATTCATGCCACAGCTTATCGAGGAAGGCCACGTTTATCTGGCTCAACCGCCGCTGTACAAGCTCAAGTGGGGTAAGGGCGACCCCGGCTTTGCTTATTCGGATGCCGAGCGCGACTCGCTTTTGGAAGAAGGCTTAGCGCAGGGGCGCAAGATCAACAAAGATGATGGAATCCAGCGTTATAAGGGTCTAGGCGAGATGAACGCCAGCGAGCTGTGGGAAACCACGCTTGACCCCGAGTTCCGCGTACTGCGCCGAGTGGACATCAATGATGCACAGCGTGCTGATGAAATTTTCTCCATCCTGATGGGCGATGACGTTGCAGCTCGTCGTAGCTTTATCACGCGTAGAGCAAAAGACGTTCGCTTCCTTGACATTTAG
>CpN1_7
ATGTCGAGTCTGAAGTCCCTCCTCGAAACCAAGCATGCCACCGTGGGCGCAGAGCTTTCTGCATTCATCGAGACAACCGTTGCTGAGCAAAAAGGAATCTCCGGAATGGCACTTAAAGGTGCCATAGGGGCAGCAAAAGCAGTCAACAGCGATATCGTCACAAAAGCTGCTAACCGCCTCCTCCCCGATGTCATCGAGGTTCTGGATCCTTATTGGACTCAGTTCGAAGAATCAGGCGCCACTGATTTTGGTGTTTTCCTTGCAGAACGCAAAACAGAGGTATCCAGCGAATTGCTTGTTATGGCTGACCGTAACGCAGAAAAAATCGACGTTCCGGCGCTTAAAAAGGCATATAGCTCGCTTCGCGGCAAAGCTGCCGGATTCATCGAGCCCAATGTCGAAGGCCTTGGACGTATCATGCAAAACCATATGTAA
>CpN1_8
TTGTTGGCCACACCAGAGATTGATATGCCCAACAACGGAGGTCGCTCGCGTTGTCATTCTTCCGCCACAGGAAACGCATTTTTTGAACAGTCGAATTATTCACTGCCGTTTACTGTAATCACAACAGTCACAGATGTTACATGA
>CpN1_9
ATGAGAGGCCTGTCTCCAGAGCAGGTACTTATGCTTGCCGACGACTTCTGCAGCACCTGCAACGCCACAATCAACGACTTTGCCGCAATTGCGGCAATCGCAGCAGTGACAACAGCTTCCTTTGAAGGATCCTCCCCCTTTTCCTCACCTGCGCAGCAGTCGGAATATCTCCGATCTTTCGTCCCCCAGGTATCCCCGCTCACCAGAGGCAACGAATCTTTCGGAATATTTCTTTCCCGGGTATTAAAAGACTTGAACGCTTAG
>CpN1_10
ATGACTCTACGACTAACCCCAGAACAGGACCGGGCTCTTACACTGCTCGCCGAAATTCAAGGATCCAGCAAACACGAAGCAGCTGTGCGAGCCATCATCAACACCGCAGTACGCGCTCTAGCAGACTCTGAAATACGCGAGTTGGCCCGCGCCCACCTCCCCGCATTCACAGCTACTGAACGCCGCATACGCGGAAACCGGCCATGA
>CpN1_11
ATGAGCGACGATCTCTTGGGCGGCGAGGGATTCGATCGGATTCATCCGATCGACCTCAACGAGGAGATGGAGACCAGCTACATCGATTATGCGATGTCAGTTATTGTCGGACGTGCTTTGCCGGAGGTCCGTGATGGACTGAAGCCGGTACACCGCCGCATTCTTTACGCAATGTATGACTCTGGTTATCGCCCAGAGCGCGGATACGTAAAATCCGCCCGTCCAGTGTCGGATACCATGGGTCAATTCCACCCTCATGGCGACTCAGCGATTTATGACACCCTGGTTCGTCTTGCCCAAGATTGGAACATGCGTTATCCGCTTGTCGACGGCCAAGGTAACTTCGGTTCCCGCGGTAACGACGGCCCCGCCGCCATGCGTTATACGGAGTGTCGACTCACTCCGTTGGCTATGGAAATGGTCCGGGATATTCGCGAAAATACCGTCGATTTTTCCCCAAACTATGACGGTAAAACCCAAGAACCGGATGTTCTTCCATCGCGCGTTCCTAACCTTTTGACGAACGGCTCAAACGGCATCGCCGTGGGTATGGCAACCAACATCCCGCCTCACAATCTCAACGAGCTTGCCGACGCCATCTTCTGGCTCCTGGAAAACCCAGATGCGGATGAAGCCGCAGCTCTTGAAGCATGCATGTCCTATGTAAAGGGGCCGGATTTCCCTACCTCTGGGCAGATCGTTGGTTCTCAAGGTATCAATGACGCCTACACCACTGGCCGCGGATCTATTCGTATGCGGGGTGTGACTTCCATTGAGGAAGAAGGTAGTCGCCAGATCATTGTGATCACGGAGCTTCCGTATCAGGTGAATCCGGACAATATGATTTCTAACATCGCGGAGCAGGTGCGTGATGGAAAACTTGCCGGTATCTCCAAGATCGAGGATGAGTCCTCGGATCGCGTGGGTATGCGTATCGTGGTCACACTTAAGCGCGACGCCGTGCCGCGCGTTGTACTGAATAACCTGTACAAGCATTCCCAGCTGCAGACTAACTTTGGCGCGAATATGCTTTCCATCGTTGATGGCGTGCCACGCACCTTACGTCTAGATCAGATGCTGCGTTATTACGTTACGCATCAGATTGAAGTCATTGTTCGTCGTACACAGCATCGCCTCGAAGAAGCTGAGAAGCGTGCTCATATTCTGCGTGGTCTGGTTAAGGCCCTGGATATGCTCGACGAGGTTATTGCTTTGATCCGACGGTCGGCCACAGTTGACGTTGCGCGCAGCGGATTGATCGACCTGCTTACTATCGATGAGATTCAAGCTGATGCTATTTTGGCTATGCAATTGCGCCGTTTGGCAGCTCTTGAGCGACAGAAGATCATCGATGAGCTGGCAGAAATTGAAATTGAAATTGCTGATTACAAGGATATCCTTGCTAAGCCGGAGCGTCAGCGTGCCATCGTTCGCGATGAGCTTAAAGAGATCGTGACTAAGTACGGCGATGAGCGTCGTACGCAAATTATTGCGGCCACGGGGGACGTTACTGAAGAAGACCTCATTGCTCGTGAAAACGTGGTGGTGACCATTACTTCTACCGGTTACGCTAAGCGCACCAAAGTGGATGCTTATAAGTCTCAGCGTCGTGGAGGTAAAGGCGTACGCGGCGCAGAGCTTAAGCAGGATGACGTGGTTCGGCACTTCTTTGTCTGCTCCACGCACGACTGGATCTTGTTCTTTACCAACTTTGGCCGAGTCTATCGGCTCAAAGCATACGAGCTCCCAGAAGCTTCCCGTACCGCGCGCGGCCAACATGTGGCTAACTTGCTGGAATTCCAGCCGGAAGAGCGCATTGCTCAGGTTATCCAGCTGCAGTCGTATGAAGACGCCCCATACCTGGTACTCGCCACTGCTCAGGGGCGTGTAAAGAAGTCGCGCCTGTCCGACTATGAGTCCAACCGTTCCGGTGGTTTGATTGCTATCAACCTGGGAGAAGAAGACAAACTTATTGGTGCAGCTCTTTGCTCCAATGATGACGAGCTGCTCTTGGTCTCTGAAGAAGGCCAGTCGATCAGGTTCAGCGCTGATGATGATCAGTTGCGTCCTATGGGGCGTGCTACAGCTGGCGTGAAGGGCATGCGTTTCCGAGGCGACGATCAGCTGCTGGCTATGACCGTAGTGCGTTCGGATGCTTATCTTCTTGTCGCAACGTCAGGCGGCTATGGAAAGCGCACTTCGCTTGAGGAATACTCCCAGCAGGGTCGTGGTGGACTTGGCGTGGTTACCTTCAAGTACACGCCAAAGCGTGGCAAGCTTATCGCTGCGGTGGTCGTTGATGAAGATGACCAGATCTTTGCTATCACATCCGCGGGCGGAGTTATCCGTACTGAGGTCAACCAGATTCGCCCAAGTTCGCGAGCCACCATGGGTGTACGCTTGGTCAATCTAGAAGACGGTGTGGAGCTGCTTGCTATCGACCGCAACGTTGAAGGTGAAGGCGAAGAAACTGCTGAGGCAGTTGCCACGGGAGCTATCGACGGTCCCGCAGATCGTGGTCGTCAGACCGAAGTGAACATTGAGCCTGAAGGAGCAGACCAGTAA
>CpN1_12
ATGGCAACACGTCATGTTGTTATAACTCGAATTTCGCCTGTGTCGGCGTTTAAGACCGCTCTATCTTTGTCCCTTATCGGTTTAGCTGCCTGGGTCATTTGCGTGGCGCTTTTATATCTTGGAATGCAGGCTGTAGGCGTATGGGACAACGTCAACGAGGTTATTGGTGGCGTTGGTGGTAGCCAAATAGTTACGTTTGGTCTAGTCCTCAGCGTGGCTGCGTTGATGGGTGCTATTACCTCCATCATCGTGACTGTTCTCGCGCCTCTCGGTGCGATTATCTACAACGCAATCGTGGATCTCTTCGGTGGCCTTGCCATCACGTATCGTGAAGAAAACGATTAG
>CpN1_13
ATGGTGACTGTTCCTGCCATCATCGGCGTGGCCCTCGCACCCGCATGGATTGATATTCCGCTTCTGTTGTTGTGGTGGTGTGGTTATTTTGCATTTTTTGCGGCGAGCGTATGGATGCGCGGACGGTACCGAAAGCACCATCTGCCACCGCTTGTCACTTATGGCGTAGTTACTGGAATTTCAGGTTTAGTGGTTTTGCTCTGTCAATGGCAGCTGGTGGTGTGGATCCCCGCATTCCTTCCTCTCATTGGGATCGCTGTGTATGAAACATGGCGGCGTCGGCCACGTTCACTGCTCTCTGGGCTAGCTACCGTGTGCGCAGCCTGCCTTATTCTGCCCGTTATCACCTGGGCTGGCGATGGCCTCACAGTGCGTGTGTGGGCCATATGCGGGGTCCTGCTGCTGTATTTTGCTGGCAGTATCCCCTATGTAAAAACGCTTATCCGGGAACGCGGCTCTCGACCTTGGCTTATCGGTTCCATAACTTTTCACATAGTTTTTCTGATCATCGCCTGTGTGGCTGCTGCCTATCAGATGGTTCATGTTGCGGTGGCAGTGGTCGCCGGGATTCTTCTACTCCGCGCCTGGCTTATGCCTGTCACCGGTGCGCGCCGGGAACGCCTGTGGACTCCCCGGCAGGTGGGGCTTCTCGACGCTCTTCTAGGGGTGCTTGTTGTCCTAACCGCAGTGCTTCCTCCCGCTTAA
>CpN1_14
TTGTCTTCTAACAAGAACGTTGCTCTCCGCAACCTAGCAGTAGCTGCTGGTGCCACCGCTCTAGGCCTTGGGGCGGTATTTGGAACTGCTGGAGCGGCTATGGCCGCTGATGAGCCGGCAACTCCACCAGCCGTAAACGCAGAAAAGCCCGCCCCTTCCATCGAACAGGACACTCCTGTTGACGTGGATAAGCCGGAAACACTAGATCCCGATGAGAAAACCCCTGAGATCGATGATCGTGATGACGTACTGAAGTACGAACCGACCACCGTGAAAGCAGGGCACACCGCTTATGCGGAAATCAAGGGAGATGTTGATGAGGACACCATCTTTGGATACTCACAGTCGGGTATTCCAGAGGGCTGGTTTGTCTCTGTCGATGAAGAAACCGGCAAAGTGAGTGTTAGCGCCAGCCCTGATGCAAAGCCTGGTGACACCTATACTGTGAAGGTCAAAGTAGTGGACCTTGACGGAAAAGTAACATGGGCGGAAGCACCTTTCACCGTGGGTGAGTAA
>CpN1_15
GTGAAAAATCTCCGGTTCCCCCTACATGCGGCGGTCATTACACTCGCTGCATCCGTCGTTCTCAGCGCTTGCTCTGCAACAGGTGGCGCTCCGCGCTCCTCGAATATTACGGGCGGACAATCGGGTGGAGTAGATACGCCTCGCTACGTGGTCGCAATGGTGACGCACGGTGCTCCAGGCGATACTTTCTGGGATTTGATACGTAAAGGCGCGGAAGATGCGGCAAAGAAGAGCAATATAGAGCTGCGGTACGCGTCGGATCCGGAAGCGCCGAATCAATCTAATCTGATTCAAAACGCCATAGATTCCAAAGTCGATGGGATAGCAGTGACTATGCCCAACGCGGAGGCAATTGGGCCAACCGCAAAGAAAGCTGTGGCAGCAAAAATCCCAACGGTGGCGCTCAACGCAGGACTAGATGCTTACCAAAAATATGACATTTCTGCGTTCTTTGGACAGGAAGAAAAGGTAGCCGGAACTCTAGCTGGTAAACGCCTTGCACAGGATGGGGCTAAGCACGCTCTCTGCGTTATCCATGAGCAAGGTAACTCTTCTCAAGAAGCTCGCTGCGCGGGCCTTAAAGAGGGGCTTGCAGACGCCGACGTAGAAATTCTTTATGTCAATGGTAAGGATATGACCAGCGTGCAATCCACAGTGCAGGCAAAGCTAGCTCAGGATAAAAGCATCGACTGGGTGATGGGGCTAGTAGCCCCTGTCGCTCTCACCAGCGTGGATGCAGTAAAAAACTCTGGAAGCTCAGCCAAAATATCAACTTTTGATACTAACGCTCAGTTAGTGACCGCCATTAAGAACGGTACAGTGCAGTGGGCCGTAGATCAGCAACCGTATCTTCAGGGATACCTGGCTATCGATGCGCTGTGGCTCGCACAGCGTAATGGTTCGACTGTTGGCGGAAATAGACCTGTTTACACAGGTCCGAGTTTTGTTGATGCCACCAACGTAGACAAAATTGCAGACTCAGCAAAGGAAGGCCTGCGTTGA
>CpN1_16
TTGATTATTCCTCGCCCTACCGCACAATCCGCAGCAGCAAGTACCGCGGACGTCGGAACTGCCACCAAAAGCGACGATCGGCTACGTCGGCGGACAGGCTTTTCGGCGCTGATTCGGCGTCCAGAGTTTGCCAGCCTGCTAGGCGCAGTAGCCATATTCGTTTTATTTTTGAGCGTGGCGCCGTCGTTTCGCTCCATTGACGCATTAACCACGGTCCTTTACGCAAGCTCTACTTTAGGAATCGTCGCTGTATCTGTGGGCCTGCTCATGATTGGCAGTGAGTTTGATCTGTCCTCGGGGGTTGCTGTTACTACAGCCGCGTTGGCTGCGACGATGCTGAACTACAACTTGCACCTCAACAGCTGGGTTGGGGCGTTACTGTCTTTATTTATTGCTCTGGCGATTGGTGCGTTGAGCGGGTACCTGGTTACCAAGACCGGTATTGATAGCTTCCTGATCACACTAGCGGCATTTTTAATGCTGCAAGGACTTAACCTGGCCATTACTAAGCTCGTAACCAGCCAAGTAGCTACTCCCAGTATCGCGGATATGGAAGGATTTCCCTCAGCGCAAAAGGTCTTTGCCGGTACCGTGCACATAGGCAGCGTCTCTGTGCGCGCGACTGTTTTTTGGTGGATATTCTTTGTAGCAGCGAGTTCATGGTTGCTGTTTAAGACGCGGTTTGGCAACTGGATTTTTGCAGTAGGTGGGGATGCCAACGCAGCACGTGCCTCTGGCGTTCCCGTGGCACGCGTCAAAATTATTTTGTTCATGTTTGTCGGTTTTGCCGCCTGGTTTGTGGGTATGCATAACCTCTTTACCTTTGACTCCATTCAAGCTGGTCAAGGCGTAGGAAACGAGTTTTTGTATATTATCGCCGCGGTGATCGGCGGCTGTGCAATGACCGGTGGGCGAGGCACGATCATAGGCACTGCTATTGGTGCCCTCATCTTTGGAATGACAAACCAGGGGATTGTTTATGCAGGATGGAATCCCGATTGGTTTAAGTTTTTCCTCGGAGCCATGCTGCTTTTTGCAGTGCTCACTAATACTTCCTTTGCCACACTAATCAAGGGGAGAAAATAA
>CpN1_17
ATGGATACGTCTACAACCCCGATTATTGAGCTCCGCGATATTACTAAAAGCTATGGTGCATTTGATGCTTTACGCGGTGTGAACCTGAGCGTTGCGTCAGGTGAGGTAACGTGCGTTTTAGGTGATAACGGCGCCGGTAAATCCACACTCATCAAGATCTTATCCGGCCTGCATAAACAGACCTCTGGAGAGTTGCTTATCGACGGCCAGCCAGTAACTTTTAGCGGCCCCCGTGAAGCATTAGACAACGGCATTGCTACTGTTCACCAAAACTTAGCGGTGGTTGGGCAGATGTCGGTGTGGAGAAATTTTTTCTTAGGACAAGAGCTCACAGGTTTTTTGGGGCGTCTCCGTGAATCTGAGATGCGCTCGATTGCTCAAGAACAATTGAAGACTATGGGGATTGATCTTCCCGATATAGACGTAGAAGTTGAGTCGCTATCGGGTGGGCAACGCCAGGTGGTAGCGATTGCTCGCGCGGTCTATTTTGGTGCTCGCGTTATTATCCTTGACGAGCCCACTGCGGCTCTCGGCGTGAAACAATCTGGCATGGTGCTGCGCTTTGTAGCAGCTGCACGAGACAAAGGTCTCGGCGTTGTTCTTATTACCCACAACCCTCATCACGCGTATTTGGTAGGGGACCGCTTTACCATCCTCAACCTGGGCAATCAGATACTCAATGCATCGCGGGATCAGGTGACCCTGGAGCAACTAACGCAACAAATGGCCGGTGGCGGGGAACTAGAGGCATTGAGCCACGAGTTATCTCGTTAG
>CpN1_18
ATGAATAGCAGCACCATTCGCGGCGCGATCTTGGTTACCAAGGCCGCATACGACAAGTACGCAAACTACCGCGATCGTAAGACTCGTGAAGCATACGATGCGCTACTCAACGCTGCTGATTCTTACGATGACATCCACAAAGACGTGAAAGCCAATGTCACCGAGTTTTATGATCAGTCGCAAGAGCGTGTCAGCTCTCTTACTGAGCAAGCTCGCAAGCGACTTGACTCCGCGATCGCTGATGCCGCAGCGGCTAAAGACAACACAGTGAAGACGGTAAACAAGAAGTCTAAAAAAGCTCAAAAAGCGGCACGAAAGGCTGCAAAATCCGCCAAGAAGAGCGCAGCTCCAAAGAAGCAGCCTAGCTTTGGCAAACGCCTGTTCAACTTCTCTGTCTTCACTACAATCCTTGCCACTATCGGTGCCGTCGCCTACTACTTTTTAAGCAAGCGCAACGTCGTCTCTACTGAACCACCACACGTAGAGGACTTCGGTGCGGATTCTGTGAACACAGAAGAATCTCGCCTTGTCTATTCCACTCAAACCCCGGTGGATGACGAGGAAGAGCATGTTTCTTCTCCGGAAGAAGGCGCCACAGAGCGAGATGAAAAGCTCCTCGGATCCCTAGAAGATCAGCTAAGGCAGCATACGGATTCTAAGGACACCAAGTAA
>CpN1_19
ATGATGGTGCGTATGACTTTGAAAACCGCTACCGCGATTTTGCACACCAACCGTGGCGATGTTGCAATCGAGCTCTTTGGCAACCACGCACCAAAGACTGTAGAAAACTTTGTCACCTTGTCCGATGGCTCCGCAGACTACAAGACTGAGAATGCATCTGGGACTACTGAAGGACCGTTCTACGATGGAGCAGTGTTCCACCGCATCATCGATGGCTTTATGATCCAAGGTGGTGACCCCACCGGCACAGGTCGTGGCGGCCCAGGCTACATGTTTGCAGATGAGTTCCACCCTGAGCTCCAATTCGACCGCCCGTTCCTCCTAGCCATGGCTAACGCTGGCCCAGGGACTAACGGTTCCCAGTTCTTTATCACCGTGGTGCCCACCCCGCACCTCAACAACCACCACACCATTTTCGGTGAGGTAACCGACCCTGCATCGCAGAAGGTTGTTATGGATATTGCTCAGACTGCTACCGACCGCATGGATCGCCCTGTCGAACCAGTTGTGATCGAGTCTGTAGAAATCACGGAGTAA
>CpN1_20
ATGGCGCGAGTACTTGGGGTTTTCTGTATGTTCCACGAGAATGGAGGAATGTCCGACCCGAGAATCCTCCATGCAGCGTATAAACAAGCTCCTGTCACAGTTCTACTGAGCTTATCGACGCTCATCATTTTCCTTATTACGGCTTTCCAATCGCAGTCGATAACCGACAATCTTTATGACTCTTGGATCGGTACCCACTGGATTCTCTATACACCAGAGATGCATGAACCTCTAGGAATGTTGCGCGCAATTGGGTCAATGTTCCTGCATATCGGGCCTGGTCACCTTGCAATCAATATCTTTCTCCTTTTCTTTTTAGGCCGAGAGATTGAGCAATGTATAGGCTCTGCTCTGTTTTGCGCGGCATATTTTATTAGTGGATTAGGCGCATCGTTAATGATTATGATCATGGATCCGCTTTCTCCGACTGCTGGAGCCTCTGGGGCCATTTATGGGTTGATGGCGATCATGGTTGCCATAGCAGTAACACGAAAAACTGATATTCGTGCGCCTCTCATTCTGGTTGCGGTGAACGTGGGATACTCGTTGATTGCCGATAACGTCTCTCTTTGGGGACACATCGGTGGGCTTGTTGCGGGCTCAGTGGTCGCGCTTCCTCTTATGGCTTTTCATCGTAAACACGTTATTGCTGGCGGTACTGGTGGATTTTTGGTTTATGGAATGCCGAGAAATCATCGCGCTTTTACCAAAGACCGGTTAATCACATGGTTTGTAGTAGCTGCGATTGTTGTGTGTGAAGCTATTGGAATTTGGATAGTCGGTATGAAGTTGTTGTAG
>CpN1_21
GTGGATAAAGTTGTGCACTTCTTCCCCACCTGGGTTTTTGTTCGAGAACTTCTGAAAAAAGTGCAGGTCATTCGCCTCGAAAAATCAGAGATTAGAGATTGGAGAAGTGAACAACACTCGTGTAATTATCCACAGTGTGGATAA
>CpN1_22
ATGGCAGAAAGATCAGTGGTAGCGTTACGTTCCCTAGCGCCGGTGGCCAGGGGGCGGGGAAGCAAAGGCGGGTTTACGATTGAAAAAATTGTTTCCGGGGAGCGTACCTCGAAACAATTTTCCTTTGCGTGGTCGTGCACGTCGCAAGGCAAAGAAATGAAGAATGGCACTATTAAACTCACAAACGGGGACGTGCATCATGAGAAACAGCTGGATAAAGATGCCTCGTGCGTGATTAAAGAGGAAGATGCTGATGCAGCGTCTGAGAAGAAGCATTCTTTGAAGTGGTCTGTAGACAGTGAGGAAAAAAGAAGGGGAGTCCGTAACCATATCCATCAGGCAGCCTGA
>CpN1_23
GTGGGTTCTGTAGTTCTTGGCGATGACGACGGCGGCACCGACGTGGTTGTAGTCGTAGGAGGCACGGGAGGGATCTCCGGATCCTCTGGTTCTCCCTGGCAATAA
>CpN1_24
ATGAGACTCTGCATTTATGGAAATGTAGATGATGACTTTTCTCTTTATGGTCGCCTTGGTAACGCTATCATCGGCAGCACTCTACGGAGCCAAATATTCGAGCGATTCCAGAGGACGCGGGTGATTCTTGCTAATTGCCGCAGTGCTCTTTATCTTCACTGTCCTGCTAACTATAGGAAGCTTCAGCTTCTGGCTATAGCCGGTAGAACTAGCCACGAATGCGCGTTCCCAACTGTACGGTTCGTGTTAGAGCTACCAGCTATAAAGAAACGTAAAGACTCACACCGCACCATCTCCCTCGACGATTCCGGCGACTACCGCAGACTCTCCGAAAGCTAG
>CpN1_25
ATGCGCACTCGGCATCTTCATACCGATGAGCAGCTAGCGGCAGCGCTCGGGACGGGCGTGGATAAGCTTTCGGCTTTGCGTGCCGCTTTTCTCCGCGTACGCGGAGGTAGTTCCAGCTACGCAGATTTACCACTCATGCATCCTTAA
>CpN1_26
GTGACGATCAGTGCGCTGGTGAGGTATATGCCGTATTTGGTTGTTTTGCTCATGGTGTTTTCTTTTTCTTTGGTAGTGTTTTGGGTAAGCCCCGCGCGCTGGCTAATAGGGTTAGCCAGCGCCCGGGGTCTCACTGGAACTACCTCAGCATACGCGGAGAAAAGGACGGGAAAACGGCCCAGTGCTAAGACAACTCGTTTAACTCCTGATGGACGCGGAATGACAAGCATTATCCAGCGTACCTACCTGGCAGAAGCTGAATTTATCGTCGACGTAGCGTCAGATACGCATGGTGAGCTGTTGCGTGATGCGCTACGCGCACCGAAGTTCAGCACCTATCTAGGGCGGAAGGCTTTCGCGCCAGCATTCCCGTTCTTTTTAGGCGCCACTGCGGACGTCGATGTGCTTCATCGCATCCCTGCTTGCGATCTTTCTGGCACTAAACGCGATACTGCGCGGGTTCAGATCCATCATCGCAGTGCTGGTCTGCAGACCTCTGCGGAGCATATTAATGTACCTGCGGTGCAGGAACGTTCTGATTGGTTAGAAAAGACAAAAGCGCTGTTTACATAG
>CpN1_27
ATGGCTTCACATCCATACCGGAATCACTGCAACGTCTGCGGCAATCTCCTAAAAAAGAACGGCAAAACGTCCACAGGAAAGACCCGGTACAGATGCAAGGGATGCGGAGCATCGTCGACAGCAACGCGATCAGGGACGCTGCATCAAAGACAGATGAAGGATTTTATAACGTGGCTTTTAGGCCCCACCTCGCGCTATAACAACGATATTTCGCGAGCTCAGCGTCGTTCAATGTCCTGGTGCTGGCAGGTTCCCGTCCCACAGCCAGAGATGTTAGACAACGCGTACATATTGGTATTGGATAAAGGAGCTTCTTTCCGCCCAGAGCACCTTCTCGTGGCATATAACAGCTCCCATGTACTGGGATGGAAATGGGTAGACAAAGACAATAAAATCGCATGTATGCAGGTGCATGACCATTTCCCGCAGCCAAGTGCCGCAGTTATTGACGGAAGTCAATCAACGGCTCAGACAATCCAATCCATATGGCCGGGGATACCAGTACGCCGATGCCTATCTCATATTAGAAAGAGCGTTGATCAAAAAACTTCACAAACACCCCGAACTCAGCCTGCTATAGAGATAAAAGAGCTAACCGATTCCCTTAAGAATGTTTATACGTCCGAACAGGCTAAGTTGTGGCTCGCTCGCTACGCCAGGTGGGAGGACAGATGGAAAGAACTGCTAAAACATCGCACCAATGTTTCTAAAGATAACTGCAGCATAGACGATTACGAATGGGAGTGGACGCATAAAGAGTTACGAACAATCCGCTTCATGTATAGAAAATTGATCAAAAAGGAAGAACTCTTCTTTCCTTTTTCCGGATCCGACATTGTTGCCCACAACGTATTTTTGTCTCGTCGCGATTCACAGTTGGGAGAGACCATCAGCACAGATATTACAAATCTTTTCAGTGCACACCGTGGTATCAACCACGATCATGGCTGCAGAATGGTGGAGTGGTATCTGAATAGTAAGACCGAGTCTCCTTTTATACCCGAGCGCATTATCAGCCATGATCACTGGAGATGA
>CpN1_28
ATGAGGGAGAAAGTTGTTTTATTCTTATCAATAATTATGGCGATCATGCTTCCGGTAGGGAATGCAGCTGCAGCGCCTGTTGTGCATAACCCAGCTTCTACAGCAAATCGGCCAGTCTATGCGATTGCCCACCGCGTTTTAACCACTCAAGGCGTGGATGACGCAGTTGCGATCGGTGCGAATGCGTTAGAAATTGACTTCACTGCGTGGGGTCGTGGCTGGTGGGCAGATCATGATGGTATTCCTACTAGCGCAGGTGCTACTGCAGAGGAAATTTTTAAGCATATAGCTGATAAGCGTAAGCAGGGAGCAAATATTACTTTCACCTGGCTTGACATCAAGAATCCAGACTACTGCAGGGATGCTCGTAGTGTGTGCTCCATAAATGCGTTGCGTGATTTGGCACGTAAATATCTTGAGCCGGCAGGGGTTCGAGTTCTCTATGGGTTCTATAAGACAGTCGGCGGACCTGCCTGGAAGACAATCACCGCTGATCTTCGGGATGGCGAGGCGGTAGCTCTTAGCGGCCCGGCGCAGGACGTATTAAATGATTTTGCAAGGTCTGAAAATAAGATCCTTACTAAACAAAAAATCGCTGACTATGGTTACTACAACATTAACCAAGGGTTTGGTAACTGCTATGGAACCTGGAATCGGACTTGTGATCAACTCCGTAAGTCCAGCGAAGCTCGTGACCAAGGAAAACTCGGTAAAACTTTTGGGTGGACAATCGCTACAGGTCAGGACGCGCGAGTTAATGATCTTTTAGGAAAAGCCAACGTAGATGGACTGATCTTTGGCTTTAAGATTACTCACTTCTACCGTCATGCAGACACCGAAAATTCTTTCAAAGCCATCAAGAGGTGGGTGGATAAGCACTCCGCTACTCACCATCTGGCTACCGTAGCGGATAACCCGTGGTGA
>CpN1_29
ATGCATACCCCTAAAACTATCTCTACAGATTTACCCACTACAGCTGGCATTTCCATGGATCATACGTCTGCCCTTCGCACAGAAAACGTCACCCTTAGCTGGGATAAGCATGTTGTAAGCACCGACCTTAGTGTTGACATACCCACGGGGAAGTTCACGGCTATCATCGGCCCTAATGGTTGTGGAAAGTCAACGCTGCTTAAAAGCTGTGCCCGTATTCTTGCCCCAGACACTGGGTCGATTTATCTTAATCAGCACAATCTCACCCACCTGCATACCAAGGAGATAGCCAAACAGCTTGCGCTTCTCCCCCAAAGCACCATCACTCCGGCCGATATCACGGTAGAAGAGCTCGTCCGCCGCGGACGATTCCCTCATCACAATTGGTTACATCAATGGACCGCCGAAGATACTCGTGCCGTCGACGCTGCTCTCAATGCCGCCAGTGTTAAAGAACTCACTCACAAACGCGTGACCGATTTATCCGGTGGACAGCGTCAGCGCGTATGGCTTGCAATGGTTCTAGCCCAAAATACTCCTACGGTACTTCTGGACGAACCCACCACCTTCCTAGACATCGCCCACCAGTACCAACTTCTTGAGTTAGCACGATCTCTTACAACTCAGCTCAATCGCACCGTTGTCGCGGTACTGCACGATCTACAACAGGCTGTCCGCTACGCCGACCACCTGATTGTTATGAAAAATGGCAGCATCGTAGCTACCGGTTCCCCGCAGGAAGTGATCAGCGCAGAACTCATATCCGAAGTTTTTAATATCACGGTTCGCACCATGCTTATCGACGACCAACTCATAGTCATTCCAACCGAATTACCAGTGCCAAACGTCGCTATGATGCAGGGCTAG
>CpN1_30
ATGACTCATCGCCGTTCCTTGTATACCGCACTTATTCTGACACTGCTGCTGGCCATCTCCGCGGCGGTGGCTGTTTCACTGCCCGGCGCGGGCATCACCACGGCCAAAGTATGGTCGGTTTTTCAAGGCGATGATTCTAGCCTTGCTCACACCATCGTATTTTCTTGGCGAGCCCCGAGAATCGTCACAGCCCTCTTTGTAGGCGCTGCCTTAGGCATCGCAGGATCACTCTTCCAGGCATTAACCCGAAATCCGCTGGGCTCCCCGGACATTATCGGCTTTAATACGGGTGCTTATACCGGGGTTCTTCTCACCATGATGGCGGGCATGACCAGTTTTGCTTCCGTCGCTTTCGGCGCTCTCGCCGGAGGTCTGGCCACGGCCCTCGCAGTCATGGCATTCTCTGTTCGAGTGCGTATCGACGGCCTCCGCATCATCCTGGTAGGCCTTGGTGTTTCCGCAATGCTCTCGGCGTTTAACCGCTGGCTTATTACCCGTGGCGACCTCAATACCGCATTATCTGCTGCTAGCTGGGGCGCCGGAACTCTCAACGGAATCCGCTGGGCCGCAGCCACCCCCGCCGTAATAGCACTAGGCATCATCGTGGCGCTGGCGCTGCTCCTGGGCTCACGCATCGATATCCTCAATCTTGGCGACGATACCGCCACGGCGCTTGGACTCCCGGTAAATCCCAGCAAGTTTGTCCTGTTGATCGTCGGAGTCCTCCTCATTGCGACCACTACTGCCATCGCCGGACCTATTTCTTTTATCGCATTGGCCTCCCCTCATATTGCTCAACGCATCACGGCCAGCCCTCGCACGCCTCTATTAGTCTCTGCACTCACGGGCGCAACATTGCTCCTTGTCGCAGATATCATTGCGCAGCGGGCATTCGCACCCGTTCAGCTCCCCGTGGGGCTAGTCACTGTAGTTATTGGTGGCATTTACCTGCTATCTCTCATTGCCTCAGCTTCCCGACGCGCCTAA
>CpN1_31
ATGGTTTCGACCGCCTCATCCAACCCTAGCCCGATCCGTGGCTTCCTTCGGAAGTCTCAGCCCAACGTACAGCGAACGCGCCGCTCACTGCTTGTCGTAGTGCTGCTGTTAGCGGTACTGCTTGTCGTAGGAAGTATCGCCAGCGTCATGATCGGCGCAAGGCTTATTCCCCTTCCTGAGATCCTTAACGCTCTATTCCATCCAGATCCCACTAATGTGTCTTCCACCATTGTGTGGGACCGACGCGTTCCGCGCACCCTCCTAGCCATTGTCGCCGGCATGTCTCTTGGTCTTGCTGGCACGCTCTCTCAGGCCCTCACTCGCAATCCGTTAGCAGACACCGGCGCACTGGGAATTAATTCGGGCGCTGCTTTTGCCATCGTGGTCGGCATCGCTCTTTTCGGTGCTTCTTCACCATGGGCATTCTTAGCACTAGCACTCCTGGGAGCATGTGGTGCAGCAGCGGTGGTGTACTCGGTGGGTACTCATCGATCAGCAACAGCAGACCCAGTCCGGCTGGTTTTATCTGGTGTGGCTCTGAGCGCAATCCTTTCAGGAATCGGCGAGGGGCTCTCCTTAGTTAATCCGCAGGCCTTTGATCGTTTAAAGAGTTGGATGGTAGGAAGCGTGGACGTCGGCACGCTTATGCCTCTGGGAATCGCCGGTGTGGGTCTTGCCTTCGGCATTGTGCTCACAATCGCTTGCGCTCACGGACTTAACGCACTTGCTTTGGGTGATGCCATGGCTACATCTATTGGCGCATCCACGGCACGCATCCGCTTCATTTCTTTTATTGCCGTAGTAATACTTGCGGCCAGTGCAACCGCTGCAGCTGGAGTCATTATCTTCCTCGGCCTTATGGTTCCCCATGTCGCCCGCTGGATTGTGGGACCTGATCTGCCTCGTGTCCTCATCACTTCCCTGCTTCTTGGACCGCTCGTTCTCGTGGTAGCGGATATTGTGGGGCGTTTGATTGTCCCCGGCGAATTTCCCGCCGGAGTGGTTGTGTCCTTTATCGGCGCACCATTTCTCATCGCTTATGCCCAAAGCAGGAAGGGAGACATGTGA
>CpN1_32
GTGAAAGACACTCAATCTCTGAATACATGGAGCCACCGCATTGCTGTGATGCTGGCTCTTTTCCTTTCAATTTCCCTCATCTTTTCATTGGCCGCATGCTCATCCGAAGAAAAACAATCCAAGGATGCTGGACAAGGTAATGCTGACGTAGCCACCGGTGGTGCACACTTCTCCACGGCTGATGCAGAAACTGCAAAGCTCGGTAGCGACGCAGCTCCAGGTGAGTTCCCTCGTACTGTTAAGCACGCTTTGGGTGAGACCGAGATCAAGGAACAGCCTAAACGTGTGGTTGTTTTGGATACCGGTGAACTAGATAGCGTCCTTTCCCTAGGTATCACCCCTGTGGGAATGGTGACTACTAAGGGAGCAAACCCTGTCCCAAGTTATCTTGCAGACAAAGTAAAAGACGTTAAAAGCGTAGGAACGATCAACGAGATCAATGTAGAAGAGATTGCTGCTTTGCAGCCTGATCTGATCCTGGGCAGTAAACTGCGCGCAGACAAAATTTATGCTCAGCTCGCAGAAGTCGCACCAACTGTCTTCTCCATCCGTCCTGGATTCCCTTGGAAAGAAAACTTCCTTCTCATTGGCGATGCTCTAGGTAAAGAGAAAGAAGCAGAGGCAAAGCTGAACGAGTACACCGAAAAGGTTGAGACCATCAAGGCCTCCGTGCCAGCAGATACCACGGTCTCCCTTCTTCGTTTCATGCCTAAGCGTATTCGCCTTTATGGCAACAAGTCTCTCCTCGGTGTAATTCTTAAAGACGCAGGCCTTGCCCGTCCGGAGAATCAGAACATTGATGAGCTGGCTACTGAAATCTCTCCTGAGACTATCGACCAGGCAGAGGGAAGCGTGATCTTCTACAGTAGCTACGGCAAGCCTGATGCGACCGGCCAAGATGCCATTGTCAATGGCGCTGCGTGGAAGAACCTTAACGTGGTGAAGAATGGTCAGGCGCATGAGGTTAATGACGACGTATGGTTCCTAGGCCTTGGGCCCACCGGTGCTATGCAGATCGTGGAAGAACTCAAAGAACTGCTCCCCAAGAAGTAG
>CpN1_33
ATGCCAAAGTCAAAGATCACCCAGAGCTCCGCTCCTTTTGCGTCGAGCTCTACCTCTAACCGCACCCCGGTGAAGATCAATTCCACGGGCACTCCAGTGTGGTACAAAACCATCATGTTCGGCCTTATTCTGGCCGGTCTACTATGGCTTATTGTCAACTACCTCGCAGGTGAAGATATCGCTTTCATGATGTCCCTTGGCGCATGGAATTATGGCATCGGTTTCGGTCTGTTTATTGTGGGGCTACTCATGACTATGGGATGGCGCTAG
>CpN1_34
ATGAACGATGTGATTGCTGGCCGCTATGAGCTTGGTGAGGTCATCGGCACGGGTGGAATGTCAGAGGTCTACTCTGCCACCGATACTCTCCTTGGCCGCGAAGTCGCCATAAAGATGCTGCGTGCAGACCTTGCCCGCGATGTGAATTTCCGCGAGCGGTTTCGCAGAGAAGCCCAAAACTCCGGCAAGCTGAATCACCCAGCGATTGTTGCGGTGTATGACACTGGCGAGACCGAACGAGCGGGCATCAGCACTCCTTACATCGTGATGGAACGGGTGCACGGTCGAACCCTCCGGGATATCGTGCGAGAAGACGGCCCACTTTCCCCAACAGAAGCCGCACAAACGTTGCTTCCGGTATGCCAAGCGCTGCAGTTTAGCCACGACGCCGGGATCATTCACCGCGACATTAAACCCGCAAACGTGATGATCACTAATACGGGCGCGGTAAAAATTATGGACTTTGGCATCGCCCGCGCGCTTGACGACGCCACCAGCGCCATGACGCAGACCTCCGCAGTGATCGGCACCGCCCAGTATCTCTCCCCTGAGCAAGCCCGAGGCAAGCTTGCCGACGCCCGCTCCGATGTCTACGCCCTGGGCTGCGTACTTTATGAGACCCTTACCGGGCGTCCTCCCTTTGAAGGAGAAACACCCTTCGCCGTCGCCTATCAGCATGTCCAAGAGGACCCGGCCAAGCCCAGTGAATTTGTTTCCGATCTCACCCCTACTGCTGCGGTGAACGTCGATGCCGTAGTCCTCACAGCGATGGCCAAGCACCCTGGTGATCGCTACCAAACGGCTATGGAAATGGGTGCGGATCTTGAACGTCTAGCTCGGCATGCTGTGACAGAAGCTGCTCGCCATTACGTTTCACCTGCCAGCTTGATCAGCCAAGAGCCTAACCCCACCACTATCGTTCCCGTCACTCAGCTAGATCAGCCGGAAGCGGATCCGGTCACGTCGCGAGCAGAAAGAGCCGGATATGAGCGCTCTGCTTTTGCTGGCCCGGCTCATGCCGCGGAAGAAGATCGATCCGGCATGAGCAAAGCAATGAAGGCGGTTCTTGCGGTTCTTGCAGTGCTGGTGCTCGGCGTAGGCGGCGCTTTTGCCTACGATTATGTGAGCAACAGCAGCAAAAATAGATCATTAGTCAATATTCCCAAGTTGGAAAAGACGTCTCAGCAAGATGCAGTGAACCAGCTAGAGCAGCTGGGTCTCCAGGTCAATGTGATCGAAGAGGCTAACCCCGAGGTGCCACGGGGGAAAGTCATCAGAACCAACCCCACAAGCGGTTCCTCAGTACAAAAAAACACCACTGTTACAGTGATTGTTTCTTCTGGCAAGGAAGTCACTGAGGTCCCTGATCTTGCGCGCAAGAATACCGCAGATGCAGCGAAGATTCTTGAAGAAGCCGGATTGCAGTTGGATTCAACTGTTCGTGAAGAAAGCTCAGATAGCGTTCCTAATGGAGAAATCATAGAGCAAACTCCAAGCGCTGGCTCGCAAGTTTCCCGAGGCTCAAAGGTGGTCATCACCGTATCTACTGGAGTGCAAAATGTTCGTGTTCCGGTGGTGACAGGAATGAAGTGGGACCAGGCAGAAGGCAATCTCACGTCACTGGGATTTGTACCCGATGTACGTACTGTGGATGCTCCCGAACCAGCCGGTACCGTTGTTGCCGTCTCTGGCGAGGGAACTGAAGTGCCTAAGGGATCAACAATCACGGTCAAGGTATCCAACGGCCAAATGTTTAACGTCCCCAACATCACTCGGCTTACCGTTGCTGATGCCGTAAGGGCGCTTAATGCTGCAGGTTGGACGGGTACTGCTTCTAAGCTCACTCAGGGAGAACGCGTACCCACGGTATCTTTGTCCGATCAGAATTTGATCGCTTCCCAGGTTCCGGCCGCCGGCACCCCACTACGCAAAGATTCACCAATAGAAATTCATCTCTATGAATTCAGCCTCTCAGCTCTTACTGGCACTCGCTAG
>CpN1_35
ATGAGCATTGATTACGCTTCTCCAGATCCCGCGCTTCAGGCCCTCATCGGCGACGACTATCGTCTCCAGTGGGTTGTGGGTACCGGCGGCATGTCTACAGTATGGCTTGCCGACGACACCCGTAACCAACGCGAGGTAGCAGTCAAGGTCCTGCGTCCTGAGTTTTCTGATAACAATGAGTTCCTCTCCAGGTTCCGCAACGAGGCGCTCGCCAGCGAGAACATCATCTCAGAAAACGTTGTACAAACTTTTGATTATCGCGAACTCACCGACCCATCTGGCCGGACATTGTGCTTCATTGTCATGGAATATGTGCGTGGTGAGTCTCTCGCAGACATGTTGGCGCGTAAAGGAACCCTCGATGAGGATCTTGCCCTCGATGTCCTCGAGCAGGCGGCCCATGGCCTATCCATTATTCACAGGATGGGCATGGTTCACCGCGATATTAAGCCCGGAAACCTCCTGATTACCCAAAACGGCAAAGTAAAAATCACCGATTTTGGTATAGCCAAGGCGGCGGCCGCTGTCCCGTTGACTCGCACCGGCATGGTAGTGGGAACTGCACAATACGTCTCACCGGAGCAAGCTCAGGGTAAAGATGTCACTGAAGCATCAGACGTCTATTCCCTTGGCGTTGTGGGGTATGAGATGCTCGCCGGCAGACGTCCTTTCACAGGTGATTCCTCTGTCTCGGTAGCTATCGCCCATATCAACCAGGCACCACCCGCTCTTCCCACTACGGTTTCCGCCCCAGCCCGTGAGCTTATCGGTATCGCCTTACGTAAGGATCCAGCGCATCGATATGCCGACGGCAATGAGCTTGCCCTGGCAGTGTCTACTACCCGTATGGGGCAGCGTCCCCCGCAGCCTCAGTCAGCACAGCTCCAGCAGATAGCACCCGAACCAACCCCTACTGCTTCAACCCACGCATTAGGTCAGACGGCACAACCCACCACGGTTATCCCAGCCACTGGAGAGGTTCCGCAGACTGTTTCTGTTGGTCAGATGACGGGAACTCATACTGGTTATAGCGCAGCTCCCGCAACAATTCCGCCGGAGGAAAAGAAAAAGAGCTCTGGCGGAGTAGGCACTGGTCTCGCTGTGGGAGTTCTCCTCGCAGCATTATTTGGTGCCGGCGTATGGGCTGCCAGCCAAGGTATCTTTGGCGATTTGTTGGGAGGAAGTGACCAGCCCAGTAGTTCGGTCAATCCCGAGACGATTACCGCAACGGTCACGGAAACGCCTACGATTCGGGAAGAACCACGGCCAATCCAGCGTCCACAGGTAACTCCTACGATTAGCAGTGAACCTTCGGAATTTCCTGATGCCTCAGAATCTGTTGTTCCGCTGCCGCCCACGGACAATCCCCGAACAGCGCCGACCGTAGATCTCAACGAGAGGTCGCAAGTTCCTTCCACTCATCAGAATACGTCTCCCACTCCAACACGCGGAAACGGTTCTGACCCCATCGCCGATCTATTGAACACTCTTAATACCCCAGAACAAGGAGGTGCCCCATGA
>CpN1_36
ATGAACCGATCAATCCGTTTTACTAGCGTCTTCGCGCTTCTTCTCATTCTTGTCCTCCTAGTTAACCTAACTAGGATCCAAGGTTTCAGCCAGGAAAAATACGCACAGAGTCCTTATAACCGGCGAGCCTTCATCGAGGCAAAGTCACAGGCTCGCGGACAAATCTCTGCTGGCGGCCAGGTACTGGCCGAGTCCTATAAAGACGAGAATGGTTACTACCAGCGTCGCTACGTGACCAATCCCATTGCCTATGGGCCAGTACAGGGGTATCTATCCGATATCTATGGAACCGCAGGGTTGGAGTCAAGCTACAACGGGATCCTCAACGGCACGGATGATTCTCTGGGATTCTCACGGTGGTGGGACGATCTCCTGGGCAACGAGCATAAGGGCGCTAACGTAGAGCTCACTCTAGTCCCCAGTGTGCAAGAAGTTGCTTATAATCAGCTGGCCAACGCTGGCTATGAGGGTGCCGTAGTAGCACTGCGCCCTTCTACTGGTGAGGTACTCGCCATGGCCTCTACGCCGAGTTTCGATCCTGCTGCGATCGTGGATCCCACGACTGCAGAATCCACGTGGGCAGCGCTTAATTCCAACCCGGGAAACCCACTCCTTAACCATGCAACTCAGGAGATTCTGCCACCAGGATCCACGTTCAAGGTGATTACAACTGCAGCGGGCCTCAACGCCGGGTATGGTCCAGATTCTAAGCTCACTGGCCAATCTCAGATTACGCTTCCCGGAACTACGGCAACATTAGAGAACTACGCTGGCCAAACATGCGCCGGCGCTAAAGAAGTCACCCTAGCTACGGCCTTCCAGTTTTCCTGTAATACCGCCTTTGTACAGATGGGTATAGATACAGGCGCCGAAAAGCTGCAGGAAGCAGCTAATGCTTTTGGTGTTGGGGATTCCTACGATCTCGGGATTGGTATGGCACGTGGAACGATCGGAGATATTTCTTCTGCAGCGGCCCGCGGGCAATCTGCGATTGGCCAAAAAGACGTAGCAATGTCCGTCCTACAAAATGCGGTTATCGCTGCAACAGTGGCTAATGGCGGCAAGCGAATGGAACCTTACCTGGTCTCCAAGATTGTTGGACAGGATTTAAAGACGATTTCTGAGACCAAACCCCGCGAGCTCAATCAGGCGATCAGCCCTCAGGTAAGCACTACGTTAACCCAGCTCATGAGACTTTCTGAGCGCCATACGGCAGGATATACTGGCGCAGACATCGCCTCCAAGACGGGTACTGCTGAACACGGTGAAGATTCTCGAAATTCCAACCCCCACGCGTGGTATATCGCCTTTGGACCTTCTGTTAACGCCGATGTTGCCGTAGCCGTGGTGGTAAAAAACGGTGGTTCAGCTGGCCAGGCAGCAACTGGTGGTTCGGTAGCCGCCCCAATTGGTCGGGCAGTAATCGCAGCAGCTCAAGCAGCGCGTGGCGCGCAGAGATAG
>CpN1_37
ATGTCTTTTGCTCAACGCCTTGCCTCACGACGCATCGAATTTGGCTTGCTTGTCCTGGCCACTGTTCTCATCGGAGTCACCCTGATCAACCTGAACATGGCGCAGGGTCTCAAGGTAACCACGGAAACGCTGTGGGTGATCGGTGGGTTCATCGGAGTATTCACCATTGCGCATCTGGCCATTTGCTTCACAGCACCCAATGCAGACCAGCTCATGCTTCCCGTGGCCAGTGTGCTTAACGGGCTGGGGTTAGTTACCGTCTATAGACTCGACTTGGCCACTGGTAAATCGCTAGCTGGCCGGCAGGTTATATGGACGCTCGTGGCTATCATTTTGATGATCGTAGTACTCACTGTGATCCGTAATCACCGAATACTCTCTCGGTATTCATATATCTTGGGTTTGCTTGGGCTTGTGCTTCTTGCACTGCCACTCGTATGGCCCACCAAGATGAACGCCGACGCTAATATTTGGATCTCCATTGGCCCCTTCTCTGTTCAGCCAGGAGAATTTTCCAAGATTCTGCTGTTGCTTTTCTTCGCCCAATTATTAGTGAACAAGCGAGCGCTTTTTAATGTGGCGGGATACCGCCTCTTAGGCCTCGAATTCCCTCGGCTGCGGGACCTCGGTCCTATCTTGGCTGTCTGGTTCTTTGCCATTCTGGTGATGGCCGGTGAGAATGACTTTGGCCCAGCACTCCTGCTGTTCAGCACAGTATTGGGCATGCTCTACCTAGCCACCAACCGCGTCTCATGGCTACTCATCGGCGCCATGCTGGTGGTCATCGGCGGTACTACGTTGTACCAGATCTCTTCCAAGATCCAATCCCGAGTAAACAATTTTATGGATCCCCTAGCCAACTTCAATGGCACGGGATATCAGCTCTCTCAATCATTGTTCGGACTTTCCTCGGGCGGCGTTGCCGGTTCAGGTCTCGGACAAGGCCATCCAGAGCTCATTCCGGTCGCAGAATCCGACTTCATACTTGCCGTTCTCGGCGAGGAAATCGGCCTCGTAGGCCTGGCAGCTATTCTGGTTCTTTTTGCCATCTTTGTTACCCGTGGTTTCCGTACGGCATTACGCGCACGTGATTCCTACGGAAAGCTCGTTGCCTCTGGACTTTCCCTCACCATTGCTATTCAAGTATTTGTGGTGACCGCCGGCATTACAGCCCTCATGCCAATGACTGGTTTGACCACACCTTTTATGTCCCAAGGCGGCTCCAGCCTCATGGCTAACTACATCCTTCTTGGGTTGATCCTGCGGATCTCTCACTCGGCACACTCCGGACAGTCTGATGTCGCAGGAGCTACTGCTCAAGGTGGGTCTTCTGTTGGACATAGGCCAGTTGTTAGCAAGGAGGCTCAACGATGA
>CpN1_38
ATGCTCAGACTTAATTATGCGGTGGCCTCCGATAGAGGCCTCGTGCGCGGGAATAACGAGGACTCTGCATACGCGGGTCCTCACCTCATTGCGCTTGCCGACGGCATGGGCGGTCACGCAGCGGGTGAGGTGGCATCGCAGCTGATGATCAAGCACCTCATGCCGCTCGACGCCAGCCCCGACGACAACGATATGCTCGCGCTGCTTGCATCGGGCGCCGACGACGCTAACCGGGCGATCGCGCAGGGCGTGCGGGATGAACCGGCCACCAACGGCATGGGCACCACGCTCACCGCAATCATGTTCAACGGCACCGACCTGGCAATGTGCCACGTTGGCGATTCCCGCGGCTACCGCTATCGCGATGGCGAACTTGAACAAATCACTGTGGATGACACCTATGTGCAGTCACTAGTAGATAAAGGCGAGCTCTCCCCTGAAGACGTCTCCACGCATCCGCAGCGTTCTATGATTTTGAAGGCCTACACTGGCCGCCCCGTTGAGCCTACGCTCACCATGCTAGAAGCCCGTGCTGGCGATCGGCTGTTGCTATGTTCCGACGGACTCTCTGACCCAGTAACGCACTCGACCATAGAAACTGCTATTGCCCAAGGGACTCCCGCCGAGGTGGCCCGCAAGCTCGTGGACCTAGCGCTGCGTTCTGGTGGCCCGGATAACGTCACCGTAGTGGTCGCTGACATCGTGGAAGGCCCCAGTGACGACCAAGAGCTCCCTGTAGTCCCCGTAACAGCAGGGGCATTGAACGGAGAACAACCAGAGGATCCCCGTCCCGATACCTCAGCGGGTCGGGCTGCCATAGTGATGGCGGCACGCCAGCCACAGACTATCCCGGCGCGCGATGCACACACGGTTACAGCAGATCAGGCTAATGCCGTCAACACTAACGAGCCCCCCACCGATGGTGAGAAGAAAAGCGGACGCGGTAAATTTTGGGCGGGCATCATCACACTTCTTGTGATTGCTGCAGCCATAGCCGGTGGCTGGTGGGCAAAAACCATGGTAGATAACAATTATTACGTGACCACTGCCAATGAAGAAGGTCTAGAAAACGCGATCGTGATTGAACGCGGCGTGGATCTTGAATTCTTTGGTAAGCCACTACATTCCACTTACCAATATGCCTGCCTGAATTCCAGTGGCGATCTCTCCCTTATTCCTGAGAATTCTCACGATACTTGCCACCGCTTCCGGCTCAAAGACCTCACCGAGTCTGCACGTAGTTCCGTCGCTAGCCTGCCGGAAGGCAACTACAACGACGTACAGCAGCAAGTGCAGCAGTTAGCCAATCAGCTGCTGCCGGTATGCGTCACCCGCGAGGCTGTGACTAAACCGGAGGAGAAGAAGCCCGAAGACCAAGCACCTAATGGTGCACCCCCTCAAGCGGAAGCAAACCCCGCTGCTCCTCAGGAGCAGGAGGGGGCGTCGCCAAGCAAAAAGCCGGAGCCGGGTGATCTCTCCACTCCCGGAGTGACTTGTAGAGAGGTGAAGTAA
>CpN1_39
GTGGAATCCGTTATTGTTTTCAGCTTGCGCATCGCTCTACTGGTGCTCTTATGGCTGCTGATCCTGCTTGCGCTGTGGATCCAACGTAAAGATGCCAAGACGGCATCACAGTCAAGCGGAGCCCCCGTAGCTGCGCCGGCCATTCCCGGCGCGATGAACGTAAGCAAGCCAGCAAAGCGAGGCGGCACACCGCGCCAGATCGTGATTGTTGAGGGCCCATTGATGGGCTCACGTCTGGATTTGGGCTCATTGGATGAGATTACATTGGGCCGAGCCAAAGAGTGCACGTTTGTTGTCGGCGACGATTATGCGTCGGCACGCCATGCGCGTTTGATAAAGCGCGGCAACGAGTGGTTTGTGGAGGATCTAGACTCCCGCAACGGAACGTTTGTGGGCGGTTATCGCATTGACCAACCAGAAAAAATTAGCACTGGTAGTGACATTAAAATCGGGCGTACAACGGTGAGGTTGGCTGCTTAA
>CpN1_40
ATGTCTTTAATGGACAAGATGGCCAGGCTGGATAGCGCCATGCAGCGCGGCCTGGACAATGGCTTCGCCTTCGTCTTTGGCGGCAAAGTAGTTCCTGCAGAGATCGAGGAGCTTCTCAAGCAGGAGGCCCAGGATAATCTAGTCCGTACATATGAGGGTGACGTCGAGGCGCCAAATGTTTTTCATATTGGTGTAAGCCCTAAGGATCTGGCCAATCTTTCACAGCGTTATCCTTCACTCGCTGATGATTTCGCAGATCAAATGAGCCGCTACAACCGTAATCAAGGCTGGACATGCGTGGGCCCTGTTGTAGTAACCATTGCCATTGAGTCAGGTTTACGTACAGGCCAGTTACGCGCCTTTTCAAGTGTTGATCCAACTCCCACTGGCTATAGCGGCTTCCAAGGAATTGATTATGCCGCACCCGATTCCGTTGATGCAGACGATATAGAAGATATAGAGGACGCAGACAATACGGATCCCAAGGGATCGCAGTGGGATTCCGATTCTTTCCAGGACGATGAAAGCGAGGACGTCGTGCAGCACTATCAGTCGCCGCAGTTCCCCCAAGAGCCCCGCACCGAGTATCTTACGGCGCAGGCCCCCGAGGCTATCCACACGGAGGTTCCAGTTCCTCCGGCAACACCGACTACCCCAACGGTCAGCTTATTGTTGCAGGATGGTTCTTCTCGGACCTATCTAGTCCATGAAGGTTCCAACATTATCGGACGCAGCAACGACGCAGATTTCCGTCTTCCTGATACCGGCGTATCCCGGCAACACGCAGAAATTACGTGGAATGGACACGATGCCATCCTTACGGATTTGAAATCCACAAATGGCACAACTGTCAATGACACCCCTATTGATAACTGGCTGCTTGAAGACGGCGACGTGATCACCGTAGGACATTCCCACATTGAAGTCCGTATTGTTCATCCCACGTACTATTAA
>CpN1_41
ATGAGCCAAACACAAAACCGATACGCCGGAATCTCACCGCCTCCTCGCATTACGCATTTACTATGGGCAACAGTCTTACTTATCAGCATGGTGATTGGTGCCGTATCTGGAGGATTTGCCGCCGGTTTTTTGGCTAAGAAAATCCAGGCACCAGTAACCGACTTTATTGTGGTCGGCGGCATGCTCGGAGCATCGCTGCTAGGCATTGCGCTTTTCTATCTAGGCTTCATACAACGATGCCACTGGGGACGACGAGAACTCGGTTTTATATCTTCAAGCAGATCGCTCTGGCACCTTATGTGGTGGTTCCCATTGACTGTCACGATCGGCAGCATTGGAGCAATGATCGTCGGAACTTCAATGGGATTATCGTCTAAGGAAGCTGATAACGCTGCAGCAGGGTTCCACCTAGGCCCAATTGCGTCCATCGCCTTACTCGCAGGAACCATCCTCATTGTCCCTTTCTTTGAAGAAGTAATCTTCCGACGCGTCCTCCTTGACTGGCTAGCCACCAAAATGCCAATACAGTTTGCGTCTTTTCTCGTGATTCTGGCATTCACTCTGGCTCACGTCTCACCCGCGATAATGGCGTACGTGTTTTTCTTAGGGATCTCTCTGGGGCTCGCCAGACTGTGGTTTTCCACGATGTGGGCACCCCTTATCGTCCACGCAGCCAACAACGCTCTGGTGACAATCATTGCGCTAAGCGCGTAA
>CpN1_42
ATGAACACAATCCGAATAGGAAGCGGACTCGCTTTCTCCCCCAACAAGGATCTTGAACTGTTTTCCCGCATGGCAGCCAAAGGAAAACACCTCTCAGGAGTCGGCCTTGCCGGACACGGATGGACCTTTAAAGACGGAGAACCCGAGCACGCGATCTTTGACCTTGTCTACGAACACAACCCACACCAAGATTTCTATGATATTTTCGCCGCAGCCGGATGGACGCATGTCCTAAGCGCGAGCAACATTCACGTCTTCAAAGCACCGCCTGGAACTACTCCGGCTCACACCAGCATCGAATCCAAGCGTGAAGAATTCACCCGCCAGATAAAGATTTTCTCCCGTTACAGCGCAACAGCCCTGGCAGTCTTCATCGCAGCTGTTTTTATCATCACCTACGTCCAGCTACCTTCTTGGGTCGCTCCCCTGGTGCTGGTGATAACGCTCGCCCCTGTGGTGTACACCGTGATGCCGCTTCTGGGTTACTGTTGGCACCGATTCAGGCTCCCCGCACCGCAATCGCTTGCTTGA
>CpN1_43
ATGGCCCGCAGTTCAGGATTTGATAACGGCAATCTCAGCGACGCCGCCGTTCATATCCTCTTAGCCCTCATCGAACCTCGCCATGGCTACGCAGTAATGCAGTTTCTTCACGACGCAAGCCACGGACATATCGACATCGGCCCAGCCTCGTTGTACACCACGCTGAAAAAACTCACCGCAGCCAATCTGATCACTGAGGTAGATACCGACGAGAACCGCCGCATTTACCACATCACCCCCCACGGGCACGAGGTTCTCACAGACAATCTCGAACGCCGCCGCCAACTCATCACCATGGTCGACTCAATTCTGGAGACATCATGA
>CpN1_44
ATGCGTATCTCTCAATCCCTCACCGTTATAACCTCCACAGCACTACTACTCACGGCTTGTGGCTCTTCCGTAACAGCACCAGAAACATCCACCAGCTCAACAGCCAAGGCCGTGACCATATCCAACTGTGGTCGGGAACTCAGCTTTGATAAAGCACCCGAGGCCCTCGTAGGCATGCATCCAGCACAAACAGAGCTGCTGATCCGCCTAGGACTGAAGGATAAGATCGTTGGACAGGCTCAAGCGAAAGCACAGGCCTTGCCTGATGACGTTGTGGATAAGGCAAAAAACATCCCCACCATTGGCGGCGTGATGCCCCCGAGCCGCGAGGAACTCCTTGCGGTTAAACCGGACTTTGTTTACTCCCCCACCACCTATGAGTTCTCCGCCAAACAGGGGTTTGCCAGCATAGAGCAGCTCAAAGAAGCTGGCGCCGCCGCCTATGTTGCCACTGGCGGCTGCGAAGACCGGCGCATGACAGGTGAGGTTTCTGACCTCTTCACTGACCTCGCCAACCTAGGAACCATCTTTGGGGTGCAAGAAGAGGCTCAGAAGATGATTGATAAAGACAAAGCCGAGCTCGAAGGCGTAGAAAATGCGCTTAAAGATCAAAAGAAACTACGCGTCGCGCAGATCTACAGGGAAGGCGACACCTTGCAAGCCATCGGCGCTGGGATCGAATATGACATCCTCAAGCGCGCCGGAGCAGACAACGTTTTCACCCCAGACCAGAAGAACTTCTCCGAGTTCTTCGCCTCAACGTTAACCCCCGAGGCACTTGCAGCCGAGAACCCCGAGGCCATCGTCTTTGCGGCCTATGACGCAGACCATGAACAATCCACACGCGATTACTTAACCAAGACGTTCCCCGACATGCCGGCAGTCCGGGAAAACCGCATTATCTCAGTCTCCACGTCCGATATGTTCCCCGGAACACAAGGAAACATTAAAGCCGTGAAGCACATCGCCAGCCAGCTCTACCCCGGCGCGGTTAAATAG
>CpN1_45
ATGAACATCGAATTTGATTGCGTGAGCGTGGAATTATCCGGCCGGACTGTCGTTGATCGAGTCAGCGCTTCAGTGGAATCTGGTCAGATCCTCGGGCTGGTGGGGCCAAACGGCTCAGGCAAGTCCACGCTTCTTCGCACCGTGTACCGCGGCCTTAGCCCCGCGTCAGGAACCGTACGACTAGGAGGTGAGGATGTTCGCGCGCTTTCTCATCGCGAGGTTGCCCGGCGCGTGGCGGTCATGCTGCAGGATTCTCCCACCGATTTCGATTTAACCGTTGAGGAGACAGTGATGTTGGGGCGCGCCCCGCATCATTCGATTCTGGGCCGAGACACCGATAAGGACGTCCGCATCGTGGAGGAGGCGATGCACGCCACCGACGTCGTAGAACTCGCGGACCGCATGGTCTTTACGCTGTCCGGCGGCCAGCGACAACGGGTGCTACTTGCCCGCGCGCTTGCCCAGCGCACCCCGGCTTTGCTTCTCGACGAACCCAGCAATCACCTCGACATCAGCCACCAACATGAGCTCATGTCCACCGTGGCTTATCACGGTGGCACGGTCATTGCAGCACTGCACGATCTAAATCTTGCAATGCACTATTGCGACCGGGTACTCCTCCTCAAACAGGGATCAGTGGTGGCCATGGGCACTCCTTCACAAGTTCTCACACCAGAACTCATCCGCGAGACTTTTGCCATCAACGCCCACCTACTCCCAGGTCCAGTCGATCCTGTTCTCGCGTTTACTCCCCTTTCCTCCAGCCTTTAA
>CpN1_46
GTGCCCCACCACAATGCGATTAAACAGCTCAGCGGCAAAACGGCGGGTGCCAGTAAGCAACTCACCACCCGCCGACGCCAAACAGCCAAGACACGACTCATCTGCGCCGTCCTAACCGTTGCCATCCTCATTCTTCTTATCGTTTCCGGAGCAACCGGAACCGTTGACGTCAGCCTTTTAGAGGCTGCACAAATAGTGACAGGGCATCTCATTCCCAATATGCCCTGGATGAGCGATGGCAGCCTTAGCACCCTGCAAGATCAGGCCGTATGGCAATTTCGACTTCCCCGCACACTACTAGCAGGGGTCGCGGGAGCAGGACTAGCGCTAGCAGGGGCATTAATGCAGGTTACCGTGCGCAATCCATTGGCAGAGCCTTATATCCTCGGAGTCTCCTCCGGAGCAAGCGTAGGGGCCGTGCTGGTGATCGTTCTTGGTTCAGCAGCTCTTGGCGGCCTCCCCTTAAACATCGCCGCATTCCTAGGCGCTCTGTGCGCATGCATCGCAGTCTCACTCCTGGCAAGGAAAGATGGCACACTTTCTCCCACTCGCATGATCCTGGCGGGCGTCGCTTTGGGCACATTGCTGAGCGCTATAACAAGCTACCTCACCATTTCCACCAGCGCACAAAACGTGGTGAGCGTGATGTTCTTCCTGTTGGGATCGGTGTCGGCGGCGTCGTTAAGCAGTGTGGTGGCACCGTTGGTCGCGCTTCTTGTTTCACTCGTGGTGACCTACATGCTGGCAAGGCATCTCAATGTACTTATGACTGGCGATGAATCTGCCATGTCCTTAGGAGTGAATGCGACGAAACTTCGCGCACTCCTTTTGGTCATAGCGTCGGTCCTCACTGGGACCGTGGTGGCTGTTGCCGGTGGCATCGGATTTGTGGGTCTTGTTGTTCCCCATATCGCGCGCATCGCGGTGGGAGCAGATCACCGCCGAATGATTCCGGTAACGGTACTGGGTGGCATGGCGTTTCTTATGGCAGCAGATCTACTAGCCCGCACAATCGCGCACCCTACGGAGATTCCGCTGGGCATCCTCACCGCTTTTGTTGGTGCGCCCTTCTTCCTGTGGCTTATGCGCCAGGGTGGCGCAGAGAAGGCGGGGTATGGCCGATGA
>CpN1_47
ATGCATCAGGCCAATCTTTCACCAACTACACCATCGGCAGATGCCACAATGGTGGAAGTTCTGCGTTCACACACGCCAGAAGCTGCCGCCCAATGGTTTGCAGCCATGCCGCACAGCACGGTGACCACGCTGATCACAGACCTTTCCACGGACGATCTATATACACTGGCCACCACCCTAACGCCAGAGAACGCCCGGACTCTGCTTACAGTCTTTGGGCCCGAAGCAACCGCTCGCGTCCTACATGCTTTATCACCACGAGAATGTGCGGAGCTCGTGGTTACGCTTGATACCGATGTTGCCGCACAAACATTACGGCGGCTGGCTATGGATTCCGAAGAATTCGTCGACGATCTTCTATCAGCATTACCCGTGGCCACCTCAGCTGTACTCTCACGTGTGCTTTCCTGGCCCGCAGAATGCGCAGGCGCCTGGATGCGTCCGGAAGCAATCAAAATCCCAGTGCATTCCAGTGTAGGAACGGCTGCAGAGGCGTGTCGTCAAGCCCCTTCTACATTCAACGAAGGCATCTTTATCGTAGATTCAGACATGCACTTGGTGGGATGGCTCGCACCAGCAACTCTCATTACCTCTCCAGATCGGACACCGGTCGAGGACGTCATGGTCGATGCCGCCACGGTAAGAACATGGTCAACTAAGCCGCTCAGCGACCAAGAGCAGGCAACAGAATTGGCTCACCGCTCCCCCACAGGTACAGTCCCCGTTCTGGATGCCGACCATGTCCTTGGGGTAATCACCCGAAACTCCATCACGCGCATTCACGAGTCGGAATTGCGAGAAGATAATGCCCTCCAGGGAGGTGCCTCGCCACTCGAGGTCTCATACCGGCAAGCTTCAATAAAACAACTGTGGCGGGTCCGAATAGTCTGGTTGGCGCTATTGTTCTTGGCCGAGATGTACACAGGAACTGTCTTGCGCCATTTTCAGGATGAATTAGAAGCAGTGGTTGCACTGGCGTTTTTCATCCCTCTGCTGATTGGCACCGGCGGAAACATAGGCACCCAAATCACAACCACCCTCATTAGGGCAATGAGCACTGAGAGTTTAAGACTCCACGACATGGGCCGCGTACTGCCTAAAGAATTAGGTGCCGGCTTACTACTGGGATTGGCCATGGGTCTACTAGGAGCGATTCGTGCTTGGTCTTTAGGGGTGGTCCAACCGGTTATCCTGACAGTCGCCATAGCTCTGGTGTGTATTTGCCTGTGGTCATCCCTGATCGCTTCCTTCCTTCCGCTCCTACTCAAAAGGTTTGGCGCAGATCCCGCGGTGGTATCTGGTCCTATGATTTCTACGATTGTGGACGGCACAGGGCTCGTCATCTATTTCACTGTTGCTCGGCTCATCATTCTGGGAAATTAA
>CpN1_48
ATGGACGTCAGTGCGAGTCCGGTTCCTGAACAAAAAGACGATGACCGAGCACAATCACGCGCCCGTCGATTCACCTTACGTCTAGGGAAAACCCGCACTTTGTACCATCGATGA
>CpN1_49
ATGTTTAACCCTCGAAACGGACTTCCCGTTCCTCCTGCATGGCTTGAAACGGCGATCTTTTATGAGATCTATCCGCAAAGTTTCTACGATTCTAACGGTGATGGAATCGGCGACATACAGGGGATCGTCGACAAGCTTGATTACATAGCCGACCTTGGCGCAAACGCGTTATGGATCAACCCTTGCTTCGATTCCCCCTTTAAGGACGCAGGATACGACGTCCGCGATTACTACACAGTGGCACCGCGCTACGGCACTAATGCTGACCTAGAAAAGCTATTCACAGAAGCCCACAACAGAGGGATCAAAGTTCTACTCGACCTTGTCCCCGGACACACCAGTGAGCAGAACGACTGGTTCCAGTATTCCTGTAAAGCAGAACCCAACCAGTATTCGGATCGCTACATCTGGACATCTCACGCCTTTGATAACGGCGACGGCCTTCCCTTCATCGGAGGCGAGGCACCCCGCAATGGCACCTATATCCTCAATTTTTTCAAGAGCCAACCGGCACTCAACTATGGCTTTAACAAGAAAACACGCCCCTGGCAGCAAAGCGTTGATGCCCCTGGTCCGGTAGCTAACCAAGAAGAGATGGCCAACATCATGCGCTACTGGTTGGACAAAGGCGCGGACGGTTTCCGAGTAGACATGGCCGATTCCTTGGTCAAATTTGATGGTGAAGATAAACAAGAAACCATCAAGGTGTGGCAGAAAATCTTTGCGAGATTCCGCAATGACTACCCTGAGGCGGCATTTGTCTCAGAATGGGGCAAGCCTATTCAGGCGCTTAAGGCCGGCTTTGACATGGACTTTTACCTAGATTGGCGCAACAACGGCTATAACATCTTGGCCCGCAACACAGACGATCCGCTAGGGCGCAGCGAAGACCTCAGCTTTTTCAAGCAGGTGTCCGGAACCTCGCCACAGGAGTTCATCGACCAATACTGGCCGCAATATGAGCAGATCCGCGATCTTGGGTACTTCAGCCTAATCTCTTGCAATCATGACACCCCGCGTCTTGCGCCTCGGCTCAACGATGCCGAGCGCCGCCTGTTCTTCATGTTTCTACTCACCATGCCCGGCGTCCCATTCATCTACTATGGCGATGAAATTGGCATGCGCTACCTCGATATCCCAACTAAAGAGGGCGGATACCAACGCACTGGTACCCGCACGCCAATGCAGTGGGATGCGGCGAAGAAAAACTACGGGTTCTCCAGCGCACAAACAGAGGAGCTATATCTTCCACAAGACACAGCCGCTGATGCCCCGGATGCGGCCTCGCAAATGCTGGATCCCGCGGCGTTACGCCCCTTCATACAAAAGCTCATCGGGCTGCGGTCGCAACATCCAGAGCTGCACGCAGACAGCGACTTCTCATTCCTGTGGGCACACGATAACTCCCGAATCCTCGCTTATCGCAGAGAATCCTCAGACGGAAAGCGCTGTGCAGTAGCCCTTAATGCCGGCGACACCGCAGATAGCATCACTCTAGAGTCCCCGGCGACCATCATCGTGAGCTCCGGCGACGCCCGAGTGGAGGACAACACCGTGCACTTGGGGCCGTCATCGGGAGTAGTGGTGGAATTAGCTTAA
>CpN1_50
ATGTCCTGTACAACCCATGCAGAGCACACCCACACCCACGGCCCTGAGTGCGGTCACGTAGCTGTTCCTCACGGTGATCACGTTGATTACGTCCATGACGGCCACCTCCACCGTGAACATGAGGGCCACTGGGATGAGTGCGAGACCACCGAGCATCATGTTCATGAGAACCACGATCACCAGCATGGCCCTGAGTGCGGTCACGTAGCTGTTCCTCACGGTGACCATGTGGACTACATCCACGATGGACACCGCCACGCTTTTCATGAGGGCCACTGGGACGATCACTAA
>CpN1_51
ATGACGTCGCTTGCTATTTCACTTCACTTTGCTTCGCGTGAAAGTGGCGAAGCACTAGTGTCCGCAGTTCTCATCTCAGGAGCTTGTGCACAGGTATTTTTATCACCGCTCCTCACGCCTTTTTTTGACAGGTTTAGGCCACTTACCGTCGCACAGACTGCCGCATTCATAGAATGTGTCGCTCTGGTACTTTTGTGTTTCTTCCCCGAACCAGCGTTCCTCATTGCCGGAAACGTTGTGGTGGCTACATTAAGTGGCTTGTCTATCCCAGCCTATTTTGTGATCGCGGAAGAATGCGCACCATCGCACAATCAGGCACACGTATTTTCCCTCCTTGACACCGCACGGCTCAGCGGAAGCTTCGCAGGACCTGCGCTGGGTGGCCTTCTTTTAGATTTTGGAACCCTGAGCACTGCACTGGCCTACGAAGCTGCAGCCGTTGCAGGCTCATTCCTTGTGTTATGCATACTAGGTTTTCGTCTCCGCAAAAACTTTGCACAGATTAATAGCACCAATACCGGGCGGAAACCGCTCAAAATTTTCCGCAGCATCCTTGAGGCTCCCGCGCTGCTCCTTACTCAACCTCACACGCGCCAAGCACTGACAAGCATCTGGGCCGCCATCATTTTTACGTCCATCTACAACGTGGCTCTCGTCTTCTACGCCACGGAGAAGCTCCAGGCGAGTGGACTTATTTACGCAATCGTGGCCCAAGGCTTCATCGCAGGGCGCATTTTTGGCGCACGCATTTCCGCACGCCTCACCGAGACCAACGCGCTGCCTACCTTGGTTAAGGCTGGCGCCGCCATGGGTTTGTGCATCGCCATTCCGGGATTCGTGCCGTCACTTCTTGTATGTATCCCATTCTTTGCGCTGGCCGGAGTCTGTAATGCTCTCCAGGTTGCCGCGCTCAGGATAGTCATTGTCGGCAGTGTACGACCAGCGATCAAGTCCAAAGCACTATCAACAATGGGCACGGTTAATAACTCAGCAATGCTCGTTGGCTATATCGTTGGTGCCCCGGTCATCACTAGCATCGGCCCCAGCTTGGCACTTGTTGTCGCTGGCCTCGGCACGATGCTTTTTACAGTGCTACCGCCAACGTGGCGAGCGCTGCGCATCGCCACTCGCGGGAAGACGGTTACTTCCTCACCTTCTTGCTAG
>CpN1_52
GTGCTTGCAACGAATGTCACGACCCAGCAACATGCCAACATCAAGGCCGAGCCCCATGCCCACACACTTGATCGGAGCGACACTAAATTCTTCGACAAGCTCCCGCCTCAACTTGAAACAGAGCTTGCTGGTGTTTCTCCCCCAGGTGCAGCAACACGGCGCAACCCTCGTGAGGACGCTCCCGTGGGTACTCACAAAATTCGTCGATAA
>CpN1_53
ATGACCCCCACAGGACACAGCGAACCTTTCGACGATTTCCCACACGATGTCGAAGCCCTGTTGGCGCAGGCACCTGCACCAATAATCCCCTCGGCGCAATTACGAGACAACATCCTCGATGCCATTGCCGATATTCCCCAAGAGGAACCAGAAGCAACGCATGCGCCGCCGATCGATGTCCCAGCTGAGCCTATTGCGGATGTTATTCCGCTATCTGGGCGCCGTAAGTTTACGCGTGGGTTTCTTGCCGTGGCGGCGTCGGTAGCCATAATCGCTGGCGGCTTTGCATTTTGGCCACAAGCAGACCCGCATGCAGAAATGCACAGTATTCTAGCGGCTTCTGATGTACGCCAGGCCAACACTCATGCTATGGGCGCATCACTGGACATTGTTGTGTCCTCGTCAATGAATGAGGGCGGCGCGCTTGTTGATGGTGCACCCAAACTCAGCGAAGGCATGGGCGCACAGGTATGGGCAGTGATGGCAGACGGCTCCACAAAATCCGCCGGCGTTATCGGACCCGAGGATCACGATGGAGTATGGATGCCATTACCAGGGGAAACCTCAAAGGTGATGATTACTGAGGAGCCACTCAAGGGCAGCTCTCAGCCACAGGGCACAGTCCTTGCCGTAGTAGATGTGTAA
>CpN1_54
ATGATTTCCACCCTTTCCGTTGTAGAGTTACCGGTCATGGACCCCGATAACCTGCTTGTTGCCAGCGCTCACGGCGACCAGCGGGCATTCGCCGCCCTGTATGACCTACTGGCCCCGCAAATGTTGGGTTTGGCAGCACAGATCATTCATGATCGTGCGCAAGCCGAGGAAGTCATCCAAGAGGTATTCATTGAGCTGTGGCGCAGCGCTAAAAGTTACGACCCAGCCAAAGGCGGTGCCCGTTCCTGGGCGCTACGACTCACACGCTTGCGAGCAATCGATCGCTTGCGTTCCGACGTAGCCACCAAACAGCGCGACAACAAAGACTTCCTAGAGCAAACCACAACGTGGCACGCAGCCGAGGAAGAAGCAGTGGAATCGCTGGAATCGCAGCGAGTTCGCAAGCTTGTCGACGCCATCGGCGAACCACACCGCACCGCCGTCATGCTGGCTTATTTCTCCGGTCTAACTCACCCCGAAATTGCCCAGGCCACCGGAGTTCCCCTTGGTACTGCCAAAACCCGGGTCAGAGATGGATTAAAAAAACTTCGCTCAGCGATGAGCCTCATGCAAGGAGGTGCACAATGA
>CpN1_55
ATGAAGAACACCACGATCCGTAAGGCACTTATCATCGGCGCATTCTCTGCAGCTGCCCTCGGCCTCACAGCCTGCGGAGACGATCCAGCTCCCGCCAGCCAGACGTCCACGAGCGAATCTTCCCAGCCCTCCGATGCAATGTCTAAGGATGCCATGACCAAGGAGGATGCTATGACAAAAGACGCCATGCCCAAGGACGCCATGGATCGCATGGAGCACAGAGAAGGCATGGACGGCAAAGACCACATGGATCGCATGGAACATACAGAACCCAGCGACGCTATGAAGCACTAA
>CpN1_56
TTGGATAATCGCAATTACACAGGTAGAAACATTGAAACTGTTATCAAATCAATGAAATTCACAGTTGTTTTTATTTTTCCAATCCAACGCACACAACAGCTCCGAAGTACTCAATAA
>CpN1_57
GTGTTCCTTTATGTGCTTTTATATTTCAGCTTTAACAATCTTTTGGGAGCACGGCACCTTCTGGTTGCAACCATGCGCGGCGGCTCCCTTCGCACTCACGACGCAACAACAATGGCAGCAATGGTGCAGTGCACGAGCCGTTATTAA
>CpN1_58
ATGCTTGAACTCATTTTGATCGGGCTTATCGGTGGCATCGTTACCGGTATATCTCCGTGTATTCTTCCGGTTCTTCCGGTCGTTTTGGCGGTTTCCGTAGACCGTAAACCTACCCATGTGATTTCTGGCCTGGCCCTTAGCTTTGCCACTATTACTTTGGTGGGAACTCTGATCCTTGGTGCGCTGGGATTGCCTAAGGATGTGCTGCGATGGGGAGGCATTATCTTGCTGGTCCTGGTGGGCGTAGGCATGATTGTGCCTAAGCTCGGCGAGTGGATCGAGGCACCATTTAACCGCATTCCGCGCCCAACATCGCTACAGCTCAAAGCGCGTAATAAAGGCGGCTTTGCTATTGGCCTAGCGCTGGGAGCTGTGTATGTTCCATGTGCGGGACCGATTCTTGCAGCTATTACGGTTGCCGGCGCAACTGGCGATATTGGACTTTCTACGGTGATCTTGACCGTAGCGTTTGCCATAGGCGCAAGCCTTCCACTGCTCATTTTTGCTCTCGCAGGTAACAAGATGGGTGAGCGTATCGACGCCGTCCGGAAGCATCGGGGCATCGTCGGCGCAATTATCCTGGCGCTGGCGCTGGCACTGGCTTTGAATGTTCCCGAGAAACTGCAGCGCAGCCTTCCTGACTGGACTGCCGGTGTGCAGGAGCGACTGAGCGATAACGAGGCTGTTCAGAATGCCCTCAGCAACGGAAATGGCAACCTAGATTCTTGCCGTAGGGCTGATAAGGGCAGCCTGCAAGACTGCGGATCGGCGCCAGAATTTGAGGGTTTGACCGGATGGTTTAACACCGATAAACCAGTGGGAACCCATGATGGCAAGGTGACTTTGGTCGATTTCTGGGCTTATGCATGCATCAACTGCCAGCGAGCAGGTGAACACATTACTAAGTTGTATGACACGTATAAGGATGCCGGACTTGAGGTAGTGGGCGTGCACGCGCCCGAGTATGGCTTTGAGCATGAGGCTGCCAACGTGCGCGCAGCGGCAAAGCGTGAGGGGATTAACTATCCAGTAGCGCAAGATAATGACTTTGTTACCTGGAAGAAGTTTAACAATCGATACTGGCCAGCACGGTATTTGATTGATACTAAGGGTAATGTGCGCCATATTCATGAGGGAGAGGGCGCTTATGCGGAGACTGAGCAGCTTGTTCGCCAGCTTCTCAAGCAAGCTAACCCCGATGTTCAGCTACCTGATCCTATTGAAACTGGTGGTGGAACAGATTCTAAGCTCACCGAGCAGCGCAATCCGGAGACTTACTTGGGTGCTGAACGTGCCCGTTTCTTTAACAATAATAATTATGGCCTGGGAGAACGCGACTTTACGTATAAAGAGCCCAGGAAGGGACAGTACTCGCTCAGCGGTAAGTGGGACGTGAAAAATGATCACATCGTTCCTGTTAAAGATGCAAAACTGTCGATCAACGTACACGCAGCTAAGGTTCAACTTGTGGTATCGGGACAAGGAAAGGTGAAAGCTACTTTCCCTGATGGTAGTGACAAAACTTTTGATGTATCCGACGGCACAATAGACGTCTATGACGCAGATAAGCCTCTTGACGGCATAATTTCTTTGGAAATCGAGCCAAGTGTAACGGCATACTCGCTTACTTTCGGGTAA
>CpN1_59
ATGGGGTTTTTGCCTTACGAGGCATTCGAGGGGGAAGTAGCACCTGTCGCGTCTGCCAGTGATGCGGAAATCATCGCTGGTGTGAAAGCGATTGTAAAAGCTGAGGGGCCGGTGTTGGGCTCTCGTCTTTTTGTAGCGTACTGCCGTGCTTCAAACCAGAAATTAGGTCGGCGGATTCGTGAACGCCTCATGTTCGCATTAGAGCAAGCCCTTAACTCTGGTGACATAGTAGCTGACATACCCTTTACTCGATCCAACGCTGAAGCCATGGTGCTTCGTCCTCGCTCTAGACCTGCAGTAGTGGTGCGTTCATTAGGTCCGCGTTCCCTCGAGCAAGTTCCGTTAGCGGAACTTCAGACCGTTATGTGCGGCATTGAGGCGGAGAATCCAAAGATAGGCAAAGGGGATTTGTACAAGCAAACCCTAATTTTTTATGACCGTTGGGGGAAGTTGAGCAATAAAGTACGCTTGATTTTAGATCCAGCTTATGACGCTGGTGGCCTCGGCGGTGAAGGATCGCGCCCCGCCATTAGCCGTCCGTATGCTTCTGGGCGGACGCCTGGATATCCTGGACAACGGCGGGGGAGATACCGGACTACGGTCCGAAAAGCTATGCGTGATTGGTAG
>CpN1_60
ATGAGTTGGTTTTCCGATCTCTTTGCCCTACTCACTACGGCTTCTCAGTGGTGGGGGCCCACCGGATATCTTGCCCGTATTGGTGAGCACATAGGAATCAGCCTGGCAGCCGTGGCCATTGCTGCCGCCTTTGCTATCCCAGTCGGTGTAGCTATTGGACATACCGGACGAGGCTCCGCAATAGTAGGAGCGATCAGCGGTGCCGCACGCGCGCTACCCACACTTGGATTGCTTACGATCTTCGGCCTTGCCTTAGGTATCGGATTAGAAGCACCACTCATAGCCCTAGTGATACTCGCTATTCCTTCATTGCTAGCCGGAGCTTATGCAGGAGTTGCCAGCACAGATCATGACACCGTGGATGCTGCGCGCGCTATGGGTTACACGGAGTGGCAGATTATTAAAAACGTGGAACTCCCCTTGGGTGCCGCCGTGCTCGTAGGCGGTATACGCTCAGCAACATTACAAGTCACGACCACGGCAACCCTTGCAGCTTATACGTCAGACGTAGGGCTCGGACGTTTCATCTTCCATGGCCTAAAGGCTCGCGACTATATAGAGATGCTTGCTGGTTCCGTTTTGGTTATTGTGTTAGCGCTGATCCTTGACCTAGTACTTTCTATGTTTCAGCGAACCACTGGGGCACACAGCGCAACAGCATAA
>CpN1_61
ATGAGGTGGCTACGTCATGCGTGGCCATATGTGCTGGATATGGCAGCAGCCCATCTCTTCCTCAGTATTCCAGCAATCCTTATTAGTATCGCGGTCTCCATCCCCATCGGCATGTTTGCCGCCCGCAATCCGCGCGTAGGAAACCTAGTGGTATCCGCGGCCTCCCTGGCTTATACAATCCCCGCCCTTCCTATGCTGATATTGGTTCCTTTCATCGTGGGAGTACCCCTGCGATCAGATACTAACGTCATTATCGCGCTATGCATCTATGGAGTCGCTCTTCTTGCACGTACTGCAACAGATGCTTTTCGTTCCATACCTGAGGACGTGCGCATATCCGCATCTGCCCAAGGCATGAGTGCGCCCCAGGTTGCGTTAAAGGTTGATCTGCCTCTTGCTATTCCGGTATTAATCTCCGGCATTCGCGTGCTCGGTGTCTCCACTATTGGCCTGGTGACCATCGGCGCATTAATAGGAGTGTCTAGCCTGGGAACACTGTTTACTGATGGTTTTCAACGCAATATTACTGCTGAGGTACTCACTGGTATAGGTGCTGTAGTCATACTCGCGGTGCTTTTCGACGTCCTCTGTCTCATCCTTCAACGCGTACTCGCACCTTGGTCGGTGATAAAGAAATGA
>CpN1_62
ATGATCGAATTTATCGACGTCAGCAAGAGCTACGCTAACCCCCGCAAAGAAAAAGGTGACAAGAAAAATAAGATGCCAGCAGGCACAGCATCTGAAAAGCAAACGCCAACAGAAAATGCTGTGAACAACTTCAACCTTGTTATTCCAGAAAATCAAACCACCGTTTTTGTTGGTTCCTCCGGCTGCGGCAAAACCACGCTCCTGAGAATGATTAACCGAATGGTTGAACCCACGTCTGGAGAGGTTCACGTGCGCGGCCGAAACGTGGCCGATGTCGATCCCGTAGAGCTTCGCAGATCCATCGGGTACGTCATTCAAAGCGGCGGCCTCCTCCCTCACCGCAAGGTGCTGGATAATGTGACAACGGTTCCCCTGCTTAACCGCGAGCCCAAAGAGGAAGCTATCCGACGCGCCCGGCTGGCCCTAGAAACAGTAGAGCTCGACCCCAGCTTTGAAAACCGCTATCCCGGTGAGCTTTCCGGCGGACAGCAGCAGCGCGTTGGCGTCGCCCGCGCACTTGCCGCAGACCCAGACATTCTGTTGATGGATGAGCCTTTTGGTGCGGTCGACCCGATCGTGCGGCGCGCACTACAGCAACAACTCATTGAGTTACAGGCCCGCCTGCATAAAACCGTGGTGGTGGTGACCCATGATGTCGATGAGGCCTTCCTCTTAGGCGATAACATCGTGGTGCTAGAAAAAGGCGGAAAGATTGCCCAAGTTGGAACGCCCACGGAAATTTTCGCACAACCAGCCAATGATTTTGTCGCCCAGTTCATGGGCACCCATCGGTCAGATAGAGACTTGCACACCACGGTCATCGGTGGCTCACGGGTTGTCGTGGATAAGCAAGGTCGTCCGGTCGGTCGACTAGGTGCAGACTCATGA
>CpN1_63
ATGGACATCCTCAACAAGGCTAAAGAACTGCTAGATCAAAACGCCGACAAGGTAAAGGATGCGGTAGAAAAAGTTGGCGATCTTGTCGACGAGAAAACCGACGGCAAGTTTGCAGACAAAGTCGACCAGGTCCAAGAGGCCGTAAAGAAGAAATTAGACGAAAAGTAA
>CpN1_64
ATGCTGGGGCACATGACGCTCTACTCGGACACGCTTTCATTGCTCACCCGCATGGTGCAGAACGCCTGCGTCAACGACCTCACCCCCGATTCAGGACAAGAAGTCCGAAATGCCGACACTCTAGAGGAATTCTTTGCCGGCGAGGCCGTCACCATCGACCGCTACGAGTCTCACCCAGGACGTGTAACCATCGTGGTTACGGTCCCCGGCAACGACCCCACCGCCGAGCCGCTTACGCTGCTAGGGCACACAGATGTGGTGCCCGTGGATGAGAAGAAATGGACCAAGCCACCCTTTGAGGCACTCATAGAAGATGGGAAAATGTACGGCCGCGGCACCGTAGACATGCTCTTTATCACCGCGACAATGGCAGCCGTGACCCGCGAAGTAGCACGGAAAAAATCCAATCACGGCACCCTTTACTTTGTAGGCATCGCAGATGAAGAGGCTCGTGGCGGTTTAGGAGCTCAGTGGCTCCGCGAACACCACCCGGACGCGTTCAGTTGGAAAAACTGCGTGTCGGAGACCGGTGGCTCTCACCTTCCAGGCGCAGATGGTTCCGACTCCGTGATCGTCTACATCGGCGAAAAGGGCGCTGCGCAACGCAGGCTCCACGTCCATGGCGACGCCGGCCATGGTTCGGCGCCATTCCAAAAGGACAGCGCCATTGCAAAGATCGGCGAGGTGGCGCGTCGTATAGCTAGTATCCAACCATCAGTGCGCAGCGACGACACATGGCACGGCTTTGTACGCGCGTTCCGCTTTGACCCAGACACAGAGCGCAAGCTTCTCGACGGCCACCCCGATTCCTACAAATCCCTCGGCGAACTCGCAGCATTTGGCCATGCCATCTCACACCTCACCATCGCCCAAACAGTCCTCCGCGCCGGCCAAGCCATCAACGTTCTACCCAGCCACGCATGGCTAGAAATGGACATTCGAACCCTCCCTGGACAGTCGGACGAATACGTTGACCAGCTACTCAACCAAGCCCTAGCCGATTTAGCACCCGAGGTCACCATCGAACACCTCATCAGCGAAGAGGCCACTATCTCCCCCACAGACTCGCCACTCTATAACGCTATGAGAGATACGCTGCTGGAATTCTTCCCCGAGTCCACCGTGGTCCCCATGATCGCACCCGGCGGCTCTGACCTGCGCTTTGCCCGGCGCGCAGGCGGCGTGGGCTATGGCTTTGCAGTACACGCCAAACAGCGCACGTTGGGACACGCGCACGCGCAACTTCACTCCCATGATGAGTTTCTTTACCTAGAAGATTTGGAACTCACCGTTGCCGGCTATCACCGACTTGTAACCCGCTTCCTAGAACACTCATGA
>CpN1_65
ATGACTGACATTCTGGAACTTGCCCGGACCAAGGTTCTTGAGGAAGGCAACGGCCTGAATAAGGACGAGGTCCTCCAAGTGCTCACACTAGAAGAAGACAGAATCCCTGAACTCCTTGCGCTCGCACACGAGGTGCGCCTCAAGTGGTGTGGGGAAGAAGTCGAGGTAGAAGGCATTATCTCCCTGAAGACGGGTGGTTGCCCTGAAGACTGCCACTTCTGCTCCCAGTCCGGCCTTTTTGAGTCCCCCGTTCGTTCCGCATGGCTCGATATCGCGGGGCTTGTGGAAGCCGCAAAACAAACACAGAAGTCTGGTGCCACCGAATTTTGCATTGTTGCTGCGGTAAAAGGCCCGGACGAGCGCCTTATGAGCCAGCTGGAAGAGGCAGTAGCTGCTATCAAATCTGAGGTGGATATTGAGGTGGCGGCGTCGATAGGCATCCTTACCCAGGAGCAAGTCGACCGGCTCAAGGCGGCGGGCGTGCACCGCTACAACCACAACCTAGAAACTGCGCGATCGTACTTTCCCAACGTTGTTACCACTCATTCATGGGAATCGCGCCGTGAAACTCTGCGCATGATCGGGGAGGCCGGCATGGAGGTCTGTTCCGGCGGCATCATCGGCATGGGTGAAACGCTGGAACAACGAGCAGAATTTGCCTGTGACCTGGCAGAGCTCAATCCCACTGAAGTCCCCATGAACTTCCTTGATCCGCGCCCGGGCACCCCATTTGCAGATCTGGACGTTATGGAAACCCCCGATGCATTGCGGGCAATTGGGGCATTCCGACTTGCGCTGCCCAAGACCATCCTCCGATTTGCCGGTGGGCGCGAGCTCACCCTGGGGGATCTGGGCACCGAACAAGGTTTGCTCGGCGGCATCAACGCGGTGATCGTGGGTAATTACCTGACCACGCTGGGCCGTCCAATGGAAGATGACCTGGATATGCTGGGCAAACTGCGTCTTCCCATTAAGGCCCTGAACGCGAGCGTCTAA
>CpN1_66
ATGAAAACCACATCAACCGAGCTTATCCAGGTAATGCTTGCTAACGAGCCCCCGCTCTTTCACCCCAACACCGGACAAGAAATCGCTGCGGGAGAGACAATCAGGCTTTCTCCCTCGGCGCGCGCCGGGCTGGAAGCCCCGCGTTTTTGCCAGATCTGCGGGCGTCGCATGGTGGTGCAAGTGCGTCCCGACGGCTGGGAGGCAACCTGTTCGCGGCATGGCACGGTGGATTCCGTGTATCTGGGGCGGCGCTGA
>CpN1_67
ATGACGTTTAAAAGCTTTGAACAATATGCAACAGCCAAAGGTCTGAACTGCCGCGTCACTCCCGAGCCGCAAAATAGTGACTACCAGTCTGGGATCACAGAAATTGCAGGGACCACATGGCATATACGTACGGCGCGCACCACACCGACCAAGAAAGGTGCTTTTGTAGCTTTTTGGACTCGGGACAAAGCCGGGAAAACCACACCGTTTAGCACGCAAAATGCACAAGGCGGGTTACTGGTGTTTGTGGAGCAGGGCACGCACCGGGGAGTCTTTACATTTACTGCAGAACACCTTGAGCGCCTAGGTATTACCGCAGGGTGTTCCGCAGGCAAACGTGGTTTCCGGGTATATCCAAGCTGGTGCACTGATCTCAATCCACAGGCCACCGCCGCACAACGCGCCCAAGCGCCCGCGTTTAGCTGCTACTGA
>CpN1_68
ATGAAAAAAGGCGTGGGTGCGGACGTAGTACAACAGTTGGAGGAGATCTACGCGGCGTCGATAAGCCTTGCCAAGGAGATCATCCTAGAGACTGGCGAGTACGGGCGCTACTGCGATGTAGTTTATCCCAAGCTCATAGTGAAGATCCTTAGCTGGCACCCCGTTGATCGCACCGAGCCTTTTGGTTATGTGGACGCTGCAGGATGCTACTCGGCGGTGCTCTCTAAGCCGGAGTTGATCCATGATTACCTTTGTGAACAGCTGGAACGTCTCTGTGCAAATTATGAATGCGTGATTACCGTGGAACCTTCCACAGTGCGCATTCCACCGGAGTATATAGACGTAATAGAAGGCGTAACCGAGGCTCGTCGTGCAGGTGATGTAGCTGCCGAAATCCCACGACCTACCTTGGATGACGTTGATGATGCCATTATCGACGGCGAATGGGATGCCTTCCACGGCGAGGAAAAACCGCTCTTCCATTTCACCCCGCAGCGTTTTGATATTGCGTGTGCGCGCATCCAGCATTACACCGGAATTTCCCCAGCTAGCGTGCAAAAATACATACTTTTTACAAACTATTCCATGCATGCTCGGGAATTTGTGAACTTTGGGCTATGCGAGCTGTCGCGGGAAGGATCGCGTTACAGCGCATTGGTGCTTCCCGACGGCCACAAGATCACGCGCGACCAGGCGGAGCATATTGATCGGGAAAGCCTGAGCCTGGAATCCAGGTTCCAAATGCCGCGCTATGACCTAGTGGCGGAAGACGGAATGGGCATCACCATGATCAATATCGGTGTGGGACCGTCCAATGCCAAGACGATTACGGACTGCCTTGCTGTGCTTCGACCGGAAGCGTGGGTGATGATCGGGCATTGCGCTGGACTTGACGGCCGCATGCGGATCGGTGACCTTATTCTGGGGAACGCCTACCAGCGCGATGACCACCTCCTTGACGACCATATTCCTCTTGATCTGCCTATACCCGCAGTTCCAGAGGTTCAGCGTGCCCTGGAAGCGAGTGTTCGGGAGGTATATGGCGAGGATCTTTCCTTGATGCGTACCGGCACCGTCCTCTCCACCGACGACCGCAACTGGGAATGGCACACCCCGCAAAAACTATGGAAACTACTCCGAGGCTCTACTGCAGCTGCCTGTGACATGGAATCGGCAACGCTAGCGGCTAATGGATACCGCTATCGCATTCCTTATGGCACCTTGCTTTCCGTTTCTGACCTTCCGCTTCATGCCGTTCCTAAACTGCCGGCTGCAGCGCAAACCTTCTATGCAAATTCCAAGCAGGCGCATGTGATGTGTGCGGTACATGCCATGGAGCTTCTTGCTCTTACTCCGGAAAAGCTGCGGACGAGGAAGTTACGCCGTACGATCGGGGAGGTGCCATTCAGATAA
>CpN1_69
ATGGGGAAAGCGGGCGGCCCGAGCAATGCGTTGTCTATAGAACAAACAACGCAGATAGACAGCGCAGACGGGATTGATGCCTCCAAACTGCTCTTTTCCTCTTCCCAAGCCGTTGTTATCGCCGGTGATTCTGTGGGGCAGAAGTGGGAGGGCGCGAAAGCAGCGGTGAAGCGGGGCGCGCCGCTGCTGGTGCGCACTGCCGATAACGCGTTGGCCATTGATTCGGAGATAAAGCGCCTCGGGGCTCAAGACGTTATTAAGATTGACGAGCCTCAGGCCCCGGACCCGGAAATTTCCGAGGCCAACATTGCCGATAAAATCTCGCAGCTCACGCCCGAATCCCCGCTTTTTAACGGCGGCGCGTCCATCCTGGTCTCCGGGCACACCACGGCCGCTGATGTAGCCACCGCACGCGCGTCGGGGGCCAATGTGGAGTACCTGTCTTCGGGCGATGCGCGTGAAAGCTCTGCGCTATCCGCTGATCCCGACGCTCATGTGGTTGCCCTGGGTCCAAGTTTTGCCAACAAAGAACGCTTTAATCGCCAGGTAGAGATGATTAGCCATGGTGAGGTCCCCGGTGGCGGGCATCTCATTTTCCCCTCGCATCGCGTGGTAGCTCTCTACGGTCATCCTTCCGGCGGGGCGCTGGGAGTGCTTGGCGAGCAACCTGCTGAGGAAGCCGTAAACAGGGTGAATGATTTAGTGGGTAAGTATCAGGCCATTGCACCGGAAGAGAGCATGATCCCCGCCTTTGAGATCATTGCTACCGTGGCGAGCTCGTCAGCAGGGCCGGATGGCAATTATTCCAATGAGGGGAACGTTGATGAGCTGCGCCCGTGGGTTGAAGCGATTGGTGATGCTGGAGGCATAGCGATTCTTGATCTACAACCTGGCAGCGCAAGCTTCCTTGAACAGGCACAACAATTTGAGGAATTGCTGAAACTACCGCACGTCGGACTGGCGATAGATCCCGAGTGGCGGCTTAAGCCGGGGGAGAAACCCATGGAGAGGGTCGGCAGTGTTGGGGCGGGGGAAGTGAACCAGACTGCTGCGTGGCTGCGGGACCTGGTAAAAGATAACGAGCTCCCGCAGAAAGTCTTTGTTGTGCACCAATTTCAGCATCAGATGGTGCAGAACAGGGAAACCTTGGACACCACGGCACCGGAACTTTCGTGGGTTCTTCACGCAGATGGCCACGGAACCGCGGGCGATAAGTTTGCCACGTGGGATATGGTGCGGAAGAATCTGCAGCCCGAGTTCTACCTTGCGTGGAAGAACTTTATCGATGAGGATCAGCCGATGTTCACCCCCGAGCAGACGTTTAAGATCGAGCCTCGGCCTTGGTTTGTGTCCTATCAATAA
>CpN1_70
ATGATGAAAACCCGTCGTCTGAAGACTGCCCTTTGCACAGTTCTTGCCTCGTCCACTTTTGCCGTTGCCTCGGTCCAAGCCATTCCGCTTCCTTTTCCGCTCGGTGCTTCCTCAGGCATAGACGTTTCGGGCCATCAGCACCCTAACAGCAGCAGTATTAACTGGAAGGACGTAAAATCCCACGGACAGTCCTTTGCTTTTGTTAAAGCAACAGAGGGACTGGGCTGGACCAATGACTTTTATGCCAGTGACATTACTCAAGCCGCAGCTCAAGGGCTGAAGGTAGGGTCGTATCACTACGCCCGTCCGGGCGCTGACGCACGGCAGCAGGCGCGTCACTACGCCAATGTCATCTCTCATACGCCGAACCATTCCTTGCCGCCTGTCCTGGATCTTGAGGTAGCTGAGGGGAAAACCCCGCAGGAGCTGGTCAACTGGACACGAGATTTTGTTCAGGAGCTGGAAAAGCAGACCGGTCGCGTCCCCATGATCTACACCTACCGGTACTTCTGGATTGAGCAGATGGCTAACACCACTGAGTTCTCGCAGTACCCACTCTGGCTTGCGGCATATCAGGCGCAGGTACCCGGGACCGTGGGCGGCTGGGATCAGATTGATTTCTGGCAGCGCTCCAGCTCCGGACGCATTAACGGCATCGTCGGCGACGTAGATATGAACCTGTTTAACGGTGACGACGGCGAACTCGCCGCTTTTGCTGCAGGTAATCTCCACGCTGCGGGCAACAAGTTCGCCTCGATCAACCTTCCCGAGCTGGCCGATTTGGGTAAGAACGCAGGGGGCGTAGTAGCAGTTATTCTGGCTTTGAGCGCCGGAGCAGCTGCTGCACCACAACTGATTCAAGCCGCCGAGGCCGCAGGCCTAAGCTCCGAGGGGGCTCAGGACCTCACCACTGTGGTACAAGCTTTGGCCAAGGCAGGAAAACTCCCAGTGGATCAGCTTAACAAGATGGCTAGTGGTAATTACACCGTTGGTGACCTGATTATTCTGCTGGATAACGCAGCCCACATTGCGGGACTAGATGAAGGCCAGAGCTCTAAAGCTGCGATGCGCGCAGATGAGCTTAATATCGACGCCAACCAGGTTGCACAGGTACTTCGCAGCCTCGCCGCCCGCTAA
>CpN1_71
TTGGAGGGCACCGCGTTTGGGGATGTGCCGCTTAACCTTGAGTACAATCTGGAAGTATGGGATTCCCCTAACTCTGCCGGCATCATCATCGACGCTATCCGTGCCGCCAAGATCGCTCAAGATCGTCGACTCGGTGGCCCAGTATTCGCAGCGTCCTCGTATTTGATGAAGTCCCCTCCAAAGCAGCTTCGCGACGAACACGCCCGCACGGAACTAGAGTCATTTATCGCCGGCGACCCTAGCTAA
>CpN1_72
ATGAGTAACAACAGAACTATCCGTGTGGCCATCGCTGGGGTTGGGAACTGTGCTTCTTCCCTTATCCAGGGGGTGGAATATTACAAAGACGCCGATCCCAATACCAATGTCCCCGGTCTCATGCACGTGCAATTTGGCGATTATCACGTAGGCGATATTGAGTTTGTTGCCGCCTTTGATGTGGACAAAGAAAAGGTTGGTCTAGACCTTTCTCATGCCATCAATGCCTCCGAAAATTGCACGATCAAAATCTGCGACGTCCCCGAACAAGGCGTCACCATTCAACGGGGTCCCACGCTGGATGGATTGGGAAAGTACTACCGCCAAACCATCACAGAATCCGATGCTGACCCAGTAGACGTTACTCAAACCCTAAAAGATGTCCGCGCGGATGTCCTGGTCTCTTATCTTCCAGTCGGTTCCGAGGAAGCGGATAAGTTCTACGCGCAGTGCGCTATCGACGCCAAAGTGGCCTTTGTTAACGCCCTCCCCGTGTTCATTGCCTCCGATCCAGAGTGGGCGGAAAAATTTGAGAAGGCCGGGGTTCCCATCGTGGGCGATGACATTAAATCACAGGTAGGGGCCACAATCACCCACCGCGTGCTAGCAAAATTGTTTGAGGATCGCGGCGTACATCTTGATCGCACGATGCAGCTTAACGTCGGCGGCAACATGGACTTTAAAAATATGCTCGAACGCGAGCGCCTAGAGTCCAAGAAAATCTCCAAGACGCAGGCTGTCACCTCTAACTTGGATCAACACATCGAGGCACACGACGTCCATATTGGCCCATCGGACTACGTCGGCTGGCTGGATGACCGCAAGTAG
>CpN1_73
TTGTGTATCGGTTCAGTGAATCGGTTCACTGGCGTTGACCAGCGGGTAGAAAAAGCAAAAATTTTTGTTTTTTGTAGGGATATGAAGAACAAAAACCTCAAGAGGGGGTGCTAG
>CpN1_74
ATGACGCTCCCCGACCACAACACCACGCAGCCAGCCGCTCAAAAAGAGCAATCAAATCGGCTTAACTCCCGCCTCAACTGGCTGAGGGCTGGCGTGCTCGGAGCTAACGACGGAATCGTTTCCGTCTCCGCCCTTATCCTTGGCGTAATAGCTACTGATGTAAGTCACGGCGCCATTTTGGCTTCCGGCGTTGCCGCTACGATAGCTGGTGCCATTTCCATGGCCCTGGGAGAGTTTGTGTCAGTCTCTGCACAACGCGACTCAGAGCATATGGTCATGGAACGCGAACGACTAGAACTGCTTCATACTCCCGATGAAGAGCGACAAGAGATCGCAAAAATCCTTTCAGGGTACGGAATGACAGAGGAAACCGCTTTACAGGCGGCTACCGAAATCGGGCGCAATGATCCCTTCCCTGCGCACTTGCGCATCGAATACGGCATCGACGCCCAAGACCTGACCAGCCCATGGCACGCTGCTTTTTCTTCCGCAGCCGCCTTCACCGTGGGAGCCATTCTCCCCTTGCTCATGGTGGTCATCGCCCCTCAGGAGAACAGCGCTATAGGCATCATCGCGGTCAGCTCGATCACCATCATCGCTCTAGCTATTACCGGATATCTCTCTGCAGCCATCGCCGGCACGTCACGGATGCGTTCCGTTTTACGCCTGGTGATCGGCGGCACCATCGGGTTAGTTCTCACCTATGGAGCAGGCGCACTTTTCGGAGGAGTCCTCTAG
>CpN1_75
ATGGCAGTTATCGACGCCTCTCTGCCGCTCTCCGCGCGACTTCCCGCACGAGGTCTCTTTGAGGATGACTGGCGCGCCCGCCCCACACCACACAACCCCTACCCTGTGATTTTGATTCACGGCACCGGGGTGACCAAAGGCGATTGGATGGAACTAGGCACAGATCTACGCAAGAAAGGCTACGCAGTTTTTGCACCCGATTTTGGAATGCGCTCAACGGCCGCAGTGGCAGAATCAGCAGACCAAGTTGGCGCATACATCCATGCAGTGCTCAAGGTCACCGGTGCCAAGCAAGTGATCCTCGTTGGGCATTCTCAGGGAGGAATCCTAGCCAGGTATTGGATGCATCATCTGGGCGGAGCACGCTATGTATCACACCTAATCTGCCTTGCTGTTCCTAATCATGGCACTTCTCACGGTGGCGTTATCAGCCCTCTTACCCGCACCGCTCGCGGTACAGTTGTGGTCGATTCCATCATCACCAACTTTTTCGGTGCCTCAGGATTTGAGATGCTTGCCGAAAGCGACCTCATCCAAGAGCTCAACGCTAACGGCGATACGCTGCCCGGCATCTATTACTCCTGCATTACTACAAAATCCGATACCATCATTCAGCCAGCGGAATCTTGTTTCCTCGCAGGCCCCCTCGTCCGCAATATTTATGTGCAAGCAGTATCAAAGCGTGCAATAGTCCTCCACGAGGATGTCCCTCATGACCGCCGCGTACGACGCATCGTGCTCAGCGAGCTAGAACGAGTGGAACGTCTTACTACTAAAAAGCACGTGCGCACCGAACATAACGCTTGA
>CpN1_76
GTGTCCCTTACTGTTACTGAGGCAATTGCGAATCGCCGTGCTACTCGTAAATACACAGAGCAGGAGGTGAGCGACGTGGTGCTTGATGCCGTCGTTTCACAAGCTCTTCAGGCACCGAGCGCCTTTAATGCGCAGCGTGCAGACTTGGTGGTAGTCCGAGATCAAGCGATCAAAGATAAGATTTTTGAAGCTTCGGGGCAAAAGCAGCTTCGCGACGCCCCAGTAGTCCTCATCACAGTCGCGCGTGCCGACGTTCCCGAGGATCTCGATGAAGTCCTTGGAGCGGAGCGTGCGACGTTTGTGCGCAATGTTTTAGCTGATGCCGATGCCGCGCATCTACGTGAGACGGCGCTCAAAGACGCTATGTTGGTAGCAGGCTTTGCGTTGATCGCCGCTCAAGGTGAAGGCCTGGCCACCTCGCCCACCACAGGTTGGGATGAGGCGAAAATTCTTGCTGCTATAGGCTTAGCGGACCGCAGTGATCGCGCTGTGGGGTTGGTTATCGGTATGGGATACCCTGCGGAATTTCCAGCGCATCCCGGTCGAGCCGAGAGCCGTCGAGTTGATAACGGTTATGCACGCGGCTGA
>CpN1_77
GTGAATCCTGGTCCGATTATTTTGCCATTTAACGGCAAAACTCCGCGAGTTCACGAGACCGCTTTTATCGCGCCGAACGCTACCTTGATCGGCGACGTAGAGATAGCGGCGCATGCCTCTGTGTTTTATGGATGTGTTTTAAGGGCGGACATCAACATGATCCGTGTGGGCGCCCGAACCAATATTCAAGATAATTCAGTGTTGCATGTCGACGGCGATGCACCGTGCATCCTAGGCGAGGACGTTACTGTGGGGCATATGGCTTTAGTGCATGGCTCTACCGTGGGGAGCGGGGCTCTGGTGGGTATGCACTCTGCATTGCTTTCGCACTCGGTTGTTGGCCAGGGAAGCTTGATTGCTGCAGGGGCCGTAGTACTTGAGGGACAAGAAATACCCGCCGGGGTCCTTGCTGCGGGGGTTCCGGCTAAAGTCCGGCGGGAGCTTTCCTCTGAGCAATCGGCGGGTTTTATCTCGCATGCCGGCAGATATGTGCATACTGCCAGCATGCACAGGGAGCTTGGGGCGGGCCTGAGTTTGGATCAGGTGCGCTTTAGCTAG
>CpN1_78
GTGACGCGTTCCAAGCTTGTCCACGGCTCCGGAAAATCCCAGCCCACCGTGACCCGAGCCGTCGCCGCACTCATGGAAGTAAAGCTTGTCCGAGAAAGACCAGACCTCTCCATTCCCAATGGACCAGGGCGCCCCACTATCCCCATCGAGCTTTCTGCATCTCCATGGGTGCAGATTGGTTTAGCTGTAGGAACCAAGACCACATATGTAGGCGCATACAGCACTCGTGGCGCAGTGATACAGGAAAAAATCCTTGACATTACCCCGTCGCAGATGAGCGCAGATCAATATGCTGAGACACTATCCACAACCATCCGTGAGATCGCAGAGCTTAGCGAGCTTCCGCTGGCCAACGTAGGCATTGCAACATCGGGTTACGTCAATGACCTCGGTCTTGTTACAGCAAAAAATCTCGGATGGGAAGGCGTAGATCTCGCCGGACGAATTTATAACCGCATTTCCGTTCCCGTGGCCATCACCAGTGCTATTACGGCGATTGCAGGTGCTGAGCAGCAGGCACAAAACCCCGATGTGCCCGCCAACTCACTCATTTTTTACGCCGATGATTCCATCGGAGCGGCGCTTCAAAATCCCCAAGAAGTAATGGTGCTACCGCTCGATGAGAATATCCACGGGGCATCTTCTCTAGGGGCCGCCGCTGTGGCCTTAGTCGAGCAAGCACGACCAAAAGTTCTCGTCCTTGCCGGCTCCGCTTTTGAGAACTCCGAGGATGCTCTGGCGGTAGGACAAGCACTGCGTAAGTCGCCCCACGGAACAAAGGATAAGTTGGAGATCCGAGTGATCCCCACTCATCTTGATAACGCCCGCGCTGCCGCTCGCGCCATCGCAATGGATCGACTTATAGAAGACCCTCTGGGACTAGCTAAACGACTAATCACTAAGCGCAGGCGAGCTGCTAGCTAA
>CpN1_79
ATGGTCACCACCGATCAAGCCCTCTCGGCGGGAAGTGCAGCGGCAAAAGTTGCAGAATCTGGCACTGGACGTGCCGGCGAAAAGAGCGGGAAGTCCCGTCATTTGCCACGCCATCTACGTCGACTTCATTTCTTTGCGGGAATTGTCTGTGCGCCGCTTATCTTCATAGCTTCTCTCACTGGGCTCGCGTATGCCTTTGCCCCGACGCTGGAGAACGCGGTGTACTCAAGCAACACCACTGTTGAGGTTCCTGCTGATGCGAAGCAGCTCCCAATGGAAAAGATCGTGGATATAGCTACTCAACGCCACCCCGATCAGCCCATCTCTGGTATTCGTGTTGGCGAAAAAGATCAGGCAGTACGAGTGCTGTTTAAACACCCCACTAAGAGCGCAAGCTTTAGCGATGCCGTATTTGTTAACCCTTACAATGGCGAGATCACGGGAGACATGGTGCAATATGGCAACGCTGGGGCGCTGCCATTGCGAGATTGGTTGTCTCACGGACATCGTGATCTGTGGTTAGGAGATATCGGCCGCTTCTATTCTGAGTTTGCGGCTTCCTGGCTTGGGGTCCTAGCTGTCAGCGGCGTGTACCTATGGTGGAAGCGTCAGCGCAGCGGTACCGGAAGGATCGCCGCTATGTTGAAGGTATCTGGCCGTGGACGCACTAGGAACCTGCGCTGGCACGGCGCATTGGGTACAGCTCTTGCGCTGGGCATGATCTTTTTTACCTTCACAGGCCTAACATGGTCTTCGGTGGCCGGTACCAATATTGGCAAAGTTCGCACTGAGCTGAATTGGACTACTCCGAAAGTAACTACTTCCCTCGACGGTTCCGCCGCCCCTGCAGTAAAAGATCCGCATGCCGGTCACGATCATGGCAGCCATTCGGCGACCTCGCCCTCTGCAAAGCTGAGCCTTGCCGAGCAAGCTACACACGTTGCGGCGACTGCTGCTGCTGAATTGCGTAGCGGTGTCACCTTGCGGCCGCCAAGTGAAGCAGGCCAGGCATGGAGCGTCATGGAGAATCGCCAGGCGTACCGCAAAGATAACAACTCTATTGCAGTCAATGGCGATACGGGTGAAGTAACGGCCCGTCTGGCATTTGTTGATTGGCCTTTTGCTGCGCAAGCTACGGCATGGATGATTCAGCTGCACATGGGCACGATGCTGGGGCTTCCCAACCAGATTGTGTTGGGATTGCTTGCGGTAGGCATCATCATCTTGGTTGTACGCGGTTATATGTTGTGGTTCCAGCGTCGTCCGCAAGGCCAACTCGTGGCGGATGCACCCACGCGCGCCCGTGGCGCGGAGCGTCGTTTTGGCCTGGCGGGGATCCTCGCAGTGGTGGGCATGATTGCTTATGGATTCTTTGCCCCAGTATTTGGTGTTACTTGCTTGGCCTTCGTGGTGCTCAGCGTGCTCTGGGACGCGGTGCGCTCGCGGCGTCGTAAAGCAAGCTAA
>CpN1_80
ATGAGCTTTTCCCCTCAGGAGCCGTTGATTTCCGGCCTGACTGTTCGCGCCATGACTTCGGACGACAAAGATATACGTGCAACCGCACTGTTAAAAAACTTAAATCGCTTTGAACAGCGTTTTGATGTGCAGGATTTTGCGTCCGAGCCTTTGCGTAATTATCTCGATTTTGATCCTACCCGTGGCGATATAGGTCTTCTCCTCGCTGATGATGCGGGAGAGACCGTCGGCGTGATGTGGGCTGCCTTTATCAGAGGATTCGGGTTTTTTATCAACGCCAGAGTTCCGGAATTGACGCTGTACCTTGCGGAGGAATGGCATGGCAAGGGCGTAGGTCAATGGATGCTGGATCAGGCTGAAGAGTACGGCCGGGTCCATGGTTGGCCGGGGGTTGCGGTGAATGTGGAGAAGGAGAGTCCCGCTCGACGCCTTTATGCGCGCTGCGATTATGTGACTCAAGACGGTGGATCCGCGGCGGGGAGTGTGATGCTCAAAACTCTCAGCCCGAAAATTCGGAGCGTGGCAGTGTACTGCGGTTCTGCACACGGGGCACGACCGGACTACACCGCCGCGGCGCGTGCGCTCGGCACGGCGCTTGCAGAACGCGGCATCACCATGGTTTATGCTGGCGGGAAACTGGGGTTGATGGGGGAAACCGCAGACGCTGCTATCGCTGCAGGAGGGGAGGTGCATGGTGTTATGCCTCAGAATCTTGTTGATCTAGAGCAGGCGCACCCAAGACTAACTCGACTGGACATCACAGAATCCATTGCTGAGCGTAAGACTCGAATGGAAGATCTGGCAGACGCTTTTGTAGTTTTGCCCGGCGGAATGGGCACCATGGAAGAAATGTTTGAAGTGCTAGTCCGCCAGCAGCTTGGCCCTTACTGCGGCCCCGTGGCGCTTTTTAACGTAGAGGAATATTGGGAACCACTGGTCAACGCCTTCCAAGCGATGAGCGAAGAAGGCTTTATTGCACAGCGATACATTGAGGCACTGGTTATCGCGGGAAACACGGATGAGCTTTTTGAGGGCTTTAGCAACTGGGTAAATCCCGGCCTGAAATGGAACTAG
>CpN1_81
ATGACTCACGGAAATGCGGACGTGCGGCCCCCCTCGCTCCTTGATGCTTCCTGCGAAGCATTTGTTCATGACCTTGCTGCGTTATCGCCGACTGAGGCGACAGCATGGGGGATTGAGGGACATGCGGGAGAATTACAAGATTTCTCCCCGGCCTATTGGGAAGCCGTAGCGGATCGTAACCGTGAGATGCTCGCGGATGTTGATGCATTGGACGACGGCACCGATGACTGCGACGACGAAGACGATTTTGATGAGGTCGATATCGTTACCGCTGCCGTTCTCAGGGACCGGGTGTGTCTAGATCTGTCACTGCACCATAATGATGAGTTTTTAGGCCAGCTCAATAACATCGCGTCTCCGATTCAGACCATCAGGGACACCTTCTTATTGATGCCGCAAGACACCGAGGAGCAGCGCGAGGCCATTGCATCTCGTCTATCGCAAGTAGGCAAGGCACTCGCGGGATACCGGGAGTCTTTGACCTTGGCGGCCTCGCACGGAAAAGTATCGGCGATTCGCCAGATTGAGGCTGCAATCGGACAATGCCGTGAGCTCACACAACCGGGTTCTATGCTCGACAAATTGGGAGTGGATCCGCATTCTGACGCTGTGGTGTCTGCAAAGAAGTCTTTTGGTTCTATGGCCGAGTGGTTGGGCGACCAGTTGGCACCGCATGCTCCTCATCATGATGCGGTAGGTCGAGAGCGGTACGAGCGTTTTAGCCACCTATTTGTAGGTGATGTAGTAGATCTTGACGACGCCTATGAGTGGGGCCTTGATCGGCTGCAAGAGATAGTGGCCGAACAGCAAAATATCGCTGAGAAGCTCTATGGGTCAGGAACTTCCGTTGCCGCTGCCATGAAGAAGCTGGATACTGAGTCGCGTTATACGATCACAGGTACTGATGCGCTGAGGGAATGGATGCAGGAACAAGCGGATAAAACTATCGCTGACCTCAACGGTGTTCACTTTGATATTCCGCAGCCGGTACAGAGCTTGGAAGCCTGCATAGACCCTGCTGGTACCGGCGGAATTTTTTATACTCCGCCTTCGGATGATTTTTCTCGCCCCGGCCGCATGTGGTGGTCTGTTCCAGCGGGACAAAATACTTTTCATACATGGCAGGAGCTAACCACTGTCTTCCACGAGTCTGTCCCGGGACATCACCTTCAGTGCGGCCAAGCGGTTTGCGAGCGTGAGAACCTGAACCTTTGGCGCAGAATTGCCTGCTGGAATTCGGGGCATGGCGAGGGGTGGGCGCTTTATGCGGAACAGCTAATGGCGGACTTGGGTTATCACGATGACCTAGGTACTCGGATGGGAATGCTGGATGCGCAGCGTCTTCGCGCGGCCCGCGTCGTACTAGATATCGGTGTTCATCTAGGAAAGCGAACACCGGAAGGAAGCAGCGTTTGGGATGCGTCGTACGCAAAATTCTTCCTGCGTGAAAACTCTGCCATGGACGAGCGCAACCTTGCTTTTGAACTGGATCGTTATCTAGGCTGGCCCGGTCAGGCTCCTTCTTACGCATTAGGGCAGCGCCTGTGGCAGCAGTTGCGCGACCGTGCTTTAGATCAGGGGCAGACGCTCAAGCAGTTCCATACTCGGGCACTGTCTTATGGATCAATCCCCATGTCTATCCTCGGAACACAAGTTTTGAAGGCTAGCTGA
>CpN1_82
ATGGCCAAAGATCATGCACTTGATGAGCTCATCTGCTTTCAGTTATATACAGCATCTCGTCTGATGCAGCGTATATATCGCCCTTATTTCGACGACTGGGGTATCACCTATCCGCAGTACCTGGTTCTCGTCTGCTTATGGGAACGCGATGGCAGATCGATTGGTCAGCTTGCAGATCCACTGAATTTAGATAGCGGAACCCTGTCTCCTCTGCTGCAGCGCATGGAGGATAATGGGTTTGTTCGTCGTAAGCATGTAACGGATGATTTTCGAAGATTACGTATTTTTCTTACTGCTAAAGGCAAGCGGCTCAAACCGCTTGCCGATAAAATGCAAGAGGAACTCGTGGAGACACTCAGGCTTGATTACCAAGACCTTGCAGCTGTACACGACCTCGTGAACAAAATTAGCCCCTAA
>CpN1_83
ATGGAAAAAGACGGTTCAAAGAAAAGTTCGCGCAAATCTTGGAGCTACGTAATGATCATGATTTTTTTGCTCATGATTATTCTGGTTCCGCCGCTGCTACATCTTTTTACAAGCGGCGGCATCATACTAACAGCATTGTTGCTTTTAGCATTGACTTTTGGCTTTATCGACGCACGAACCTTTCGCTTTACCGCTAGTTTTCCGCTGCTTATTGGGGCGGCATACTTCATCGCCATGCAGATGTACTTTAACGCAGGGACCTGGATCTATCTCCCCATTATGGTGGTCCTTGCTTTTATAGGCGGCGCTTTTGGGGATCCTCGAGGGATGCGTTCTTTTGGGGAGGATGAAGGCTGA
>CpN1_84
ATGGAAATATGGTCTTTTGAACACCCTGATCTGGGCGTTATTAGTGTTGAGCGGGGTTATGATGCGGAATTTCGTGAGATCAACCCGGATTGGCCGGAGGAACCTTCTGAGAAAGAAATCCGCCATGTTGATTCCAACGCGGGGTTCAAGGAACGTATAGAAGCTCTTGTGCACAATCCTGCGGTCCGGTTACAAATTAAGGTGAATGGCGAGATAAGGCGTCAGCTTACCGACGTTCCCTCGGGTCGAATAGCCTTGAGCAAATCCATAGGTGACTCTTTAACTACGTCAGTTATGGCAAAGGTAAACCGAAAAAAGCCTCACCTTTACGTGCATTCCAATATGTTCAACGAGATTCTGAGCATCGAGTATCGCGAAGGAAACCAGGTCGTAGAATTTACTCCTCCTGCGGGAACCCGGGGACATAAACGTCAGCAAGCGATGCAAGAAAGCAGCATCAAACGGCTCCTGTTCCCCATGATGGCAGGCCTGGGCAAAAGCGGCTGGGCAATTGGTGTGATCATACTGGGGCCAATAGTCAGCAGGGTCGTGAAAAAACTATTGGAGTTGCTGCCAGAGTGGGACTTTATTGATCTTCCAGAACTTCCTTCAATTAATCTTCCTGTCCCAAGATTTCCGCACATTACGTTACCCGTGGTGCAGTTTCCCGATTGGGAGTTGCCTCACTTTGAGCTCCCATGGTGGGTAATGTTTCTTCTTGAATATAAAAAAGTCTGGGTGCCCTTGATGATCGCTATCTTTGTGGGCATCGTGGCGGTCCGTAATCACAAGAAATCTGAAGAACAGAAACAGCAGTGGGAGTCTGACCAGACCTAA
>CpN1_85
ATGAGAAGATTCATTACAGATAGAGATCTTGCTCTCCGCTGGTCTGTGGTGGCACCCATATCCCTTGCGCTTGGCTTTCTTTTTGCTTTTCTCCATGTGCCTGCTGCGTGGATTCTTGCAGCTATTGCAACTTCCGGTGCTTCGGCCCTCATTACAGGCAAAGAGCTGCCAATGAACCGTCAGCTGTTTAATTTCGCTCGAGGTTTTATCGGTATTCTCGCAGCTCTTCCACTACTTTCCACCGAGTTGTTTCAACTCGGCCGCTTTGTTTTGCCCGGCATTGCGGTGACTATTGTGACATTAATGATCGGGGTTAGTGGCGGATTGTTGCTCACCCACAAAGAACCGGAAATCAGTCAGGAAACCGGAGTGCTCTCCATGCTGGCCGGAGGCGCTTCTATTATGCCGCTACTCGCTAAAGACCTAGGCGCTGACTATCGCTATGTCGCACTCAGCCAGTATCTGCGCCTACTCACGGTCTCTGTATCCCTCCCACTGATAACACATCTTTTCCCACATTCATCCACCAGCACTGCTCTGCCAGCTGCAGCACAGTCGCAACCGTGGTGGGCATTGACCATAGTGATTGTTATCGCCTTGGTAGGACATCGGGTGGGCAAGCTCTTAAGATTGCCAGCTGCATCGATCCTAGGTCCGATGGTTTTGCTGGTTGTCACCGGATTTTTTATCCCACATGAGGTAAGCCTCGCGCCACCCGAGCCCGTACGCTACTTTGCTTTTCTCTCCATTGGGTGGATCTGCGGTGGTTCACTCTCTTTAGGCGCGCTCAAAGCATTCGCGTCCCAGCTTCCCTCCACCATCCTCTTTGTTGTTGTGTTAATAGCAGGCTGCGCGCTGACTGCATGGCCGCTTATGTCCGTGCTGCATATCTCTTACTTTGAAGCGTATCTAGCTACTAGTCCGGGTGCGTTAGAAACCGTGCTGGCACTCTCTAGTGAAGGAGGAGCAGGGTCGGTCGTGGTGGCTACTCAGGTTATCCGACTCATCAGCGTGATTGCTTTAGCTGGATGGATACCCGCGTTTCTCCAGTTACTGCGACGCGGAAAACCTAAAGCGTCATGA
>CpN1_86
ATGAAGAAGCTCTTCACCGTAGCATTATCCGCAGTAGTTCTCTTTGGTGTGGGTTCATGCGCAAATAATAAGCCGCCGCAGCCTACAGCCACAGTCGCCGATGCATCGAGTACATCCCCGACTACTCAAACAACTCAGCAGCCCATGCCTGCACCGAGTTCCTCATCAACGCCCGCTATCCCGCAGAAAGACTCAACTTCAGCAAAGACGCCACCCCCAGCAGCTACCCCGATCCCAGCCGGAGGATATCTTCTGGCGCTGGATAAGGAAGTCACTCTTGCTTGTGTGATTGATTATCAATCGGGTGTCCTCGCTGATTGCTCCCCCACTACGCATGCGATTACTTGGAAAGCCACGAGCGGAAATCATCCGCAGGCCAATAGGCTCAAGGCGGTGTTCCCTCCGTTAAAACTTAGTGCTACTGGCGATGGCACCGCCATAGACGGCAGTGCCTTTAAGCGTCTCGACGCCGGCAAGAAGTACTCCGTTGACGCAGCAATCATCGACCTGACCGCACCCGGTAGCGTGACAATACGTGAGCATCAGGGGCCTGGAGTCCGGATTACTCGTGACTCTTTTGAAAAAGTCTCAGCGTAG
>CpN1_87
ATGGAATTGGCAGCCATCAATACGCCGGAGGTAGCAGTGGACATTGGTGTGGGCGGTTGGGGGATCTTGATTGCCGGTGCAGGAATAGCTGGGTGGATTGATGCCATGATTGGCGGCGGAGGCCTGGTGCTTATTCCTCTTATCATGGCCGTCGCGCCGGGACTTGCCCCAGTTGTTGCTATTGCGACGAATAAATTTGTGGCTGTGAGCGGAACCGCCTCGGCCGCTGTGACAATGACTCGGAAGGTGGGGGTTGACAGCTCTCTGGTGCTTCGGCTGGTGCCTATCGCGGCCCTGTGCTCGGCGGGGGGTGCGTTACTGGCTGCGTGGATAAGCAAAGACGTGATGCGTCCGGTGGTGATCGGACTTATGCTGCTAGCTGGTATTTTTGTTGCTTTTAAACCAGAATTTGGGCAAGGAGGGCACGCAAAAAGTGCGAGTGCTCGACGGCGTGCCCTTGCCGTTCTGGCTACCGGGGGTATTGCGCTTTACGACGGCATCTTTGGGCCCGGGACCGGCATGTTTCTTATCATGGCTTTTACCGCGTTGCTCTCTCAAGATTTTTTGCGTTCGGCGGCCTTAACCAAAGTTGTAAACACTGCCACCAACCTGGGGGCTCTTGTTGTGTTTATCGCAGCTGGCCATGTTTTGTGGTCTCTAGGAATCGTTTTGGCCGTGGCAAATATTGCTGGTGCACAACTTGGAGCCAAAACGGTATTGGCTGGGGGGACTAAGATTTTGCGCCTAGCACTCTTGACCCTGGTAATCGTGATGAGCATATACCTGACAGCGCAGCAGGTATACGGCGCATAG
>CpN1_88
ATGCCAAAGCTCAATGAACTGCTTGCAGATGAATCAATAGAACTGCATGGAAAAGCAGAGACCTGGAGTGATGCCATTGCCAAATCTGGTGCCCTTTTAGAAAAGACAGGTGCGATAACGGATGAGTACACCAGGGCAATGATCGAAAATGTGGAAGCCAACGGACCGTACATTGTGGTTGCGCCAGGCTTTGCTTTTGCGCATGCTCGCCCGTCCTCTGCGGTGAAAAAGACTGCGATTTCTTGGCTGCATTTGGATCAACCAGTTTCTTTTGGTCATTCGAAGAATGACCCCGTTCACCTAGTGGTTGCTCTTGCCGCGCAGGGAGACACAGTACATACTGCCGCGATGAAAGACTTGGCACAGCTACTGGGAGACAAACAGCGCAAGAACGCCCTTGACCAGGTGAAGACCGTGGAGGAACTGCGGGCGGTCTTGGAAGATGACCTGACCGTGAACTCGGCGGTTAAGCCTGCAGCAGCGGTTGCCTCTACAGCTGATTATTCTGCAAAAACGCAGGCAACAGCACCAAAAGGAAAAATACTCACGGTGTGTGGGAACGGCCTAGGGACCTCTTTGTTTCTGAAAAACACAGTGGAACAGGTGCTCGATTATTGGAAGTGGTCCCCTTATTTTTCGGTCGAAGCCACCGACACGATTTCCGCAAAAGGGCGCGCTCATGAGGCAGATTTCATTTTGACTTCGGGGGAAATCGCAGCGACCCTCGGTGATCTGGGAGTGCCCGTCTACGTTATCCAGAACTTTACTTCACCAGTAGAAATTGACTCAGCTCTACGGCAGCTTTTCGACGTCTAA
>CpN1_89
ATGAACGTCCTACTTTCGATTGCGGAATTTCTTGTCAACGAGATTCTTGCCGTTCCAGCGTTTCTTATCGGCATCATTACGGCTGTCGGCCTAGGAGCAATGGGGCGAGGCGCCGGTAAAGTGCTTGGCGGTGCGTTGAAAGCAACGTTAGGTTTTCTTCTTATCGGGGCAGGTGCCGGCCTAGTTTCGGATTCCTTAGCGCCGCTAGGAGTGATGATCCAAGGCGCTACCGGAGCACATGGTGTTGTTCCTACCAACGAGGCGATCGTGGGGATAGCTCAGGAGCACTATGGTAGCCAGGTAGCTTGGCTCATGATTTTGGGATATGCCGTCTCCTTGGTGTTGGCGCGTTTTACGCCGTTACGTTATGTTTTTCTCACTGGCCATCATGTTCTTTTCATGGCGACATTGTTGACTATTGTTATGGCCACCGCTGGTTTTAGCTCATGGGTGGTTATCACCGCCGGTGCTATCCTCCTTGGTATTTTGATGGTTTCTCTTCCCGCCATCGCACACCCGTGGACCCGTCGAATCACGGGTGATGACTCAGTGGCGATTGGTCACTTTGGCACTGCCGGCTACGTGGCTGCTGGTGCCATGGGTAAGTTAGTAGGGGGCAAAGGCAAGAAGATCAGTCCTTCCACCGAGGAACTGAAACTGCCTGAAGGACTAAGATTTTTACGCGATTCTATGGTGGCTACTGCACTCTCGATGGCGTTGATGTATGTAGTTTTAGCAGTGCTTTTCATCTTCAGGGCTGGTAAAAACGAGGCCTTCACTGCCTTTACCGGAGGTGCTACAGGCGTAGGAAATTATCTTATGCAGTCGGTGACTCAGGGCCTACAGTTTGGAGTAGCGGTAGCCGTGATCCTTTTTGGCGTGCGTACCATCTTGGGAGAATTAGTCCCCGCTTTTCAAGGTATTGCGGAAAAAGTGGTACCCCGTGCAATCCCTGCACTGGATTGTCCTATCGTGTTTCCTTATGCGCAAAATGCTGTGCTGATAGGGTTTATCTCCTCTTTTGTTGGAGGTCTCATCGGGTTGGCAGTGCTTTCTGCATGGTTGAATCCAGTATTCGGGGTGGCACTAATCCTCCCGGGTCTAGTTCCACATTTTTTCACTGGTGGCGCGGCAGGAGTTTATGGAAACGCCACGGGCGGACGCAGAGGCGCACTATGCGGGGCATTTGTTAATGGGCTACTCATCACCTTCCTTCCAGCTTTTCTTCTTGGAGTCCTTGGCTCTTTCGGAGAAGCAAACACCACTTTTGGTGATGCAGACTTCGGGTGGTTTGGAATTCTTATTGGAGAAGCAGCGCACGGCGGGCAGACCGTGGGGCTTATCCTGATTGTTTTCATAGGCATCGCAATACTTGCACTTGGGCTGTGGTCGCAGAAAACGCTTGTTCAAGGGAACTGGGATCCTGCTCCACTTCGTTCAGGTGGTCTCGCTTCAGTAGATACGGAGTGTCAGAACGTTGCTGTTTATTCGCGCATAGCGCCTCCACAAGGTGCGCCAATTCCGCCGCCGCCACTGGGGTGA
>CpN1_90
ATGACTTTCTTTGACCTCGATTCCATTGGTAGCGGACTTCCAGTTATGGATTCTGTTCCCGCGATAGAGTCGGCTTTGCTTGCTGCTGGTTCCGTGATAGTCCAGGCGCCACCGGGCACGGGAAAAACTACAGTAATTCCACCGTTAATTTCCAATATCCTGAATAAAAACAGGTCTAGTCAGTGCAATCAGGGCAAAGTAATTGTGGTGGTGCCTCGTCGCGTCGCTGTCCGCGCAGCTGCACAGCGACTCATCTTCCTTGATGGCCTGCATAAAAATAGTGGCAGCGTGGGCTTTAGTATGCGAGGTGAGTCTCGGCGCGGCAAGCTCATAGAGTTTGTTACTCCAGGCGTGCTTCTACGCCGACTTTTGTCTGACCCAGAGTTACCAGGAGTATCGGCGGTTATCGTGGACGAGGTTCATGAGCGGCAACTGGATACCGATTTAGTTCTAGGCATGCTCATCGAGCTCCGAGAGCTACGCCCTGATCTATTCCTTGCTGTTATGTCTGCAACCGTAGATGCTCACGATTTTTCACGTCTTGTAGGTGCAGCACCCATTGTGACGGTAAACGCCGTTACGCACCCTGTGAACATAGACTATCGTCCGGCACCCGGACGCTCGGATTTTAGTCAAGATTATACTCATCACTTAGCATCAGTTACCGCGCACGCCGTCTCACAATCAGAGTATTCTGCGCTTGTCTTTGTGCCGGGTGTTCGTGAAGTTTCCGCACTATGCGCTGCTCTAGAAGCCACTACACACGTCAAGGTTCTGCCCCTGCACGGGCAGCTCAGCAGCACTGAGCAAGAAGCAGCGCTTAGTCCTGCTGAACAACGAATAGTCGTGTCTACGTCTATAGCAGAAAGTTCTCTCACTGTGCCCGGAGTAAGGATCGTCGTTGACACAGGACTTTCCCGTATCCCTAAACGCGATGCTGGAAGGGGAATGAGCGGGCTAGTCACAGTGAGTACTAGTCAGTCCTCTGCGGATCAGAGAGCTGGTCGCGCCGGACGCGAGGGGCCAGGCCATGTGCTGCGGTGTTATTCAGCGCAAGAGTTTTCTCGCTTTAGCCCTCATATCCCACCAGAGATATCTTCCGCCGATCTCACTCAAGCAGCCTTATTTTTAGCTAGCTGGGGTGCACCACGTGGCGAGGGATTTCCGCTACTTACTGCCCCACCGGCAGTAGCAATGGAACAAGCAGTAGAAACCCTTACCCGATTAGGGGCTTTGGATAGCTCGGGATACTGCACCGAACTCGGACGTACGTTAGCTACTCTCCCCGCCGATCCGCGACTTGGGAAATCACTCCTGGAATGCGGTACCTCAGCAATTCCCACTGTCGCTGCTTTAAGTACCAATATTCGAGGTGATGTTTCCAAAGAAATTCAGAATCTCGCCGGGCAGCGTCACTATGAGTTAGAAAAAACTAGGCTAGAAAAGCTCATTTCCCATAGGCACGGAGAGCCTTCATCTAGGAATCATTCCTATCAGGAGAAATCCCTCCACTCAGAGCCGGTTTCTCCCGGGGAGGCTATTGGTCGCGCTTTCCCAGAAAATATTGCCCGCGCAGACGGTGAATCATACCTGTTGGCCAAAGGCACAAGAGCGTTCCTTCGTAATATCCCATCGCTGTCGGGCTCACCATGGCTTGCGATCTCGGAAGTCGCTTTGTCCCAAGGGCCGCACAACCATGCGGTTATTCATACGGCTGCTGCCATTGATAAAGCCACTGCGCTAGAAATCATTGGTGTATCAGAAGACACCACAGCTACTTTCGCCGAGGGGAAACTACGAGGAACTCGCGTGACCAGAGCGGGTGCCATCGTATTAAGCTCAACACCTTGTGCCTTGGAAGGCGACTCTGCGAGGAAAGCACTTAAGGAGATAATTCAGTCTCGTGGATTAAACCTTTTTAATTTTTCAGAGAAAGCTTTAACCCTGAAAAATCGGCTCCGACACTTGCATAACTGCTATGGAGATCCTTGGCCAAACCTCGATTCCGTCACCGTGCAAGAATGGCTCGCTCCAGAAATCGACTATCTGTTATCGGGGACGCCTATCGCTAAAGTCGATATGTATCCGGCGCTCCAACGGCTGCTCCCCTGGCCCGAAGCTACTCACTTAGAAGAGCTAGCTCCCAGCACCCTCAACGTACCAAGCGGACGCAATGCCAGCATCGATTACTCCGGGGAGCGACCTAAAATCAGCATTAAGCTCCAAGAATGCTTTGGGCTTCAAAACTCCCCCATTATCTGCGGTCAACCACTACAATTTCAGCTTTTGTCACCGGCCGGTAGGCCCTTAGCAGTCACCGATGACTTGCACAGTTTTTGGGGTGGCCCATACCACCACGTCCGCTCAGAAATGCGAGGACGCTACCCCAAACATCCTTGGCCGGAAGACCCAACAACGGCGTTAGCCACCGGAAAGACTAAAAAAGCCCTCTCATAA
>CpN1_91
GTGGGATATATGCTACTGCGTGGTTTCGGCGGCTCTATTGCAGACCGTTTTCCAACCGCCTGTCTGCTGGAATGTGTAACTGTGGTGGGGATGGCTGCTTCAGCAGATATTGGATGA
>CpN1_92
ATGCGCGTGATTCTAAAAACCAGGTTTGACATTGCTACTACATTTGGGTGGGTGCCTACGCTTTTCGATTCTTACCCAGTACCCAGATCTCCGCAGTTAATCAGGCCTGGAATCGTACATTTACCAGGCTTTCTTTCGTTCGCAGAACAGCGCGTAATGGTGGAGAAAGCGCGCGCGGTTGCGTGTCGATTAGCGCATACGCCTCTGGCGATGCATCAGCAACAATGGAAGAGCGGGACGATGAGCGCACATCTTATGTCTTTGGGAAAACACTGGGAATATAGCTCTCACCAGTATGTATCTGAATGGCAGGGGCAAGAAGTGCCCGATATCCCAAACAACTTTTTAACCCAAGCGTATGAGGCCTTCGAGCAAGCGGTTTGTCTCGACTCCGACCTGGCTCCGTGGGCTTCTGATTATCGCATCGATGCTGCCCTGGTGAACTACTATCCACCAGGCTCCGGGATGGGAATGCACCAGGATGTTTTTGAAGAATCCTCGGCTCCGGTTGTTTCACTATCCATAGGTGCCACAGCGGTGTTTCGCGCAGGAAATTCGGAAAATCGAAATAAACCCTGGCAAGACGTGCTGCTATTAAGCGGCGATGCACTTGTATTTGGTGGTCCTTCACGGAAGATATTTCACGGTATCAAGCGTATCGACGATGCCACTGTCCCGGATAATTGTGGGCTGGAAAGGGGACGGATCAATATAACTTTTAGGCAGGTAGAGCTGTAG
>CpN1_93
ATGGATACCAGCAATGTACTGAAATCAACACCATTGAGCACAGATCTTGTTCTTGCGGAGGGACTCGTTGTAGGCGAAGACGGGCGAGTGCGCCCTGAATGGGCGGCAAAAGATCCATTACTCAGAAAATATTATGACTATGAATGGGGAAGACCCGTTCACACCGAATCGGGTTTATTAGAGCGTTTATCGTTAGAAGCGTTTCAATCTGGTCTCAGTTGGGCTACCGTGTTGCGCAAACGAGATGCTTTTCGAGCAGCGTTTTATGACTTTGATGCAGATACGGTTGCACGTTTTGGGGAAGAGGATATCGTTCGCTTGTTAGGGTGTTCTGAAATTATTAGGAACCGTCGCAAAATTGAAGCGGTAATAACTAATGCTCGCGCAACGATTGCTCTGCGAGCGTCCGGAGGCCTAGACGCTTTTATCTGGGATTTTGCCCCTAAAGAGCATCAGCCGCCAGCTACGTTAGCAGACACTCCGACGGTTTCTAATGCTTCAAAGGCACTGGCAAAAGCACTGAAGAAAGCCGGATTTACATTTATCGGTCCAACAACTTGCTATGCCTTGAGCCAAGCTATTGGGATGATTGATGATAGGCCAGCAGGGGCATCGAAATTGCTTGATGATATCGCGGATCTGAATAAAGGAGTGATGGCATGA
>CpN1_94
ATGACAAAGACCGCAATTGTGACGGGAGGTTCTTCTGGAATTGGAGAAGCTACAGCCAGGGCATTAGCTTCTGATGGCTGGTATGTCATCGTGGCAGCACGTCGTATGGACAGATTGCGCCGCATTGCATCAGAGATTGGTGGTGAAGCTATACAACTAGATGTGACTAGCGATGAGTCAGTTGCTCATTTTGCTTCCTGCATTCAGCAGTGTCACCTCCTGGTCAACAACGCTGGAGGTGCGCTTGGCCTGGACCCTATAGCGGAAGCATCAATTGCAGACTGGCAATGGATGTACGAAACTAACGTACTTGGCACGCTTCGGGTGACGCGTTCTCTTCTTGATGTGCTTCACGACGGCGCACAGATCATAAATATTAGTTCCATCGCAGGCATTGCTCCTTATGCAGGTGGTGCCGGTTATAACGCAGCAAAGTTTGGGGTTACTGCTATCAATAAGGTGATGCGTATCGAGTTTGCTCAGCGTAATCTACGGGTAACAGAAATTAACCCTGGACGGGTTAAAACAGACTTTTCGCTTATCCGCTTTCATGGTGATCAAGCTAAAGCTGATGCAGTTTATGCAGATAAGCTCAACCTCACCGCAAAAGATATTGCTGAATCCATCAGGTGGGTAGCTTCAGTGCCTGAGCATATGAATATTGATCGCATGGTTATTACTCCGCGCGATCAGATCGTCTAA
>CpN1_95
ATGATTGTTACTACTACTAGCGTTGTTTCTGGTCGGGAGATTTCTGAATATGTACGGGTAGTCGCAGGGGAAACCATCGTTGGTATTAATGTGTTCAAAGACATTACTGCTGGCTTTAGAAACCTGGTGGGAGGTAGGAGCCAAGCTTATGAAGGTGAAGTAAAAAACGCACGAGAACAAGCTTTAGCGGAAATGGTGCAGCGGGCCATTGAGCTTGGGGCAGAAGGCGTAGTGGGTGTGGATATTGATTATCAAACTCTCGGATCAGATAACGGAATGATGATGGTTTCTGCAACAGGCACTGCAGTGCGCTTTGCTTAA
>CpN1_96
ATGCAAGCGCAGGATGTCACTATTCGTGATCAAGAGATCAAACTAGGTCAATTTATTAAACTCGCTAGTCTTGTAGAGACCGGCGGCATTGCGAAGGAAGTTATCGCGAACGGCGAGGTCACGGTGAACGGCGCCGTGGATACTCGCCGCGGCAAGAAGCTTCGCGACGGAGACGTGGTCTGCGTAGGAACGCTCTGCGCCCGCGTTAAAACCACAGCCGAAGAAGACGACTACTTTGATGAAAAGACAGCTGATGACGACTTTGATCCGGAAGTATGGAGGAACATCTAA
>CpN1_97
ATGCCAGCCTTCCAAGCTGCGTCGGGGATGCCATATTGGATTGACCTAACGTCCAGTGACCTGCGTAAGTCAACATACTTCTATACCCAAGTGTTGGGATGGGAGATTGAAGAGTTTGGCCAGGATTATTATCTCGCTCGTGTGCAAGGCCTCCCAGTAGCGGGATTCATTAAAAGGCCTGAGGACCAGCAACAAGCTGATACCTGGGTGACTTATTTCCTGACAGATAACATTCATGCTGATTGTGAGGGCGTCGAAAAGCTGGGTGGGCGTGTGCTCGCGGCGCCGATGGAAGTACGGCTCGGTCTTATGTCCATTGTCGTGGATAATTCAGGTGCACTTTTTGGATTAATCCAGCCTGCTGGGGAGGAAGCCTTCATTGCGGCTGGCGAGCCAGGAACGCCAGTTTGGCATGAATTAACGTGCACTACAGGCTACGCCAAAGCGGTGAAGTTTTATCCTTCTCTGTTCAATTGGACTACGGCAACGGTGGACTCTGATCATAATTTTGAGTACACCACAGCAGAAACTGATGGCGGTGCTTTTGCTGGCATTTTTAACGCGGAAGGGCAGTTCCCGCCTCAAGTCCCTAGTTTTTGGCAGACCTATCTGGGCGTCTCTAACATGGATGAAGCAGTGAGGAAGACAAAGGAATTCGGCGGAGAAGTGATTCGTGAGCCTTTTGCCTCGGAATTTGGTTTGATGAGCATCATTTCCGATTCTACGGGAGCCACAGTGACAATATGCGAAGTAGAAGAAGCTGTGGAAGAAGGCCGTGAATCTGATCCTCTTGAGGGAATTGATCTCAGCCAATTTGGGATTTAA
>CpN1_98
ATGTATGAGCTCGATGATCTCAGCTCGAAAGTTCTTGACGTGGTCGACGGAATACCCGTTGGCCGCGTGCTTTCTTATGGGGATATTGCGGAAATCGTAGGTATCGGTCCACGGCAAGTTGGGAAAATCATGGCGACCGTTGGACATCTAACAACTTGGTGGCGGGTTGTGAGATCGGATGGGAGTAGCCATCTGGTTGATCGTGCTGTTCATTACTGGGATTTGGAAAATATTGCGCACAATGGAAAAAGGGTTTTCATGAAAGAATCCCGATGGGGTTGCGATTTGTAG
>CpN1_99
GTGTTTGCGCAAGATATATCTAAAGCTATTGATCGGATCGCGGATGATATTGATTCTTTGCGTAAACTTCTGACGTCACCGGAGGAAATTAACTTCTCTGAAATGGCCGATTCCTTTGTAAAACTAGAGCAGGCTTTTTCCTTTAAAGCTTATAGCGATGCCTTTGTGGCCTATTGTGCTCATATTAACAATGCGGGAACGCTCGTTGGGAGCAAAAATCCGTCGATTTTCTTGTTAATGGTTTAG
>CpN1_100
ATGGGAGAAGATATTCGAGAGAATGCAGCAAGAACAAAAATTGAAAAAATAAAGATCATTGACCGAGAATTGCGGAGCCTAAAGAAAAACACTGAGCTAGAGACTTATCAGTTACGGGCGGAATTTATCGCGAAAGCACAAGGCATGGGTGCAGAAGCTCTTGGGCAATACACGAGAAATCGTGTGAAGGAGCTTAATCGTAAGGCTGATCCAGACCCCTATGCTGCGCTTAAAAGGAGAAAAATCACCATAAGCAAACCGGACAAAGATGGTGGGGTATATGTGAGTGGTTATTTACCACCGGCTACGGGTGTTCTTCTTAAATCTTTGCTTAGCCCTGCGAGGCGAAAAGGGGTTGCATCGTCGGTTGCTCCGGAAGAAGATAAGCGGACATGGGCGCAACGACGGGTCGATGTCTTCCATCAATGCTTGGCCCAGAGTTCTTCCTTGATTGCAAAACAAAATGGTGGTGTAGGGACTGTTATTGTGTCTACGACCATTGAAGAACTTGAAAAAGCTGATTGCTCTACGCGCTTCTACACAAATACAGATATTGAGCTTTCTCCTCTCGACCTTCTGATGCTAGGTCTTAGAGAAGATCTCTTTGCTTGCCTTATGGATAAACAAGGGATTCCACTACAACTGGGGCGGAGTAAACGTACTGCCAGCATCTACCAGCGTTTAGCATTGGTGGCAAGAGAGGCAGTGTGTTCGCATCCTAATTGCGAACAACCCGCTTCCAATTGCGATGTTCACCACTTGATAGCTTGGTTTGATGGTGGTCGCACCGATCTAGAAAATTTAACTTTATTGTGTAGACACCACCACACCAGCAATAACGATAGAAGAGATTTTCGTTTTGGTGTAGGGCATTATCAGAGAGACGCGGGAGTCGTAAAATTTTATAGACCGGGTGTTCCACCTGAAGAAAATCAGGCTCCCGCCAGACGCAAGTCGGCGGGATACTGGATAAGGATGGCGGAGAAGTCTGCCTAG
>CpN1_101
ATGCAATATGTAGCAGCCATCGACCAAGGCACTACTTCAACCCGCTGCATCATCTTTGACCATGACGGCAACCAGGTCTCCGTTGGTCAATATGAACACGAACAAATCTTCCCTCAAAAAGGCTGGGCAGAGCATGACGCCATCGAAATCTGGGACAATACCCGCCGCGCAGTAGGGACCGCCCTTGCAGACAGCGACCTGTCAGCTAAAGACATAGCGGCCCTAGGCATCACTAACCAGCGCGAAACCACAGTGGTCTGGGACAAAAACACCGGCGAGCCCGTGTACAACGCCATCGTGTGGCAAGACACTCGCACCACCTCAATCTGCAAAGAACTCGCTGGTGATGAAGGCGCTGACCGGTGGTACCGCAAGACCGGCCTCCTCATCAATTCTTATCCCGCTGGTCCCAAAATCAAGTGGATTCTAGACAACGTTGACGGCGCCCGCGAGCGAGCCGAGGCAGGAGAACTCCTCTTTGGCACCATCGACACATGGCTCCTCTGGAACCTCACCGGCGGCGCCGATGGCGATGACGGCGCACCGGCATTGCACGCAACCGACGTGACTAATGCTTCCCGCACCCTCCTCATGGATATTGAAAAACTGGAGTGGGACAAAGAACTCTGCAAAGCCATGGATATCCCCATGGAAATGCTCCCTGAGATACGTCCATCAGTCGGCGATTTCCATCAAGTACGTGAACGTGGATCGCTCTCCGGGGTTCCCATTCGATCAATGCTTGGCGACCAACAAGCCGCCATGTTCGGCCAAGGTTGTTTCCGTCCAGGTGAGGCAAAAAACACCTACGGAACAGGCCTCTTCCTGCTCCTCAACACAGGAACCACCCCTAAGTGGTCCGAAAACGGCTTGCTCACCACAGTTTGCTTCCAAATTGAAGGCCAAAAACCGGTCTACGCATTGGAAGGTTCAGTTGCTGTAGGAGGATCGCTAGTCCAGTGGCTGCGCGATAACCTCATGCTTGTCCCCAACGCTCCTATGATCGAGAACATGGCACGCAGCGTTGAAGACAACGGGGGCGTCTATATCGTTCCAGCTTTCTCCGGACTTTTCGCGCCATACTGGCGACAAGACGCCCGAGGCGTCATCGTCGGACTCACTCGCTTTGTTAACCGCAATCACCTAGCTCGCGCCGTTTTGGAAGCAACCGCATACCAAACCCGCGACGTTGCAGACGCCATGGTCGCCGACTCAGATGTGAAGCTCACTGAACTTCGTGTCGACGGCGGAATGACCTACAACGAACTCCTGATGCAGTTCCAGGCAGATATCCTTGGCGTCCCGGTTACTCGCCCTAAAAACGTGGAGACCACGGCCACCGGAGCCGCCTTTGCCGCCGGTTATTCTGTCGGCTACTGGGAAAATCTTGATTTCCTCACTCAGCAAAAAGGCGATTTACACGTCTGGAAGCCTACAATGGATCAGGAAAAAGTCGACGAGCTTTACCACGATTGGAAGCGCGCAGTAAAGCGTTCCCTGAACTGGGAAGAAAATGTAGACGAGTTCTAG
>CpN1_102
ATGACTGGAGTTGAATATCTATACTGGGAGTTTCTTGGAACAACCATCCTGCTCTTAATGGGCAACGGCGTCTGCGCGCTGGTCACTCTCCGGACCTCAGCAGGACGCAATGCAGGCTGGCTTACCATCGCCTTTGGCTGGGGCCTAGCTGTCTTCGCGGGTGCAAGCATCGCCAATCCTTCAGGAGGCCATCTCAACCCCGCAGTAACCCTCATGCTCGCCGTCAAAGGCAGTGTCGCATGGAACTTGGTTCCGTGGTACTTCGCGGGACAAATGCTCGGCGGTATCTTCGGCGCATTCCTTTGCTGGGCGGCATTTAAGCAGCTTTTCGACGCTAACAATTACGACGAAGCCGGAAACCCCGGAGGTAACAAAAACACCGGCGGGATCTTCTTCACCAACCCTGCACACCCCAACAATTTCTGGAATGCAGTCACCGAATTCATCGCAACCTTCGTGCTGCTGGCATTCATCGCTCTCGGACCATCCGGAGATGTTGGACCGCTCAAATACTTCGCTGTTGCGTTCATTGTGGTTTCCATTGGCCTCTCCCTGGGATCGCCCACCGCATATGCAATCAACCCAGCACGCGATCTCGGGCCGCGCATAGCGTACGCGTTCATTCTTCCGATCAAAGACAAAGGCAGCGCAAACTGGTCTTATGCATGGGTACCAATCGTTGCGCCTATGCTTGCTGCCGTCGCCACAGGCTTACTCGCACTATAA
>CpN1_103
ATGGGCCGCATGGATGAACGCAAAGAATTTGAAGTCGGCGGCAAAGATCGGAAGCTGAGTCCCGAAGAACAACTGGAACAGCTTTCCACATACATAGCGGCCCACTATGAACGCCCTGCGATGAATCCCCCATGGTCAGACTCCCCCACTGACCCGCTTGTTCTTGATACTTACGACGCCCGCCTCGCCGACCGGATCACTCATGCCTCCATGTTGATGCTCGGCTCCGCTCTGGATCACACCACGCCGGGCGTCGCTTTTAGCGACGGCGTGACCACCGAGGATGTCCCCAACGGTCAGATAATTCGTCCCGCGCACCCAACCGGCGTATGGGGTATTTCACTCCATCCTGGTGGTTGGTGGAAAGGCTCAGGAACCGCCTTGGAAAATGCCTGGCGCCCAGAAGTCGCAGCCGTGGCTAATCTCTCCGGCATCACATTCCTCGATCTTGACTATCCCCTCCTCCCCGATCACACGGTTTCCGATGCAATCGCCTCGGTTCGCCGCGCCGCCCAATGGGTACGCAGCATGAATCCGCCGCGCCTCGTGGCATGGGGATACTCTTCAGGGGCCGCATTAGCCGCCCTCACAAGTGACCTTTGGGACGCGCAAGCACTTACTTTTCCGCACTTAACCCTCGATTACCTCCCAACGCACTTATGCGATGCAGAATTTCCACAGGTTTTCCCGCCTACTTTTCTACAGGTAGCCACGCAGGATTCCGTTGCTGATCGCTACCCGTGGGCAGAGGCTCAGTCGCAGGTCAAGGAGTATGTCTCTGAACACAGGGTAGCTACTCCAGAGGTCATGCGAGAGCGGGTAAAAGACGTAGCCGATTTCCTTGTGATTAGTAACACATAA
>CpN1_104
ATGACTTCTCAGCAACCTTTAATGAAGGATCTGTACCGTTTTGTTAATGGCGAGTGGTTAGACACTCACGTTATCCCCGAAGATCGAGGCGTGGACGGGACATTCCATAGCCTCCGCGATCAGGCAGAGGTCGATGTTCATGAGCTGGTTAAATCCTCGAGTTCACGGGCAGGAAAACTTTATGCCTCCTTCATGGATGTCCCCGGAATCGAGGCAGCTGGAGTAGCTGCTATCGATGAAGATTTGGATCGTCTGAAAGTAGAAACCACAAACGAACTCGCCACGGCTTTGGGCGAGCTCGATCGTTTAGGTGTTGGCGGCCCCGTTAGTTTTTGGGTAGCCAAAGATTCCGATGGTAGCGATTCGGTAGCCTACATCGTTCAGTCTGGGCTTGGGCTTCCCGATGAGGCTTATTATCGAGAGCATCCGGACATGCTCGAATCATATAAAGCGCATGTTACTACGATGCTAGGTTTTCTCGACCCACAGCGGCTCGGCGGACTACCGGCCGAGGAAGCTTCAGAGCGCATCGTGGCGCTTGAGACGGACATAGCACGGGGTCATTGGGATGTAGTAAGCACCCGAGACGCGCTAAAAACCTTTAATCCGACCGAGTTTTCCGAGCTTCCGGAGAACGTCGCAACGCTTCTACGGGCCGCACGACTTCCTGAATCCCGCGTAATCGTCATGATGCCCTCCTACTTGGATCACATAAATACGCTACTTTCTGAGCGTATCGACGATTGGAAGCTGCTTACTACCTGGCACATCCTCCATGCGCGCGCAGGAGTGCTCACCCCTGAAATCTCGCGCGCAGACTTCGCATTCTTTGGCACCACCCTTTCCGGCGCTACCCAGCAGCGTGACCGTTGGAAGCGTGCTGTCGGACTCGCAGAAAGTTTTGTTGGCGAGGAAATCGGTGAGGTCTTTGTTAAAGAACACTTCCCGGCCTCCTCTAAAAAAGATATGGCGACTTTGGTTGACTACCTCATCGCTGCGTACCGGGAGCGCATTGAGCATCTGCAGTGGATGACACCAGTAACCCGCAAGCGAGCACTGGAAAAACTGGATAAATTCAACGCCAAGATCGGCTACCCAGACACCTGGCGCGATTATGGCGATCTAGAGTTCTCCGACGCTGGCCAAGATCTTCTCCGCAACGTCCGTACAGGTTCCGCTTATGCCCATGACTACGAGCTCTCCAAGTTAGGCAAGCCCGCGGACCGCTCTGAATGGGTAACCACGCCGCAAACCGTCAATGCGTTTTATAACCCTGTGGTCAATGACATCACTTTCCCCGCTGCGATCTTACGGGCGCCGTTCTACTCGCCCACGGCGGATGCCGCCGAAAACTTTGGCGCAATCGGTGCAGTCATCGGGCATGAAATTGGCCATGGTTTTGATGACCAAGGCAGCCAATACGACGGCGACGGCAACCTGCACTCCTGGTGGACCGAGGAGGACCGCGAGGCCTTTACCCAACTCACCTCAAAGCTCGTCGAGCAATTCGACGGCCTAGTCCCTTCTGTGCTTAAGGAATCCACCGGCGTTAACGGAAAATTCACGCTCGGAGAAAATATCGGAGACCTCGGCGGCCTAGGCATAGCAGTAGTCGCTTATCAGCGCTACCTAGCCGACCACGGGGAGGACACGACAGGACTCCAACGCCTCTTCCTGTCATGGGCCCGCATCTGGCGCACAGCAATACGCCCTGAACTGGCAGAACAATACTTGGCCATAGATCCGCACTCGCCAGCAGAGTTCCGCTGCAACGTCATTGCAGGCAACATCGCTGAGTTCTATCAGACCTTTAACGTTCCAGAAGACTCCCCGATGTGGATCGCACCGGAAAAACGCGTCACAATCTGGTAA
>CpN1_105
ATGTTCGATGAAGAAGGTAGTTTGAACAGTATGTCTTACTTCCAGTTCCGGCCTGCGATGTCGGCAAAATCCTGGTGGCTCGTTGCCGTAGTGGTCACTCTGCTGCTTGTCCTCCCCGCTGCGCTCAATGCTGTGGTCCCCAGCATTGATTTCAAATTGAAGAATGTGATCTTAGGAAAAAAAGATAGTTTTGAGCTTCCAGTGGTGTTAGACGACGGTGCACACCTGCAATGCAAAGAGGAAATGTCCGATTTATTCCAGCCTCAATGGGATTGTGAAGGCACCAGAATTAACTCGATGGTGGTTGATGGCAGTACGGACCAGGACCACACGCTTAGGCGGATGATGCGTTTGAACGCCAAGGTTCCATTGCCCAAAGACGCAAAAATATTCCGTGAGGGAAATATTAGGATCATTGAAGGGGCTAGCCAAGTGGGCTTAAGCCTTGCAGTGCAGGGAGAGGATGAACAGAAGACCTTGTTCGTTCTTGTCACGGGGCCAGATACGGATAACGCCGTACAACTCATCGCGAAGAATTTTCAAAATTATGCAGTGAAGGGAGCCACCGCGTGA
>CpN1_106
GTGAACACCTCGTTGGTAGGACCTATAAAATCAGCCACCCACCCAGCGTCCATTTCCTGGGTGATGTGGGCGATCATTGGTATTTCAGCCCCAGTGTCTCTCTTTTATTTAGGCGCTTACGTATTACTTTCTCCTAGCGGATCGGCTGTGGGACTGCTTTGCGGAGTGGCATACTTAATAGTGGGAACCCTGATATTCCGGGTGTCTCCTATGTGGCCTAAGGCAGGCTGGAAATGGTACGTGACCTCCCTTTGTTGGGGCGCCTGCTCTTCTTTTGCCCTGGTTATGGCTTCCTCTCAACCCATTATTGATTTAACGGAAAAATTGGGTTGGAAGATGGTGAGTGCGTCCTTTGGTGGGGCATATCCTGAGGAAATTTCTAAAGCTCTCGGTGTTCTTCTCATACTGTTTACGTTTTCTAAAATCAGCCGTCCTTGGCATGGGTTTGTTACCGGCGGCATGGTCGGCTTAGGGTTTGAAATCTTTGAAAACCTGATGTACGGGGTTATTGAGGGGATGTCGGATGCCAATTCTGACGTTCCTGGAGCGCTATCTTCCTGGGGACTAAGAACTCTGGCGGGACCTGGTCTCCACGTATTTTTCACGGCAATAGCCGGATATGGCATCGGGCTAGCCGTGTTTACATACGGGTGGGATCGCTTCCGTCGACTTCAGGTCGCAGGTGCGGCTCTGCTTGTGGCCTTTACTTTCCATTTCTGCTGGAACCTCACATGGGAGGGTGATCTCGGCACTATCATCAACGTGATCGTGGTGTCGCTGTGCCTCTATCCCCTTGTTATTTATCTTTGGATTAGATGCCATAGAGACGCCACCGCTGATTTTGGCATGATCCGCATGAACTCTCCTTTGACGTTAGTAAGCCAAGTGAGGAACGATGAATAA
>CpN1_107
ATGAATAAACGCATTGCTGTACTGGGAGTCGCGATGTGTCTTACAGCTTGTGGCTCTATTGAATCTGTGGATGGCGGTAGAACTGACTCAGACGCGATTGTTATTGGATCTCAGACGTATTATTCCAATGAGGTCATCGCTGAGATCTATGCGCAAGCGTTGGAAAAGGCCGGGCATAAAGTAGACAGGCAGTTTCAGATCGGACAGCGAGAAGTCTATATGTCTGAGGTGGAAAACGGATCCATAGATGTGTTCCCTGAATACTCAGGGCCGCTGCTGCAATATTGGAAACCAGATACCACAGCGCGGCTACCAGAAGCTGTATACGCAGAGCTGCAATCTGCGCTTCCCTCGAGTTTGCAAGTCCTGAATCAAGCAGAGGCTTCGGACCAGGATTCTTATGTTGTGACTAAGCAATACTCGGAGGAACACGGGATAAAGTCTATTCAGGATCTGGCCAAGGTTAAGAACATAACCTTGGGGGCAAACTCAGAGGCGGAGGATCGCCCCAACGGACCCAAAGGCCTAAAAAGCGTCTATGGGGTGGATGCTGCCTTTACTCCTATTGAGGACTCCGGTGGGCCGCTGACAGTCAAAGCTCTCAAAGACGGTGATATCCAACTGGCGATTATTTACAGTGCGGACCCCTCTATTGCTGCAAATAATCTGGTAAGTCTTGAGGATCCCAAAGGGCAGTTCCTTGCGTCACGAGTAGTGCCGTTGGCTAATAAAAAATTAGATGCAGACGCTGCGGCAGTGCTTAATAAAGTGAACGCACAACTTACCACCCAGGATTTGATCCAGCTGAATACGCGTTCCGTGACAGAACAGCTCCCCAGTGCGCTGATTGCCAAGGAATGGCTAAAAGCGCACTAG
>CpN1_108
GTGGATAAGCATGACGTAGACTCGGATTTCGTGTCTAGTTCAGTTTCGCAGAAAGTTAAAACGCTAAAGCTTTTGGCGGTTTTATCGGGTGTTCTCGGCTTCATACTCTTCCTCTTGACGCCGTTTATGCCGGTCAATCAGGTGCAGTCTTCTCTGTCCTGGCCGCAGAATGGAAACCTTAATAGCGTTAACGCTCCTTTGATGAGTTATTCTCCTCAGGAACTTAACGCAGTCATCCCGATTAGCGCTTCTGAAAAACTCCGCCCAGGTCAAAGCCTCATCGTGGGAACCTTGCCGGAGGACAGCGAAGATGCCGCAGCGCGCGGGCTCTTCGTGCGTTCTTCCGACGGCGGAATCCAGATAACATCCCGTGGCGAGCTCGTCTTCGAGTTGACTGCAGATGAACTCAAAAAACTGCCTGCCGACGCAAAAGTCAGCGTCTCTTCCACCAAGGACGCGACTACTGCTTCCGTGGGCGAGTACAGCGGTTCTATAGATGAAGACAAGCGTCCACAGATCACAGGACTGTATTCCGAGCTCGACTCCCAGGCTGCTGACAGCCTCAGCAGCGCGCTTAAGGTCGACGTAGAGATTAATTCTCGCTTCACCACCTCCCCTACCGCAGCAAAGTACACGACCATGTGGCTCGGCGGGGCGATGACCGTTATTGCGCTTGTCTGCTTGGGGCTGCTAGACCTGCAAGACAATAAAAAGGTGCGTTTCCTCCAACACGGCGCTTGGCGCCCTCGGGGACTCGACGCCATTGTTGTCGCGATCCTAGGTTTCTGGTATTTCATCGGCGCCAATACCTCTGATGATGGCTTCATCCTTACAATGGGGCGGATTGCTGCGCACGCTGACTATATGGCCAATTATTACCGTTGGTTTGGTGTTCCGGAATCGCCCTTCGGCGCACCTTATTATGACCTTCTGGGTCTTATGTCGCATGTCTCCACATCTTCTATCTGGATGAGACTTCCGTCCCTCATCGCCGCCCTTATCGTGTGGTTCGCCCTCTCCCGCGAGGTTCTCCCGCGTCTGGGCGAAAAAATTGCTGGAAGACGCGTCTCCCAATGGACCATGGCCTTTGTGTTCCTCGCCTTCTGGTTGGCTTATAACAATGGTCTGCGCCCAGAACCAATCATTGCTGCCGGCACCCTGCTCACGTGGCTGTCATTCGAGGTTGCTATCAAGACCGAACGGCTCCTTCCTGCTGCAGTAGGAACGCTTCTCGCTGCTTTTACCCTTGCTTGTGGCCCCACCGGTCTCATGGCCGTTGCCTGCTTGCTGGCTGGTTTGTCGTATTTGATCCGCATTATTTACCGCCGTATACCGCTTCTAGGCGGCAAGCCCGCATTCAACATCGCGGCTATGGTCGCGCCTTTTGCAGCCGCCGGAACTGCAGTCTTGGTTGCTGTTTTTGGCGATCAAACTCTGATGAACGTCTTCGAGTCCATCCATGTCCGCTCAGAGACGGGACCGTCGTTAAGCTGGTACAACGAGTTCGCCCGTTACCAGGTACTCATGCAGCAAACCGTCGATGGTTCTTTTGCCAGAAGAATCGGCGTCTTTTTCACCTTCATCTCTATTGCCCTCGTGCTCACCTCCATTCTGCGTAACGGAAAGGTTCCTGGGAGCAACAAGGGTCCGGTCTTCCGACTGTTGCTGGCCATGGTGGGAACCCTGTTCTTTATGATGTTCACGCCCACCAAGTGGACTCACCACTTTGGCGTATGGGCTGGCATCGCAGCGGCTCTAGCGGGGGTCGGCGCGGTGGCACTCTCCCATATGGCTTTGCGTGCCCCTCGGTCACGTACCCTTCTTACAGGCGGAATACTCTTCGTCTTTGCCTTCGCGCTCTCCGGCACAAACGGATGGTGGTACACATCTAGCTACAGCGTGCCCTGGTGGGATAAGACGATTCAGATCCATGAGATCGAAGCGTCTACCGTCATGTTGGTTATTTCCCTCGTTGTGTTGGGCATAGGCGTTTTGCAGTCCTTTAAAAAGGATGTGGCAGAGGAACGCGGTGAGGCTCCCGTGGACTTCCGCAAACAGCGCTTTGAAGGCCTCGCAGCTGCCCCTATTGCGATACTCAGCATCCTCGCCGTAGCGTTTTCTATGGCGTCCCTGGGCAAAGGTTTTCTCTCGCAATACCCCGCCTACTCCGTCGGATTAGGCAACCTGCGGGCAGCCGCGGGCAATACTTGCAACCTTGCTAACGACGTCCTCGTGGAGGCAAACACCAACGAGTCCTTCCTCCAGCCGCTGCACAGCAGTCTGGGAGAATCACTCACTTTTGGCAAGAATCGGGCATTTGATCCCAACCACATTTCCTCCGAGGCCTACACAGAAGAAAACAAGTCTTCTTCTAGCACCGCGGGAACCGCCAACAGCACGGACACCACCGAGACCACTACCGAGGGCAAGGAACACCGCGCAGCTGTGGGCGTAAACGGTTCCACCGCGCAGCTTCCCTTTAATTTGGATTACACTCGTGTGCCGGTTCTTGGCTCTTGGACCAGCGGCGAGCAACACTACGCAGAAGCTATCTCCGATTGGTATAAGCTGCCGGAGCGCAGTGAGTCTGCCCCTGTCATCGCGGTTTCTGCTGCGGGAAGCGTCGAGCATCTCGACCTGGATGGGATCAAAAAAGAGGGCCAGAAGCTGATCATCGAGTACGGAACCGCCTCCAATGGGAAGGTTGACATGCTCGGTGAAAAGCAAATGCTTGATATCGGACCTGACCTTAAATGGCGTAACCTGCGTCTTCCGCTTTCAGAGCTCCCCGAGGAAGCCAACGTTATCCGTATCCACGCAACAGATGGCAACCTCAGCCCTGATGAATGGCTAGCGTTTACCCCGCCGCGTGTTCCCACGCTGGAGACGCTAAATGACGTCTACACCTCAGAAACCCCCGGGCTGCTCGACTGGGCGGTGCCGCTGCAGTTCCCCTGCCAGCGCACTTTCAACCACTATGCAGGCGTAGCAGAAATTCCTAAATTCCGTATTTCCGCCGACGCAGAAGGCCGCGCTTCTGGAGCCTCTTTCCAAGACTACTTTGGCGGCGGTGTCACCGGAATTGCGGAAGCCGTGAATTATAGCTACCAGCTTCCGAGCTACTCCAAGAATGATTGGCAACGCGATTGGGGATCCATCGAGGTCTACCATCCACGCCCCAACTCGCAGGGCAAAGAGCCTGATCTAGCTCAGATCACCACAGAGACTGTTACTCGATCAGGACTCTGGTACCCCGGTCCAATGAATATCAACACGGACCACTAA
>CpN1_109
ATGATCAATCGTGCCCGCAACGCAGATTCCCAACCGCCGAAAGACGACTCGGAAGCGCCGCACGCCTCTGCTGCAGCCAGCGACCCATTTCCGGTGATGCTCAAACACCCCGACAAGGACAACCTACGGGACAAAAGCTACGACTTTGACTACACCCCTGACATCCAAGATGGTCCGCACACTCTGTTCGGAATAGTCGCTGCAATCCTGGGAGGTGGGCTCTTTACCTTCATCTCCTGGTACATACTCAAGCAAGTCAATCTCCCAGCCTTTGGCCCTTCTCTGGTTACACGTGCACTGGCCACTTTCTGCACACTTCTTGTTGTTGTTGCGGTCACGGCACTCATGATCTGGTGGGTTCATTATGAGAAGACAAACCAAGAGCGTCCCCGTTGGTTTACCTGGCTCACCTACGCCCTGACCTATTTATCCCCGGCAGGTCTAGTAGTGGCTTCCCTCGGGATACCGCTATCCCCGACCAAGCTCTACCTTGACGGACTAACCGTAGATCAAGTTTTCCGCACCCAATACATGACGCGGCTTACAGATTCTTGGCAGCTCACCGATATGAACTATATCGATCTTCCAGCGTATTACCCCGGCGCATGGTTCTGGTTTGGCGGCAGACTGGGAGCTCTCCTCGGGCTTCCTGGGTGGGAAGTCTTCCAGCCATATTCGCTCATCTCTCTCAGCATGGCAGGCTGCCTCCTCGTCCCGATATGGCAGCGTCTCGTTGGGAGCTTGCCCGTAGCTACCGGCATAGCGCTAGTAACCACTACTATTGCGCTCGTTATGTGTGCGGAAGAACCCTACGCATGCATTATCGCAATGGGCATACCAGCCGCAGTTATTATCGGTCGTCGTGCATTGTCGGGACGCAAAAGCGCCATGCTTGCGATTATTTTCTATCTGGGTGTTTCTGCATCTATGTACACCCTCTATACAGCTATTATCGCGCTGAGCCTGATCGCTATCACTGGTGTTATTTCCGCATTAATGCTGCGTTCTTGGAAGCCCATTGGGCGCATCGTCACCATTGGTGTTTCTTCTATGGCTATCGCCGCTATCGCGTGGGGCCCGTACTTTGTTTTCATTTTAAGCGGCAACCACACCTCAGGTGCTACCGCTTCCCATTTCCTCCCCGTTGAAGGCACGGAAATCCCGCTTCCTATGTTTGCAGCCAGCATTGTGGGAATTCTCTGCATGCTAGGCCTGATCTACCTATTGGCTCGAGCGGCGGATCCAGACATCAACTCCCTAGGCGTTGCCGTCGTGGTTGCTTACATCTGGGTCATAGCCTCCATGGCTGTTACGCTCACGGGCTCTACTCTCCTTGGCTTCCGCCTAGATCCTGTGGTCACAGTTCTTCTAGCCACCGCAGGTGTACTGGCCATAGCGGATTTCCGCCTTGTAGGAATTCACCGCCTCTATCCCGTGCAATTCTCTGCTAGCACTTCACGGCAAATCACAATGGTCATTGCCATTGTGATCGCCCTTGGCGGCATCAAATATGCCCAGGATATTCCCGCAAAACACTCGCATTCTATTGACCATGCTTATTCCAGCACAGATGGTAACGGTGAGCGCGCTGACCGTTACCCGGCTGATGCCACGCAGTACTATGCCGAGATTGACAAAATCCTGCGGGGAAACGGCTCACTTCCACGCGAGACTGTAGTTCTCACAGATGAGATGAACTTCATGGCTTATTACCCCTACCACGGTTTCCAGGCCTTCACCTCACACTATGCAAATCCTCTTGGGGAATTTAATGAGCGGAATAAAACCATAGAGCAATGGGCAATGGACAGCTGGCAGCAGCTCAAAGACCCCAAAGCGTTTGACCGCGCATTGCACGCCACCCCATGGCGGGCACCCGATGCTTTTGTTTTCCGCGCCGATTCCACGGAAGAAAGTTCAAGCGGTTGGAACTTTGACCTTGCGGAGGATATCTATCCCAACAATCCCAATGTCCGTTTCCGCGGAGTAAAAATCAACCCGGAGGTCTTCACAGGCAAAGACTCTCCCTGGAAAGTCGATCAGGTAGGACCATTTGTGGTGGTGACCCGTGGATAA
>CpN1_110
ATGCTGAACGCAGTGGGCAAAGCCCAAAACATCCTCCTCCTCGGTGGCACATCCGAGATCGGCCTAGCTATCGTAAACGAGTTCCTGACTCACGGTCCCGCACACGTCACCCTTGCTGCGCGCAAGGATTCGCCGCGTATCGACGCCGCCGTGAAGGACATCGAATCAGCTGGCGCATCCGCCGTTGAGGTTATCGACTTCGACGCAACTGCCTTTGATACGCACGCCGATGTCATCGACCAGGCTTTCCTTCTCGGAGACGTCGACGTAGCCATCGTGGCCTTTGGCACTCTTGGGGACCAAGAAGAACTTTGGCAGGACCAGTCCAAGGCTGTGGCCAGTGCCGAGACCAACTACACCGCACCGGTATCCGTTGGTGTACTCCTCGCGGAGAAGTTCAAGGCCCAAGGCCACGGCACTATCGTTGCCCTGTCCTCTGTTGCAGGTCAGCGTGTTCGCCGCTCCAACTTTGTTTATGGTGCTTCCAAGGCTGGCATGGACGGCTTCTACGTCAACCTAGGCGAGGCCCTTCGCGATTATGGCGTCAACGTCCTTGTCGTACGCCCAGGTCAGGTGCGTACCAAGATGTCCGCTGATGCGGGAGAGGCTCCACTCACGGTGGATCGCGAGGACGTAGCTAAGGCAACTGTCCAAGCGGTTTTGTCCGGAAAGAGCTCCATCTTCGTTCATCCACTGTTCGAATATGTCTCGCTTGTTTTCAAGTTTATTCCTCAGGCGATCTTCCGAAAGCTACCGTTCTAG
>CpN1_111
ATGACGAGCGCCAAGGGCACGTCCAGCACCGCAGCTTCGAGCGGTGTCTCCGGAGCCTTACACACAGAAGCCATGAAACTCACCGGTTGGGGACGCACCGCCCCCACAACCGCAGAGGTCCTCGCAACTCCAGATTTGGAGACCATCGTCAAGGCAGTACGCCAGGTCGCCGAGCAAAATGACTCCAAGCCAGACTATCTCCGTCGTGGCGTAATCCCTCGCGGTATGGGCCGCTCCTACGGCGATCCTGCACAAAATGCTGGTGGCCTTGTCATTGATATGCAGCCTTTGAACAAGATCCACTCTATTGATCCAGAGACCGCCATTGTGGATGTTGATGGCGGTGTGACCCTTGATCAGTTGATGAAGGCGGCTCTCCCCTACGGGCTGTGGGTTCCTGTTCTTCCAGGTACTCGTCAGGTCACCATCGGCGGCGCTATCGGCCCAGATATCCACGGAAAGAACCACCACTCAGCTGGTTCTTTCGGTGATCACGTCACCTCCATGGAACTGCTAGTGGCCGACGGTCGCATCTTGCACCTTGAGCCAGAAGGCTCGGCAGATGATCCAGACGGTTCTCTCTTCTGGGCAACCGTTGGCGGCATGGGCCTCACCGGCATCATTGTCCGTGCAAAGATCCGTATGACCAAGACGGAAACCGCTTACTTCATCGCAGACGGCGACCTCACCGCTAACCTCGATGAAACCGTGGAATTCCACTCCGACGGTTCCGAGTCCAACTTCACCTATTCCTCCGCTTGGTTCGACGCCATCAGCCCGGAGCCCAAGCTAGGTCGCGCCGCCATTTCACGGGGTTCCCTAGCCACACTCGCGCAGCTGGAAGAGCTCTCCCCCAAGCTGGCCAAAGATCCCCTGAAGTTCAATGCCCCACAGCTTGTGACGGTTCCGGATATTTTCCCTTCCTTCACCATGAACAAGCTTTCTATGATCGCAATCGGTGAACTTTGGTGGCTCAAGTCAGGCACGTACAGGAACAAGGTGCAAAACCTCACCCAGTTCTATCAACCGCTCGACCTCATCGGAGAGTGGAACCGCGGTTATGGTTCTAAGGGCTTCCTGCAGTATCAGTTCGTGGTTCCACGTGAGGCTGTCGAACCATTCAAAGATATCGTCCGCGATATCCAGCGTTCCGGACATTACTCCGCACTCAACGTGTTTAAGCTCTTCGGAGAAGGAAACCGTGCGCCGTTGAGTTATCCGATGCCAGGTTGGAACGTCTGCGTAGACTTCCCGATTAAGCCAGGACTAGGCAAGTTCCTCGATGAGCTTGACCGCCGTGTCATGGAGTTCGGTGGACGCCTCTACTTGGCCAAAGAATCTCGTACGAGCGCTGAAAACTTCCACTCGATGTATCCAGAAATGGAAGGCTGGCTCAAGACACGTAATGCGATCGACCCCACTGGCGTCTTCGCTTCTGACATGTCCCGCCGCCTCGAGCTACACTAA
>CpN1_112
ATGTTTGGATTCCTCAAAAAGAAGACCGTGGAAACGCATATCGCGGCAGAACGCACAAATACTCCCATGGATTCCCGCATGACCCTCCTCATGGCTGAGGAAATCCCCATGCTAGATAGCGCTTCTCGAGTGCGTATCTATCAAATCCTCGAGGAATATGACGGTCCGCAAATTACGTCGCAGGAGGAACTTCCCCAGGAAATTCGCGACATGATGGACCTGTAA
>CpN1_113
ATGAAAGACACCACTGTTGAGAGAAACCTGAATCCTTTAGATGACACGATGACGGGGCGTATCTCCCAGGCTGCAGCCATAGGCCTGATCACCGCGCTGCCGGACTATGTGCACACCAAGGCGCTTCGGTGGGTAATTAATACCGTCATCCTTGGGTCTCTCCTGGGCGTCGCTTTATACGCTAATACCCATGATGATGATCCAGACAATGATCCTGATGTGATCGCTGCACGTGTGCGTGAGCAACTGGAAAGCAGCGACGCTAAAGAATTCGGACCTCTTGTCACGTGGGGTGCGTTTGCAGTGCTCCTGCTTATTTTCCTTGGGATCAACAAACTAGACAGAACAATAAGCAAAAAGGTCGTTGAGTTTTTGCGTCGCCGTGGAGTTTCCAAGCCTCATACTCTGCTTGGGGTTGTCGGCGCGGCGCTGGTTTTTGTTTCTTCCGGAGACCAGCGGTGA
>CpN1_114
GTGATTAGCATTATCGACGTTCGCGGCGCGGCGCCGGACCATACCGTTGTGCTCTGGCACGTACACACGGATCCTTCCTATCCCACCGGCCTCATGTCTGGGGCATGGGTGCTTGGTCCGGGGGAAGCTACGCCCGTGGATAAGCTCCCGAGCCTGCTTACGGGAACAACAGCTCTTCCCTTGAACGCCGAGGCTCGCGAGTTAGTGCCAGGCGATATCACATGCGTCAGTCTCCGCGATGTAGCTGATGCAGTGCGGACGGGGCTCGATGAGATTAAAAAGGAAGCCGCGCGGGCAAAGTCGGAGAATGAAAAACTCGTCGCCCCGCGTTTTGAGGCCCTCACGGATATCTCTCCAGAGGATTTTCTTGATGCATATCGGGGTGAGCCTCAAGCACGAGATGCATGGATGATGGCCAGCGCAGTAGCCGGATGGATGCAGCAATGGCTCGACATAGAATCCGTGCGCAGGAGCCGCGCCTATCTCAAAGAAGCGTTTGGCTCAGAGCCGAGGCCGCTACCGATCGGCTAA
>CpN1_115
GTGATACAGCGCAGCGGAGTGATCTGGATAAGCGAGGCCCGCCTGCGTCGTGGAAAGGCCGTTGCTCGGCGCAGGCGAATCCGAGCAGGAAAAATAATAGTTCTACAGCTTAAAGTCATTGATGCGGCGGGGATTCTGCATCGAGTTCTCGGAGTGCGAGACACGCTGAAGCTTGCGGGGGTCGCCGAGATTATCAAGACGTGTTTTGGTTTTGATGCGGCTTCGCCGCAGTCTTTTTATCGTTGCGGCGAGCAAGTGTCGATGAATGATTGTTTACATGCGCATACTGCTGCGATTCGCGCCGGGCAGCTTGAGTACAACTGGGGACTGTGGCGAGTAAGCCTTTCGATCCTGGACACGTATTCCCGTGAAGCTTCTGCACCGGAGGCTTTGTGCCTGGGAGGAAGCGGGGATCTTTATGAACCAGATGCGCCAGTGGATACGGCCCGTATCAATATGGCTATTTCTGGTGGTAAAAGAGCACAAGAAACCCTTGCTCACGTGCATGAGGAGGTTGTTTCAATCATTCAACGTACCCAAGAGACTGGGTTGATCCCGTTACTCCAGGCACTAGGGCTTGGAGAGGAACCAAATTACGCGGCTTCTGGCCTGCAGGCTCTTCCTGTGGAGCAGTCGCGCCAGGCACGGGAGGCCTGGTGGTCTTTTGTGATCGGCATGGCGTGCATGGGAGGGAAAGACCTAAGGTCGCGGGTGGCCGGGCGGCTCATGAGGAAGTTGGGCTGGCAAGAAGACCTGACTGATGAGCGGATTCGTGAGTTATGTGGGGCGTCGATAAGCAAGCTAGAAGAGCTCGGTGGATGTGGTGCCCATGCGTTATCTGCAGTGGAAAGAATCGATATCTACCGAGAATTACTCCGTAAGAGGTAA
>CpN1_116
GTGGCTAATTCCAACACCGGCGCGCATGACCAGGCCGCCCCCAATGTGACTGTGACTACCTCCTCGGCGAGCGTGGCTTCTCAAGGCATCAAGTTCATCATCTCTGGAGGAATCTCCGCAGTTGTGGACCTTGGTCTGACTTATCTATGCCAGATCGTTTTTGGGTTCTCTGCTGCGGGAGGACGCACTATTGGGTTTATTTTTGGCACGATTACCGCTTATCTAATCAATCGCCGTTGGACCTTCCAGGCTGAGGCATCAACCAAGCGATTCTTGCAGGTAGCGGTTCTGTATACGATTACCTACTTTGTTAACGTGGGTGGGCATTCCTTGCTCTTCTCGCTATTAACTCATTACGGGGTGAGCGAACAGATTGCCCTAGTTATCGCCTTTGTGATCTCCCAAGGGACTGCCACGGTGATCAATTTCTTTGTTCAGCGCATTTTTATTTTTAAGTAG
>CpN1_117
ATGCCTATAGCTTCTACTGGTCGCATCGCGGCTGTCATTGTCACTCACAACCGCGTCGAGCTGTTGCAGAATTCTTTGAAGATCGTTGCGCAACAGACGCATCCCGTAGATCACATCATCGTTGTAGATAACGGTGATGATCCCGCCGTCGAGAGCCTAGTTACCGCTATCGCCGGCGAGCGCGCCGTCTACCTCGGAAGCAAACATAATTTGGGAGGAGCCGGCGGGTTTGCGCTTGGTTTTCTCACCGCGCTGAGGCTGGGAGCCGACGCTGTCTGGTGCGCCGATGATGACGGCCGCCCGGAAGACGAGAATGTCCTGGCAACCCTCTTGCACGTAGCAAAAAAGCACCACCTCGATGAGGTCTCCCCGGTTGTTTGTAATGCAGAAGAACCTGACCAGCTGGCATTCCCGCTTCGCCGTGGCACCACGTGGCGTAGGTTCCGCAGTGAACTCGGCAATGAGGATTTCCTAGCAGGTATTGCTTCGCTATTTAACGGCGCTCTTATCTCCGCTGATGCTATGCAACGCATCGGCGTCCCCGACTTGCGTCTGTTTATCCGAGGCGATGAAGTTGAGTATCATCGCCGACTAGTGCGTTCCGGCCTCAAATTTGGCACCTGTCTCACCGCTGCTTATCTGCACCCGGATGGCTCGGATGAGTTTAAGCCAATCCTTGGGGGACGCATGCATACGCAATACCCAGATAACGAGGGCAAGCGGTTCTTCACTTATCGCAACCGCGGATACCTTATGAATCAACCCGGTATGCGTCGGCTTCTTCCCCAGGAGTATGCGCGATTTGGCTGGTTCTTCCTCATTCAGCGCAAAGACCCTAAGGGATTTTTACAGTGGCTCAAGCTCCACCACATGGGCCGCTCGGAGCGCTTTGAACGGCCGTAA
>CpN1_118
ATGACTAAGGAATCATCTCGTATCAATCGCCATAGCAGGCGCGGTTTTCTTGCGGTGTCCGCACTCACCGCAGTGGCCTTGCTGGGCGGCCTCAGCGCATGTTCTAGCGAAAAAGCTAGTGAAAAGCCAAGTACGCTCTCTGTCTTTGCTACCACTGGTTATATCGGCGATGCCGTGAAGAATATGCCCCTGCAGCTGATGTCACTGTGA
>CpN1_119
ATGGTAGGCCCCGGCGGCGATCCTCATACTTATCAGCCCACTACACAGGATATTTCCAAGATTAAGACGTCCAATGTTGTCCTGTGGTCGGGCCTGCATATGGAAGCAAAGATGCTGGATGAGCTGGCAGCGCAGGGAGACCGCCAGGAGGCTGTGGCTGAAGCTATCCCGGAATCTGAGCGGCTTGAATGGCCTGAGCTTGGTGAAAACGGCGAAAAACTTTGGGATCCACACGTGTGGAACTCCACGGAAAACTGGAAGTACGTTGTTGATGCGATTGCCAAGAAGCTTTCCCAGGTGGATAAAGAAAACGCGGAAACATACAAAAAGAACGCTGAGACTTATAAAAAGCAGATTGATCAGGCCGCTGCCTATGCAAAGGAGCAGATCGACGCTATCCCTGCGGAGAAGCGCATTCTGATTACCGGACACGATGCCTTCAATTATTTTGGTAAGCAGTTCGGCCTAGAGATTCACGCCACAGATTTTGTTACCTCGGAGTCTGAAATGTCCCCGACTGAGCTGGCAGACCTGGGAAAATTCATCGCAGAAAAGAAGATACCCACGATCTTCCAAGATAATTTGGCCAACCCCCAGGCTATTAACTCGCTGAAAGAGACGGTAAGGGCAAAGGGCTGGAACGTCGAGGTCTCGGATAAAGAGCTTTACGCGGATTCGCTCGGAGAAACAGCTCCTACCGAATACTTATATTGGAGTTTTAAAATACAACGCTGA
>CpN1_120
GTGGCCAATCTAGTGGGCTCGGCATTGACAATGACGGGCATCAGCGTGAGCTATGGGCCAACGGTGGCCCTGGAAAATGCAAGTATTGAGGTTCCTGTTGGATCTGTGATGGGTTTTATCGGGCCTAATGGGGCAGGAAAATCTACTCTTATTAAGTCTGCGATCGATCTTGTAGACCACGACGGTGAGGTCGCTTTCTTTGGCAAACCGCTCGCTCAAGTACGTGATCGTGTTGCTTACATGCCGCAATCCGCCGCTGTGGACTGGGATTACCCCATCACCGTGGAACAAGTGGTGGGCATGGGACTATATCCGCGTTTAGGTTGGTTCAAACGTTTCACCGGGGAGCACCGGGAAGAGGTGCGGCACGCTCTTGAGCGGGTAGGCATCGCTGATTTGGCTAAGCGCCATATTTCCGAGCTCTCCGGTGGGCAACGGCGCCGTGTCTTTGTTGCAAGAATTCTGGTGCAAAATCCCGATATCTTTCTGTTGGACGAGCCTTTTGCGGGTGTCGACGCAGCCAGCGAGCGTGTTATCCGTGATGTTTTGCATGGTTTGTGTGAAGACGGAAAATCGGTGGTTATTGTTCATCACGACTTGTCTACAGTGACAGAACTTTGCGATCACGTCACCGTAATCAATCGGCAGATCGTAGCAACCGGAACTGTAGAAGAAGCGTTTACCCGGGAGACCGTGAATGCTGCTTTTGGCCTGGGGTTGTTATGA
>CpN1_121
ATGAGCATCATTGATTTTCTTGCCGAGTTCTCCTATCGGCGGGTGGTGTGGGGAACGCTACTCATTGGACTGTGCTCAGGGGCAATGGGAACGTTTTTATACTTGCGCAGGCAGTCCATGATGAGCGACGTGATCGGTCATTCTGCGACTCCTGGTGTGATGGGCGCCTTTCTCTTCTTTGCCACCACGCCGTGGTTAAGCGAGTCGCAGTTGCTCGCAGACTGGGGCATCGACGCTCGTTCGATGCCGGTAATCACCATCGGGGCTATTGGTCACAGGGTTGGCTTCCGCCATCGTGGCCAATGCCGTGGCCGATAG
>CpN1_122
ATGGCGGTCATGCTCTCCTTGTTCTTAGGTGGCGGTCTGATATTGCTTCAGGTGATCCAGCGCAGTCACATTCGGGGCAAGGGCGGGATCGATGAGCTGATGTTTGGCAACGCAGCCACGTTGACTAATTTGGACGTAAAAACTCTGCTCGTCGTGTGCATAGCCATCCTGGTGTTGATCGTTGCCTTGTGGCGACCTTTTACCCTGGTTACTTTCGACCCAGTTTTGGCCCAGGTCTCGGGGATGCCCCGATGGGTATCACATGTGCTTTTCTTGTTGGTTGTGGTTGCGATTGTGATTGGGGTGAAAGCAGTCGGCCTGATATTAATGATCGCTTTCGCTGTATTTCCTCCGGCAGCTGCCCGCCAGTGGACCCGAACGGTAGCGCAGATGGTTGTGGTTTCTGGTCTGATCGGTGCGATCGCCGCGATTGTGGGCTCGTATATTTCTATTTCTGCAGGTAAAGTGCCCACTGGTCCCGTGATCGTCTTGGTGCTTGTGGCCTTTGTGATCGTGGCTCTTGTAGCTTCTCCTCGTCGTGCGGCGGTGATTCGATGA
>CpN1_123
ATGAGTTTTGCAGTATCTGTCTCGGTTTTGGCGCTCGTTGTCTCTTTAACCGCGGCGATTCCCGGTATCGTGCTGGTTTTGCGTCGACAAGCTATGCTTTCCGACGCCCTCTCCCACGCCGTTTTGCCAGGCATCGCGGTGGCAGCGCTCTGGACTGCTTCTCCCGATGATCCACTTTTGCTGGTGGGTGCGACGCTAAGCGGTGTTGCGGTGATTGCTCTTACCGAGTGGATTCGGGATCGAAAGAAGGTCACAGAAGACAGCGCAACCGGTTTAGTATTTCCCGCATTCTTTGCCATTGGCGTGATTATCATCTCCATGCGCTTTAATAACTCCACGATCTCGGAACATACGGTGCTGGTCGGAGACCTCAATATTGCTGCCCTTAATCATTGGGTGGCGTGGGGAATCGATTTTGGTCCGAAGAGCGCATGGACAATAGGTGTGGTGGGGCTTGTGGCATTAGGGGTTGTCATTCTGGCGCGTAGACCCTTGATGATCTCTACCTTTGACCCCACATTTGCTGCAGCCGTAGGGATTCGGACTCGCTTGTTGAATTACCTGGTCATGGTGCTGGTTTCTTTGACCATCGTGGTAGTTTTCGACGCAGCCGGCGCAGTTTTAGCGGTGGCCTTGATGATTGTCCCGGCGGCAGCAGCGCTGATGGTTACTCGTTCGGAGACTGCAATGGTGGTGGTGACGTTGATCATCGCTGCTGCCAGTTCACAGGTTGGTTTCTGGGTAGCGTATCGGATTGACGCTGCGACGTCTCCGACGATGGCGTTTGTGGATGGCCTCATCTTCTTAGCTCTATGGATTGGTGTCCGTGTGCTGCGCAAGCGTAAAGAGGTTCACGTGCGGGCGGATGTTGTTTAG
>CpN1_124
ATGAATCGCTCATTTTTCCGAAACACGTGTGCTGCCATTGCGGTAGTTGGATTGCTCTCTGCCTCTGCTTGCGCTGCCGATAACAAAGAGACGGCGCCAGTTAAGAACAGCTCTTCGCCTAAAATCTTTGCCACCACCGGGTACATCGGAGACGCGGTGAAAAATGTGGCTCCTGATGCAGACCTCACTGTAATGGTGGGGCCTGGCGGCGATCCTCATACTTATCAGCCTTCCACCTCGGATGTGAAGGCTATGCAGGAAGCGGATGTGGTGTTCTGGTCCGGATTGGGCATGGAAGCCAATATGATTGACCAGCTTAAGGGATTGGGCGACAAGCAGATTGCGCTGGCCGAACAGATACCAGAAAATATGTTGTTGCCGTGGGAGGAAGACGGCGATCATGAGAGCCACAGCCACGAAGGCCACGAGCACGAGGGCCACAGCCACGGGGCCTGGGACCCACATGTGTGGAACTCTACTGACAACTGGAAGCTCGTTGTTGACCAGATAGTCAAGAAGATGTCTGCTGCAGATCCTGATAAGGCTGACACCTATAAGACCAACGGCGCGGAATACAACAAGAAGATCGACGAGACCAAAGCTTATGTACAGGAGAGGATCAACACTATTCCTGCCGATCAGCGCACGCTAGTTTCTGGACACGATGCGTTCCGTTATTTTGGCAAGCAGTTTGGTCTAGAGATTAAGGCAACCGACTTTGTCACCTCGGACGCTCAAAGGTCTGCTTCCGAGCTCAATGAGTTGGCAGAGTTCATTGTGGAGCATAAGGTCCCAGTCATCTTCCAAGATGCCTCTGCTAACCCACAGGCCGTAAAGTCCCTGGAAGAGAATGTGGCTGCTAAGGGCGGAAAAGTTACTGTGAGTAGCGCAGAGCTATACAGTGACTCTCTCGGAGCTACTGCTCCCGCGGACACTTACACCGGTGCGCTGCGTTATAACGCGGATACTATTGCTGCTGCCTACAAGGGCTAA
>CpN1_125
ATGTATCCACCGTTTTCTCAAGCGGGGAGTACATCTCTTGAAGTGGAGAAAACAATGGAAGTACCATCCTCTCACGCAAAGGTGAGTGCTCAGCGGTGGTGGACTGCGATTATCGGAGTTCTAGCGGTAGCGATTATCGGGCTAGGGGTTAGATCACTAACCAGCGATCTTTTTATCACCCAAGCCATGAATAATCAGAGAAAAGGGGCAATTGAGAGCCTTGTAGATGCTGTTTACTATGGTTTGGAACCCGCTTATTCGCTGGTACTCACGCTGGTAATTTCTGCGCTGGTGGGCATTGCGTGCAAACAAGTCCGAATAGGGCTGCAATGCGCAGTGGCCATTGCGATCACCTGGGTGCCAGTAGTTTTTGTAAAGATGCTTATTGAGCGTCCTCGCCCTAGCTCAGACTTGCTTGCTCACCCCATACCGGTAACGCCAGGGGATTGGTCGTTTCCTAGCGGGCACACGACGTATGTGACGGCTTTAGCCATGATGCTGATGCTTACGGTGGGTGCTCGGCTGCCTTTGATCCTACGGGCCCTTCTGGTGCTCTGCGCTGTTCTAGTTATCGCAGGCGTGGTGCTTACCATGGGCGTGCACTACCTCACGGATGTAGTTGCTGCTGTTATCTGGAGCACCACGATGGCCCCGCTCGTGTGGAACCTTGTAGATAACGCGGGGCGACGTCTGTGGTTTAGTCGTTTTGAGAACGCTGGCCGCCCCAGCGTTTAG
>CpN1_126
ATGGTTTCCATTGATACCTATAACGCCTGCGTTGATTTCCCCATATTCGACGCAAAATCGCGTTCTATGAAGAAGGCATTCCTAGGCGCCGCAGGTGGCGCCATTGGGCGAAACAAAGACAATACCGTGGTCGTGGAGGCGCTTCGAGACGTAAACCTGCACCTCAAAGAGGGTGACCGCATCGGCCTCGTAGGCCATAACGGTGCCGGAAAATCCACACTCTTACGTCTACTCTCCGGAATTTATGAGCCCACCCGTGGCTCCGCTCATGTCCGCGGACGCGTCGCCCCTGTTTTTGACCTCGGCGTAGGCATGGACCCGGAGATCTCGGGGTTTGAAAACATCGTGATCCGCGGCCTGTTCCTGGGGCAGACACGCAAGCAGATGAAGCAAAAAATGGATGAGATCGCCGAGTTCACCGAACTAGGCGACTACCTAGCCATGCCCCTGCGTACATACTCCACTGGCATGCGTATTCGTCTTGCTCTCGGGGTAGTCACCTCGATTGAGCCCGAAATTTTGCTTCTCGACGAAGGCATCGGCGCCGTCGACGCCGCCTTTATGGCTAAGGCCCGCGAACGCCTCTCCGACCTAGTGCAGCGGTCTGGCATCCTCGTTTTTGCCTCTCACTCCAACGATTTCCTTGTCCAGCTCTGTGACTCAGCTCTTTGGATTGACCACGGAACGGTGAGGCAGGCAGGGGCCGTTGATGACATCGTAGAAGCCTACGAAGGCAAAGGCGCCGCAGACCACGTACGACGCCTGCAAAAGCGCATCCGCGAAGAGTCTAAATAG
>CpN1_127
ATGATCGCTCGCATCACGCATGCGGATCACGTTGACCCCAAGCCATCGCGGTCCAAAACCTTGGCAGCCGCATGGTCTGACCTCGTCCGCGGATTCAAGCAACACGAGCTCTGGCTACAGCTCGGATGGCAAGACATTAAGCAACGCTACCGCAGAAGCGTCCTAGGGCCATTATGGATCACCATCGCCACTGGCGTCATGGCGCTTGCCCTGGGATTGCTCTACTCTGTGCTATTTAAGATCCCCGTTGCCGAGTTCCTCCCCCACGTCACCGTGGGCCTTATCATGTGGAACTTCATCTCCGGATGCATTAAAGAAGGCGCCGAGGTCTTTATCACCAATGAGGGGCTGATCAAGCAACTTCCCTCTGCCCTTTCCGTACACGTGTACCGATTGGTATGGAAGCAAACGCTCTTCCTCTTCCACAACATGGTGATTTGGTTCATCCTGATGCTGGTATTCCCACGCCCCTTGGGCTGGGACATCCTCCTAGGAATTCCTGCCATCGCATTGCTCGTGGTTAACGGTGTATGGGTGTCCATGTTCTTTGGCATCATCGCTACCCGCTACCGCGACTTCTCCCCTCTTCTTGAGGCCCTCACACAGCTCTTGTTCTATGTCACCCCCATTGTGTGGACCACACAGACCCTCTACGCCCAAGGCGGAGCTGTCTCTGAGCGCGCAAAGCTGGCTATGCTCAACCCCCTTTATCACTACATGGAGGTTGTGCGTGCCCCATTAATCGGCGCCCCCATCAATCCATTGAACTGGTACGTTGTCATCGGATGCACAGTCGTAGGCACATTCCTAGCCATGCTCGCAATGAAACAGTGGCGCTTCCGTGTGAGCTACTGGGTATAG
>CpN1_128
ATGGTGTTTGACGTAGCTCGTGTTCGAGGTGCTTATACCTCCGTGAGCGGTACTTGGACTTATCTCAATGCGCAGGAGCAACCACAAATTCCGGAACGGGTGTCATCTGCTGTTTCGCGAGGTTTTCGCAGTGCGCCGTTGGCAGCAGAAATTGAGAGAGGCGCCGGTTCTCATGCGTTGTTGCAACGCGCGGGGCGCTTTATTGCAGACGATCACTTTTATTCTGCACGAATGGCGATTGCGGATATGACAGGAACCTCAGCAGACGCGGTGCTCCTGGGGCCGAGCCGTGACGTGCTTTTTGCACGGTTATCCCGCGCGTTGCGGCCACTGTTGCGCCGGGGATCTTCCGCTGTGTTTTCGCGCACAGATTCCTGTGGTCTTGATCTGGACGCAGAAATACGTTGGGCGGAACCTGACTTAGGTACTGGTGAGGTGCCTGCGTGGCAGTTTTCCAAGCTTGTCGACGGCAGCACCCGCGTTGTTGCGCTCTCCGCCGCTAGCCGGCAGGTAGGAACAATCAATCCGATCCTGGAAATCGCGGAATACGTGCATGATTCCTCCCGTGCGTGGGTGCTTGTCGACGCCACCCCACTTGCTGGGCATCGCCCGATCACGAGGGAAGCATTAGGCGCGGACATCATAAGCGTGGACTGTGAGGCCTTCGGTGGGCCACAGGTTGCCGCCCTGGCGTTCCGTGACACCACGATGTTTCCTCGCATAGATATGGAAGTGTTTGATACGCCTGTTGCCGCTGGCCTTGCCGCGGGAGTATCCGCAGCCGTAGATCACCTTGCTGATCTCGACGAGGACGCCCGGGGAACTCGTCGTTACCGCTTGGCACAGGGTGTGGAGTCCGCGGCAAATTATCTGGGGTGGTTGGGGACCTATCTTGTGGATTCCATCGAATCGCTTCCCAACACCCACGTCTTTGGCGTGACCGGTGAAGCCGCCGCAGGTTCGGACGTGGATCGGATCCCACACGCCACATTCTGTATCAACGGCGTTCCGGCCGACATGATCCAGCAGCGGCTGATAAACAATGGATTGGTGGCCACGGTGGCTGAGGCCGACCCCCTTCTCACCGCGATGGGGGTCGGCGATACTAAGGGGGCCATCTCCGTTGGATTGGGGCCTTATAACACGGTCGCGGATGTTGATCAGCTCATCCGCGTTGTGGCGAGCTTGGCCTAG
>CpN1_129
GTGGATATGAAGGCAATCATCATCGATGAGAACAAGCAATTGTCGTATCAAGACGTCGCCGATCCGCAGCTAGAATCTGGTTGTGCCCTGATTCGGGTTAAGGCCAGCGGAGTTAATCGTGCAGACCTACTGCAGGCTGCGGGACATTACCCACCACCCCCTGGAGAATCGAAGATTCTGGGACTTGAGTGCGCTGGCGTTGTGGAGGATCCAGGCGATACTTCGTGGAAGAAGGGTGACAAGGTTGCCTGCCTTTTGGCCGGTGGCGGCTATGCGGAGCTCGCTGTGGTCCCTGAGGGACAGCTCATGCCGATTCCTGCTGGTTATTCCTTTGCCCAGGCCGCGGCGATCGTTGAAGTCGCGTGTACCGTGTGGTCGAATATCGGCATGCTGACTGGTCTCAAGCCGGAGCACACGATCCTCATTCATGGCGGTGCCGGCGGAATCGGCACGTTTGCTATTCAGATGGCCAAACATATCGGCGCCACGGTGGCGGTCACGGCGGGTTCCACGGAAAAACTTGAGGTGTGTCGCGAGCTCGGCGCGGACATCCTGATCAATTATCGTGAGCAGGATTTCGCGGAGATTCTCAAGAACAAGTGCGACCGCATTTTGGACATCATGGGAGCCAAGTATCTTGACCAGAATGTCCGTGCACTAGCCATGGATGGGCATCAGGTCACCATCGGGATGCAGGGCGGGGTGAAGGGCGAGCTAAATATCGGCCGGTTGCTAAGCAAACGCGGAACAATCTCGGCCACAGCTTTGCGTGCGCGCGATCGTGCAGACAAGGCTCGGATAGTTGCTGACACGGTGAAGAACATCTGGCCGTTGCTGGAATCAGGCAGAATCTCCCACCGCATCCATGCCACACTGCCGCTGTCGCAGGCTCAAAAAGCTCATGAGTTGCTGGATTCCGGCGAGGTGTCCGGAACGCTTGTTTTGCTTGCCGACGCCCCCAGCTAG
>CpN1_130
ATGATCCGAGAAGATTTAGCGCAGATTCCTACATACGTTCCAGGCCATCATGCAGACCATACGTTAAAACTTTCTAGCAACGAGGTAGCTTTTGGCCCACTTCCCGGCGCAGCGGAAGCAATGGCAAAAGCCATCACTACCGTTAACCGTTACCCAGATATGGGCGCTGAGGAGATCAGAGAACGGTTGGCTGAACATCTCGGTTTAGATGCCCAACAAGTAGCAGTGGGCTGTGGTTCTTCTGCTCTGTGTCAACAATTAGTTCAGATTTCCGCAGGCCCAGGCGATGAGGTGATTTTCCCTTGGCGCAGCTTCGAGGCCTACCCCATTTTCGTGCATGTGACTGGCGCTACGCCGGTAGCCGTGCCCCTTAAAGAGGGCTTCAACGATCTTGACGCCATGGCCGCGGCCATCACAGAAAATACTCGGCTCATTTTCGTGTGCAACCCCAATAATCCAACGGGCACTCTCATATCGCAAGACGCGTTCCTAGCATTCATGAACAAGGTCCCAAGCAATGTGCTTGTTGCGCTTGATGAGGCCTATATCGAGTACGTCCGCGCAGAGGATACGCCTCTTGCTACAGAGTTTATCCACGCCTACCCCAACCTCATAGGTCTCCGAACCTTCTCTAAAGCTTTTGGTTTGGCTGGCATCCGAATCGGTTACGCTTTTGGCTCTCCAAGCCTCATTGAGGCGCTCAATAAAGTCGCTCTCCCCTTCGGCGTTAACACCGTTGCTCAGGCGGGCGCAATCGCCTCATTAGAAAACCTCGACGAGCTCATGGAGCGCACTGAAGAGGTAGTGCTCAATCGCGACCGCGTAGCCGAGCATGTCGGTGCAGGCCACTCTCAAACCAATTTTGTGTGGATTCCTGCAGATTCCCGCCCCGAGTCTCCCACTGACATAGCTGAGCAGCTCCACAACCATGACGTGATCGTCCGCGCATTCCCTGAGGGAGTCCGAATCACCGTGACCAATAGCGAGGAAACGGATCGCCTTCTTGCTGCCTGGGATGCAAGCTTCTCATAA
>CpN1_131
GTGAGTACCCCCATTACGCATGAGTCTTCAGAACACGCGTTGGCTGAAGATGCAGAAGTCCGCGATCAAAGTGAACGCCGTCGCCAGATTATTGGCCTCTTTGTTGGTCTGGTGCTTGCAGCGCTGGTGTATCTGATTTTCCCTGAGTCTTCTGTAGACGTGGTGAGTTCTGCCGATTCCAAGGGCTCCTATACTCACGGTGCATTGAGGATCACAGCCGCAGTCGCGGTTTTGATGGGGGCTTGGTGGATGACTGAAGCCATTCCGCTAGCGGCTACGGCTCTGGTGCCGCTGGTTGCGTTCCCTTTGTTGCAGGTCATTGAGTTCTCTAAGATCTCGGCACCGTATGCCTCGCCAACGATTTTCTTGTTTATGGGTGGCTTTATCTTGGCGCTTGGAATGCAGCGTTGGAATCTGCATCGTCGTCTGGCTTTGAGCGTAGTTCTGCTGGTTGGTACTAAGCCCAAGCAGCTTGTCGCTGGTTTCATGCTGGCAACTGGCTTCTTATCCATGTGGGTGTCTAATACTGCAACGGCCGTAGTGATGCTTCCCATTGGCGTCTCTGTTCTTCAGCTCACTGCAGAATCCGTTGGCGGAATGCGTGCGCAGAAGAAGTTTGCCACGAGTCTGATGCTGGCGATCGCCTATTCTGCGTCGATAGGCGCATTGGGAACGATCATTGGTACGCCTCCGAATGCGCTGCTGGTGGCGTATATGGCAGAAAGCCATGATATTCACATTGGTTTTGGTACGTGGATGCTTGTGGGCGTGCCACTTGCCCTGGTGTACATGGTCATCGCATGGTTTATCTTGGTCACCGTATTTAAGCCGGAAGTGGACACGATTCCTGGCGGCCGAGCGCTGATCAAGGAAGAGCTGCACAAGATGGGGGCGATGAAGTTCGGTGAAGCCGCCACGGCTGTCATCTTCGCAAGCGCAGCCCTTGCATGGGTTTTTGTTCCGCTGGTTATTAAGTGGATGGGGTGGAAGGTCTCCATTGCGGATGCCGTGATCGGTTTGGTTGCCTCGATGCTACTGTTCTTGATCCCCGCGGATCGTAAGACGGGTACCCGTTTGATGGATTGGAAGACCGCTAATGAGCTTCCTTGGGATGTGTTGTTGTTGTTCGGTGGTGGCTTGGCATTGTCCAAGATGTTCTCGGAGTCGGGACTGTCTCTGTGGATTGGTGAGACGGCTAAGGGGCTGGGAGTCTTGCCATTGATCCTGCTCATCGGCGCTATTGCCGCACTGGTGCTCATCCTTACGGAATTTACGTCCAATACCGCAACTGCGGCGACCTTCCTGCCGATTATGGCTGGTGTGGCAGTGGGCATTGGGCTGAATGCGAATGGTGATCAGAATATTCTTCTGCTTACCATCCCGGTTGCGCTCTCGGCGACCTGTGCGTTTATGCTTCCGGTGGCAACCCCACCCAACGCGATCGCGTATAGCTCTGGCTTTGTAAAGATCGGCGACATGGTCAAGGGTGGCGTGTGGCTGAACTTGATCGGGATCATCCTGGTTACTCTGGTGACCTATTTCTTGGCTATCCCGGTCTTTGACATAGTTCTCTAG
>CpN1_132
ATGCCTGAGCTAATTATTCGCCGCGTGCTAAGCAATAATGCTGTGCTCGCTGCGGAGAACTGCTCAGAGGCGGGGGAGCGGATTCTGGTGGGGAAGGGCATAGGGTTTTCTAAAAAACCGGGGGACTACGTCGAACACGGCGGTGGGAGCCGGGAGTATGTGGAGCTTAGCGAGCAGCATCGTGCTCTTCTAGAGGGGCTGAGCAGCATTGATGGCGCTACTTTCCACGTTATTTCGGCGAGTATTGATGTTGCCTCTGACGTCCTAGGCAAACTACATCCCAGTGTGTATCTGATTCTTGCGGAGCATCTGTCTTTTGCCGTTCAGCGGGTTGGACGGGGTGAAACTATCCGTAACTCCCTGGTTGTAGAGATCAAAGCGGTGGTTCCGGAGGAGTTTTCGGCCGCCGAGCTGGTGGTCAACTATCTGAATACATACCTTGATTCGATTGTGCTGCCTATCGACGAAGCCGCGTTTATCGCCCTCCACCTCCACGCGGCCCGCACCGGAGGCACTGTGAAACAACCCCTTGCCGTGGCAAACGCGATTGGACAAGTGACGGCAAAAGCGCACCGGCTACTCCGCACTCCTGCGGAAGCTGGGAATGACGCGCTGTCTATGGAGCTGGCCCTGGCTTATCGACGTCTCCAGCGCAAGCAATTGCGCCACAACGTACTGCTGGCGAGCGTCGAAAAGCTATTGCCGCATGAATATGCGGTCGCGGCGGAGTTGCTTACCGACTTATCAGGCGAGCCGCAGCTCCCGCTGTCCGCGCGTGGGGAGGCTGCGTTCCTCGCGGTGTTTTTACATGGCTGGACACAAGAAAACGTAAACAAAGAGAAGGGATAG
>CpN1_133
ATGGGATCCGTTATGAATGCCCTACAACGCCTGGGAAAGGCACTGATGGGGGCAGTTGCAGTCTTGCCTGTCGCGGCTATTTTGATGGGCATTGGTTATTGGATTGACCCTGTCGGTTGGGGTGCGGATAACACCGTTGCTGCGATCTTTATTCAGTCGGGCTTGGCAATCCTGGATAACCTTGGTTGGATTTTTGCTATTGCTCTTGCCTTCGGCCTGGCCAAAGACTCCAATGGTGCGGCGGCGTTGTCAGGATTTGTGGGTTTTGCCACGATTACCCAGCTGATAGGCCCTAAAGCGGTGGCCAGCTATAAGGGGATTGGCGATCCAACGGCGTTAGAAGGAGACGCCGCGCTGGAATGGGCGTCACAGGGATGGGGAGCCATCGGCGGCAAGAATGTGCTCTTTGGCATCCTCATTGGTGTGCTCGCCGCATGGGTGTACAACAAGTTCCATGCGACAAAGTTGCCGGACTTCTTGGCATTTTTCTCTGGGCGACGGCTTGTTCCAATTCTGACCTCGTTCTTCTCAATAATCCTCTCCGGGATTATGTATTTTGTCTGGCCAATTATTTATAGCGTGCTGTTCAACTTTGGTGAGTTGATTCAGGGAATGGGGCCGGCCGGGGCAGGCATCTACGGATTTATTAATCGCCTCCTGATTCCTACTGGTCTGCACCACGCAGTTAACTCGATCTTCTGGTTTGATGTGATTGGTATTAATGACATCGGCAAGTTCCTCGGCGGTGGTAAGACCATCGAGGCAGCTCAAGCAGCTACCGACGCTGCATCCTGTCCCGGTAATTGGGTCGATGGATCGTGCCAGGTTGTCGGCATTATCGGTCAGTATCAGGCGGGGTTCTTCCCAGTGATGATGTTCGGTCTCCCCGGTGCCGCACTAGCTATATACCTGCGCGCAGAGAGTAAGCGTAAGAAGGTCGTTGGTTCTTTGATGCTTGCCGGCGCATTGGCCGCATTCTTTACTGGTGTGACAGAGCCATTGGAGTTTTCCTTCATGTTCCTAGCCCCGGTTTTGTACGTTGTTCATGCGCTTCTTACTGGCCTGTCGCTCTTTATTGCTTCCGTCTTCCACTGGACAGCAGGATTCGGATTCTCCGCAGGATTTATTGACATGTTCCTTTCCGCACAAAACCCGCTGGCAAACCAGTGGTGGATGTTGCTCGTCCTGGGAGTGATTTACTTTGCGCTGTATTTTGGTATCTTTTACACCCTCATCGGGGTTTTACACCTCAAGACTCCGGGACGGGAAGAGGAAGATGAAACGGAAGTAGAGAGCACAGCAGACGCCTCTACTTCTGACATGGCTGCACAAATTATCGATGGCCTCGGAGGTCCGAGCAACATCGACGTTGTAGATTATTGCGCTACCCGCTTGCGCGTAACTGTTCAAGACTCTGCTCGTGTTGATGAGCCCGCTATTAAACGGGCAGGCGTGATTGGTGTGATGCGTCCTGGTGCTAAGAATGTCCAGGTAGTCATAGGCCCGCAAGTGCAATTTGTCTATGATGAAGTCGCCGCTCAGCTGTCTGGGAAGGTATCCCTGAAAGGCGAACAAGGCTAA
>CpN1_134
ATGTTTGGGTTTGCTAAGAAAAAGGTCGTTGTTATTCCGCCTATCCACGGCCCTCTGCTGCCGCTTAGTTCCGTTAATGACGCAGTATTTTCTTCAGGGATGATGGGGGAAGGGTTTGCCGTGGAGCCTGATGGCTTCGGAGAAGTTGTGGCGCCGGTGTCTGGCAAGCTGGTCACGGTGTTCAAAACAGGGCACGCCTTTGCCATCAAGACTCCCGAAGGTCTTGAGGTGCTTGTGCATATTGGCCTTGACACAGTTGAGATGGGAGGCCGTGGCTTTGCCGCCCATAAGGCCTCCGGAGAGAACGTTGTGCAAGGCGAGAAACTAATCACCGTAGACTTTGATGCAGTACGAGCAGCTGGATATGATCCCGTGACCCTTGTGGTTTTTACCAATAAGAAATGCGTGGATCACGTGGAATTGAACGCGGGAAAAGCGACAGTATTTCTTAACTAG
>CpN1_135
ATGTCCCTCATCTTGCATGGTGACCCTACGTGGATTGATCTTTCTACTCATGACCTCGAAGGTTCACAAGCCTTCTATAAAGAACTTTTTGGCTGGGAGTTCAACAGCCAGGGCGAAGAATGTGACGGCTATAACATCATCCTCTCAGAAGGGCAGCCTGTTGGCGGTGCCATGGACTCCCACATGGGGCCCGAAGGTCCTTCTGAAACCCCTATGGCCCCTACCGCGTGGACCATATACCTCAAGGTTGATGACATTAACGCTGCGCTTGCTGCTGCTCAAGAAACAGGTGGGCAAGTTCTCCTACCTTCTATGCAAGTAGGAACCCTGGGCTTTATGGCTATCGTGTCCGATCCTGCGGGCGGGGTTGTGGGATTGTGGCAGGCCTTGGACTTCCCCGGCATCACCCGTGAACCAGTCAAGGGACAACCTGCTTGGTTTGAAGTTATGAGCAAAGACTTTGACGCAGCCGCGCCGTTCTATCAAAAAGTCGCCGGCTGGAAGCTGAGCTACATCGGTGAAGACGGTCAACCTGCGGATTCGGCACAGGACGGGATCCGCTACGCAGCCAACGCGCCGGGCGAGGCAGCTACAGCTGGAATCTGCGAGGCAAAGGACTTTTTGCCTGAAGAGGTCCCAAGCCACTGGCGTGTTTACTTCAGTGTCGCTGATGTTGACGCCACCGTGAGCAAGCTACAGGAGCTGGGCGGTCAGCTTATCGACGGTCCCGTAGACACGCCTTTCGGCCGAATCGCTACAGTTGCGGACCCTCAGGGTGCAAGCTTTCAGTTGTCTAGTCGGTAA
>CpN1_136
GTGGCGCTTTTAGAAGCCCCGCAACGTATGTCCTCACGAGATAAGCGATGGTGGTCTGCGCTTGCTGCAGTGATCATCGCTTCTTTTGTGGTGTTGCTATGGATGGGGCAGCAAATCAATGTTCACAAACCGCCGATTCCTGAACGAGTTGAAACCGCTCAGGGAAAAGTGCTGGTTACCAAAGACCAGATCATCAACGGGCAACAGGTATGGCAGTCCATCGGTGGACAGCAGATCGGATCTGTGTGGGGGCACGGCGCATACGTTGCACCAGACTGGACTGCTGATTGGCTCCACCGTGAGGCCACGCAAATCCTGGATAAATGGGCTCAGAAAGAAGGCGCCAGCGACTATGCAGCGTTGGGTGTGGAAAAGCAAGCGGCGCTGAAGGCACGACTCAAGAGTGAGTTGCGTACTAACGGTTACCAAGACGGACGCATCGTGCTGAGCGACGACCGGGTTGCCGCCTTTGAAGCGAACAAAAAATACTATGCAGAGCTCTTTGCAAACGGACACGAAAACTATGCCATCCCAAAGGACTCCATCAAGGATGAGGCCGCAGCTCAAGACATGGCTGCGTTCTTCTGGTGGACTAGTTGGGCAGCATCTACCAACTCGCCTGGAAGCGAAGAAACCTACACCCAGAACTGGCCGCATGAGCAGTTGATAGATAACGTGCCGCCTACTAGCAACATTCTGTGGAGCATTATTAGCTTTATTCTCCTGCTTGCTGGCATTGGTGGCCTGGTTTGGTATCAGGGCTGGAAGGGGGAAGAAAATGAAACTCCAGACGTCACTCCGGAAAAAGATCCGCTGCTCGGCTTCAAGCCAACGCCGTCGCAACGCGCAACCCTTAAATACTTCTTTATCGTCGGCCTGTTGTTCGTGTTGCAGATCGCCTGCGGCATTATCGCAGCTCACTATGGTGTTGAAGGAGGAGCGTTATTTGGCATACCCATCGATAAAATTCTTCCGTATGCGGTAGTTCGAACTTGGCACACTCAACTGGGTATCTTTTGGATCGCTACTGCCTGGTTTGCCACCGGTTTGTACGTGGGGCCAGCCGTAGGAGGAAAAGAGCCGAAATTCCAGCGCCTAGGTGTGAATATCCTCTTCGGCGCTCTCCTTGTAGTGGTGCTCGGGTCGATGGCGGGCGAATGGGCCTCCATTATGGGCAAGCTGGGCTATGGAAACCCCATCAACTTCTGGCTGGGAACCCAAGGTTATGAATATGTTGATCTTGGGCGTGTCTTCCAGATCGGACTATTCATTGGTTTGGCTCTCTGGTTTATCCTCATGTGGCGCGCGCTCGCACCTGCAGTGCGAAAGGCCAAAACCGTGCCCGGCAAGATCATGCCAACCCCGGAGGCTCCTCTCGCCGCTGGAACGCAACGTTCTCTGACGGCCATGCTCCTCATGAGCTGCCTTGCGATCGCTGGTTTCTATGGCGCAGCTTTTGGAGTTAACCATGAAACGCATCTTTCCATCGCTGAATACTGGCGCTGGTGGGTGGTTCACCTCTGGGTAGAGGGCTTCTTTGAAGTCTTTGCCACCACGGTCATCGCATTCCTCTTTGCGCGAATTGGTTTGGTGCGACCGGCAGCGGCCACGACCTCGGTGATCGTGTCCACCACCATCTTCCTAGCTGGTGGCATCATCGGAACTGCACACCACCTGTACTTCTCTGGAGCTCCTGCACACGTCATGGCCCTAGGTGCGGTTTTCAGCGCCCTGGAAGTAGTGCCGCTTGCCCTTATCGGTGTGGAGGCATTCCGTAATCTCAATCTGCTCAAGCTCCAGCCATGGGTAGCTGGGTACAAGTGGGCTATTTACTTCTTTGTTTCTGTGTCCTTCTGGAACATGCTTGGTGCTGGTGTCTTTGGGTTCCTTATTAATCCGCCAATCTCACTGTTCTATGTACAGGGCCTCAACCTCACGCCGCTGCACGGGCACACCGCATTGTTTGGTGTGTACGGCATGCTCGGCATCGGCCTCATGCTTTTCTGCGTCCGTTCCCTCATGCCAAACGCTAACTGGGATGATCGTTGGCTGAAGTGGGGTTTTTGGGGAATGAACGGCGGTCTACTCGCAATGTCTTTGCTTTCCCTTCTTCCTTTGGGATTGGCGCAAGCATGGGCCTCTATGGATGTGGGACTCTGGTACGCCCGTAGCGATTCCTTCCTTTACACCCCTGTACTCACCTTCATCCGTTGGCTTCGGGTTCCGGGTGACATCATCTTTGCCGTCGGCGCCCTAGCGATCGGCGTATTTATGGTTCGTCTTGTTGCTCGTAAAAAATAG
>CpN1_137
ATGCACTTCAAAACCAGAATGTCCCTTTTTTGCACAGCCACAACCGCCGCTACTTCCCTAGCCGTCGCGTCCCTGCAGCCCGCAGCGGCGGTTGAGCAACCAAGCAACACGATCGTTAGCACGATCATGCTTCCCACTAAGGCAACAGTCACGAAGACCTTTACCGTTAGCAGCACAAAGGGGACAGCCCGCGCAGATTACAGCAGTAATTCCATCACTGTGCAGCCTGGCGATACCATCTCGGTCAAGATCCACTCCCAAGGTGGATACACCGAATTCAGTGAGCTCACGGAATTTGTGCCTTCCGTAGGCCGGTTGCATACAGAGTCGATCACTTTCAAAGAAGGCGATAGTGGGCCGCATCCGCTAAAAGTCGCAGGCTGGAATGCCACTTCCCAAGCAGATCGCGTTACCTTCAGAACAAACGACGGAAAGCCTAAAGCGATCACGTTAGACACCACATTGGAGTACACCTACACCGTAGGCGTACGGGCAACCGGGGATCCTTCTACCAGATTCCAACTCAGTAGTAGCGATAGCAACACGGTGTTTACCTCTGCCAGCGGCCCAAAGATCCACGTAAAAAAGACCCTCCCATCCTGGCTCTCAGGAGCATTCCCCGGCGCGATCTTTGACAGCCTAACCAACTTACTGTCACCGATTTTGCGAGCCCTTAACATCCTATAA
>CpN1_138
ATGCATGTTGCAATGGACCACTTTTCAAAAGAAGATAAGCGCATGCGATCAGAACTAGTCACCCACCTTCCCATCGCCGTGGACTCTTCATCATCGCAACCGCTCCCGGTTCAGATCACCTCCCATATCCGGTCTTTGGTGTCTCAAAAAATCATCGCGCCCGGCGATCATATCCCCAGTTCACGCTCACTCGCCGCCCAGTTGGGGGTCTCCCGAGGAACAGTCCTGGCAGCCTATGAACAACTCTCCGCCGAGGGATATCTCCTTGCAGCGCATGGATCAGGAACCATGATCAATCCTCACCTAGCGGCCCCCCAACCCCCGCCACCCCCAATCGGCCACACCCTCCGCCCACCTTCACCTCCCCCCTTACTTAACCTGGAACCGGGCATCCCAGACACGGCCACGCTCGCCGATTCCTCATGGCGTGCGTCCTGGCGAGCCGCATGCTCAACCCCACCGGCGACATCTGACCCCCTCGGGCTCCCACGACTCCGCGCAGAGATCTCAGAACACCTGCGCCGTATGCGCGGCCTGATCGCAGACCCTGAGCATATAGTCGTCACGGCCGGTGCCCGCGAGGGGCTCAGCCTCCTCCTCACAGCATCTCAGCGTCGCCTGACTATCGGGGTGGAATCTCCGGGATATCCCAGCCTTCGGCGTATACCGCACGCCTTGGGGCATCGCACAAGCAATGTGACCACAGACAAGCAAGGGCTCAACCCGGATTCCCTCCACAAGGGCCTTGATGCCGTGCTGGTCACCCCAAGCCACCAATACCCTCATGGCGGCTCGCTCTCGGCGACACGACGCACAGCACTCTCAGCGTGGGCCAGTGACACAGACTCCCTTATCATCGAAGACGACTTTGATTCCGAGCTGCGCTACGTTGGCATGCCACTTCCCGCTTTAACAGCCATCAATCCCGAGCATGCCGTCCTTTTGGGCACGTTCTCCTCCGTGATCGCTCCGCAAGTGGCTACCGGGTATATTGTTGCGCCACCCCATATGATCAGTGTCTTGCGCAATTTACGCACCGCACTAGGCCAACCGGTGAGCATGATTACACAGGATGCGATTGCTCGCTACCTGGCCACGGGAGCCTTACGACGCCGCACCCAACGGCTCAGGCGCATCTACCGCCGTCGGCGCGAAATGGTATCCACGCAGCTCGGTCATCTCAGTTCCTCAGAGTTACACCCCATTGACGGCGGCCTCCATGCGGTTCTCTCATGTCAGCGCCCCGAGGCGGAAATCATAACGGATTGCGCTAATCGAGGCATTCACGTTGTTGGGCTCTCCAACTATTGGGGAGGAACCGACGGAAACATTACCCCCGGTGCCAATCATGACAACGGCATTGTCTTCGGCTTCGGCTGTCATGATGATAATACCCTGAGAGAAGCTCTGGACATCCTGGCAGAGATTGTCCAATAG
>CpN1_139
ATGACTGAAACACAAACTTCTACGGCCACTCACCGAGTCAAACGCGGTCTCGCAGATATGCTCAAGGGCGGTGTAATCATGGACGTGGTTACTCCCGAGCAAGCTCGAATCGCAGAGGATGCTGGAGCTTCCGCGGTGATGGCGCTTGAACGCGTACCAGCTGATATCCGCTCACAAGGCGGAGTAGCCCGAATGAGCGATCCCGATTTGATTGAGGGGATCGTCAACGCCGTATCCATTCCTGTTATGGCGAAAGCTCGCATCGGGCATTTTGTAGAGGCTCAGATTCTTGAGTCCTTAGGGGTGGACTTCATTGATGAATCCGAGGTTCTCAGCCCCGCGGATTACACCAACCACATTGATAAATGGAACTTCAAAGTACCGTTTGTTTGTGGCGCTACCAATCTTGGGGAGGCACTGCGCCGAGTTACTGAGGGGGCTGCGATGATTCGCTCTAAAGGAGAGGCCGGTACCGGCGATGTCTCCGAGGCAGTCAAGCACTTGCGGACCATTCGTGGCGACATCAACCGCTTGCGCAGCATGGACGCCGATGAGCTCTACGTGGCCGCTAAAGAACTTCAGGCGCCTTATGAACTAGTAAAAGAAGTCGCAGAAACAGGCAAGCTGCCCGTTGTGATGTTCGTAGCCGGTGGCGTGGCAACGCCTGCCGACGCCGCCCTGGTCATGCAAATGGGTGCCGAAGGCGTGTTTGTAGGCTCCGGGATCTTCAAATCCGGCAACCCCGCCGCTCGTGCTGCCGCCATTGTTAAAGCAACCACGCTTTATGACGATCCCGCAGCGCTCGCAGAAGTCTCACGCGGACTGGGCGAAGCCATGGTGGGCATCAACGTAGCAGATGTTCCTGCTCCTCACAGGCTTGCAGAACGAGGATGGTAA
>CpN1_140
ATGGTAATTGGAGTTCTTGCCCTTCAAGGCGGGTTTGCCGAGCATATCGCGGTTTTATCTCGTTGTGGAGCAAAAACGCGTCGCGTGCGCGTTGCCCAAGACCTTGAGGGGCTTAAAGGGCTAGTGATTCCCGGTGGCGAGTCCTCGGTGATCGATAAACTAGCCCGTGCCTTGGGCCTGGCAGAGCCACTTGCCCAATCTATTGGGGCGGGGCTGCCAGTTTTTGCTACCTGCGCGGGGCTGATTTACCTGGGGCAGGTAGAAAATCCCGCTCCAGGTCAGCGCAGTCTTGGATGCTTGGACGCAGTTGTGCGGAGAAATGCTTTTGGCAGGCAGACCGACTCCTTTGATACCCGAATACGCGTATTTGATCGGATAGAGGCCGATGTGTCCTTTATCCGGGCGCCGGAGATCATCTCGTGGGGTTCAGACGTTGAGGTGACCGCGCGTGTGGGAGGTCGAGTGGTGGGAGTGAAGCAGGGATTGATACATGCATATGCTTTCCATCCGGAGTCGGCGGGCGAAACTCGGTTGCATGAGGAATGGTTGCGCGAGATAGGACGCTGA
>CpN1_141
GTGACCATCAATGAAGTTTCTCGCCCCGTCTGTATCCTAGGCCTCGGACTCATCGGAGGCTCTTTACTTCGCGCCCTTAAAGAGACTGGCCTGCCGGCCTTCGGGTTCAACCGATCCCCCTCCGCCGCCCGTGCCGCAGAGAAAGAGGGCTATGACGTTCACTCCGACCTCATAGAGACTCTCCAGCGTGCGGAACTTGAAAACGCGTTGATCGTCCTTGCCACCCCCATGCCAGCAATTGACTCACTCTTAGAGGCCATACAAAAGCATGCTCCTAGCTGTGGATTCACGGATGTTGTGAGCGTTAAAGGGGAAGTCTACGAGCTGGTATGCGCGCGCGGTCTTACCCATAAATACGTGGGTGGTCACCCTATGGCAGGGACCGCTAACAGCGGTTGGGAGGCGTCCTACCCTGAGCTTTTCCGCCGCGCACCGTGGGTTGTCACCTTTGATCACGCATGCGACGGTGCGGGTCCCGAGTGGATTCAATTGTGGACCGACGTGGTCAATATGGCTTCTAGCGTAGGAGCTGAAGTTATTCCGTCACGGGTAAGCAGCCACGATGCGGCAGTCGCGCGCATCTCGCATCTTCCTCATGTCTTTGCGGAAACCCTGGCAATTGTTGGGGATAATGGGGGCGCCCTCGCGTTGTCCCTGGCAGCGGGGAGCTTCCGTGATTCCACGCGGGTGGCTGGCTCCGCGCCTTCCCTGGTGAGAGCCATGTGTGAGACCAACGCGGAAGCGCTATTAACCGCACTCGATGAGGCCCTGGTATTGCTTAACGACGCCCGCGCGCATCTCGCAGAAAAGCGTCCCAGCATCGAGGAGCTCGTAGACGTAGGATACCGCTCTCGTATCCGCTTTGAAGCCCGTTCGGGCGCAAATGCACCCGAACATGTCGGGCCAACTTCGATCTCTCACCGACCCGTATTCCGGCTGCAACCAGGTGTGCGCGATTGGGTCAGCCAGCTGATTCAGGCCGAGGGGCTAGGCGCGAGAATCGAGGTATTTTAA
>CpN1_142
ATGAAGTCAGATTTCGCTGTGACGGTTGCGCGCGTAGACGCCGCCTGGCAGGTCCGCGTCTTTAAGGACGATTTTTCCTCCCTGCAGACCTCCATTAACGCTGTGCGTTCTTTACGTGCTGAGGGCGCTGCGTTTGCCATGCTCAGCGTGGACGATGATTATTTTGTGCTGGTGCGCCCGACCCCTCAGAGCGTGCGTTTGTTGATCTCGGATGCCACCGCTGCTGTGGAAGATGATTTTGCTTCAGAGATTCTGGATGAGCTGGATGCGGACCTTCCGGATGCAGACGACGCCCCCTATGCTGAGGGTGATTTTGATATTCTTGCGGACCTGGGCGTGGGCGAACAGATTATGTCTGTGATCACAGACGAGACGGATTGGTGGGCTTCGGAGCAACTCCAGCGGATCGCAGAGGAACTGGGTTGCGACGAGGAACTCGACGACGCGCTGTGA
>CpN1_143
GTGAGCTTGCCAGCGCACCGCATGCTTATCGACGCCCAATCTCTTATGCGCCAGGCCATCATTCAGGCGCAGGCCACACCTCCGGGGGATATTCCTGTTGGTGCCGTGATCTTTGGCCCTGATGGTGAGGTGCTGGGGCGGGGCGTGAATCGTCGGGAAGCGGACAGGGACCCGCTGGGGCATGCTGAAATCATGGCGATTCGCGAGGCAGTCGCCAACCATGATGACGGTTGGCGACTCACCGATTGCACCCTGGCCGTCACGTTGGAACCATGCACGATGTGCGCGGGTGCATTGGTGGGGGCGCGCATTGGCCGAATTTTCTTTGGAGCTTATGAGCCCAAAACCGGTGCTTGCGGCTCAGCCTTTGACGTGGTGCGAGATCCTGCTGTGTTACATGTGCCGGAGGTTCGTGGTGGAATTCTCCAGGATGAGTGCGCCGCACTGGTGACCCATTTTTTTGAGGGTTTGCGTTAA
>CpN1_144
GTGGCAAAACTGCTCTATCGAATTGGCAAGTGGTCGTTTCGAGCTAAATGGTTGGTCATATCAATCTGGCTCGTAGTGCTTGCTGCTGTGGGTGGTTCAGCTGTGGCGTTTCAAGCAGGATTTAATGATTTATTTACAATCAATAACACGCCGGCGAAAAAGGCCACGGAGCTTTACCTCAAGAATTTTCCTGAGTTAAAAAATCCCCTACAGGGAACCGGGGTCAATATTGTTTTCAAGGCTCCTGATGGTGAGCGCCTTGAAGAACCCCAAAATAAGAAAGCTGTTGATGATGTCTTAGCGTATCTCAATGAGCATCTCCAGGGGATCGTGGATACGCAACGGTACGGTAATCCCGTCACCTTGAATCCCTTGCTGCAGCAGGGCGTAATCGACCAAATGGTGGCTAATGGAGTCCCCGAGGAGACCGCTCGCAAAGATGCAGATAACTTAAGCTTGATTTCCGCAGATGGTGCTGTGGGGTACACGACCTTCTCACTGGATGTTCCACTGCCGGCAAATGTGACCAAGGAACAGCGTGCCGCGATCAATGCGGCGCTCGATGTGGGGCGTTCGGAAGGCCTCACAGTGGAAGCCGGAGGGGCGGGGTTTGGCGATCCGATCGTGATTACTTCCACTTCGGAGGTTATCGGTGTGGCTGTAGCCGCCATCATCCTGATGGTCACTTTCGGCGCGCTTGTCGCTGCTGGTTTGCCGCTTCTCACAGCCATCATTGGTGTTGGTATTGGATCTTTGTCCATCATGTTGGCCACTGCGTGGGTGTCTCTTAATAACGTGACACCTGTCTTGGCCGTGATGATTGGCCTGGCCGTGGGAATTGATTACTCCCTATTTATTATCTTCCGATATCGGCATGAATTACTTACTCGCACTCGTGAGGAAGCCGCGGGGATGGCTGTAGGAACAGCCGGTTCAGCCGTGGTTTTTGCCGGCCTCACGGTAATCATTGCTTTGGTGGCTTTGGCCGTGGCTAATATCCCTTTCCTTGCCTATATGGGATTTGCGGCAGCGTTTACTGTATTTATTTCTGTCCTCATTGCCCTCACCCTCGTACCGGCTCTATTAGGGCTACTGGGCGATAAGGTGTTTAAGGGAAAAATCCGTTGGCGCAAAAAAACACGTGTTGCTCCGAAGCGGACTATGGGCCGACGCTGGGCGGAATTTGTGCACAAAGTGCCTGGTGTGGTGATTGCCGTGACTGTGATCGGTCTAGGAGCTTTAACGCTCCCAGCCCTACAGCTGCATTTGTCTTTGCCTTCAGATACTCAGTCTGAGCTTGATACCACACAGCGTAAGCAGGCCGATATTATGGCTGAGGCTTTTGGCCCGGGCATCAACTCGCCGTTCCTTGTTGTGGTTGATGCGCACCATGCAAATCCAGAGTCGGTGGCACTGGATCCTTTGATCCGTGCGCAGAATCCTACGGATGAGGAGTCGCGTGGTAAAGCAGCGGCAAATGCTAGTTATCAGTACATAGTGCAGAAGTATTCCGTTAACGCGAATGTGAAGCATGTTCAGATTGTGGGATTATCACAGGATGGCTTGGCGGCTCAGTTACTCCTTACGCCTAAGACTTCACCAGAGGATGATGCGACTAAAGAGCTCATAAACTCGCTGCTCACTCAGCAGCGCGAGGTGGAGTCTGCAACGGGAGTGGAGTCGGGTATCACGGGGCTAGTGCCTGTTCAACAGGACGTGACCAACAGGCTTTCCGGTGTCATGCCGCTGTATCTAGCCATCGTGGTGGGGTTGGCGATCATCCTCCTGATGGTGATTTTCCGTAGTTTCTGGGTGCCCATAGTCGCGGGTCTGGGATTCTTGTTGTCCGTGGGCGCGGCATTTGGCGTGACAGTCTTGTTCTGGCAACAGGGCTTGTGGGGATTCGTCTCTACTCCGGGACCGATTATCGCGTTTATGCCAATCTTCCTCATTGGCGTGTGCTTTGGTCTGGCTATGGACTACCAGGTATTTCTTGTCTCGGCGATGCGTGAGCATTACACGCACAGCGGCGGAACAGCGAGCCCGGGGAGCCGATACAACGCGATGGAAGAATCTGTTGTGGAGGGTTTTGCTTCCAGCGCTCGAGTAGTTACGGCTGCGGCGCTGATTATGATTGCTGTCTTTGTTGCTTTTATTGGGCAGCCCTTGCCGTTTATTAAAATTTTCGGGTTCGCGTTGGGCGCGGGAGTGCTTTTCGACGCCTTCCTCATCCGCATGGCCTTTGTTCCCGCGGCTATGTTCCTTATGGGGCGTAGCACATGGCATATCCCTCGATGGTTGGACAAGGTATTGCCACACCTTGACGTTGAGGGTGCTGCTTTGGAACGGGAACATTCTGTGCAACAGGGAACCCGCAAGGACGCATAG
>CpN1_145
ATGGACACAACCTTTGAGCTGAAAACTGAACTGTATGATGAGCCGGGTCGGCATGGCCGCACTGGTGTTATCCATACACCGCATGGCGATATCGCTACGCCCGCCTTCATCCCAGTGGCTACAAAGGCAACGGTTAAAACACTGACACCGCCGCAGATTCGTTCGACCGGTGCTCAGGCCATCCTGTCCAACGCTTATCATCTTTATCTGCAGCCAGGTCACGACGTAGTGGATGAGGCCGGCGGCGTTGCTGCCTTTGAAAACTGGAATGGCCCTACCTATACCGATTCGGGTGGATTCCAAGTGATGAGCCTAGGGGTCGGTTTTAAAAAGGTCTTGGCCATGGACGTTAAAGGCTATGAAGAAGCCGACATCCGGGCGAAGAAGCGCGAGCGCATGGCCAAAGTAGATGAGGACGGCGTGGACTTTCGCAGTGTGCTCAACGGGTCTCGCCATCGCTTTACTCCTGAGGTTTCCATGCAGATACAGCATGGGCTTGGTGCGGACATTATGTTCGCCTTTGATGAGCTCACGACCTTGATAGATACGCGTGACTATCAGGTGAATTCGGTTGCGCGTACGCATCGATGGGCAGAGCGCTGCCTTATTGAACATGACCGCCTGACCAACGAGCGGGTGGGCAAGCCGCTGCAGTCGCTGTGGGGCGTAGTCCAAGGAGCTCAGTATGAGGATTTGCGCAGAAAGGCTATCCGCGGTCTGCTTGAGCTGAATGATCAAGCGGAAGCTGCAGGACGCCGCGGGTTTGGCGGATTTGGTATCGGCGGCGCATTAGAAAAAGAAAATCTGGGCACTATCGTCGGCTGGGTCTGCGACGAGATTCCTAAGGAGAAGCCGCGTCACCTTCTTGGTATCAGTGAACCAGACGATCTATTTACAGCTATTGAGGCTGGGGCTGACACCTTTGATTGCGTGGCCCCCACGCGCTTGGGACGCCGTGGTGGCGTGTACACCCTGGATGGGCGTATGAATTTGACCAACGCTAAGTTCAAGCGAGACTTCACTCCTATCGATGCGGAGTTCGGTGGTCCTACCGTGGAATACACTCGCGCGTATATTAATCATCTGTTAAAGGCAAAGGAATTCCTCGCTGGAACGTTGTGCACAATGCACAATGTGGCCTTTATGGTGCAGCTTGTGGATAATATCCGCGCATCCATTGATAACGGCACATACGAGGAATACAAAGCGGAGTTTATGGGTCGTTACTATGCCCGCAGGTAG
>CpN1_146
ATGCCCGCAGGTAGGTATGCTCCGAGCCCTAGTGGTGACCTACACTTTGGAAATTTGCGCACCGCTGTGTTGGCGTGGCTTTTTGCGCGGTCATCAGGAAGGCGCTTCCTGATTCGTATCGAGGACGTGGATACACAGCGCTCTTCACTGGCATCTGCCCAGCGGCAGCTTGAGGATCTTGCTTCTCTTGGACTCGATTGGGATGAAGAACCTACCTACCAGCACGATCATTATGATCGTTATCTTGCGGCTCTGGGGTGCCTTCCTCACTATGAGTGTTATTGCTCGCGCAAGGATATTCAGGAGGCATCTCGTGCACCGCATAGCATCCCGGGCCAGTACCCCGGTACTTGCCGAAACCTCTCGCCTGAGGTTCGAGAGGAGCGTCGTCAAGAGCTCGCTGCGCAGGGGCGGGTTCCTGCTTTGCGCTTGCGTGCTAACGCTGCCTCCTGGCGTATTCATGATTATTATGGCGGCAATATCGTAGGCGATGTTGATGACATGATCTTGCGACGCGGTGGGCAGCAACCAGATTGGGCTTATAACCTTGCGGTAGTTGTCGATGACGCTGCTCAGGGTGTTGACCAGGTAGTACGCGGTGACGATCTTCTTTCTTCCGCACCGCGCCAGGCCTATTTAGCCCATCTGCTTGGGCACTCAAGTCCGCAATATATTCATGTTCCTCTTGTTCTTAATGCTCAAGGGAAGCGCCTGGCCAAAAGGGATGGCGCGGTGACATTTCGCGAGATGACTGACATACTGCCGCACGTCGCCGATTCTTTGGGACTTAAGGGGCAGACGCTGCCGGAGCTTCTGGAGCAATTTGATCCCGATGCCTTACCGCGCGAGCCCTACGTTTTTAGATGA
>CpN1_147
ATGGAAAATTGGGTTCCCACATTGAGCGCCGGCCCGCTGCTGGGGATTGCAGCAGCCGCGATTGCGCTCATTTTGATCCTGGTCATTGTGTTTAGGCTGCATGCGTTTCTCACACTGATCGTTGTATCTGCCCTTACTGCGCTTGCCTCGGGTATACCGCTGGACGGAATCGTGTCCACGATGACTAAAGGATTTGGAAGTACGCTGGCTTCTGTCGCGTTGCTCGTTGGTTTGGGCGCGATGCTGGGACGACTTGTTGAGACCTCGGGCGGGGCAAAAAGCCTGGCAGAGGCACTGGTTGCGCGTTGCGGTGAGCGGCGTGCCCCCTTTGCGCTGGGCGTGGCCTCGTTGGTGATGGGTTTCCCCATCTTCTTTGATGCTGGCTTGATTGTGATGCTTCCGGTCATTTTCGCAGTGGCGCGTCGCCTGAAAGGCCCGGTGCTGGCTTATGGTATTCCCGCGGCTGGTGCGTTCTCTGTTATGCACATTTATCTGCCACCGCACCCGGGGCCGATCTCCGCGGCTGAGTTCTATAGCGCAGACATTGGACTTGTGATGTTGCTCGGCCTGCTGATAGCTATTCCTACGTGGCTAGTTTCTGGTTTGTGGTGGGGTAAGAAAATGGGAGCCAAATACCCGCTACCTGTGCCGGATATCCTGGCTGGCGGCCCACAAGCGGCCGATCCTAAGAACCCGGCATCGCCAAAGTTAGTGGTGGCGCTGTTGCTCTTGCCCATGCTGTTGATTTTTGGAAATACCGGGATGAGCATGGCAGTTGCTGCAGGCTGGGTGGAGAAGACCTCGGTGGCAGTGCGTGTGCTGCAGTTCTTGGGCAATACACCGATTGCATTGCTGATTTCCACTCTGATTGCGCTGTACTTCTTGGGGCTTCGACGCGGCGAGCCTAAGGAACAGCTTGAGAAGCTTCTCGACGGCGCCCTCGGCCCCATTTGCTCCGTAGTTCTGATTACTGGCGCAGGCGGAATGTTCGGTGGGGTGTTGCGCGCATCCGGGATCGGCAGCGCATTGGCGGATTCGATGTCTGACCTAGGGCTTCCGGTGATCGTAGGATGCTGGTTGGTGGCCGCTATTCTGCGTTTGGCGCAGGGCTCGGCAACCGTCGCGCTGACCACTGCGGCAGCCCTGATGGCTCCTGCGGTGGCGGCCGGCGGATTTAATGAGTTTCAGATTGCGCTGATGGTGTTAGCCTCTGCGGCAGGATCAGTATTTGCTGGTCACGTTAATGACTCAGGCTTCTGGCTAGTGGGACGCCTCATGGGGATGGACGTCTCTACAACCTTACGTACGTGGACAATGAACCAGGCGCTGGTGGGCGCCGTTGGCTTTGTTATTGTCTTGGGTTTCTACGGAGTTAGCCTCGCGTTTTAA
>CpN1_148
ATGGGTGTTTCCGGCTCCGGCAAGACAACGGTGGGCACTATGCTGGCCTATAAACTGGAGATTCCTTACTTTGATGGTGATGATCTCCACCCGCAAGAAAATATCAACAAGATGGCACAGGGCTGTCCGCTTAACGACGCCGACCGCTGGCCCTGGCTAGCACGAGTCGGGGAATGGCTCGCTCACCAGCCTGAGGGCGGCGTCATCGGGTGTAGCGCGCTCAAGCGCAGTTATCGCGACTTGCTTCGCGCCCACTGCCCCGATGCTGTTTTTGTACATGTACATGGATCACGCGAGGTATTGCTTGCCCGTATGAACCGTCGAAAAGGGCACTTCATGCCCTCTTCCCTCTTGGATTCCCAGTTTGCCACCCTTGAGCCGCTAGAAAACGACGAAGTCGGCCGCGTCTTTGACGTGACCGACTCCCCGAATCAGATTGCTGCTAGTGCAAGTGAATGGATTAAAACGCGAGGCTAA
>CpN1_149
ATGCACGCAGCTCTCATCAGCGGCGCTAAGCAGTTGGAAGTTACAACTCTCCCCTGCCCAACTCCTTCTCCCGGCGAGGTTCTAGTCACTGTCTCCTATGTTGGAATTTGCGGCTCTGATCTGCACTATTACCAGGATGGCGCAGTGGGAGCCTTTGAGGTTAGACAGCCTCTGGTTCCGGGCCATGAAATGTCGGGAACTCTGTCAGACGGGACTCCGGTCACTATCCACCCCGCGACTTTTGGCACGTGCATGGAAGGCATAGAGGATCACCCGCATTTGTGGCCTCATGGAGCGTACTTGGGCAGCGCTTCTACGTGGCCTCATACTCAGGGCGCAATGCAGGAGCAGTTGCTGGTGCGAGAAGACCAGATCCGTCGGTTGCCTGAGGGTGTCCCACTTAGGCGGGCGTCACTCGCCGAGCCGCTCAGTGTGGGTCTCCACGCCATCACCGTGGCAGGGAGTGTGGAAGGAAAACATGTTCTCGTCTCCGGCGCCGGACCGATTGGTCAGCTAGCTGCCCTAGCAGCGGTGAACAAGGGCGCCGCAACGGTCACGATTTCAGATGTGGTGGATGGCCCCCTAGAGCGTGCACACGAGTCTTTGACTTGCGTGAATACCACGCGCACTCAGCTACACGATGAGTCTTTTGACGTAGTTTTAGAATGCGCCGGTGTCCCAGCAGCCACTACCGATGCACTCCGAGTGGTGCGACGCCGAGGAACCGTAGTCCAGGTAGGCATGCTGCCTAATCAACCGGTTGGCATAAATATGGCCCCGTTGGTTTCTAAAGAAGTGCTTCTGCGAGGCACCTTCCGTTTTCTTGATGAGGTCAACCAGGCAATCGAGATGCTGAAAGACCCTATGTTTGACAGCGTAATCACTCACGAGTTCCCGCTCTCCGATGTGGTCACGGCGTTTAATATCGCCGCCGACTCCCAGGTTTCTGGAAAGGTTGTGGTGAAGATTCCATGA
>CpN1_150
TTGCCCCCTCAAGCAGCTAGTCCGTTTTATACTCAGTCAATGACCACATTCGATGTCACAGGAAAATTAGCGCTGGTCACAGGTTCAACGCGCGGTCTCGGCCGCACACTCGCTGCGGGCCTCATCAGCGCGGGCGCACACGTGATCGTGCATGGCTCCGACAAGCAGCGCGCCGCCACGGTGGCGGAGGAACTAGGAGCCTATGGCGCAATCGGTTGCCCACTGACAGACTCTCAAGCCACCAATGTCGCGATCTCAGAGATGCTGCAAGAGTACGGAACCCCGGATATTCTGGTGAATAACGCCGGTATTCAGCGCCGAAATCCTATCGAGCAGTTCGAGGACTCTGATTGGGATGACATCATCGGCGTAAATCTTTCCGGAGTCTTTCATGTGACAAAGCCAATCGCTGCAGCGATGAAGTCCGCTGGCCGGGGCAAAATCATCATGATTGGTTCTGTCCAGTCCCGTCTGGGTCGAGCCACCATCGCACCTTATTGTGCCACCAAGGGTGGTGTGGCAATGTTCGCACAAGGACTAGCCGCAGAGCTTTCTCCCCACAACATTCAGGTAAATACGCTCTCTCCTGGATACTTTGATACTGACATGAACGCGGCGTTGGTTGCTGATCCAGAGTTCACCGACTGGGTATCTAAACGCACTCCCGCAGGGCGTTGGGGCGACCCCCAAGAATTAGTCGGCCCTTTGCTTTTCCTGGCCAGTAACGCATCCTCCTTTGTTACTGGACAAAACCTTGCCGTAGACGGCGGAATGACAGCGGTGGTCTAG
>CpN1_151
ATGATAAAGCCGTATGTGTGCTTGCCAATCTTGTTGGGTAGGGGTTTCTTTGCGTGGTGGTCTACGTATGGGCTACGCTATGTGGCAGGACTTCGCATGGCGTTTATCCCGTGA
>CpN1_152
ATGTCTTTGCTTGATTTCGATGCTGAACGCCTTGCGCAGTTCCACGAGGATATTAGCGCTAAGTACGAGGCCCTAAAGGCAGAGAATCTGAAGCTGGACCTAACTCGTGGAAAGCCTTCTTCGGAACAGCTGGACTTTTCCAATGCTTTGTTGTCGCTTCCGGGTGAGAATTTCCGCGCTAAAGACGGCACCGATTGCCGTAACTATGGTGGTGCAACGGGTATCGCGGATATTCGGGAACTATGGGCTGAGGTTTTGGGTCTTCCCGCTGAGAACCTGGTTGCAGGTGATGGATCCAGCCTGAATATCATGTTCGATCTGATTTCTTATGCCTATGCTTTTGGCACTAATGATTCGGAGCGCCCATGGAAGGACGAGGAGACTGTTAAGTGGCTGTGCCCCGTGCCAGGCTACGACCGTCACTTCACTATCACCGAGCACTTTGGTTTTGAGATGATTAGCGTGCCCATGACTGACCAAGGCCCAGACCTCGATGTGGTGCGTGAGTTGGTTCAAGACCCACAGGTTAAGGGCATGTGGACAGTGCCTGTTTTTGCCAACCCCACGGGAATTACTTTCAGTGAGGAGACCTGCCGGGCATTGGCGGAATTGGCCACTGCGGCACCTGATTTTCGGATTATCTGGGACAACGCTTACGCAGTGCACACGTTGACTGATGAGTTCCCGGTAGTGCATAACGTCCTAGATTTTGCTGAACGCGCTGGAAAACCAAATCGTTTCTGGTTTATGAGCTCCACGTCAAAGATCACTCATGCTGGTTCGGGTGTGTCTTTCCTTGCTTCCTCCAAGGAGAATCTGGATTGGTATGGTGCGCATGCGGATGTGCGGGGTATCGGCCCAAATAAAATTAATCAGCTGGCTCACGCACAATTCTTTGGAAATGCCGAGGGAGTGCGTGTTCATATGCGCAAACACGCGGGTTCACTTGCTCCAAAATTTAAGAGGGTGTTAGAGATCCTCGATTCGCGTTTGTCGGAATACCAGGTTGCGGAGTGGAGCAAGCCAGTAGGCGGTTATTTCATTTCTGTTGATGTGGTGGACGGGACCGCGTCTCGGGTGGTGGACCTGGCTAAACAAGCCGGTATTGCACTGACGGGCGCTGGATCTTCCTTCCCGTTGCATCAAGATCCACGGAATCGAAATATTCGTTTGGCCCCGTCACTTCCTCCAGTCGCTGAACTGGAGATAGCCATGGATGGCTTTGCTACCTGCGTTTTGCTTGCTGCCGTAGAGAAGGTCTTAGCAGAGCGCGTTTAG
>CpN1_153
GTGATCTTGGAAGAGACGGCTGTGTGGATCGATGGAATTATCCCAGGTGACATGACGATCCATCTGCCGGAGACCTCTTATGGCGAGGCTTTTCATATAGGGACTGTGGAAGTAGGAAACCAGCAAGTTTTAGCCACCACACTTGATTTCAACGGGGTGGATACTGGTCTTACGTTGGGGGATGGCAGCGGCCAAGTAGATGTGCGTAGTGAGATCTTTACTGTCGGGCAGTTCCAAACGGAGGTGGGGGTTCAAGTGTTGCGTCGATTAGCTATCTTTTTGGATAACGTTGGCGGCTCTATACCTGCGCAGCCGGGTCAGCTTTTGCCAGCCTTGGGCAGCATGACGGATGCACTGGATCGATGCACCGTCAAGCATGGTCTATTCGTGGCCCCGTACATGTGGGGAGGCCAGGTACCACAGTATTCGGAACCGTCGCAGCTAACGGCGTTGCTGCAGCTTATTATGCTCACACAGCATGAATTCGATTACGCTACGACCTACGGGATCCCCGAGTTGCAACGAGCGCTAGGTAATGAGGGCGTGGATCTAACGGATTGGACACGGTAG
>CpN1_154
GTGGCTTTATATCGCAAGTATCGCCCCGCTTCATTTGCTGAAGTGGTGGGGCAGGAACAGGTAACTCAGCCGTTGTCTGTGGCTTTGGACAGCGGGCGTATTAATCATGCCTACCTGTTTTCTGGTCCGCGCGGTTGCGGAAAGACCTCCTCGGCGCGCATTATGGCGCGCTCATTGAACTGCGTCGAAGGCCCTACGTCAACGCCGTGTGGCAAGTGCAATTCATGTATTTCTTTGGCGCCTAATGGGCCGGGGAACCTCGACATTACTGAGCTTGATGCGGCAAGTAATAACAGCGTTGATGATATGCGGGAGCTACGCGATCGAGCCATGTACGCGCCGGCTGAGTCGCGCTACCGGATTTTCATCATCGACGAGGCCCATATGGTGACCACACAGGGCGCTAACGCCCTGCTCAAAATCGTGGAGGAGCCACCAGAGCACCTGATTTTTATCTTTGCCACCACGGAGCCTGAGAAGGTTATTGGCACGATCCGGTCGCGGACACATCATTATCCGTTCCGCTTGCTTACCCCGCAGTCGATGCGCGGTCTACTAGAGAACACAGTGGCCAGCGAGGGCGCACTAGTCGAGGATTCTGTGTATCCCATGGTGATCCGAGCCGGTGGCGGTTCTCCTCGCGATACCCTCTCCGTTTTGGATCAGCTGCTTGCAGGAACTGGACCACAGGGGCTGAACTATGAGACAGCGCGGTTGCTACTAGGCGCCACTGATGATGCGCTTATCGACGCCGCCGTCACAGCGCTGAGCTCGCACGACAAAGCAGCACTGTTTACCACCATCGACGCCGCCGTTGAGGCTGGGCTTGATCCTCGGCGCTTTGCCACAGACTTGCTTGATCGCTTGCGTGATCTCATGGTCTTGCAGTCCGTGCCAGATGCCTTTGAATTGGGTCTTGTGGATGCTCCGACTGACCGGGCGGAGGTTTTGCGCGCTCAAGCTGCAGATTTTAACCAGGGAGAAGTAGCCCAGCTAGCCGCATTGGTCAATGACGGACTCCGTAGCTTGAAGGGGGCGACGTCTCCGCGCCTGCTATTGGAGATTCTGTGTGCAAAGATGCTGCTGCCTAGCGCTCCAACAGGTGTAGCTCTCACACCCCCTCCAGGTAATGCACAGCCTTCCGGCCTTCCCACGGGCGGACAAGCTGCGGGACCTGCTGCTATTCCTGCTAAATACGAGCGCAAGTCTATTCGTATGGCCCGGGAGGCAGCCCAGCGTAAAGCTGCGCAGGAAGAAGCAGCTCAGCGTGAGGCCTTGCAACACGAGGCTCCTCAGGCCAAGGCTGAGCCAGCAGCACCGTCAGATAAGCAGGCTTCGCTTAAGAAACAAGAGGTGCCGAAAGAACAAGTGGCGGAGAAACCACTGCCGGCGCCTGAGCCTTCCGGGTCTACGACCCCTCCTTCGGATGAGGCGGAAAGGGTTGCAGAGGGGGCGTCGATAAGCAATGACGACGCTTTTGCTGCGGATGTTCGCGCGCGATGGGAGGCGCTGCGGAAGATGGTGCACAAGAAGAGCGCTGTCGCCGGCATCTTGCTCGCTGAATCGCGTGTTCTGGGGATGCGCGAGGGGGCGCTGATCCTGGGGCATAATACTGGTCCCCTTGCTCAAAGGCTGAATGACGCTAAAAATAACGACATCATTGTGGAGGTGATTCGTGCTGAGCTAGGGCGGGAAGTAGCTGTCAACTGCGTTGTTGGGACAGATCCTGCCGCGGCGGGTTTTAGCGAGCCTAAACCAGAGAAAGCATGGAACCCAGAGCCAGCTGTTTCTGAGCCAGTCACTCCCGAGTCTTCTGTTGACGACCAAGAGAAACAGCCAAATATAGTACAGCCGGATCCTCAGCCACCTGCTGTTGAACAACCCTCGGAACCCGTTCACGATGCTCCCAGTGGTGCTGCTTCTACATGGGGAGACCCCGCGCCGCTTGGTGGGGAAACCCGGCGTGCACCGCGAACAGAACCTCCAACGCAAGGAACTAAAGCCGATGGATGGGGGACTCCGGCTCCACTCGGTGGGCAGGCTGAGGCGGAAAATGATGCGCCGAAGAAACCGGAGCAGTCTGCGCCGGTGCAGCCTGCGTCCGTGCAGCGGGCACCTCAGCGGCCTGTTCCTAAGTCGGTGTCCGAGGCGCCTTCAACGCAGAAGCCAAAGTCGCGGTGGCAGGAGGCCGTGGCGCGTAATGCCCAGGCAACGGAAGAACGGGCGAAGCGTCCCGAGTTTTCCGATGGCGTGCCGCTACCTCCAGAACCAGATGACTTTGGGGCGCCCGACCCCGCGGAGTGGTCTCCGCCGGAGGAACCCTATGGTTATGCCGCTGATGAAGGCTTTCCAGAACCTGCTAAGCACACACCCCCGCCCTCGCCGACGGAACCAACTACTACGGTAGAAACGTCTAACGTTTCAGACCAGGATGAGGAAGAGGAAATGGTGCGTGAGGCCGCGAGCGGCTCGGTAACACGTGACCACCGCGATGCTTTAACCGTTGCGATGGATCTACTTGCAGAGCAGCTGGGTGCGCGCCAGCTTTAG
>CpN1_155
ATGACTCAGCCGGACATGTCCCAGCTCTTGGCGCAGGCGCAGCAGATGCAAGCTCAGCTGCAGGAAGCACAGCGCGAGATCCTTGCCAGCACCGTTACGGGTACTGCAGGCAACGGGCTTGTTTCTATTGACATCCAGGGCAATGGAATGGTTAGCAGCGTCACTATTGATCCTAAGGTTGTGGATCCGGAGGACGTGGAGACCCTTCAAGACTTGATTGTTGGCGCGTTTGCGGAGGCTCACCAGAAGCTTAGCGAGCTCGCTGATCAGAAGATGGGACCGCTATCCCAGGGCTTTGACGGCCTTGGCGGTATGTTCTAA
>CpN1_156
TTGTTCGAAGGACCGCTTCAGGACCTTATTGATGAGCTTTCACGGCTCCCCGGCGTGGGCCCTAAATCTGCTCAACGCATCGCTTTTCACTTGCTTCATGTGGAGCCTGCGGACATCGCAAGACTTCAGGATGCCCTCGGTGCTGTCCGAGATGGCGTGACCTTTTGTCGTATTTGCTGCAATATCTCCCGCGAATCGGTATGCCGTATTTGTGCGGATTCTGGCCGGGATCGGGGAACGATCTGCGTGGTGGAGGAACCCAAAGATATTCAGGTTATTGAGCGGACGGGCGAATATAATGGCCGCTACCATGTGCTGGGTGGGGCGTTGGATCCGCTAGCTAATATTGGTCCCCGTGAACTGAATATTTCTACGTTGCTGCAGCGCATTGGAGGGGTGCTTCCTGATCGAGAGCTAGCGGATTCTACGCCTGATGCGCCGCTGTATGATTCCTCTCCGACGGTGACAGAGGTTATTCTTGCCACCGACCCCAATACCGAGGGTGAGGCGACGGCTTCTTATCTTGCACGTCTGCTCCGAGATTTTCCTGATTTGGTGGTTTCTCGTCTGGCTTCCGGTATGCCTTTGGGCGGGGACCTAGAATTTGTGGATGAACTGACATTGTCCCGCGCCCTGAGCGGTCGATTGACAATTTAA
>CpN1_157
ATGACTGGTGTTTCTTTGCTGCTGCTCGGTATAGCCGCCGTAGCCGTTCTGCTTGTCCTCGTAATTTGGGCTAAGGTCCCGGCTTTTGTGGCATTGATCGGGGTATCCATAGCCACCGCTATCGCTTCTGGTATTCCACTGGCAGATTCTGTGAGCACCGTGACCAACGGCGTGGGTAAAACCTTAGGTTCCGTGGCCGTTGTAGTCGGTTTGGGAGCAATGCTGGGGCGCATTATTGAGGTATCGGGAGGCGCAGAAGCTGTAGCACGTTACTTCACAGACAAGCTTGGTAGGCACCGCGTTACTGCCGCTGTGACCATAGCAGCTTTTATCCTAGGTATTCCGGTTTTCTTTGACGTGGGTTTTATTATCTTGGCACCCATCGTGTTCGGCTTTGCCGCTGTGGCCAAGATTAATCCCTTAAAAATTGGGCTCCCTGTAGCAGGCGCAATACTCACCGTACATGTCACGTTACCGCCGCACCCAGGGCCCGTCGCAGTGGCGGGGATCTTCAGTTCAGACCCGGGACTCATGCTCACTTTGGGGCTTCCCATCGCTGCCCTAACATGCGTAATCGGCTATTATGCCGCCAAAGTCCTCAAGTTAGACTCCATCGACCGCGGCCCCTCTCCGGTGGAGCTTTCCGACGCCGCCCCTAACCACCAAGCACCTTCGCCCTTCGCTGTCCTTGGCCTCATCTTGCTCCCCATCGTGCTCATCATGGTGGGAGCTACCGGTGCTATGTACACCGAAAAAGGAACTGTGGTTCATTCCCTTGTGAGCTTTATCGGTTCCTCTCCAGTAGCACTCCTGGTGGCAGTGGTGGTTGCATGGCTAAGCATTGGCAAACAGCAAAGCTGGAATCGCGAGCATTCTTCCGGCGTCTTGGATTCTGCGCTCCCAGCCGTAGCCATCATCATTTTTGTTACTGGTGCCGGTGGTGGCTTTGCCAATGTACTCGTGGAATCCGGCATTGGAAAAGTATTATCAGACATGCTCGTAGCAGCTCATATGCCTCTGATACTCATGGCATTCCTTTTGTCTTTGGCGCTGAGGGCATCACAGGGATCGGCAACCGTCGCTATGCTCACAACGGCAGGGCTCCTAACTCAGCCGATAGCGGAAGCCGGGCTAAGCAGCGTACGCACAACACTCGTCATGATCGCCATCGGGTTCGGTGCCATGTGCCTATCCCATATTAATGACTCCGGTTTCTGGATAGTCACCAAATATTTGGGATTATCTGTAAAACAGGGCCTGCGCACCTGGACGCTACTATCAACGGCCTTTGGTGTTGCCGGCTTCGCCCTCACCTCACTGGTTTACGCGGTGGTGTAG
>CpN1_158
ATGTCTCTCATCGTTACTGTTGTCGGCTTGGGCGCTATGGGACTCCCCATGGCCACCAACCTCGTCCAGAATTTCACAGTCCGAGGCGTCGATATCGCACAATCGCGCCTCGAATTAGGCAAGGCCGCTGGGCTGGAAACCTTCCATTCGGCGCACCAAGCAGCCACAGGGGCTGACGTTGTTTTGCTAGCGGTTCGCAACGAGGAACAACTTATTCAGGCCCTCTTTGGACAAGGCAATATCGCTGCGGCTCTCAAACCCGGCGCGGTTGTACTTTTGACTTCTACCGTGGGCATTACGGCCGTGGAAAAAGCTGCCGAGCAGCTTGACTCATTGGGTATCGATGTTGTCGATGCCCCCATTTCCGGCGGCCCCGGACGAGCAGGCAGCGGGGAGCTACTTGTCACAGTGGGAGCCAAGCCTGAGGTGGTCGATCGCATCAGGCCGGTGCTTGAAGCCATGTCTTCCCACCTGGTGATCGTTGGCGATCGCCCGGGTAAGGGCCAAGCGCTAAAAACCGTCAATCAACTTTTATGCGGAGTTCATATCGCTGCCGCAGGCGAGGCGCTGGCGCTAGCCGATCGGTTGGGTCTTGATCCCAAAGCCGCGCTTGATGCGTTGATGGGCGGCGCCGCAGCCTCCTTCATGCTTGGCGATCGTGGCCCCCGCATGCTGGAAGCTTATTCGGAGGAAGGACCTGAAGTCCGCAGCCGTCTCGACATCTTTGTTAAAGACATGGGCATTGTCACTGATGCCGCCAAATCTGCAGGCATCGGTGTCCCATTAGCAGCCGCCGCCGAGCAGCAATACCTAGCTGGTCTAGCACGAGGGAAAGGCGCGCAAGACGATTCCACGATTATCCAGGTTGCCGCTCCCACCCAGGTGAATAAGACAAGGAGTAAACAATAA
>CpN1_159
GTGCTAGCAGAGAATTCCCAACGCTATCTTGACAGCCTCCACACCCAATTAGTCCAGGCGATCCGGCAAGGCAATGTTGTCTTTCACACCTCACGCGAGTTGGTTACCGGCGTAAGTGGTGAGGAATCGCTGTCCATTGCACGCAAAGTGTCCCAAGCACTTGTCACCGCGGTCAATCGCATAGTCCATGAGGTAACGCCCCGCTTTGTGGTGGCTAAAGGCGGTATCACCTCATCAGATGTTGCATCTCAAGGACTAGAGATGACCAAAGCCATGGTCATTGGCCCGATGCAGCCGGGGATCATCTCGCTGTGGTCCACCGCAGAAGGCCCCGCGGCAGGCGTGCCATACATCGTTTTTGCAGGAAATGTGGGCACCGATTCTTCCCTGACCGATGTAGTTTCTGTCCTCTCTCAAGATTCATCCCTCTCACATTAA
>CpN1_160
ATGACCCTCTACCAGCTTTCGGAACTCACCGAAGGGTTCCCTGCACCACTCGATATCCCTGCCTCTGCAGTCCAACAAGCGATGGCAGCAGATACCGTCCTCATCGTCCTCAATGATGACCCCACCGGCACCCAATCAGTAGCAAACCTTCCAGCACTGACCCGATGGAAACAAGAAGACCTCGCCTGGGCGCTCAGCCAAAACACCCCAGCCGTTTATGTGATGACCAATTCCCGGTCGCTCGACCCTGATCAAGCAGCTGCTATCAATGTCTCTGTAGCCGAGGCAGCCTACGCCGCTGCTCGAGATGCCGGGAAGCGCCCCATCTTCGTTTCTCGTAGTGATTCCACACTTCGAGGGCATTTCCCTCTGGAGCCGGATGCGCTTGCGGGGGTCGTCGAAAAGCAAGAAGGGCCGATAGACGGCTATATTATCGTTCCGGCATTCGGCGACGCAGGGCGCATCACCATCGATTCTGTTCACTATGCGGGAAATGCCGCCACAGGTTTTCAGCCCGTGGGGGAAACCGAGTTCGCCCACGACACCACCTTTGGTTATTCCTCCTCACGATTGACCGAATGGGTCGAAGAAAAGACTCAAGGAGACGTGGCAGCAACTGATGTTATTTGTATTAAATTGCGCACAATTAGATCTACTAGCAATGATATCGCTGCAGAACTTCTTCACGCCGCACATCGCCAACCCATAGTCGTGGATATCGTTGATGAGTATGACCTCCGCGCCCTTGCTCTAGGAATCCTGCAGGCAGAACGCATGGGGAAGCGTTTTATCTACCGCGTGGGGCCACCCTTTGTACGCGCTCGCATAGGGCAAAAACCCCCGAGGTGCTCAGTCCAGAAACAATCGCAGCCTCGCGTCATCTCCCCGCCACCGTGGCGGGCGGGCTCATCGTGGTCGGTTCACATGTTCCTACTACCACGCGGCAACTCAATCACTTGCTAA
>CpN1_161
GTGCGCACCGATCTAGTCACTCAAGGTATAGAGAAAATAATGGACGCCATCGCAGAGGGAGTGTTCCGCCCTGGCGACGCCCTTCCGCCGGAAACAAACCTTGCCGCTTACTTAGAGGTTTCACGCCCCACGATGCGCGAAGTTGTGCGGACCCTTGCCGACCGCGGGGTCGTGGAGGTAGTTCATGGCCGCGGCACCTTTGTAACACCCATCAACCAGTGGAATTATGTACGTTCCCGCATGGACGTTATTTCTCGCAGCCTAGACCCCAAAACCATTGGTATCTATCTCACGGAAGTCCGGCGCATGATTGAGGTCGGATCATCGGGGCTGGCGGCGGCACGTGCCACCCAGGAAGACATTGAAAAGATGACACAGGCGCTCGCTGCTTATGACGAGGCCACCGAGCGTGGCGACGTAACCGCCACCACCGATGCAGACGTGGCTTTTCATACTGCGCTGCTGGAAGCCACGGGAAACCCCTTTGTCTCCGCGCTCATGATCCCCTTGGCGGGCGCCTTGGCTGAGTCGCGACAAAAGACTAATGCTGTAGATGAAGTCCGCAAACGCGCAAGTAAGCATCATCACGCGATTTTAGATGCCATTAAAGCGAGAGATGAGCAAGCCGCCAAAGATGCCATGCGTGCACATATGACGCAAACTTTCGATGACATTTCTACCTTCCTACCAGGATCAATGCACTGA
>CpN1_162
ATGCGTCTTGCAACCATAAGAACTCAAGGGACAACGACTGCCGCACGCATTGAGGGCACCGACCTTGCCGTAGCCATTCCCGGCTTTTATGATGTCGGCGAGCTGCTGCAGAAGTCCGACTGGCAGGAATTAGCGAGATCGGCGAGTGGGACCCCTGTGAGGTTTTCCCAACAGGATCTTCACGCCGTTATTCCTTCTCCCAAAAAGATCATCTGTGTGGGACTGAACTATTCCAATCACATCAAAGAAATGGGACGTACGCTGCCAGAAGTTCCCACCTTATTTGTTAAATTTTCTGACGCACTTACAGGGCCTTTCGACGATATCCCCATCCCACCGTGGGCCAATAGCGCCCTCGACTGGGAAGGCGAGCTGGCAGTGGTGATCTCACGACACGCCCGCAGGGTGAAAGCCTCGGAGGCGGAGGAATACATCGCTGGATATGCGGTGATGAATGACTACAGTGCTCGTGATTATCAATACGCTACGCTTCAGTGGCACCAAGGAAAATCCCTAGAAAAGACGGCAGGTTTTGGGCCTTGGCTGACCACGCGAGACTCTTTTGACCTCAGCGGAGAGCTGAAGACGTATCTGAATGAAGAAAAGGTGCAAAGTGCGGCTATTAGCGATTTAGTGTTTAAACCAGCAGACCTTATCCAATACATCACGCATCTTTATCCCTTGGATCCTGGCGACGTGATCGTGACCGGGACTCCTGGCGGAGTTGGGCACGCGCGTGATCCTCGGCGGTATATCGGCGACGGTGATGTGGTGACGGTGGAGATTGAGGGGCTAGGGCGGATAGCTAACAAAACGATTTTTGAAAAATGA
>CpN1_163
ATGAGTAACACCAATGATGTGAATGAAGATGCACGCATGTACGAGGATATGGAAACCGCGCTGCTGGAAGGCAAAGCAAGCAGCTTCAAAATACATAATGTCAACGATGTGGCGGAGGAAATTCTCTAG
>CpN1_164
GTGTCCCTTGCCCTAGTACAAGCGGCATCTGCCATGTGTTACATATATCTCATGCGCCTTGAAAAGGCGCTTTATCTCCACGGGGTGGTCGCAATGAGCGATAACGTCCCTGCACACAAAGCTTAA
>CpN1_165
ATGACTGACCTTTCTATTGGGCTCATCCTCCCTGATGTCCTCAGCACTTATGGCGACGACGGTAACGCCTTGGTGTTGAGGCAACGCGCCCGCATGCGTGGTTTCACCGCAGAGATCCATACGGTGAAGCTGGGGCAACCCGTGCCGGAATCATTGGATGTGTACTGCATCGGTGGCGGTGAAGACACAGCTCAAATTCTTGCAGCAGAACATCTCATCGCAGACGGCGGCCTCACTCGCGCAGCAAACGCCGGCCGCCCAATTTTAGGCATTTGTGCTGGCCTTCAAGTACTCGGCAGCTCTTTCCGGGCAAGCGGAAAAATGGTTGATGGCGTAGGGCTTGTCGACGCCACCACTGCCTCCCTGGCCAAACGCACCATCGGGGAGCTCCAAACCGAACCCACGCGCAAGGGCATCACCGCCGAGCTAACGGAGCCCCTCACGGGCTTTGAAAACCACATGGGTGCCACCATCCTTGGCGCCGATGCGCAACCGCTGGGCAAGGTCACTCGCGGAGTAGGCAATACGGATGAACATGGTATTTCCCAAGCATCGGCAACCTCCGAGCAATTAATCGCGGAAGGCGCAGTTCAAGGGAATGTGATCTGCACGTACATGCACGGCCCAGTGCTTGCCCGCAACTCCCAGCTAGCCGATCTGCTATTGGCCAGGGCCATGGGGATAGCACTCGACGAGCTCGCCCCTCTAGAGCTGCCTATTGTTAATCAGCTGCGTAAGGAACGCCTGGCGTAG
>CpN1_166
ATGAGTTTGAATCTGCGTACTCGTCTTGCCATCGGCACCGCACACTTAGCCACAACGGCGTCGCGTGTCACCGGTCGTGGGTCGGGCGGAATGATTGGCGGCCTTATAGCCGAGAAAATCGACCCGAACATTATGGCCTCTCTAGGCGATGACCGTCCCGTAGCCCTTGTCACCGGTACCAACGGTAAATCCACTACCACCCGCATGCTCGCATCCGCGATACGTGCACAGCACACTGTGGCAACCAACGAGGGCGGCGACAATATGGACGCCGGCATCATCTCTGCGCTCATGGCAGGCCAAAAAGCTAGCCATGTGATCCTTGAAGTAGACGAGCTCCATGTTCCCGCCGTAGCAGATCGTCTCAAGCCATCATGCTTGATCCTCCTCAACCTCACCCGCGATCAGCTGGACAGAGTAGGGGAAATCAACAAGATTGAGCGCGCACTACGCGATTGTGTGACCAAGCATCCTGAGATGACTGTGATCGCCAACTGCGACGACGTCCTTGTCACTTCCATTGCTTACGACGCTAAAAACGTTGTATGGGTATCCGCGGGGGCAGGATGGCAAGGCGATTCCGTCTCCTGCCCGCGCACTGGCGGGCACGTGGTCCACGACGGCGCCGACTGGTACGCAGTCAAGCCCCTTCCCAACGGCGAACAATTCCGTCGCCCAACCCCGCATTGGAGTATCACCGCTGAGGGCATAGTCTCTCCGGCCGACATCGGCTCGTCGACAGGCTCAGACGCTCCCATGACGCAGGAGGTATCGCCGCTGAATCTGGCTCTTCCTGGCAACGCCAATCGCGGCAATGCCACCCAAGCGGTAGCTGCCGCAGTGGAATGCTTCCAGGTCCCTCTTAACCAGGCGGTTCGCTCGGTAGAATCTGTCGACGATGTGGCTGGACGCTACTCCACAATCACTCTTGGGCAGCATCAGATTCATCTGCTTTTGGCTAAAAACCCAGCGGGATGGCAGGAAGCCCTCTCAATGGTCGATCGCACCGCAGAAGGCCTAGTGATTGCGGTTAACGGCCAGGTCGCCGATGGTGAAGACCTCTCTTGGCTCTGGGACGTTAAGTTTGAGGAGCTAGATAAGCTCTCTGTAAAAGCCTCCGGCGAACGCGGCACTGACCTTTCAGTGCGGCTGACATATGCCTCTGTAGAGCACGAACTGATCAAGAATCCTTTGCAGGCTATCAAGGCTTGTCCCGCTGGTCGTGTCGAGGTCCTTGCCAATTACACTGCATTCCGCGATTTGAAAAAGGCCATTGCGGCCGTAAAGGAGTCCTAA
>CpN1_167
ATGACCAATAAGCAAGTAGACGGCACCAACGCAGATCGGGCAGCCGAGATTGAACGTGCTCCTTACGTAGCGTTATCAATACAAACAAGCGGTATCCACCCGTCTACTTCTCGCCTAATCACTGTTGATGCAGTCACGTTTACTGAGGATAGCGAGGAAACCGATCATTTCCATGCGGTTATCAATCCTGGTGATAACCCTGGTCCTTTTCATCTCCATGGCCTCAGCAGAGAAGAAATCGCCCAAGGCAAAAAGTTTAGCCACATCCTCAAACCGCTAGGCAAGCTTATCGACGGCCGCACTCTCATCCTGCATAACACGCCTTATACCTGGGGATTCCTTGTGTCCGAGTCGCGTCGAGCAATGAGCGCCGCTGCCCGGGCAAACCGCAATCGCTACCGGTACCGCAACCGCCGTCGACAGCGAGTAGGACATATTCCGCGCCCACGTATGATCGTGGACACGCTAGCAACGGCGCGTCGCCAAGGCGTTGTTTTTGAAGACATCCGTATACGTGCCGTCGCGCACTCGTTAGGCCTTGATTCCCCCTCCCCGGTCGCGTCGCTCGAGCGTGCCGAGCGTCCAGAGCAGCACGTATCCCGCGAGGAAACTCTGCTCATCGCGCGCATGTACTTTGTAGAAAAAGCCTGTGGGGTCATCTCTTCTTATACCCCTGAGCAGCTGCGCTCAGACAAGTTTGGTCTACAGCGATCAGACATCCGAGTAGACGCCATGGAGGTGCCTCGTCAATATGAGAATCCAGGCGTTTACTCCCCCGAGGGCGGTTTTGTCCAGGGTATGGAAGTTGTCATTGCTCCGGAAATCACGATGGATCCAGACGTCATTATCGAGGCAATTCTGCGCTCAGGGTTAGCTTATAACGAGAAACTCACGCGTAAATCCAGCGTTGTGGTGTGCAATAAACAGGAAGATCTTGTTGGAAAGGCCATGCATGGGCAGCGAAAAGGGATTCCTTTGATAACAGATGAGGAATTTCTGCGGGCTGTCGTAGACGTCAAACCGGGGAAGGCGAGCGAAGACGACTAA
>CpN1_168
ATGGCCGCACTACAGTTGACAAGCATGAACGAGACTATCCGGACCCAGCTCAACCATCGCACGATTCGGGAGTTCACAACCCAACCTATCGCGGAAGAAATACTAGAACAGATCTTCCAAGTGGCCTTGCACACTCCAACGTCCCTTGGCATGCAAACCGCAAGTATTATCCGTGTCACCGATCCCCAACTCCGCGAACAGCTCACCGCGATCGGCACGCAAGAATATGTAGGCAGAGCCCCCGTCTACCTACTTTTTATCGTCGATTTGCACCGAACCAAACGTATTCTTGCCAATAACAACGCGCCAACCGAGCCCGCCGGGTATCCGCGCAATTTTGTTCAGGGGTTTACTGACGCCTGCCTGATGGCCCAAAACGTATGTATCGCGGCGGAGTCACTCGGCCTAGGGGTTAATTTCCTTGGAAACGTGCACAACGATGCCGCCGCGGTGATTGATGTACTCGATCTTCCGGAGCTTACTTTCCCCGTTGTCGGAATGACGTTGGGCTGGCCAAACCAATCGCCCCAGCTCAAACCTCGCATGCCCAAGAGCTTCCGGATCATGGAAAATGGCTACTCTGAGCCAACGGATTGGTCAGAGGCCATGAGCTCTTATGACTCCACCATGACCACCTATTATGACCTCCGCAACGCGAACCAGCGAGTTGATAGCTTCACTATTCAGACGCTTCAAAAGAATCCACTAAGCAAGGACAACCGCGATCTCACCTTTGAGATTGCTCGCGCCCAGGGATTCGACCTTTAG
>CpN1_169
ATGGGCCCCACCGACGCTTTTATCTCCGCACCAGCCGATATCCATACCCCTTCTGGCAGCTTCGCCGCCGGACAAGCTACTTGGAACAAACAACGCTCATCGGATCTTCCAGTCCACCGCTACCTCCCCTTTGCTACCAAAGTGGAAAAAATCGATCTTCCGGATCGCACATGGCCCAGTGCCACCATTGATACCGCCCCGCAATGGTGCGCCGTAGATCTACGCGATGGTAACCAAGCGCTTATTGACCCCATGAGTCCCGAGCGCAAACGACGCATGTTTAACCTGTTAGTGGCCATGGGATACAAGGAGATTGAAGTAGGGTTCCCCTCAGCCTCTCAAACAGACTTTGATTTTGTCCGCGAGATCATCGAGAAAAACATGGTCCCCGAGGACGTCACCATCCAAGTCCTGGTTCAAGCACGAGAGCATCTCATCCGTCGCACCTTTGAGGCCTGCGAGGGCGCGAAAAACGTTATCGTTCACTTTTACAACTCCACATCCATTCTGCAGCGTGATGTTGTCTTCAGAAAGGATAAAAAGGCGATAAAAAAGCTGGCCACCGATGCCGCCGAACTCATCAAATCTATTGCCGCAGAGTATCCAAACACTAACTGGCGATGGGAATACTCACCTGAGTCCTTCACTGGCACCGAGCTCGCTTACACAAAAGAAGTGATCGATGCAGTAGTCGAGGTCATGGATCCCACCCCTATGCGCCCCATCATCATCAATCTGCCTTCCACGGTGGAGATGACCACTCCCAACACATATGCAGACTCCATCGAATGGATGCACCGACACCTACGCCGTCGCGATTCCATCATCCTCTCACTGCACCCACATAACGATCGTGGCACCGGCGTTGCCGCCGCCGAACTCGGATATTTGGCGGGCGCCGATCGCATCGAGGGCTGTCTCTTTGGCAACGGCGAGCGCACCGGAAATGTCTGCTTAGTCACTCTTGGACTGAACATGCTTACCCAGGGAGTAGATCCGCAAATCGACTTCTCCGATATTGAGCAGATCCGCCGAACCGTAGAATACTGCAACCAGCTGCGCGTCCCTGAACGTCACCCCTATGGCGGCGATCTGGTATTTACGGCTTTCTCTGGCTCGCACCAAGATGCCGTTAATAAAGGCCTGGATGCCATGGCGTCGCGGGTTCGTCCCGGCGCGACTCACGTTGATGTCTCATGGGAGGATCTCCGGGCAGAAACCTGGGACGTCCCTTACCTCCCCATCGATCCCAAGGATGTGGGCCGCAATTACGAGGCAGTTATCCGCGTCAACTCTCAGTCCGGCAAAGGCGGCGTAGCCTACATTATGAAGACCGACCACGGCATCGCTCTTCCCCGCCCTATGCAGATCGAATTCTCCTCCGTAGTCCAGCGTGTCACTGATGCCAGGGGCGGCGAAGTAGATTCTCAGCACATGTGGGATATCTTCACCCATGAATACTTGAACCGCACTGCGCCAATTCAGCAGATCTCTATGCGTGTCGACGCCGCCCAGAATGAAACAGACTCAGCCCACATTGCTGCCACGCTGAAATTCCAAGGCAAGGAAACTATCGTTGAGGGCCGCGGCAATGGCCCCATCGCCGCCTATGCCAATGCACTCGAGTCCTTAGGCATCGACGTGGAAGTGCAGGAATACGAGCAGCATGCCCGAACCGCCGGCGACGATGCAGAATCTGCCGCATATATTCTGGCGGAGGTAAATGGGCAGCGCTATTGGGGCGTAGGTATCGCAGGATCAATTACTTACGCTTCCCTCAAAGCCATTACCTCGGCGGTCAACCGCGCACTGAGCTAA
>CpN1_170
ATGATTGACGCACGAGATGCGCAGGCTATAGACGCGGCGAAATTGTATTACGCTTCGGGGCTTGGGCAAGCAGAGGTAGCACAACGCTTGGGCATTTCACGTCCTACGGTGTCTAAATTGCTTAGCTATGCTCGGGAAAAAGGCTTTGTTACCATCACGCTTAATGACCCCCGCGAGCAGGGCGATGAGATTGCGCAACGGTTAAAAGAACGCTTCTCGCTTGAGCATGTTCGCGTGGTGCGCCCGGTGAGTCCTGATAAAGAAGAGCTTCTGCGGGAGTTGGGTAATGCGGGTGCTTCTTTATTAGAGGACTTGGTATGCGATGGGATGTCCGTGGGTATCTCCTGGGGCAATACTCTTAATAACGTATCGGAACATTTACGTTCACTTCCGCGCCATGATGTAAGCGTGGTGCAGCTTAAAGGTGGACACTCGTTGAGTGAACGCAGCACTAATGATCTGAGTACTTTAACTCGTTTTGCGCGTGCTTTTAATGCGGAAATGAACCTCCTACCTTTGCCTGTGATCTTGGATAGTCGTGAAGCCAAAGATTTAGTTGTGCGGGATCGTCATATTTCCTGCATGCTCAGCGCCGGAGCGAACGCCGATGTTGTGGTGTTTACCGTGGGATCCGTTCAGCGAGAAAGCTTATTGCTCAACCTGGGTTATCTCTCAGAGGAAGAGATTAATCGGTTGCTCACGCATGCGGTGGGAGACATCTGCTCGCGGTTTTACACTGAGACGGGAGAGATTGCTGATCCGGCGATTGACGCGCGGACTGTGGGTATCTCTATTAAGGACCTAAGCTCGCGACCAACGCGTGTTCTCGTTGCCGGCGGGGTGGATAAAGCAAAGGCGATACGAGTTGCCCTTGAGATGGGAACTACTACGCATCTAGTGACGGATTTCGGGGCGGCGCAAGCTGTGCTGGGGGAGTAG
>CpN1_171
ATGGCTGAAAAGTCCACGCCCCATATCAACCCACGCGGTGTTGACATCGCAGATACTGTTCTGCTTCCCGGCGACCCACGCCGCGCTAAATTTATTGCAGAGACGTACCTCGATGATGTTGTTCAATTCAATGAGGTGCGCAACATGCTTGGGTATACCGGAACTTATAAAGGCACTCCGGTTTCTGTGATGGGATCGGGAATGGGGATGCCATCCATTGGCATCTACTCGTGGGAACTCATCAATATCTTTGGCGCGCGCAACGTTATTCGGGTGGGCTCGATCGGTTCTTTGCAGGAAGACATTAATCTTTATGACATCATCGTGGCGTCGTCTGCCTCCACGGACTCTAACTTCCTAGAGCAGTACAACTTGCCGGGCACATATGCGCCTACCGCGTCCTGGAAACTGCTTAAAGCCATAGTCGATGAGGCGGATAAGGCTGGTCAGAAAGTTCACGTGGGCAATATTTTGTCCTCAGACATCTTCTATAACGCCGATGAGACGGCAAGTGCTCGTTGGGCTCGCATGGGGGTCATGGGCGTGGAGATGGAATCGGCAGCACTGTATTCCATTGCCGCATACGCCGGAGCGCATGCGCTGGGTCTCTTTACAGTCTCAGACAATATTCCTAAGGGGGAAAGCACCACATCTGAGGAACGTGAAAAGGCATTCACCTCGATGATGGAAATCGCTCTTCCCCTCGCAGGAATCTAG
>CpN1_172
ATGCCTCATATAAAAAAGGTCGACTCCCGCAACGATACACAGCACACGGGCATAGTTAATCCTAAAGCTGCAGTGCCTGTGCTCTTGTTTTCCTTTGTCTTTTGTCTCATTGTAGACAACGGCTTTAAAACAATGACTGGGCCGATGGCCGCCGGTTTGGGCATTGACCCGAACACCGCGAGCCTTCAGGCCTCCCTAGCCGGTGTGATTATTGGTATCGGTGCGGTGGTGTATGCCGCGCTCGCTGATACTATCTCGATCCGTAAATTGATGCTGGTAGGCATAGCGCTGATTGCGGTTGGCTCTCTTATCGGTTTTGTCTTTTCCGGTTCATGGCCGATGGTGCTATGCGGTCGGATTATTCAAACAGCGGGCCTTGCTGCTGCAGAAACGCTGTATGTGATTTATGTGACCAAGCATCTTTCTGAAGGCGACCAGAAGACCTACCTGGGGTTTTCTACTGCCGCCTTCCAAGGCGGTCTGCTGATCGGGGCCTTGACCTCAGGGTTCATCTCCACGTATGTCTCCTGGACTGCTATGTTCTTGGTTCCGTTGATCTTGATCCTGGCAGTTCCCTTCATACAGAAGATGGTTCCGGAGGATGAGACCGTAGAAGGAACTTTCGACGCCCTCGGGCTCTTCTTGGTGTCCGTGTTTGCTGCCTCTTTGACCATGTATATGCAAAAGTTCAATCCGTTCTGGCTGATCCCCACGGTGGCCGGAATTGCTGGTTTTGTTGCGCATGTAAAGAAGAATAAGAGAGCACTCGTCTCGCCGGAGTTCTTTTCTAATGGCCGATATGTGTGGGCGATTGTCCTGGTCTTTGTTATTTATTCCACCCAGCTGGGATTTATCTTCTTGCTCCCGTTCGCGGCATCTGATGTTCATGGGCTTTCACAAGACAAGGCTGCATTGCTCATGGTTCCGGGCTATGTTTGTGCGATTTTGGTAGGTGTGTTCTCTGGTGCAATCGGTAAAGTCCTGAGTTCCCGCCAGACTATTTATGCGGCTTTAACCATGATATTCCTGTCGCTGGTGATTGCGGCCCTCGGGTTGCGGCTCCACATAGCAGTACTGATATGCGCAATTATCCTTTTTGCCTCTGGTTTTGCCCTTATGTACGCGCCATTGGTGAATACCGCATTGATTAATATCACCGCTGCAAAGTCGGGCATCGCTATCGGTTTTTATAATCTGACCATTAACATCACGATTCCGCTAGGAATTGCCTACACCGCAAAGCTCATGGACCTGCGCTTTGGATATTCAACGATTCTTTGGGTCCTAGCGGTGATCGCTTTACTAGGCGCGGCCATTTACGTTCTTGCAGATCGACGCATGTCTGGCGCTGAACGCGCACGCGGCGTTTATGTGGCGTAG
>CpN1_173
ATGTCGTCTCAACTCACCCGTTCTCAGGTCGCCGCGATGATCGATCACACTCTGCTTAATCCAGAAGCTATTGAGGCGGATGTAAAGGAACTGGTTAAAGAGGCTGCCAAGCTGGGCACGTATTCCATTTGCATCTCGCCCTCGCTGCTTCCAGTAGAGGTTCCAGAGAATGTGCATGTGGCCACCGTGGTGGGATTTCCCTCAGGTGCAGTCAAGCCGGAAGTTAAGGCTAATGAGGCGTCGCGTGCAGTTCACGATGGCGCTGAAGAAATAGATATGGTGATCAATCTGGCGTTGGCTAAGGAGGGACGTTTTGAGGACCTTCAAGCAGAAATTGCCGCAGTGCGTGCTGCAGTGCCTGCACCGAACGTGCTCAAAGTAATCCTTGAGACCGCAGCGCTTGACGACGCCCAGATCGTGCGCGCTTGCGAGGCCTCAGAGAAGGCCGGCGCGGATTTTGTTAAGACCTCCACGGGCTTCCATCCAGCAGGTGGGGCCAGCGTACATGCTGTGGAAATCATGAATCGTACGGTCGGGGGCCGACTTGGCATCAAGGCATCAGGTGGCATCCGTGACGCAGAAACTGCAAAGGCCATGATCGCAGCAGGGGCTACCCGCCTGGGCCTGTCTGCATCCGCAGCCGTTCTAGATGGGTTCGACGAGTAG
>CpN1_174
ATGACAAACACGGTGATCGATCGTGCGCGCGTGTGGGCAGAGCATGATCCGAATCAAGAAAGCCGGGAACAGATCGAGGCCTGGATTGCTTCATACGACGAATCCTCCCTTGCACGTGCTTTCGCCGGACCGCTTCACTTTGGTACTGCAGGTTTACGCGCACAAGTAGGGCCGGGGGAATCTCAACTCAATGAAGCAACGATTCTGCGCACTACGGCTGGACTCATGGCATGGTTGCTAGAGAAACTGGGTCAGGAATCGGTACCTCGTGTAGTGATTGGCTGTGATGCGCGGCATGGGTCCTCGGAGTTTTATGACGTGGCAGCGGAGGTTGTGTCTGCTGCCGGCGGCGAAGCCCTTGTTTTGCCTAAACAAAACCCGACTCCTCTGACGGCGTACACAGTGAAAGCGTTGGGAGCGGATGCCGGAATAATGATCACGGCATCCCATAATCCGCCGGCGGATAATGGGTACAAAGTATATCTAGGCGGAAGAATAGCCACTGGCGATGCTGAAGGCGTACAACTTATTGCGCCTGCAGACGCTGAAATTGCTGAGGCTATTGCATCGGCACCCTTTGCAGATCAGATTGCGCGCAATCGTGACAATATCCGTGAGATAGATACTCGTGAACGGTATATTGAGCGGGCCGTAGGACTCGCTGGTGCGGAGATTAGTGCTGAAACAAGGGGAAACGTGCGTATCGCGCTAACTGCTATGCACGGTGTGGGTGCTGCGCTGGGTAAAGAAATCTTAGAGAAAGCGGGATTTGAGGTTTCCTTAGTTCCGGAGCAAGCGGAACCTGACGCAGATTTCCCTACCGTCTCTTTTCCCAATCCCGAAGAAAAGGGTGCGTTGGACCTGGCCAAGGCCCATGCAAATGCGATAGAGGCTGACGTTATCATCGCTTATGATCCTGATGCTGATCGATGCGCCGTGGCTACCAAAGACGATAACGCCGAGGGTGGGTGGCGGCAGCTCAGCGGGGATGAGACTGGTGCGCTTTTAGGTGAATACCTTGGGGCTACGGCTACCGGTTCCTATGCCAACTCGGTAGTCTCTGGCAGACTCCTGGCGCAGGTGGCTAAAGCGCATGGGTTAAAACATGCTCAGACTCTTACTGGGTTTAAGTGGATTGCACGTACACCTAATCTGGCCTTTGGTTATGAGGAAGCCATCGGGTATTGCTGCGATCCGGAAGCTGTGGCGGACAAGGATGGAATTTCTGCGTCGGTAGTCGTGGCGAGTCTCGTCGCAAAGCTTAAAAGCGAGGGAAGAACGCTTGATTGCGCACTAGATGACCTGGCTAAAACGCATGGTCTTTACATGACGGCCCCGTTAACGTTCCGCGTGGAGGATCTTTCTATCATCGCTGAGGGGATGAAGGCCTTGCGCACCACGCCGCCGACGGAGCTTGCCGGCTCGAAGGTTATTGAAGTGGTCGATTTGGCGGAAGGAACCTTAGGTTTTGGTCCGACGGATGGGATGATGTTTTTGACGGAAGATGACGATCGCGTAATCTGCCGCCCTTCCGGCACTGAACCGAAGCTTAAATGCTATTTAGAAGTTGTTCGCCCGGTGGGTGAAGCGGGAGTAGACCGTCAAGGGGCACGGGATCGGCTGGCTATGATTGCTGAAGATGTACGTAAGGTTTTGAATATGTAA
>CpN1_175
ATGTACGCATTGCCAAAATGTCGAATCTATAAAGGCTGGGAAAACCGCTATCAAATACGTTATAAACTTTTTGCTATTTTATGGATCTCTTACTCCGGACTTACTCTGCTATTCATTAAGAAGCCGGCGACGCAAGGTTATGTAGAAATCCGCGAACAGGGCTTTTTGATTTTTATCCCTCCCTCTATGAATTTTTGGGCCCTCTGGCGGTGA
>CpN1_176
ATGAGAAGTAAGCCCTTTAAAAAAGTAGTTGCCTTGCTCACTGGTATCGCTATTGCATTTAGCGCTAATACGAGTGTTCAGGCTGAGGAAGTTGGCCCGGATTATCTTGGCTATCTCGATGAAGCCGCGGCTGTGAAAGAGCCTTTTGGTGATGGTCGTTATCAGAATCACTCGACTGTTCCGCCACTGGTGGTAAAAGCGACAGACGGTGGGGAAGAAGAGCTAGCTTATTGCTTTAATATAACTAAGCCATACCCTGTATTTAAGGATTCTTTCCCGTCTGACACGAGCGACGTGTTCAACAGGGGCATTGGTCTCCGTTATAAGGGTAATTACGGTGTGTCGCTTCAAAGTTTCGCTTCCAGATGGCGTGGGGAGGGGGCGGATGCTGGTGTACTTAAGGCTGTTTATAACGGACACAGTCATAATGCGGCAGGTTTGAAAGAATCACTCGGTCTGACTGAAGAGGAATTCCGATACGCGACTCAGCTTGCTGTGTGGTACTGGACGGATAGTGACTCCGGAAGTAAATACCTTATTGGGGCCGGACCAAACTCTAATAAAATTGGGCAGGCTGTAAAAATTCTCACCGGTCAGGATAAGTCCTCGGTTCAGCTAAAAGAAGTTGACCCGAATCTGGTGACGCTGGTGATTTACAAGCCCTATAGTCTGGAGGGTGAGTTTGCTAGCTACCAGAATCTTTTGAGTGTTAAGTTTGTGAGCCCCAAGACGGGCGACTCTGTTAATCCTGAAGAGCCGACTAAGCCGGAGCCGAAAGAGCCTGAGAAGCCCAAGGAACCCGAGGCACCTCAAAAAGAGATTGAGCCTAAAACTCCGGAAGAGCCGACACTGAAGACCTCTGCAACTGATCAGTCTGATAATGACAAACTGATCTCTGCGACTGGCGGAAAAGTTGTGGACAAGGTTACCTACACTGGCCTCAAGGAAGGCGAGAAGTACCTTGTTGAGGGCGAGCTTATGGACAAAGAAACAAGTGAATCTACTGGAATCAAAGCAGAAGCTACGTTCACTGCTTCTGGTGCTAATGGAACAGTAGATGTAATTTTTGATATCGATGCTGCTCAATCTGGCAAGACTCTGGTGGCTTTTGAAAAGCTCTATAAAGCAGAAGATAAAGGCACTGTTGTGGCTAGCCATGAAGATATTAACGATAAGGCACAGACTGTAGTAGTTGAAAAAGATGTCCCTGTTGAAAACGAGGATCTTTTCACTCCAGAGGTTCCGGACGATTCTTCTTTCAACTGGAAGTATCTGATTCCTTTCGCTTTTATTCCTGTTGTTGGTGCTTTGATCTGGGGATCTTCGCAAGGTAGTAGCTCGGCTGCAGCTCAGACAAACCCTGCATATGCTGCTCCTGTCGCTCCGGCACCAGCTACTGTTACTACTACGCCGGCACCAAAGCCTGCTCCTGCAGCGGCGACGCCGGTGAAGAAGCAGCTGGCTGCAACTGGTGCAAATGTTCTTTGGACATTGTTGGTGGCGCTGGTGTTGGTTGCTGCTGGTGTGTTCCTTGTACGGATGCGTCGCAATAACTAG
>CpN1_177
TTGAATGAAGTAAGCCCTTTTAACCAGCCTGCCACTAAACGTCTTGGACGCATAGTTTCTGCAGTTGTTACAGCAACAAGCGTCACCTTTAGCGGCTTTCTTGTTCCTACTGCTTCCGCCGAAGCTGCTAGCGCATATTCCGATAATATTGGGCGCAATGAAATTGGCCCTGAACCCCTGGAAAAACTAAAGCCTGAAATTGTAGGCGGCGAACAATCGGTGTCTGTGGGGGACTCTGTAACCTACAAATACACTGTAAAAACCGGTTTCCCACAAGATCCGAACAACGTGACCGCACAGCGATGGGTCCGTTTGGTGATTACACAGGATCCGAAGGTGCCTTTTACTGAGGAACCAGCAGCTGGGAAGTTTGGTATTCCTGCTGGCGCTGTGGTTACTAAAACAGGCGTCAATGAGTGGACTGTTGTGCTGGGGGCTGAGTATGAAGCGTGGCAACATGACGCTACGCAAGCAGCGGAAAGCCATAATAACGGGCTGTTTAAAGTAAACAACAACATGCATGCGCTTTGGAATGCTGATGCTGCCCTTCGAGCTTCTGCGTGGAACCCGCCTGCTGAGCTTACGATTGCAATTCCTGCAAAAGTGAATAATGCAGATACTGCCCCCTCTACCGGTTCTCTCACAGTCACATCGGGTCGCCTCGCTGACGTTGCATTAAAAGATGATCTGGCTACTGCAACCTTTGTCTCCAATGATGGGCAAGGTTCTTGTACATGGGATTCTGTTTATGAAACTAAACTTCTCAAAGAGGACATTGGCTATTGGGTTGAGAATGTCGTAATTTCTTCCAACCCTGAGTCGGTCAACGATTATCGGTTACTCCCAATGGCGTATCAAGATATGGGGCGTTATCGTCCGACCCTTACTTCTGGCAAAGTCTTTGTTGGCGATAAATTAATCGGAGAGGTCAAGCCGGTGACTACCGGAGACCGTAACGCATCAGGTTATCCGATTGGTGAATTGGTTATTACAGAAAATGTTCCGCCTTTTACCGCGAAGGAATGGTTAAACCCTAAAGAAACAGTGCGTGTGAACTATAGGTTCACTAATCCCTGTGGTTCAAAGGTTACGGCTGAGAGCGTTAAAAATCCTTCAGGTCTTGTTCCTGCAACTGATCCTTCTGCCACCGGACCGGGGCTTCGTCTTGAACCTGATTACACATATGTTCAAGCCTCCGGCGTGTATGTCGGACTCATCCGTCCTCCGGAGGATGCTTCGGCCACTGCGCAGTTTGTATTTAATCAGGATGTAGTTTCTCTCGGCGACTACGTATGGTTTGACCGCAATGCCGATGGCAAACAAGGAGACGCAACAACCGAACCTGGCGTCGCTGGTGTACAGGTTTCTTTGCTCGATGAAAACGGCAAGGCCTTTAATAAGCCTGGTACAAGCGAGCCTTACACGGTCATTACGGATGAGTCCGGTAAGTATCTCTTTGAAAAACTCCCCAAGGGCAAATACAAGGTGCAGTTTGATGCATCAAAGGTGCCTGCAGATAAACTTCCGGCGGGAGTTCCAAGTTTCTCGGACTTCACTACCAAGAATGCAGATAATGGCCAAAATAATGGCACGGATTCTGATGTCACTCCAGGGTCGTTAATTTCAACTACGGATGTTGTGGACCTGCAGCAAGACCGTACAGATATTGATGCCGGTTTGATCGCAAAGACTCGGTTCTCTGTATCTAAGGTTCTTGATGGCACTGATGCTGGTAACCACATTGGGACGACCGCACGTGAACTTCAGGATGGAAAACTCATTGTCGATCACAAGATCACGGTAAAAAATGAGACTCCTGGCATGCCAGGAAAAGCACCTCAAGTACTGGATCAGCCCCTGAGTGTTCCCGGATTTGAAGTCGAATCTCTTACTGTTGATGGAAAACCAGCGCAGAAAGAGGAAAAGGGCTATCTGGTTTCTGCTGAAAAAGACTTCACCGCAGATCAAGAACGTCAAGAATATAGCGTAAAGGTCACTTATCGGCGCACTGCAGATAACGCAGCCACCGGTGCTTTAACCAAGGCAGAGGCCGAGGCTATTGGCGAGTGCTCGGATCAGAGCGATACAACAAAGGGAATAGTGAACAAGGTTTACCTTGGGAACGAAAACAATGAGGCCGACACAGACGCGGAAAAAGAGAAGAACAACTGGGACTGTGTTCCGGTAAAGGGCACTGATGAGCCTGTAGGTTCTGTATCTGTCGGCGACTTCGTGTGGGTTGATTCCAATAATGATGGTATTCAGGATGCTGATGAAAAAGGCCTGGCTGGGGTAGAGCTTCAGATCGTTGATTCTGAGGGCAAACCAGTTAAGGACATCAATGGGGAAGAAGTAAAGAACGTAACCACCGCTGCGGATGGAAAGTACTCCTTTGATAACCTCCCAACCTTGGAGAAGGGCAAGCACTACACAGTGAAGGTAGTTGCAGTTCCTACTGGTTATGAGCCAACCAAGACTGGTCAAGGTACAGAGGATAATGATTCTTCCAAGGACTCGGCGGAGACATATAAAGATCTGTCTGAGAACGGTGCCAAGGACGATTCTCTTGATTTTGGTTTTGTTGAAACAAAGCCTGAGGCCCCAGGTTCTGTATCTGTCGGCGACTTTGTATGGGTCGATGCTAATGAGAACGGCATCCAAGATGAGGACGAGGAAGGCCTTGATGGGGTCACCCTGAAGATCGTCGGTCCAGACGGCGCTCCAGTAACAGACGTCAATGGCAACCCGGTCAAGGATGTCACCACACGTGCGGACGGCAAGTACACCTTCAGCGATCTCCCCGTGCTAGAGGACGGACAGAAGTATACGGTGAAGCTCGTAGAGGTCCCTGAAGGCTATGAGCCAACTAAGACTGGCCAGGGAACAACAGAAACAGATTCCTCTACTGATCAGGCTGAAACTGTTCTGGACCTTACAAAGCCAGGCGCTGAGGATAACTCTTTGGACTTTGGTTTTATTAAAATCCAAGAGCTAGAGATACCGGATCCGTTCAATGAAGAAGACTCGTCCTTTAACTGGAAGTATCTGATTCCTCTTGCATTAATCCCCGTTATCGGTGCTTTGGCATGGGGATCCTCCCAGGGCAGTAGCTCTCCTAGTGCTCCGGCAGCGCCAGCTCCCGGTGCTCCTAAAGAGTCCGGGTCGGCTACGTCCCCTGCTACAGCTGCACCACAGAGTCCTGCGACTACTGCACCAAAGGCCCCTATGAAGAAGCAGCTGGCGGCTACTGGCGCTAGCGTTCTGTACACGTTGCTGATCGCATTGCTACTGGTCGTTGCCGGTGTTTTCCTTGTAAGGTTGCGTCGTCGCGATTAA
>CpN1_178
ATGGTGATCTGGCAGGATTGGGTGGCTGCTGCCGTCCTTTTTATAGTGTCTGCCCTGGTTCGACTCACTTTTTTGTTGTGGATGCGCGGCGACGCCAGCCTTGAGTCTTTGATCTCTAAGTGGGATGGGCGGATCTATTTGGCTATTGCCAAGTATGGCTATTTTAGTGATGTAGGGGGCGCGCCAGATCCTGAGGTCTATCAGACAAGGCTCGCATTTTTCCCAGGTTATCCGGGACTGATAGCAGCTGTGCACTCAGTAACGCGATTAAATTATGTGACCAGTGCCCTCGTGATTTCCTACGCGGCAGGGATCGTAATGACCGCCGGGGTGATGGCGATGGCTGCTCGCATGGGGGCGAACAGGCGGCTGCGCTTGTGTGCTGCGATGCTGGTATTGGGTGCGCCCATGAGCACTACGTTCACCATGGTCTATACCGAATCAGTTTTTCTGGCTTGCGCTGTCTGGGCCTTGGTTGCGATGACAGATAAACGCTGGTTACTGGCTGGAGCATTTACTTTTTGTGCTGGATTCTTCCGGCTGACCGCAGTTGATCTGGTAGCGGCTTTCGCCGTGGTAGTTGCTGTCTATGCGGCTCGTAACTGGCGCGCGTGGGCCGCCGTTGCTGTGTCTATGCTCCCGTTGGTGAGCTATCTGTTTTATGCGTCGTCTTATACTCGTGATATCGGCGGCTACTTTGGGCTTCAGACCAAAGGATGGCACTCTACCTTTGATTTTGGTCGCGCTACTGTGATCTGGGTGAGTACACAGCTGCGTGAAGGCAACAACGTGGGTTATTTGTTGTCGATCGCGTCTATTGTGGGCGCAATGGGCGCAGTTATTGTGTCTTTTAGGCGTCTCCCTCTGTCGTATTGGCTGTTTGGCGCCGCTGTTACAGCTAACGTTGTGCTTTCCGACGGCATCATGCATTCACGTCCCCGGCTTTTACTTCCGGCTGTGGTGCTTTTAATTCCCGTTATTTTCCAATTTTCACAGAGGCGTTATGCGCTACCCGCAGTGGCAACATGCTGGTTGCTGTTCGGTGCATGGTTTTCTGCATATATGATTGCGGTGTTCGAATGGGCGATTTAA
>CpN1_179
ATGTACAGCACTCTTCTTGCTATGGGCTTCGCTCTGGCCTCGGCGCTCACTATCGCCTGGGGCACAGTGGTGCGCCATCGTATCGCAGAAGAGGCCCCTGCCGAAGGCTCCCCCTTTCTACAAGCTATTCGACGCCCCGCGTGGTGGCTGGGTATTTTTACAGCGTTGTCGGGCTACGGACTACAAATTGCGGCCTTAGGGTTTGGCACATTATTAGTGGTACAGCCAATCCTCGTGTTGTCCCTGATGTTTACGCTTCCCCTTTCCGCGCGTTACGACGGCCGACGCATGGCATTCGACGAAATAACCTGGGCGGGACTACTCACAGTGTCTGTTGCGGTGCTTGTACTTTTAGGAAATCCTTCCGCAGGCGACCCACAGCCACCCCTGGGCCACTGGCTTCCCGCGCTGGGGATAGGTTTCCTCGTCCTTTTTGCTTTAGAGCGCTACGCCCAAAAGCAGATTAGAAATGAAAAGGCCCTGCTTTTAGGCATAGTCACCGGTGGCATCTATGGCTATGTCGCCGTCTTGTCTAAGGCCACCGTAGATGTTCTCACCCATGGAGGCTTCTTTGCTCTTGCCACCACATGGCAAGGATATTCTCTTGCGGCCGGCGCAATCTTAGGGACCGTTGTGCAGCAGTATGCCTTTAACGCCGGTGCACTGAAAAATTCACTGCCAGCCATGACGGTTACGGAACCCATCGTCGCTTTCGCGCTGGGCTATGCCGTGCTGGGCGAGCAATTCCAGGTAGCAGGGTCTAACTGGCTATGGATGGCGCTGGCTTTAGTAGCCATGATTTTGTCTACGTTTGCGCTATCACGACGCGGCGTTGGCAGTGCATAG
>CpN1_180
ATGTCTCCGGGAAGGGCGTTGCCCGTGGCACTTGTCGTCCAAAAATATGGCGGTTCTTCGCTGGAAAGCGCGGAAAGAATTCGTCGCGTCGCCGAGCGGATTGTGGCCACTAAAAAGCAAGGCAACGACGTTGTAGTGGTGTGCTCCGCGATGGGGGATACTACCGACGAGCTGCTTGACCTTGCGGCTCAGGTAAACCCGGTGCCGCCCGCGCGTGAGATGGATATGTTGCTTACCGCAGGGGAGCGCATCTCTAACGCACTTGTGGCCATGGCTATCGAGTCATTTGGCGCAAAAGCTCAGTCATTCACAGGCTCGCAAGCGGGTGTAATCACCACAGAACGCCACGGTAATGCCCGTATCGTGGACGTTACTCCGGGGCGAGTACGTGAAGCTCTGAATGAAGGCAAAATTTGTCTTGTTGCGGGCTTCCAGGGCGTAAACCGCGAGTCTAAGGACGTGACCACTTTGGGCCGTGGTGGTTCGGACACCACGGCGGTTGCCCTGGCTGCAGCGCTTAATGCTGACGTATGTGAGATCTATTCAGACGTGGACGGCGTTTATACTGCTGACCCCCGTATTGTTAGCAATGCATGCAAGTTGGATCAGCTCTGCTTTGAGGAGATGCTGGAGCTTGCAGCTAATGGCTCAAAAATTCTTGTTCTGCGCAGCGTAGAGTATGCCCGTGCGTTTGGTGTACCTTTGCGCGTTCGTTCGTCGTATAGCAATGACCCCGGAACTCTCGTTGCCGGATCAATGGAGGATATCCCTGTGGAAGAAGCAGTACTTTCTGGCGTAGCAACTGACAACTCCGAGGCTAAGATCACGGTCCTGGGCATCCCCGATTCTCCAGGGGCTGCCTCTGTGGTATTCCGTGCCCTTGCAGACGCCGAGATCAACATTGATACAGTCCTGCAAAACATCTCTTCCCTGGAAGATAACCGCACGGATATTACTTTCACCTGCCCGCGTGCCGACGGCCCCCACGCCATGGAATTGCTGCACAATTTGCAGTCGAAGAACGACTGGCAGAACGTGCTTTACGACGATCAAATAGGCAAAGTTTCACTCGTCGGCGCCGGTATGAAATCGCACCCAGGCGTTACTGCAGAATTCTGCGAGGCTCTCCGCGACCAGGGGATCAATATTGAATTGATTACTACCTCTGAGATCCGTATCTCTGTGCTGATCCGTGAAACTGATTTGCCCGCTGCTGCACGAGCGCTCCATGAAAAGTTTGAACTTGGTGGAGATGAAGAGGCTCGGGTGTACGCGGGGACGGGGCGTTAA
>CpN1_181
ATGCTTAGAATTGTTTTACATTTATTTTTACTATCTTTTTCCTTAGAAATTCCAGCTTGCAAAGAGATGTACATCACAGAAAAGCCACTTCCCGCAGGAAAGATGGGGACATAA
>CpN1_182
GTGAAAAATAAGGTAGAGAGTAAAAACGTGCAACTCGCGCTGCGTGAGAGATCCTTGATACGCATACTGATCGCTTTGGTGATGGTCGGCGTTGTCTGTGCAGGGCTGATGGTTTCTCCGAGTGTTCCTTCTGCTGATGCGGCGGAATGTAAGGGTGAAATTAGTAATATCCAGTGGAAAGATACTACTCACATCAAAGATGGAGTGTTTGTTGGCTCTTATGGCGATGGAGCAGATATCCAGTTTGATTGGAAAGTAGATCCGGGGGCGAAATCTGGCGATCAATTTACCCTAAAACTTCCAAATGAGCTCATGCGTTTGGGTATTAAAGATCTGACTCTTACAGCGCCTACTGGGGAAGAAGTGGCTAAGGGAACGTGGGATGCGACCACCAAGACCTGGACATTTACTCTTACTGACTATGCAAACACCCACGGTGATATTTCCGGTACTGCGTTTTTTACTGTTCAGTGGGACAGGAGACATACTACTGCGAATACTACGTATCCTCTAAACATTTCAGGGTGCCGGGGAAACGGCATTCTGAATGGAAAGACTCCTGAAGAAGGTATCGGTGGAGTTGGACAGGTATCGGGCAAGGTTGGCGGCTATGATTCCAGAACGGATACCGTACGTTGGAACATATATGTAGGCACTGCCACAGACTCAGATGTTTATAGCCCGGTAGTGATCAAGGATATTGGGAACCCGCAGCTACTAGTTCGGTGTTCCGATGTAAAGGTTAAAGACCGTACCCCTTTCCCTCATACCGCTATCAGGGATACCCCGCTCGACTCCAGTAAATGGACGTGCGAAGAATCAAATGGTGGTGTGATCGTACGGCTAGTTCCTGATCAGCACGGTCGATATTTGATGCGTGGTCAGTCGCTACTGATCGAACTTGAGACAGCCATCACCGACGATACATCTCGGATCATTACAAATAAGGCAACCATTGAAAATGCTCCCGATGGCACCAAAGAAGTAGTGGCTGAGGTGGATCGCGGCGATGCAGGCGGCGTTGGTCAAGGTTTCCAAGGCAATGTCAAGATCGAAAAAGAGGCAGTGGGTGACACTGCTCCTGATAAAAGTCACAAGTTTGAATTTGATTACACGTGTGGCAATACAAAGCAGCCCATCTCGGTTGCTTCAGGTGAAACCTCAAATACCTTCACTCAGAAGTCTTCCTCTACATGCACTATCACGGAAAAGAATGTCCCCGAGGGCGTTAAGGTTAAATTTGAGGTGATCGATGAAGGCACAGGAAAGCCGGCTTACACTGTTCCTACCAACAACGGCATAACGGTGAAGTTCAATAGGAACAGCTCCACCACCCTCAAGATAAAAGCCACAAACACTTACCCTGATAAGCCAAAAGTAAAGAATGGCAAGTTTGTTATCAAGAAGACTACAAACGGCCTTGACGCTGGCGAAAAAGACAAGGTTTTCAAGTTTAATTACACCTGCAAGGCCCCCGGCGCGGACGCAGTTTCTGAGAAAAAAGTCGCAGATGTAACTGTTGGGCAGACCTGGGAATCTGGGGAATATCCTGAGGGGACAACGTGTGCAATCGAGGAAGACCTTGAAAGTGCAAAGGTATCCAATTATACCCTAACCTCTGAACAGCCTAAGGGTAATGTCACCATCAAGGCTGATGGTGGGGAAGGCTCCCCGGTAGAATTTGCCGCAACCAACTCTTATAGCAAGGACCTTGGCGGTTTCTCTATTCAGAAAAAGATAGAGGCCGACCCAGAAGCATTGCCACTACTCAAAGACCAAGAATTCGGTTTTAAGTACACCTGTGGTGCGGACAGCGGCGAGTTCAAGCTCAAGAACGGTGAGTCGAAGAAGGTCGAGGGCATTGCTGTTGGTACAAAGTGCACCGTCGAAGAGTCGGATGCCAAGGTGCCCAACGGCTTTACGTGGAGTGGAAAGATTGAGGGAACAAACCTTGATCCGAATGACTTCACAATTGAAAAGGATAAGAGCCTAACCTTTACTGCAGTCAATACTTATCAGCAGAAGCAAGGTGGCTTCACGCTGTCCAAGAACGTGACTGGTGACGCCACCAATTTGGAAGAGCTGCAAGCGAAAACCTACACGTTTAATTACACTTGCACTGCTCCCACGGGTGTCGTCTTCACGGATAAAGTAGAGGTCACCGAGGGAACCCCGAAGTCGATCAACAATATTCCGGCGGGATCTACCTGTAAGGTCACGGAAGTTGCTGCTCCCGCTAAAGACACCGAATGGACTGTAGAGCTAAGCGTCAATGAAAAAGCTGTAGCAGGCGACACCGCGGAGTTTGTGGTTCCTGCGGAGGATGAGCCGTCGGTAAGCATTCTTGCAAAGAACAACTACCGCCAGCACAAGGGAACCTTCACCATTGAAAAGATCGTGAAAGCCTCAGAAGGTATCGTCACACCCAATGAATTTGTATTCAAGTGGCAGTGCGGTGATGCTGAAGGTTCTGAGACCGTCCAGGTTGCCAACGGCAAGGGCAAGGTAAAAATTGATCGTGGGTTCCCAGTAGGAACTAGCTGCTCAGTGGAAGAATTGGATGCCAATGTAAAAGGGGCAACGCTTGCCACCGAGTGGAAGAACCAAAAGTTCACCATCACCCAAGACAATCAAGACGTGATGGTTTCTGCGGAAAACATCTATGCTCATGCAGATAGCAAGGTCAAGATTGTAAAGAAGCTGGATGGCCCCGCTAAGGATAAGGCAAAAGATAAGACCTTTACCTTTGATTACAGCTGTGTTCTTAACAATGAGACTATTAAGGGCACCGTGAACATCACTGGCGAGGGTGAGGCTGAGATTCCCGAGTCGTTCCCAGCTGGCACTAAGTGCACGATTACTGAGAAGGACGCGCATATCCGCGGAACTTCCTGGACTCACCGGATTGCTGATGATGGTCAGATCACCATCAAGAATCCCTCGAATGTGTACGAGGTAACCGCAGTCAATGCGTACTCCAAACCTGATTTCCCGTGGTTCATCCCGCTGGTCCCCATCGTGATCATTCCGATCATTCCGATATTCCCGCACCCGACTCCTGCACCTCAACCTCCGCAGAAGCCGTCGGATCAGCAGCCGGCTCCTAAGACACCTGAGGAAAAACCGCAGAAGGAGAAGAAGGTTCTGGCACGCACTGGTGCTAACGTGTGGATGTTTATTGTTATTGCTGCACTGCTCGTGCTGTTGGGAGTATTCCTCCGTAGGCGCGGTAACAAGCAATAA
>CpN1_183
ATGACTACTGTCGCCGTCGTGGGTGCAACGGGCCAGGTTGGCCGGGTAATGCGTTCGATCCTCGAGGAGCGAAAGTTCCCTGCAGATAAGGTGCGTTTTTTCGCCTCTGCGCGTTCTGCTGGAACTACGCTGCAGTTTAACGGTGAGGACATCGAGGTGGAAGACCTCGCAGCTCAGACTGAAGATTCTCTCAAAGGCATTGATGTTGCGCTGTTCTCTGCCGGTGGCAGCACCTCTAAGCAGTACGCTCCCTTGTTTGCGGCCGCCGGTGCCACTGTGGTGGATAACTCTTCCGCATGGCGCAAGGATCCCGATGTGCCGTTGATCGTCTCTGAGGTTAATCCCGAGGATAAAAACAACCTGGTCAAGGGCATTATTGCTAATCCTAACTGCACCACCATGGCAATCATGCCGGTGCTCAAGGCTTTGCACGATGTTGCCTCGGTGACCAAGATGCACGTTGCTTCCTATCAGGCGGTTTCTGGTTCGGGGCTTGCCGGTGTGGAGACGCTGGCCAAGCAGACCGCGGAGATCGGTGATCGTTGCGTGGAATTGGTTCACGATGGTTCCGTGGAGGCACCAGAAGAGCTCGGCCCTTACGTTGCGCCGATTGCGTATAACGCGCTTCCTTTTGCCGGCAACTTGGTTGAAGACGGCTTGAATGAGACGGATGAAGAGCAGAAGCTGCGCAATGAGTCGCGCAAGATCCTTGGACTTCCCGAGCTTAAAGTGGCAGGTACGTGCGTGCGTATCCCAGTGTTCACTGGACACACAATGGTGGTGCATGCGGAATTTGAAAAAGCTATTACGCCTGATCAGGCACGGGCAGTGCTTGCCGACGCCCCCGGCGTAGAAGTAGTAGACGTTCCTACTCCGCTTGCGGCTGCTGGTCGTGATGATTCTTTGGTTGGCCGTATCCGTCAGGATCAAACGGTTGATAACAATAAAGGCCTGGTGTTCGTGGTTTCTGGCGATAACCTGCGTAAAGGCGCAGCGCTGAATGCTATTCAGATCGCGGAGCTGCTTGTGTAA
>CpN1_184
ATGAAGAACTCGGAACGCGATGATCGCGTCACCCAACTGGCACTCGCTGCCGGCCGCGGCGACAAAACCGCGCTCACCGAGTTCATCCGAGAGACCCAAAATGACGTCTGGCGCCTGCTCGCCCACCTAGGGGGCAGCGAAATCGCTGACGATCTCACCCAAGAGACCTACCTCCGCGTCATGGGCGCCCTACCCCGCTTTGCGGCACGCTCATCGGCAAGAACATGGTTACTCTCACTCGCACGCCGCGTATGGGTAGACAATATCCGTCATGACATGGCCCGCCCCCGCAAATCCTCCGCAGAAGTAGAGGACCTTGACCCCGCCGTGCTCTCCACCAATGGCGAAACCACCTGGTCCGACTGGATTGACGTCCGTTTGCTTATCGACGCCCTCCCTACCGAGCGTCGTGAAGCCCTCATTCTGACGCAAGTGCTCGGTTACTCCTACGAGGAAGCAGCAAAAATCGCCAACGTCCGCATCGGCACCATTCGCTCCCGCGTAGCTCGCGCGCGTGCCGACGTGATCGCAGCAGCCGGGCGCCCCAATGCAGCTAGCGCCTAA
>CpN1_185
ATGAACTCACCAGTCGATCCCATTCTCGGCGCCGGAGAGCGCACTGAACCTGTTGCTTACACAACACGCGAAGGTGGCCAGCCGGTTCCTAGCGAGAACATCTCCATCACTGCGGGACCTCAGGGGGCTAATGTTCTCAATGACCTCCACCTGATTGAGAAGCTCGCTCACTTCAACCGCGAGCGCGTCCCAGAGCGCAATCCCCACGCTAAAGGCCACGGCGCCTTTGGTGAGCTGCACATCACTGAGGATGTATCGGCATACACCAAGGCTAAGCTCTTCCAAAAGGGCACTGTCACCCCGATGGCTATCCGATTCTCCACGGTGGCTGGCGAGCAGGGCTCCCCGGATACTTGGCGTGACGTGCACGGATTCGCTCTACGTTTCTGGACCCAGGATGGTAACTATGACATCGTGGGCAACAACACCCCCACCTTCTTCCTGCGCGACGCCATTAAGTTCCCGGATTTCATCCACTCTCAGAAGCGTCTAGGCCGTAATGGGCTCCGGGATGCGGATATGCAGTGGGACTTCTGGACCCGTACTCCTGAGTCTGCGCACCAGGTGACCTACCTCATGGGTGATCGCGGTACCCCTAAGACTTCTCGCCACCAGGATGGCTTTGGTTCTCACACCTTCCAGTGGATCAATGAGGAGGGTAAGCCGGTATGGGTTAAGTATCACTTTAAGTCCCGTCAGGGCTGGGATACCTTTACTGATGCTGAGGCTCAAGAGATGGCTGGTAAGAATGCCGACCATCATCGCGAGGACCTCTACAACGCTATCGCTCACGGCGACTTCCCGATCTGGGATGTCAAGGTTCAGATTATGCCTTTTGAGGATGCGGAAAACTACCGTTGGAACCCCTTTGACCTGACCAAGACGTGGTCGCAGAAGGACTATCCGCTGGTTGATGTCGGTTACTTTGTTCTTAACCGCAACCCAAAGAACTTTTTCACTCAGATTGAGCAGCTGGCGCTCGACCCATCCAACTTGGTGCCAGGTGTAGGCCTGTCGCCTGACCGTATGCTGATGGCTCGCGCGTTTGCTTACGCAGATGCTCAGCGCACGCGCATTGGTGCAAACTATCGTCAGCTGCCAATCAACCAGCCGGTGGTTCCAGTGAACACCTATGAGCATGAAGGGGCAATGGCCTATCAGTTCAACCCGGCGGATGCTCCGGTGTACTCACCAAACCGCTATAGCAAGGGTGCGGGTTATCTTGATGACGGTGAGACTTCCTCTTCGGGAATTACCTATGGTCAGGCAAGTGATCTTTTTGTTAACCCCGATCCTCACGGTACCGATCTCACCCGTGCAGCCTATGTAAAGCATGCTGAGGATGATGACTTTATCCAGGCCGGCATTCTCTACCGTGAAGTTTTTGATGATGGAGAGAAAGAGCGTTTTGTAGATAACGTGACCAACGCTATGGCGGGTATTTCTCCAGAGGTTGAGGAGCGCGTGTACTGGTACTGGACGCAGGTTGACGCGAACCTTGGTGCGGAAATTAAGCGTGTCTTTGCCACCAAGAAGTAA
>CpN1_186
GTGCAAAACAGTGAATTCATAAAATGGGAGCTGGTTATTTTGGAATTTAAAGAAGATATTTTCCCTGAGCATAAGGATAAAATTGGTGGCCTTGTTCAGTTTGTGAATCTTCCATATGAGAGCACCGTTGAGTATGCATGGGATCAATTAAACGTGAACCAGGGGACGACTCGAAAGTTTCCCTCTAGATATGATTTAACAGTAAAATCGGGAGATTTTGTTAATGCGATTCCGCAAGGTGGAAGGGTATTTATAACTGTAGAGACGGAGAATCCGCGTTGGATAGCGGTTATGGGGGTTAATGAGCTTGCGGACTCTGCGATTGCATTTCTTCCTAGGAACCGCGCTTTTGGAGGACTGATCTTCCCAATTGTCAAAAACTCTGAGGTTGTATCGGTTAGTCAAGCTTCAGATTACAATTCCTGTAGCTTTGATTATTCAAAACTTGATTACCCTTGGGGCGGCTATTTTGGTGAAGGAGATTTTTATATTAATCCAGCCAGGCTCAGTATTTTTTGTGAAAATGTAGAGGGCTGGCATTTTGAAAGGTCATCGAATGATGAGCGCGGGGAAAACGACGTAATATTCGATTTTGAAGAGCCTGAATTTTATAGTCGTCGTTTGAAAAAAGAGCGATTCAATCCAGATATGATGCTTCGTTATTTGGACCGTCTGGATATAAGATTGCGTGATTTGAATTTTTATTCAGGCAGAATGACTATTCTGCAAAGGGCTGACTAA
>CpN1_187
ATGTCAATAGTTGATATGCGGAAAACGCAGCCGTTAGATTCTCAAATCTATTATATAAATATGTCTTTTGATCAGCTCATGGGGTATGTCCGTGAATACATAGACGGCCTTGATGATCAATTTCCAGCGACTTTATTTGAAGTGGGTAGGGGGGACGTGAGAAATGGCTACATCTACAGCGCGGCTGGGAATACGGGAATGTCTTAA
>CpN1_188
GTGGCCAATCCGGATTGGGTTGCGATTATTGATCCTTACATTGACCATACGATGTCGTATTTCTCGGAGGTTAATCGGCCAAATTACGTCTTGCTGGGAGCCGGTTCAACGATGTATTCCGGTATTGAGAAAATAAGCGATGCTGATGGATTTGGAATGCCTCAAACTTTCTCCGTGATCGCATGCGCAATCTTCCTGAAGGACCCTTTCTTTCCTGCTCATGGAAGATTACGTCCTACTTTTTTGTCGTGCAGCTGGGGGCCGCATGTTGAGGCGGGGTGGCTCTCTGTAGAACAAAGTAGGTTTTATGACGATGTTCGGAGATCCCTGTGGGCATCGAATGAGCTCGGTACGCAGGGGCTCACTAAGTTCGCAGTGAACTTATGGCCTGAAAAAGAAAAAACTTTCGGACGGAAGACATATAACCATCTTGATCTCGATTGGAATGGATGGGGACCCGATCCCACTTTCCGCCCTGATCCTCAGCGTCCGGTGTATGAGTGGTTTAACCATCGTGTTGTTGATGGCTGGGGAAAAAATTTGGGTTTAGAAGTCTTTGACACCAAATTCCATGTAGGTCGGCAGGCAATATTTAAAAAAATGCAGCGTAAAGATAATCCATATATCAATGCACCATTGCTGTATGAAGATTTTCGCCCGTTTGAAGAACGTCAGAAAATGATGGGCTTTAGCCCTGACCATATGCAATGGTTGGTCGAACAGGGATTGTACTGA
>CpN1_189
ATGGTTGGTCGAACAGGGATTGTACTGAGAGAACAAGAGAAAATGGCTAAGTGGAATAACGGTTCTATTGGAATTGATGTCTGCGCGGATCAAGAGCTTTTTGTTCCCACCGCAGCATCATTATCCTCTGCTCCCGGGCATGTGACTATTTCAGATTCCGCAGCAGAATCTTTAGAAGATCAGATCGTTGAAGGCGATATGGCTGAGATTGTTGAGGTCATTGACTCTTTTGCGGCTTGCTCGGTAGCGGAGGCTGCGCAATCGTTTGGTTTGCCGGAGTCGGGATACTTTGAAGCAGTTAGGCCGGGTTCTCATGCCAGGTATCCCGCTGCCGAAGAAACAGATAGTGAACTCGCCGATCTTGCGGGGATCTCCGTAGAAATTGGGGGTTTCTCCTGGAGCGCAGTGTTGTTTACTCGGTGGGAAGGCTGCGTAAATGTTGCCCTGCCATGGGAACTTGCTCGGATGCTCTACTTCTGGAACAAGAGGTGGGGGATGGAGTTGGTGGCGCTTTCAGAAGATACTGAAGCCACAATGCTGGTTCACGTGAGTGAGCCGGGAAAAAACCGTGAGGAGATCGTCGCAACGCTCGCAGCTGCGGGCGACGAACTTGTTGTTATTCCGGGGTCACACGGCTCTCTGATATTGAAAGTATGGTGGGACTAG
>CpN1_190
GTGGGATTTTTTGGGTTTGGAAAGAAGAAACAGCAGCAGCCGCAGACTCCGGTGATCCGGATGGCGCTTATGGCGCTGGGATACTCCACAGATATTGCCCCCGACGGCAACGGTGGAGAAGTGAACGTGGTGACGCTGGGAGACCTGACGGTTTACTTTTGGAATGATCCCAGCCTGTATCACGCGCAAATCGAATGGCCGTTAACCTTCGGCCAAGAAGACACTATGCATGCGGTGGTGGGCGCACACATGCTGAACGTGAATTCCTCTACCGGTGTCTTCCGCGTAGATACCTCTAAAGGACACACAGCAGTTGTGTGCCGCACGTGGCTACGCGCCGAGGACGGAGCAACGTTTGATCAGTATCTTCGTTTTGTTCAGGCGGCGCTTCAGGACGTGTTGCCCGAGGCTTCAGCACTATATGACGACATGTTTGGGACAAACTTTGAGGTTCCAGAGCCACCTGAGCAGCACCCGCTCTTCGCAGAAATTCCAGCTCACCTAGACACTCCGAAATTTGAGACACCAGAGGTAACAGCGGATCGGATTGCGGCGCTGTACTCGGGGACGGTATCTGAAAATACTGCACATATGACCGTGAAAGGTCGGGAATTTGTCGCAGAGGTTCATACAGCGGAAACCCCAACAGGATCCGCCCGCGTCCTGGAGATCTCCAGCTTTAAAGATCTGCCAGCCAGCGGTCCTAACGATATCGCAGCGCTGATAAACGCAACGGCACAGTTCAACGACTCCATGGACCTCATCTGTGCTGTTCTCGATGAAGAGGGGCAAAAAGTAGCGTCGGAGAATCTGGGGCAGCCTGCAGCGCGGATGGTTATTCGCGCGCGTTGCGACGCCACCGTGGGGCTCTCAGATTCCCAACTCAAAGGCTATGTCGATGAGGCGATGCACACCATCGCAGGCCTGCTCAAAGCCATTAATTAG
>CpN1_191
ATGGCGTTAGTACATATTCAGAATCTCAGTGTGACTAGTCGCGGGACGCAGCTGTTAAACAATGTCTCTTTGGATGCCGATCCTGGTGAGCTCATTGTGATCCTCGGGCGCTCCGGGGCTGGCAAGTCCACATTATTGCGTGCGTTGGCTGGTTTGATTCCCGCCACGGGGGTTGTTGAGGTGGATGGGGAGTCTCTTTCGGGGCTCCCACCGCACCAGCGCCCGATTGCCATGATGATGGATCAGCCCTCGTTGTTCCCACACATGACGGTGGAGGACAATATTCGGTTTGCTGGGGATTCTGGGACGCACGTTGCTATGCTCAGCCTTGGTATCGATCATCTTGCGCTGCGCTACCCGCATCAATTATCCACTGGTCAGCAGCAGAAGGTTGCGCTTGCCCGCGCGCTGATTAAACAACCAACATTAATGTCTTTCGACGAACCTCTGGCTCACGTGGATACGTACTCTTCCGAGCAACTCAAGAGCCAGATTTTGCGGACGCACCGCCGCTTGGGTTGTACCACGTTCTACGTTACCCATGACATCAACGAGGCGTTTTCTATCGCCGATCGGATTATTTTCCTCTCCCGTGGGGAGATTATCCAAGATGCTTCACCGCAGGATATGCGTGAGCAGCCTGCTTGTTTGGATATTGCGCGGCATCTTGGTGCCTCGATTTTTGTCCCTACCACCGGCGCTGTCACCTACTCCCCCTTTGGCACTGCCACCGCTGCGGTCACCGCCTTGGGTGCCAACCTGATGATCGATGCCCACCCTGATCTACATTCTGATGATGCGATGGTAGTGGTGGGTTATCCCACGAGTGCCACGGCCACCCCGACTGGCCATCAGGCTCGCCACCTGATGGGTGCAACGGGCCAGGTGATCCGCAATATCTACATGGGCGACCACCACGAGGTGGCCATCGAAACATCACAGGGACGCATCGTGTTGCACTGTTCGCCGGACAACGAGCTGGCATTCGCCGCGATTGGCGACGAAGTCCTCATCCACTGCGACCTAGAGAAAATGTGGGTGCTTCCTGCCTAG
>CpN1_192
ATGAGGACTGGGTTGTGGATTTTTTCGGTAGCGGTGATAGCCGCTGTTGCCGTGGGCATCCCCTATGCCATGCTGTTCAGCACAGCCGATATGGGCGTAGTAGCAGTACACTCCATCGCATTAAGCAGCAGCATTGCATTGTGCACAACTATATTGGCACTGTGCATTGGCACGTTGGGAGCGTTGGCAGCAGCACAGTTTTCTCGCGCCTCCGTGGTGCTCCTAGACGTCATCTTGTTATTCCAGCTCACTATCCCGCATTTTGTTATTGGCGCTGGCTGGAAGACTATTGTGGGCCGCACCGGCATTCAGCTCTGTTCACAATGCAATTTTTCGGGCCTTATGCCGCTGTTGTTCACTTTTACGATGGCTTTTACTCCGTTGGTGTACTTCGGACAACGCACTGCACTGCGTTCTGTGTCTCCCCGCGAGGTTGATGCGGCTCGGGTGGCTGGCCTTCACGGCTGGGCATTGTTCCGCACAGTATACCAACCGCGTTTGGTGTTGTTTGCTCCGGCCCTCGGTGCGTTTATTTTCAGTGCGGCATTGTCCGATCCTGTCACCCCGAATGTGATGGCGCCGCGGGCCTCCTTGGCGGCAACGCGAGTGTGGTTCCAGAGCGATCAGGCGTGGACGGCGTTGGCGCTCACCCTACCGGTAGCGCTTGCAGTGGTTGTGGCAGGACTAACGTATATGCGTTTGTTGCGCGGTAACCCGGCATTGGTTGAGTTACTTCACCGCACTATCGATACCCCGGGTCAGCCGCATCATGCCGTAGGCGCACAGGTGCGTGCACCACAAATGGTACTGCGTCTATTGGGCGCGGTGGCGGGGTTATTTGTAGTGGTCGCGGCTTATCGCGGGTTTGTGCACGGTTCAGAGACGCCTACGGGTAATGCAGTGGTGAACACGGTGGGCTTGGCGTTTTTAGTGCTGCTGTGTTCCTTGTTGTTGTCGGCGGTTGCATTGGGGGCACGGCGTTCATGCGGCCTACGGTGGGGGCGGTTGGGCCATCGTAGTATCGACGCGGTGTTTGCGTTGTTAGCGTTGCTGCCGGGAGCTGCGATTGGTTGCGGCCTGCGGATTACTGCGCATCATCCGGGAGTGCATGGGCCGTGGGCGTCGTTAAGCCTGGTGTTACTGGCGTGTCTGCCAACTTCGCTGGCTATGACGTATTTTTTGATGGTCTATATTGGGCCATTGATGTCGCGTTCGGAGTATATGGTGTCCTTATTGCAAGGCGTTAGCCCGCTGCGCGCGGTGGCGTCGATTGTGTTGCCGCGCTCAACAAATGTGGTCATTTTGGGCTTTTTGATGGTCTTTTCTAATGTGTCGGTGCTGGCGATGCCATTGTTGTGGGTCGGTTCGCCCGATACTCCCCTTCTTATGCTGCGCCTTTTTACGCTTCTCGACGCCGCCAACTACCCCGCAGCGCTCTACATCAGCATGACTGTGTCTCTTTTTATCGTGTCCCTTGCCGGGGCTATCGTTGTGAGCATTAATGGCGTGGGTCTGGGTGCCTTCGCTAGGAAACAGGTAACACCATGGCGTTAG
>CpN1_193
GTGTTATCTAGATGGCTGCGATTGCTTGCTGTCTGCGTTGTGGCGATAGTGTCAGCGGTTACGGTGTATCGGACTTTGTTTCCTACAAAAACTGCTGTGACTATCATGTGCTCGAATGATGTAACAGTGTGTGAGCAGTGGAAGCATGATATTGCCCATGAGCTGGGACTGAAGGTTCGTTACGTTAGTCTGCCCACCCAGGAAGCATTGAAGCGGCTGCAGACGGGGTCTCATGAATTTGATGTCTGGGTTGGGGGACCCTCGGAGAATTATCGCCTGGCTGCCCGGTTGGGTCTATTGCAGGCAGCGGATTTGCCAGCGGCGGACGCTATTCCGGCGCAGTTTAAAGATCCACAAAATCGGTGGTTTGGGGTGTATGCGTCGGTGTTGAGTGTGTGCAGTGATCGTGATGCATTGGACCGCTTAGGGGTTCCAGTTCCGCGTTCGTGGGCAGACGTGATGCGCCCTGAGCTACGCGGTTGGGTATCGGCGCCGTCACCAGTGTCCTCTGGAACTGGATATGCGATGTTGCTGAGCATGCAGGCAGCCGGATTGTCTCAAGAACAGATTGCCAGGATTGTGGATAATGTAGATCGTTTTACACGATCAGGTAATGCGCCTAGTGACGTGGTAGCGCACGGTGAAGCTGCAGTGGCGATTTCTTATGAGCCGTATTGTCAAAATAAGACCACGCGTTTGGGACAGGATATGGAGATATCTTACCCTGCAGAAGGAACGTCATTTGAGATTGCCTCTGGTGGCGTAGTGGTGCAGAGACATACTAAGTCGGCGGCGTATGAGGTGATGAATTGGTTGTTATCGCCGTCGGGCCAAACTTCTGCTCTAAGAGCAGGATTGCCGCAGATTCCTACAAACAATTTGGTTGCGGACAATACTTCTACGCGCTTGAAAGACTCACACGGCATTGTTGCAGTCGATCCAACGGTTGCCGATTCTGAGCGTGAACAGTGGATGAGCTGGTTTTCGGAGCGGCGCATATGA
>CpN1_194
GTGGCAGGTACTGCTGCTGGTTTCACGGGCTTGTTCGGATACCTGTTGGGCGCCACGCTAGCTTCTACGGGCGTGGGCTTCTTGGTTAAGTTCGCTGGTTGGAATGTTACGTTTATTGTGTTCTTGGTCTTTACCGTTTTGATTCTGGTTATTTTCCAGGTGATCTGGCGTGAGGAGAAGAAGCTGGTACATGATCGCGCTTTGCAGCTTGAGCAGGGCGTGTAG
>CpN1_195
ATGTTTGCTTGGTTGCAAGCCCCCGGTCCTGCGGCTCCGTTGCCGGCGGAGCAGGCGGACCGCATCTACCCACGGATGCGCCTGCAGGTGTTCATGGGTATTTTCTTGGGATATGCGGGTTTTTATTTGATCCGTAATAATATTTCAGCGATTGCCCCATTGCTTATTGATGAAAGCGGTGCGATTGATAAGCCGGCGATCGGCATTATCGGCAACGCTGTGCTGGTGAGCTATGGCCTTTCTAAGTTCTTTAGTGCCATGGTTTCGGATCGTTCCAATGCGCGTTACTTCTTGCCGTTGGGCTTGGCTTTGTCCGCGCTGATGAACTTGATAGCTGCGTTTGCGCCGTGGGTGTCCGCCAGCGTGGGTCTATTTGCTACGGTGATGTTCCTAAATGGCTGGTTCCAGGGCATGGGTTACCCTCCTTGTGGCCGCATCGTGGTGCAGTGGTTCTCTACAAGTGAGCGCGGTTGGAAGGGTTCATTGTGGAATACCTCTCACAATTTGGGTGCTTTTGGGCTGCCGATCCTCGTCGGTATTGGTTTGAGCATCACGGGACAGAACTGGCGTGCTGCGTACTGGCTTCCTGCTTTGGTTGCGTTGTTGGTTGCGGTGGTTGCGTTCTTCCTGATCCGTGATAATCCACAATCTGTTAGCTTGCCGCCTATCGACGACTACCGCAACGATCCGGCCAAGGTTGCGGAGGATACGGGCGAGAAGATTTCCACAAAGGATTTGGTATTCAAGCATATTTTGCACAATCGCATTATCATGCTGTTGGCCATTGCAAATGTGTTTGTTTATGCCTTGCGTTATGGTGTTTTGCACTGGATTACCACCTATTTGTCCGAGCAGCACCATATGAGTATTGGTAGCGGTTTGATTGGTTTTGCTGCCTTTGAGTTGGCTGGCTTTATTGGCACCGTGCTGTGTGGTTGGTTGTCAGACAACATGTTTAAGGGCAATCGTTCTGCTGCTATTTCGTTGTTCACGCTAGGCGCTGGTTTGTCTATTGCTGCATACTGGTTGGCCCCCGTGGGCACACCGTTCTGGCTAATGGTGATCTTTGTGGCTCTTATCGGTGGCTTCATTTATGGCCCAGTGGGTCTGATCGGTCTGCAAGCCTTGGACCTTATCTCCTCGTAA
>CpN1_196
ATGCATAGGCGCCGTGTTCTTGTTGTTGATGATGAGCCACAAATGGTTCAGATTATTTCCTATGCCTTGGAGCTGGAGGGATGGGAGGTGTTGTCGGCGGCCTCAGCACAGAAGGGCTGGCAGTTACTTGGAGAATATCGGTGCGATTTAGTGATTTTAGACGTGATGCTTCCCGACGCTTCCGGCTATGCATTATGTGAGCGGATTCGTGCTTCGGGGGATGTTGCTGCAACTCCGGTGATTATGCTGACTGCGCTTGGCGATACGGATAATCGAGTGGAGGGGCTTGAAGCAGGCGCGGATGATTATGTGGCTAAGCCGTTTTCACCAAAGGAGCTGGTGTTGCGTGCTCAAGCAGTGGTGCGTCGTAGCGGTGGAATTGTGCAACAGGAGTCTCAAGAGATTGTTGTTGGCAAGGTATCGGTAAATCCAATAACGCATGCCGTAGCGATTGATGGTCGCAAGGTGGATACAACGGCTACAGAGGGAAAGTTATTGCAGGCGTTGGTTTCACACCCGAACGAGGTGGTTAGCGTGAAACGTCTGCTTAATCAGGTATGGGATACCACGGCGACTCAGGGCGGCCGAAATATGGTGAAGTCAACAACGTATCGCCTCCGTAAGAAATTAGAAAATGCCGGTTTACCTGCAGATTCAATCCTGTCAGTACGGGGCCAGGGATATATTTTCCATCACAAATAA
>CpN1_197
ATGTTTGCGGCTCTGGTTCTCACTGCGTGTGCTTCGGCGTGCGTTGCCTCATTGGTTACGGCTGTGGTGATACGCCGGCGTGCCAGGGGCCACACGGCTGCGATCACTGATGAGCAGATCTTAGCTCATGAGATCCGCACTCCGTTGTCTTTAATTAAGGGGCGGGCAGAGCTATTGGGTCAGGAGACTGATCCGAGGAAGTGTGAGCGCTTGGCGGCCACCATTGGGGCGAATTCTACGCGCGCGATTGAGGTAGCAGAGTCCTTTTTATTGCAGACGAAGCTTAATAGCGGTTCCCTAACCTTGCAGGTATCGCAGTGTGACGTACGGGGGTTGGTGCGTAGTACTGCCCAGGAGTTGCGAGCTATGAGTGAGGTACCAATTGTGGTGGATGACCCTGGGGATCCTTTGATGATTGACGGCGATCCACAGTTATTGCGACATGCGTTGTGGAATGTATTGAATAATGCTGCACGTTATGCCGGCTCTGATAGCGATATTGTGGTGGGGGTTGAAGAGAGTTCTACTGGGGTGATTGTGACTGTGGCAGATTATGGGCCGGGAATGACGGCACGGCAGCGGCAGAATATGTTTGTGCCGTTTGCGCAATTTGGTCAGGAGCAGTCGCAAGGCCAGGGCCCGGTTGGGGTGCCCTCTGGTGCGGGTTTGGGGATGGCAATTACCCAAAAAATTGTGCAGTTGCATCGCGGGTCGGTGCTAGTAGATTCTATCGCTGATCATGGAACATCAGTGTTGATTACTCTTCCTAAGAATTATCATGCATAG
>CpN1_198
ATGTTTTATGACTTAACAGCAAGCGCGTTGATTCTCATAGCGTCATTTTTGATCATCACCACGCTCATCGCTTTGCTCCGCGCCCCAGATGCTCTCACCCGAGCCAATCTTATGGGCACTGCGACAAGCATCGCGCTGCCCCTTATCCTGATCGCCTCCCTGATCAATGACATCGGCAACGGCACCTTCTGGTGGGGAAACCTGATCCGCGTGATCATCACGATCGCCGGTTTGCTCATCGTCCTAGCTATCGGCAGCTTTCTCATGGGCCGGGCCCTCTATGGGGTAGCTAAAGAACAACAAGACTAA
>CpN1_199
ATGTTTCTCATCGCCTCCTCTATCGGTATGGCTGCCACCACAATAGGTATTATTGCCACGATTATCCTGATGATCCGTACTAAAGATCAGCTCACTCGAGCAGTGATCTCAGACATGGTGTTTTATTCGATGATCGGCTTCTACATAATCTGGTGCATGGCCAACCACACCCAGATCAATTATGAGATAGCGCTACTCGCTGCACTGGTTGGCGGCATCTTGCCCACGATGTCGGTAGCCCGCATCATCTCGAAGGGACGTCGCTAA
>CpN1_200
ATGTTGCACGCCATAAAATACGCGTTTTGGCTTGTCGGCCAAGTTCTCATAGCAGGTTGGGTTCTTACTAAGGACACTCTCACGGGCAGCAAGAACCTAGACCCTTGCGTAGTCCGCTACCCACTGCGAGTAACCAAGGATTGGCAGATTACGGTTTTTGCGGCGTCGATTACGGCCACCCCTGGAACCATGTCGATCACGCTGGAAGAAGACGACTCCGCAGAGTCCTCCGACCAGCGCTACCTTCTTGTTCATGCGGTTGCCGGCGCGGATCCTCGTTCGGTGCTCGCGGATCTCGCGCATATGGAAGAGACCCTTGCGCCTCATGTTAAAGATCTGCACCCTGACTTTTCTGCAGTCCTTGATCGGGCTACATGGGAGTATCCTTCACCTAAACCAGTGTTTAAGGAGGACAACTAA
>CpN1_201
ATGGATTACGTGCTTCCATTGTTTGTTGGTATCCCGCTTGCTTTGGTCGCTGTCTCAGCGATCGCACCGTGGCGTGTACTCCGCGATATTCTTGCCCTCATCACGCCGATAGGAACCGGAGCCGCAGGTGTGTGGCTATTCGCTTATGTATCTGAGCACGGAACCATTGCGCACTCTGTGGGTAAGTATGTTGGCGGCGTAGCTATCCCCTTTGTTGGCGATCATTTCTCAGCGATCATGATCATCACGTGTTCCGTCGTAGCCTTTGCCTCCAACTGGTTTGCCATTGTTGTTGGTGAAACCCGATCGCGTTTTTATTCTTCCCTGTCGCTCATGCTGCTCACCGGCGTGATGGGTGCGTTGCTCACCGCCGATCTCTTTAACTTCTTTGTGTTCATTGAAGTCATGTTGCTGCCAAGCTATGGCCTGATGGCTATGACCGGAACGTGGGCACGGTTAAGCGCTGGACGCACGTTTGTCCTGGTCAATCTGGCCACTTCCACATTGCTGCTCATCGGTGTTGCTATCGTTTACGGCGTTGTAGGCGCAGTAAACATTGCCGCGTTGGCTGGTGCGGCCGCTGGAAACGGCCCTGTGACGGTAGCCATGGGGATCGTCGTTGTAGCCATGGTGATCAAAGCCGGTATTTTCCCGGTTCATACCTGGCTGCCGCGTTCCTATCCTGCAACCTCCTCCAGCGTGATGGGATTATTCTCCAGCATGCACACCAAAGTTGCTGTGTACATGCTGATGCGCATCTACGTGGTGATTTTTGATTTGGATACACGCTGGGTGTGGCTCATTATCACGATCTGCATCTTGTCCATGATCGTGGGAGCGTTTTCCGGTTTGGGAGAAGGCGCCATGCGCAGGGTTTTGGCTTATCAGATGGTCAACGGCATGCCAATGATCCTTGTTGTTCTTGCCTTTGCATCTCACAACGCCAAGACTGTGATTGCAGCAGGTATTCTCTATGCTTTGCACCACATGATCACCGTGGGTTCCCTGATCCTCACGTCTGGCTCTGTCGAGGAAACCTATGGCACAGACAAGATGTCTAAGCTCTCCGGGATCGCTCATCGCGATCCCTGGGTGGCCGCGGTCTTTGCGGCCGGAGCGTTCTCAGTTGTTGGATTCCCACCATTTTCTGGGCTCTGGGGCAAGGTATTCCTGATCCTAGGAATCGCGGATTCTGCATCTTGGCAGGCTTGGCTGGTCATCGCGATCATTATCCTGGCTAGTTTTGGGGCGTTTCTCTCCATGCTGCGGCTCTGGCGCGAAGTCTATTGGGGTGCTCCGATGAACCCCCAGCGTATCCCCGAAAGTCTGCGGGTGCCGTGGCTGCGGCTGGCCCCCGGCGCTTTTCTCATTGTTATCTCTTTTGGGATGTTCCTATTCGCAGGCCCGCTCGTGACTGCTACAAACGACGCATCAGAGTCGCTTCTCGACGTCCACTCCTATTCCACTGCCGTCCTCCACCAAGGAGAGGACGCGCCGGTAGGTGTTGCCACTAATAACACACTGCAAGGAGGCCGCTAA
>CpN1_202
GTGATCCTCGCACTCACAATCGCTATCCTTGCCGCAGGTGGTGTGTACCTTGTGCTCCAGCGTGGCATGTTGCGCATCGTCATTGGCATGACTCTGATTAGCCATGCCGCAAACCTCCTGATCGTGGCTATCGGAATACCCGCTTGGCGCGGGGAACCTTTCCCTAGCATCACTGATCTCAGCGTGGCAGCCGACCCTGTCCCCCAGGCGTTTGTTCTCACCGCCATTGTCATTGCCATGGCAACCACCACATACATGCTTACGCTGTCTGGCCTGGGGCGCTCCGACGATACTGAACCAGAAGAAGTCGCCGATGAGGACTCCCCTTTGCAGACTCTAGGGCGCTCCACCACCAACGCTGAACTAGCCGAGGATGAGGCCCACCTTGTACGCGAACGCGCCCGTCGCGCACACCAGCACCATGCGGACAATGACATAAATAAGGAGGCTCACTAA
>CpN1_203
GTGACCTTATTGTTAGTTCTCGTGCTGGCTGCCTTTACGGTATCCTGCGCACCTGTAGCCGTCCGAGTCTGCGAGAGAAAGGCCGGGTGGCCGCTGGCTGCCCTGCTTCTCATCGCGGCTGGACTCCTTTGTAAGGAACTCCCTGCTGTACTCGATGAGACTCCGATCGTCTGGACGTACACGTGGATACCCGACGCGCTCGGCCACGGCATCGACATACAGCTAGCTTTGCGAGCCGATGCCCTCAGCGTTTTCTTTGCGCTCCTCGCCCTTGTCATTGGCTCCATCGTCTTTATCTATTCTGCGTCTTACCTCCCTAAAAAAACGGGGAATACCAGCTTTTATACCCTGATGACTGCGTTCATGGCAGCCATCCTTATGCTGGTGCTTGCCGACGACGTCTTCACCCTCTTCATCGCATGGGAGCTCGTTTCTCTTGCTTCCTTCATGCTCATCGCCAGGTCTGGCGGCAGCGGTGGTGAATTAGGCTCGCAACGCACACTGATATTGACGTTCATCGGTGGCCTTACGCTGTTGGTATCTATGGCAATTGCTGCCACCCAAGCGGGTACCACCAACATTCATGAGATCCTGGTATCTGATTTCTGGGCAGAAAAACCGGCGCTCACCACCGTCTTGGGTGTGCTCGTGGCAGTCTCCGCGTTTACTAAATCTGCGCAGTTCCCCTTCCACTTCTGGTTGCCCGAGGCAATGGCAGCAGCTACCCCGGTTTCTGCATTCCTACACGCTGCAGCCGTGGTAAAGGCCGGCATTTATGTGTTGATGCGCTTCAGCGCGGTATTCCATAACAACCAAACGTGGAACCTCCTGCTCATAACGGTGGGCATGCTGACCGCTGTCATGGCGGCATTCTTTGCGATTCAAAAGACAGATCTAAAAAAACTCACCGCATACTCCACTGTTTCCCATCTCGGTTGGATCGTAGCCACCATCGGCGTAGGCACACCTTTTGCCTTGGCTGCCGCACTCGTGCATACGCTTGCGCACGCGCTGTTTAAGTCATCGCTTTTTATGCTCATCGGCGTTATCGATCACCAAACCGGGACGCGAGATGCATCCCGCCTAGGTTCTTCCTGGAGGCAGCTACCATTCACCTTTGGATCTGTCATTCTGGCGGCGTCATCGATGGCCGCGGTGCCCCCCATGCTGGGCTTTGTGTCCAAAGAAGGACTTCTCGCAGCCTTGGCTGAAGCCCCTCTGGGCAAAGCTGGCATCGTAGTCCTCCTGCTCACCGCGGGTATCGGTGCTCTCTTCACCTTTACGTACTCCGTACGCATTGTTGCCGACGGCTTTATCGACGGCGACCGCGATATGTCGCATGTAAAAGAAGCACCCGTGTCCCTATGGCTTCCCGCAGCGCTCCCCGGCGCGCTCTCACTGCCCTTGGCATTTGCCCTGGGGTATCTCAATCTTCCGATTTCTGAGGCCGTGGACGTAGTCGCAGAAGACCCTCACACGCACCTTGCCTTGTGGCACGGTCTATCACTCGTCTTCATTATTTCCCTGGTGGTTTTTGTCTTAGGAATCGTGGGAGTTGTCTTCCGCAAACAAATTTGGATGGCTTTGGGTAGTCGACCGCTGTTCCCAACTAGTGGCAATGATGTACTCCGTCTCATGCACCAAGGATCCTCTAGCCTGGGTCGTGCGATGGGCGCGATGGCGGATTCTATTGCTCCTACCCGCCACCTGGCATATATGTTCCTGACCATTATTATTTTTGGTGCTTTCTACGTATTGCCGGGTCTTGTGGGTGGCGGCGTAGATGGCATTCCGGCACCTGCCCGAATCTCTACGGATCGCTGGTATGACGCCATACCTTTGGCCATAGTTCTGCTCGGCGTGATTGCCCTGGTTCGTACTAAGAAACGTCTTAGCGGCGTGGTTCTGATCGGCGTAGTCGGCGCCGGCGTAACGCTGCAGGTTTTCATGCTCGGTGCTCCCGACGTCGCGATGACTCAGTTTATGGTTGAGGCTCTGACCGTGGTCATCATGATGATGGTGGTACGCCAGCAGCCCAGTCACTTTCATAAACCGCGCAAGAGCCAGAAGGCCCTTGGCATTGCTATGGCAACTGGAGTAGGCCTATTTGCGTTCCTCTCAGTGTGGGTGCTGTTGTCGCGGCATGAACGCAGTGAGCTAGCCCTGTGGTATCTCAACGAGGCTCCCAAGATTTCTGGTGGGGATAACGTAGTAAACACCATCCTGGTTGAGTTCCGTGGGTTTGATACCTTAGGCGAGCTCTCGGTCCTTGGTATGGCCGCTATCGTGATTGCCGCAGTGATTACGTCTATGCCTCGCTATCCTTTTGCCAAAGGCACTCATCCGGCGCCTTTCAGCGGCTCGGACCTCAATTCAATTCCTCTTCGCATCCTGCTCAAAGTACTGGTGCCAGTGCTGATAGTGCTGTCTGTCATGATCTTCTGGCGCGGCCATAATGCGCCAGGCGGCGGCTTTATCGCGGCTCTTGTTGCAAGTACCGCCATGATGCTGAGCTATCTCTCATTCCCACGCGATAAACATATTTTCCCAGTACGCACGCCCATTTACCTCACGGGCATAGGGATTTTAACCGCTATTTTTGCAGGTTTCCTGGGATTGAGTCATGGTTCCTTCCTCTATGCGATTCATGGGCATTGGGCTGGCCAACACTGGACTACCTCCATGATCTTTGACGTTGGTGTGTACCTTGCGGTACTGGGCATGGTCAGCATGGCTATCAACGCTCTAGGTGGCTACCTCCGCCCCGGCTTGGATTATGAGAATCTGAACTACAACCGGGAGGATTCGCCTTTGACTCCCCTGCCCAAGGTTGGCCACCTGGATGATTTCGGGGGCGAGCCTCATCTGCCGCCATCTGAGCCGGAACGTGTTCGATTGGCCAAGCAAGCAGAGCGTGCTTCCAAAGCTCTCCGAGAAGACAACGACCGCCATCTCAACGCTGCATCATCTACCGCAGAGGAGGAGAAGTAA
>CpN1_204
ATGAGTCGATTTGCCGTTCGCCACCTCAGCGCAGCTATTCTCCTGGCTGCTCCACTGATCGCCGGCACTGTTTACGCAGTGAGCACTGATTACGATCTTGCCAGTTCCTGGTCCACGGGGGAGGAATCAGCTGGTGCCCCCGCAGTGCATGACGATGCAGCGCTTGTCGACGCCCGCCGCGCAGCCGGAGAAGCCGGTGCCCAAGCAGGACTGCTCAAAGGCGGAACCAAGCAGCTTGCCGACGGCACACACAAGCTCGCCGAAGGATCCAAACAACTCGGCGCAGGAACAACATCCGCCCGCGATGGGGCCGCAAAGCTTGCCGACGGCATGAACCAACTTCAGGCCGCCACCGGCCAGCTCGGAAATGGCGCAACAGAGATAGCCAATGGGGTAGACCATGCGGTTGGACAACTCTTTGCTCTGGAAGCAGTTCGTGGACAAATCCTTGGGGCGATTGATCGAACCATCGGAGACATTGCCAAAAGCAAAGATCCTAAGGCTGCCGAGTTCAAACCGGAGCTAGAGGAATTCCGCAATCAAGTAGACACTTTCCAGGTAGACAAAAGCATTACTGATCAGCTGACTAAACTCCGTGATGGCTCGCGTGAACTGGCCAACCAGCTCCATGTTCCGGGTTATGGCTTCCACGATGGCATCTATTCAGCCACTAAAGGCTCTAAAGAACTTTCTGCCGGCCTTAACGAGCTCGCCGCTGGCGTCGATGAGGCTCTCAAAGGGGTAGAACAGCTTGACCAGGGTGCTCAAAAAGTCGATGGGATGGCTAAAACCAACCAGGACCGTGTTGGCGCAGTCTCGCGCGCGCTGCCTGTTATCCAAGCGGGAACTCCAGAAGCTAAAGAAGCAGGGATAACTAAGACGCTTGCTCCCATGTATGCCTTCCTAGTCGCCGCGGGAGTCATGCTTGCCGCCGGTACCTACGGGCGTGGCCGGGCATGGGTAGTAAGCCTTGTCGGAGGCATAGCGCTCGCAGCTCTAGGTGGCTCACTCGTGGCGATTCTAGGCAGCGAGCTGGGGGCGGCGGAAGCAGCTGCGGCTGCTGGAATATGCGCCCTGCTCGTCTTAGCCTCTGGCTTGGGGACGGCCGTCCTTATTCGGGCATTTGGCGCTACATGGGGCTATCTGGCTGCACTTGTGGGAATTATCGCGCAGGTGGGCGTTGTGGGATGGGTATGGAATTCTGCGGCAACAGCGCAGATCGGTACAACTGCTCAGGCCTTAGTGAACCTTATGCCGTTGAACTACCCCACGCTGGCGTTAAGCTCACTTGGCAATGGAACGCATTCCCCAGCCTTGTGGGTTGCCATTGTGGTCACCGCTGGTCTAGCGGCTGTCGGAGCAGCGGCACTGAAGCTGCTAGGTAAGCGAGAACCCTCAGGTGCTCATGCAACACCTGAGGACATCATCCGCTAG
>CpN1_205
ATGAGAATGACCCGTCGAAAAGCCCTGACGGTTGCCACCCTAGTTACTCTTAGCTCGTTCACCAGTGTAAGCACCGGACACGCCATCGACTTTGGGAATATCATGCGATTGCCTTCCGCTTTATCTTCAGCCTTATCCTCTGGTTCTTCTGGCTCCTCGGCCCCAGACGCTAAGCCTGCCCCACAGCGCCCAAACCGAATCTCCGAAGGCCTCACAGTTACTATGCTCGACGATCTTTTCGGGCGTGGTAAATCCGACAAGGTCGGTATCCTCTCCGGTGATCTAGGGGAAATGGTCCGACTAGCCAAGGACGGCAAAGAATTTGCCATCATTTTCGGGGACTCCTTCACAGGCGAAGGGCTACAGGGTGAGTGGAAAAGTCCCATCGGTTTAGTGGCCAAGCTGGGAGAAGACGGAAAAATACAGATTGTTCGCCCACTCAACGAGGGGGAAAAAGCCGAGCAGCTTATTAAGTACGAGCATAAAGATCGCCTCACGCTCCTCCCCTCGGACGTCATTAACATCGACGGGACAATCTACATGCAGGCCATGTGGCATCAGGGCCTAGGCAACGTCATAAAAACTCAGATCTGGAAGTCCACCGATCAGGGAAAGACCTGGTCTAGCGTCAACGAGATACCCGCTAGTTACATGAACGAGTTCGGCAGCCTTCTCTCCTGGGAAAACGGCGATGACGGCTACGTATATATGGTCTCCTCTAAATTCGGCCGCGCACACAGCGTCTATCTCACCCGTTTCCGCCCTGAACAGATCGGCGATGAACAGCAGTGGGAGCACTATAACCCCACTGCAAACACCTGGTCCAAGCATGTCGACGGTGCACATCTCACACCGATCCTCAGCAATTCGGTTAAGGCCGGTGAAATGTCCCTGCGCCGCATAGAGGGGCATTGGGTACTCAGTATGTTCAATGAAGAGACCTGGGCCATCGAGGTACGGATCTCCGAGAAACTCGACCAAAGCTGGGACAAGATTAAACCAGCCAATGTGGTGGTCGCGGGCACCGGCGGCTGGGGAGCTAAACAAAATGAAAATAACTTCACCCAGCTCTACGGCGGCTATATCACGCCTTTTTCCACCCTCGCTGACATGAACATTGTGGTGTCACAGTGGAATACTTCTAACAACAGCCGCTATAACTCCACGCAGTTTAACGTCAAGGGCTTGGATAAGTTCTTCAACATCACGCCTAAGCCTGCCGACGCTCAGCCGACGCCACGAGCAGTTACTGCAGATCAGACTGCGGATCAAAGCGTGATTGAGGTATCTGAGGTAGCACCAGCAGATTCCGATAAGGCCGCCACGCCAGAACAAGAGATTATAGAAAGCGTCGCGCCGGTAGAGGTGCTACCCCTTACCGGCGCGCTTGATTCACAGAAAAACTAG
>CpN1_206
ATGATAATTGCAAACGATTCTTTTCGATATTCTCTTGTATTTCTGGTGGCCCAAAGAGAGGCACTTCTTAGCGTTAGAAGTAAATCAGTCTCGATAGTTTTTGCTGTAGTTGCCTTGGGAGCGATTGCCTTAGTCGGCTTTTCTTCGAAACAAGTTGTTAATTCCGGCAAAGATTTCAATCCACACGATGTAAGTGTTGTCGTGGGGTTATTTATGCTGGTTGCGTTGTCGATGTCCATCATGATGAGCTCACCTCTACTAGGCGCTTCCATGGTTGACGAGAAAGATAACAAAGTTGTTGAGATTCTTCTTTCTTCGATTCGTGCTGATGAGTTATACCTAGGAAAGGTGTTTGGCCACGTTATTATCGGACTATTTCAACTAACTGCCCTTTGGGGAATTACAGCAGTTTCTTCTATTTTATTTGGATTGTCGGATTTTGCTAGTTTTCCATGGTCAAGAACATTCATAGTGCTCTTGTTTATGTTTCCTGGCTACCTTGTTTTTACTGCTTTATTTGGCATGGCAGGTGCTCTTGTTTCAAGAAATGAAGACTACTTAGCTGCGCAACTTCCGATCCTTATCCTCTTTTTTGTCACGCTATTTGTCCCGTTTTTGCCGTTGATCAAAATTGGCTCTTTTGAAAGTGGTTGGCTTCCAGCAGTTTCTTGGATTCCACCACTGTCCATGGTGGCTACTCCGGTTAGGGAAATCTATATTGGGGAACCCAACTGGGTAGTAGTAATTTCATGGATTTTACTGCTGGTTTTATCTGCTTTTCTCTTCTTCCTGGGCGCCCTTACTTTTAAGAAAAATATTCTGAAGTAG
>CpN1_207
TTGCTTAAATTCGATAACGTACAGAAGAGTTTCGGCTCAAAACAGGTGCTCAAAGGCGTAAATTTTTCCGTGGATCGCGGCAAGATAGTTGGCCTGCTTGCTTCAAACGGTGGGGGCAAGACTACTTCGATGAGAATCGCACTCGGGCTCATGAAACCAGACATAGGTGAGGTCTTAGTTGCGGGGCAGAAAATTGCTCCCGATTCAGTTCGAGGTGTCGGATATATGCCTGAAGAACGTGGACTTTACTCTGATGAGACTGTGGTCAACCAGCTCCGCTACTTTGCGCGACTACACCGAATACCGAAGGAGAAAATGAAGCCTCGAATTAAAGAACTCCTGGATAAGCTTGAAGTATCCCAATTCGCCGACTCAAAAGTTAAGGAACTGTCGCTAGGAAACAAGCAACGGATCCAGATTGCTTCTGCTTTAATTCATTCGCCAGAGTTGTTGGTTTTAGACGAACCCTTTTCAGGCCTTGATCCTTTAGCTGTTGATCGTTTTCAGTATCTTCTACGGGAATACGCTGCCAGCGGTGCCGCAATATTGTTCAGCTCGCACCAGATCGAAATCGTAGAAAAAATATCCGATCGTGTAGTCATTATGAAAGACGGGATAGTTTCATATGACGGAACTGCATCTGGCATTTCCTCGCCAGAGGATAAAGTATTGGTCCATGTATCACTGAACCTTAGTAAAGGTAGAAAAATCGAGGATATTACTTTTGACAATAACGAGAGAATAGAATCAGCTCAGGCTGTTATTGATGGCGTGAAATTGATCTTGAAATCCGGGGAAATTTCTGTTGGCGAGTTGATGCAATGCGGATTGAAACCCGAAGAAATACGCGAAATGCGATACGAGAAAAATTCGCTTCTTGACACCCTATCGAGCATTTATGGCAAGGATACCTGA
>CpN1_208
ATGGGAAGCAGGCTATCAATCAGCTTTCCGTGGTATACCCCGGCTGGTTCGCTTTATACTTGCAAATCAGCCCCCGTACGCAAACGGACTGACACCCTCAATCGATGTGAAATAACTCCCAAAGGCCTATTCCACGCCGATTTGTGTGCGTTGACCAGTAGCAATCATCAAAAGCAGACACACTTTTGCTGCTTAACCCGAAATATCGCCACACAATCACTACTTGAAACAAAAGCAAAGGCCAGCGGGCTAAGACTCACCGGCGCCTTACACATACGGCCGAAATACCCCCCAGTTTCCACTATCCAAGATGATGGAAAGGCTTCACAAAAGCATAGGAACACCCCAGCCAACACGAGCCACGACATACCATATTCAAACACCATAGTTCTCTGCATGGATCTACCGATTTCTCTTCATTGCGCAGCGGCCTCGACGAAACTGGGCGCGCCTTGGTCATCCCGTAACCACGCAGGATAA
>CpN1_209
ATGAAAGTATGGCGCGAGGCATGGGATAAATTCATCCCGTTCCTGCAGTTCCCGCCGTCAGCTAGGAAGGTTATCTACACCACGAATTCCATCGAGCTGTCCGCCGTGCCAGAGAAGGAGCCAAGGTTTTTGTTTCAGCCAAGCGGCTGA
>CpN1_210
ATGACGGTGGACTCAGCCTACGGACCTGTCGATAGTAGTGTTCCTCACGATAGGTCTGGCACCTACATGCCGCGCATGGTCCCCAAAGGCAGCCGCAGACTCACCGACCTTGATGACATGATCATCAGCCTGTACGCCGGTGCAATGACCGTGCGCGGCATCGAACACCACCTGGCCACAACCACGGGGGTAAATCTGTCGCCGGATACCATCAGCGCAGTCACCGATGCAGTCCTTGAAGAAGTCACCGTGTGGCAGACCAGGCAACTCAACGAGTTCTACCCAGTAATTTTCCTTGACGCGCTACGCGTGAAGATCCGCGACAACCGGCGCGTAGTCAACAAGGCCGTTTACATGGCTGTTGGTGTGAACATGGAAGGCATCAAACACATTTTGGGGCTATGGGGTACCACCAATGAGGGAGCAACGTTCTGGCCGCAGGTGTGTGCAGAAAATTGCCAACCGCGGTGTCAGCGATGTCTTTATCGTTTGCTGCGACGGGCTCAAAGGCTTTCCTGA
>CpN1_211
ATGAACAATCCCGAAACCACCAAGCTCATCCAAGAGCTGGGCGAATCAACCTCCGACGCTAACGAGCTAGTGCGTGGTTTGCTGCAGGCCACGATCAACACCGGGTTGAATACAGAAATGGATGCTCACCTTAGCTACGAACATGGTGACCGCGCGGGCAAAGACGCTGTTGGTCAGGCAACAGTTGCAACGGCTCGTATCTCATGA
>CpN1_212
GTGGCTTCATTGACAAAGACTCTTCTCACGGCAACCGGTGTGCTAGGACTCACTGGATTCTCCGCCCTCGCATGGGCGTATCGCGAATGCTCTAACTTTGAGCTCAAGATTGTGGAGCTTCCCATCCTGGAGCCTGGAGTCTTAAGAAATGCAGATGAATTTAGGATCCTGCACCTCAGCGATCTCCATATGACGCCCAACCAGGTGAAGAAACAAGAATGGGTAGCACAGCTGGATAGGCTTTCCCCAGACCTCGTTATTAACACGGGAGATAATCTCAGTGATCCTAAGGGAGTACCTGGAGTGTTGCGGGCTCTCGGCCCACTGCTACGGCGCCCCGGGCTCTTCGTTTTTGGCACCAACGATTATTTTGCCCCAAGTATGGTCAATCCTTTCCTCTATCTCTTTGGCAAAAAGCGTAAGCCCAGCGAGGTGCCGCTGCCTTGGAAAGGAATGCGCGCTGCCTTCATAGAACACGGATGGCGCGATGCTAACCAGGCCCGTCACGAGTTCCAAATCAACCATGTGCGCATCGCCGTAGGCGGTGTCGACGACCCCCACCACGACCTCGACGACTATGAAGAAATAGCCGGGCCCCCGAACCCGGACGCAGACCTCAGCATTGCGCTGCTGCATGCTCCGGAGCCACGCGTACTAGAGCGCTTTGAACGCGATGGTTATATGTTGTCGCTTTCCGGCCACACCCACGGTGGCCAGGTTTGCTTGCCCGGTTCTCGAGCCCTTGTGACCAATTGCGGGATTGATACCCGAAGAGTGCAGGGCCTACATACCTTTGGAAAGATGTGGATGCATGTTTCCAATGGCCTGGGCACCTCTAAATTTGCCCCCATTCGCCTTTTCTGCCGGCCCTCCGCCACATTAATCCGCGTCACCGAGCGTTAA
>CpN1_213
ATGAGTGAACTCAAAAAGAAGATCCGTGCAGATTTGACCACCGCCATGAAAGCTAGGGAAAAGGAGCGTACGGGCACGTTGCGTATGCTGTTAGCGGCAATCCAGACGGAGGAGACAAGTGGAACAAAGCATGAGTTAACTGATGGAGATGTGCTCAAGGTCATCGCTCGCGAGATTAAAAAGCGTCGCGAATCCGCAGAAGTGTATGCGGGAGCAGGCCGACAAGAACTAGCCGACGCAGAAACTCAGGAAGCAGATATTCTCGCGGAATACCAGCCTGCACAGCTTGACGACGCCCAACTCGCCGCACTCGTTGCCCAAGCAGTTGAAGAAGTCGCTGCGGAGCACGGCGAGGCCACGATGAAGCAGATGGGCCAGGTTATGAAGATAGCTACGGCTAAAGCTGCAGGCCAGGCCGACGGCAAGCGCCTGTCCACGGCAGTTCGTGCGGCGCTAGCCTAG
>CpN1_214
GTGTCAAAGTGGAATTCACTCAACAGGATCGTCGCCGCTGCCGTAGCAGCAGGGGCTGCCAGCGCCCTAGCGCTCTCCCCCATAGCTGCCATTACAGGCGTTGCAGCTGCACGCACTAGTGCAACAATGCAGTCCAATCTTCAAGATTTGACCGACGGGTCCGCTCCCGGGGTCTCCACCATTTTAGACAATCAGGGCTCACCTATCGCATGGCTGTATTCCCAGCGCAGATACTCAGTGCCGTCGGAAGCAATCCCACAGACAGTGAAGGATGCGATCGTCTCCATCGAAGACCGACGCTTTTATGAACATAAGGGCGTGGATTTACAAGGCAATCTCCGCGCGATCGCTGCCAACCTTTTTGCTGGAGGCGTGGCGCAAGGCGCGTCCACCCTGGATCAGCAATATGTAAAGAATTATCTGCTTCTTGTCACATCTAACAATGCCGACGAGCAAGCCGCCGCTACGGAGACATCTATCCCGCGTAAATTGCGCGAGATGCGGATGGCCTCGACCATCGACAAGATGCTTTCTAAAGATGAGATCCTTACCCGCTATCTCAATCTGGTGCCCTTTGGAAACAACTCCTTTGGCATCGAGGCAGCAGCAAGGACTTACTTTGGTATATCCGCCTCAGAACTGTCTTTGGCTCAATCTGCAATGTTTGCCGGCATGGTGCAGTCGTCCTCCTACCTCAATCCCTTCACCAATGCGCCTGCCGTTATTGAGCGCCGTAACACAGTTTTGGACTCTATGGTGATGAACGACTACATCAACCAAGAAGAAGCCGACCTAGCCAAAGCCGAGCCCCTCGGAGTGCTAGACGCCCCCCAGGGCTTGGCAAATGGTTGTATCGCCGCTGGCGATAGTGGGTTCTTTTGCGACCATGTCCTCAGCTACCTCAACAAAAAAGGTTTGAGCACCGAACAAATCACCAAAGGCGCTTACACCATTAAAACCACCCTTGACCCACAGACTCAGTTGGCTGCGCATAATGCGGTGACTAGTCAGGTCAATTCGCAGTCCCCCGGGGTCGCCGATGTTATGAATATCATCGAGCCCGGCACAAATTCGCGCAAGATCCTGGCAATGACTTCTTCCCGCGATTACGGCCTAGATCTCAATGCAGGTCAAACGGTTCTTCCACAGACTTCCTCCCTGGTGGGCGCAGGCGCCGGATCCATATTCAAGATTTTCACAGCCGCTGCCGCCCTCAAGCAGGGTTATGGCTTGGACACCGTTTTGCAGGTTCCTCGCCGTTATGAGGCCAAGGGGCTTGGCGACGGCGGCGCCGCGGGATGCGCCCCCGGAACCTACTGCGTGGAAAACTCTGGTTCCTACGCCCCACAGATGTCTCTACGCGATGCCCTAGCTTATTCACCCAACACCCCGTTTGTTAAGCTCATCGAATCCGTTGGCGTACGCGACGTGGTTGACATTTCTGTAGCTTTGGGATTGCGTAGCTACTCCGAAAAAGGGTCCTTTGACCAGGACAACTCCATCGCAGACTATTTCAAGGAGCACAACCTGGGTTCCTATACCCTAGGCCCCACAGCCGTTAATGCTCTCGAGCTCTCCAACGTCGCTGCTTCCCTAGCCTCCGATGGTATGTGGTGCGAGCCAAGCCCTATCGAATCCGTGACCGACCACAATGGCAACGAGGTCTACATAGAGCGCCCCGCATGTGAGCAGGCCCTCAGCAAAGAAATTGCCAATGCACTATCCAACGGACTAAGTCAGGACATCATCAAGGGAACTGGCTCGGCCGCGGCAAAGGCCGCAGGATTCCGTGCGCCAACGGCCGCCAAGACAGGCACCACGGAATCTCACCAGTCAGCTGCCTTCCTCGGCTTTAACTCCAACTTTGCGTCTGCGGCATATATTTACAACGATGGAACAACCGTCTCCCCGCTGTGTACCTCTCCGGTCTCTCAGTGTGGAAAAGGCACGCTCTTCGGCGGCGACGAGCCCGCCCGTACCTGGTTTACCGCCGCAACAGCAACCGGCCGAGCAGCAACCGGCGCCCTGCCGGCTTACAATACAAAGTACAACCGCGGATCCTCAGAAGACCTAGGTAGCTCCTATGTCGGCCGCAATGGCGATGACGTAAAACGTGAGCTTAGCGGCAAGGGATACAAAGTTGTCACCGAATACACCGCGGGCAATGGCTTACCCAAGGATCATGTGGTCCGTACGGAGGTTCCCGTTCCTCTCAAATCAGATTCAACCATCAAGCTCGTCCTTTCAGACGGCACTCCCCCTCGGCGAACCACCAGCCCTCTGATACCGCGGGACGAAGGCCCCTCCGATAACAACCGCAACCCGGGAGGGGACGACCTGGCAAACCTGCTACAACAGCTGCTTGGCAGGTAG
>CpN1_215
ATGACAACTTCGTTGATGAACGTACGTAAGATCAGCCCCCTAGAGGAAGATTCATTGGGGTCACTTCAGGCATTGGATCGTGGAGACTGGGTTATGCACGCCCACTGCCGGCATGAAGACCCGGACGCTCTTTTTGTTCGCGGCGCTGCGCAGCGCCGTGCCGCAGCTATTTGTAGCGAGTGCCCCGTGATGATGCGTTGCCGTGCAGATGCCCTGGACAATCGCGTGGAATTCGGCGTGTGGGGAGGCTTAACGGAGCGGCAAAGGCGTTCCATTCTGCGCAACAATCCTGACGTTAAAAGTTGGCGAGATTTCTTTGCACGCGGAGGCGAACTCTCCGGGGTGTAA
>CpN1_216
ATGACTAAATGGGAATATGCCACTGTGCCTCTGCTAACTCACGCGACTAAGCAGATTTTGGATACCTGGGGCGAGGACGGCTGGGAGCTGGTTAACGTTGTGCCGGGGCCAAATCCTGAGAACGTTGTTGCTTATATGAAGCGTGAGGTTGAGTAA
>CpN1_217
ATGACGGCAAGCGAGAATCTTAAAAACTTAGGCATAGAGCTGCCAAAAGTTGCGGCACCTGTGGCTGTTTATATCCCAGCAACAAAGGTGGGAAACCAGGTTTGGACCTCTGGGCAGCTTCCTTTTATCGATGGCTCCTTGCCAGCAGTGGGCAAAGTCGGGGCGGAAGTCTCCGCGGAACAGGCTGAATCCTATGCCCGCGTGGCTGCTTTAAACGCTTTGGCCGCCATCGATGCGCTGGTCGGCATTGATAAGGTGACCCGAGTCCTTAAGGTCGTGGGGTTTGTGGCCTCTGCACAGGATTTTGGCGGACAGCCTGGGGTGGTCAACGGCGCCTCAAACCTTATGGGAGAAGTCTTTGGCGCAGCCGGTGAGCATGTGCGTAGTGCTGTAGGGGTAGCGGAATTGCCCTTGAATTCCCCCGTTGAAATCGAAGTTATTGTTGAGGTTGCTGAGTAA
>CpN1_218
ATGGCTAAGCTGATGGGCATGGAGCATCCTGCTTACAGTCAGCTGCGGCCGGTTAGTCCGTCCGTTTCGGTGGTACTTTGTCCTAATCCGGGGTACGCCGCTCTCGAAGGAACCAATTCGTGGGTTGTGCGTGCTGAGGGGGACGCGCGCAGCATAGTTATTGATCCCGGCCCTGAGGATGAGGGGCACCTCAATGTCTTAAATAGCAAGGCTAATGAGGTCGGCCTGATACTGCTCACTCATAGGCATCATGATCACGCTGATGGCGCGCCGCGCTTCTACCAGCTCACGGGGGGTGCTCCCATTCGGGCTCAGGACCCGGCTTATTGCAAAGGCGGAGCGCCGCTTGTCGACGGTGAAGTGATCACAGTGGATGGGGTTACTCCGCAAGTGGAAGTTGTTTTTACCCCAGGGCATACTGCCGACTCTGTGTGTTTTTTTGTGTGGAGCGGGGAGCCTCACGCATCGGAGTTAGAGGGGATTATCACTGGCGATACTATCGCTGGGCGCCATACCACGATGATTTCCGAGACTGATGGGGATTTGGGGGACTACCTTAGCACTCTTGCGCTTTTGGAAGATCGAGGTAAAGACGTACGTCTTATGCCGGGGCACGGGCCGGATGGGGATGACGTTGCAAGCTTTGCGCATTGGTATACCCAGCGGCGCCGCCAACGGCTTGATCAGATTCGTGCTGCGCGTGCTGAACTCGGTGAGGATGTTCCCATCAAGCAGCTTATCGACGCTGTCTATGATGACGTAGACCCAGTTCTTCGAGGCGCTGCGGAACAGTCGACCCGCGTGGCCCTGCGCTATCTCGCAGAACAAGAATAA
>CpN1_219
GTGGATGGTGTGCAGGATATTCTCTCCCGCGCCGGAATTTTTCAGGGTGTAGACCCAGTTGCAGTTGGCAACCTGATTCAGGAGCTTGAAAGCGTCCGATTCCCGCGCGGGGCAACAATCTTTGAAGAGGGTGAGCCCGGCGATCGTTTGTACATAATCACTTCCGGAAAAGTGAAGCTAGCCCGTCATTCACTCGATGGCCGTGAAAACCTCTTAACAGTCATGGGCCCTTCCGACATGTTCGGTGAGCTCTCTATCTTCGATCCAGGCCCACGTACTTCTTCTGCCGTCTGCGTCACCGAAGTCCATGCCGCCACCATGAATTCAGAGATGCTTCGCCAGTGGATCAGCGACCACCCAGAAATTTCCGAGCAGCTGCTTCGCGTTTTGGCCCGCCGCCTGCGCCGCACGAATGCTTCTCTCGCTGATCTGATCTTCACAGACGTACCTGGTCGCGTCGCTAAGACGCTCCTGCAACTAGCAAACCGCTTTGGTACTCAAGAAGGCGGAGCACTCCGGGTAAATCACGATCTCACCCAGGAAGAGATCGCCCAGCTCGTAGGCGCCAGCCGTGAGACCGTGAACAAGGCCCTAGCTACGTTCGCTCACCGCGGCTGGATCCGACTCGAAGGCAAGTCAGTCCTGATCGTAGACACTGAGCACCTGGCAAAGCGCGCACGCTAA
>CpN1_220
ATGAGCTTCCTGTTAGTATTTTTTGTTCCCCTTGCCTTGGCACTGTTCCTCTTATGGATGGATCGCCTAGAGATCAAGGTTCTCCATCCGCATGGAATCCCCGAGAAAAATAACGCTGCAGCAGACATCACCGACCTTCCTCGAACAGGAACAGCGGAAGAAGGATCCGACTCTACGGATAATGCTAAGAATTTTTTATCTAGCGAAGAAAAATAA
>CpN1_221
ATGTCGAGTCAGTATCTGTCAGAGTTGCCCACTTCTCCGCCGGCCGCCCGGATCAAAGTGGGTAGGCATAGGGCTACGCGCGGACAGGAGACTCCCCTGGGTAAGAAGCGGCGAGCACGTAGAATTAACAGGCTTCTGAGCATAGGTTACCCAGAGGCTCATTGTGAGCTGGACTTTAAAACCCCGTTAGAGCTCACTGTAGCCACGGTATTGAGCGCACAATGCACTGATGTGCGAGTTAATCAGGTAACTCCTCGGCTCTTCTCCAGATACCCCACAGCATGGGATTACGCCAACGCAAATGAGCTTGAGCTGCAAGAGCTCATCCGGCCCACCGGATTCTATAAAGCAAAAGCCGCACACCTCATTGGTTTGGGACAGAAACTTGTGACGGACTTCGGCGGAGAAATCCCGCAGAGCATCCAGGACCTGGTGAGCCTACCGGGCGTAGGAAGAAAAACTGCCAATGTAGTTCGAGGGAATGCTTTTGGTATTCCGGGGCTTACCGTGGATACGCACTTTGGCAGGCTGGTGCGGCGCATGGGCCTGAGCTCTCACACCGATCCGCTGAAAGTAGAGGCTGAGCTCGCGGAACTCATAGAAAAGAAAGAATGGACGATGTTTTCCCATCGCATCATCTTTCATGGTCGCCGAGTGTGTCATTCACGTAAAGCTGCGTGCGGAGCCTGTTTCTTAGCCGCGGAATGCCCAAGCTTTGGGCTTGAAGGTCCGATAGATCCCGAGCTGGCATCTGCTTTAGTGGTAGGGGGTAATCGTGAAGCGTTATTGGAGTTGGCAGGAGCTTAG
>CpN1_222
ATGAAAAAGACAATCGCTGCTTCCTTTGGCGTTTTTGTTGTGATGCTTGTGTTCCTGCTCGCGGTAGTTCCACAGCTTCTGCGTGGAGATAACTCGGGCAATCAGAATGGCAGCACCGGGGCTGAAGGTACCGAAGCGACAGCACAGAATGTACAGAATCGCCCGGAGTGTCCTATCGCAGACTTAGGTGGTGTTTCCCTCCCGTGTCTGGGTGCTCAGCATCGCGCCCGTCCTATGCCTGCCGTTACGGTGGTATCGCTGTGGGCGTGGTGGTGCGAGCCGTGCCGCAAAGAACTACCGCTCTTTGATGAACTCGCCGCCAAACATCCAGAGTTTTCTGTGATAGGAGTTCATGCGGACCCCAATGCCGCTAATGGCGCTGCCCTGCTCAATGACCTTGGCATTCAGATGCCATCGCTACAAGACAACAACAATAATTTCGCAGCCTCACTCGGGTTGCCTAAGGTAGTGCCCATCACCCTTGTTTTTGATCAGAATGGAAAGCTCATCTCGACGATCCCTAAGCCCTTTGAACACTATGGAGAGCTTGAGTCCGCAGTGTTAGGAAAACTTCCCGCAACCGTTACCCCCACGGAGGCCTCTTGA
>CpN1_223
ATGGATAGCAACGAGAAGCAGGGTAGCGATTTTCCACGGCCGGATATGCCGGGAGAGAACATCACGCTGCGCCCAGAACGCGCTCCCATATGGATGCGACGTCTCGTAGGAGATGTCACCGGCGGTGTTATAGACGGAAGGATCCGAAGGGCATTACGCCCTGAGTCCTCTCCAGATTCTACTAGGCGCGCCGCAGTGCTTGTTCTTCTCGCCGGGGCAGAAACCTCGGCAGAGATGCCTAATGACGCCTCCGTGCTTCTTACGCATCGTTCACCGCGAATGAGAGCGCACTCCGGGCAGATAGCTTTTCCTGGAGGACGCCTAGATAAGACTGACGCTAATGCTGTGGACTGTGCTCTCAGAGAAGCATGGGAGGAAACGGGATTGGATCGTCGGACGGTGACCCCTCTGGCGCAGCTTCCTGAGGTGCATATTCGTGCCACAGGTTACCCGGTGCTTCCTGTATTAGCCCACTGGCATAGCGTTAGTCCCATTGGCGTGGTCAGCCCGCAAGAAGCCGACTCAGTAGCTAATATTCCAGTGCTGGCTCTGACGGATCCCGCTAATCGGTTTGTGGTGCAGCACCAGGACTGGACAGGGCCGGCATTTCGGGTAAACGATTATGTGATCTGGGGGTTCACCGGAGGGCTGCTTGATGCTCTTATCGCTCATGCAGGATGGGAGCAGCCGTGGGATAAAACTACCCGCTACGATTTGCACAAGACACTGTCTGAATCGCGAAATAACGAGCGGCTTGGCCAGTTATACCCGCGTAGGTAA
>CpN1_224
GTGACTCCAGGAACAGTCGTGGACATAATCATCGGGCTGGCGCTCATCTTTGCTATCTTTTCCGGATGGCGACAGGGTGCCTTTGCCTCGGTGCTTTCCACATTGGGTGTGATAGCAGGTCTGATATGCGGTGCTGCCCTTGCCCCGGTGGTAATGGAACAGACGGAATCCACAGCACTGCGCTTCCTACTCGCTTTGGGCACGGTGATTCTTCTTGTCGGGATAGGAAACCTCGTTGGTGGGCTTATCGGCTCATCCTTACGGGATCGGGCTCAGTGGCGCAGAACTCTGGCGATAGACTCAATGGTGGGCGCTTTATTTCAGGCCTTTGCCACATTGATCGTTGCATGGCTAGGTGCTATTCCGTTGGCTACCAGCCTGAGTGGTTCGGTATCCCAGGGGATTAAAAATTCTACAATCCTGGGATTTGTTGATCGCAATATTCCGGCTGCCTTCTCAACATTGCCGTCTCGTATCTCAGCGATGCTTAACGAGTCCGGGTTGCCGCCTTTGATTTCTCCTTTTGTAGAGGGATCACAATCAAAGAACGTAGAGGCGCCTGCAATTAAAGTCGCTGATACAGCTCTTGTAGAGCGCTTACGTCCTTCAGTTATTCATGTGCTGGGAGAGTCTGAAGAATGTAGCCGGCGGCTCATGGGATCTGGCTTTGTCATTGATGAATCTCACGTGATCACTAATGCTCACGTAGTGGCGGGTACCAATAAAGTTAGCTTGGATACCGTCGAGGGAGTCTTCCCTGCCGAAGTCGTGTACTACAACGCACAGCTGGACATAGCAGTGCTAAAGTCCGACAAGATCAGCCTTCCTGCGCTTTCCTGGGCTCAAGAACCAGCCGAGTCTGGCGAGGACGCCATAGTCATGGGATTCCCGGAGTCTGGTCCCTTTGAAGCCGCCCCTGCCCGCGTGAGCGACCGCATTAAAATCTCGGGTGCAGATATTTATTCCAACGGCAGGGTTGAGCGAGAGGCATACACCGTGCGCGGCAGTATCCGTAAAGGAAATTCCGGTGGCCCCATGGTGGACACTGAAGGCAACGTGCTCGGTGTGGTCTTTGGCGCATCCGTAGACAGCAGCGACATCGGTTATGTACTTACTGCTCAAGAAGTACAAAACATGGTGGGAGATATCGCAGCGCTGGAGACTCCGGTGGATACTCAAAAATGTGTGACAGCTAGATAG
>CpN1_225
TTGAAGAAACACCGGCAGCCGCTGTCGCCCTCTGTAGTCGCATTGGAGGGCCCATTCCACCACCAGATGCTGCATACGCGCGGGCTGCGCCTGCACGCTGCGACAGCGGGCGACCCGCAGAATCCTGCTATCGTGCTTCTGCATGACTCTTTTGGTGGCTGGTTCGATTTCCGACACGTCATTGAGCCATTAGCGGCAGCTGGTTTTCATGTCGCAGCGCTAGACATGCGCGGATACGGGCTTTCAGATAAGCCCCCAAGCGGCTACGAGCACCGCTTTGTCACCGGAGACATCGCGGGTTCCATCCGAACCCTGGGGCATAACTCTGCCCACGTCATCGGAGCGGGCTCTGGCGCGTCCATCGCATGGTTGCTGGCCGCTAATTATCCCGACCACGTGGATTCGTTGCTAACCATGGGTGCGCTTCATCCCGCCGATATGCGTCGCGCAATTGGCCTTCGCCCCTGGCTTTTTTCCCACATTCTTCCGCTGACCATGATGTTTCGTCTCCCCCATTTTCTGCGTTCCTGGTGCTGGTCCCGGCGCGACCTGCTTATTGAGCGCGATCTGAGACTGACCACCGGCCTTAGATTCCACGTCAGCGAGCGTTTCTCGCAAGAACTGCGCCTACGTCGTAAGGCTATGTCGATCGACTCCACATTCCTCCCGGTGACAAAAACCTCTCGTTACAGCGTTAACGTTCCTCCCTCGAAATGGACACTGCCTAAGGTTCAGGTACCTGTGCACATGCTTGTCGACGCCTCCGCCACATCCGCATGGCTAGCTCGCCGAGCACACTCGCGGTCGGCAGCGGGACTAAGTACCTCCACTGTCGGAGGTACAGGCCAACGCCCACACCTGGAAAATCCTGAGGGTTTTGTTTCCGAGGTGCTGCGTTTTATCCGCTCTACTATCTAG
>CpN1_226
GTGAGCAAGGACAACGGCTTTTTCACTGATGGCGCGGATCAATTCGACGCAAAGGTTAATGGAATCCCCCTGACTGATGTCGATGCCACCAACAAAGGCTCCATCGGTTCCCTCGTAAGTGACGCTACCGCACAGATGTCCTCGTTGTTCCGTGCAGAGGTGGAGCTTGCTAAGACCGAACTTGCTGCAGAGGCTAAAAAAGGCGTTATCGGCGGTGGCCTATTTGGTGTCGCCGGCACTATCGCCCTATATAGCTCCTTCTTCTTTTTCTTCTTCCTTGCAGAGCTACTCAGCGTCTGGCTAGACCGTTGGGCCGCATTCCTCATTGTCTTCCTCATAATGATCGTCCTCGCGGCACTTCTTGCCTTAGTAGGGTTTAAGAAGGTCAAGAAGATCGGCAAGCCAAAGCAGACCATTCAATCCGTCACAGAGCTTAAGAATCTCGTTCCGGGAAAAGCACAGGCCAACTTAGAGGCTAAACAGCACGGAATGTACAGCTAA
>CpN1_227
ATGGCAACCCTGGACCACCTACTCGCATCCGGTGAAATTAAAGCACTCTCTCAACGTGCTACAGATGGCATCGCTGCAGTTCATCGTAGGCCAGTTAACCTGCGCAAGTATGACGTTACCTCCTCGGAATCAATACTGCGGGGCGCGCGGACTAGTGCTGCGCTTGATCCCAAAGTAGGGGAGAAGTACCACATCAGTGGGTACAGTGTGCTCGCGCCAGCTGTGATCGAACAAACATCGAGAACCTTTCTCCGTGCGCCACTCCAAGTCCTTGCCCGCATAGACGCTCTGGCGGGAGGGCCAGGCAGGCCTACCTCTGCGTCCATGGAACTTGAAGTCCTAGCTCGCGTGATCACATCGGGCCCCAATCCGGCTCTGCTACCGGCTGTTGTGCATGGGGAGATCATCGGACGTGCAGCTTTTGGTCCTAGAAGCGCGCTCGTGGCACGCGTTGCAGCTCGTAGCGCAGCGGTCACTTTTGGTCTTGATCCTCGTGGTTTATGCGTACCAGAAACCTATCTGCGCAGGCACCGAGTTGAGTATCAAGCGAGTGCAGCGCACTTCACAGCAGGCCAGGAACAAGCGGTGAAATTTATAGAGCTGTATCTCAAAGCGATGATAGCCGGCGCGGAGGAAGCAGAATCCATCGCAGCTGCGGCTCGGTGA
>CpN1_228
ATGGCACATTCATCCGAGCACCCCCGCCCCGGAGCATCACACGATGATTCCACCCCTGGTTCCGGCATGATATTTCCCGCCGATTCTTCCAAAGTTGTCGCTTTTTTTGACTTAGATAAGACAATCATCGCGACTTCCTCCGTCTATGTGTACGGCCGAGAGTTTCTCCATTCAGGATTGATCTCCCCCGTCACCGCTTTGCAGATTTCCATAGCAAAAGCCACCTACATGATCGCCGGCCACAGTAGCGAGCAGATGGATACGACTCGGGATCAATTAGCTCAGATGATTGTTGGCTGGAGCGAGGAGCAGGTAAAAGCCATCGCAACGGAAACGATGCATTCATTGGTCACTCCCACCTTCTATGCAGAAGCCCGCGAGCTCATCCGCATGCATCAGGAGGCCGGCCACGATGTGGTGATCATCTCCGCGTCAGCTCGTATTTTGGTGGAGCCAATCGCCCAGGAACTGGGAGTGGAAAACGTGGTCGCCACAGAGCTAGTGGTTGAAGACGGCAAATTTACTGGAGAGATGCCCTTTTATTGCAAGGGAGAGATGAAAGCACAGGCGATTGCAGAACTCACACAACAACGGGGATACGACCTAGATTCTAGCTTTGCGTATTCTGATTCGGTCACGGATCTTCCGATGCTCGAAGCTGTCGGCCACCCGATTGTGGTGAACCCGGACCGGGCGCTGCGTCGAATAGCTACGGAGAAGGGCTGGGAAATCCGCACGTTCAAAAACCCTGTTCCCCTTTTTCCAAAGCCCACGATGCGGGAAGTCCAGATCGGCACGGGTGTCGCTGCCGGAGTCGCCGCGATGCTGGGAGGCGTGGTGTGGTGGAATAAGCGGACAGATAAGCGCACCTAA
>CpN1_229
TTGGCAGAGGCCAATTTTAATGAGAAAGAGATTTTAAGGTGGACTGAGAAGGGGAAAAAGGTAAACCATGAAATTTGGTACGAGGAAATCCCACTAGACAAGTCCTCTCATTCTTCCAGCTTGCCGGGCGAAATTCCCGTCTATTTTAATGGTTGTTCTTTCAATGAGGGGTGGGATCAAGATTTCCATACAACGGTCGCTTAA
>CpN1_230
ATGAAGCCAGCACCAGTACTCATAGCAGTAACGGATCCCATTGTTCACCCTGAAGCCGTGCATATAGTCGCAGCTACGGGGCGACCCATGATCGATAGCACTGACCCCCGGGAAATTACTCGCCATGCTCATCGGGCTGCTGCCGTGCTTGTCGACGCAACAACGGCTCCGCACGCAGCAACGCTTCCCGCTGGTACTCGGCGTTTTCTTCTCGCTGCAGAACCTGGACCCATCGATTGGCAACTAGCCATGGCGTGCCATGCAGAGGCAGCATACGTTGTGCCGGCGCAAGCGCCAGAATTACTCAAAGCGCTTGGTAGAGACGATGATCCGCCACCAGCGGAAGGCATTGTGATAGCGGTTATGGGTGCCGTCGGTGGGTCGGGGACATCAACTCTTGCCAGCGCTATAGCGCTCAATTGTGAGAACGCTGTGCTCATTGATGCAGATCCTTCTTCTGGAGGTGTGGATCTTCTCCTAGGCATAGAGGAATCACCGGGTATGAGGTGGAATGACCTGGCATTACGCCAAGGTGATGTGCGTTCTGACGACCTCATTGCGGCGTTTCCTAAGACCTCTCAGGGGCTTCCCGTCCTCACGGTGGCCCGTGGCAATGACGCGCACACTATTGATGACGCAACATTCAATGCAGTTATTCGGAGCCTGCATGGCCACACCAGCGTGGTTGTGGACCTTTTACGCGAAACGAGTATTGCCGATTCCGCTCTCGACGCCGCCGATTGCGTAGTGCTGTGCATCCCCGCCGAAATTCGCACGGTCGCAGCAGCAGAAAGATTGGTTCAACAGATGCGCGCCCGCAACATCAAAGTCGTCGGCGTGCTGCGGCACCGCTTATGGTCATCGGTGGATGCCAGTGATGTTGAACGAGCAGCGCACCTCGATGTTGTAGCGGAGATAGGAAATCTGTCGCGGCTGACAAAAACCACCGAATACACGGGTCTTTCGTCGCCTTTGCCACGCAGCCTCAAGGCTGCAGCGACGGCAGTGCTGGAAGAAGCTCAGGCAGCATGA
>CpN1_231
ATGAACCATCAAGACGTGGTAGCACGCGTTCAGCGCAGAATCGCTGAAGATCCAGGGTTGGCAGATTCTGCATCGCTTGCGAGTCTGGTCAGACAAGAAGCACACGGAGTAATAAGCGACGTAGACATGATCTCGTTGCTTAGACAACTGAGATACGACTCCGTTGGGATCGGCCAACTAGAGAGACTTCTGGTTATCCCCGGAGTGACCGATATCGTGGTCAACGGAACCACGGGAGTGTGGTTTGATCGCGGACAGGGACTGGAACGCGCCGACGTAGCTTTTGCCTCGGATGATGAAGTCAGGCGATTGGCCACCAGATTCTTAGTAGCATCCGGCAGCAGGCTTGATCATTCACATTGCTTTGGCGACGGACGAATCACCAGGGATGACGCCACAAGTATTCGTGTTCATGCGGTATTGAGCCCGCCGTCGGAAAGCGGTACCTGCCTTTCCCTCAGGGTCCTCAGACAAGCAACAACGACGATAAAACAGCTCACCACAACGGGAACTTTTAGCCCAGAAGTAGCTGGTGGTCTGCAAGAGATGATTGCGCTGCGCAAACCCTTTTTGGTTATTGGTGGGACGGGAAGCGGGAAAACGACACTGCTGAGCGCCCTGCTTGCTCAAGTAGACCCAGGAGAACGCATAGTGTGCATTGAAGATACTGCGGAACTCCGACCCGCACATCCTCACGTGGTGTCGCTTGTCTCTAGGGCTAAAAACACTGAAGGTAGCGGCGAGATAACAATGACCACTTTGTTGCGTCAGGCTCTTCGGATGAGGCCAGATCGCATTGTTCTCGGAGAAATACGTGGTCCAGAGGTGGTCGATTTGCTCGCGGCCCTCAATACCGGACACGAGGGATGCGCAGGAACCCTGCACGCCAATTCGCTGCAAGAAGTGCCAGCCCGGATTGAAGCTCTAGCAGCTCTTGGCGGTCTTGATCGGCAAGCTTTGCATTCCCAACTCGCAGCGGCTTCACCTGTGGTCTTGGCCATGAAGCGAACCCGGCAGGGGAGACGGCTTCAGCAGATCGGTGTTCTTCGGGGATACCCGCTTGAAGTGCATCTGGTGTGGGACGACACAATGCAAGGAGCGCCCTCGTGGAATCTTTCATAA
>CpN1_232
GTGGAATCTTTCATAATGCTTGCAGCTGCCGCCTGGGTATCAGCATCTCCCTCCCCGAAACGGCGGGTTGTAGGCAAGAAAGCCACACGACAATGGCAGAAGAAAGCTATAAGCGTGATCCTTGTAGTGGCCCTAATTTTTCCTCTTCGGCATCACATTCCCCTCGTGGTTTCAGGAGCTCTCATCGTGGCTACAATCGTGAATTCCTGGAATAAGCGGAGATTAGAGGCATCTCAACACCGGGAACAAGAGGAAATATCAACTGCATTGGGGAGTCTCGCCGGGGATCTACGGGCGGGGGTTGAAGCTTCTGTTGCTTTAGAAAACGTGGCTCAGAACCTTCCTGAATCGGCATTGAAAGATACCCTCATGGCGGCGTCGAGAAGCTCGCGCATTGGGGGATCCGCATCCGCATATTGGCAGCAACGTGCTCTTGCTATCCATGGCATTGAGAAAATAACCCATGCCTGGCGCTTGAGTGAACGGTACGGGATTGCGCTGGCGCCTTTATTAGAGAAAAACAGGGCCTCACTGGATGAAGATCTGCGCCATGCAGAACGCACCCAAGCTGCCCTGCAAGGTGCTAAGGCCACGGCTTACATCCTCACTGCACTGCCTTTTGTAGGGATTCTTTTAGGTCGAGGAATGGGCGTGAATGCTTTGGGATTTTTGTTTCACACACGTATCGGAGCAGTGCTTTTAATACTGGGAACTCTATTGGTCTGCGTAGGGAACCTGTGGAGCCAGGCGATTATGGAGAAAGCGCGATGA
>CpN1_233
ATGATCACGGTTATTGCGATGGCATTAATAGCATTAGCGGCCAGCATCAAACGGCCCGATGTTGTACAGCGAATCTATCGTGCGCGTGATGGTCCTCAGAAAATACCTTGCGGGGTACAAAGATACTGGGATGCACTACTGCACAAGCTTTTCGCAGATCGGTTATCGAGTGATTTTCTCCGTAAAAGCGCCTACCAGCTGGATCTTTTCGCCGCTTGTGTGCAATCAGGTTTGACACCTTCACAATCCGCTTTTGCCGTTGCAGCGACAGAGGAATCATCACCCAGAGACGCTCGGGTCAGAAGCGGTTGGCTGGAGGTAGCAATGATGCTGGAGATGGGGATGCCCGCTGAGCGCGCATGGCAGAGCCTTGCAGAGCATCCCGCGTTAGGGGACCTGGTAACAGTGGCGCGAGCTTCAGAGAGATCGGGAGCGACTTTGGCTGAGGCGTGTGAGAGATTGGCACGACAATTACGCGCACGGGCATCAGATCTAAGTCTCGCCCGAGCAGAACGTGCGGGAGTGCTCATTGCATTGCCGTTGACCGTATGTTTTCTTCCCGCATTCTTCTTGCTCGGACTTGCACCAGTGGTCATCAGCTTGGGAATTGGGATTTTTTCTTGA
>CpN1_234
ATGTTTACTGCTTTTATCCATAACTGTCACAAACTCGTTGATAACGAAGACGGGATGACCACTATCGAGTACGCCATGGGTGCACTGGCCGCCGCAGCTTTGGCGGGTGCGCTGTATTTAGTTGCTACGAGTGGCTCGGTATCAACCGCTCTGGAAGGCATAATCACGAATGCTTTGAACAAAACTCCAGGTTAA
>CpN1_235
ATGAGCACCATAGAAACAGCAATCGTGTCAGCGGCACTCATTATTCTTGCAGCAGCGATGTGCAGCGGGATTGTTAGTGTCGCTGCACAATTAACTGCGATTGATAATGCGGGTGCTGCTGCACGGGCTCGTGCCATAGGCGTGGAGTTTACAGCTCCGCGAGGAACAATTGATTTCTCCGAATCCGGTGGATTGATTACTGCTACAGCGCGTGTTCCGAGCCCGTTGGGAACCCGAACCGCCACTGCGATTTTTCCCAAGGAGCAGCCATGA
>CpN1_236
ATGAAAAAACTTCGACTAGCTATCTCCAATCAGGATGGAAATGCAACAATTCTAGGAGCAGGAATAATGGTGGCATTCTCTGCTGTGTTGTTGTGCTTTGTAATAATCGCCAATTCCGTTTTAGATCAGCACACCGCCCAAAATACGGCAGATCTCTCCGCAATCGCAGGGGCGACTGCCGCAACGCAAGGACTAGTCGCCTGTGAACAAACACAGAGAGTAGCAGCGCTTAATGATGCAGTGCTTATTGACTGTATTCAGATCCACAATGACGTCATCGTGGAAACCAAGGTAGGACAACAAACAGCGAAAGCACGAGCGGGGCCCTTATGA
>CpN1_237
ATGGCCGAAGCTAACCCCAATATGGGGTATCAATTGGGCCAAGAGCTCGCTTCCATCGTGGCAGACAGGTATCCCAACTCCACGTGTACGCACCTCGAAACCACCCCAGCCAAGCCAGCGCGCTACGCAGATTGGCCAGAATGGGTCTATCCCCCGGTTAAAGAAGCCCTTATAAGCCGAGGCATCCAACGGTTGTACGCTCACCAGCAAGAAGTCGCACACAATGCATGGGAGAAAATAGACACCGTCATTGCAACAGGTACCTCCTCCGGTAAATCACTGGGTTATCAGCTCCCCATACTTTCTTGTCTTGCATACGACTCCACCGCATGCGCTATTTATCTCACCCCTACAAAGGCACTCGGCTCAGATCAGCTCAATGCAGTAACAGCGCTATTGCAAGAAGCCCAAACCTTAGGGGGCGACGCACTAGACTCTGTTCACCCCGCGCCTTACGACGGCGACACGCCCTCCGATGCCCGCTCCGGTATCCGCGAGCAGTCCCGCTTCATCTTCACCAATCCTGACATGCTCCACGCCGGGATTCTCCCCAATCATCAGCGTTGGGCACGGCTATTCCGGCATCTGCGATTTATCGTGATCGACGAATGCCACTCTTACCGAGGAGTCTTCGGCGCTGGAGTCTCCCTTGTGCTACGGCGGCTCCTCCGGATAGCTTCCCGCTATGGAAGCACTCCCACAGTGATCTTGGCATCAGCTACGAGCAACAACCCTGCCGAACATGCCGAGTTGCTCCTCGGGCGTCCCGTATGCGCAGTCACCACAGATTCAGCCCCCACCGGTGCACGCACCATCATGTTGTGGGAACCAGGCTTTCTCGATGGCGTGGAAGGCGAGCATGGTGCTCCCGTGCGACGCGCAGCGTCGTCGGAAGCCGCCAGCATCATGGCTACTCTCATCGCAGAAGGCGCACGAACCCTTACTTTTGTTCGCTCCCGACGCCAAGCCGAACTCACCGCTTTGCGTTGCGCAGAGGAACTTTCTTACCACGGACGCCCTGATCTGGCGCCTCGTATCTCAGCTTATCGAGCCGGCTATCTGGCCGAAGATCGCCGCAGAATCGAAGAGCAGTTAGATAATGGCCAGCTGCTCGGCGTAGCCAGTACCAATGCATTAGAACTCGGTATAGACGTAGGCGGGCTCGACGCAGTAGTAACCGCGGGCTTCCCTGGAACCGTCGCTAGCTTTTGGCAGCAAGCAGGTCGAGCTGGTCGGCGTGGTCAAGGGTCCTTAGTCACTCTCGTAGCTCGTGATGAACCCATGGACACGTATTTGGTCCATCATCCAGAGGCCCTTCTTGGCAGGCCTATCGAGCGCACTGTATTCAACCCACACAATCCACATATTCTGGCAGGCCATCTCTGTTGCGCCGCGTTAGAAGCTCCGCTTTCCGACGCGGAGATTAACTCCCTCGGGGCGCAGCAGGTAGCTGAACGCTTAGAGCGCGAAGGATTGCTGAAACACCGTCGCCACGGATGGTTTGCTGTTGAAAAACCTGGTGAGCCATCCGCACATGAGTTGGTAAGCCTACGAGGGTCCGGATCTGCCATCACCATTGTGGATGAAACCGACGGCCGGGTCTTGGGCACCATCGAACAGACTCGGGCGGTCTCTCAAGTTCATCCTGGTGCTGTTTACCTCCACCGGGGAGAGAGTTTTATCATTAGCAGCCTCGACCTTGAGCAACACCTTGCGCTAGCCCACCCTGATGCCCCTGATCACAGCACCTACGCCCGAAGTACCACAGACATCCGCATATTAGGTGAGGTAGACAAGGTTGCCAATCCCGCACCTGGCCTGTGGGTTTCCAACTTAAATGTGGAAGTCACCGACAGAGTCACAGGCTACGTGGTTAAAGCGCCAGACGGATCGGTTCTAGACGTAGTATCACTCCAGATGCCTCCGCAAACGCTCATCACACGCGCAGTTGCTTACACGATTGATCCACTTATTTTGGATCAATTAGGCATCACCGATGTTCCCGGCGCGCTGCACGCCGCTGAGCATGCGGCGATCGGCATCCTTCCACTCATTGCTACCTGCGACCGCTGGGATATTGGCGGTGTGTCCACAGAGATGCACCCAGACACTGGGCTACCCACCGTATTCGTTTACGACGGACACCCTGGCGGCGCGGGGTTTACCGATTGCGGTTATGAGCGCTTTCCCGAGTGGATTGCCACCACCTTTGACGCGATCCGATCATGCTCCTGTGAGTCTGGATGCCCATCATGCGTTCAGTCGCCTAAGTGCGGCAACGGAAACAGTCCATTGGACAAAGGTGGCGCAGTCGCACTGCTTGGTTCCATATGCACGATGCTCGGTGTCACTCCTTAG
>CpN1_238
ATGGCACAGGGAACTGTGAAGTGGTTCAACGCTGAAAAAGGTTTCGGCTTCATCGCACCGGACGATGGCTCCGCTGATGTTTTCGTTCATTACTCTGAGATTCAGGGCAATGGCTTCCGCACACTCGAAGAGAACCAGAAGGTTGAGTTCGAGATCGGCGAGGGAGCTAAAGGTCCTCAGGCTCAGCAGGTTCACGCTCTGTAA
>CpN1_239
ATGCCTTTTCCTGCCTTATTAGTGTTTTTGGATGCTTGCGTTGGACAAAGGTGCGTAGTAGACCCGTACTATAAGGTGCCAACGCATTTTTATCGTGCTTTTTGTGAATTGAGGTTTTCACCTTTTATGGCTGAAAAGAGCGGACCTAAGCGCCTTGTGATCGTCGAGTCTGCGACGAAGGCTAAGAAAATTGCCCCTTACTTAGGCGACGACTACATAGTCGAGGCCTCCGTGGGGCACATTCGCGATCTCCCGCGAGGCGCTGCAGATGTTCCCACTAAGTACAAAAAGGAGCCGTGGGCCCGGCTTGGTGTGAACACAGAGAACGGCTTTGCGCCTTTGTATGTGGTTAGCCCGGACAAGAAGAAGAAAGTCGCCGATCTCAAGCAAAAGCTTAAGCTTGTCGACGAACTCCTACTGGCCACAGACCCCGACCGCGAGGGGGAAGCCATCGCGTGGCACTTGCTTGAGGTTCTCAAGCCTAAAGTGCCCGTGAAGCGCATGGTGTTCAATGAGATCACTAAACCGGCGATTCTGGCTGCTGCGGAGAACACTCGTGAGTTGGACGCGAACCTGGTCGACGCGCAGGAGACTCGTCGTATCCTCGATCGTCTCTATGGCTATGAGGTCTCCCCTGTGCTGTGGAAGAAAGTCATGCCGCGGCTTTCTGCTGGCCGCGTTCAGTCGGTGGCTACCCGCGTGATCGTTGAGCGGGAGCGTGAGCGTATGGCTTTTGTATCCGCCGAATACTGGGACATTGAGGCGGAATTTGATACGGGTAAGCCTGATACGGATGGCAATCCACATCAATTCACTGGCCGTCTTACCTCTGTCGACGGCAAACGCGTGGCTACGGGCCGCGATTTTAACGACCGTGGCGAGCTTAAAGGCGACGCGGTGGTCGTGAATAAGCAACGCGCTGAGGCATTGGTTGCGGAGCTGACAGGCGCTCCAATGAACGTGGCCAAGGTAGAAGAAAAGCCTTACACTCGTCGCCCTTATGCGCCGTTTATGACTTCAACTTTGCAGCAAGAAGCTGGACGCAAGCTGCACTTTACCTCTGAGCGCACGATGCGTATCGCGCAACGTCTGTATGAAAACGGCCATATCACTTATATGCGTACGGATTCCACGACGCTGTCGGAGCAAGGCTTAAAAGCGGCTCGGGAACAAGCTATTTCGCTTTACGGGAATGATTATGTGGCAGAAGGGCCGCGTCGTTATGACCGAAAAGTAAAGAACTCACAGGAGGCTCACGAGGCTATCCGTCCGGCAGGAGAGCATTTTGCTACCCCTGGAGAGCTGCACGCCCAGCTCGATGCCGAGGAATTTAAACTCTACGAGCTCATCTGGCAGCGCACCGTAGCTTCCCAAATGGCAGACGCCAAGGGCACATCCATGAAGGTGACCATTGCGGGAAAGAACGCTGAGTTCTCCGCTACTGGACGAACAATCACGTTCCCCGGCTTCCTGCGCGCATACGTGGAAATCACCAAGCTTTCCGACGGCCGCGACCTTGCCGATAACGCCGAGCGTCACCTGCCTCGTCTCGCTGAGGGCGATGCCTTAGACGTGAACAAGCTGGAAGTCGACGAGCACTCCACCAATCCGCCTGCGCGCTATACAGAGGCGTCGTTGGTGAAAAAAATGGAGGAGCTGGGCATCGGACGCCCATCGACGTATGCCTCGATCATCAAGACCATTCAAGATCGCGGATACGTTTACTCCCGCGGTAATGCTCTGGTCCCAAGCTGGGTAGCTTTTGCGGTTGTCGGTCTTTTAGAGAAGAGCTTCTCTGCTCTTGTCGACTACGATTTCACCTCGTCGATGGAAGATGAGCTGGATGATATCGCCGCAGGACGAGAAGACGGTACTGAGTGGCTCACTGGCTTCTATTTTGGAGATGCCGCAGCCTCCGATGCCACCGCAGAATCTATTGCACGTCACGGCGGGCTTAAAGCACTTGTCGGCGACAACCTCGAGCATATTGACGCGCGTTTGGTTAACTCCTTAGAACTCTTCCAAGACTCAGAAGGCCGTGCCGTTAATGTCCGCGTTGGTCGGTACGGCCCCTATATCGAACGGCAGATCGGCGTCAGTGCTGATGGCGAGGCCGAGTATCAGCGCGCCAATCTCTCAGACACCACCACCCCAGACGAGCTGACCCTCGATGTGGCGGAGAAACTGTTTGCGACTCCGCAATCTGGCCGTGAGCTGGGCAGAAACCCCAAGAACGATCGCATGATTGTGGCCAAGGAAGGGCGTTTTGGGCCTTACGTCACCGAGTTGGTTAACGATGATGAGCGTGCTCAGGTGGAAGCCAAAGCAGAGGAGATCGTCGCCTCTGAGCGCAAAGCTGAGGATGAGCAGCGTGCTGCCGAAGGCAAACGCGCCAAGAACTGGGAGACTAAAACTGCAGTTAAGCAGAAAGAAAAGCGGATCGCTGAGATCGTCGATGAGACTCTGAAGCCAGGCACCGCCTCACTGTTCAAGGATATGGAGCCAGCCACAGTTACGCTTGAGCAAGCCCTCCAGCTTTTGTCCTTGCCACGCGAGGTGGGAGTTGATCCTAGCGATAATGCACCCATTACCGCGCAGAACGGTCGCTATGGCCCCTACCTGAAAAAGGGTAATGACTCGCGCTCGCTGGCCAGCGAAGAGCAAATCTTTACTATCACTCTGGATGAGGCCCGCCGAATTTACGCTGAGCCTAAACGACGCGGCCGAGGCGCTACCTCCCAGTCTGTGATTAAAGAACTAGGCGATAATGACGTCTCCGGCAAGCCAATGTCCGTGCGTGATGGACGTTTTGGGCCTTATGTAACCGATGGCACTACCAATGCTTCTTTGCGACGAGGCGACGACCCCACGGAGCTTACAGACGCTCGTGCTAACGAGCTACTTTCGGAACGCCGTGCCAAGGAGGCTGCGGACGGTGGCGCAGAAAAGAAAGCTACGAAAAAAGCTGCGAAGAAGTCCACCAAGAAAACCACGGCGAAAAAAGCCGTGAAAAAACCTGCAAAGACTACAAAACGAGTGGTCAAAGCTGGACGTAAGAAATAG
>CpN1_240
GTGTCTGACACCGACATTGCGAAACCATCGACGGGTTCCAGCATCCGCGAACTTACTTTGCGCGCCGTAATCATCGGCGGCCTCATTACTCTTGTCTTTACGGCCGCCAATGTTTATCTGGGGCTAAAAGTTGGTATTACTTTTGCCACATCTATCCCCGCTGCTGTTATCTCGATGGCGATTCTGCGTCGTTTTGCAGGGCACACCATCCAAGAAAACAACGTCGTTCAAACGATCGCATCTGCAGCTGGCACACTGTCCGCCATTATCTTTGTCCTCCCCGGTCTCATCATGGTCGGATGGTGGAGCGGTTTTCCTTATTGGACTACAGCTTTTGTCTGCGCAATTGGCGGCGTCCTTGGCGTTATGTACTCCATTCCGTTGCGTCGCGCTCTGGTCACCGGCTCTGATCTTCCCTACCCCGAGGGCGTAGCCGCAGCCGAGGTCCTTAAAGTTGGTAACGACGCCGGCAACGCTGAAGAATACGAAGGCAATAAAAAAGGCCTCGCCGTAATCGTCTGGGGCGGTATCGCTTCTGTTGGTTACTCTCTGCTGACAGCGATGAAGGGAGTAGCAGGGGAAGTCTCCACTACTTTTAAAGTAGGTGCTGGTGGAACCATGTTTGGTTCCAGCCTGTCCCTCGCCCTCATTGGAGTAGGACACCTGGTTGGCCCTGCCGTCGGTATCTCTATGATCGTTGGACTTCTGATCTCCTACGGCGTATTATTTCCTTATTTCTCTGCTGCTCCTTTAGCGGAAGGCGGCGAGCTTGCTAGCGTAGTCAATTCGACTTTCGTCGGTGAGGTTCGCTTTGTCGGTGCCGGTGCTATGGCAGTAGCTGCAGTATGGACTCTAATCAAGATCATCGGCCCCATTGTCAAGGGAATCAAAGAATCCCTGGCTTCCTCTCGCACACGTGCCGCAGGAGGCGACGTCGATCTCACCGAACGCGATATTCCGTTCAAGTTAGTTGTTGGCACCATCTTGGCCTCCATGCTGCCAGTGAGCGCCTTGCTCTATCTCTTCATTCACGCATCAGAGATTGCTCATCACACAGCAACGCTCGTTATCTTCAGCATCGTATTCGTTCTGCTCATTGGTCTCATCGTTGCCTCTGTATGCGGTTACATGGCTGGACTCATTGGCGCACCCAACTCCCCGATCTCTGGTGTAGGCATCATCGTTGTTCTAGCATCAGCCTTGCTAATCAAGGTGGTCACCGGATCTGAGTCTGATACCAATGCCCCAGCTCTAGTTGCATACACGCTCTTCACTTCTGCGGTGGTCTTTGGCATCGCTACGATCTCAAATGACAATCTGCAAGATCTTAAAACTGGTCAGCTTGTTAATGCCACCCCGTGGAAGCAGCAGGTAGCACTGATCATCGGTGTTATCTTCGGCTCAATCATCATCCCTCCCGTTCTACAACTCATGCTCGACGGCTTTGGCTTTGTAGGTATGGAAGGAGCAGGTGACAACGCCCTAGCAGCTCCTCAGGCGGCACTACTTTCCTCTGTAGCAGAGGGCATCTTCGGCGATTCCCTCAACTGGAACCGCATCGGGCTCGGCGCCATTATCGGGGTCATCGTCATCATCATCGACGAGTTGCTCAAGCGCACCAAAGGCTGGAGCCTTCCTGCTCTCTCCGTGGGCATGGGCATCTATCTCCCCATCGCGCTCACTGCCATCATTCCGGTAGGTGCATTCATCGGCTACTTCTACGATAAGTGGGCAAAGAAACAAAGTAATCCGGAGTTTTCCAAGCGCATGGGCATTCTACTTGCCACCGGCGTGATCGTAGGTGAGTCCCTCTTTGGCGTGCTCAATGCCGCTATGGTCGGAGGAACCGGTATGGAAGCGCCACTTGCGATCTTTGGTTATGGCGAAAATGTTGCCACCGGCGTAGGCATCATAGTGTTCGTTCTCCTGGTAGTTTCACTCTACCGCTGGGTACGCAGCAAAGCCTCAGAATAA
>CpN1_241
ATGACCAGAATGTGGCGCGCCTTTAAATGGCTCTTTGGCACATCGTGGCCGCTGTACGCCACCACCGTCCTCGGCTCTAATGTGCTGGGCGCAGTTGGTGTCATGCTGTTTTTGCGATACCTCGTACCCCTGCCAGAATTTGCGGCTTTTACCAAAGGAACCAGTTACCTCCCCACCCTGGGAATCAGTTACTTAGTGGTGGCGGTCGCCTTTGGCATCGTGGTGACGTTCAGGTTGTTCCGCCCGGTCCTGGATTGGCAACGCCACCCAGAGATTCACGACCCCAACATGGTCCGAAACCTTGTCATGCGCATTCCCTTTTACCAATCAACTCTGTGCGCCTTGGTATGGCTTATTGGCATCGTGATCCTGGCGGTAGCTTCCGCGCAAACCTCGCTACGTTTGTCTTTGGCCATTATCGTCGCCACGGCCTTGAGCGGGTCTGTTGTCATTGTTTTGACGTATCTTGAGGCCGAGCGCCTGGTACGGCCTGTAGCAGCTACTGCGCTGGCCCGCCGGTTTGAAGACTCTACTCTTGAGCCGCCCATCGCTTCTCGTCTGCGGCTCACGTGGTTGTTAACTTCAGCTGTCCCCATCGTCGGAGTGCTTCTCATGATCGCGGGCTACTACGCGGGGCTCTTTGGCAATAACATCCGAGACATTATCCCGGCTGTTCTCACGCTCTCCCTTGTGGCACTTGTTACTGGATTCCTAGGTACAACCTTGTCCATTATGAGTGTTGTAGACCCCATCCTGGAGTTACAGGGGGCAATCAACAGAGTGCGTCGAGGAGAAAGCGACGTCCAGGTAGACATCTACGATGGTTCCGAGCTCGGCGTACTGCAGGCAGGCTTCAACGAGATGATGCGAGGTCTCAACGAGCGCCAGCGCATCCGCGACATCTTTGGGCGCTATGTGGGTACTGAAGTCGCCCGTCGAGCGCTTGAAGAAAAACCCCAGCTGGGTGGCGAGGACAGAGAAGTAGCGGTGATCTTTGTCGACGTCATCGGCTCCACCACCTTTGCCGTCAACCATGACCCGGAAGAGGTCGTGGCAGAATTAAACAAGTTTTTTGAACATGTAGTCGGTGTAGTTCACCGGAACAAAGGCAGCATTAATAAATTCCAAGGAGACGCCGCACTGGCGGTTTTCGGAGCCCCTATTACGCTTTCCGACGCCACGGGGCATGCGCTCACCGCCGCACGCGAGCTGCGGCAAGAACTCAGTGGGCTGCGCCTTGAAGCCGGCATTGGGGTTGCGTCTGGTCACGTTGTTGCAGGAAATATCGGCGGTCTTGATCGTTTTGAATACACAGTTATCGGAGACGCCGTGAATACCGCAGCCCGTCTCACCGAGATAGCCAAGAACACTCCTGGCCGTGTTCTGACCAACGCTGCAACGTTAAAGAAGGCCAACGAGGCGGAGCAAGCGCGCTGGACGCTTATGAAGTCCGTAGAACTCCGAGGACGCAGCATGATGACACAGCTTGCACGTCCCATCCGACCTACGCTCGCGGATCGTTCTTAA
>CpN1_242
ATGAGCACCAACGACATCTTCTCGCATATGGGCGTGAGCGAGCACATTGCACCGGCCCTCCGAACTGCGGCGTATGCGGCGCGAGCGCATGAGGACGGCAGTGCAATGACTCATGCCTGGTTGTTCACGGGGGCTCCTGGCTCAGGGCGTTCGGTGGCGGCGGTAGCGTTTGCAGCGGCACTGGAATGCGAGGATCCCCATGTGGCCGGTTGCGGTCGGTGCCCGCAGTGCCGTTCAGTGATGGCAAACGCGCATGCCGATGTAGTGCATATTGTTCCCCGCGAGCTGTCTATCTCTGTGGAAACGATGCGTGCGGAAGTCGTTGAACCAGCTGCAAAACGTCCCACGGTAGGACGATGGCGCGTGGTAATCCTGGATAATGCGGACAGGCTTACCGACGGCGCCGCCAACGCCCTTCTCAAAACTGTAGAAGAGCCCCCCGCGCATACCGTGATCATGCTGTGTGCCCCCTCCACGGATCCAACAGACATTATCCCAACGCTGCTTTCTAGAAGCCGCCACGTGTATGTTCCGCAACCGACCACGGAGCAAGTAGTGGCTGTGCTTACCCGCGATGGGTCAATTACAGAAGAAGACGCACGGCTGGCAGCAGCTTCCTCCGGCGGTCACATTGGGCGGGCTCGCTGGTTGGCCCGCGATGTTGAGGCGCAGCGCCGCCGCGCGAGCATATTGAACATGGCTGAGCTTGTTTTCCACGGTGACCAGGCATTCCAAGCGGTGACCGGAATCGTGAAAACTGTGACAAAGCAAGTAGAGGAGCAATTGTCGCAAGAAAACGACGCAGAGCTAGATAAACTACGCAACTCACTGGGCATGGGCGCCCGAGGCAAAGGCGTGCATAAGGCTTTGCGAGGATATGAAGCTTTCGTGCGCGATTTAGAGGAAAAACAGAAAAAACGGAGGACGCGAGCAATTCGCGACAGTCTGGATCTGTCTCTTGTGGACCTAGCGGGGTTGTATCGTGACGCTATCATGATCAGCTCGCACGCAGACGTGCCTCGGACTCATCCCGATATGGTCGGCCTAGCAGAGGAATTGGCGCAGCGGGTAAGCGCCGAAGGGCTGGTTGCCTGTGTAGATGCGATAAATCTATGCCGGGAGCACATTAATCACAATGTTCGCCCAGAAGTGGCTTTCGATGCAATGATCGGACGTATTCGGCTAGCCTGTGGAGCGCACTAA
>CpN1_243
ATGGCCTCGTCTCGCTCGCAATGTTCCTTGCCGCAAAACAAAAAGACCCATTCCACTGCGTCCATAGTGGCAGGTGCTCTTCATGCTCTCTCCTGGATCGCTCTCATCCTGGTGTGCTTCTTTGCATTCAAAAATGGCCACTTTTCGGAGCAGATCATAGGGCTTAGCTTCATTGCCGTAGCAGCCACCGGAATCTGGGTGGCAATCTGCGGGGTTAACCGCCGGCGAAACAACTAA
>CpN1_244
ATGTTTTCTGTGCAGGAGGCGGGTGTTTGCACAGGTAGGCTTTTCGACGCCCACCGCATGTTAGTATTCAGCCGCCACAGCTTTCTACTGTGGTGGCTGACCTATGCCTTTTAG
>CpN1_245
ATGAAAGCACGACGTGGAGTTCCATCAACGCTTAAAGCAATGGTCCAGCTTGCCCCAACGCTTATTTCTTCAGGAATTCTCAACGTAGAAGGCAACTCCTCCGCCATTTTTTCCATTCCTCAGCTTCTTGCTCGCTATAGGTTTACTACCGCACGCGAGGTTGAGCAGGCCTATCGCATTTGCCCCAATCGCATAGCGCTTATCGACGACGACGGCACCCTGACCTTCAGCCAGTTACGCAATGATTCGCTTACCGTCGCCCGGCACTTTGCATCCCTCGGCATCAATGATTTAAGAATCGGCGTCATGGCACGCAACGGCCGCGCATCCATTTATCCTCTTGCTGCTAAAGGCTACGTGGGGGCCTCGATCTACCTCCTCAATATTGGGTCTTCACCCGAGCAGCTAGTTGGCTGTATTAAACGCGATGGCATCAATGTACTGGTGATCGATGAGGAATTTGTAGACCGCCTCCCCACCGATCTCACCGGCCTGCATGTCATCGTTGGACACCGTGAAAAAGTCTCCTCCCAGCGCACCGCAGAATTGATCACTCTGGACGATATTGTAAGAAAACCGTGGGAAACCGCAGATATTTCTTTGCCTACATTCCCCAAGCACGGCAGCATCGTGCTCATGTCTTCCGGCACCACAGGCATTCCTAAAGGCGTTATGCGTAAAGAGCTCACGGCTCCCACGGTGTTAGAAAGCGTGCTCACACAAGTTCCGTGGCGCGCAAACATGACAATCCAACTCACAGGTTCCATCTTCCACACATGGGGATGGGCATGCCTGAACATTGCCTTCGGCCTGCGTTGTACGGTTATTACTCGCCGTAAGTTCGACCCCCAAGAAGCGCTTGCAGACGTCCAAAAACACAAGATCGACGCAATGATCTCCTCCCCCATCTTCCTGAAGCAATTCTTTGCGGTCGAGGGCCAAGAAAACTACGACTGCTCCAGCCTCAAATTCATCTTCTCCTCCGGCCACTCGCTCTCACCGTGGCTTGTCGACGCCGTCCACGAGCGCTTTGGAAAAATCCTTTGCAACCTCTACGGCAGCACTGAAATTTCTGCGGCCGCGATCGCCAGTATGGAAGAAATCGCAGAAAACCCGGCCGTGGCTGGGAAAATCTGCAAGGGTACCCAGCTGGTCATCCTCGATGACAATGACAATCCAGTGGGACCCGGAGTCCCCGGCCGTATCTTCTGCCATAACAACTTGTCGCTCACCGGATACACCGACCCCAACATCCCTATCCCACGCGTCGGAGACCTGGTCCAAATCGGCGACCGCGGTTATATCGATGAGAACAATTACCTCTTTGTGCTCGGCCGTGCAGATGACATGATCATCGTTGGAGGCGAAAATGTGTATCCTCGCTCCGTCGAAGAAGTCCTTGAGCCCATGGCAGGCATCGCTGATCTCTACGCAAGCGGCGTGGAAGACGAGGACATGTTTGAGCGCATCGCGGTATGGGTCGTTCGCTCAGATTCTCCTGAAGGGGCAGCCCTCACCGAGGATTCCATCCGCGACTGGGTAAAAAATAATCTCGCGGAACACTCCATCCCTCGCGATGTCCACTTTGTAGACTCTCTCCCCCGCAATGCCACGGGCAAAGTAATCCCCCGCATGCTCAAGCCCTAA
>CpN1_246
ATGCTTCGTAAACTTGTCACCGCCCTTACTTCAGCAGCGATCGTGGTTTCGCTGACCACGGCTCCCCAAGCACTCGCAGCTGAACGCAACATGGTAGTCCTTGGAGACTCTATTATTGCGGATTCCCCGGCGACACAGTTGCTAGCAGATCGTTTCACCTCATCGAGGAATTGTCGACGCTCCCCTGATAGCTATGCGGAACAAGCCGGGCGTCGCTTGGGGCTTCCTGTACGCAATTTCTCATGTCCGGGAGTGCAATCTATTTCCACAGGTTCCTTTTCCGGCGGACCCTTCAACGTAGAGGTAGATTCGGCCCTTAACAGTGGCGCTTTGAATACGGCTACCGCGCGAGTAGTGATCACCCATGGGTTCAACGACACATACTTCAACGGAGGTGAATCTGAGGGCGCTACGCGTGCACGTTTTGTCGCTGCTATGCGCCCGCAGATTGATCGAATCCGTGCAGCAGCCCCGCATGCGCGGATCCAGATCGTTGGCTATCCGACCATCGTTACTGGCAGCCGTATCTGTCCACTACACATCATTCCTAATATCACCCTTCCGGTGCCGGCGGGAGCGATGGAGCGCTGGGAGAACCTTGCACAGTGGATGAACGTAGACCTTGCTCATGCGACCGGGGTGGAATTTCTAGATTTAAAGCCGCACACCCGGAATAACGGCATGTGCGCTCCTGATGCAGACCGCTACTTCTCTGGCGTTATTGACTTCACCGCTGGCAGAGGCAATATGCCGCTCCATATCAATGCCCGCGGACATGAACGTATCGGCGAGATCCTAGCCAACAGCTAA
>CpN1_247
TTGAAGGGAATCATCTTGGCAGGCGGGTCAGGTACCCGGCTACACCCCATAACTTTCGGCATTTCCAAGCAGCTCATGCCGATTTATGACAAGCCGATGATCTACTATCCACTTACCACGCTCATTCAGGCAGGTATCTCTGAGATCCTGATCATCACAACTCCTGAGGATCAGCAGGCCTTTCAGCGTCTCCTGGGCACCGGCGAGCAATGGGGTATTTCCCTAAGCTACGCGGTGCAACCGTCTCCCGATGGGCTTGCACAAGCATTAGTGATCGGCCGCGATTTCATTGGCAATGACGACGTAGCGCTGGTCCTCGGCGATAACATCTTTGATGGCAATGACCTAGATGCCTCTCTTCAAAATTGCTACACCCCCGGTAAAGCCACCGTTTTTGCTTATGAGGTCTCCGACCCTCAACGCTACGGAGTAGTTAATTTTGATTCCCATGGCATGGCCACCGCGATCGAAGAAAAACCAACTCACCCAACATCCAATTTTGCTGTAGTCGGACTCTACTTTTATCCCAATGACGCTGCTACACTCGCAGAACGCCTGACCCCCAGCGAGCGCGGAGAATTAGAAATAACCGCGCTTAACAGCGCTTATTTGGAGCAAGGACGGCTGCGCGTCCACAAGCTAGAGCGCGGAAGTGTATGGCTGGACACCGGCACGATCGACTCTATGAGTGAGGCCTCCTCCTATGTTGAGGTTTTACAAAAACGCACCGGCTCAATCATCGGATCCCCTGAGGTGGCTGCGTGGCGCGCCGGGTTTATCAACGACTCCCAGCTACGCGCATTGGGTCATGCTCAGCTGAAGTCTGGCTACGGCAAATATTTGCTGCGTGCCCTAGGCGAAGGCTGGTAG
>CpN1_248
ATGAACATAGAAACCTGCCCTATCCAGGGCATGATGGTCATCCATCTCGACTTGCATGAGGACTCTCGCGGCTGGTTCAAAGAAAATTGGCAAGAGTCCAAGCTTGTCGGCTTAGGATTCACCGGTTTCCGACCAGTGCAAAACAATATTTCCTTTAATGCTGAGGCCGGAGTAACCCGCGGTTTACACGCAGAACCATGGGATAAATACGTCTCCGTAGCAACCGGCTCAGTCTTTGGCGCCTGGTGCGATTTACGCGAAGGGTCCGCAACGTTTGGCGCCACATTTACCATCACCATTACCCCTGAGACCGCTGTCTTTGTTCCGCGGGGGGTGGCCAACGGATTCCAGGCTCTTGAAGCTACCGCATACACCTATTTAGTCAACGACCACTGGGCACCAGACGCTCATTATTCTTTTGTCAATCTTGCTGATCCTGCATTAAACATTTCTTGGCCGATCCCCCTCGATCAAGCGACCCTTTCCAAGAAAGACACGGCGCACCCTCCGCTAGCATCAGCGGTACCCGTACCACCCAAGAAAGTACTGGTTACCGGGGCAAACGGGCAGCTTGGCAGGACTCTAAAAAAGGTCTTCCCCCATGCCGAGTTCTGCTCTCGCACCGACTTAGACATCACTACAGACATTACAGAGGCGCGTCGCTGGGCTGACTACAGCGTAATTATCAACGCCGCGGCCTACACAGCTGTCGACGCCGCTGAAACTGATTCAACTGCTGCTTGGCGTACCAACGCGGAAGCTCCTGCTCGCCTTGCCGCGATTGCTGCTCGATACGGGATCACACTGGTGCATCTCTCTAGCGACTATGTCTTTGACGGCGAACTCCCTGTTCACAGTGAACAAGAACCCTTCAGCCCGCTGAGCGTCTATGGGCAGTCGAAAGCTGCTGGCGATATTGCTGTAAGCGTTGCCCCACAGCATTATGTAGTGCGCACCAGCTGGGTGGTGGGAGAAGGGAATAACTTTGTATCCACGATGCTCTCCCTTGCCGCACGCAGGATCTCTCCCCAGGTGGTAAACGATCAGCTAGGCAGGCTCACCTTTACTGAGGACCTGGCCGCAGGTATCCGATTTTTGCTCGATAATCATGCCCCTTATGGGGTGTATAACCTCAGCAATTCTGGGGAGATTGTGTCCTGGGCGCAACTAGCACAACGGGTATTTACGCTGGCGGGGCGTTCGGCTTCCGACGTTCAACCAGTAAGCACAACCGAATATTTTGCAGGAAAAGCACCCGCTGCCCCGCGTCCCCGCCACTCAGCCTTGGACTTGAGTAAAATCACGGGACTCGGGTTCACCCCACGTGATTGGCAGGATGCACTCGCGAGCTACTGCACCACACTGGATGCAAAGGAAGGCTAA
>CpN1_249
GTGAGAAAGAATTTGCTTGTTACCGGCGGCGCCGGCTTTATCGGTTCTAATTTTGTCCGCCGTACTCTAGAAACCCGCAGCGATTATCGCGTGAGGGTATTAGACAAGCTGACGTATGCAGGAAATAGCGCTAACCTCGATGGCTGCGACGCGGAGCTGGTCGAAGGCGATATTTGCGATGCTGCGCTCGTCGATAAGCTTTTGAGCGATGCGGACGTGATAGTGCATTTTGCTGCAGAGTCTCACAATGATAACTCCCTGGAAGATCCTTCTCCGTTTATTCATACCAACGTAGTGGGCACGTTCACGCTGCTGGAAGCTGCTCGACGCCACCGTGTGCATCTTCATCACGTTTCTACGGATGAGGTCTTCGGCGATCTCGAGCTTGAAGACCCTAACCGGTTCACAGAGCGCACCCCTTACAATCCTTCCTCCCCTTATTCAGCGTCCAAGGCGGGTTCTGATCATTTGGTTCGAGCATGGGTGAGGTCTTTTGATGTCTCGGCTACTTTGTCTCATTGCTCGAACAATTATGGTCCTTACCAGCACATTGAGAAGTTTATCCCCCGGCAGATCACCAATATCTTAAGCGGGATTCCACCCAAGCTCTATGGCACGGGTGAACAAGTGCGAGACTGGATCCATGTAGACGATCACAACGATGCTATCCATGCGATTCTTGATCGCGGTCGCATAGGTGAGTCCTATATCATCGGTGCCGACAATGACCACGTGAATAATAAACAAGTCATCGAGTTGATCTGCCATCTCATGGGAGCAGATTCTTATGAGCACGTCGCCGATAGGCCAGGTCATGACATGCGTTACGCTATGGATTCCACCAAGCTACGCACAGAGCTGGGTTGGAAGCCTCGATTCACAGACACTGCCACCGGCATGCGCGAGGGTTTGAGCCATACTATTCAGTGGTATCGCGACAACGAGCACTGGTGGCGTCCTCTCAAAGACACCGTGGAAAACAACTATGCCAAGCGGGGTCAGTGA
>CpN1_250
ATGACTAGGCCACGGTTGCGTTCTACACCCGTTCCAGGTACCCGGGACTCCTACACAGGTGTGGATTTTAACCTCGGATTCCACGTACGTTGCTATGAGCTCATCATGGACTATGCGGTAGGCCCCAACCGGCTGGCGGCAGAGGCAACCTTATATATGGATAACTATCTGCCGCTTTCTCATCTGACCCTTGACTTTGCCGATAACCTCCGGGCTACGTCGGTAGATATCACAACAGCAGGCGGTGTGCGCACCGATGTGAAGCGATTCCGGCAGTCAGATAATAAACTCCGTATTTCTTTTACTGACCCAATACCTGCTGACGCGGAGTTTGCGCTCAGTATCAGCTATGCCGGAAATCCGCATCCTATCCGTACTTTCTGGGGTCTTATCGGCTGGGAAGAACTCACCAATGGTTCGCTGGTGGCCAGCCAGCCGTGCGGTTCACGCTCATGGCTGCCCTGCGACGATACCCCTGATGAAAAGGCGCTCTTTGACATCACATTCACGTGCGATTCCGATTACTCTGTCATTGCCAATGGCGGACTAATAAGCAAAAACACAAGTGGAGCCCGTACTACCTGGCGTTATCGCTCTGAGCACCCGTTGGCTACTTATTTGTCCACCATCCAGGTAGGCCAATATCAGGAAGAATCCCTCAATCACACTCCTCCGATCACCACTGTGCCTATTAGGGGTTACGTTCCTCCTCACATGATCTCCGGCTTTCGCAATGACTTTGCGCAGCAGGAAGAGATGCTGGCCATATTCAGTAAGCTGTTTGGCAGCTACCCCTTTGACTCCTATTCAGTAGTGGTAACGGAAGACGAGTTGGAAATTCCTTTGGAAGCCCAGGGGCTCTCCATCTTTGGCGCAAACCATGCGCGGGGCCACGGCCAATGGGAACGGCTCATAGCCCATGAGCTCTCGCACCAATGGTTTGGCAATTCTCTAGGCCTTGCACAATGGAACGATATCTGGCTGAACGAGGGCTTTGCGTGTTATTCGGAATGGTTATGGTTTGAGTATTCTGGCCGTGGTCCAACCGCTCACGAATCTGCACGCTTTCACTATGATCAGCTTGCTGCGCTTCCCCAAGATCTACTTCTCGCGGATCCGGGCCCAAAGGATATGTTTGATGATCGCATTTATAAGCGAGGGGCTCTCACTGTCCATGCTCTGCGCTGCGAGCTTGGCGACGCCCCCTTCTTCCGCGCCGTCCAACGCTATGTGGCGGCAGGCCGGCATTCAGTAGTAGAGCCGCATGATCTACGCCGAGAAATCCTCAAAGAAGCCTCTAACCCACAGCGTTGTGAAGAGCTCTGGGCCAGCTGGCTCTATCGCACGGAACTACCCGAGTTCCCCAACCCATAA
>CpN1_251
ATGAGTACTACACCTTTCCCCCGCTCGGAGCACCACTCGTTAGCAGACCTGCCGTTTAACGCTGATGTGCTTGAAACCATCGATGCCCCAGAGGCTCTCGACTGGGCTAAACGCTGGTCGCATGCAACCGAATCGGCTCTTGATTTTTCCGATCTCCAGCAGAGGATGCGATCCGCTCTCAATGTAGACACCAAGATTCCTTATGTGCTTCGTCGCGGTTCCTACCTCTATAACTTCTGGCAGGACGCGGATCATCCCAGGGGCCTGTGGCGCAGAACTACCTTGGATGCTTTCCTCTCAGGAACAGAGGAATGGCAAACCCTCATAGACGTAGACAAGCTTGCGCATGAGGAAAATGAAAGTTGGGTGTGGAAGGGCGCGCATGTTCGCCCCCATCACTTTGACCGGGCTCTCGTCCAGCTTTCCCGGGGTGGCGCCGATGCCGTAGAAATTCGCGAGTTCGATCTATGCGCTAACGACTTTGTCACCGCTGACCCTTTTCATATTCCAGAGGCCAAGACTCGCGTCAGTTGGGTGGATAGAGACACTCTCCTTATCGGAACAGATCTAGGCCCAGGAACACTAACGGATTCTGGATACCCGGCGCGGGCTTACACATGGCAGCGTGGTACTCCTCTTCAATCCGCCAAAGAGTTTTTTGCTGGTAAGACCAGCGACCTGGCGGTTTCAGCGTGGGCAGATTCTACTCCTGGGTTTGAGCGAAAATTTATTCGTCGCGCACTAGATTTTTATCGTTCACACACCTTTATCGAGCGTGACGAAGCGTTGCAAATAGTGGAAGTTCCCGAGGACTGCGAGCTTGCTTTTCATCGGCAATGGATGTTTGTTTTTCCGCGTGAGGATTACGCGGGTGTTCCAGCTGGCGGAGTCGGAGCCATTGTTTTTCAGCGCTTCTTAGACGGCGACCGCGACTTCCGTAGAGTGTTCACGCCCACTCCCACAACGAGCATTCAAGATATTTCTTTTACCAAGACCCGAATCATTTTGACCGTACTGGATAACGTCAGCTCCAGGTTAGAGGTGCTCAGGCTGGATTCTCTTGAGCCCGAGGACGCAACAATTCAATTACCGCCGCTCACAACGGCACGCGTCGTCGCTACCTGTGATGATAGTGATGAGGTGTGGCTTGGCGCGTCCTCTTTCACACAGCCTGATACGTTATTCCGCGTTGATGTGAATGATTCTCTTATTCCTGTTGAAGTCCGTCATGCCCCAGCACTTTTCAACGCCCATGGCATGGAGACTCGACAGCACTGGGCGATCTCTGCGGATGGGACAAAGATCCCGTACTTTATCGTCGGCGATTTTTCCCAAGGGCCGCGCCCCACGCTCGTGGGCGGCTACGGAGGATTTGAGGTCTCCCTGGTCCCCGGCTATTCAGCTACGAGAGGCTTAGGGTGGCTAGAACAAGGTAATTTTTATGTCCAACCCAATCTCCGTGGCGGTGGCGAGTTCGGTCCCGCATGGCATGAAAGCGTTATCAGGATGAACCGACCGCTTATTTATCAGGATCATCAAGCTGTGCTTAAAGACGTCCTCTCCCGCGGATACGCTTCCTCTGTCTTTGTACGAGGAGGTTCTAATGGTGGTTTGCTCACGTCAGTGGCGCTCACTTCCTACCCTGAGCTTATTCAAGGGGCTGTTGTTCAAGTGCCGTTGACTGATATGCTGCGGTATCACCAGTGGTCCGCTGGGTCATCGTGGATTGCGGAATATGGCGACCCTTCAGATCCACAAGAACGTGAAGTCTTGGAAAGCTACTCCCCGCTGCATAACATCCGCGAGCACTCGGAAGTTTCTTATCCACCGGCGCTGGTTACCACTTCTACCAGGGACGATCGCGTCCACCCCGCGCATGCTCGGTTATTCGCTGCGGCGCTAGCCGATTGCGGGCAACCGGTTGATTACTACGAGAATGTTGAAGGTGGCCACGCAGGAGCTGCCGATAATGAGCAGGTAGCTTTCATGGAGGCCTTGATTTTCACATGGTTGCAGGAACATGCAGACCAAGCTTCCCCTTCTCGCTCGATCTTTACTGAGGAAGGTTCTCATCATGACTAG
>CpN1_252
ATGAAGTTCCTTCGGTCGATCGCAGCCTTCTCGGTTGCTACTGCAACTACTGTCAGTCTTCTTGGCGCCGCCGTCGCACCGGCTGCCGGCGCAGCTGAAAAGACTCCCGCGCAGATCAGCAATGGCACTGCGCTAGCAGATGTTCACTTTGGTGCAACCCCGGATATAAGCCCGGTATGGCGCGAGAAGCTCGACAACGATCGTGTGGTGGAGGCGTGGGCGCACTCCCCTTCCATGAACCGCAACATCCCAATGGTGGTTCTCAAGGCCTCGAGCCCCGACCGACCAACTGTCTATCTCCTTAACGGTGGCGACGGCGGAGAAGGCCGCGCTAACTGGATCATGCAGACTGACGCGATGGACTTCTACAAGGGCAAAGACGTCAACGTTGTCATCCCCATGGCAGGTAAGTTCTCCTACTACACCGATTGGGTTTCCGATAACGCCGCCCTAGGCGGCAAGCAAAAGTGGGAAACGTTCCTTACCAAAGAACTTCCTGGCCCGATGGAATCCATGCTCAAGGCAAACAACAAGCGCGCCATCATCGGCATGTCCATGTCTGCCACCAGCTCGCTGCTGCTCGCCGAGCATGCAAAGGGCTTCTACGACGCAGTAGGTTCTTTCTCTGGTTGCGCAGCTACCTCCAACCCCATGGCTTATCAGTTCCTGCGCCTGACGTTGCAGCGCGGACACGCAACTCCTGAGCAGATGTGGGGCCCCATGGGTTCTGACTACAACCGCTACAACGACGCAGTCGTCATGGCTGAAGATCTCCGTGGCACGGAGGTCTATGTATCCAATGCCAGCGGCGTCGCAGGCGGACATGATATTTTGGCTAACCCCCGCTTCGCTGGCCTCGACCCGGCAATCGCTTCCGCTGGTCTTACCGCAGTAGTCGTAGAAGGCGGCCTCATCGAGGCAGGAACCAACATGTGCACCAACGACCTCAAGGTTCGTTTGCAGTCCCTGAACATCCCGGCTGACTTCAACTTGCGCAACACCGGTACCCACTCCTGGAGCTACTGGCAGGATGACCTCCGTGCTTCTTGGGCTACATTGGAGCGCGCTTTTAATAAGTAA
>CpN1_253
ATGGACAAGATTGCTGCTTTTTTTAGTAATCCACTCGGTTCGATCCACGCCTTTATCAACGAGGCTATCGGTGCCACTGTTCAGGCGGGCTCCGCAGGTTTGAGTAACTTCTGGCACCTAATCGGGTTGCTTTAA
>CpN1_254
GTGACTGAACATTATGACGTTGTAGTACTCGGCGCTGGCCCTGGTGGCTATGTCGCCGCCATCCGCGCAGCCCAGCTCGGTAAGAAAGTCGCCGTAGTTGAAAAGCAGTACTGGGGAGGTGTCTGCCTCAACGTTGGATGTATCCCGTCCAAAGCTTTGCTCAAGAACGCTGAGGTCGCACACATCTTTAACCATGAGGCAAAGACCTTTGGCATCTCCGGTGATGTTTCTTTTGACTTCGGCGTTGCGCACAAGCGTTCCCGCAAGGTTTCTTCGGGAATTGTCAAGGGCGTTCACTATTTGATGAAGAAGAACAAGATCACTGAGATCGATGGGCTTGGTAGTTTCAAAGACGCTAAAACGATTGAAATTTCCGAGGGCAAAGATGCAGGAAAGACCGTTACTTTTGACGACTGCATCATTGCTACAGGGTCCGTTGTTCGCTCTCTCCCCGGTGTAGAGATCGGTGGAAACATCGTTTCTTTTGAGGAACAAATTCTCAAGGAAGAAGCACCTAAGTCTATGGTGATCGTTGGCGCAGGCGCCATCGGCATGGAGTTTGCTTATGTTCTTGCCAATTATGGCGTAGAGATCACCATTGTGGAGTTCATGGATCGTGTACTTCCCAACGAGGACGCGGATGTTTCCAAGGAGATCGCTAAGCAGTACAAGAAGCTCGGCGTGAAGCTCCTCACCGGCCACAAGACCACCGCTATCCGCGACAACGGTCAGGGCGTAGAGGTAGACGTGGAGTCTAAGGATGGCTCCAAGTCAGAGACCATCAAGGCAGAGCGTGTCATGGTATCCATCGGTTTTGCACCACGCGTGGAAGGCTATGGCCTGGAGAACACTGGTGTAAAGCTCACCGACCGTGGCGCTATTCAAATTGACGACTTCATGCGGACAAACGTCGACCACATCTACGCTATTGGTGATGTCACTGCGAAACTGCAGTTGGCGCATGTTGCGGAAGCACAAGGCGTTGTGGCAGCTGAGACCATCGCTGGAGCAGAAACCCAAGAGCTGGGCGATTACATGATGATGCCTCGCGCCACCTTCTGTAACCCGCAGGTGGCTTCCTTCGGATACACCGAAGAACAAGCCAAGGAGAAGTTCGCCGGCCGGGAGATCAAGTCCGCTACGTTCCCATTCTCTGCTAATGGCAAGGCGCAAGGCCTCGGCGAGTCCGCTGGATTTGTCAAGATCGTTGCAGATGCTGAGTTCGGAGAGCTCCTCGGTGCTCACATGGTGGGCGCAAACGTCTCTGAGCTTCTGCCAGAGCTGACTTTGGCACAACGCTTTGACCTTACGGCGGAGGAAATCGGACGTAACGTTCACACTCATCCGACCCTGTCTGAGGCTATGAAAGAGGCAGCAGAAGGCATCATGGGACACATGATTAACCTATAA
>CpN1_255
GTGTCTGGTGGTATCAAAAACCTACAAATACACCTCATTGGTGAACTTGCTCACGTATTCTTTAAGTTCATGAGCAAGACATACGTTGGTTCGCGGCTGCGGCAGCTGCGCAAAGAGCGTGGCCTTAGCCAGGCCAATTTAGCCGGCACGCTTGAGCTTTCGGCAAGTTATGTCAATCAAATCGAGCACGATGTCAGACCTCTCACTCTTCCCGTGCTTCACCGAATCACCGAAGTCTTTGGCGTCGACGCCACTTTTTTCTCCAAAGACGATGCTTCACGGCTTCTAGCAGAAGTCCACGATGTCATGCTGGACAAAGAACTCTGTCCCGAGGACATAGACCTGCAAGAACTCTCCGACCTGGTAGATCATCATCCTGATATCGCTCGCGCCGTCGTAGAAATGCATCGTCGTTATCGCAATGTTCGAGACAAGCTCTCAGCGGCCACAGATGCCCGTTTAGTTAACAGCCTCGACGAGACACGGACAATCTCGGGGGCGCTTTCTATGCCTCACGATGAAGTTCGTGATTTCTTCTACGCGCGACAAAACTATCTAGACGACCTCGACCACACAGCCGAGGCCATCTCCGCCGAGTTGGGCATTACCACGTTTAATATCCGCGCTAACGAGGCAGCGCTCATAGATCGATTGGAATCACGGCACGGGGTGACCATTAAGGCTGGAAGAGACATCGGCAGCACTTTGCACCACTTTGATACACAGACCCGGGCGCTTACTTTATCCACCAGACTCATTACCGGTCAGCGCGCTTTTCGACTCGCCACAGAGCTTGCTTTTTTGGAGGCCAATGAGCGTATCGACGCCTACCTCGCCGACGCCTACTTCACTTCCAAGGAGGCACGTACCCTGGCACGGCGCGGCATCGCTTCTTATTTTGCAGCTGCCGTTATGCTTCCCTATCGGCTTTTTCATGCTGAGGCGAGGCGCTCCGGCTACGACATTGAATATTTATGTCAGATGTTTGGGGTGGGATATGAGACCATATGCCATCGGCTTTCAACCTTGCAGCGCCCTAATTTACGAGGCATCCCCTTCACTTTTGTCCGCGTCGATCGCGCCGGCAACATCTCTAAGCGCCAATCAGCCACGGGGTTCCATTTCACCCATGCAGGCGGAACTTGCCCATTATGGAATGTCTACGAAACGTTCACCAGCCCCGGCACCATCATGCGGCAACTCGCTCAAATGCCTGATGGCCGCAACTACCTTTGGGTGGCCCGAACGGTGCGGCACCATCAGGGGCGCTTTGGGGAAACTGGAAAAATGTTCTCCATTGGCCTGGGTTGCGAGGCACGTCATGCGGCGCGAACGGTATATGCACATGGACTCGATGTAAAAACTTTTGCCAACGCCGTCCCCATCGGGGCGGGGTGTCGCGTATGCACTCGTGAGGATTGCGCCCAACGGGCCTTCCCCGCAGTAAATAAGCTCATTACTATTGACGCCCACATGTCCTCTGTGGCGCCTTACTAA
>CpN1_256
ATGAGATATATCGCATTAGTTTTTAACTTTTACCCCACCCCAGCTCACACCTATTCGGTGTCAACCAAAATGCGTACTTTCATCAACCGTGAGAGCGCCCTTTTAATAGTCATTTAG
>CpN1_257
ATGACTGTAAATAACATCGACCGTGACGCAATCGCGCACGGCAAAATCACTGAAAAGCCGCTACGTGAGCGGCCAAAGTTCCCGACCTGGGCACTGAAGCTCACTATGGCCGTCACTGGCCTGATCTTCTGCTTCTTTGTGGTCTTCCATATGGTCGGAAACCTTAAGGTTTTCTTACCGTTCTATGAGGACGGTACGCATCCGATCGACGTCTATGGCGAATGGTTGCGCAACCTTCTTTATCCGCTCTTCCCGCACGGTGCATTCCTGTGGCTGTTCCGCATCACGCTGCTTCTCTGCATCGTTTTGCACATCTACGGCGCTTTTGCACTCATCGGCCGCTCGAGCCGTTCACGTGGTAAGTTCCGCCGCACCAACCTCATGGGTGGCATGAATTCCTTTACCACCCGCACGATGCTAGTGACTGGCGTTATTTTGCTTGCCTTCATCGTCTTCCACATCTTGGACCTGACTGTTGGTGCAACACCAGCCGCCTCTGAGGTATTCGAGCACGGCCATATTTACGCCAACATGGTGGCAAGCTTTAGCCGTTGGCCCGTCACTATCTTCTACATCATCGCGATGGTGACACTCTTCATGCACCTGTCGCACGGCATTTGGCTTGCTGCAAGCGACTTGGGCATCACCGGTAAGCGTTGGCGTGCAATCATTCTCTTCCTCGCTTACCTTGTTCCCGCAATCGTAATGATTGGCAACATCGCAATTCCGCTGTCTATCGCATGCGGCTGGATCAGCTAG
>CpN1_258
ATGAGCTTTAACTCTGAAACCGCTACTCGCCCTGAGTTCACCCAGCCAGCTTCCATCGTCGATGGCGTAAAGCTGGGCAGCATCCTTGAATCCAACGAGCCCAAGGGCGTTCCTACCAAGGACATGTGGGAGTACCAAAAAGACCACATGAACCTGGTTTCCCCACTGAACCGTCGTAAGTTTACGGTCCTTGTTGTGGGAACCGGACTTTCCGGTGGCGGCGCTGCTGCTGCCCTCGGTGAACTGGGATACAACGTGAAGGTCTTCACGTACCATGACGCTCCTCGTCGTGCGCACTCCATTGCTGCGCAGGGTGGTGTGAACTCCGCTCGCGGTAAGAAAGTGGACAACGACGGTGCTTACCGCCACGTGAAGGACACTGTGAAGGGGGGCGACTACCGCTGCCGCGAGTCCGATTGTTGGCGCTTAGCGTATGAATCCGTACGCGTCATCGACCACATGAACGCCATTGGTGCTCCTTTCGCTCGCGAATACGGTGGAACCTTGGCTACTCGTTCCTTCGGTGGCGTGCAGGTTTCCCGTACGTATTACACGCGTGGTCAAACAGGCCAGCAGCTGCAATTGTCCGGTGCTGCAGCATTGCAGCGTCAGATTGGCCTCGGGACTGTGGAGATCTTTACGCATGCAGACATGCATGATCTGATCCTTACAGAGGAAAACGGCAAGAAAGCCTGCCGCGGTATTGTCACCCGTAACCTGATCACAGGCGAGCTCACTCCTCATACGGGCCATGCAGTCATCCTGGCTACTGGCGGTTACGGCAACGTCTATCACATGTCTACGCTGGCTAAGAACTCCAACGCATCGGCAATGATGAGGGCGTATGAGCTCGGCGCTTATTTGGCTTCTCCGTCTTTCATTCAGTTCCACCCGACAGGCCTTCCGGTTAACTCGGAATGGCAGTCGAAGACGATCCTGATGTCCGAGTCTTTGCGTAACGACGGCCGCATCTGGTCCCCACTCGAGCCCAAAGACGATCGCGATCCCAACACGATCCCTGAAGAAGAGCGCGACTACTTCCTTGAGCGCCGCTACCCGGCATTCGGTAATCTCGTGCCTCGCGACGTAGCATCGCGTGCTATTTCTCAGCAGATCAACAAGGGACTCGGCGTTGGGCCTCTGCACAACTCCGCTTACCTGGACTTCCGCGATTCCATTGAGCGTCTTGGTGAGAACACAATCCGTGAGCGTTATTCCAACCTCTTCCAGATGTATGAAGAGGCAATTGGTGAGAACCCATTCAAGGCTCCGATGCGTATTGCCCCGACTTGCCACTTCACCATGGGCGGCTTGTGGACGGACTTTAATGAGATGACCTCTATCGACGGTCTCTTTGCCGCAGGTGAGTGCTCCTGGACCTATCACGGTGCAAACCGTCTGGGCGCTAACTCCCTGCTTTCTGCCTCTGTCGATGGCTGGTTTACCTTGCCGTTTACTATTCCGAACTACTTGGCTAACCACCTTGGAGAGGCCAAGCTAGCTGAGGATGCTCCTGAAGCAGTTGCTGCCGTGGCACGAGCTCAGGCTCGCATAGACAAGCTCATGAACATTAAGGGCGATGATCCTCATGGTCCTGAGCATTATCACCGCCAGCTGGGCGATATCCTCTACTTCTCTTGTGGCGTTGCCCGTAACGTTGAAGATCTGAAGACCGGTATTGAGAAGATTCGGAAACTCCGTAAGGAATTCTGGTCCAACCTCCGCATTACCGGTGAGGCAGAAGAGATGAACCAGGTTCTTGAGTACGCATGCCGCGTAGCTGACTACATCGACCTCGGCGAGCTCATGTGCGTTGACGCGCTCGACCGCGATGAGTCCTGTGGTGCGCACTTCCGTGAAGATCATCTCTCTTCTGAGGGTGAGGCAGAGCGTGACGACGAAAACTGGTGCTTTGTTTCCGCTTGGGAGCCAGGCGCACAGGAACACGAGTTCATTCGCCATGCTGAGCCACTCACATTCGAATCGATCCCGCTGATGACAAGGAACTACAAGTAA
>CpN1_259
ATGAAACTCCATCTTGAAATTTGGCGTCAGGCCGGTCCTCACAGCGAAGGTCATTTCGAGTCCATCGACGTCGAGGACGCCGTAGCGCAGATGTCTATCCTTGAGCTGCTGGACCACGTCAACACTGGCCTGGTTGAGGAGGGCAAAGAGCCCTTTGTCTTTGCTTCGGACTGTCGTGAAGGCATCTGTGGCACCTGTGGCCTGTTGGTTAACGGACGTCCGCATGGCCTGGACAAGAACAAGCCTTCCTGCCAGCAGCGCCTTGATCACGTGGCAGATGGTTCGACCCTCAAGATCGAGCCTTTCCGTTCTGCTGCTTACCCAGTGATCAAGGACCTCGCTGTTGATCGCTCGGCTCTTGACCGAGTGATGCAAAAGGGTGGCTACGTTTCAATCAATGCCGGCACGGCTCCGGACGCAGACACCATTTACCAGAACCACGAGAAAGCTGAGCTTGCTCTTGACCATGCTGCATGCATCGGTTGTGGCGCCTGTGTAGCTGCGTGCCCCAACGGTGCAGCGCACCTGTTCACGGGAGCAAAGCTTGTGCATCTCGCTCTTATGCCTTTGGGTCGTGAAGAGCGTGGCAAGCGTGCCCGCAATATGATTGATGAGCTTGAGACCAACTTTGGTCACTGCTCGCTGTATGGCGAGTGCGCAGATGTCTGCCCGGCAGGCATTCCGCTTTCCGCCGTCGCAGCTATCAACAAAGAGCGGGCCCGCGCTTTCTTCCGTGGTAAGGACGACTAA
>CpN1_260
ATGTCTCATTCAGCACCTGCAACGCAGGAGACTGCGGGATACCCAGTTTTCGAGGGGCGCATGCACTACATCGATGGCTATGACCCCGCGAGCCTTTGGGCACCGCATTCGTCGCTACAGCGTACGAGTACGTGGGTGGGCATGGGTGCCATTCTTGTTTCCCTTGCAGGTTTCGGCGCGCTGATCTTTGGCTTGGGTGCTGCTTCTGTAGGAAGCCAAGATGCCTGGGCTACCTACGTTATTATTGGCGCGGTTCTAGGTTTTGCTCTGCTCATTGGTGGTTTTCTTTTGGTCCACCATGGTCGCCGCAACTACCGTCAGTATCGTGCTGAAACCGGTCGCATGAATTAG
>CpN1_261
ATGAGTGTTATGGCACAACATGCAGCTCCACGCGGACTCGCGGTTCCTGGTCCCCCTCCTGAAGCGGAGGCTGAAAAGAGACGTGCGCTACGGAAGCACAAGACTATTGCTACGGGCTTACTTTTTGTTGCTGCGGCGATTTTTTTGAGCTGTCAGTGGTATACCTCGGTGACTGATCCCACCCCTGCATGGGTGGGCTTTGTCCGGGCGGCCGCTGAGGCCGGAATGGTCGGAGGCTTGGCCGATTGGTTTGCGGTAACTGCTTTGTTCCGATATCCCTTAGGCATCAAGATCCCTCATACGGCGATTGTGCGTCGGAAGAAGGATCAAGTGGGAGTAGCCCTGAGCGGATTTGTAAGCGAGAACTTTCTCAACGCAGAACAAATCACAGAGAAAGTGTCCCAAGCACATGTAGCTAGTCGCATCGGTGAGTGGTTATCTGAGCCGGATAATGCTGAGACCGTGTCGCGCGAAGTCGGTGCTTTTACCGCGAAGGCGGTCCGAGCGCTGGATCCTCAGGACGCAGAGGCGGTTATTAAGAAAGCAATTGTGGAAAAGCTCGCTGAGCCGGAGTGGGGACCACCCCTTGGCCGACTCTTACAGCAGCTCAATCAGGGCGGCCAGACGGAACCAATAGTGGATCAGCTGGTTTCTTGGCTGCATAAGAAGGCGCTGACGTCGGAAAGCTTAATCCTCAAGATTTTGGGAGAGCGCGCGCCTTCTTGGGCGCCAAAGTTTGTCAATGAGCTGGTGGGCGAGCGCGTGTATCGGGAGCTTATTCAGTGGACGGCTGCGGTGAAGAGCGATAAAAATCATGAGGCTCGGCAGGCAATCAGGCGTTTTCTGGAAAAATTCGCTGATGATCTGCAGACGGATCCGGTTCTGATCCAAAAAGTGGAAGACGTCAAGCACGATGTGATGGGCTCGGCGCCAGTGCAGGATGCTGCCTCGACCATCTGGGCTCATGTGTCTAAGAACGTGATCCTTGCTGTGGAAGACGCGGACTCCCTGCTGCGCCAAAAGATTAAAGAATATGCGCTGGAGTGGGGTAACCGGATTCACTCCGATGATGCACTGCGTGCAGACCTTGACGCGCGCATCACCAAGGCTGCAGCTTTCCTTGCGGACAATTATGCGGATCAGGTGACGTCGATTATTTCGGAGACCATCGAGCGCTGGGACGCGGATGAGGCCAGCGACAAGATTGAGTTGATGGTGGGTAAGGACCTGCAATACATTCGTCTTAATGGAACAGTCGTGGGTGCTCTTGCCGGCTTGGCCATCTACACTGTTTCATATTCACTCTTTGGGGTGTAA
>CpN1_262
ATGACCTTTGTTTTCCTGATTTTTGGTTACCTTCTTAAGGCGGCAGTTTATCTTGCAGTGGCTGCTGCCCTGATTGGCGCGGGATTAGCAGCTGCAACGCGAGCCGATGCTTTTGAAGCAGGAGACCGACAGAACAAGTGGATCTGGGTGGGGCTGCTTCTGCTAGCGGCCCTCATGGTGTATCTAAAAGTCCAGTTCCTTTCTTGGATTGGATTGGTGATCATTGGCCTGTATTGGTTTGATGTTCGCCCTCAAATCAAGAACATCCTTAATGGTAACTATGGCTGGTGA
>CpN1_263
ATGGTAACTATGGCTGGTGACCGAGGTATGGCTAGCGATAAGACGGTGGTGGTCACGCTACTGGATCCGCTGGCAACAGCTGATGATGTGAAACAGCTTGCGGCAACCGCCAGGCAACAGGGGATGGGAATCTGCGTGGAGCCCTCGCTATTGCACGCAATCGATGCAGCAACGGAGCACGCTGAACAATTCCCCGTGGTCTCCTGGGCGGGATACCCCACAGGTAAGCATCATGTGCTGATTAAGGCGTCTGAGGCTCGGCTCGCAGTGCAATCTGGGGCAACGATGGTGATTTATGTCCCTGATCCGGCTTCGCTTATCCACACCACCGGTGCAGCCTTTATCGGAGAGATCGTGGCAGCACGCGAGGCCGTGCCTCATCCTGCCCAGCTCGCGGTGCTTGTCGACGACACCCTTCTAGGTGAAGAGCTACGTGCCCGTGCACATGAGTGGTTGGCAAAAGTAGGCGTGGACGCGGTGGTCTCCTATAGCGTGGGTGATCACGAAAAGAGCGGAATCCCGCTGTACGTTTTATGCGATATAAGTGAAGCCCCCGTGCACAAGGCAGCGGGAGCTCATGGAGTTCTGGTAACCGGGCTTTAA
>CpN1_264
GTGTCTAAAACTATTGGTTCTCGCATTAGTAAACTTATCCTCACAATCATCGTTGTACTGATGGTCCTCCTGCTGCTGGCCGAGTTCGGCGTACGCTGGAGCATCAGCAAACAACTCAAAGATGCTGTGGGTTCCAATTCCACTGGTCAAGAAGCCAGCATCTCCTTCGGGCCAACTCCTTTACTTTTTTCAGCCGTAACTCAAAACATCCCTAGCGTTACTATTGAGTCGCCTTCGACTGTCAATATTAAGCACCCCGGCGGCGCCAACGCCGTCCCAGAGGTCACCGGCACGCCTCAGGCCTTTATTAACGTGGATTCTTTAAATATTTCCGATCCCGATAACCCAGTCGCGGCTTCGCTCTCACTTCGGACCACGCTGGCAGACGACTACCTCCTAGCCGTACTCCAAAAAAGCATCGCCGAAAATCAGACACATCAACCTGCTCCGACCGAAGGAAAGGATAACGAGCTGGGCGCACTCGCAGGTACTTTCCTCCAACAGCTTATTCAGGTAACTGGGATCACCTCTAACCCTGCAGATGGCACGGTGAAGGTGGATATCACAGGTGGAGCAGCCAAACTTACGCTTAAACCGGAGGCTGTCGACGGCCGGCTGTCCTTCACCGCCACCAACGCCAGCTTCCTCGGAGTTGAGCTGCCTTCTACAGTTTCTGACGCCCTGACCAAGGGTCTACGCGATCAGGCCAGCACGATGGCCGGAAATCTTAAGATTAAAAGCGTTAAGGTAGTAGAGCATGGCGTCACAATTGAAGTTGACGGAGAGAATGTCAATCTCAACGAGCTAGGCAAAGAGAAGGACCAGCAACCGGTAGCCCCCACGCGTTAA
>CpN1_265
ATGGCCGATGGAATTAACTCCACAGTTACGGTCGAACGCTCAGATGGCCCGCGTCTTCGTGGCACAGCCGCAGGCATCGGAACAGATCTTGAGCTTGAGGATGTCTCCCACAAGGAGCTGATTGAAGCCCGTCGGACCGGCGATATCGCTCTGGTGCATTCGTGGGAGCTAGTCACCGCCGTCGATGGCCCAGGCACTCGCATGACCATGTTCATGGCGGGCTGCCCTCTGCGTTGCTTGTACTGCCACAACCCCGATACCATGCAGATGAAAAAGGGAACGCTCGAACGGGTGGAAGACATCATTAAGAAGATCAAGCGCTATCGCAGGGTCTTCAAAGCCTCCGGCGGCGGACTCACAATCTCCGGCGGCGAGCCGCTCTTTCAGATAGCCTTCACACGCAGAGTACTCAAAGAAGTACACGACGCAGGGATCCATACCACCATAGACACCTCGGGGTATCTGGGTGCTCGTCTCAGCGATGAGGACTTAGAAAACATCGATCTTGTGCTTCTCGACGTCAAAGCAGGCGACGAGGAAACTTATCGCCGCGTTACTGGCCGCGAGTTACAACCAACTATTGATTTTGGCAATCGTCTCCACGCCGTGGGCAAACCCGTATGGATTCGTTTTGTACTCGTTCCTGGGCTCACCGATTCTCCAGAAAACATCAATAAGGTCGCGGACATCGTTGAGCAGTGGAAAGACAACGTAGAACGCGTCGAGGTACTTCCCTTCCACAATATGGGTGCGGATAAGTGGCATGAGCTTAACCTTCAGTACGATCTTGAAGACGTCAAGCCTCCGACAGAAGAGTCGGTTGCTTTTACTAAGAACGTTTTTCGTTCTCGCGGGTTGCTAGTCCCTTAA
>CpN1_266
ATGTCTTCCAAGACTTTTGAAGAGCGCCTCAACGACATGAAGACCCAGCGCAACGAGAACAATGCAAATGCAGGTCTCTATCATGCAAACATCAACGTCCTCGATCAGAAGACGCTTGAGGATGCCATGGAGAATCCTGACAAGTACCCGAACCTCACCGTTCGCGTCTCCGGCTACGCCGTGAACTTTGTCAAGCTCACCCGTGAGCAGCAGCTCGACGTTCTCTCGCGTACCTTCCACCACTCCGCATAA
>CpN1_267
ATGGCAAAAGCCGTCAAAAATAGCTCAGCCCCCGACGTACGCGCCCAGGACCGAGTAAAACTAGCGGCTATGCCATCTAGGAATCTCTGTATCCCTGAACTACAAGGATCACAGTCACTCGATTTTAGAGAGGGCACTTACTCGATGACCACCGCCCAACAAGAAACGAACGTATCTGCTTGGGAAGGCTTTGCCGCCGGACCATGGCAGGAAGACATCGATGTTCGGGACTTTATTCAGCGCAACTACACTCCCTACGATGACGACGCCAGCTTCTTGGCAGGCCCCACAGAGAAAACGCTCCGTGTATGGGACACCTTGGAAAAGAATTACCTTTCCGTAGAGCGTAAGAAGCGCGTTTTTGACGTAGACACCGACACCCCTGCGGACATCGACGCATTCCCTGCCGGGTACATCTCTGAAGACGACAACGTCATCGTTGGCCTGCAGACAGACGTTCCGCTGAAACGTGCGATGATGCCTTTCGGTGGCTGGCGCATGGTTGAGACCGCCATTAAAGAAGCCGGCAAAGAAGCAAACGAAGATATTAAGAATATCTTTACCAAGTACCGCAAGACCCATAACGAGGCAGTCTTTGACATCTACACCCCTCGTATCCGTGCAGCGCGTTCTTCCCACATCATCACAGGCCTTCCCGACGCATATGGCCGCGGTCGCATCATCGGCGATTATCGTCGCGTGGCGCTATACGGAGTTGATTTCCTCATCGAGGAAAAGAACCGCGCCAAAGACGCTGTAGCAACTGAGAACTTCTCTGAGCACTGGGCTCGTTACCGCGAAGAGCACTCCGAGCAGATCAAGGCCCTCAAGAAGCTGAAGATCATGGCCGCTGCCTATGGTTTTGATATCTCTCGCCCAGCCAAGACGGCTCAAGAAGCTGTTCAGTGGACATACTTTGCTTACCTAGCATCAGTTAAATCCCAAGATGGCGCCGCCATGTCCATCGGTCGTCTCTCAGCATTCTTGGATATCTACTTCGAGCGCGATCTCGCCTCAGGGCTGATCACCGAGGAAGACGCCCAGGAAATGATCGATGCTCTCGTGATTAAACTGCGCATCGTCCGTTTCTTGCGCACCATCGATTATGACCAGATCTTCTCCGGAGATCCTTACTGGGCAACCTGGTCCGACGCTGGCTTTGCAGAAGACGGCCGCTCCATGGTGACCAAGACCTCCTTCCGACTGCTACAGACCCTGCGCAACCTGGGTCCTGCACCAGAGCCAAATATCACCATCTTCTGGGACCCCGAGCTGCCCGAAGGTTACAAGGACTTCTGCGCTGCAATCTCTATTGAGACCTCCTCGATCCAGTACGAGTCTGACAAGCAGATTCGCGATCAATGGGGCGATGACGCCGCCATCGCTTGCTGTGTGTCACCCATGGCTATTGGCAAGCAAATGCAATTCTTTGGCGCCCGCGTCAACAGTGCAAAGTCACTGCTCTATGCAATGAACGGCGGCCGTGATGAGGTCTCTGGCAAGCAAATCACCGAACCAGGTTTGTTCGCCCCCATCCAGGGTGATGGCCCATTGGACTTCGATGAAGTCTGGGAAAAATACGAGAACATGCTCGATTGGGTCGTAGGCACCTATATTGAGGCACTCAACATCATCCACTTCTGCCATGACCGCTACGCCTATGAGTCCATCGAGATGGCTCTGCATGATTCCAACATCGTCCGCACCATGGGATGTGGCATCGCAGGTCTGGCTATCGTCGCCGATTCGCTTTCTGCCATCAAGTACGCAAAGGTCACCCCTGTACGCGATGAGACCGGCCTCATTGTGGATTACATCACTGAAGGCGACTTCCCACGTTATGGCAACGACGACGACCGCGTCGACGACATTGCCGCAACCATTGTTCACACAGTGATGTCCAAGATTAAAGAGATCCCGCTCTACCGCGACGCCATCCCGACACAGTCTGTGCTCACAATCACCTCAAACGTGGTGTACGGCAAGGCAACCGGCGCATTCCCATCCGGACACAAAGCTGGTACCCCGTTCAGCCCCGGCGCAAACCCAGAGAATGGCGCAGATACCCATGGCATGGTCGCTTCCATGCTCTCGGTAGGCAAGTTGGATTATCAGGATGCTCTCGACGGCATCTCCTTGACCAACACCATCACTCCTTCCGGTCTTGGCCGTACGGCTGATGAGCAGGTCAAGAACCTGGTCGGCATCCTCGATGCCGGGTTTATCATGGATGAAGAGTAA
>CpN1_268
ATGGCCGATCATGCCCATAATCTCCGAGCTTCCTTTGGGCAAGGTCGGCCATCGTCGCGTCCTGTAGGAGTAATAACCCGCGAAACAACGGGGTACAACCGCCTCCGAAGATGCGATCGGTGGATGGCGCACCACCCGGATATACGTACAGCTCTGCGTAGAGCCCAAAACCCGCTGGCCCTGGATGTAGGCTATGGCGCCAGTTTCACCACCACGGTGGAGTGGGCCCGCTGGTTGCGCACAATACGTCTTAATACCCAGGTAACGGGATTAGAAATCGATCCCGAACGGGTTCTGCCACCACGCGATGGAGTCACCTTTGAGCTCGGAGGTTTTGAATTAGCAGGATATCGGCCCACGATTGTCCGAGCTTTCAATGTCCTACGCCAGTACGACGTTGACCAAGTACACGCCGCATGGGACATGGTTACCTCGCGACTTCAACCTGGCGGCTTTTTCATCGAAGGCACCTGCGACGAGCTTGGTCGACGTTCCACCTGGGTTTTGCTTGATAGCTCAGGCCCCCTATCGCTCACCCTTGCATGGGATCCCTTTGACGTAGAGCGCCCCTCCGACATTGCCGAGCGACTCCCCAAAGCACTCATCCACAGGAATGTCCCTGGTGAGAAGATCCACCAGCTACTTTCGCTTGCCGACGCCGCCTGGAACCGCAGCGCCCCCTGGGCCTCTTATGGGCCCGCGTGCGCTGGCGAGCAGCCCGCGCCTCCCTAG
>CpN1_269
ATGACAACGCGTAGCGAAAACACTGTCACCATAAATCAGCCAGCTGAAAAGGTGCATGCAGCCCTCACCAACCCCGATTACTGGGCGTTCGTCGTGGAAAACTTGAGCCCAGAACCCGGCCAGGTTCACGAGTTCGCAGACGCCAACGGTGGCGCTGTGGCAACGCTCTTTGAAGTTCTCCCCCTCGAGATACTTCCTGAGGCTGTCCGTGCAATGATCAGCCAGGCCCTGAAAGTTAAGCGTGTAGTAACCGTCGGTGGTCTCAATGGAGACACCGCCCCCATCAGCTACACTGCCGACGTAAAAGGCACCCCTGTGGACTTCAATGGTGAGATTTCCCTGACCGGTGCAGGTCAATCCACCACACTGTCTTATGCAAACGAAGTCACCGTAAACATTCCATTCATGGGTGCAGCTATCGAGCCCAAGATCGGCGAGGCCCTCGGCGAGCTCTTCCAAAATGAAGGCAACCTCACCGCACAGTGGATCTCCGAGAACCTCTAA
>CpN1_270
GTGACGGATACATCGCTGGCCCAAACATTCGCCGAAATTCGCCCCGCGATCGAGCAGCATGCCGATATTCGCGTGGACTCTCTTTCCTTTTCTGAACTCACCACTCTCCATCTCGGCGGCACGCCTATCGCCGCTGTTCGTTGCGGCTCACGCGCGTCCGTGGTGCATGCGGTGAAGCTTCTCGACGCCCACCGTATTCCTCTTCTCATCGTAGGCGGTGGCTCTAATCTGGTGATCGCTGATGGCGATATTCCAGTCGTTGCTGTGATTGTGGAATGCAAAGAGATGTCAGCAGACATGCACACGGGAAAGCTTGTGGCAGATGCCGGTGTGGTGTGGGATGAGGTCGTCGCTTTTGCCGTTGAGGCGGGGCTTGGGGGGATCGAATGCCTTTCCGGAATACCCGGCTCTGCTGGAGCTACTCCTGTGCAAAATGTTGGGGCATATGGTGTAGAAATAGCAGACGTCTTGGTAAGCGTTGAACTTTTGGATCGTGCTACTGGTGAGGTCTCTGAGGTTCCTGCTGCGGAATTAGACCTGGCCTACCGGTACTCCAATCTAAAATTCACGGGGCGGGGCGTAGTGCTGGGCATCACGCTGCAGCTAGCGTTGGATGGTCTTTCAGCACCATTGCGCTTTGGGGAATTAGCGCGTCTGTTGGGCGTAACGGCCACTGGTGGAGAGCAGATCCGTTGGAACTCTAGGGAGGTTCGGGAGGCCGTCCTGCAATTGCGCCGGGGGAAAGGCATGGTCTACGACCCCGATGATCATGACACCTGGTCCGCCGGATCGTTTTTTACCAACCCGATTATTAGCGATGCGCTTCTGGCTAGCGTACGCACTCGGGTGGCGGAACTCTGCACTCCAGAGGATGCCGCAGCGATGCCGTGCTATGCGGCGGGATCTGGAGCATGGAAGCTTTCTGCAGCCTGGCTTATAGATAGGGCAGGCTATAAGAAAGGGTATCCCGAAGGTGCGGTGGCTCGTCTTTCCACCAAGCACACCCTGGCGCTGACCAATCGGGGTAACGCGAACACCGCAGATCTGGTGGCGTTGGCACGCGATATCCGTGATGGGGTCCAAGAAACTTTTGGGGTGGCTTTGGAACCAGAACCAGTATGGATTGGTGTCGAGTTTTAG
>CpN1_271
ATGTCAGCATTTGAGACCAAAGCATGGCTGCAGTACTACCCAAGCTGGACACCTCACAGCCTTGATTACGGAGACACCACTCTCCTTGATATTTATGACAATAACTTGGCCATCAACGCAGACAAGCCAGCCACCTATTTCTTTGGGAAACGTCAAAGCTATGCGGAACTGGATAAGCAGGTACGCAGCGCGGCTGCAGGCCTTCGAGCTCTCGGCGTCCGCGCTGGAGACCGGGTAGCCATCTGTCTGCCCAACTGCCCCCAGCACGTCGCCGCTCATTATGCGGTACTCAAGCTTGGGGCGATCGTCGTTGAGCATAATCCTCTCTACACGGCACATGAACTTGAAGCGCCCTTCACTGACCATGGCGCACGAGTGGCCATTGTATGGGATAAAGCCGCCCCTACTCTGGAGAAGCTGCGACGCACCACCCCCCTAGAAACCATCGTCTCTGTCAACATGATCGATGCGATGCCTCCACTGCAAAAATATGCACTCAAGCTGCCTATCCCCACCTTGATGAAAAAGCGCGATGCCCTTACCGCACCAGCGCCAAATACCATCCCATGGCAGATCCTCACTGGTAGTGCACTTGGAGGCCAGGGTGAAGACATCGTCTCTTGCCCCGAAGTAACCAAAGCCTCCGTAGCCCTCATTCTCTACACCTCTGGCACTACGGGAGCCCCCAAGGGGGCTCAGCTTACCCACGGCGGCCTCTTTGCCAACCTTCTACAAGGAAAGGCCTGGATCCAGGGATTAGGAGACCAAGATGAACGCCTCCTCGGAGCCATCCCAATGTTCCACGCCTACGGTGTTACCATCGTCCTCAACCTGGCGATTTATATCGGCGGAGAGATGGTGTTGCTTCCTGCCCCACAGATCCCACTCATCATGAAAACCATGAAGAAAGAACCCGTCACCTGGGTTCCCGGGGTTCCCACCTTGTACCAAAAGATCGCCGAAGCCGCCGAGAAATCCGGTATATCCATATCCAGCGTTCGTAATTCTTTCTCCGGCGCCTCCGCCTTGCCCGTGGATACCGTTGCATACTGGGAAAAACTCACTAGTGGCCTCCTCGTGGAGGGCTATGGCCTCACAGAGACTTCCCCCGTTATCGTCGGCAACCCCATGACTTCAGACCGTCGTCCCGGGTATGTAGGAATCCCATTCCCTGACACTGAAGTTCGGATTGCTAACCCTGAAAACCTCGATGAGACGATGCCCGACGGGCAAGAAGGCGAAATTCTTGTTCGTGGCCCCCAGGTGTTCGCCGGTTACCTCAACCAACCCGAGGCCACCGCAAACAGCTTCCACAATGATTGGTACCGCACGGGCGACGTCGGCATCATGGAAGAAGATGGTTTTATCCGCCTGGTTGCCCGCATCAAGGAAGTCATCATTACCGGAGGATTTAACGTATATCCGGCGGAAGTGGAAGACGTTCTCCGGCAGCATCCTGACGTCCTCGACGCCGCCGTAGTGGGTCTTCCGCGTAGTGATGGTTCTGAGTCTGTTGTCGCCGCAATCACCCTCAATGAAGGCGCAGCTCTTGACCCTGAGGGGCTCAAAGATTATTGCCGTGAGAACCTCACTCGCTACAAAGTTCCGCGCACCTTCTATCACTTTGAAGAGCTTGCCAAGGATCAGCTAGGGAAGATCCGCCGCCGTGAGGTACAGGCAGAACTAATTCGGAAGCTTAAAAAGTAA
>CpN1_272
ATGGCGTATATGCGTATAGCCATGATTTCGATGCATACATCTCCGCTGCAACAGCCGGGTAGCGGCGATGCCGGTGGGATGAACGTCTATGTTTTATCGATGGCGAGGGAGCTTGCGCGTCGTGGCCTGGAAGTAGATGTTTTTACACGAGCGACGCGCCTTAGTCACGGTGAGACCGTCGATGTAGAGCCGGGGCTTCGGGTCATTAATATCGTGGCGGGCCCCTATGAGGGGCTGTCCAAGGAGGAGCTGCCCACCCAACTGGCAGCATTCGCGGGCGGGATAGTGCAGTTTGTTAAGTGCAATGCGCTGGCCTATGACGTAGTCCATAGTCATTATTGGCTGTCCGGACAGGTGGGGTGGCTTCTGCGTGATCTTTGGGAAATTCCGCTGGTTCACACCTCTCACACGCTGGCAGCGGTGAAAAATTTCCATAGCTCAACCTCGGACATGCGAGAGTCGGAGGCCCGCAGAATCTGTGAGCAGCAACTGGTGGATAATGCGGATATTTTAGTGGTAAATACTCCTGAGGAAACTAGTGACCTTGTCCATCATTACGATGCGTTGCCGGATAAGGTGGCGGTGATCGCGCCGGGCACAGACATTTCCCTCTTTACGCCGGGCACGCAACGCAATACGGAGGTCTCCCGACGCTGCCTGGGAATCCCCTTGCATATCAAGGTCATTGCTTTTGTGGGGAGACTGCAGGAGTTTAAGGGTCCACAGGTGCTGCTCGCTGCTGTGGCGGAACTGCTACGCCGCGATCCTGACCGTGAGCTTAGGGTTATCTTTTGCGGAGGTCCTTCTGGCGCCGCGGCTACTGTCGAGCACTACATTGAACTAAGCCGGCGTTTGGGGCTGGGTAAGCAGGTGAGGTTCCTTGATCCGCGTCCCCCAGAGGAATTGGTTTCCATCTACCAGGCGGCGGATATTGTTGCGGTCCCCTCTTATAACGAGTCTTTTGGTCTTGTTGCCATGGAAGCACAGGCAAGCGGCACACCAGTGGTTGCGGCACGGGTGGGGGGTCTGTCCATCGCCGTATCCGACGGGGAGACCGGATTGCTTGTCGACGGCCACGCGCCGGAAGCATGGGCCGATGCTTTGGCACAGCTGCTGGACGATGACGCATTGCGGATCCAGATGGGGGAGGATGCCGTTGGGCATGCAGCGAACTTTACGTGGGCCGCCTCTGCGGAAAAGCTAGAGGAGGTATACGAGGCTGCACTCGACATTGATGTTGATGAATGCAAAGAGCGCCATGCGGAAGGCTAA
>CpN1_273
ATGACTATCGGAAAACTGATTCTTCTCCGCCACGGACAAAGCGAGTGGAACGCCTCCAACCAGTTCACGGGTTGGGTGGACGTTAACCTTACTGAGCAAGGCGAGGCCGAGGCCAAGCGCGGCGGCGAGATGCTGAAGCAACAAGATGTTTTGCCAACTGTTGTTTATACTTCTCTTCTTCGTCGCGCAATCCGCACCGCCAACATCGCACTCAACGCGGCGGATCGTCATTGGATCCCGGTCGTGCGCGATTGGCGCCTCAACGAGCGTCACTATGGTGCGTTGCAGGGTCTGAACAAGGCTGAGACCAAGGATAAGTATGGCGCAGATCAGTTCATGGAATGGCGCCGTTCTTACGGCACCCCTCCTCCGGAGTTGGAAGACTCAAGTGAGTTTTCTCAGGCAAACGACCCCCGCTACGCCGATCTGTCTCAGGTTCCTCGCACGGAATGCCTCAAGGACGTTGTAGAACGTTTTGTGCCTTATTTTGAAGAGGAAATTTTGCCACGGGCGAAAAAGGGCGAGACTGTCCTCATCGCAGCGCATGGTAATTCCTTGCGTGCATTGGTCAAACACCTTGACAATATCTCGGATGCAGATATCGCGGAGCTGAATATTCCTACCGGAATTCCGCTGGTATACGAGCTGGACCAGGAAGGAAAGGTTCTTAACCCGGGTGGTACCTACCTTGATCCAGAGGCAGCGGCAGCAGGAGCTGCGGCAGTTGCTGCGCAAGGCGGCAAATAA
>CpN1_274
GTGAACGTTTTACTAGCTTTCGTATCGGGCGCGGCTCTCATGGGCCTCGCCCTACCCGCGTTTAAATGGGTTCAAGGTCGGTCTGGGCGCTACCGTCGGGCGCTTGCAGGTGCCCATGCTAATCAGGTGACCACCGTAGGCCAGATGCTGCACTTGGCCGTGCAAGGATCACCCACGGGCGTTACCGTGGTGGATCGCACTGGCAGCGTCCTGTTGTCTAATGCGCGTGCGCATGACATGGGGATTGTGCATGAAAGAACCTTGAACCCTGATATTTGGGCGCTTTCCCAAGAGGTTTTTGAAGACCGAGAGACCCATTCCCTGGAGCTGGCTATTGCCGATAGGCGTACGCGTATCACGTCTGTGCGGGCGATGGTGAAACCTCTGACGTTGGTAGATGACCGATACGTGATCGTCTTTAGCACTGATGAATCGGAAAATCAGCGCATGGAGGCCGCCCGAAGGGACTTTGTGGCCAATGTTTCCCATGAGTTGAAAACTCCTGTAGGAGGCATGGCCCTACTGGCGGAAGCGATAACGCAGGGCTCGGATGACCAAGAGCAGGTTGAGTACTTTGGCAAGCGTCTGCAAAAAGAGGCGCACCGGCTCGCAGACATGATCAATGAGCTGATCTCACTGTCCAAGCTGCAGGGGGCTGAGGCGTTGCCTGATCTGCAGCCGGTTGCGGTGGACGAGATTATTGATGAGGCCCTGAGCCGGAACTATCTTGCCGCCGAAAATGCCGGCATCGAGCTAACGCGAGGGAAGAAGTGCGGCGTTGAGGTAATGGGGGATAGAAGCCTTTTGGTCACGGCGGTGTCCAACCTCATCAGCAATGCGATTAATTATTCTCCGAATGCAATGCCAGTATCGGTGACTACCAAAGTGCTTTTTGACGAGCTCGTGCTCATCCGCGTCATCGACAGCGGCATTGGTATCTCCCCGGAGAATCAGGGCAGAGTTTTTGAACGGTTCTTCCGGGTAGACAAGGCGCGGTCGCGCTCTACCGGAGGAACCGGCTTGGGGCTGGCGATTGTTAAACACGTTGCTGCTAATCACGGGGGTGACGTGAAACTGTGGTCCCGACCAGGGACCGGATCGACGTTTACCATTGACTTGCCGATCTATCACCCCGAGGAACCTGCCCCCGTAGATTCCGTTGATACAGAATCGGATTCAGATTTGTTGCTTTACCCCAGTGCATCTCGTGGGGACTCTCGCCGAAAGGACAAGGCTTAA
>CpN1_275
ATGATTACTATTCTTCTGGTCGAAGATGAAGAGTCCCTTGCTGATCCACTGGCGTTTTTATTGCGCAAGGAAGGCTTTGAGGTAGTTGTTGCTGGCGACGGTCCCACTGCCCTCGTGGAATTTGAAAAGAATGACATCGACATCGTTTTATTAGACCTCATGCTTCCTGGCATGTCGGGTACCGATGTGTGCAAGCGGTTACGCAAAGTATCAAGCGTTCCAGTGATCATGGTGACCGCCCGCGATTCTGAGATAGACAAAGTAGTAGGACTAGAACTCGGCGCAGACGATTATGTGACCAAGCCTTATTCAGCGCGAGAACTCATTGCGCGAATCCGTGCAGTTTTAAGACGCGGCGGCGAACCGCAAGTAGCAGATTATGAGGAGGAAGGCGACGACATCCTCGGAGGTGGCCGCGTGCGAATGGACGTAGAACGCCATACCGTTACCGTGGCAGGAGAAAATATTTCTATGCCGCTGAAAGAGTTCGACCTGTTGGAATACCTCATGCGTAACTCTGGGCGAGTCCTCACTAGGGGCCAACTTATCGACCGCATCTGGGGTGCAGATTACGTAGGAGACACCAAGACCCTGGACGTCCATGTCAAACGCCTGCGCTCCAAGATTGAAGAAGAGCCTTCTTCCCCTAAACACCTGGTTACAGTGCGAGGATTGGGTTACAAGTTTGAAGACTAA
>CpN1_276
GTGAATGACCCCAAAACCACTCCCGAATCTGCTCCAGTGCACCTTGGTTTCCCCGAGTTCTCTCCGGCTGCAGACTCGATCCGACGCGGCGATGAATTACCGCCAGATTTTCCGCGCCAATGGTTTGAGTTCACCAACCCGGAAGATCCTACGCACCAATTCAGCATCGATCTCACCTGGATCGAATCCACATATTCCTGTGCCTTTGGCACTGAATCATGCAAGGGCATCGACGCCTCTCTCCCCTCCGTAGGCTGCTGCGGGCACGGGGCATTCCTCTCCGACGACGAGGACCGCGAACAGCTGCTACATGCCGTGACACAAATGCCTGCGCGTTACTGGCAGCTGCGCCCAGAAGAGACGGACGCATTCCTCTCCGCCGACGATCCCGCAGAGCTAGAGCCGTGGTTGGTGTGGGATGAGCTAGACGACGACAACGGCGAACCGGAACCAGCACTGAAAACCACGGTGGTCGATGGCGCGTGCATTTTTGCTAACCGTGAGGGCTGGGCCACCGGCACTGGCTGCGCTATCCACCAATGGGCGCTCGATGCCGGCCAAGACCTCACAGTGGTCAAACCAGAAGTATGTTGGCAACTTCCGTTACGCAGACTTGAAGCATATGAAGAGCGTGCCGACGGCGTAGAGATCCTGCGCACCACCATCACAGAATACGAGCGACGCGGGTGGGGCAACGGCGGCGAGGACTTTGATTGGTACTGCACCACTGCGCCGGGGTGCCACGAGAATGCCGATCCGTTATGGGTTACTCATGAATCGGAGCTCAGAGCGCTCATGGGAGACTCCTCATACGAGTTTTTAGCGCACATATGTCGTACTCGAGATAACGCCCGAAGCAACGGCGTTCCCTCAAGTATTTTTAGCCCGCATCCAGCTAGTGTGGCTGCTGCTCGCCCACAAACCGAGTCTTAG
>CpN1_277
GTGCGATTAGGTGTATTGGACGTGGGAAGCAACACAGTTCACTTGGTAGCGGTGGACGCCCAACAGGGTGGCCGTCCGACTCCGATGAGTGACTGGAAAACAACCTTAAAGCTGGTGGGTTATCTAGATAAAAAGGGGGCCATTACCGCCGCTGGTGTGGACAAACTTGTGGACTCGGTGGCGGAAGCTGCTGCGTTGGTCCAGCAGCTTGGGTGTGAAGAGCTTATGCCTTTTGCTACTTCGGCGGTGCGCTCAGCAACTAACTCTGATGAGGTGCTTGCGGAGGTTGCTAGGCATACAGGGATTAACCTTGAGGTACTCTCCGGCACAGACGAAGCAAAATTGACCTTCCTTGCCGTGCGACGCTGGTACGGATGGTCTGCCGGGCGGATTATCAACCTAGATATTGGCGGCGGATCGTTAGAAATGTCTACGGGGGAGAACGAGAACCCGGATGCGGCTTTCTCTCTGGACCTTGGCGCCGCTCGACTTACCCACGATTGGTTTGATACAGATCCTCCAGAGCGTAGGAAGATTAATCTTCTGCGTGACTTTATTGACGCTGAGTTGGTTGAAAGCGCAAAAATTCTTAGGACCTACGGCGAGGCGCGTCTGGCGGTAGGAACCTCTAAAACCTTCCGTACCTTGGGCCGACTCACTGGCGCGTCGCCTTCTCCCGCTGGGCTCTTTATCAAACGCGAACTTAGCGCTCCTGGACTGCGGCAACTCATTGCTTTTATCTCTAGGATGACGGCCGCGGATCGTGCGGAATTGGAAGGCGTGAGCGCGAATAGGTCGCAGCAGATTGTAGCGGGAGCACTTGTTGCAGAAGCCGCCATGAGAGCGCTAGGAATTGAACATTTAGAAATTTGCCCATGGGCACTCCGTGAGGGCGTCATACTTCGGCGTATGGAACAGGGTATTGTGCCAAAGGAAACCCCTTTAGGAGAGAAGTAG
>CpN1_278
ATGAGCGAGAAACAACTCACCGTTGCGGAACTACTGGCGCGTTCCGGTAAAAACGGCGGTAGCTCCGAAACTTCGCGACGTCGACGCCGCAACCTGGAAGATGGTGGCATTTCCGTTGCGGAGTTGACGGGCAGCATCCCCAAGGTGAACTCTAAGCCCACGGAGTCGAAGCACTCCAGCCAGCCTATAGACGTCCCTGCTGCCGCTGCCGCGTCGTCGAATACTCGAGAATCCGATAGCGCTGCGCAAGGTCCTCACTCACATCCTGAATCTTTTGTGGATTCTGCCTCCGCTGCTCCGTTCGCGGATGCGTTTCCTACTACTTCCCGCACCCAGGCACTCAAGCGTGATGCTGCCTTTACCGCGGTAAAAGAACAGGCAGAGAAGACTCAAGAGCGACAAGCCGCCGATAAGGCTGAAGAGCTGCTTGCTGCCGATAGCGCTGAGACTTCTACTACACCAGAAAATACTGCGGCAGCGATTCCCAGCAAGGAACAGACCATCGTTCTTAGCGTTGTGGATGAGAAGGACCCGGTTCGCCTGACCACTGATTCTTTCCCTGCCGTATCGCAGAACTCTCAACGTGAAGAAGTTCAGGTTGCGGCTGATTCCCTTGGTATGCCAGCCGTGGCTTCTGCCGAGCCCACAGACGCTCCCTCCTCGGAGACCCTCAACGCTGCTGAAGAGACCAGCACGTTCGCGGTGGTGGAGGACGAGGAGCCTTATGGCAGAGAAGATGATTATGAAGCCTACGAGGACTACGCGGCCTACGAGGAGTACGAAGACTACGAAGGCGCGGAAGAATTTAATGATGAGTACGACGACTATGACGAATACTACGAGGAGGACGAGGAGGAGCGAGTCTCTGCCATGGGGGTAATCCTCATGGCTTTGGCAGGAATCGTACTCGGCGTTGTTATTTTCCTCGGTTTCCAACAGCTCTGGGGTGCCCTGGGCAAAGCGATCGTGGCAGTGCTGGCTGTGGCGGTGACTGGAGCTATCGTGGGCGTGGTCCATGCGTTGCGTACTGAGCGGGATCGTGAATCCATGATTCTGGCAGGCGTTGCTGGTTTGATCATGACGTTTGGCCCTTTGCTCTTGTCTTAA
>CpN1_279
ATGACTTCAATTGCAGTGATTGGCGGCGGAAAGATCGGCGAAGCCCTTATCTCAGGGCTTATTGCCGCGGGTATGAACCCTAAAAATATCAACGTCACCAACAGGAACGCAGAGCACGGTCAGGCTCTTAAAGAAAAGTATGGCGTTGTATCTTTTACGGAGAACATCCCTGCCGTTGATGAGGTTGACGTTGTGTTTTTATGCGTCAAACCAAAGCAGATTATTAAGGTGGTCGAGGAGATCGCAGATGCGGTTGATAATAACTCCAACACCACCGTGGTATCTATGGCGGCGGGTGTAAATACAGCTGCCATCGAAGAAATTTTGGCAGCGGGATCGCCCGTGATTCGTGTTATGCCTAACACTCCGATGCTGGTGGGTAAAGGAAATTCTGCGGTCGCCCCTGGTCGTTTTGCTGATCAATCCGCGGTGGAACAGGTGCGCAAGCTACTTGAGACCGTGGGTAACGTCACGTTAATAGAAGAGTCTGATTTGGATGCTGTTGTAGCACTATCGGGTTCCTCACCAGCCTATCTATTTCTCTTTGCCGAGGCGCTTATCGACGCCGGCGTGAACCTGGGGCTGAACCGAGAGCAGTCAAAGGAACTGGCAGTCAATGCGTTCTATGGCGCGGCTGCAATGCTCAAGGAGACTGGGGAAGAGCCTGCACAATTGCGGGCCAACGTCTGTTCGCCAGCAGGCACCACGATTGCGGCTATCCGGGAGATGGAGGAAAGCGGCTTGCGTGGGATGGTGTATCGTGCGGCCGAAGCTGCCGCGAAGAGAAACGGTGAGCTTGGGTAA
>CpN1_280
ATGGCTAGAGAAGATAATGGGACTTTTTTAACAGTCGCCGAGGTCGCGGAGATTATGCGCGTATCTAAGATGACCGTTTATCGGTTGGTTCACTCTGGTGAACTTCCGGCGGTTCGCGTGGGACGTAGCTTCCGCGTGCATGAAAAGGCTGTTAATGAGTACCTGGATGCCTCCTACTACGACGTGGGATAA
>CpN1_281
ATGGGTTCTGTCATCAAGAAGCGCCGCAAGCGCATGTCCAAGAAGAAGCACCGCAAGTTGCTGCGCCGTACTCGCGTTCAGCGTAGAAAGCTCGGTAAATAA
>CpN1_282
ATGTTCTCAATAAAGCGTCCAGCGGTGTTGGCACTGCTTATCGTTATCCTTCTCATCGTGGGTATTGGTGCTTATACCTTGGGTCGTGGTTCTGCTGCGAAAGATGGAGATACCTCTGCAAATAGCGCCGGATCCTCACAAGGGGCAGGGCCTTCCTTGCCGCCAGGCTTTACTGGTAAGACCGGTTCCTCACGGGTGTCGCCTGGAACAAAAACCGATGGGCCTGTTGCGCTGGCAAATGGTTCTTATGACGCGATGATCTACGGCCCCGGAAAAGAACTGAAATCAGCCGAAGATATCCTTAACGTGCATCGTCGAAACGCAAAGGATCCTTTTGCGTTAGGCGCTCTGGATGCGCCAGTAGTGATCTCGGAATTCTCTGATTTTGAGTGCCCCTTCTGCGCAAAGTGGTCTAATGAGACTGAGCCGACGATTATCAAGGAATACGTGGAAAAGGGATTTGTCCGCATTGAGTGGAATGATCTTCCGATCAACGGCCCCGATGCTGTTTCGGCTGCTAAGGCGGGACGAGCTGCTGCCGCTCAGGGTAAATTCAATGAGTTCCGCAGCGCGCTTTTCCAAGCTAGTAAAACGATCAAGGGGCATCCTGAAAATAAATTGACCAACTTTGAGGAGTTCGCTCGGGAGGCAGGCGTGAAAGACATGGCACGCTTTAGTCGAGAAGCCTCAGATGCTACGTATGACTCCGTGGTCGATAAGGCTCGTGAATACGCCGGCTCTTTGGGGATCAACGGAACTCCCGGCTTTGTTGTGGGTACCCAGTACGTCTCTGGTGCGCAGCCCACTGAGGTCTTTATCCGCGCTATTGAAGCGGAACTAGCTAAGGTCGCGGATGGAAAGGTCGCCGTTCCTAGTGTCTGA
>CpN1_283
GTGTCTGATATTGGATTACTTGGCGCATTCCTCGGCGGGATTCTGGCGCTGCTTAGCCCGTGTTCTGCGTTACTGCTTCCGGCGTTCTTTGCCTACGCATTCCAGCGTTCGTCGCAGATCATGGCACGGACGGGTGTGTTCTTCCTTGGGCTAGCGGCGGTGCTAGTGCCAGTGGGTACCGCGGCAGGCCGCCTTGGAGGGTTTCTGGCGCTGCACCGTGAAACCTTGATTATTGGCGGCGGAATCGTGATTGTTGCCCTGGGTATTTTTACCTTTTTTGGCGGCGGGATAACTCTCCCAGGTCTGTCAGGATTGGCGGGTCGGGTGCGCGGACGGGGATGGCTTTCTGTCTTTTTACTAGGCGCGGCTTATGGCTTTTCGGGATTCTGCGCTGGCCCAATGCTAGGGGCGGTGCTTACCACGGCCGTTGTAAGCGCCTCCAGTGCGTATGGGGCGCTCGTCTTAGGCTGCTATGCCTTGGGGATGGTTATTCCCCTGGTGGTCTTGGCGCTGTTCTGGGAACGCATTCCGCATGGGGCGCTCGGAGGCAAGGTTGTTCATATAGGCCGGTTAAAACTGAATACTATGTCGATGATCTCTGGCGTGATTTTTGTGATCATCGGATTAGTTTTTATTTTCACACATGCTACGACTGGACTACCGGGGCTGCTTGGCATTGAGACTCAGTCCAAAATTCAAGCATGGGCACTCGACGTAGCAGCTAACGTGAGCAATCTAACGTCTGTATTGATAGCGCTAGGAATTATTGCGGTCGGACTCGTGATCTATATTCTTCGGACCCCGGAGAAAGGGAAACGAGATTAG
>CpN1_284
GTGAGCATCTCCCAACCCGATCCCACGTGGCCCCAAACCCCACAAGAATTCTTGGCCGGCTGGTCCACCTCCCGTGGCAACCTCCGCCGTTTCTTTGAGGAACACGCTCTACCCCCTATCGACGCCCAAGCACAGCGCGAAGCTGGAGAAGCCGCTGCAGCACTCGCCGCCGCTGAAATCTACGGGATTGAGCTCGACCAGTACACTTCTGGGTTAGAGTCCGTATCAGGATCATTCGAAGCTGCCGGCGCTACCCATGTCACTAGTCCAGACCCAGACATACCCCAAGACCTCGGCGCTGCCGCATTCTTTGACATCGATAACACCTTGATTCAAGGTTCGTCTCTGGTTGTCTTTGCCTTGGGGTTGGCCAAAAAACGTTACTTTAAGCTCAGCGAGATCCTTCCTGTCGCGTGGAAACAGATCAAATTCCGGGTCACTGGCGCAGAAAACGCAGCAGACGTGGCAGAAGGGCGCAAACAGGCGCTTGAGTTTATTAAAGGCCGCCGTGTGGACGAGCTTGTGGAGCTCTGCGAAGAAATCGTGGGCAATAATATGAGCGAAAAGCTCTGGCCGGGGACCAAATCCCTCGCGGATCAACATATTGCCGCGGGCCAGCAAGTGTGGCTTGTGAGTGCCACTCCCGTGCAGCTGGCTCAATCGCTGGCCAAGCGACTTGGCTTTACCGGAGCTTTGGGCACTGTCGCTGAAGTCAAAGACGGTGTTTTCACCGGAAGACTGGTCGGCGATATTCTGCATGGCCCCGGCAAATTACATGCAGTTGCGGCACTTGCAACCATTGAGCGACTCGATCTGAGCCGGTGCACCGCGTACTCCGACTCCGTCAATGATGTGCCGATGCTCTCCATGGTGGGCACCGCAGTGGCCATCAACCCAGACCGTCCGCTGGCTAAGGTAGCCAAACAACACGGCTGGGAGATGCACGACTACCGCAGCCTGCGCAAAGCCATGCGAACCTACGGCCTGCCCGCGCTGATCACGGCGGCTTTCAGCCTCGGCGGCTGGAAAGCGTGGCGACGCTAA
>CpN1_285
GTGTCTGGTGTAGCAAGCGCACGCGAAGTAGAGCTTATGACTCGTAAGACGTGTGGCTCATGCCAACGGGTGGCTGAACAGATCATTCCTGTGGTCGCTGCAGCTGGAGCGAAGTTAAGCATTGTCGACGTAGATATGGATCGCTTGTTAGCCGCTGAGTACGGCGATAGGGTTCCCGTCGTGGTTATCGATGGTGAGGAGTTTGCCTGTTGGGAAGTGGACAATGAGGAACTTGCTGCAGAGCTCGCTAGTTAG
>CpN1_286
GTGCTGGTTGTTGGGATGTCTCACCGGTCGGCTCCAGTGACGCTCCTGGAACGGCTGAGCATGAATGACGAGGTGCGTTCCCAGACGGCTACGGATCTTATTGCTCGTCCCTCGTTGACTGAGGCGATGATCATATCTACCTGTAATCGCCTAGAGGTCTATGCGATGACATCTAGTTTTCATACGGGTGTCAATGACGTGGTGGAAGTGCTGCATGCCGTGAGTGGCGTAGATATGGATACCCTTCGGGGGTATCTCTACGTGCGTTATGCGGATGCTGCTGCGGAGCACATGATGGTGGTGGCTTCGGGCATGGACTCGATGGTTACCGGAGAGCAACAGATCATCGGACAGGTGCGTACGGCGTATCAGCAGGCTATCGAGTCGGGGACCGTGGGCCCGGCCCTGCATGGTTTGGTGCAGGCGTCCTTGCACACGGGGAAGCGCGTGCACACTGAGACAGACATAGATGATGCCGGCGCTTCCATGGTTTCCTTTGCCCTTGATCAAGCAATGTCCGGGGCTGGTCTGAGTGACCTACGCGGTAAAAAAGCGCTTGTCCTTGGCGCAGGAGCTATGGCTTCTTTGGCCGCTACCCATCTGGGTAGGCTAGGTATAGAGGGGATTATCTTTTCTAACCGGACCCGCAATAGGGCAGAACGGCTGGCTGAGCATTCCCGTGAGGCCGGGGTGCCCGCGGAAGTCGTCGATTTTGCATCACGAGGAAATGCCCTGAGTGGGGTGCATATTGCGATCTCTGCGACAGGCGCCCATACCTACACGATTTCAGCTCAAGACGTGCCGGAAAAACACTTAGGGCTGATATTTGTTGATCTTTCCATGCCTCGAGATATCAACGATGACGTTGCGGAAATCGCGGGAGTGCAGCTGGTCAATATAGAGAAGCTGCATGAAGCCAAGGCGGAGGGGAAAGACGCTGATGAGGCTGCCCACAAGATTGTTGCGGAAGAGCTCAGCGCATACACCTCCGCGCAGCGGGTTCGAGATGTGGCGCCAGTGGTATCGGCGTTACGTCGACACGCTTCTGGCTTGATAACCACCGAACTGGAACGTTTGAAAACTCGCACACCGAGCATGGGCGAAGAAGATTTTGAAGAAGTGCAGCGCACGATACGCCGGGTTGTGGATAAACTCCTGCATCAGCCGACGGTTCGGGTAAAAGAACTCGCGGCAAGCTCTGGGGCGGTTTCCTATGAGACGGCTCTGCAAGATCTTTTCGGCCTCCCAGTAGAAGCAAAGAGCGTAAAGCTTGGCGTGCGTGACTTACCCGATGCTGAGGTCGTAGCCCTGGGGGTTAGCGATGCCAACAAGATTATCCGAGCCATCAAGGAAGACTGA
>CpN1_287
ATGACTTTTACTATCGGTACGCGCGGCAGCCTTTTAGCTACCACCCAATCGGGGCATGTGCGAGACGCCCTAATCTCTCAGGGGTATTCGGCGGAATTGAGTATTGTCACCACACCCGGTGACGTAAATATGGCCCCTGTGGAACGCATCGGAGTGGGCGTTTTTACTCAAGCACTGCGTGACGTGCTTGTTAAAGGCGGCTGCGATATCGCTGTACATTCTTTTAAGGACTTGCCTACGCAGCGCGACCCACGTTTTCACTTAATAGTTCCGGAGCGTGCCGACGCCCGCGATTGCCTTGTAGCCCGAGACGGCCTGACATTGGCGGAGCTGCCTCAGGGGGCGCGTATTGGTACGGGAGCGCCTCGAAGAATCTCACAGATCAAAGCTTTGCGCCCTGATGTGGAATGCGTACCGTTGCGTGGCAACATCGATACCCGGATGGGCAAGGTTTTTTCCGGAGAACTTGATGCGGTGGTTCTCGCTTATGCGGGTCTTTCTCGTGTGGGCCGTGGCGACGAGGCCACAGAGGTGTTTAATCCGGAGCGCTTCCTTCCCGCGCCTGCGCAAGGAGCTCTAGCTATCGAATGCCGCGTTGATGACGCTGCTGCTGTTGCGGCGATCAATGCAATCCGAAACGCAGAGGATGAGACCTGCGCGCTCGCTGAACGTGTAGTGCTCAACCGGTTAGAAGCGGGATGCACGGCACCCGTGGCCGCCCATTCTGTCATCATCGAGCAAGAGCTCCAGGTCACGGGAGCCGTTATCTCTCTTGACGGGAGCAAGGTCCTTCGCGCCACGATGACGGGGGGACTGTCTGAGGCTGTGGCTATTGGAGAAAAAGTTGCGGCAAAACTTATTCAGGATGGTGCCGCTGAGTTGCTGTCCTGA
>CpN1_288
ATGAGTTCGACTCCGCAACCCACCCCGGTAACCCCTGCACCGGAGGGAAAAGTGATCTTTGTAGGAGCAGGACCAGGAAACCCTGATCTGCTCACCGTTCGCGCCCGCGAAGTTCTCAGCCATACCGCTTTTGCCGTAGTAGATGCAGAAGTTCTACCGGGGGTTCGCTCAGTGGTTGCACGTGAACTCGATGTGCCGATGGATAAAGTTCAGGCGGCTGAGGAAGAATACGAGCGGCTGTGCGCGGAAGCAAAAGAAGCTGGTGCGCGCCGTAAACCGCAGCGCCCGGACGCCCCGACTGCCGCTGAGATTACAGAAGTAGACGACGACGTTCCTGTAGTAGAGGTAGTGGAAAAGCTTAAGGAGCTTTTGTCCAGCGGGGAAGACGTTATTCGCCTGGTGCAGGGAAACCCCTTGTCATGTGACCGAACCATGGAAGAAATTTCTGCGGTCAAGCAGGCCGGACTGGAGTTCCACGTGGTTCCCGGCATGTCCTTGCCGGCGACCGTTCCTGCTTTTGCGGGTATCGCTCTGGGCTCTTCTTATACAGAAACCGATGTAACTGGGGAAGACGTAGATTGGGAACAGCTTGCTGCAGCACCTCAGCCGCTGGTTTTGCAGGCAACTAAAGAGGATCTGCCTACAATAGCCGCAGAGTTAAAATCTCGTGGGATAGAGGCATCGACCCCGGTGACGGTGACAGCTCGCGGGACAACACGCTTGCAAAGAAGTTTTGATATTAGTTTGGGCGCCCTGCACAAGTTGGACGGGGACCTCGCCGGAACCCTCGTGGTTACTTTAGGCAAAGCAGCGGATGAACGTACCAAGTATTCTTGGTGGGAGAACCGTTCGCTCTTTGGTTGGAGAGTGCTGGTCCCCCGTGCAAAAGAACAAGCCGGATCAATGAGTGCATTGTTGGCTGCTCAGGGGGCAATCCCGCAAGAAGTTCCCACAATCTCTGTGGAGCCGCCACGTAATCCTGCGCAAATGGAGAAGGCCGTTAAAGGGATCGTGGAAGGCCGCTACCAATGGGTGATTTTTACCAGCGTCAACGCAGTGAAATCCGTGAGAGAGAAAATCGGTTCCTTCGGACTCGATGCTCGTGCCTTTGCTGGCGTGCGCATTGGAGCGGTAGGAACAAAAACTGCTAAGGCCATCCGTGAGCTTGGAATCACGCCGGAGTTGCTCCCTCCGAGAAATCGGCAAAACGCTGCAGGTTTAGTGTCAGTGTTCCCGGAGTATGTGGAAGACCTTGATCCAGTCGGACGGGTCCTCTTGCCCCGGGCGGATATTGCAACGGACGTCCTGGTGGAAGGCTTAGAAGGCCTTGGCTGGGAGGTCGACGATGTGGTGGCGTATCGCACGGTACGGGCCGCCCCGCCGAGTGCAGAAGTGCGCGACATGATTAAAAGTGGCGGTTTTGACGCTGTGTGCTTTACCTCTGCATCCACGGTAAAAAATCTGGTGGGCATTGCTGGGAAACCACATCAGCGCACAATCATTGCATGCATTGGTCCGATGGCGGCGGCAGCGGCAAAAGAATTAGGCCTGCGGGTGGACGTGATCCCCGAGGTAGCGGATGTTCCTCACTTGATTAATGGTCTTGCTACCCACGTGGCACAACTGCGCGCAGCTGGCCAGCTGCCGCCTCCTAGGAAGAAGCGGCGCGCCCGAAAAAATCGCGAGTAA
>CpN1_289
ATGAGCAACGCAGATCTCCACCTTATTCGTCGCCCACGCAGGCTCCGAAGTACGCCAGTTATGCGCGAATTAGTGGCAGAGACGACGCTTCGTCCCGCCGACCTGATTCTTCCTATGTTTGTCGCAGACGGGATAGCTGAGCCACGCGAAATTTCTTCTATGCCCGGCGTATACCAGCACACTATTCCCTCCTTAATCGAGGCCGTTAGAGAAGCTATTTCCGTAGGGATTAAGTGCATTGACCTCTTCGGAGTGCCTCTCGACGCCGACAAGGACGCACAGGGTTCTCAATCTTGGGCACCAGACGGAATCCTCAACCGTGGCATTAGAGCGTTACGCCAAGAGTTTGGCAATGATGTGATCATCATGGCAGACACGTGTCTTGATGAGTTCACAGATCATGGGCACTGCGGCGTACTCGACACTGATCGCTTCGGCGAGGCAGTTGTGGATAACGATGCCACTATCCCGTTGTATCAAAAGATGGCGGTGGCGCAAGCGGAGGCAGGCGCGCACATGGTAAGCCCCTCCGGCATGATGGATGGGCAGATTTTGGCAATCCGCGACGCCCTCGATGCTCATGGCTTCCAAGACGTAGCCATTATGGCGTATTCCGCTAAGTATGCTTCGGCCTTCTACGGCCCATTCCGTGACGCAGTGGGTTCTTCTTTGGACGGCGACCGTAGAACATACCAGCAGGATCCGGCTAATTGTAGGGAATCACTGATGGAAGTCGACCTAGATATTGAGGAGGGCGCGGACTTTGTTATGGTCAAACCAGCCATGCCTTACCTCGATGTCCTAGCAGAGGTAGCCTCAACATCGTCCGTGCCTGTCGCCGCGTATCAGGTATCAGGCGAATATGCCATGTTGCATGCGGCTGCCCGTAATAACTGGCTCGATCTGGAACGTGTGATGATGGAATCGTTGATTTCTATCAAACGCGCTGGGGCAGACCAGATTCTTACTTACTTTGCCGTCGACGCGGCGAAAAAACTACAGCACTAG
>CpN1_290
ATGACCAACCACCAACAGCGACTCGAGCGATCACCATCTCAACAGACCACTCCCAACGCTAAGCGGGAGCGTCCCGACGCGATTCGCTGGGCGGTGCGCGCGTGGATTTTTGCCATCTGTGTGGAGGTAGTCCACCAGATCATCAATATCATTGTTGGTTTTGCCAACAAGCCAGAGTTGATCTCTAGGCTCAAAGACTCGATGAAGGATGAGAATCTTTCTCCAGAGATCATGAACGTGGCAGCAAGCTTGAGTATTGTTCTGGCAGGACTTTTCGCCTTTATCATGCTGGGAATTATTGCGTGGTTGGCTGCGCTTCTTTATAAAAGCAACAAATCCGCGACCCTAGCGCGCCGCATTCTTACATATTTTTCTATTTATTTTGGCGTGCGGTTGGTGACAGTCTTTCTGCTGACGCCAAGCTCGCCGTCTGTCCCCGTCGCAGTGTATGCCGTTGACGGTTGCATCCAGATCGGTATGGGCGTTGCTGCCATCGTCGCGCTCATTTTTAAGATGCGGCCCGAAAGCCTGATTTGGACTGGCGAGTGGGAGACATCGAGGGGGAAGAATGGGCGCGCCTAG
>CpN1_291
ATGGGCGCGCCTAGCGGTAGTCGAGACTCTCAAGAGGGCGGTGTTCCTGCACGTCCTCTGGGAACTCAGGAAGGGCTTGCCGACGCCATTGAAAAGGCGAAGCGGGCTGCTGCACAGGCTGGCATTAACACAGGAGCTTTCCACGCAATCGATCCGGAAGAAGTCGCTGCTGCTGCTATCCACGCAGGGAAGACCTCTTTTGCGTTTGAGTTAAAGGGACTGACCAGCGCTTCCTCAGTCGCGGAAGTGGAGGAGGCCCTAGGAGAGTTGGAAGGGGTGGAAGCAAAAATTGTTTACCCTTCCTCGATGGCCTGGGTGAGCGCAAGTCGCACTATTGACCCGATGATGTTTGTGGATGTATTCCAGAGATTCGGTATTAGCGCAACGCTTACTGACTCGTCGTTGCGGCGTCGGCTTGCCTGGTCCGACGTTGAGGAAGGGCGGTATAAGCGTTCGCGACGCCGCGATCGTAGGGTCAGCCGCTTTGGCTCGCGCGTGGATGAGGAGGAACGTCGCTTTGAGCTAGCTCGCAGGGCAGGCTTCTTGGAACGCCGCGAGGATGTCTCGCGTAAAGAGCCCAGCACTGCTGTTCTCTTCACCGCCCGCTCGCTGATGACCAAAACGCGTCTATTTACCAGCGCGCTTTTTACAATTCCTGTCGTAGCCATCAGCTACTCCAGAGACCTCCAGTTTGATGGCTGGCAGTGGGTTTTGGCTGTGCTTTCTATCCCCGTCGTGTTTTATGGCGCGTGGCCTTTTCACAGGGCGACGCTGGGCGGAGCTCGCCGTGGTATGTCGGCGTTGGATAGTGCCTCGTCGGTAGCAATCCTGTTGGCCTGGCTGTGGTCGTTGAGCATGGTGTTATTTACCCCTGTGGGCGACCCAGGGTATCGGGCGCGGCCAAAGTGGGTAGCGATCGACCCTACGATTTTTGAGTCTGGCGCGCTCTTTTTCGACGTAGCCTGCGGAATGACTCTGATCCTTCTTGCAGGAAAACTCGCTGCCCGAAGAGCTCGCAGCAGTCTCCAAGATGATCTTCTTAAATACAAGCCCAATCCCGCTTCTACGGTCACGGTGGTGTCTAAAAAACGGAAGTCGGGAGCTGTAGGAAAAGAAGATAAGGCGATCCAAAAACTGAACGTGGGGGATGACGTCATCGTTCCTGCTGGGGAGCTTGTTCCTGTCGACGGCATAGTGGTCGGCGGCGGAGGAACCCTGGACGGTACGGCTTTGGGCATCGGCTCATTTGACGTAAAAGTAAACGATCGGGTCTACGCAGGGTGTATCAACGGCAGTAAAAACCTGAAGGTGCGTGTATTGCAGACTGGGCATAGGACCTGGTTGGCTGCCATAAATCGGTGGGTGGTAGACGCTAATGTGCACCAGAATCGTTCGGATGCCATAGCCACCAAAGCAGCCTCGATGCTTGTTCCAGTGTCCTTTGTTATTGCGGCTACGGATTTTGCACTGTGGGCCTTGATCACCAATAACCTGAACCAGGCGTTTGCTACGGGTCTTGCAGTGCTAGGGTGCGTGGCCCCGGCAGCGCTGGCAACCTCTGCATCGCTGGCTATGCGGCAGGGCATCGAAGGCGCTGCCCGCCGTGGAACGCTCATTAAATCGGGCGAAACTCTGCGCAACGTTGACGAGGTAGATACGGTTATTTTCAATCGCGTGGGCGCTATTTCACGCCCTGAGATGTCTGTAGAAACAGTTACTGCGGACCGTGGGGAAAATCCTGATCTGGTGCTTCGGGTTGCTGGCGCATTAGCCATGGAAAGTGGGCATCCGGTATCCCGCGCTCTGGTGCGCGCGGCACGGGAAGCTCGAGATGCTTCTACCGATGATTCAATTCCTGGTTGGATTGAAGTCAGCCACTCGGAGGTGGACGAGGAAGGAAGCTTCCGCGGACACGTGGAGTTGCCCGTAGTCAATAGCGATGGCGAGGAAGAATTGCGGAGCGTGGAAGCCGTATTATGGCGTCCGCGTAACCTTTCTGACCTGCATGGTCGTTTGGCCGCCGCCGCGGTTTCTGGCAGTAGTCCGTTGGTTGTGCGTTGGAAAAACAAAGATCGTGGTGTGATCACGCTGTACAACGGCGCCAAAGACGATGCCGTGGATGCCGTGGATGCGCTTGAGGCGATGGGGTTGGAAACGATGATGCTTAGCCGGGATACGTACCCGGTGGCGCGTCGATACGGCGATATGGTCGGAGTATCCCATGTGTTGGCTGGCGTGCAGCCTGGGCGGAAACCTCAGACAGTTCGATCTGTGCGCTCTCATGGGGCGAATATCGCTATGGTCGGCGATGAATCGGTGGAGGAATGTTATCGGGTTGCCAACGTTGGCATTATGATTAGCGCGATGTCGGGGCCCCAGGGGGCGCTTGCGCTTGAGCACCCCGCAGCAGACGTGGTCATGCTCAAACCAGATGTGGCGCCTATCCCTCGCTTGTTCCATTTTGCACGTCGCCTGAATCGTAGGATTCGGGGAAACCTGATCTTTGCGTGGACGTATAATCTGCTGGCTATTGTGGCGGCGGTAGCGGGAGTACTGCATCCTATGATCGCTCCTCTTCTGATGTTAGGGTCGAGCGTGATCATCGAGGTTCGCTCTCATTGGCTGCGTAGCATGTAG
>CpN1_292
ATGGGGTTCTCGCCTAAAATAGGGTCGGCTTGCTTTCTTTTGGCCGTTTTGTTGTGCATTATTAGTGGCATGTCACAACCTTTCAACGCGCCAATTCTTGACGCTATTCAGGGAAAAACTCCCACGCGTCGTCCCGTATGGTTTATGCGCCAAGCCGGCCGTTCGCTACCTGAATATCGCAAGGTGCGGGAGGGTATTGGCATGCTGGACAGCTGTTTTATGCCAGAACTTCTTGCGGAAATTACTCTGCAGCCGGTGCGGCGACATGACGTAGACGCTGCGATCCTATTCTCAGACATTGTGGTGCCGCTTAAAGCCGCCGGGGTAAAAGTGGAAATCATTCCTGGCCGTGGTCCTGTTATGGACCGTGCGATCCAAAGTCGTGCTGACGTGGATGCCTTGCCGATCCTTGAAGAGGACGTCCTTCAGGTAGCCCGAGGCATCGAGATTATCCGAGATGAGCTGACGGAACAGCAAACCCTGATTGGTTTTGCAGGCGCACCCTTTACACTGGCGAGCTACCTTGTCGAGGGCGGCCCCAGTAAGAACCATGAAAAGACTAAGTCCATGATGCATGGGGACCCAGAAACCTGGCATGCCCTTATGCAGCGTCTGGTTCCTACCATCGTGCGTTTCCTACGCACCCAGATCGATGCAGGCGTTCAGGCCATGCAGTTTTTCGACTCCTGGGCGGGATTCCTCACGGAGCGCGATTACCGTAATCACGTGCTTCCGTATTCCACTCAGATTTTGGAAGAGGTAGCGGATGTGCCGCGCATCCACTTCGGGGTAAGCACTGGTGAACTGCTCGCTACGATGAGCGAAGCTGGCTCTGAGGTAATGGGTGTGGATTGGCGTGTTCCCCTGGACGCTGCTGCCGAGCGCATTCACGCGCGTTCCGGGGCCAAGGTGCTGCAAGGAAACCTCGATCCGGCGTTGCTTTTTGCGGGAGACGACGTACTAAAAGCTGAGATTGAGCGTATCTGCATGGAAGCCGATCGCGCCATCGCCGCAGGGCATGCCACAGGGCATATATTTAATCTCGGACACGGAGTATTGCCGCACACGGATCCTGAAGCAATCACTCGTGCGGTGGAACTCATTCATCGTTTTTAA
>CpN1_293
GTGCGCATTGCCATCATCGGTGCCGGTTTAGCGGGGCTAACGGCTGCTTATGAGATTCATAAACTCGCCCCTCACGCGGACGTAGAGGTGTTCGAGGCGACAGATCGAATTGGCGGCAAACTGTTCACGGTTCCGTTTGCCTCCGGTCCTACTGATATGGGCGCAGAAGCATATTTAGCTTTTCGGGAAGATACCACTGAATTTTTCAAAGAGCTAGGACTCGAGGAGAGTTTGCGTTCTCCCTCGGGGTTGCCTTCTTTGCTATACCAGGGAGGCAGCCTTCATAGCATGCCTTCCAACACGATCATGGGTATCCCCGGCACAAGTGAGGACCTAGGTAACCTGGTCAGCGAGGAAACTCGCAAACGCATTGACTCGGAAATAAACGCGGAGTCTATTGAGTGGCCTCAAGAAATAAGCCTGGGTGCACTCCTGCGGGAACGCTTGGGTGATGATGTTGTAGATCATGTGGTGTCGACGCTGCAAGGTGGCGTTTATTCTTCTACCTCGGATGATCTCAGCGTGCGCGCTACGGTACCGCAGCTAGCGCGGGCCTTAGACAAGCTCAAAGAAGAGGGAAAGCCCGTAACCATCACGGGTGCGGTTCAACGGCTTTTGTCTGAGCGAGAGGAACGTAACAAAAAACGGGGATATACCCCGAGCGTTTTTGCGTCTTTCGCAGGCGGTTATGCGGAGATGTATGAGGCTCTTGCTGAGCGTAGCGAGGCAAAGATCCACATCGATGCCTTTATTACCGCAGTGGATAAAAAGCCTGAGGGTTTTGTGCTCAAGGGTGCTGAAGGGGTCTTTGATAAAGTCCTGTTGACGGTGCCGGCGCCCACGGCGGCTCTGCTGCTTAAGAACCTTGTTCCGGAGGCTGCACAACAGCTTAAAACTATCAAGCTAGCGAGCTCTGCCGTGGTAGGAATGAAGTTTGATAATTCCGCGGGACTCCCCGATAACTCTGGGATTCTTGTTGCCACTAATGCCCAAGATGTGAGGGCAAAAGCATTCACCTTCTCCTCTAAGAAGTGGCCTCACCTGGGGGAACGTGGCGGTGCTTTAGTGCGGGCCTCTTTCGGTAGGTTTGGTGAGGACGCTATCGCGCGCGCAGACGAAGACGAGCTTGTCGACGCAGCCCTCGACGACCTACAGACCATTACGGGATTCGACGGACGTGCTGCTGGATTATCGGAGATCTTTGTCCAGCGATGGTTCGGCGGGTTGCCAGTGTATGGTCCTGGGCACTTGGACACGGTTGCAGCAATCAAGAAAGCACTGGCTCAGGTCGAGGGCATCGATGCTACTGGTGCGTGGGCCGATGGCGTCGGCGTTCCCGCAGTGATCGATGCTGCGAAAGCAGCGGCCAAACGAGCACTTGCCTAA
>CpN1_294
ATGACTATTGCATTTCTTGGAACCGGTCGAATGGGCACAGAGTTAGCACTCCATCTGCTCAAAGAACACGAACTCGTGGTCTGGAATCGCACCCCAAGCAAAGCAGAGCGCTTGGTGGCAGCAGGTGCCACGCTCGCTTCTTCCCCCGAGGAAGCGGTCGCTGCTGCCGATATCGTTGTGACATCGCTTTTTGGCCCCGATACAGTGCGAGACGTAGTTATTACCCCTCGCCTTATCCCGGATGGGGTGCTGTGGATTGATACGACTACCGTCAGCCCGGAAGACTGCATTGAGTTTGCTCATGCAGTGCCTAGCTATGTCGCAGCCCCCGTGGTGGGTACCCTCGGCCCAGCTCGCGCCGGCTCTTTGGGAGTTTATGTGGGCGGCACCGATGAGCAGTACCGCAATACCGCTGCTGCGCTCGTCGCCCCATGGGCAGATCCTGAAAGACTTGTGCTTGTCGACGCCGCCCCTAAAGCTGCCGTAGGAAAATTGCTGGCTAATCTCGCCCTTGCAGTAAGCGCCCAGGGGCTTAAGGAGGCGCTGCTCCTCGGAGACTCCAGCGGTTTGTCCCCGGAGGAAACCCTCACCATGCTTAGGTCCACCGGCCTGGCCTTTATCGCCGGGATGAAGCATCCCTTTGTTGTGGGCGAGCGTCCCACCGCACCTGGAGACTTCACAGCAGATGCGATAGCAAAGGATGCTCGCCTGATGCTGAACACCGCGGACCAACCGCTTCCCGCAGTCGCCTCAGCACTAAAGTCATTGGAAGAACAACAGCAGGCCGGGCATGGCGATGAGGATTTCTCCGTGATGCTGACACGCCGAGACAGCTAA
>CpN1_295
ATGACTGTTATCCCGACTTCCTCTAACGTTCAGCGTTCCCGTGAGCTTTTCGATCAAGCATGCAAAGTAACCCCAGGTGGTGTGAACTCACCGGTGCGCGCTTTTGGATCCGTGGGCGGGCAGGCGCGTTTTATCGCGTCGGCGCAGGGCTCCAAGCTTTATGACGTAGACGGCAATGAATACGTGGACCTAGTGTGCTCTTGGGGGCCGATGCTTTTGGGGCACGCCCACCCTGAAATCGTTGAAGCAGTGCAGAAGGCAGCGGAGAAGGGGCTATCTTTTGGCGCTCCTACTGAGGCTGAAGTGCGCATAGCTAACATGATCGTTGAGCGTACCTCTGTGGAGGAGGTTCGCATGGTCAACTCGGGCACAGAGGCGACCATGTCTGCAGTTCGGCTGGCTCGGGGGTTCACTGGCCGCCCCAAGATTATTAAATTCGACGGGTGCTATCACGGACACGTTGATGCGCTGCTGGCATCCGCAGGATCCGGGGTAGCTACGTTCGCATTGCCGGATTCTCCAGGCGTGACGGGTGCTTCCGCCGCGGATACCATCGTGGTGCCGTATAACGACATCGAGGCGGTCGCGCAGGCTTTTGCAGAGAATGATGGGCAAATCGCCTGCATCATTGCAGAGGCCGCGGCAGGAAACATGGGCACGGTTGCCCCACGCAATGATTTTAATGCCAAGCTCAAAGAGTTGGCACATGCTCATGGCGCATTGCTCATCTTGGATGAGGTGATGACGGGCTTCCGTACCTCCTACAACGGTTGGTTTGGCGTAGACCATGTGGCCGGAGACCTGACCACCTTTGGCAAGGTCATCTCGGGTGGTCTCCCAGCCGCGGCTTTTGGTGGACGTGCGGACATTATGAAGTACCTGGCCCCTGAGGGGCCGGTCTATCAGGCGGGGACTCTCTCAGGTAATCCGGTGGCTGTGGCCGCCGGCATGAAATCTCTTGAGCTTGCTACCCCTGAGGTCTATGACATAGTGCGTGCTAATGCTGATCGCCTGGCCGAGTTGCTGAGCAGCGCGCTAGAGCGTGAAGGGGTAGCTCACCATATTCAGAGGGCCGCTACGATGCTATCCATCCGCTTTGCAGAGGGCGAAGGCCACAACTTTGATCAGATGAAGTCGGCTGAGACATTCCGATTTTCTCCTTTCTTCCACGCTCTCATGGATAATGGCATCTATGCGCCGGCGAGTGTGTTTGAGACCTGGTTTGTGTCTGCGGCGCTTAGCGACGAAGATTTCGAGAAGATCGAGAACGCCCTACGCCCAGCGGCTCAGGCTGCAGCTGCCGCAAACAAGTACTGA
>CpN1_296
ATGAGTACCACCATCGTTCACCTCATCCGGCACGGAGAAGTCTTTAATCCAGAGCGCATTCTGTATGGGCGCATCCCTGATTACCACCTCTCCTCACGCGGGCACAGCATGGCTGCTCGGACAGCTAGCTCCTTTGCCGGACACGACGTATCCGTTCTGATGTCCTCTCCTTTGGAGCGCGCGCAGGAGACAGCAGCGCCTTTTGCGGAGAAGCTAGGACTTGAAGTGCGTCTCGACGACCGTCTTCTGGAGTCCGGCAACCGTTTTGAAGGCCTGCGCGTCAAAGGCTTGAGGTCTCAATTGTGGAACCCCGTGAGGTGGCCGCTCATGGCCAACCCGCTGCTGCCCAGTTGGGGGGAGCACTATGTGGATCAACGCGATCGCATGATGGCAGTAGTAGAAGATGCTCGGCGCGCCGCTGAGGGACACGAGGCGATCTTGGTGAGTCATCAATTGCCTATTGTGTGCGTGCAACGGCATGTTCAAGGAAAACCTCTGGCGCATAATCCGGCGGCTCGACAGTGTAACTTGGCTAGCGTCAGCTCGCTGGTGTTTGAAGGCGACCAGCTCGTTGACTATATTTACACGGAACCAGCACAGGAGATCTAA
>CpN1_297
GTGAAGAGGACTCTCGCTGCGACGATGATATCGAGCCTGCTTGTGCTTAGTGCGTGCAGCTCTGAGGACACTGCAGGAACGGACGCAGTGGCTATCGGTGGGACGTTCCAATTCCATTCACCAGGTGGGCAAACGGAGATTTTCTATGAGGAAGCAGACCGAGCTCCTGTTAAGAACATCTCTGGCGAGTCTTTGTCCTCGGACGCAAAGATCAGCCTTGATGATTACAAAGATCAGGTTGTTGTTTTGAACGCATGGGGTCAGTGGTGCGCGCCTTGCCGCAGCGAGTCCGATGACTTGCAAACCGTGCAGGAGTACCTGGAAAAGGAGCAGCGCGGTACAGTGCTGGGGATCAACGTGCGTGATTATTCCAAGCAGATTGCCCAAGATTTTGTCAAAGATAACGGGTTAACCTATCCCAGTCTGTATGATCCACCATTTAAATCTGCTGCACAGCTCGGAGAGGTCCCCGCTGCCGTGGTTCCTACGACTATTATCCTGGACAAGCAGCACCGTCCAGCAGCGGTTTTCCTAAGAGAAATTACCGCTAAGGACGTTATTGACGTGGTTGAAAGAATTGTATGA
>CpN1_298
ATGACTGACGTTTTAGCTAGTGGTATTGGCGAGCAGATCGCAGACGTTGCGGCCACAGGGCCACTACTGCTTGGCCTAGCGGCCGCAGCGCTTGCCGGTTTAGCCTCTTTTGCCAGCCCTTGTGTGATTCCATTGGTTCCGGGGTATATGTCTTACCTGGCGGGAGTAGTAGGCGCAGAGATGGAGCTCGGTGAACAAGGCCCGCAAGTAGCAAAGAAGGGGCGTTGGCGGGTAACCGGGGCGGCCCTACTGTTTGTTCTTGGGTTTACCGTGATTTTTACCCTGGCCACGGCAACCGTTTTTGGTGCCATTAGCGCCCTCACTCTCAACGCGGAAACCTTGATGCGTATCGGCGGGGTGGTCACGCTGCTCATGGGCGTGGTGTTTTTAGGCTGGGTGCCCTTCTTGCAAGAAGATAAACGAATGGCCCCTAAACGCTGGTCTACCTGGTTGGGTGCGCCGCTGCTCGGAGGAGTTTTTGCCCTGGGGTGGACTCCCTGCTTAGGGCCTACCCTAGCAGCTATTATTTCTATTTCTGCTGGTACAGAAGGAACAACCGCAGCTAGGGGAGTGGCCCTCATCCTGGCGTACTGCGTGGGATTGGGATTTCCCTTTGTGGCGGTTGCACTGGGTTCTGCGCGGGCAATGCATGGCATAGGGGTGCTGCGGCGGCACTCTCGTACTATCCAGATCGTGGGTGGTGTGGCATTGATCGCAGTCGGCACGGCGTTAGTCTCTGGAACGTGGGGGATATTTATTAACTGGGTGCGTCAGTGGACCGTCGAGTATGGTGCAACTTTTATTTAG
>CpN1_299
ATGAGTAAGCGGACGAGGAAGCTGCTGAGCTACCCATTAAAGGCATGGCACTGGCTCACGAGCATGCGCACGGCGTTGGCCCTGCTATTTCTTCTAGCATTAGCCTCCATCCCCGGCGCATTGTTGCCGCAGCGTTCCCTTAACCAGTCAAAGGTTACGGAGTACATCGCTAATAATGGCCGGACTGCTGAAATTTATGACAAACTGCAGCTTTTCGACGTCTTTAGCTCTACCTGGTTCACTGCGATCTTTGCCCTGCTGTTCCTTTCACTCATCGGATGTATCATCCCGCGCTCGTGGGATCACTACAAGGCCATGAAGACACCCCCGGTTCGGGCTCCAAAAAATCTGAGCCGGTTGCCGCTGCACGGCGAGGGCAGTGTGGAAAAACCGCTGAGCCAGGTAGAAGAAGACATACGAGCGCAACTCAAAGGGTGGAAGCTGGCAGAGTACACCCCAGAGGAAGACCGAGCCGGGATGCGGTCGTTTTCCGCTGAGCGGGGGTATCTGCGAGAATTTTTCAACTTAACATTCCACCTTGGTCTGGTGGGTATGTTGGTTGCGATTGCAATGGGCAAGCTGTTCTTCTACGAGGGACAGGTGATCATCGTTGCCAGCGACGATAAGACAAAAAGCACGGAGTTCTGCAACACTGCGACGGCAAACTACGATTCCTTCCGGGCCGGCTCGCTTTTCGACGGCACTGGCTTAAACCCTTTTTGTTTTATCGCACACAACTTTTCTGCTGATTATCTTCCCAATGGGCAGGCGAAGATGTTTAGCTCTTTGGTCTCCTACGCAGCGGGAGAAAAGATCTTTAATGATACCGAGACGTGGCAGCAATACACCCTTAAAGTCAATCATCCCCTGCGCATTGCCGGCGACCGCGTTTATCTGCAAGGACACGGCTACGCACCGACCTTTAGCGTCACGTGGCCCAACGGGGAAAAGAGAACCCAGACCGTTCAGTGGCAGCCGACTGACCTTATGAACTTCCTCTCGGACGGTGTGGTTCGTTTTGACCCGCCGGCCGGAATGTACAAAGACGCCTTTGAGAAGCGTCAAAACCAGCTGGCCATTCAAGGCTTGTTTGCGCCGACTGCCTCCTGGGAAGGCGAAAACAAAGCCTTGCTGACTTCCCGGTATCCAGCTATGACCAACCCCGCGGTAGCCATTGACATCTATCGGGGAGACAACGGCTTGGATTCCGGCAGAGGACAAAACCTCTTTAGCTTGGACAGTGCCCTGATCCACTCTGGTCAGCTGCAGAAGCTGGAACGCGTTAACCTGAGCGTTGGGCAGTCCGTGACCCTGGATAACGGAACAGTGGTCTCGTTTGACGGTGCCGAACAATTTGCTAACTATCAGATCAGCCATGATCCCGCACAGCTCTGGGTGCTCTTTTTCACCGTCATAGCGCTGTGCTCTCTCGCCGGTTCATTATTGATCCGACGCCGACGGATCTGGGTGCGCGTGCGTCCTGTTTCCAGCACCGTTACCTGTGTAGAGACCGCAGGACTCGCCCGAACTGACCGCGCCGGGTGGGGAAGGGAATACGAGCGGATTCATCGACGCATCCTTGGGCTTCCCGATCCCGACGAGGACTAG
>CpN1_300
ATGACACCCCAAGAACTGCTTATGGCTTGGCATGAACAGCAGACGGCTTTCATAGAACATCGAGCGCTCAGGACCCGCACGCTCATCGAGGTCCTTAAAGCACGGTATGGGGATGCTCCCATCTCTGTGCTCGATCTTGCATGTGGCCCAGGCAGCCTCGGCACAGAGATCCTTCAGGAGTTACCTAACGCCACGGTCGTTGGTGTGGACCGGGACCCGGTATTGCTACGGCTAGGGGCAGAAACAAACCAATTCGGTGAGCGTCTCCGCTTTGTCGACGCCAACCTCACCGACTCCGCTTGGGTAGAACAACTCCCCGCTACAAACTTTGATGCCGTTATCAGTGCCACCGCTTTGCACTGGTTCGCACCCGACCAGTTATCTCAGCTCTATCAGGACCTCACTCGGGTGGTTAAACCCGGTGCGATCTTTATGAATGCCGACCATTTGCTTTACGACGCCCACCACAATCCAGTCTTAGCCTCTCTTTCTGAAACAATCCGGGAGGACTTCCGCGCCCGCACAGTTTCCTCGGGAGTTCTTACGTGGGAGGCCTGGTGGGATGCAGCCTTCCAAATGCCAGGCTGGGAGAAAGAAGCAGATCTATGGCATCAGCGCTGGGCCAACAAGTCTGCCACGGTAAAAGTAGATAGCACCTACCACCTCGCGGCACTGCGTTCCGCGGGATGCTCAGAAACGGGCCACCTATATCAGTGGCTCGATGACTATCTCATCTACGGAATCTGGCCCACAGCCTCATGA
>CpN1_301
ATGATTACGGCTACCGACCTCAACATCACTTTCCAAGGCACCCCCATACTTCAGGGGGTAAATCTGAGTGCACAGGGTGGGCACACGATCGGCATCGTGGGACCAAACGGGAGTGGAAAAACCACCCTGTTGCGCGCCCTTTACAAGTCCTTATCGCCTCAGAGCGGGCGAATAGAAATAGATACTGAAGATTTGTCTTCACTCACCCCGCGCCGGATCGCGCAAAAGGTTGCGGTGGTAGCGCAGGAACGCGATTCTTCCCTACCTCTACGCGTTTCCGATTGCGTGGGCTTGGGGCGGTTGGCGCAAAGCACGTTATTGTCCTACTCCAACGCACACAATCACATGATTGTGGCGTCGGCGTTGGAACAAGTAGGGCTCTCTGGATTTGGTAGCCGGTTGATCTCAGAGCTTTCCGGCGGCGAGAGACAGCGTGTGCTCATAGCTCGCGCCATCGCGCAACAAGCTGACCATGTGCTTCTCGACGAACCCACCAATCATCTCGACCTCGCGCATCAATTTGCCATCATGGAACTTGTCACCACCCTCAGATCAACGTCTGTGGTTGTACTCCATGATCTCAACCTCGCAGCACGTTTTTGCACCGAGGTCATCGTTCTTAACCATGGCATGGTCGTAGCTCAAGGCAAGCCTGATCACGTTTTTAACGCAGAGATGTTTGCTGAGGTCTTCGGACTCCACGCGCAGATCCTTCAGCACAGAGGATCTCCCCAATTTCTTTTTTCACCACTATCTTCTCGTGCTTCCTAG
>CpN1_302
ATGAAGAAGACAACTGCTCAATATTTAGCCCTAGTGTCCGTTGCGGCCTTAGCACTCACTGCCTGCGGCGAAAGCGCGGCGGATAAACAGGCCGCTCACGATAAGACCGCTGCATCGGAAGCCAAAATACAAGTGGCTAGTTGTGATGAAACACTGAGCTTTAACAAGGCCCCCGAGAAAGTCCTGGTCATGTCAGAAACAGACATTTCGATCCTCCACGACCTTGACGTGATAGACAAAGTCGTGGCAAAAGCTGGCGCCAAGCGGGTAGAAGGCATTAGTCCGAGTCTAGAGAAGGCAATAGCAAACATTCCCACTATCGCAGCCGGCGAATTAGACACCGGCGGCGCAAAGGTTTCCACGGAAGCCATTCTTGAGCTCAAGCCTGACCTTGTTATCGGCTTTGACACAGGGGCAGACCGACAAGCATTAAAGGACGCTGGAATCCCCTTATATTCTCCAGACGCGTTCTGTCCCAATGCCTCCGCTAAAAAAGCCGATTGGGGCTTAGTGAACAATGAGATAGACAAGCTTGCCACGATCTTTGATGTGAAAGGCAAAGGGGAAGAGCTTAAGAAGTCCGTCCAAGACAAGCTCAAGCAGCAAGGCAGCACCCAAGGGGATACGTCTGCCGTCATGCTCTATATCACCCCCGGTTCGGATGAGTTTTATGCCTATGGCAACACTTCGATGGTGCAACCTATTTTGGAGGCCAATGGACTCAAGAACGTCTACGCAGACAACCCAGAGCGAGTCTTTGATTCCTCTATGGAAGAGATACTGGCTAAGAACCCTGATCGGATTGTCCTGCTCTCTGAATCCTCAGACTCCGACGCTGCCATGAAGACTTTCTTAAATTTCCCGGGAGCGAAAGATCTCAAGGCTGTCCAGAATAATCACGTTGCACACATGCCTTTCATCCTGACAGATCCTCCCACCACGCTGTCTGTAGAAGGCGCGTCCTACCTGCACAATCTAATCAAATAG
>CpN1_303
GTGCAATACACAGGGCAGCGCACCACGATAACCACGCTGGTGCTCAGTATCATGGTGCTTTTTATCCCGGCATTAAGCGTATGCATCGGAGCTGCGGGAGTCGCGCCTTCCCATGTGTTTGGCGTCATTTTAAGCCACATCCCGCATGTACCCGTCGATATCAGCTGGGATAGAGCCACCGATGCGATTATCTGGCACAACCGTTTTCCGCGAGTGCTACTGGGACTTGCAGTCGGCGCAATATTGGGCGTCTCTGGAGTAGTCTTCCAGGCCGTAATCCGGAATTCTTTAGCGGAGCCCTACGTCCTGGGAGTAAGCTCTGGGGCTTCCACCGGCGCGGCGTTTTCCTTGATTATCCTCGGTTTAAGCTCCGCGTGGGCCATGGGATTCTTTGCCTTTGCCGGTTCTGTCATTGCTACATGTGCTGTTCTAATCATTGCAGGTCGCAGCTCATCCCCACTCAAGCTCATACTTTCTGGATTAGCAATCGGATTTGGCGCACAGGCTTTTACCAACTTCATCATCTTTACCAACGGCTCTCCGGAGACAAACCAAGCAGTGATGTTCTGGATGTTGGGTTCCCTAGGCCGAGCGCGCTGGCAAGCGGTGGTTGCAACAATTATTGTCGCCATCTTTTTGACTCTGCTTATGGCCATAATCGGACCGCTCTTGGATGCTCTGGCCAGTGGCGATGAGACCGCACGGGCTGTAGGCGTGCCCCCTGAAATTACTCGGTTACTCGTTCTCATCGTGGTATCTGCCGCCGTGGCAATAGCCGTGAGTAGCTCCGGCGGTATCGGTTTTGTTGGTCTTATTGTCCCCCACATAATGCGCATAGTCTCTGGTTATAGTCACCGCATGTTGGTAATCAATACCGCTTTGGCCTCTGCGTTATTTCTTGTACTTGCAGATGCCTTGGCGCGGGTGCTGATTAGCCCGCAAGAGCTTCCTATCGGAGTGCTCACCGGCCTGATTGGCGCACCGGTTCTAGCAATCCTTATTCGACGAACTACAAACGTATAG
>CpN1_304
ATGAACGTCAACCCGAATCTTGCGTCGCTATCCGATATGGCATTTGCGTCGAGCTTCGTCATCTATTTTATTGCTCTTGTACTCTCGATTGTCTTTTATATGAAAACGAGAACGTTCATTGACCTGGAACGGGAAAGAGTCAATGAACGGGCGCTCGTGACCGTGGGGAGCGAATCCGATAGTACCGAGGGGATGGGCACCGAGCTGGATTCTGCGGATGATCAAATCTCTAAGGTGGGAGCATCTGCAGAAAAGTTTGCTGGTATGACCCAGATGATCGTGTGGTTGGGCGTTGTTGTTCACGCCGCCTCTGTGATCTTGCGCGGTCTATCCGCTTCGCGGTTCCCCTTTGGCAATCTTTATGAATATGTCTTGGTGATCAGCTGTTTCGCGGTAGCGATTGCGGCGTTCTTCTTGCAACGGCGAGAAATGCGCGTGTTGTGGCCATGGGTTCTCACCCCTATCTTGGCTCTGCTCTTTTTTGGTGGGACCAAGCTCTATGCTGATTCCGCTCCGGTAGTACCTGCTTTGCAGTCGTTCTGGTTCCCGATCCATGTATCTACAGTGTCTATAGGCGCTTCTATCGGCATGATCTCTGGCGTTGCTTCCGTGCTTTATCTGCTGCGTTTATACCAGGAGCAAGGCAAGGAAAAGGGCGTGCTAGGGGCACTGGCCAAGCCGTTGCCCTCTGCAAAGCTTCTCGACGCCATCGCGTATCGCACAGCGATTATCACTGTGCCGGTCTTTGGTCTAGGCATTATTTTAGGAGCAATTTGGGCAGAAAGTGCGTGGGGGCGCTTCTGGGGATGGGATCCTAAAGAGACCGTGGCTTTTGCTACTTGGATCCTTTATGCGGCTTATCTGCACGCACGTGCTACCTCAGGATGGCGGGACTCCCGGGCTGCGTGGATCAATATTGTAGCGCTTTGCACCATGGTATTTAATCTCTTTTTTATTAATATGGTGGTCTCCGGTTTGCACTCATATGCGGGTCTGAACTAA
>CpN1_305
GTGGGCCGTCTTATTCTTCTTCTCCTGCTTATCGCAGCCATCGTGTTGGTGTGGAAGGCGTTTGGCCCTAAAACTTGGCAGAAGAGCGCCATCCCCGAGCCTCCTCGTATCAAAGGCCCAGATGACGATGAAGAATTCTTGTGGCGTTTGGAAAGAGATCAATTTAAAAAGCGTCGCGCCGCGGAGGAAGCCAAGCGCAAAGCAGCTGAGCAAAAGAAGCGCGAAGCCACAGAAGATACTTCCCATGGTGATCGGGAGAAGTCGCAAGACGATGGGACCCCAAGCGCCTAA
>CpN1_306
GTGAGCGAAACTGCAATGTCAGAGAATTCTCGTCCGATCGTCGATCCGCAGGTAAGAACTGCTGCCCGGAAAGCCGTCATCGTGTACGGTATCGCACGATGCGCACTTTTTATCGTGCTGACCGCCATCATTCAGGGGATTGCGGTAGCCATCGGCGCCCCAGTGCCAATCCTTATTTCAGCCACGCTGGCATTAATCCTGGCCATGCCTCTATCCATGTTTGTGTTTAAAGGGATCAGGGTTCAAGCTACTCAGGCCGTAGCGTTATGGAGTGCACAACGCAAGGCCGAGAAGGATTGGGTTAAAAGCGAATTATCCAGCCGCTAA
>CpN1_307
ATGTCAAAAGCTACTTTTGCCGATTGGAAAGAAGGCGCCCGTCCTCACACGTGGGCCAATGCCTTTGCCCCCGTCATCATCGGTTCTGGCGCCGCAGCCCAAGCCCATGGTTTTAGCTGGTGGCGGGCCCTGTTGGCGCTCGTTGTCGCATGGGCACTCATCGTAGGAGTGAACTACGCAAACGATTATTCAGATGGAATCCGCGGTACAGATGATGACCGCACTGGCCCACTACGGCTAACGGGATCTGGATTGGCGCAACCGGAGGACGTTAAACGAGCTGCTTTTCTAGCTTTCGGAGTAGCAGCGATCGCCGGCATCGCCTTGTGTTTAGCAAGCGCATGGTGGCTTATTGCCGTGGGCGCTCTTTGCATCCTCGGGGCCTGGTTTTATACCGGCGGGAAAAATCCCTATGGGTACCGTGGACTCGGCGAAGTCTCAGTCTTTGTATTCTTTGGCCTTGTTGCAGTACTAGGAACTCAGTTCACTCAGCTCGGCAGAGTCACGTGGGTTGGTTTCGGTTGTGCCGTAGCGGTAGGAGCAATGTCCGCCGGGGTAAACCTTGTAAATAACCTCCGCGATATTCCCACCGATTCTGCCGCAGGGAAAACTACCCTTGCGGTTATTCTTGGCGATACCGCAACCCGCCGCTTGTATTGCGTCCTCGTAGCCATACCGTTTGCGGTTTCCCTTGCGTTCTTTGCAGTTTCACCCTGGGCTGGCATCGGCATTATCGCCCTTCCGCTTGTGATAAAAGCAGCACAACCTGTGGTGAAAGGACGCCACGCTCAGGATCTTATCCCGGTACTCGGCGCTACTGGAAAGTCCATGGCGGTATGGGCCGTAGCAACTGCCATAGCATTAGCGGCTGGATAA
>CpN1_308
GTGCATGTACTTGAGCCCCTCGTTGTCCCCACGCATAATCCTGCCAGCATCCTCGACCGCTTGGAACAGGCCATCGTGGGGCAGCGTAGCTTCCTCCCCCTTCCGTCCGACGATAAAGATCGGGCCGAACTACTGCGCAGAACCCAACGCGTGGGTCACCCCATCGATCCAGATATTGCTCTGGTCATGAGTACTTCCGGCTCCACCGGGATCCCCAAAGGCGCTATGCTCACCGCGGGCAACCTTGTGTCTTCTGCAGACGCTACGCACCAGTTTCTCGGTGGCGAGGCCCAGTGGCTGCTGGCTATGCCGGCTCATCACATCGCGGGAATGCAGATACTGGTTCGCTCGATCATTGCTGGTTATGATCCCATTGTTGTCGATGTTTCACGCGGCTTTAACGTGGCTGCTTTTGCCGCTGCCGCAGCAAGCGTCGAAGGCGAACGGGTTTACACATCATTGACGCCCCTGCAATTGCTTAAAGCAATGGATACTTTGGTGGGCATCGAGGCTCTTCGAGTCTTCACGGCGATCCTGGTGGGCGGCGCTCCTTTGCGTGCCGACGACCGCCGCGCGGCCAAAGAACTCGGCATCAACGTGGTGACCACTTACGGCGCCTCAGAGACATCCGGAGGCTGCGTATATAACGGCCGCCCGGTGCCTGGCGCGACGATACGCGTTATCAACGAGCGCATTCACCTTGGCGGCCCTATGATAGCGCAGGGATACCGTAATATCCCCGATCACCATGCGTTTTCTCAACCCGGCTGGTTTATTACCTCCGACGCGGGCATCCTCAATGACGGAATACTTGAAGTTGTAGGCAGGCTCGATAACGTTATCGACTCTGGTGGCTTAAAGATTCACCCCGAAGTTTTGGAGCGCAAACTTTGCGATGTCCCTGGAGTCACGGCGGCTTGCATAGTGGGGCTACCCGACAGGCGATTCGGCCACATTATTGTCGCAGCTTATGAGGGCAATGCACATCCTACAACTATCATTTCCGCGCTTGATGATCTCCCTCGTTGGCAGTTGCCCAAGGACATCCGTCGAGTGGAATCTCTGCCACTTATCGGCCCCGGAAAAATTGATCGTAGGGGTGTCACCGCCCTTTTCACACAACAGTGA
>CpN1_309
ATGGATGAGCAGAAAACATACAGTACCGATAATCCTTTTGATGCTTCCCAGTGGGAGACCGTCGCGGGGTTCCAGGATCTTACTGATATCACGTACCACCGTCACGTAGGCGAAGGACGAGAAAACGGAATTGTGCGCATAGCTTTTGACCGCCCTGAAGTCCGTAATGCTTTCCGACCCCACACTGTCGACGAGCTCTATCGCGCACTCGACCACGCTCGCCGCACACCCGATGTGGGCACCGTACTGCTTACCGGAAATGGGCCGAGCGAAAAAGATGGTGGCTGGGCCTTCTGTTCCGGCGGCGATCAACGTATCCGCGGACGTTCCGGATATAGGTACGCCACTGAGCACGCTCACGACGACGCCACCGCAGACGAATCAACAGTGGACACTGCCAGGGAAAAGGTCGAAGGTGGCAGGCTGCACATTCTTGAGGTACAACGACTCATCCGCACCATGCCCAAAGTGGTTATAGCGGTAGTCAACGGCTGGGCCGCAGGTGGCGGGCACTCTTTACACGTTGTGTGTGACATGACAATCGCTTCCCGCCAGGAGGCTCGATTCAAGCAGACCGATGCCGATGTGGGATCCTTTGATGCCGGCTATGGTTCCGCATATCTAGCAAAAATGGTAGGGCAGAAATTTGCTCGTGAAATCTTTTTCCTTGGGCGTACATACGACGCCGAGACGATGCAACGCATGGGTGCTGTAAATATCGTTGCAGATCACAAGAATCTAGAGGACGAGGCCATTCAGATGGCCCGCGAAATCAACGGCAAGTCCCCTACCGCCCAACGCATGCTCAAGTTTGCTTTTAACCTCACCGACGACGGCCTCATGGGGCAGCAAGTTTTTGCCGGTGAAGCCACTCGCCTGGCATATATGACGGATGAAGCGGTGGAAGGCAAAGAAGCCTTCCTGCAAAAACGCGCTCCTGATTGGAATGACTTTCCTTATTACTACTAA
>CpN1_310
ATGCTTTACATCCTCATCGCCCTTCTGGCTGTCGCCGCAGTGGTTTATCTCATAGTCAAAAAGGTCCACGCTGCCGCAGCCATTTTCTTTGTAGGCGTTCTGCTCCTCATGATTGCCGCCCTCACAGGCCGGGCAGAATTCCGTTCCACGGACATCACTTCTTCCGGGAACGCGCTCTATGACCAACTACTCGTGGTAGAAGCTCTTTTTAAGAGTCGTTTCTCTGGAATCGGCATGGCCATTATGGTGCTTTTTGGTTTTGTTTCCTATATGCGCCATATTGGTGCCGATGCCAAAACCGTGGTGATACTTTCCACACCATTACGCCGTTTTAAGGGATCATATTGGCTCGTCCCAGTGGGATTTTTAATAGGAAACCTTTTGTCACTGGTTATTCCCTCAGCTTCCGCGCTCTCACTACTCCTCGTGGCAACGCTCCTACCCGCGCTCATAGCCGCCGGACTCACCCCTTTGACAGTAGGAGCCATCGTGGTCACGTCTTCCACGATCATCCCTACCCCGCTAGAGGCGGGGCTCATTCAAGGTGCTGACCTTACCGGCATGACCGTCACAGAATTTGTCTACGGCCATGTCGCATGGGCAACCGTGCCGGCGTTGATAATCACCGCTTTTGTACACATGTGGTGGCAACGCCATTGCGATATCGTCGATACGCGCCATGCCCACGAGGGAACGCAGCACAACGCAGAAAACCGAGAAATAAGCGACTCCGATGCAGCTACCAGAGACGCCCTTGAGCGCGCGTCTGGGCTACCCGGCTATTACGCGGTCCTCCCGCTCATGCCCCTTCTTTTGATCGTCGTTTCAGCCCTTTTAAAGCGCCTTAGTGTGCTCCCCTTTGAAGCCGGAATCCTACCTGTTACCGTGGTATCTCTTTTTGTTGCGCTCATCATCGAATCCTTGCGTAAACGCACAATCACGGGCGCCATCGACTCGGTAGCAAGTTTTTTCAAAGGCATGGGTGAAGGCGCAGCAGGCGTAGTCTCCCTACTCGTAGCCGCTGCCGTTTTAGTCGAAGGTATTACCCAGATGGGCGTGATCGACATGCTCATCCAAGCAGCCGAAGGTTCTTCCGGCGCAGCCATACTCATCGTTCTCATTTTTGTGGTCGCTACCGCCGCCATGGCCACTCTCACCGGCTCCGGAACTGCCCCCTATTTTGCGTTCTCCGAGGTAGTCCCCTCTTTAGCGACACAGTCTTCCATCCACGCACCGCAAATGCTCACTGCAATCTGGGGCACGTCTAATCTGATGCGCCAGATCTCTCCGGTCAACGCGGCAGTGCTTATCGTCGCCGGCGCCATCAAAGTCAACCCGATTCGACTGGTCAAACGCACCCTTGTTCCCATGGTTGTTGCAACAGTTCTCAACACACTGTTTGCGTTCTTATTTATCGGTTAA
>CpN1_311
ATGACACAAGCGAAACCCCTATCAGCGTGGGGCGCCACAATAGATGAGGTACTTGAGCGCGCCCACGTGGTTGCACTTCCTATGAGGGTGCCTTTCCGTGGCGTGACCACGCGTGAAGCCCTTCTGTTCCGAGGTCCGGTCGGCTGGGGAGAGTTTGCACCCTTTTCGGACTATAGCCCTGAAGAATCCGCCTATTGGCTTTCTTCGGGTCTGGAAATGGCTTATCAGGGCCCACCGAAGGCTATGCGTGACTGCGTAGAGGTCAACGGCACCATCCCGGCAGTGATTCCAGAGCAGGTGCCTGAAGTGATGGCGCATTTTGATGGATGCCGGACTTTCAAAGTAAAAGTTGCGGAGAAAGGTCATTCACTTTCGGATGATGTTGCTCGTGTGAATGCTGTTCGGGAGGCCATGCCCTCGGCAATAATACGCGTTGACGCGAACCGTGGTTGGTCTGTCGAACAAGCCTTTTGCGCCGCCAAGCAGTTGAGCCCTCTGGACTATATGGAGCAGCCTTGCGCAACGGTTGCGGAACTTATTGAGCTGCGCCAGCGTCTTATACGGGCCGGTTTGTTTGTTCGAGTTGCCGCGGATGAGGCGATACGCAGAGCAGAAGATCCTTATGAGGTGGCGCGTGCACAAGCGGCAGACGTCGCAGTGGTAAAAGCGGCCCCCCTAGGAGGACCACGAAAATTGTTGCAGATCGCCGAGTTTATGCGTGCGCGTGGTCTAGACATAACAGTGGCCAGTGCTCTAGACACAGGCGTGGGGATGAATGCCGGGCTGGCAGCAGTCGCGGCTTTGCCTAAACACACTGATGATGAAGACTTTGACGTGCCCCCGGCAGCGGCAGGGCTGGCTACACAGCGGCTTTTTGTGGAGGACATCACTGCACCACGTCAGATCGTCGACGGGCAGCTGGCTGTGGAAATGCTCTCCCCGGACCCCGATCGGCTCTCGGAATTTAGTGTTAAAGATAGTCGCCGCGATGCGTGGTTGCAGCGGCTACAGGAGGCGTGGGAATTCCTAGAGCGTTAA
>CpN1_312
ATGATTTCATCGCCCCAGCTTGCCCGCGCCGTCGCTGCTAAACTCGCCCACTATCTCACTGATGTGGTGATCTGCCCTGGCTCGCGTAATTCTCCGCTCTCCTTGGAGCTGCTTGCTCGGGATGATATTCGAGTGCATACGCGTATCGACGAGCGCAGCGCAGCATTTTTAGCGTTAGGCATGGGGCGGGCATCTGGAAGACACGTGGGAGTTGTTACGACCTCTGGAACAGCGGTGGCTAGCTGCCTGCCCGCGATGGTGGAGGCCTATCACTCTCACGCACCATTAGCCATGATTTCGGCGGATCGTCCAGCGCACTTGCACGGGACGGGGGCAAATCAGACGATCAACCAGACGGGAATCTTTGGAGTGGTTCCTACCACTTCTGTGGCTGCGCTTGCAGACGTAGAGCTGATCGATGCGGCCTTTAAGAGGGGACAGGTTCACATCAATGTGGAGCTGGATACGCCTTTGGTAGAAGATTGTCTACCGGCACCAACTACTAAGGGAGCGAAAAAAGCACCGATAAAAGGTGATTTCACAGATCATGGGGAGGTTGAAATAGATCTCAGCCGTCCTACCCTTGTGATCACCGGTGATGAGGCATGGGATGTTCCTGGGCTGGAAGACGTTCCTACGATTGCAGAGCCGAGTGCCCCAGCCCCGTACCATCCCGTGCACCCCTTGGCGACCAGCATATTCGCGCATGAACAGGTCTCAGCCGAAGGCTATGTGGTAAATACCAAACCAGAGCAGGTAATTGTGGTGGGGCATCCAACGCTGCATCGTAGCGTTTTTGACCTGATCGCCGATCCAGCAATCGAGGTAACCGTATTAACGCGCACCGATACAATTACCGACCCCACCCACAGCGCGCAAAAAGTTGCAACCCGGATAAAAACTACAGGGCGCCCCTCAGAACAATGGCTCAAAATCTGTGAAGCCGCCTCCGAACTGGCTGCAGAGGCCGTTCGCGACGTACTCGCTCAGGACTTTCGATTCAGCGGTCTGCATGTTGCCGCAGCAGTGGCGGACACGCTTGCTACCGGTGACACCTTAGTACTTGGTGCATCTAATCCGGTTCGGGATGCCTCCTTTGTAGGTCTGCCTTTTTCCGCAGTGGATACCTACACACCTCGTGGCACAGCGGGCATCGACGGTACCGTGTCCCAAGCCATCGGCGTGGCTTTGACCGTTCAAGCTCGAAACCCTGAAGAAATTCGCGCTGCTCGCACCGTGGCGCTCATGGGAGACGTCACATTCCTTCATGACGTAGGCGGGCTCTTTACCGGCCCAGATTCACCGCAACCGGAAAACCTAACAATCGTAGTGGCCAATGACTCCGGCGGCGGAATATTTGAGACTCTGGAAGTGGGAAGCCCTCAGTTGCGGGGCAGTTTTGAACGCGCCTTTGGCACTCCCCATGAGATAGATATTGAAAGTATTGCCGCCGCGTATGGTGTGGAATACCAGCTTGCAACTGACATGCAAGGACTAATTGAAAAGCTTATCGACGCCACCGACACCGCAGGATTTACCCTCATTGAGGCTCGGACTACGCGCGCTGACCGCCGAGCCATGCACGAGGCGCTGGTTAAGAAGGTGAACATGTGA
>CpN1_313
TTGCACCAAGCCATACTGGCACTTTTTGTCGCGGCCACGGTCGGTTGCATCAGCATGGTGATAGGTCCTGCTCTTAATGACCGCGAGATATCAAAGGCGCCGGGTCGCACGCTGGCTAAAGTCATTGATGTGGGTACCTTCCGCTCCACAGTGGAATATCAGGATGAGGAAGGGGTCTATCATTCTCCACGCGGAGGCTTGCTTTATCCCACAGGGCTGGGCAAAGGACAGCGCGTCTGGGTCACCTATGCCAAAAGCAATCCAGACCTGGTAAAGGTGCAGGGGAGGGGATGGACGCTCGCACTTATCCCGGCGCTGAGCACCTGGGTGGTGTCCTTTATGATAACGATGACCCTGTGGTGGGTTGTCACCCTGTGGTACAGAAAACATGCGAATAGCGATAATCGCTGA
>CpN1_314
ATGCGAATAGCGATAATCGCTGAATCCTTTCTCCCCGCTGTCAATGGGGTAACCAACTCAGTGCTGCGCGTACTCGAGCACACGCAGCGATGTGGGCATGAAGCCATGGTGATCGCGCCGGGTGCACGAGATGGCGAAGAAGAAATCCGTTCCTATTGTGGAGCGAGTATTTATCGAGTGCCGACTGTGATGGTGCCGCTCATCAATTCCCTCCCCATCGGAATTCCTTTAGGTCTTCGGGAACTGTTGCAAGCTTTTAGGCCCGATGTAGTGCATCTCGCATCACCTTATGCATTGGCTGCCCGCGGCGCCTTTGTTGCGAGAAATCTAGGACTGCCCTGTGTAGCGGTCTTTCAGACAGACATTGCGGGCTTTAGCCACAGGTACCACCTGCGGTGCTTGGAACGCACTAGTTGGGCTTGGACACGGGCTTTTCACAATGCAGCTACCCTTACCCTCGCCCCTTCTCGGTCGGCGGCGGCAGCCTTGAATGTGCATGGCATAGAACGGGTTAAGCCCTGGGGGCGTGGAGTAGATCTGGAGTTGTTTCATCCAGATCGTAGGGACGAAAAGCTTGCGCGCAACTGGGGCGCGGATAATCGCATTGTGGTGGGATATGTGGGCAGACTAGCTGCGGAAAAAGGTGTGCATAGACTCGTCGATCTAGCGTGCGACAACAACATTCAACTGGTGATCGTAGGCGATGGGCCAGAGCGTAAGAACTTAGAAAAACAGCTTCCATGCGCGATTTTTACTGGAGGGCTCACGGGCCTTGACTTGGCTAGGGCCTATGCCAGCTTCGACGTGTTTGTGCATCCTGGCGAGTTTGAGACTTTTTGCCAGACAATTCAGGAGGCCAAAGCCTCTGGTATCCCGGTTATTTCTGTGGCGGAAGGCGGGCCGAGAGATTTGATAGATAACAGATAG
>CpN1_315
TTGTTACCGCTTATCCATGACTCACTGGTGGGACTATCACAATCCGTCTATGAGGTCTTTGAAAATCGCGAAGATTTGAGCAAAACTGCACGCCAGAGCGTGGAAGATAAGTCGTGGGCCCGAGTTTGTGATCAACTTTTCCGCTATTACCAAGAAGCGATGATTACACTGGATAACCGTGGCTAA
>CpN1_316
GTGGCTAAGGCATCTTTGGAAAAGAACCCCTTCGACGTGGCAAAAATGTTCGATGGTGTGGGAAAGAATTATGACATCACGAACACCGTGCTGAGCTTTGGGCAAGATCGCAAGTGGCGTGAGAAGACCCGCGAACGCTTAAATCTTCAGCCCGGTGAAAGGGTTCTGGATCTAGCAGCCGGTACCGCAGTATCTACGGTAGAACTAGGAAAATCCGGGGCATGGGTTGTGGCCTGCGATTTTTCTCAGGGAATGCTCGCCGCGGGGAAAGAACGAGACGTTCCCAAGGTAGTGGGGGACGGGATGCAGCTGCCTTTTGCTGATAATTCCTTTGACGCGGTCACTATCTCCTATGGCCTGCGTAACGTCCATGATTTCCAGGCGGCTCTCCGCGAGATGGCGCGGGTGACCAAACCTGGTGGCCGGCTTACTATAGCGGAGTTCTCCACTCCTAACGTCCCCGGCTTTAAAACTATCTACAAAGAGTATTTGACCAGGCTCTTGCCGCTGATAGCTAAAGCGGTGGGGACAAACCCAGAGGCTTATGAATACCTCGCTGAGTCGATCCGCGCTTGGCCAGAACGAGAAGAGCTGGCTCGTGCTATTAATAACAACGGCTGGTCTGATGCCGGTTGGCAGAATCTCTCTCTTGGGATTGTTGCGCTGCATTCTGCTGTGAAGCCTGAACATAACGGCTAA
>CpN1_317
ATGCATACCTCGAAATTAGTTGTTGTTGGCGTGGGGCATGTTGGCTCCTACGTTCTTAGCTACGCAATGGATTCAGGGCTCTACTCAGAGATAGCCACGATTGATATCAAACCGGGTGTGTCCAAGGGTGAGGCCATAGATCAAGCTCAGTCCACAGGTGTCCCCGGCACTGCATACACATACTGTCACCCAGGCGACTATTCCGATTGCGCCGATGCTGACGTGATTATTGTCGCCGCAGGCGGCTCGATCCTTCCGGACCCAGACGATCCGGAGCGCATGCCCGACCGGGCAGAACTCGCGGAGATCAGCGGCGCGGTAATTCGCGATGTCATGGGGAATATCGCAGCACATACTAAGAATGCCGTGGTTATCTTTATCACCAACCCGCTCGATGCTATGGTGCACATCGCCTCCACAGAATTTGATTATCCCACTGAAAAAATCTTTGGGACTGGAACGATGCTAGATTCTGCACGCATGCGTTGGATCATAGGCACTGAACTTGGCATTGACCCCAAATCGGTCACTGGCTACATGATGGGCGAGCATGGCTCCACATCTGTGCCGATCCTCTCTCGGGTCAACGTTCAAGGACTCAGCTGGGATGAGCTTTCTGCATGGCGAGGCAGTCCTCTTCCCACTGCGCCGGAGATCCAAGAACGCGTGATCAAGGCAGCCTATGATGTTCTCTTGGCTAAGGGCTGGACCAATGCGGGAGTGGCTCGATCGGCTAATGAGTTGGCTAAATGCGTGCTGCTTAACGAGCACGCCGTCCATCCCATCTGTACCCCACTCGACGGCGAATATGGGCTTCACGACGTATCCATGTCCGTGCCTACCCTCATTGGTAATGCTGGAGCGCTCCGCAAGATGCCCCCAACGCTCAACGACTGGGAGCTAGAGCAAATACACAAATCCGCCGAGTTTATCCGTGAGACAGTAAGCCGAGCTAGCTCATAA
>CpN1_318
GTGCGCGTGAATAATTCCGTTTTTTCTGTAGACGTGCTCGTGGTAGGTGCTGGCCCTGCCGGCTCCACGGCAGCCATTAATGCCGCACAGCGCGGTTCAACGGTTTTGCTTATCGACGCCGCCACTTTCCCCCGCGACAAAACCTGCGGCGATGGTCTCACGCCCCGAGCAGTGCACCAATTAGAAAAAATTGGGATTGATGTCACCTCTCGCTATGCCTCCAAAGGCCTTAAATTGCATGGCTTCGGGGGATCAGTAACTGCCCCGTGGCCGCAGTCTCCCTTTGGGACAATCAGTTCTGCCATGCCGCGCTCAGAGTTTGATGAGCTGCTTTTAAACACGGCTCAGCAGCACAGTAACGTGCAGGTATGGCAAGGAGTCACTGCGGTTTCTGTAGAAGCCTCCCCCGCTAGCTCCCAGCCCACGAGCGAGTTTCCCAAGGCCGGACGCATCCGCACTGTCACTTTGGACGACGGGCGCGTAGTTGCTCCCGCTTTTGTCATCGTTGCAGACGGTGTGCGTTCCACCTTTGGAAAACTCTTGGGCAGACAGTGGCACCGCGGCGAGGTGTACGGGATTGCGGCACGATCTTATTGCGAGACCCCCAGGGGTGATGACCCATGGATGCATTCCCACTTGGAACTTCGCGACGATACCGGCACCGCACAACCCGGATACGGGTGGATATTTCCATTAGGAAACGGCACCGCGAATGTCGGATGCGGCGCCCTATCCACGGACGCGCGACCAGCAAAGGTTAACACCAAAAAACTTCTTCAAAGCTACGCCCAACAGCAAAGCGACGAATGGGGTTTTGGGGTTCCGCAGCGCGTCACCTCCGCTTTGTTGCCCATGGGAGGCGCCGTAAGCAATGTTGCTGGCCCCAACTGGATGCTTATTGGAGACGCAGCAGCCTGCGTGAACCCTCTCAACGGCGAGGGGATTGATTATGGCATGGAGACTGCGGCGCTGGCAGTTAGCCTTATGGGCACTGATGCGGATCTCTCTCATGCATGGCCTGAGCTGTTGCGCTCCACATATGGGGAGGCATTCTTGCTCGCCCGTACTGCCGCAAGATTACTCACCTACCCACGGCTGCTGCCCATCGCAGGTCCGCTTGCTCTGCGCAAGCCGCTAGGCACCGTCATTATGCCAGCGGCCGCACGGCTCATGGGCAACCTTGTCTCGGACTCCGATCGAGATCTTGTTGCGCGGCTCTGGCGCTTTGCAGGAACCGGCGTGAGCCGCTGGCGCCGCGATAGCCCCTTGTGGTCATAA
>CpN1_319
ATGAGCAACGGTGCCGAAGGATTAAGCACGTCCACCGGTACGCGAGTTGACCTCGGTAACCCCGCCCTCAACGAGGATATTTCCGCCGGCATGACTCGTGTCGAGGAACTACTCCAAAAGGAGCTCTGCGTCGGCGAAGACTTTATCGTGGAGAAGGTCAAGCACCTCGCGAACGCCGGTGGAAAACGTTTCCGGCCCATGTTCGCCCTTTTGGCATCTCAATACGGGGATCATCCCGTGTCTGAGGACGTGATCAAAGCTGCCGTAGTCGTTGAAATGACGCACTTGGCCACCCTCTACCACGATGACGTGATGGATGAAGCTGCTAAACGACGCGGCGTGGAAAGCGCCAACGCGCGTTGGAACAATTCCGTAGCCATTCTGGCCGGCGATATTCTACTGGCCCACGTCTCTCGACTCATGGCTGATTTGGGCACTGATACGGTACGTCACTTCTCCGAAACCTTCGGCGATTTGGTTACTGGCCAAATGCGAGAAACCATCGGTGTGGGGGAAGGCGACCCGATCGAGCATTATATGGCTGTGATCCGGGAAAAGACGGGGGTGCTGATCGCTTCCGCTGGCTACCTAGGCGCGCTGCATTCCGGGGCGACTGCCGATCATATTGAGGCACTCCGGGCATACGGTGCAGCAATCGGTATGGTCTTCCAAATAGTCGACGACATCATAGATATTTTCTCGGATTCTGAAGACTCGGGTAAGACCCCGGGGACCGATCTGCGTGAGGGCGTGTTCACGCTTCCGGTTCTTTATGCACTGCGTGAGCAGACACCAATAGGCGAGGAGCTTCGTGCAACGCTTACAGGGCCAGTGACGGATGACACGACCGTTGCTCGGGTGCTTGACTTGCTGACCCAGTCCACGGGGCGAGACCGGGCGCTTGCAGATGTTCACCACTACCTCAACGAGGCAGAGGCTCAGCTGGAGCTTTTGCCCCAGAATGCAACAACAGAAGCACTGCGCAACCTTGCTCGTTTTACCGTGCAGCGCGTGGGGTAA
>CpN1_320
GTGACTGAACAACAGCCTGAGAAGGTGGGCGCTGCATCGCGTCCTACCGGTAAACGCCAGCTCGCTGGTGTGAACACCACCTCCACTTCTTCTTATGAGGCTAAGAAGGTCGCACCTGCGGGAGACAGTGAGGGCAAGAAGAACAACAAGGTTGTTGCCTTTGTGCCTGAAGTTGCCTCGGAGATGAAGAAGGTCATTTGGCCTACTGCTAAGCAGATGATCAACTACACACTTATCGTCTTCGCATTCCTTATTCTCATGACTGCACTTGTTGCAGGCGTAGATTTTGTTGCGGGGCTGGGAGTTGAGAAGGTCCTTACCCGCTAG
>CpN1_321
ATGAGCGACGAGAACAATAGCGGTTCATTTGCCGAGGCTTTTGATGACGCCGTAGAGGCGACCATCGCCGCGGAGACGGAAGCAGCAGAGGCTGGGGTCGAGTTGGATGAGGCAGTCGAGCAGCCTGTCCAGGAAGTAGACGCGGAGGCAGCACTTGCCGGAGCTGTTGAAGATGGCGATGCCGAATATAAGGCGCGTCTGCGTAAGTACACGCGTGAGCTGAAGAAGTTGCCGGGTTCTTGGTATATCATCCAGTGCTATTCCGGCTATGAGAACAAAGTGAAGACCAACCTGGACATGCGTGCGCAGACTCTTGAGGTTGAGGATTCTATCTTTGACGTTGTGGTCCCGATCGAGCAGGCTGTTGAGCTTCGCGACGGCAAACGTAAGCTGGTTAAGCGCAAGCTTCTTCCTGGCTATGTCCTTGTTCGTATGGATATTAATGACCGCTCTTGGTCGGTTGTTCGCGATACCCCTGGTGTGACCAGCTTTGTGGGTAACGAGGGCAACGCAACCCCGGTGAAGCATCGCGATGTGGCTAAGTTCCTCATGCCGCAGGAATCTGTGGCTGGTGACGGCGGCGAGAGCAATGCTGTTAACGCTGAGGGCGAGAAGGTCGTGGCTATGCCGGGCGCATCCAGCAAGCCTAAGGTTGAGGTTGATTTCCAGGTTGGCGAGGCCGTTACGATTCTTTCCGGCGCGCTTGCTTCAGTTTCCGCCACGATCTCTGCTATTGACACCGAGAACAATAAGCTGCAGGCACTGGTGTCTATCTTTGGCCGTGAAACTCCGGTTGAGCTCAACTTTGATCAGGTGGAAAAAGTTAGCTAA
>CpN1_322
ATGGCTCCGAAGAAGAAGGTCACCGGCCTTATTAAGCTGCAGATCCAGGCTGGCCAGGCTAACCCGGCTCCGCCAGTTGGTCCGGCTCTTGGTGCTCATGGCGTGAACATCATGGAGTTCTGCAAGGCTTACAATGCTGCAACGGAGAACCAGCGCGGCAGCGTTGTTCCTGTTGAGATCACCGTTTATGAAGATCGCTCTTTCGAGTTCAAGCTGAAGACCCCGCCAGCAGCTAAGTTGCTGCTCAAGGCTGCTGGTCTGCAGAAGGGCTCCGGCGTCCCGCACACCCAGAAGGTGGGCAAGGTCACCATGGAGCAGGTCCGCGAGATCGCTCAGACCAAGCTGGAAGACCTCAACGCTAACGACATCGATAACGCTGCTCGCATCATCGCTGGTACTGCCCGTTCCATGGGCATCGTTGTTGAGGACTAA
>CpN1_323
ATGGGCAACAAAAAATCTAAGGCATACCGCGCCGCCGCTGAGAAGATCGACAAGGGTCGTCTCTACACCCCGCTGAAGGCTGCTGAGCTGGTCAAGGAGACTTCCTCCAAGAACTACGACGCAACCATCGACGTTGCTATCCGTCTCGGCGTTGATCCTCGCAAGGCTGATCAGCTGGTTCGCGGCACCGTTTCCCTTCCTAACGGAACCGGTAAGACTGTTCGTGTTGCTGTTTTCGCTGAGGGCGAGAAGGCTACCGAGGCTGAGGCAGCAGGCGCAGACATCGTGGGTACCACCGAGCTGATCGAGCAGATCACCGCTGGCACCATCAACTTCGATGTTGCGATCGCAACCCCAGACCAGATGGCTAAAGTAGGACGCGTTGCTCGCGTTCTCGGCCCCCGTGGTCTGATGCCTAACCCTAAGACCGGTACCGTTACCACTGACGTTGCCAAGGCAATCGCCGATGTCAAGGGCGGAAAGATCTCCTTCCGTGTGGATAAGGCTGCTAACCTGCACGCTGTTATTGGTAAGGCTTCCTTTGACGCTAAAGCTCTCGCTGAGAACTATGGCGCACTGCTCGATGAGATCAACCGCATCAAGCCTTCCTCTTCTAAGGGCATTTACGTTAAGAAGGTCACCCTTGCATCGACCTCCGGCCCTGGTGTTCCTGTTGACACCTCCATCCAGAAGAACTACACCGCTGAGTAA
>CpN1_324
ATGAATTCCTTTGTCCCGCTTAACCAAGAAACCCTTGCGCATTTGCGCTCGCAGCTGCTTGATGATCTCGCTGCTACCCGAGCTCGCAATGCGGTTACCTCCGTGGGGATTGATGACGCCGCACTTAATAGAGAGGCTGTGGTCAAGCTCGATCACACTGTAGAACACAAGCTTGACTCACTGGCGGTGACCGACCAAAAGCGCTCGGGACGGTGCTGGTTATTTGCTGCATTGAATGTGCATCGCCATGCAATAGCAAAAAAGCTTAATCTGGAAAATTTTAATTTTTCGTACTCGTATGTGCAGTACTTTGACAAGTTGGAACGCTCTCGGTTCTTTTAA
>CpN1_325
GTGATTGCACAGCTGCTACGTTTCGCGGCTGAGGATGGGGGATGGTACGGCTATGTTGGAAATCTGGTGCATAAATATGGTGTAGTTCCGGATTATGCCATGCCAGAAGTCGAGTCTGCGGGAAATACCAGGGAACTGAATCGGGCATTGTCACATGTCTTGCGTCGCGGGGCATGCCGAATACGGGATGCCGAGAGTGACACGGAAGCTGACGCCATCGTGGATGCCACGCTTAGAGATGCTCAGCGTGTGATCACTGTGCATTTGGGGGCGCCGCCGACTGAGTTTATGTGGCAATACCGCACTAAAGACGACACTTTTGTCAGGGAAGGTATGTTTACGCCACGTGAGTTTGCAGAAAAGTATTTGCCAGATTTTAACAACACGGTAGTGCTTGCTGAGGACCCGCGGAGTGACAAGCCAAAGAACACCCGTTTCCTGGTGGAATTGTGCACCAACGTTGTTGGCGCAACAAGAGCATAA
>CpN1_326
GTGGATATGAGCGTGCTTAAAGATGCCGTGGCCGCAAGCATTGAAGCGGGGGAGCCTGTGTGGTTTGCATGTGACGTGAATCGGCAGTTTAACCGCAAACTAGGAGTATGGGATCCCTCGATCCTTGACCTGGCCGGAGTGTATGGCGTGGCGCTCGATTCTACAAAAGAGGAGCGTTTCATTTCTGGAGAATCTCAGCCGACTCATGCGATGGTACTCAGTGGCTTTGACCGTAATAGTGACGGTTCCATACGTGCTTGGCGGGTGGAAAATTCCTGGGGTTCCCAACTGAATGACCAAAAAACAGAGCTCGTGGGCGCAGGCTACGCCACCATGTCGGACGAGTGGTTTGAGGATAACGTTTTCTATGTTGCTATAAAACGTGATTTTGTTCCGGAGAAACTACATAAAGTTTTGGACACGGAGCCTGTCCGACTTCCGGCTTATGACCTGATGTTTTAG
>CpN1_327
ATGACTGAACTAACTATGAACTCGGTGTCTGCGATAAACACCGAATTGCTCAAAGACCCGACTCTGCGATTAGCCCGCAATGCCGTTGCAGTGAGCTCAGCTACTAAGGTTGCGCTTAACCGTGAGGCGGTGCGCTCTCTAGACACTTCTGTGTCCACCAAAGTGGATTCCTGGACCGTAGCTAATCAAAAGAAATCCGGTCGCTGCTGGATCTTCGCGGGGTTGAATTCTTTGCGTGGTGCGATCATGAAGGAAACCGCCATCAAAGACTTTGAGTTATCCCAGACATATATCCATTTTTGGGACAAAGTAGAAAAAGCAAACTACTTTCTCTGCGCGATGGATGAGCTGCGGGACCGGGATCTGACGGATAGGACCGTAGAAAAGCTATTGCACGACCCGATTGATGATGGTGGTCAGTGGAATATGTTTGTTGCCTTGGTTCAAAAATATGGTGTGGTTCCGCAATACGCTATGCCCGAGACGTTCTCCAGCAGTAATACCTACGCCATGAACCGAGATTTAGCTTCTGTTTTGCGTCGAGGAGCCCTCCGCATAAGAGACGGCGTTCCGGGTGCCCGCGAAGAAGCATTAGAAAGCGCTTTTAAGGTAATTACTACGCATCTTGGTGTCCCCCCTGAGACATTCCAATGGCAGTACCGCACCAAAGACGATGATTTTGTACGTGAGGGGACATTGACTCCCCTGGACTTTGCACAACGTTATCTTCCTGATGATCTCGGCGATTATGTTTGTGTGGTCAACGACCCACGTAACGCGTTCGGCGAACTCTATACGATGGAGTACCTAGGTAATGTTGTCGGGGCACCTCCGGTGACGTACGTCAATGCCCCAATAGAGGTATTGCGAGATGCTGTCCGAGATTCGCTTATCGACGCCACCCCGGTGTGGTTTGGCTGCGATACCGAGGTGCAAGCATATTCAGATGCTGGGCTGTGGGACGCCCACCTGTTTGATTATGAGGGTCTATATGGCGTGAATTTTGATATGTCGAAGACCCAAAGACTCTTGACCGGTGATTCTTTGATGACTCACGCGATGGTGTTTACTGGTATGGACCTTGCAGAAGACGGCACAACCGTGAATCGTTGGCGAGTAGAGAACTCTTAG
>CpN1_328
ATGAGTGACTCCTGGTTTGAAGAGTATGTTTTTGAAGTCGCGGTGCCGGCCTCGCGGCTTCCAGAGGAATACCGCCAGGCATTAACTAAGACCTCTCACGTGCTCCCGGCGTGGGATCCGATGGGCGCCCTGGCATAA
>CpN1_329
ATGACTTCACTTTTTACTTCTGCTCAAGCGGGAGCTTTAAACCTCCGCAACCGGATCACGATGGCGGCATTAACGAGGCTCCGCGCGGGTGAAGACGGTGTCCCTGGCGCGCTGCACGCTGAATACTATGCGCAGAGGGCGTCGGCAGGCTTGATTGTTACGGAGGGAACGTATCCGACACTTCGTGGCCGTGGTTTTAGCGGACAACCGGGCATTGCCAATAGTGCGCAGCAGGAGGGATGGCGCAAGGTCGCTGAGGCGGTTCATACGGCAGGCGGGAGCGTAGTTATGCAAGTGATGCATGCTGGGCGTATGAGCCATGAGTCGATGAATGGCGGCGTGTTGCCCGAGGCCCCCAGCGCAGTTGCCTCGGGAACGCAGATGCGTACTCCTGCTGGAAAAATTGATCTTCCCGTTCCTCATGCCCTTGAGGCAGAGGAACTTGAACGAGTGAAGCAGGAGTTCGTGGCAGCTAGCCGTCGTGCCGTCGATGCTGGTCTTGATGGCGTGGAACTGCATGGCGCAAACGGTTATCTGTTGCACGAATTTTTAAGTCCTTCCTCTAATGTGCGTACGGACGAGTTTGGCGGCACGCCCGAAAACCGGGCCAGGTTTGTGATTCAGGTTGTTCAAGCAGTAGCTGAGGAAATCGGTGCACACCGGGTAGGCCTGCGTATTTCACCGGAGCACAATATTCAAGGTGTGTTGGAGACTGATCGTGAGGAGACCTTGGCCACGTATCGGGTGCTTCTCAATGAAATCCGCAGCTTAGAACTCGCGTATCTCTCCATACTCCACGCGGATTACCGCAGCGACTTTGTTCATCAGCTTGCGGAGGCCTTTGGTGGATTTGTGATACTTAATTCCGGATTCGGTACTTATACCGAGTACGCAGAAGCCGTGGGCATCGTTGAGTCGGGATACGCCGACGCAGTGGCCGTGGGGCGTGAGCTCATTGCTAATCCTGACCTAGTGCGCAGGTGGCAAGAAGGCATAGAGCTTAATGTCCCTGATCCCGATACCTTTTATGTGGGAGGACCTAAAGGCTATACGGATTACTCTTTTGCAGAGTAA
>CpN1_330
ATGGCAAACCCGAAGAACGTATCGTCGCTTGCAGAGCTCAAAGAGCGCTTTGCAGATACCGACTCCATCGTTATCACCGAATACCGCGGACTGACCGTTGCTCAGATTACTGAGCTGCGTCGTTCGCTCGGTGCGGATGTCCAGTACTCCGTCGCCAAGAACACCCTGCTGAAGCTGGCTGCTAAAGAAGCTGGCGTCGAGGGCCTTGATGATCTCCTCTCCGGCCCAACCGCTATCGCCTTTATTAAGGGCGAGGCTGTTGATGCCGCTAAGGCGATGAAGAAGTTCGCTTCTAACAACAAGGCATTCGTAGTCAAGGGTGGCTACATGGATGGCGATGCTCTGAACGCTGATCAGGTCAACGCTATCGCCGAGCTGGACAACCGCGAGACCACTCTTGCGAAGCTGGCAGGCGCCATGAAGGGCAACTTGGCAAAGGCCGCTGGCCTGTTCAACGCTCCTGCTTCTCAGGTCGCACGCCTCGGCGCTGCGCTTCAGGAGAAGAAGGAAGCTTAG
>CpN1_331
ATGGCTAAGCTCACCAAGGACGAGCTCATTGAGGCTTTCAAAGAGATGACCCTGATCGAGCTCTCTGAGTTCGTCAAGGAATTCGAAGAGGTCTTCGAAGTTACCGCTGCTGCTCCTGTTGCAGTTGCTGCTCCGGGCGCTGCTGGCGCTGAGGCTGCTGCTGAAGAGAAGACCGAGTTCGACGTTGTTCTCGAGGACGCTGGCGCTAAGAAGATCGGCGTGATCAAGGCTGTTCGCGAGATCGTTTCCGGCCTGGGCCTGAAGGAAGCTAAGGAGCTCGTTGAGTCTGCTCCTAAGGCAATCATCGAGGCTGCATCCAAGGATGACGCTGAGGCTGCTAAGGCTAAGCTCGAAGAGGCTGGCGCAAAGGTTACCCTCAAGTAA
>CpN1_332
GTGTTCACTCGCCCTCTTCGCTCCTCACGTACTTCACGGATCGCGGCTGTTAGTGCGGTTGTTCTTGTTGGGTTGTCTGCCAGCTTTGTGCCGACGGCGTGGGCGGAGGATCTAGAGCTGGATTCCGGGCATATAGACGTTTTTAACGTAACAGCCGATGGGGGAAACCTTAAACTTGATCTTAAGGAAGACGTAACAGGTTCTCATGTGTTGCGTGATCCTGATTCTGTAACGCTGCGGGTAAAAGAAGAAGCATGGACGGATAAGACGGCACAGGTCCCTGAGGTCGGAACTTCAGGCTATTATCTTCCGCAGACTCAGGATCCAAATCTTATCTGGCCGGGCTGGGATACCAATGGTGTCCGCTCGGGTGGTTTCGGCGAGGTAGACATCAATTTTGTTAAAGTCTCTGGCCCCGGGCAGATCTATGCTTTTCAAACAGGTTCTTTTGGCGGCAATACTCCGATCTTGGCTAATAACGGCTTTGAAGTTAGAAGCGGTGAGATGATCACCCAGCAGGAACCCGCGCATGTGCATACCAACTGGGTTTTTACCGCACCCGGTACCTATACCATGTGCGTACAAGCAACTGCAGATGGTGCATCGAGTAATGTGGCGCGTTATGTGTGGAGCGTGGGCAACGGAGGTCCCAACACGGTAGCAAGCTGCGATGGTGAAGGAGAAGCTGTAGCGGTGGCTGCCCGTAGCGGTAACGATGATAGGAAGAACCGATCATCCAGCACCTCTTCGAGCCGTTCCACCTCTAGAGCCACCACATCCTCAAAGCCTACTTCTTCTAAACCTGCGCCGGCGGCTGCTCCAGCAAAGCGTAATTCTTTGCCGGAGACAGGTCCTTCCTATATGACTGCTGCTTTCTTAGTCTTGGGCGTTGGTTTGGCGGTATTCGGCGCCGGAACAGTTCGTTTGGTTAAGGCGATAACCCGCAATAAATAG
>CpN1_333
ATGTATTCAAAGACAATACTCAGCGCCTATCAAAGGTCGGTGGGTGCTGGAGCATTGGTTGCTTGTGCTTTCCTCGTCGCTGCATGCGGAACAGACACCAGGGATCTTCCTAGCCGTGTCGACGGCATTACGGACGTCGTTGCATCTACGCAGATCGTTGCAGATATTGCGCGCAATGTGGCAGGAGACCGCGCTCGTGTAACAGCCCTCATGCCACGAGGTGCAGACCCTCACACCTATGAGCCTTCTCTGAGAGACGTCCGCAACGTAGCTAACGCGGATGTTATCTTTACCAACGGGCTGCTTCTTGAGCAACAATCTGTACTACGAGCCATCGACAATGCCGTGGTGGCACCTGCTAAGGTGGTTGCGCTTGGAGAACAGTCCACCAAACATGGTGCACATTTACTGCAGTTAGTAGAAGACGTCACCTTGGATTCTGTATGGCTGGGCATGCGCGTAGGGGGCACCGGAGCACAGCTAGGAGCAAACTCTCATAGTGAGATAAATATTCATGTTACGGGCGTGCGCGGGATAGACGGCTCGGAGGCCCCGGGGGACGCTGCTGCGTATCTGACCACGGCTTTTGGCAAGCCGGAAGTGTACTTTAATTCGCGCGATGGCTTCCACCCTGAGCGTGGATATGACGGCGATACCATTACGTTGCCCGCTGCTGCGCATACCCATGTGAGTTGGGCCTTTAGTAAACCCGGTGTGTATGTCATTGATATTGAGGCGGAATTAGTTACTGAACGTGGCGCTCGACCTATTCCGGTAGGCGCAAGCTCAATCACCATGGCAGTAGGAGTACGCGGTGAAAGTGCGCTCCCTGGTACCTCGGCCACAGTGATCAACCAAGGCCATCAGGATGTCTCGATTAACCTAAATAGCAAAAAAATCGAGATTCAGGGAGATTCTGCCAACGGCAAGGACATAGCAACCGTCTACGATTCGGCTTCGACAGTTATAGAAGTCCCCAATAATACGCTGCAGAAAATCCCCGCAGGATCTCAGTTCCGTTTCCTAGGAACGCCGGGGGACGAGGTATATGTACTGCCTCAAGCTGTGCTGGGCAAACACGTGCATGGGGAAGTTGACCCACACTTGTGGCATGATGTGGATAACGTCATCGCGTTTGTAAAAACGATAAGGGACGAGCTTATTTCAGCGGATCCGCAAGGTGCCCGGGAATACACAACAAATGCAGATGCGTATATTGACCAGCTAGGTAAGGTGCACCAGGAAGTAAGAGATGCGATTGCCGCCATCCCGGAGGAGCATCGCCACTTGGTGACCACCCATGATGGATACTCCTACTTAGCGCATGCCTATGGGATAGACGTAGCGGGATTTGTTACTCCCAATCCGGGAGTGGAGCCTTCTGCCCGCGACCTCATAGCCTTGACCAATACCCTGAAAAATCTTCATGTGCCAGCGGTCTTCTTAGAGCCGCAGTTGGCTGTTGCTTCCACGGATTTATTGGAAACTGCTAAGCGCCTCAATATCCGAGTCTGTCCCATCCGAGGAGATTCTTTTGATGAAGACGTGACTACCTATGTGGATCTCATGCGGGCAAATGCGGCGAGTCTGCAGCAATGCCTGGGGGATCGTCGAGATACGTCTTAA
>CpN1_334
ATGCTCGATGCAATCACCATACTTGTTGCAAGCACTCCGACGCGTGCCTTGCTAAGGCAGGCAACTGGGATCCTAAATTTAAGATTGGTAGACACTGGTTTTGCTCCGATTGATGATCGATGCCTCAGAAAACATAAGGCGCTCGCTTTAATAAAGGATGTGATGAGTTTTTCTGGTGCTTAA
>CpN1_335
GTGCTTGCAACAAGTATGGTGATTGCATCGAGCATTGCGGTGCCGGCTGCTCATATTGCATTCCCGGCCGCTGCTTTGGCTCAGACGCAGGATGACCCATCCTTAGAACAGACAGTGACGGATTCCGAGGATGTAGTGCCGCTTGGCACCCAAAAAGTGTTCGATCATGGGCACGCCGATCTAGGACCTGTAGTGGATTCAGACTCCGGAGAAACTCGGTTTCTGGTGCGAGATGACTCAGAGTTTCCACCAAAGTGGCGTCATTTATCAGACACCATTTTTCTTGTGGATGACAGCGCCAAGCAGACTTTGCCCGAGGAAGCGCAATCCTTTGACTTTACTGGTGCACAACCTGGCTCTCAGGTGTGGGTAATTCCACAGAGCGAGGTACATGGGGTCCCTTGGCTGGGATGGAATACCCAAAATCCCACGCTGACCAAGTCCGCTGACCGTGGTATCACGTTGGAATTTGCCGGACACGAGGGGGATGGACAATTCTCTTTGTTCCTGCAAAATGGTGGTTTTGCAGAGCCTCAGGTGCTGTGGACCTCAGCAAAAAAGGAGTCTCAGCCGATGTGGGTGGATTTGAATACCCACACGCACGCTAACTGGGTGTTTACGCAACCAGGCGTGCACAAGGTGGCAATACGAGCGCTCATTCCGCTTCTCGACGGCACCACCAAAGAGTTCACCGAGGTGCTCACCTTTGCAGTAGGCAAGGACGCCTTGGAAGAAGCGAAGTCTGCACAGTGGGAAGGTGAGTACCTCCCGAGCTCAACAAAGGGCGAGGAGAAGGGGGCGTCGGCAAGCTCTACGGCGAAGGGCGCGCCCGCCTCGGAAAAATCAAGTTCCGTGGCCGTATGGATCTTTGTTGCGATGATTCTTATAGCTCTGGGATTCGTGGTCGCTGGGCTCCGTATGCGGGCGTCAGCAAAGAAGCGTAAAGAAACAGCTGCACAGAATGGGCAACGATGA
>CpN1_336
ATGAGTAAAGCCGCATCCGTCATTGAAGTGCGTGGTCTAGGCGTGAGCCTGGGAGGCCGCACAGTAATGAAGGACATAAATTTTGATGTGCGAGCCGGCGAGTTTATAGGGCTGATTGGCCCTAACGGTGCCGGAAAGACCACCATGATGCGTGCGATCTTGGGGCTTATCCCCACAGATTCTGGACGCGTAACCATATCGGGTGTCCAGGGGCGCGGCGTGCGTAACCATGCGGGTTATGTTCCGCAGCGTCATGAGTTTGCTTGGGATTATCCCATTGATGTGCACGGTCTGGTAATGAATGGTCGTACTGGATTGATCGGTTGGTTTAAACGTGCTGGTCAAAAGGACTTTGATGCTGTGTACCGTGCGTTGGACATGGTGGGAATGGCGCATTTGTCAGACAGGCCGATAGGAGAGCTCTCTGGGGGCCAGAAACAGCGGGTTCTTATCGCTCGCGCGCTTTCTATCGCCCCCAAGGTTCTTTTCCTTGACGAGCCCTTTACTGGTTTGGACATGCCCTCTGCAGAGTCTCTATTAGAGCTATTCCATCGTCTGGCCCAGGAAGGCACCGCCATTGTGATGAGCACTCACAACTTGGTTGAAGCGATAAGTTCCTGTGATCGCATTCTCCTTTTCAACGGCCAGATCGTGGCGGACGCAGCCCCAGAGGATTTGGAACGGCCGCAACCCTGGATTGAGACGTTTAGCGTGAGCGAACACTCGCCTTTGCTCGTATCTGTTGGCGCTTTACGTCGCGAGGATGCGCGTAGCGCCCAGAAAGGAGTGCCCGCACCATGA
>CpN1_337
ATGATTTCGCTCGTGGAGTTCTTTTCTGACTTAAGCAATCCCGCCCTGGCCTTCTTGCCTAAGGCCTTGTTGATTTCAGTGATCAGTTCCATCGTGTGCGGAGTAGTGGGCACTCATGTGGTTTTACGGGGCATGGCCTTTGTAGGAGACGCCGTGGCTCATGCGGTCTTTCCGGGCATCGCAATCGCCTTTGTTTTGCAGGGCTCGGTGCTGCTGGGCGGCGCAGTCGCCGGAGCCGTAGTAGCCCTACTCATCGCGATGTTCTCCCAGCGGCGACGCGTAAAAGAAGACACGGTTATTGGTATCTTCTTTGCCGCGGCTTTTGCCTCGGGTGTGGTTTTTATTTCTCAAGTTGATGGCTACACGGCATCACTAACCAGTTTTCTCTTCGGTTCTATAACTGGCGTGTCCACGGAGGACATTATTCTTACCGCAGTCGTTGGGCTGGTTGTAATAGTGCTGTTAGCCCTTCTTGCACCGCAGTTTACCGCAGTCACTTTGGACCGAGAGACCGCACGCGCAATGAATCTGCCCACGATGCTTCTCGACGTTCTCTTGTACGTGGCGGTCACCGCTGCTGTGGTTATTTCGGTCCAGACTATTGGAAATATCTTGGTGCTTGCATTGCTGGTCACTCCCGCAGCGACAGCTCGAATGCTGACAGATAAATTTAGCGTCATGTCTGCGATTGCAGCAGGGGTGGGCACGTGTTCGTCCCTGGTTGGCGTCTATCTTTCCTGGGCCTTAGACCTTCCTACAGGGGCAACCATCGTGCTTGTGGCCACAGCCTTTTTCCTTCTCTCGTGGTGTCTTTCACCCCGCCGCGGATTATTCAAACGCCGCATCTCGGCAGACAACTCACAAGGAGCCGTTTTCCCATGA
>CpN1_338
ATGAGGAAACAACGTATCACTACTCGTATTGGACGTCCATTGGTTGGTGTCGGCCTAGCTGCGGCTCTGTGTGGCCTGCAAAATCCTTTGGGCTTGGCGCAAGAAGCAGCAGATCCGGAACCTACCGCGGCGTTGGAAAGCAACTCAGAGACAGATAAAAACATTGCTCATGACTTTGAATCCATAAGGAAAAAAATCAATAGCTTTACGCTACCCATTGGTAGCGTTGCGCCTTCTGATAAAGAGCCCACGCTAAAGCCATCTGAAAGCACTGAAGATCTACCCGAAGAACCTGAAACTTTAGAGGGCGGTTCGGAGGAAGAATCTGAGCTTCTTCCTGAGACGTTGGAGAAAAAGCTTATAAAAGAGGGGAAAAAGCTTGAGGCGTCAGACAGAGATAACAGCAAGCTGAATGATCAAGAGGTTCGTTCCCTGTGGGAAAAACTTATCCAGAAGACCAAAGCTCCGCAGAAGGTTCTTCGTAAAGGCGACATGAGCATTACGATTCCGGGGCAAAAGACTGGAGAGAAACACGACGCTCAAAACGTGGCTTCCTTGGTAGTGGCAAAGGAAGAGAAGGACGTTTTAACTACAAATACTGAGGTCCCTCAAACATATGCCTCGGGTGAAGCTTTGCTCGCCATTGGTGATGCAGCGCGAGTTCCAGGTGCTTTGCTGGGGTTGAAGGAAAAGAAAGACTTAGCCCCTGTTTGGTATCTACCACAGGAAAAAGACGCTAATCCAGATGCGCCTTCCGTGGGATTTAACTTTGAACAAGTTTCGGCTACTAAGAAAATCACGGTATCTCTCACGGATTATCATGGGCCAGGGCGCATGGTGACTGCAGAAATGGGCGAGGAGAAAGCGGAGACCGCTTTTGACTCTCAAGATCTTGAACAAGCATGGGAATATGAAGGCGGGGCTTCTTACCGTCAAGCATTCGCCTTTACAGAACCAGGTGCGTACACAGCAACGTTTAAATTCTTGGTGGAAGACCAGGAATCTCAAGGTAAAACTGCATCCCAGGAGTATAGTTTTAACACCACATTCTTGGTAGGTTCCGTGAAAGAAGAAAAAGTAACTCCGCTCAAGGAGATCGTAGAAAAGTCTGTTGATAAAAAGCCTTTGAAAGAAAAAACTAAGGAAACAGACGCTACAGAAACTGAGCGGAAAACTAACAAAGACAATAAAAAGGAACAGTCTAAGGCGCCGGGTTCTCAAGAACCACAGACTTCTGTTCCAAAAACGCCGGAGACGGATGTTCCCCAGAAAACTCCGGAGAAAGACCCAGAGAACGTAGAACCGGAAACCAAGCACCCCGAGTCCAAAGAGCCACGCGCGGAAGAGCATGCGCCGTCTGTACCTTCCCCGATCGTTCCGGTTGACCTAAAGAGTTTGGCCAAAGAAATCCGTGAGCTCGATCGAGAACTAAATGCTATGTCTCGACAGACTGACTCGCTCTTCAAAGCGATTAACGCTAATGAGCCAGAGCGGAAACAAGAGCAGCGCAGACCGGCCTCCAACGCCTCAGGGCGCACTGAAACCGGAGGCAGTGAGCAGGGATCAGGAAACCAGAATGCTCCTGCGCCAGTCCGTTCTTCTAGCGGCGGGAGCTCCGGTCGCGGTAGTAATGCAGCAAAGCCAAATAAACCGCGTAACAGTGCAGCTTCGGGCAGCTCTTCTGCTAAATCCTCGGATAAAAACAAAGAATCTTCTAAAGATAAGAAGAAATCTGCTAAAAAATCCACGGAAAAGAAAGCATCAGCAAAGTCTGCAAAGAAAACAACAGAGGGCAAAACGGATGAGGCTCAAGGGGCCAGCAATGAGAAGATTGCTGCAACAGGGGAGTCTATGAGAAAACGTGGTTGGTGGACTGGTTTTCTCTTTGGCCTAGGTGCTATGGCTATGCTCGGTGGAGTGGTGTTCTTTACTCAAGCCAGGAACATAGCAAAGCGGAAATAG
>CpN1_339
ATGCTTCCTCGGTCACGGATCCTCGCAGTGTTGGGCCTAGGGCTTGGGCTTGCCTTTATCATGTGGGGGGTGCTGGCTCCTCGCTTCTTAATAAGCGACGCCCGATTGCCTCTTAATCTCTCTCACACCACGCTTACTTTGCGGGATGAAAAAGCTACTACTCGCGTTGTCGGCAAGGATCTTGTGGTGCAAGCTCCGGTAACACGTCAATTTCACATGGAGATATTGCCTCCGAGCGATAATGTGAACGCCACGGTTCGAATCGGTGTGACCGATATGCGGGAAAGTTTACAAAAAGATCTTGACCGTCTTATTAACGCCACCATATGGTCTTATTCAATTGATCGGCTCAGTGGCGCCGCAACATCTCAGGCCACAGTGGCGGACCAGCTAGCTAGCCCTACGCGCAGCGTAGACATTGACGGGCAGTGGCTAAAATTTCCCACCAACGCAGAAAAAACCACCTATGAGGTTTTTGATGTCACCCTGCGTAAGACCCTCCCCGCGGTTTTTGCAGAGGAAGCTACTAAAGAAGGGCGTACGCTATACCGTTACCGCCAGGAGATTCAGCCTACCAATGTTGCACAGCTCTATCAGTCGGTGTTTAACACTACAACCTTAGGCAATGGGGAAGATGCCGCTCCCGGTTATCTCTTTCACTCTGGCACTAGAGACTGGTGGGTGGATCAAAAAACCGGCCTGATAGTTGACGTGGAAGAAAAAATCGATGATTATTTCGGTGACGCAGAAGGCGCGAAGCACGAGGATGTTCTTACCTTTAATGGAAAAATAAGTGAAGAACAGGTGTCTGAACTTTTGCACCAGGCATCTAGCGTGTCGGACGGCAAGATTGTTCGAGTTATTAATTATGTTGTGCTTGCGGTCGGAGTGATTCTGACTATTGTTGGAGCCGTTGGCGCTTTTGGGCCTCGTAAGCGATGA
>CpN1_340
ATGGTGGTCAATATTGCGGGGCCACCGCCGCGTGAGGTGCTGGAAGGACCCATCTTGGCAGTCTCCCGCCAGACCAAGTCAGTGGCCGACATCCCCGGGGCTCCCGAACGTTTTTCGTTCGCCAAAATTACGGAACCTATTGAGGTCCCGGGACTTCTTGATATTCAGCTAGATTCCTTCGCATGGCTCATTGGTACGCCCGAGTGGCGTGCTCGTCAGCAGGAGGAGCTAGGTGAAAGCGTCCGCATAACCAGCGGACTGGAAGAAATCTTGGAGGAGCTATCTCCGATTCAGGATTATTCCGGAAACATGTCATTGTCTCTCTCGGAGCCCCGCTTCGAGGACATGAAGAACACTATCGATGAGTGTAAAGACAAAGACATTAACTATTCTGCGCCGCTTTATGTGACTGCAGAATTTATCAATAATGAAACTCAGGAGATCAAGTCCCAGACTGTCTTCATCGGCGATTTCCCGATGATGACCGACAAGGGAACCTTCATCGTTAACGGCACTGAGCGTGTCGTGGTCTCCCAGCTTGTTCGTTCGCCTGGCGTTTACTTTGACCAGACGATTGATAAGTCCACCGAGCGTCCGCTGCACTCTGTGAAGGTGATCCCTTCTCGCGGTGCGTGGTTGGAATTTGACGTGGATAAGCGCGACACCGTTGGTGTCCGTATTGACCGCAAACGTCGCCAGCCGGTGACCGTTCTGCTCAAGGCTCTTGGTTGGACCACTGAGCAGATCACGGAGCGCTTTGGTTTCTCCGAAATTATGATGTCCACGCTTGAGTCGGACGGTGTAGCTAACACCGATGAGGCTCTGCTGGAGATCTACCGCAAACAGCGTCCGGGTGAGCAGCCGACTCGTGACCTCGCGCAGTCGCTGCTGGATAACGCCTTCTTCCGCGCGAAGCGTTACGACCTTGCCAAGGTTGGACGCTACAAAGTGAACCGCAAACTCGGTCTCGGTGGGGACAACGAGGGTCTGATGACTCTCACTGAGCAGGACATCGCAACCACTCTCGAGTACCTCGTGCGTCTCCACGCTGGTGAGAGCACTATGGTTGCACCCAATGGTGATGTTATCCCTGTGGATACGGATGACATTGACCACTTTGGTAACCGTCGTCTCCGTACAGTCGGAGAACTGATTCAGAACCAAGTCCGCGTGGGCCTGTCCCGCATGGAGCGCGTGGTTCGTGAGCGCATGACTACCCAGGACGCAGAGTCTATTACTCCTACCTCCTTGATCAACGTGCGCCCGGTTTCTGCTGCCATCCGCGAGTTCTTTGGTACCTCCCAGCTCTCGCAGTTCATGGATCAGAACAACTCCTTGTCTGGCCTCACACACAAGCGCCGTCTCTCTGCTCTGGGCCCAGGCGGCCTGTCGCGTGAGCGCGCTGGCATTGAGGTTCGAGACGTTCACGCTTCTCACTATGGTCGTATGTGCCCGATTGAGACTCCCGAAGGTCCGAACATTGGTTTGATCGGTTCCTTGGCTTCCTATGCTCGGGTAAACTCTTTCGGCTTCATCGAGACCCCCTACCGCAAGGTGGAAAACGGTGTTCTCACCGATCAGATCGATTACCTCACCGCAGATGAGGAAGATCGTTTTGTGGTTGGTCAGGCTCACGTCGAGGTAGACGCACAGGGCAAGATCACCGCAGATAGCGTTACTGTTCGTGTGAAAAATGGTGACATCCAGGTCGTGGCACCGGAAAGCGTTGATTACCTAGACGTTTCCCCACGCCAGATGGTCTCTGTGGCTACCGCCATGATTCCGTTCCTTGAGCACGACGACGCTAACCGTGCCCTCATGGGCGCGAACATGCAGCGTCAGGCTGTGCCGCTGGTTCGTTCAGAAGCCCCGTTTGTGGGAACCGGCATGGAGCGTCGTGCTGCTTATGACGCCGGCGACCTCATTATCAACAAAAAGGCTGGCGCTGTAGAGAACGTCTCCGCTGATTTCATCACCGTGATGGCTGATGACGGCACCCGTGAGACCTACATGCTGCGCAAGTTTGAGCGCACCAACCAGGGCACCTGCTACAACCAGATCCCATTGGTGAACTTGGGCGACCGCGTTGAGGCCGGACAGGTTCTCGCAGATGGCCCCGGTACTCACAACGGTGAGATGTCGCTCGGCCGCAACCTTCTTGTTGCGTTCATGCCATGGGAAGGCCACAACTACGAGGACGCTATCATCCTCAACCAGCGTGTTGTGGAAGAGGACATTCTTACTTCGATCCACATCGAGGAACACGAGATTGATGCCCGAGACACCAAACTTGGTGCGGAGGAGATCACTCGTGAGATTCCCAATGTGTCCGAGGATGTGCTCAAGGATCTCGATGAGCGCGGCATCGTTCGCATCGGTGCTGATGTCCGCGACGGCGATATCTTGGTGGGTAAGGTCACTCCTAAGGGTGAGACCGAGCTGACCCCTGAAGAGCGCCTGCTGCGTGCAATCTTTGGTGAGAAGGCACGTGAGGTTCGCGATACCTCTATGAAGGTGCCTCACGGTGAGACCGGTAAGGTCATCGGCGTTCGTCGTTTCTCCCGTGAAGACGATGATGATCTCGCGCCTGGTGTTAATGAGATGATTCGTGTCTATGTTGCCCAGAAGCGCAAGATCCAGGACGGCGATAAGCTTGCTGGTCGCCACGGTAACAAGGGTGTTGTTGGCAAGATCCTTCCGCAGGAAGACATGCCATTCATGCCCGACGGTACCCCGGTTGACATCATCCTGAACACGCACGGTGTGCCTCGTCGTATGAACATCGGCCAGGTGCTGGAAGTCCACCTTGGTTGGTTGGCTGCTGCCGGTTGGAAGATCGACCCCGAAGACCCCGCTAACGCCGAGCTGCTTAAGACGCTTCCTGAGGATCTGTACGACGTTCCTGCTGGTTCGCTTACCGCAACACCAGTGTTCGACGGTGCTACCAACGAGGAAGTTGCAGGCCTCCTAGCCAATTCTCGTCCAAACCGCGACGGCGATGTCATGGTGGACGCAAACGGCAAGGCACAGCTTTTCGACGGTCGTTCCGGCGAGCCTTTCCCATACCCAGTGTCTGTCGGCTACATGTACATGCTGAAGCTGCACCACTTGGTTGATGAGAAGATCCACGCACGTTCTACCGGCCCTTACTCCATGATCACTCAGCAGCCGTTGGGTGGTAAGGCTCAGTTCGGTGGACAGCGCTTCGGCGAAATGGAGGTGTGGGCAATGCAGGCTTATGGCGCTGCCTACACGCTTCAGGAGCTTCTGACCATCAAGTCTGATGACGTAGTCGGACGTGTGAAGGTCTACGAGGCAATCGTTAAGGGCGAGAACATTCCAGATCCGGGTATCCCTGAGTCCTTCAAGGTGCTCCTCAAGGAGCTTCAATCGCTGTGCTTGAACGTGGAAGTTCTTTCTGCAGACGGCACTCCGATGGAGCTGTCCGGTTCGGATGACGACGAGTTCGACCAGGCCGGTGCCTCACTGGGCATCAACCTGTCTCGCGACGAGCGTTCCGACGCCGACATCGCCTAA
>CpN1_341
GTGATCGACGTCAACTTCTTCGACGAGCTCCGCATCGGCCTGGCTACTGCCGACGACATTCGTCGTTGGTCCAAAGGCGAGGTCAAAAAGCCGGAGACCATCAACTACCGCACCCTGAAGCCGGAGAAGGACGGCCTCTTCTGCGAGCGAATTTTCGGCCCAACCCGCGACTGGGAGTGCGCTTGCGGTAAGTACAAGCGTGTCCGTTACAAGGGCATCATCTGTGAGCGCTGTGGCGTTGAGGTGACCAAGTCCAAGGTTCGCCGTGAACGCATGGGCCACATCGAACTGGCTGCGCCCGTCACCCACATTTGGTACTTCAAGGGTGTCCCGTCTCGTCTCGGTTACCTTTTGGACCTGGCTCCAAAGGATCTCGAGCGCATCATTTACTTCGCAGCCAACATCATCACTGGTGTTGACGAGGAAGCTCGCCACAGCGACCAGACCACTCTTGAGGCAGAAATGCTTTTGGAGAAGAAAGACGTTGAGGCTGACGCAGAGTCTGAGATCGCAGAGCGCGCTCAGAAGCTGGAAGAGGACCTTGCCGAGCTGGAAGCCGCAGGCGCTAAGGCCGATGCCCGCAACAAGGTGCAAAAGGCTGCAGATAAAGAGATGCAGCACATCCGCGAGCGGGCTGAGCGCGAGATCGATCGTCTTGAGGAGATCTGGCAGACCTTTATCAAGCTTGCTCCTAAGCAGATGATCATTGATGAGACCATCTATGAAGAGCTCGTGGATCGTTACGAGGATTACTTCACCGGTGGTATGGGCGCGGAGGCCATCCAAACCCTTATCCGCAACTTTGACCTCGATGCTGAGGCAGAGGAACTGCGCGAGATCATCAACAATGGCAAAGGCCAGAAGAAGATGCGTGCCCTCAAGCGACTCAAGGTTGTTGCTGCATTCCAGCGCTCGGGCAATGACCCAGCTGGTATGGTGCTCGACTGCATCCCGGTGATCCCACCGGAGCTGCGTCCGATGGTTCAGCTCGATGGTGGCCGTTTTGCTACCTCCGACCTGAACGATCTCTACCGTCGCGTGATTAACCGCAACAACCGCCTCAAGCGCATGATCGACCTCGGTGCTCCCGAGATCATCGTGAACAACGAGAAGCGTATGTTGCAGGAGTCCGTCGACGCGCTCTTTGATAATGGTCGCCGTGGTCGTCCGGTCACCGGTCCTGGCAACCGTCCGCTGAAGTCCTTGAGCGATTTGCTTAAGGGCAAGCAGGGTCGTTTCCGTCAGAACTTGCTGGGTAAGCGTGTCGACTACTCTGGTCGTTCCGTTATTATCGTCGGTCCACAGCTGAAGCTGCATGAGTGCGGTCTTCCAAAGCTCATGGCTCTTGAGCTCTTCAAGCCGTTTGTTATGAAGCGCCTTGTGGAAAACGATTACGCGCAGAACATCAAGTCGGCTAAGCGCATGGTTGAGCGTCAGCGCCCTGAGGTGTGGGACGTTCTAGAAGAGGCAATTTCTGAGCATCCTGTGATGCTTAACCGTGCACCTACCCTGCACCGCCTAGGCATCCAGGCCTTCGAGCCTAAGCTCGTTGAGGGTAAAGCTATCCAGCTGCACCCACTCGCGTGTGAGGCCTTCAACGCTGACTTCGACGGTGACCAGATGGCTGTGCACTTGCCGCTATCTGCTGAAGCACAGGCCGAGGCGCGCATCCTCATGCTTGCCTCCAACAACATTCTCTCCCCGGCATCCGGTAAGCCACTTGCCATGCCGCGTCTGGACATGGTGACTGGTCTTTATTACCTCACCATGGACAAGACTGAGGGTGAAATTGGTGGTCAGGGTGCATACCAGCCTGCTACTGAGGATGGTCCAGCAACGGGTGTGTACTCCTCCTACGCTGAGGCACTTATGGCTCGCGACCGTGGCGTTCTTGGCCTGCAGGCCAGAATCCGGGTACGCATTAGCCATCTGCGTCCGCCGGTAGAGGTTGAGGCAGAGCAGTTCCCAGAGGGTTGGGAGCAGGGACAAACCTGGTTGGCTGATACCACTCTTGGCCGCATCATGTTCAACGAGCTCTTGCCGTGGAACTACCCGTACCTTGAGGGCGTTATGGTCCGTAAGGGTGGAGGATCGAACAAGATTCTCTTGGGCGACGTGATTAATGATCTCGCTGCGACCTATCCAATGATTACTGTTGCTCAGACGATGGACAAGATGAAGGACGCCGGTTTCTACTGGGCAACCCGAAGCGGCGTGACCATCACTATGTCTGACGTGCTCGTTCTTCCTAATAAGGAAGAAATTCTTGACCGCTATGAGGCCGAGGCTGCAAAGATCGAGCGGAAGTACTGGGAGCAGGGTGCTCTGACAGAGCGCGAGCGCTACGACCGTCTGGTCGAGCTTTGGAAGGAGGCTACCGACGAGGTCGGTAATGCCGTCGAGAAGCTCTATCCGGATGACAACCCGATTCCTATGATCGTGAAGTCCGGTGCTGCCGGTAACATGCGTCAGATCTGGACGCTGGCTGGCATGAAGGGCATGGTTGTGAACTCAAAGGGTGATTACATCACCCGACCGATTAAGACCTCCTTCCGTGAAGGCCTGTCGGTTCTTGAGTACTTCAACAACTCTCACGGTTCGCGTAAGGGCCTCGCCGATACCGCTCTGCGTACCGCCGACTCGGGTTACCTCACTCGTCGTCTGGTGGACGTTGCGCAGGATGTTATCGTCCGCGAGGATGACTGCGGCACCAAGCAGGGCATTCGTGTCCCAGTGGCCGTTGAGGTTAAGGATGCTCAGGGCAACGTCACCGGTTACACCGGACACAGCCTCATCGAGACCTCTGTTGCTGGCCGCGTGGCTTCCGTTGACATCAAGGATTCCGAGGGCAACGTTCTGGTACCAGCTGGTGAAAACCTCACCGATCAGCTCATCGAGAAGCTCATCGCCGCAGGCGTTGCCGAGGTCAAGGTTCGCTCCGTGCTTACCTGCCAGACCCCGACCGGTGTGTGCGCTAAGTGCTATGGCAAGTCCATGGCTACCGGCAAGCTCGTTGATATCGGAGAGGCAGTGGGCATCGTCGCTGCTCAGTCCATTGGTGAGCCCGGTACCCAGCTGACAATGCGTACGTTCCACCAGGGTGGCGTCGGTGGTGACATCACCGGTGGTCTTCCTCGTGTCCAGGAGCTCTTCGAGGCTCGTGTTCCTAAGAATCGCGCTCCGATTGCTTCTGTGGCAGGTACCGTACACCTTGAGGATGAAGGTAACTTCTACACCCTCACCATCAACCCAGACGATGGGTCAGATGTTGTGGTCTACGAGAAGCTCTCCAAGCGTCAGGGTCTTGCTACCGTGCGGGTTCCTATGGAATCCAACCCGGGCGCCATGATCGAGCGCACCTTGTCAGAAGGCGACCACGTGAACGTGGGCGACCGTCTGCTACGCGGACCTGCTGATCCGCACGACGTGCTTGAGGTTCTTGGCCGCCGTGGTGTTGAGCAGCACCTCGTGGACGAGGTTCAGGACGTGTACCGCGCACAGGGTGTGGCTATCCACGATAAGCACATCGAGATCATCATTCGTCAGATGCTGCGCCGCGGCACCGTCATCGAGTCCGGCGCGACAGAGTTCCTTCCGGGTACTCTCGTTGACCTTTCGGAGGCCAAGGTCGCTAACGCTGAGGCTATTGCTGCTGGTGGACATCCCGCTGAGCTCCGTTCGGAGATCATGGGTATCACCAAGGCGTCGTTGGCTACCGAGTCGTGGCTGTCCGCTGCGTCCTTCCAGGAGACCACACGCGTGCTTACCGACGCCGCCATTAACAAGCGGTCCGATAAGCTGATCGGCCTCAAGGAGAACGTGATCATCGGTAAGCTGATCCCGGCGGGTACCGGTATTTCCCGTTACCGCAACATCTCCGTCAAACCGACTGAGGCAGCTCGCAATGCGGCTTACTCAATCCCAACGTATGGAGATTCCATCTATGGCGATGACAGCTACGGTGAATTCACCGGCGCTTCCGTGCCACTGGATGAGGCCTACGATCTCTAA
>CpN1_342
ATGAAATATTTTTCTGCACTCACACGGCGCATAGGTGCGCACGGATGGATCTGGGATCATGGATTCTGGCTGCAGCTCATAACTCAGATTCTTGTAGGAGGGTTCCTCTTCCTCATGGCTGTGCAGAACATGATGAGACCAGAGGGCCCTCATAGCGCGCTGGTCTATCACTCAGTAGTTTTTATTTTATTGTGGATTGGCGGGGGTGCGCTTTTCATAGGACTGCTTGTTCAGCGAGCTCGCAAGATCCTGGGCCTGGGGATTGTGATAGCTGCATTGCTACTTCTTGCCTTGGGTCCTCCGTTGGTGGCCCCTTTGGGCTATGTGGTCGTCTGCTATCAGTCTTGGTTTATTTCTGCCTATATTCAGCGGCATAGATGGGCGTGGGGAATAGCGCTTGTCTTTGGCAGCGCTATAGGCCTGACTTTGATTCCTCTGAGCAACGCGCTGCGGGGGAAAGCATTTCTTACCAGTCACGCGGTGAAAGAACCGAATTTTTGGGTTGGGGGAGCCGGGGTTCTAATTATTATCATCATCTCTATTTCTCTGTGGTGGCAGATAGGACTTAACACCAAGCGCAAGAATCAGGCGCTGGAGGAGCTGCGCGCTAAAGCTGAGCTGGCGGCGTTAGCAGAAAGAAATCGCATTGCGCGCGAGATGCACGACATTGTGGCACATTCTTTGACCGTAGTAATCGCGCAGGCAGACGGTGGGCGATACGCGGGGAAGAAAGACCCCATGATTGCTATTGAGGCACTAGAAACTATTTCCTCGGTAGGGCGCGACGCGCTATCACAAATGCGGGGTTTGCTCACTGTGTTGAGAGAGGCCACGGGTGAGAAAGACGAAAGAGAAATCAATGCGACGCCTGGTTTTGCTGAAATAGGCAGGCTTATAGATGAGGCCTGCTCCGCCGGTTTGCAAGTAAATTTTTCAGTGTATGGCGAGCCAGTAGCAGTAGATGAGTCACGTGGGCTGACGGTTTTCCGCGTTATCCAAGAGTCTCTGACCAATGTGCTCAAACACGCAGGAAAAACGGTGGTTGATGTTACTTTGGATTGGGGAGTACCCAAAGACAAAACTTTGCATATTTCAGTGGATAATGCGCACGGCGAGGCCTTGGTGAACTACAAGTCCGATTCTGTTGGACGCGGTTTATCAGGTATCAAAGAGCGTGCTTTGTTGCATGGTGGGAAGGCAACGTGGGGTGCGTCGTTAAGCAATGCCGGCGGCTGGCGCGTGAATGTTGAAATTCCGTTGTAG
>CpN1_343
ATGATTAACGTAGGGCTTGTCGACGACCAGCAGCTGGTGCGAGCCGGATTTAATATGGTGCTTAGCTCGCAAGATGATATTCAGATTGCATGGGAAGCAAACAACGGGGCAGAAGCGTTGGAACGCATAGAAGTAGAACCTGTTGACGTTGTGTTAATGGATGTGCAGATGCCTATCATGGACGGCATATCTGCCACTAAAGAGCTGGTAACACGAGGCCTCATGGGGCCTAACGACGAGCCGCTTCGAGTGATTATCCTGACCACCTTTGATAGCGAAAATTACGTGATGGAAGCTGTGGAAAATGGAGCGTCAGGCTTCTTGCTTAAAGATACCGCACCGGAAGAGCTCATTGAGGCGGTCAGATCGGTGGGCGAACAAAGCGCGGTGATTAGCCCGGCGGCTACCGCCAAATTATTTCGGCGAATACGATCTGGGCAGACGGATAAGAAGCCCGATGGTCTTAAACATATAAATGAGGACCTCATTGAGCCGCTGACACCGCGTGAGTTAGAAATTCTTGAGTTGATTGCGATGGGTAAATCCAATGCAGAGATTGCCGCGGAACTCTTTATCTCTTTGCCAACAGTAAAGACGCACGTGGGAAGGGTTCTTACCAAAACTGGTTCGCGTGATCGAGTCCACGCGGTGTTGTTTGCTTTTAAACGCGGAGTGGTTACCCAAGATGCGCTTTTAGATAATTGA
>CpN1_344
GTGATTCCGTATGCGTTTTATCCCTATCTGGGGAGATTTCTTTCTAAGCGGATAGGGCTAGAAATTGAGAAATTTTGGCAACGCATTTACATAGTGTGGCTCGTCCTTATTTCCCGCATCATGATGTTAGGAAAAGCTGTGCTATTAGGGGAGGAAGAACAATATTGTGCGCAATAG
>CpN1_345
ATGATTACAGTTCGACACCTGAGTAAGAAATACGGGTCCAAGACGGCTATTGCTGATTTGAGTTTCACGGTTCCTGATGGGACCGTGACTGGATTCTTAGGACCGAATGGCTCCGGTAAATCAACAACGATGCGGTGCATACTTGGCTTGGATAGGCCTACGCACGGCGATGTTGAGTTTTCCACTGATACGTATACGGGAACGTTTGCCAACGTAAAAGATAAGCCAAAAATGGCTGGTGCAATTCTTGATTCTAGTTGGTTTAATCCAGCTAGATCAGGCCGTAATCACCTCCGGGTGCTCGCGCGAGGCGCGGGTATCTCCGATAACAGAGTGGAAGAATGCCTGGACATCGTGGGGTTGCAAGAAGCAGCTAAAGGGAAAATCGGTGGTTATTCCCTAGGGATGAAACAGCGTATTGGTGTTGCCGCTGCCCTGTTGGGGGACCCACAGCACCTTATCCTCGATGAGCCTGTCAACGGTCTTGACCCGGAGGGCGTGAGCTGGATGCGGAATACTATCCGCAGTCTGGCGCGTGAGGGGAGAAGCGTCTTGGTTTTTTCCCACTTACTTTCGGAGATGCAGCTGACGGCGGATCGATTGGTTGTGATCGGTCGAGGACACATGATCGGTGAGTATTCTCTGGAAGAATTTCTGGCGGATGGCACCCGGGTGCAGGTAGAAACGCCGCATGCTGTTGAGCTTGCCGCGAAACTGCAGAGCCAGGGGTTTGAGATTGTAGATCTACAAGAAGCCGCGGGATTTAGCGTCAACGTAGATAAAGACGCAGACGAGCAGGCGGTGCGCACGACGGTAGCCATGACTGCTTTGGCAGCTCAGCTTCCGGTTCTTGGTCTAAGCACCATTCAGGACAACCTAGAGCAAAGGTTCCTCGCAGCTACCGCAGAGGTACAGGAATATCGCACCAAACAGGCCGTGGATAGTGCTGTGGGAGACACAGCTTTGAGCGCTACCCAGTAA
>CpN1_346
ATGATAAATGCTTTGCGCTCAGAAATAACCAAATTATTAACGTTACGCAGCACCTGGGTATGGGCGATTCTCCTTACCGGCTCACTCTACGGCCCCGTCGTGCTCATAGGCCTGTTTAGCGGCGAGGTTTCAGACTATGACTGGGGATTTGCCCTTCCCGGCGCGATGATCTTTGTAATGCTGGCTGTATCTTTTAGCGCTTCAGCCATGGCGGGGGAGTTCAATGATCGGATGCACGCCCAAGCCTTCTTAACTCAACCACGGCGCAGCCTGTGGTTTAATGCGCGAACACTCGTGATATCAGGCTTTCTTCTGATCAACTACCTAGTGGGAGTGGGGCTTATCTACCTGGTTTTTCTTGTCTTTCCTAAGATCACATTGGTAAATGAAAAAACCGTGTTGATCCTGGTGGATGGCGTGTTATTCCTGGTATTTAGCTTTATCGCGATAGGCGTAGCTGCTCTGACTCGTAACCGAGTTGCTGCCATGGCAGTACCACTTGCCTGGTTCTTAGCCATCGAGCGCCTGATCACCGTAGCTGCATCACAGATCGCTGCATTTATGCCATTATGGCTAGTAACTCCTGGAGAGCGCGTCAGTCAGCTAGCCAAGTATGGAAAAGACAACGCTGAGTTTTCCTCCATTGGGTGGGACTTTATGGATGTACAACCGTTGGGCTACAACATAGGCATTATCGTGGCCTGGACCGTTGTGTCACTACTCCTAGGGCTATGGGTCAACGCGAAAAGAGACGTCCGCTAG
>CpN1_347
ATGAATATTGGGCAGTCACACACGGGACCAGCCAAGGGCACTGCCGTTGGCGCTTTTGTGATTGCAGCTCTTGGGGTGCTGCTGCTTACGGAGTCAATAACCGGGGGCATTAACAACTACCTTCAACCGGCCTTTCGCCCTTGGACCTTATTGAGCGGTGTGCTGTTGATAGGACTTGGCTGCTGGAGCATATATAGCGCACGCCGGTATCCGTGTTCGCATTCTCCCATGCACACTACTTCCTGGCTGCTGTTGATCCCAGTGATACTCGTAGCGCTTTGCGCACCGACTGCGCTGGGGGCGGCGTCGTTACGCTATACCGCGGAAAGTACCAGTGCGACAGTACGGAGAAACTCTTTAGATGATCTAGCAATGGAACCATTGCGTGGCTATGGCACAAACGAGATCACTCTAGAGGAGCTCACGGCGCGGTTTTTGCGTTCAGATAATACGTCGATGCTTGCTAAGACTGTGTCTGTGGCGGGGTTTGCTTCGCGCTCGATAGACGGCACATGGCGGCTTAGCCGATATAAGATTTTTTGTTGTGCCGCAGATGCGATGGCTTATACCGCATCATTGGCGGGGGCAACAGAACTCGTAGAAGACGAGTGGTATGAGATCACCGCCGAGGTCATAGCTCCGCCAGAAGGCTTTAACCCCCAGTTCCCTGTACTTAAAGTGGACCGCGCTACACAAATCCCGCAGCCGGAGCAGCCTTACTTATGA
>CpN1_348
ATGAGGAAGGGACTTGGCCAGTACGGAGCGGTTGCAGCTCTTTTGATTCTTATCGCATTGTTCATCTTTGGGCCGTTGGTTCAACTGCATGGCATAGCAGAGGCATGGGCGCAGATAAGCATTGCGATCATATTGCAAGCGATTCCTTTTCTTATCCTCGGGGTGATCATTTCAGGATTCATCGAGGTATTTGTTCCTGAGGCAGCTTTTCGACGCCTACCACGATCCCAACACCTCGCCGTTCCCACAGCGGCCGCCTCCGGGATGCTGCTCCCAGCCTGTGAATGCGCATCAGTGCCGATCACCCAGTCTCTTATCCGCAGAGGAGTACCCCCTGCTGCGGCTCTCGCCTTCCTCCTTGCCAGTCCCGCGATTAATCCGGTAGTGCTGGTATCCACTGCGGTTGCTTTTGGCGGAGACACTCGTATGATGCTTGCCAGATTTGTGGCTTCCCTTAGCGCAGCGGTGTTAGTGGGGTGGATATGGATTAGCGGGCGTGCGGAGCTATCTTCTGGAGAATCCCGCTCACACGAGCATCAGCATCATGCGCCCTCCGCATGGGAACGATTGAGAGAATCTTTTCTCCACGACCTCCTCAACGCTGGAGGCTACCTTGTCCTGGGAGCCTTGCTCGCAGGGATGCTTAAGCTCTTTATCCCCAGGGATTGGTTTCTCGTTCTTGGTGATAAGCCCGTGCTTGCCTGTCTAGCTATGGCGGTATTGGCTGTGCTCCTTGCCTTATGTTCCGAGGCGGATGCGTTTATCGCGGCTTCTTTCACCATGATGCCACCCACAGCCCAGCTCGTATTTTTAGTAGTTGGGCCGATGGTGGACGTCAAACTTATGGCGATGCAACGCGGCGCATGGGGTAATGGTTTTATTGCGCGTTTTGTCCCGCTTACCTTTGCGGTCGCGTTACTTACAGCGATAGGAGTCGGCGCGCTGTTCTTTGGTGATATTTAA
>CpN1_349
GTGTATTGCCATAATTCGCAGTTACAGGCCTTCACACCCGGCGCGCACTCGCTTGCGGAGTTTCTCTCCCTCTTGAGCTCTAGGCATGGGCTTATCGACGCCGCCGTCATCTCAGGCGGCGAGCCCACCGCAGTCCGTGGTCTAGGAGATGCTATTGCGGCTATTCATAACATCGGTTTTCCCGTGGGGATACACACCTGTGGTTATGCCCCAAGCCGCATTGCGGAACTGCTACGAGACCCTGCTACAACTCCAGACTGGGTTGGACTAGATATCAAGGCACTACCCAGGCATATGCGTGAGGTCACGGGCTGCTCTCCTCGGGTAGCAACCGCTGTCTGGGACTCGCTGCGGATTCTGCAAGAATCCGAGATTGATGTGACACTCCGGACCACTCTGTGGGAGGGCTCTGTCATTGAGCAAAACATCGACGAGCTACGTTCTGTGGTTAAGAATCGCAGCATGGATTCATCCGTGGAGCTCGTCATTCAACATGCACGGGCTGCTGATGGAAGTCCGTGGACACCTGATTGCTGCTTTTAA
>CpN1_350
ATGTTATTTCCTATGACCGAATCCCACGTTAACTCCCGCTCTACTATTGAGGAATACCTCGACCGATCGGATTGGCGCGTCAACGCCAACGCCAACCAGGATTATTCCCTAGGCGGAATGATCCTCAATTCTGCGGGAAAGATCACCGCCAACTACTGGCTGGATAACGTTTTCAGCCCAGAGGCCGGACAAGCCCATCGCGATGGCACCATCCATATTCACGATCTGGATATGCTTTCCGGATATTGCGCAGGGTGGTCTTTGCGCCAACTCCTAGAACAAGGTTTCAACGGAGTCTCAGGCACAATCTCTTCCCATCCCCCAAAGCACTTCTCCTCCGCGTGCGGGCAAATAGTCAATTTCCTTGGGACCTTGCAAAACGAATGGGCCGGGGCCCAAGCATTCAGTTCTTTTGACACATACATGGCGCCCTTTGTTCGACTAGATAACCTCAGCTATAACGACGTTGTCCAGCAGATGCAAGAGTTCATTTTCAACCTCAATGTACCCTCACGCTGGGGAACGCAGACACCGTTTACCAATCTCACTTTCGACTGGACCTGCCCCGAGGATCTGCAAGATCAGGTTCCTTTTATCGGCGAGGAGCCACAGCCTTTTACCTATGGCGATCTGCAGTCAGAGATGGACATCATCAACCGCGCATTCATTGAGGTCATGAGCGCAGGAGATGCGGACGGCCGCCCCTTCACCTTCCCGATCCCCACGTATAACATCACCAAGGACTTCGACTGGGATTCGTCGAATTCTAAGGCTCTTTTCACCATGACTGCGAAGTATGGGCTGCCCTATTTCCAGAACTTTATTAACTCCGACCTTGATCCCGGCATGATCCGTTCCATGTGCTGCCGCCTGCAGCTCGATCTCCGCGAGTTGCTCAAGCGAGGCAATGGGCTATTTGGTTCAGCAGAGCTGACCGGTTCCATTGGTGTGGTCACCCTCAACTGCGCTCGCTTAGGATACCTCCATGCCGATGATGAGGAAGGCCTTCTGGCGAACGTGGATAAGCTCGTTCAGCTGGGCATAGAAACCCTCGAGCGCCGTCGGGCTTTTGTGGCAAAACAAATGGATGCAGGTCTCTATCCCTACAGCTCGCGATGGCTCCCCAGCTTGGACAATCATTTCTCCACTATCGGCGTTAATGGATGCAATGAGATGATTCGTAATTTCACCCATGATGCCTACGATCTCACCGACCCCCAGGGCCACGCACAGGTAGCTCGCCTACTTGATCACATCAACGATTTATTGGTTAAAGCCCAAGAACGCACAGGCCACCTGTTCAACCTTGAAGCCACTCCCGCCGAGGGCGCCACTTACCGACTGGCTAAGGAGGATATTAAGCGTTATCCCGGAATCCTTCACGCAGGCACGGAGGAAGAGCCTTATTACACCAATTCCTCCCAGCTACCAGTGTCTCATACCCCAGACCCCTTTGAGGCCCTTGCGCTCCAGGAAGATCTGCAATCTAAATACACCGGCGGAACCGTGCTCCACCTTTATATGGGCGCGGCGATGAGCGACGGTGAGGCGTGTGCAAAACTCGTCCGGCGCTCCTTGGAAAACTTCCGGCTTCCATACGTCACTATCACTCCGACATTTTCTATCTGCCCCACTCACGGCTATATCTCTGGTGAGCATCCAGAATGCCCCGACTGCGGCGAACACACTGAGATGTGGACCCGAGTAATGGGCTACTTCCGCCCGGTTCAGAGTTTTAATACTGGAAAGAAGGGCGAGTTCCATGAGCGCACCTACTTTGCAGAAACGCTTGCTTAA
>CpN1_351
ATGTCTTACAACTCTTATGTGGCAGTCGAGGACTGGATTCTTGACGACCTTCGTATCAAAGACGATGACCTGGTAGAGGCTCTATATATGGGAGACCATGGAGAGCTTTTCGACGTGGCTGCTGCATGGATGGATGTGCAAGAGTTTCTGCATTCGGAGGGGCTGAGCACTGCGGCGGTTGATGGAGAAGAAATTATTGTGGGGGACCCGATGGTGGGGATTGTTGCCCCTCAGCGAGTAGAAAAAGTGCTTTCGGACCTCTCTTCGGTGGATGATGCTGCGGTGCGGGAAGCTGGCCTGGGGGAGGCTATCCGTTCCTTCACTGATTTTTACGAGGGCGCTCGTTCTTCCGGGTTGGGGGTTGTGGTTTTAGCAGGGGAGTAG
>CpN1_352
ATGCCTACTATTCAGCAGCTGGTCCGCAAGGGCCGCCACGATAAGACTGCAAAGGTTTCCACTGCAGCCCTCAAGGGCTCCCCGCAGCGTCGTGGCGTGTGCACTCGTGTGTACACCACCACTCCTAAGAAGCCGAACTCCGCTTTGCGTAAGGTTGCCCGTGTGCGCCTTACCTCGGGTATTGAGGTTTCCGCTTACATCCCAGGTGAGGGCCACAACCTCCAGGAGCACTCCATGGTGCTCGTGCGTGGTGGTCGTGTGAAGGACCTTCCTGGTGTTCGTTACAAGATCATCCGTGGCGCACTGGATACCCAGGGCGTGAAGGATCGTAAGCAGGCTCGCTCCCGTTACGGCGCAAAGAAGGAGAAGTAA
>CpN1_353
ATGCGTAAGAATGCAGCTCCCAAGCGTCCTATCGTTAAAGACCCAGTTTTCGGCTCTGAGGTTGTTACTCAGCTGGTAAACAAGGTTCTGTTGGACGGTAAAAAGTCCACCGCTGAGCGTATCGTTTACGGCGCACTAGACATCTGCAAGGAAAAGACCGGTACTGATCCGGTTCTTACCCTCGAGAAGGCTCTTGGCAACATCAAGCCTGATCTTGAGGTTCGCTCCCGCCGCGTCGGTGGCGCTACCTACCAGGTTCCTGTTGAGGTTCGCCCGGGCCGTGCAAACACCCTGGCTCTGCGTTGGTTGGTTACCTTCACCCGCCAGCGTCGCGAGAACACCATGATCGAGCGCCTGGCTAATGAGATTCTCGATGCAGCGAACGGCCTCGGTGCTTCCGTGAAGCGTCGCGAGGACACCCACAAGATGGCTGAGGCCAACCGCGCCTTCGCTCACTACCGCTGGTAA
>CpN1_354
GTGGCACAAGAAGTGCTTAAGGACTTGAACAAGGTCCGCAACATCGGCATCATGGCCCACATTGACGCCGGTAAGACCACCACCACCGAGCGCATCCTCTTCTACACCGGCATCAACCGTAAGGTCGGCGAGACCCACGACGGTGCTTCCACCACCGACTGGATGGAGCAGGAGAAGGAACGCGGCATCACCATTACCTCGGCTGCTGTTACCTGTTTCTGGAACGGCAACCAGGTCAACATCATTGACACCCCAGGCCACGTGGACTTCACCGTTGAGGTTGAGCGCTCCCTTCGCGTTCTTGACGGCGCAGTTGCAGTGTTCGACGGTAAAGAAGGCGTTGAGCCGCAGTCCGAGCAGGTGTGGCGTCAGGCTGCTAAGTATGACGTTCCCCGTATCTGCTTTGTGAACAAGATGGACAAGCTCGGTGCGGACTTCTACTTCACCGTTCAGACCATCATCGACCGTCTCGGTGCTAAGCCATTGGTCATGCAGCTGCCTATCGGCGCTGAGGATGACTTTGATGGTATTGTTGACCTTCTTGAGATGAAGGCCATCACGTGGCGCGGCAAGGTCGAGACCGGCGCTGAGCCAGTCATCGAGGAAATTCCAGCTGACTTGGCTGATAAAGCTGCTGAGTACCGTGAGAAGCTCGTTGAGACCGTTGCTGAGTCCGATGAGGCTCTCATGGAGAAGTACTTCGGTGGCGAGGAGCTCACCATCGAGGAGCTTAAGGCTGGTATTCGTAAGCTGACCGTTAACTCTGAGGTTTACCCAGTTCTTTGCGGTACCGCTTACCGTAACAAGGGCGTTCAGCCACTGCTCGACGCTGTTATTGATTACCTCCCAACCCCATTGGACATCGGAGAAGTTCACGGCCACAAGGTCGGCGACGAGTCTGTGGACTTGGTTCGTAAGCCTTCAGTCGACGAGCCTTTCTCTGCTCTTGCGTTCAAGATTGCAGCTCACCCGTTCTTTGGCAAGCTCACCTTCGTCCGCGTTTACTCCGGCATCGTTGAGCCTGGCGCTCAGGTTGCAAACTCCACCAAGGGTAAGAACGAGCGCATCGGTAAGCTGTTCCAGATGCACGCCAACAAGGAGAACCCTGTTGACGAGGCACGCGCTGGTAACATCTACGCGTTCATCGGCCTGAAGGACACCACTACTGGTGACACCCTCTGCGATAAGAACAACCAGATCATCCTCGAGTCCATGGACTTCCCGGATCCTGTGATCAAGGTTTCCATCGAGCCAAAGACCAAGTCTGACCAGGAGAAGCTCGGTACCGCTATTCAGAAGCTTTCTGAAGAAGACCCGACCTTCACCGTTGAGCTCGATGAAGAGTCCGGCCAGACCGTTATCGGCGGCATGGGCGAGCTTCACCTCGATGTTCTCGTTGACCGTATGAAGCGCGAATTCAAGGTCGAAGCTAACGTTGGTAACCCGCAGGTTGCATACCGCGAGACCATCCGCAAGCCCGTCGAGAAGCTTGAATACACCCACAAGAAGCAGACTGGTGGTTCTGGTCAGTTTGCTAAGGTCATCATCGGTATTGAGCCTTACGCTCCTGAGCAGGAGACCTTGGAAGAGGGCGAGTCCGCAATCTACAAGTTCGAGAACGCTGTTACCGGTGGTCGTATCCCGAAGGAATACATTCCTTCCGTGGACGCAGGTATCCAGGATGCAATGCAGTATGGTTACCTCGCTGGCTTCCCGCTGGTAAATATCAAGGCAACGCTTATCGACGGCGCATACCACGAGGTTGACTCCTCTGAAATGGCCTTCAAGCTTGCTGGTTCTCAGGCTCTGAAAGAGGCTGTGGCAAAGGCAAAGCCAGTTCTCCTTGAGCCTTTGATGGCTGTTGAGGTTATTACTCCTGAGGAGTACATGGGCGACGTTATCGGCGATATCAACTCTCGCCGTGGCCAGGTCTCCGCTATGGACGACCGCGCTGGCGCCAAGGTAGTCAAGGCAAAGGTTCCGCTGTCTGAGATGTTCGGTTACGTCGGTGACCTGCGTTCTCGTACTCAGGGCCGTGCTAACTACACCATGATCTTCGATTCCTACGCAGAGGTTCCGACCAACGTAGCAACCGAGATCGTTGCTGAGCGCAACGGCACTGCCTAA
>CpN1_355
GTGGCAAAGGCTAAGTTCGAGCGTACTAAGCCGCACGTTAACATCGGTACCATCGGTCACGTCGACCACGGCAAGACCACCACTACCGCTGCTATCACCAAGGTTCTGGCTGACGCATACCCGGATCTCAACGAGGCTTTCGCCTTCGACGCCATTGACAAGGCACCGGAGGAGAAAGAGCGTGGCATCACGATCAACATCTCCCACGTTGAGTACCAGACCGAGAAGCGCCACTACGCACACGTGGATGCTCCGGGTCACGCCGACTACATCAAGAACATGATCACCGGCGCTGCTCAGATGGACGGCGCAATCCTCGTGGTTGCTGCTACCGACGGCCCAATGCCTCAGACCCGTGAGCACGTTCTGCTCGCTCGCCAGGTTGGCGTTCCTTACATCCTTGTTGCTCTTAACAAGTGCGACATGGTTGACGATGAGGAAATCATCGAGCTCGTCGAGATGGAGATCCGTGAGCTGCTCGCTGAGCAGGATTACGATGAAGAGGCTCCTATCATCCACATCTCCGCTCTGAAGGCTCTTGAGGGCGACGAGGAGTGGACCAAGTCCATCCTCGAGCTCATGCAGGCTTGCGATGATTCCATCCCGGATCCAGAGCGCGAGACCGACAAGCCATTCCTCATGCCTATCGAGGACATCTTCACCATCACCGGTCGTGGCACCGTTGTTACCGGCCGTGTTGAGCGTGGCCAGCTGAACGTCAACGAGGACGTTGAGATCATCGGTATCAAGGAAAAGTCCACCCAGACCACCGTTACCGGTATCGAGATGTTCCGTAAGCTTCTCGACTACACCGAGGCTGGCGACAACTGTGGTCTCCTCCTCCGTGGTATCAAGCGCGAAGACGTTGAGCGCGGTCAGGTTGTTGTTAAGCCAGGCGCTTACACTCCTCACACCGAGTTCGAGGGCTCTGTCTACGTCCTTTCCAAGGACGAGGGCGGCCGCCACACCCCGTTCTTCGACAACTACCGTCCTCAGTTCTACTTCCGCACCACCGACGTTACCGGTGTTGTGAAGCTTCCTGAGGGCACCGAGATGGTTATGCCTGGCGACAACGTCGACATGTCCGTCACCCTGATCCAGCCTGTCGCTATGGACGAGGGCCTGCGCTTCGCTATCCGCGAGGGCTCCCGCACCGTTGGCGCTGGCCGCGTCACCAAGATCATCAAGTAA
>CpN1_356
ATGATGGATCGCCCCCACATGGATAGAATGCTTGATGCCGTCCGAGAAGTGTGGGAAGGGCAGCCGGATTTGGATTTTGCTGCGCTCATGGGCATGTTGAACGCCCATGGTCTCACGTGGGGAATTTCAGATAGTGATGCCCTGGATATATGTATGATGATTTCCACTACCTATCCGGGAGCGCTCTCCAAAGTCGCCGGGCAACACAGTGTGCTGCTTGCCAACGGCACCACCGCGGTGCTCACTTCCGAGCAGGTTGTGCTGCTTCGCGGTTGGCAGCAACCTATCTGGTGGAACTATGAGTCCCTTGTCCAAGCACAGGTGGGGTTACCTCTAGTGCTAAAGGATCGTGAAGGCATCGAACACCGGCTGGATATGATTCATCGTATTGAGAAGACCATGGTGGTGGAAGGCATGGATACCCGCGTGATTGAGCTTGTCGACGCCTCCGTGATCCTACAAAGGGGACACCATGCTCGCCATTTTGTGCGCAGGCGTCGTGATCTGGTGACTAAGGACTATCAGGTTCCGCGGGCTTGGGTGCCGGGGGAAGGAAAACCAGCAAGGTTACTCACTAGAGAACAAAACATAGTGGAGTTGCCTGCTATAGCAACGATTATCCTTGGCTGA
>CpN1_357
TTGGCTGAGGAAGTCGGTGCTTTTACTTATGCTCTGAGTACTCGAGGCATGATCCTTGAGCCCACTGTAGAGTTCTTTGTTTTCAGGGAAAGAACTCCAGTGACTCTTGATCTTTCGCGGGGCGTCGTTGGGGTAAACCGACTCTGTTCTTAA
>CpN1_358
ATGAAACGCTCTACAGCCAGTTTTGACCGTCTCCTCTGCATCCTCGTCGGTGTTCTTCTCGGCGCTCTAGCGGTATGGACTATTGCCCTAAAATTTGATCTTCTGTGGGCGCAACAGCTCGCTGATCTCGCCGAATTTCCTCAATGGCACCAAGCTTCTCAGCAACGTTGGTTCGATGTCGCTTTGTTTTTCGCTGCGATTTTTTTCCTAATCAGCGGCATATGGATAGTAGTTGCCAATCTGCGCCGCAATCATATTTCTCGCGTCACTCAAAACAATGGGAAAATTAGCGTCAATATAGATCACATAGCAGAACTAGCAGCCGAGGACTTAGAAGAGCTCGAACCCGTCATTTCCGCCCACGGACATGTGGAAAGCCGTGGGCAGGAAACAGTCATTATCCTCGATATCTTATTAGAGTCAGTGCCACATGCGCTGAGCATTCAACAGTCCCTTCAACAGCTAGACCAGGACGTTGCAGTAGCCTTACCAGAAACTCCCATTCGTACGGAATATCGCGTACATATGGCTAAAGTTGAGGATTAA
>CpN1_359
ATGGATAGCCCCAGCCCCACTGCTATCAAAGGGCGTCCTGCCGCCCGCCTTGCCGCGATTCTCATTGGGTTGGCGGCTATAGGCATCGGTTTTGTCGCCGCACGGGAACTCTGGTGGGTACGCACTGAAGGTAACCATCGTCATGCCTGGGTAGATCCAATACTGCGTTTCATTTCTGCAGTCACCTACCAACCCTGGATGTTAGCTGCTGGCGTAGCAACGGCGATCCTCGCTCTAATTTTGATAGCTATTGCTTTCAAGCCTAGGCCTCGGACCCACGTGGCTTTTATCGACGGTGTCACTTGTTATATGCGCCCCCTTGATATCGCTCGCCTAGCCACGCTGAACGCTAAACAAATCCCTGGAGTTACTCAGGCACGCACCACAGTGAATAGTTCCGCCCGCTCTATTAGGGTGGTGGCATCCATCGATTCTCAACACCTCGACGAGGTCAAAAAGTATGAAGAACGCATTCGTTCTGTCGTTGAGCCCATCGCCCTCAAACTGCAAACACATCCCAAGCTCAAAGTTGTAGTAAGAGGTGAAGGTTAA
>CpN1_360
ATGACGCCCCCTCCGGTGACTATTACGGATCGGGCACTCACCAAACTGGCTAAAGCAGCAGTTCACTCAGTCCCTGGCACAGTCCGCGTTTCCCGTCGTGCCGGTCGCTCGCTTCCGCGTATCGACGTCCGCCGCGATGACCTCCACTCACCGCCCACAGTAGAAGCCTTTATAGCAGTAACGTGGCCCAGCCCAGTAACGGGTGTGGCGGAAAATGTGGCTGCTGCGATTTCCACATGGTTTTCCGCTTACGCAGGTATTCACGATGTTCCCGTGAATGTTGTGGTCACGGCCCTTAATCATGGCACACGCTTCGCGGCTACTCATGAGATACAGCCACCAGAGGTAACACATCCCCAGGTTCCCGATCACCAAGTGCTTATGCCGATCGTTACCGCGCCTCCGCGACCACTTAAGCCAATAGCTATCCGAAGAATCGAGCCAAGGAGGAGTCATGGATAG
>CpN1_361
ATGTTTCAGAATAAAACCCTTCTCGGCGCAATCCTCGGTGTTCTGGTGGCCTTTGCGATCTTATCCGGCCATGTATTCCTGCTCCTCATATTGGCAGTTGCTGGAGGTATAGGTGCTCTTATTGGCGCGCATTGTGACGGAAAAATAAATCTTTACAAGATCTTTCACGACCTCATTGAGAACGTCCGACGCGGAGGTCGCGGATAA
>CpN1_362
GTGTCAACCCCGCGACCATCGGGGCTTCCCAATCTCCCCTCATATGAATCTGCGCAAGCCTTAGCAGAAAAAATTCTTGGGATTGATGGTGTTGCGGAACTCCGCGGCGGACGTTTTGGTGAAGTCGCACTGCTCTATCCGCGGCACAAAGTCATCGGACTCCGATTAGACGATGCCCAAGGCCATCAGACCCTTGAGGTTAATGTTGCCGCTTATTACGGATATAGTCTCACCGATCTTGCTCAATCAATCGTCGCTGCCGTAACGGATTCTGGACTCTGCGACGCGGCTTCGATTGATGTGGTCGTCAGCGACGTCGTAAAGCTAACCCAGCTATAA
>CpN1_363
ATGTCCGATGCACAGAATACTCCAGCAGCAGATACCTCAACTGCTGGTTCTCCTACAACGTTGGAGACCACTCATGGCAGAACCGTTATTGAAAACACCGTGGTGGCAAAGATTGCCGGTCTAGCTACCAGAGAGGTGTCAGGAGTCCACGCCGTCGGAGGCAATACCGCACGCGTAGTCGGAGCACTTCGCGATTCCATTCCTGGGTCCCGCACTAATCTTCAGCAGGGCGTTGAGGTGGAAGTTGGAGAGCGGCAAGCGGCCGTAGACGTGGCTATTGTTGCTGAATACGGGGTCGCTATCCATCAGCTGGCCCAAGCAATTCGGCAAAACATTATCAACGCCATTGAAAGAATGACCGGTCTTGAGGTCACCGAAGTCAATGTCACCGTTCATGATGTCCACCTGGATTTCGATGAAGACGAAGGCGAAGCCAACGATTCGCCTACCCATACCCGCGTCCACTAA
>CpN1_364
GTGGCGGGACAAAAGATCCGCATTCGGCTGAAGGCCTACGATCACGAGGCGATTGATGCGTCTGCACGCAAAATCGTCGAGACCGTGACCCGTACGGGTGCACGCGTCGTCGGCCCGGTGCCGTTGCCCACCGAAAAGAACGTATACGCCGTTATTCGTTCTCCCCATAAGTACAAGGATTCTCGCGAGCACTTCGAGATGCGCACTCACAAGCGCCTGATCGACATCCTCGACCCGACGCCGAAGACGGTTGACGCTCTTATGCGCATCGACCTTCCGGCCAGCGTCGACGTGAATATTCAGTGA
>CpN1_365
ATGAGTGAAACTGAGATCAAGGGCATTCTGGGCACCAAGCTCGGCATGACCCAGATCTTTGACGAGGACAACCGAGTAATCCCGGTTACCGTCGTTGAAGCTGGGCCATGTGTGGTCACCCAGATTCGCACCATCGAAACCGATGGCTACAACGCCATCCAGATCGCCTACGGCGACATCGACCCTCGCAAGGCAAACAAGCCTGCAACTGGTCATTTCAAGAAAGCTGGCGTTACCCCCCGCCGTCACGTTGCAGAGATCCGTATGAACGACGTTTCTGCATACGAGCTCGGCCAGGACGTTACCGTTGAAATCTTCGAAGGCATCACCTTTGTTGACGTCACCGGAACGACCAAGGGTAAGGGCTACGCAGGTGCTATGAAGCGCCACGGCTTTGCAGGTCAGGGCGCTGCCCACGGTAACCAGGCTGCACACCGCCGCGTCGGTGGCATCGGCGCCTGCGCTACCCCAGGTCGCGTTTTCAAGGGCACCCGCATGGCAGGCCGCATGGGTAATGATCGCGTCACCACCCAGAACCTGAAGGTTCAGAAGATTGATGCAGATGCCAACCTGATTCTGATCAAGGGCGCTATCCCTGGCAACCGTGGTGGCATCGTTACCGTTAAGACTGCAGTGAAGGGCGGTGCACACGCATGA
>CpN1_366
ATGACCAACCTAAAGTTGGACGTCCTCACCGCTGAGGGCAAGACCGACGGTCAAGTCGAGCTGCCAGCAGAGATCTTCGATCGTGAAGCTTCTGTGGCACTTATGCACCAGGTTGTCAACGCACAGCTTGCTGCAAAGCGTCAGGGTACTCACTCGACCAAGACCCGCGCTGAGGTCTCCGGTGGCGGACGCAAGCCGTTCCGTCAGAAGGGTACCGGCCGCGCTCGTCAGGGCTCGATCCGTGCTCCTCACTTCACCGGTGGCGGCATCTCGCACGGCCCTAAGCCGCGCGATTACAGCCAGCGCACCCCGAAGAAGATGATCAAGGCTGCTCTCTACGGTGCACTGTCGGATCGCGCTCGTCACGAGCGTATCCACGTGATCACTGAGCTGGTTCCTGGTCAGACTCCTTCCACCAAGTCCGCACGCGCTTTCGTAGAGCGCATCACTGATCGTCGCAACGTTCTTCTCGTTGTCGGTCGTGAGGACACCACCGCACAGAAGAGTGCTCGTAACCTGCCCGGCGTTCACATCTTGTTCGCTGATCAGCTGAACACCTATGACGTCCTCAAGTCTGATGACGTTGTGTTCTCTGTCGAGGCTTTGAACACCTTCATCAACCGCGTCACCGGCGCGGCTCAGGAGGAGAAGTAA
>CpN1_367
ATGGCTAAGATCGCAGACCCCCGTGACATCATTCTCGCCCCGGTCGTCTCCGAGAAGTCTTATGGCTTGATGGAACAGAACACCTATGTGTTCTTCGTTTCTCCTAGCGCCAACAAGACCGAGATCAAGATCGCAATCGAGCAGATCTTCGGCGTCAAGGTTGCTTCCGTTAACACCGCTAACCGTGAGGGCAAGCGCAAGCGCACTCGCTCCGGCTACGGCGTACGCAAGGCAACCAAGCGCGCTTACGTGACGCTTCGAGAGGGCAGCGACGCAATCGACATCTTCGGCGGCTCCGCCGCTTAA
>CpN1_368
ATGGCTATTCGTAAGTACAAGCCGACAACCCCGGGTCGCCGCCAGAGCTCTGTTTCCATGTTCGAGGAGATCACTCGTTCAACTCCGGAAAAATCTCTGGTTCGCCCGCTCCCTAAGAAGGGCGGCCGTAACGTTCACGGCCACATCACCGTTCGCCACAAGGGCGGTGGACACAAGCGCCAGTACCGCGTCATCGACTTCCGTCGTAATGACAAAGACGGCATTCCCGCAAAGGTCGCTCACATTGAGTACGACCCGAACCGTACCGCTAACATCGCACTTCTGCACTACGTAGATGGCGAGAAGCGCTACATCATCGCTCCTAAGGGCATGAAGCAGGGCCAGATGATCGAGTCTGGTGCTGCTGCAGACATCAAGGTTGGTAACAACCTTCCGCTGCGTAACATCCCTGCTGGTACCACCATTCACTGCGTCGAGTTGAAGCCGGGCGCAGGCGCTAAGCTGGCTCGTTCCGCTGGTGCCTCCATCCAGCTCCTCGGTAAAGCTGGTAAGTACGCAGTTCTGCGTATGCCGTCTTCGGAAATCCGCCGCGTGGATATCCGTTGCCGTGCAACCGTGGGCGAGGTCGGCAACGCTGACCAAATCAACATCCGCTGGGGTAAAGCCGGCCGTATGCGCTGGAAGGGCGTTCGCCCGACCGTCCGTGGTGTCGTTATGAACCCGGTCGATCACCCACACGGTGGTGGTGAGGGTAAGACCTCCGGTGGTCGTCACCCTGTTTCCCCATGGGGAAAGAAAGAGGGACGCACCCGCAACCCCAACCGTTACAGCAACAACATGATCGTGTCGCGTCGTCGCACGAACAAGAGCAAGAAGCGCTAA
>CpN1_369
ATGCCACGCAGCCTTAAGAAGGGCCCGTTCGTCGATGAGCACCTCCTCGCAAAGGTCGATGCTCAGAACGAAAAGGGCACCAAGCAGGTCATCAAGACCTGGTCCCGCCGTTCCACCATTCTCCCGGACTTCATTGGTCACACTTTCGCCGTCCACGACGGCCGCAAGCACGTGCCAGTGTTCGTGGACGACTCTATGGTCGGCCACAAGCTCGGTGAGTTTGCACCCACCAAGACCTTCAAGGGTCACATCAAGGACGATAAGAAGGGACGTCGATAA
>CpN1_370
ATGAGTGAATCTGTCACCTCCGCACGCGCTACCGCGCGCTTCGTCCGTGTTTCTCCTATGAAGGCACGTCGTGTGATCGATCTGGTCCGCGGCAAGTCCATCGAGGAAGCACTCGCAATCCTGAAGTACGCTCCACAGGCTGCTTCTGAGCCGGTTGCAAAGGTCGTTGCTTCTGCAGCCGCTAACGCTGAGAACAACTTCGGTCTAGATCGTCGCTCCCTGGTCATCTCTGAGGCTTTTGCCGACGAGGGTCCGACCATGCGTCGTTTCAGCCCCCGCGCTCAGGGTTGTGCTTTCCAGATCCGCAAGCGCACCAGCCACATCACCGTGGTTGTTGAGAGCCAGAAGGAAGGGGCCAAGTAG
>CpN1_371
GTGGGCCAGAAAATCCATCCTCACGGCCTACGTTTGGGCATCACTTCCGAGTGGAAGTCCCACTGGTACGCCGACAGGAACTACTCCGAGTATGTTGCTGAGGACATCCGTGTCCGCGAGTACTTGGTTAAGACCTTGGACCGTGCAGGTATCGCCGATATCGTTATCGAGCGCACCCGCGATCGCGTCCGCGTCGATATTCACACCGCTCGTCCGGGCATCGTGATTGGTCGTCGTGGTTCTGAGGCAGACCGTCTGCGCAAAGAGCTGGAGAAGCTCACTGGCAAGCAGGTCGCCCTCAACATCCTTGAGGTCAAGAACATTGATGCAAACGCTCAGTTGGTGGCTCAGTCCATCGCAGAGCAGCTGACCAACCGCGTGGCATTCCGTCGCGCAATGCGCAAGGCTATCCAGTCTGCAATGCGCCAGCCACAGGTCAAGGGCATCAAGGTTGTTTGTTCCGGTCGTCTCGGCGGTGCCGAGATGTCCCGCACCGAGCGCTACCATGAGGGTCGCGTTCCGCTGCACACCCTCCGCGCCGAGATCGATTACGGCACCTACGAGGCACACACCACTTTCGGCCGCATTGGCGTGAAGGTGTGGATCTACAAGGGTGATGTTGTCGGTGGTCGTCGTGAGAGCGAGATCAATGCACCCGCAGAGCGTCGCCGCCGTGGTGACCGCAACGCACGCCCGCGTCGCGGTGGCCAGCGTCGTAACCGCGCTGAGCAGAAGCAGGAGGGCTAA
>CpN1_372
ATGCTTATCCCTAAGCGCGTCAAATACCGTCGCCAGCACCGTCCGACTCGTAGTGGCGTGTCCAAGGGCGGTAACCGCATCACTTTCGGTGACTACGGCATCCAGGCTCTTGAGCCTGCCTACATCACCAACCGTCAGATCGAGTCTGCACGTATCGCCATTAACCGCCACGTCAAGCGTGGTGGCAAGGTGTGGATCAACATCTTCCCGGATCGTCCTCTGACCCAGAAGCCGCTCGGCGTTCGTATGGGTTCCGGTAAGGGCCCCGTGGAGAAGTGGATCGCTAACGTCAAGCCGGGTCGTATCCTCTTCGAGATGAGCTTCCCGAATGAAGAGGTAGCTCTTGAGGCTCTGCGCCGTGCAGGCCAGAAGCTTCCTTGCAAAGTTCGTATCGTTAAGAAGGAGGCCCAGTTCTAA
>CpN1_373
ATGGCTAACGGTACCCCCGCACACGAGCTTCGCGAGCTGAACGCCGAGGAGCTGAAGACCCGTCTGACCGAGGCTAAGGAAGAGCTGTTCAACCTGCGCTTCCAGGCTGCTACCGGCCAGTTGACCAACAACCGCCGCCTTCGCACGGTAAAGCGCGACATCGCCCGCATCTACACCGTTATTCGCGAGCGTGAGCTGGGCCTGTCCGAGGTTCCGGGAGCTGAGGCTTAA
>CpN1_374
ATGAGTGAGGCAAACGTGAACAAGAAGGAAAAGGGCGCACGCAAGGTTCGCACCGGCTACGTGGTTTCTGACAAGATGCAGAAGACCATCGTCGTTGAGCTTGAGGACCGCAAGCAGCACGCCAAGTACGGCAAGACCATTCGTACTAACTCGAAGGTCAAGGCACACGATGAGGACAGCATCGCCGGCGTCGGCGACCTCGTCCGCATCGAGGAGACTCGTCCGCTGTCCAAGGACAAGCACTTCCGTCTCGTTGAGATCATCGAGAAGGCTAAGTAG
>CpN1_375
ATGCTGTGGGAATGGTACAACCCATCAATTATCGAGTCCACTGCTGAGGGCGAGTCATCCTTTAACAAGAACTATGTGACAGACGCCAAGGAAGAGTCTTCGGGCTCCAAAACCAAGATTGTCTATACCATCAATGACAAAGCTGTATCCAATGATGGAACACCCATAGACTGGCATGCCTTTGAGACCACCTGGAAGATCAATAACGGCAAGAATCCCGCTTTTTCCCCTTCCTCTACCGACGGGTATGAAAACATCGCCTCGGTGACTAAGGGAGCTAATGATAAACAAGCTGTCGTAGAATTCGAGAGCACCTACCCTTGGTGGCAGGGACTCTTTGGCATCATCGCTCACCCAGCGTTGAATGACCCTCATAATTACAATGACTATGTAAAGAAAGTGCATCCTGAATGGGGCGCGGGTCCCTATAAAGTGGAATCCATTGATTTCAACCGGGGCGAAGCCACATTTGTTCCTAACGAAAAATGGTGGGGCGATACGCCAAAACTAGATAAGCGTATCTTCCGTCAGATGGACACCGCTGCTGCTGTCAACGCCTTTAAAAACGGCGAGATTGACGCCACAGCCGTCCCGTCGAAAGACCGCTACGCTGCCGTCAAGGATATGCAGGGTATCGAGCTTCGCACTGGTCGCTTGCCTAAGAATGCACTGTTGGTGCTCAACGCCAAGTCCGATGTTTTGCAAGATATCAAGGTGCGCGAGGCAGTATCACGCGGCCTAGACCGTAAGCTTTTGTCCTCAATATGGTTCCAAGGTGTTCCTTACACCGAGGATCCCCCCGGATCTTTGATCAACTTCCCCTTCCAGAAGAACTATCAAGACAACTTCTCCAAGGTAGCTACCTTTGACGCTGGCAAGGCTAAGGCTCTTCTTGATGAGTCCGGTTGGGCTGAGGGCCCTGACGGCATCCGGGAGAAGGACGGCAAGCCGCTATCGCTTCGATATGTTTTAGTTGGTGAAGACGAGCAGACCACGTCTATTGCTAAAGCAAGCCAGAAGATGCTCAAAGACATCGGTATTGACCTGAAGATCGAGACCCATCCGTCTTCTGACTTCTCCAAACTCGTATCTAGTGATGACTACGACATCTTCCCCATCGGTTTCACCGCAAGCGATCCCTTTGGTGTTACGTACTTCGGCCAGACGTATCTCTCTGATTCCCAGCTCAATCGTTCTCACGCTGGAACCCCTGAACTCGATGCTAAGATTCGTGAGCTCCAGGCACTTCCTACTCGTGATGAGCAAAACAAACGTGCAAACGAATTAGAAGTAGAGGCTCTCGCCCGATACGGAGTAATTCCCCAATTCAACGGCGTTAACATCGTAGCGGTGAAGAAGGGGCTTGCTAACTACGGCGCCTATGCTTTTGCAAACGTGCCTGTAGAAAACATCGGTTGGGCTTCCGAATAA
>CpN1_376
ATGTCCATGAAACTAAGAAGCCCCAGCGGGAAATTAGCCGCTGTGTTTGCTGCAAGTGCATTGTTGCTTGCAGGATGCGGTGGCGATTCCTCCACCTCTAAGAATGCGCAGAATGCCGATAGCATCAGCGTCGCTGATTACAACCCTTTGGATCGCGACAAGGTTAAGCAGTGA
>CpN1_377
ATGACTAACCCTGTCCTTAGCGTCCAGAACCTCAACGTCACTTTCCCCTCAGAAGCCGGAAACGTCAACGCAGTTCGCGGTGTCTCTTTTAATCTTTATCCCGGTCAGACACTTGGCATAGTAGGGGAATCGGGCTCTGGAAAATCCGTGGCCTCTATGGCGGTCATGGGATTACTTCCTGATTACGCCACATTCACGGGTTCCGCTCAACTGCATAACCGTGAGCTCATCGGGCTTTCCGACGACGCCATGTCCAAAATACGCGGCAAAGAAATAGGAATGATCTTCCAGGACCCGCTCTCGGCGTTGACCCCCGTGTTCAACGTGGGATCTCAGATCGTCGAAGCTCTCCGATGCCACCAAAAAATCACCAAGGCCAAAGCCTGGGATACGGCTATCGAGCTTCTAGACCTCGTCGGCATACCAGATCCCAAGCGTCGTGCTCTTGCTTTTCCCCACGAATTTTCCGGTGGCATGCGCCAACGTGTGGTGATAGCCATAGCTATTGCCAACAATCCGTCAGTGCTTATCGCCGATGAGCCCACCACTGCTCTCGATGTGACAATCCAGGCCCAGATCCTCGATCTGATCAAAATGGCGCAAAAGGAAACTAACGCCGCGACCATCATGATTACTCATGACATGGGTGTTGTCGCTGGTACCGCAGACAACGTCATGGTTATGTATGCAGGACGCCCTGTAGAATACGCCGGCGTTCATGAGCTCTTCAGTGAGCCCAAAATGCCTTATACCGTCGGCTTGCTTGGTTCTATTCCCTCCGTGCGCAAACGTGAGAAAGTCTCCCTCACCACTATTGAGGGCAGCCCTCCTATCGTGGTTAATCTTCCCGACGAATGCTCCTTCGCTCCCCGCTGCCCTATAGCTACAGCCGAATGCCTTAAAACTGAGCCCGGGCTCTTATCCATCAATGATAAGCACCAGGCGGCATGCATCCGTTCTACTGAGATCAGCCATGGAGAACTTAACGGCGCTCCGATTTTCCCCACGCCGCCCGTTCACGAGGGTGCTCTCATGCGGATTCCTCGGGAAAAGCGCTCCTGCGTTCTCAGCGTCTCTGACCTGACTAAAACATTTCCTTTGGTCAAAGGCGCCCTGCTTAAACGAACTGTGGGAGAAGTGCGGGCCGTTAACGGTTTAACTTTTGATATCAAAGAAGGCGAGTGCTTTGCTATCGTCGGCGAATCCGGATGCGGGAAAACCACCACCTTGCTGGAGATCATGGATCTAGCCCCGCAAGCGCCGACTCAAATCCAATTAGGTGAGAAAGACGTCGCAGGCATCTCCAAGCGTCAACGGCGTCTTCTAAGAAAAGACATTCAAATTGTTTTCCAAGACCCCATGGGGGCTCTTGATCCGCGCCTCACTGTCGCAGAGATTCTCCGGGAGCCTCTGGATTCCTTGGGCTGGGATGGCGATAAAAATGAGCGTATCCGCGAGCTCATCCAGTTAGTCGGGCTAAACCCTGCTCATATTCATATTGATAGGTTCCCTGGCCATTTTTCCGGTGGACAACGCCAGCGTATATCTCTTGCCCGTGCGCTTGCGGCCAATCCCAAGTTGATTGTTCTTGATGAGCCTGTGTCTGCCCTGGACGTCTCTGTCCAGGCCGGAATGCTGAATCTCCTTGATGAGCTCAAAGCGCGCCTGGGTATCAGCTATCTTTTTGTGGCTCACGATCTCTCCGTTATTCGGCATATCTCAGACCGTGCCGCCGTGATGTACCTGGGGCGTTTTGTAGAGCAAGGCGATACAGATTCCCTCTTTGATAACCCCCAGCACCCATATACAAAGGCGTTGCTCTCGGCGATTCCCCTCGCAGATCCCATCGCCGAGCGTAATCGAAGACGGATCATCCTTACCGACTCACAGCCTTCCCCCACAGAGGAAATCACGGGTTGTGCGTTTCGGGGACGTTGCCCGCTCTACGTCACGCTTGGCGACGCCCACCAGCGACGATGCCGCACCGAAGAACCGGAGGTACGCAGCCTAGACAACTCAGACAATCCAGATCATCTCCACGCTTGCCACTTTGCGGGTACCCCTCTCAATTAA
>CpN1_378
ATGCGCAAGGAATATCGCAACAACGGTGAGGATCGACACGAAGACCTCTCCCCCAACGTTCTACCTACCGCAGATCTTACGGTTTCCAGCTCTCCGCTGACGCAAACCAATACCTCTAGCGTCACAGAATCAGAAATACTCAATGCTCAGCAGGGTATTGAGACAGCGCATGTCACCGGAAAAAATCCGATGAGGAAATACCGCCTCTATCTGCGCCGTTTCCTACGCAACAAGATGGCAGTAATAGGGTCAATAATCCTTTTTCTGCTTTTCCTACTTGCAGTTTTCGGTTCTTTGGTAGCTCAGTGGAGCTTTGATGATCCAGACTTTTTAGCATTGAGCAGCCCGCCTTCTCCCGAGCATTGGTTTGGCACGAGCTCTTCCGGGAATGACCTTTTTGCCATGGTGGTTCACGGTCTGGGGCGTTCGCTCACCATTGCCATCACCGTCTCCTTGGCAACCACCCTCATCTCCGCATTTGTCGGTTCCACTGCAGCATTACTCGGCGGCCGCCCTGAGCGTGCGATCTTAGGGATTATTCACTTCCTCCTAGTGATCCCTTCCTTCCTTATCATTGCCCTCATCGTCTCCGGCTCTGGTGGCGACTGGAAACTGCTCATCGTGGTTTTGATTGTATTCGGATGGATGTACTACGCCCGAGTGATCTGGTCTATGGCGCTCTCTTTAAGAGAACGGGAATATATCAAAGCGGCTCGTTACATGGGGGTTTCCAACTTCACTATCATTCGCCGCCACCTTATCCCCAACATTGGTTCGCTTCTTGTTATTAATGCCACGCTGGGAGTGGTAAGCGCGGTCATGAGCGAGACCGGTTTGTCCTTCCTGGGACTTGGCGTCAAGATCCCCGACGTTTCCCTTGGTACCTTGCTATCTACCGGCGCAAATTCATTATTGTCCTCACCCTGGGAATTCTATTTCCCTGCTGCCGTGCTCACTCTCCTTACCGTCTCCATGGCTTTTATCGCCGACGGTCTCCGCGACGCGCTCGATCCCAATTCCGCAGCAGTTGGAAAGGCTTAA
>CpN1_379
ATGATCAAGTTTTTAGTTAAGAAAACGCTTGGCTGGTTGGCCATGATTTTTCTCGCGGTGAACCTTACATACTTCCTCGCGTCTTTTTTCCTCGATCCACGTTCAAACTATGCAGGTCGACGGCCCCCTGTTCCGGAATCACGTATCGACGCAATACTGACTCCGCTCAATCTCAATGACAAAGAATCGATATTTGAGCGCTGGTGGCACTGGCTTTCCAATGTGGTCTTGCACTGGGACTGGGGATCTTCACCGCTAGGCGATCCCATAAACTCTCAGATCTCCTACCGAATTTGGGTTTCTGCCCAGCTGCTACTCCTCGCCACAATCATTTCCGTGCTGCTCGGCGTGGGAATCGGCGTGTTCACGGCCTCCCGCCAATACAAAGCAGGCGATCGAGTATTCCAGTTCATCTCCATTCTGGCCATGAACATTCACGTTGTAGTGGCATCGATAGTGGTTGTATGGATTGCTATTAAAACTAACCAAGCCCTAGGCACCAACCTCTTCTTTGTCACAGGTTCATCGTCCGTAGGGGTTGAGGGTTTTATTCCTAAACTCATCGACTACGCGCAGCACCTCATCCTGCCTACCGTCTCGCTCATAATCATCTCTTACGCGAGCTACCATTTCCTCCAACGCTCAATATTGCTCGACAATATCGATGCCGATTATGTGCGTACCGCCCGCGCAAAGGGGCTAACCAGGGCACAGGCTGTGCGTCGACACGCTCTGCGTACGTCCATCATTCCTGTAGCTACCACCGTTGCGTTCTCTATACCCGGAATTTTTACCGGTGCGATTATGACCGAAACGATCTTCGGTTGGCAGGGCATGGGGCAATATTTTGTCTCCACCATTAATAAGAATGACATCCACGGAGTTGTCGCAGTCGCTGCCTTTGGTGCTCTTATGACAGCCATAGGTGCAGTGCTCGCAGATATCTTTGTTGTCATTCTCGATCCACGAGTCCGGGTGAGCTAA
>CpN1_380
ATGCAAATGGAGGAATTTTTCCAGACTAAAAATCCCTATCGGTTTAAAGTGTTTACCAAGGCTAAAGAACAAAGAAGAAAAGAAGCAGGAAAGAGGGCCATGGAAATAATTAATTTCAGCTTTCTTGAAAAAATCACACAAAAACACGCTCAACTCTGCTAA
>CpN1_381
ATGAAAAGTGTCCACATTTTCCCTATTTGGGGGTGGTTTATGGGGCCTGGGGTGACCCAAGTTGCTGGCGTGTGGGCGGGTGAGGATGCGGTGTGGGAGTGCTCTTTTGGAATGTTGTGA
>CpN1_382
GTGATTCAGCAGGAATCGCGTCTGCGGGTTGCCGATAACACTGGTGCACGAGAGATTCTGTGCATCCGCGTTCTTGGCGGCTCCACCCGACGCTTTGCTGGCATTGGCGACGTTATTGTCGCAACTGTCAAAGAGGCAACCCCCGGCGGCAACGTTAAGGCTGGCGAGGTTGTTAAGGCTGTTATCGTTCGCGCAAAGAAGGAGACCCGTCGTGCAGACGGCTCTTACATTCGCTTTGATGAGAACGCTGCCGTTTTGATCAAGAATGACAACGAGCCCAAGGGTACCCGTATCTTCGGCCCCGTTGCTCGTGAGCTGCGCGACAAGCGCTTCATGAAGATCGTTTCTCTTGCTCCGGAGGTGATCTAA
>CpN1_383
ATGAAGGTCCATAAGGGCGATATGGTTCTGGTGATCTCCGGCCCCGATAAGGGTGCTAAGGGCAAGGTCATTCAGGCTTTCCCGCAGACCGAAAAGGTCCTCGTTGAGGGTGTTAACCGTGTGAAGAAGCACGTTGCCAACTCTGCTCCAGAGCGCGGCGCTGAGTCTGGCGGAATTGTCACCCAGGAAGCTCCGATCCACGTCTCTAACGTCATGGTTCTGGACTCCGACGGTAACCCGACTCGCATCGGCTACCGCTTCGATGAGAACGGCAAGAAGGTCCGTATCTCGCGTCGTAACGGGAAGGACATCTAA
>CpN1_384
ATGAGCGAGAACTACACCCCGCGTCTGAAGACCCGCTACCGCGAAGAAATCCGCACCGCGCTGAATGAAGAGTTCTCCTACGAGAACGTCATGCAGATCCCTGGTGTGACCAAGGTTGTTGTCAACATGGGTGTTGGCGACGCTGCGCGTGATTCTAAGCTGATCAACGGTGCGCTTGAGGATCTGACCCTTATCACTGGTCAGAAGCCTGAACTGCGTCGTGCAAAGAAGTCCATCGCTAACTTCAAGCTCCGTGAGGGCATGCCTATTGGTGCACGCGTTACCCTTCGTGGTGACCGCATGTGGGAGTTCCTGGATCGTCTGCTGACTGTCGCGCTGCCTCGTATTCGCGACTTCCGTGGTCTTTCTGACCAGCAGTTCGACGGACACGGTAACTACACCTTCGGCCTCGCAGAGCAGACCATGTTCTACGAAATCGACGTGGACAAGGTTGACCGTCCTCGTGGTATGGACATTACCGTTGTTACCACTGCAACCAACAATGAGGAAGGCCGTGCGCTTTTGCGTGAACTCGGCTTCCCTTTCAAGAAGGCTGAGAACTAA
>CpN1_385
GTGGGTGACTTTGTTTTTGTGTCTTTTGGCGCTTTTAGGCCTCTCTTTTTGGGATTTATTGGCAGGAAATTTCTTAAAAATTGTCTGCTTAGGGAGTGGGGAGGGAACGAAAAGCAGTAA
>CpN1_386
ATGTCGCAGACAATTTCCGTGCCAGCAAACTCAGGCTCGGCCGATTCATCATCGTCAGACTCGTCGCCGTCTCACTCGACATCGGCACCGAAGTGGCGTAAAAGTGACACCGTTTGGGCCCTGAGCCTTTTCGGAACCGCCATCGGTGCCGGTGTCCTTTTCCTACCTATCAATGCGGGTATTGGCGGTATCATCCCGCTGATCGTCATGACGATCGTTGCCTTCCCTATGACGTACTGGGCTCACCGTGGCTTGACGCGCTTCGTTCTTTCTTCTTCTAGAGAAGGCGGAGACCTCACGGACGCAGTCGAGGAGCATTTTGGTCGGAAGGCAGGCGCCTTTATGACCATTCTTTACTTCCTCTCCGTGTACCCGATTCTCCTTGTGTACTCGGTGACCATCACCAACACTGTTAACTCATTCCTGGAGCATCAGCTCGGAGTGACTCCCTGGCCGCGCTGGCTCATGTCCCTCATCCTTGTCGGCGGTTTGATCTTTGTGGTGAGCCTTGGGCGTGACGTGATCGTCAAGGCTATGAGTGTGCTGGTCTTCCCATTCATCGGCATTTTGGTTTTGTTGTCCCTGTATCTGGTGCCTAAGTGGAACACCTCGCTGTTTGAGACTTTCTCCTTGGAGTCCGCTTCTGCTGCTACCGGCCACAGCATCTGGGTTACCTTGCTGCTTTTGGTCCCTGTTATGGTGTTCTCCTTTAACCACTCGCCGATTATTTCCTCCTTTGCCGTGGAAAAGCGCGAAGAGTATGGCATTTATGCTGATGAGAAGACCGGTAAGGTCCTCAGGGTTGCTCAGATTCTCATGGTCTGCGTGGTTATGTTCTTTGTCTTCTCCTGTGCACTGAGCCTTTCTCCGCAGAACCTAGCCGAGGCAAAGTCCCAGAACATCACCATCCTGTCTTACTTGGCCAACCACTTTGATAACCCCGTCATCCAGTGGGCTGCTCCTGTGATCGCCATGATCGCTGTGGCTAAGTCCTTCTTGGGCCATTACCTTGGTGCTGCAGAAGGCTTCCAGGGCCTGATCTCTAAGAAAGGCGCAGAGGCTCCAGCCGGCGCTAAGGGGGATCGCAAGCTCGCCTTGATCACGCTGTCCTTCATACTGGTTACCGCATGGCTCGTCGGTTGGCTAAACCCATCCATTCTCGGAATGATTGAGACTCTCTGTGGTCCTACTATCGCCATCCTTCTCTTCCTGATGCCAATGTATGCCATCCACAAGGTGCCTGCTCTGCAGAAGTACCGTGGGCGTCTCTCGAACTACTTCATCTTCTTCATGGGTCTTGTTGCCTTTGGCACGATCTTCTACAACATCGTTCAAGCAATCTAA
>CpN1_387
ATGTTTATCAGTAGTTTCGATATGTTCAAGATCGGCATCGGTCCTTCGAGCTCACACACGCTCGGCCCGATGAAGGCAGGAAAGGCCTTTGCCGATGAACTCGAGACACGAGGGCTTCTCGACGCCACCGTCCGCGTACAAGCAGACGTTTATGGTTCTTTGTCCCTCACCGGTGTCGGACACGCAACCGATAAAGCCATCATCATGGGTCTTGCTGGTTTTGAACCAGAATCCGTGGACATTGATGCGATGCCAAGTTTCTTGGGGGAAGTAGCTTCTCTTCAGCGCCTGCCGTTGTCCGGCGGGAAGAAACTGGTGAATTTCCCGCGTGGGAAGGACATCGTTTTCCATAACACCTGCCTACAGCTGCATGAGAATGGCATGACCATTACTGCGTTTTCAGAAGAAGAAGTGCTTCTGCATAAGACGTATTTCTCTATCGGCGGTGGATTCATCGTAGATGAGGAGCACTTCGGGGTAGTCGATGAGGATACTTCTTCTGTTCCGTTTGCTTACCGCAGCGCAGAAGAGTTTCTCACGATGTGTGATATCGAGGGACTTAGTATTCCGGAGTTAGAGTGGCGCAATGAAACAGCTGCGGCTTCAGAAGAAGAGGTGCGTGCTCACCTAGCCAAGGCCTGGAATGTCATGCGTACTGGCATCGAACGCGGATCGAGCGCCGAGGGGATTCTCCCCGGTGAGCTACGAGTGCCGCGTCGTGCGAAGGCCTTGCGGACTCGCTTGGAAAACACAAGCGAGAACGAACCATTGCGCATGATGAGCTGGCTTAACATGTTCGCCCTGGCGGTAAACGAGGAAAATGCTGCCGGTGGTCGCGTAGTTACGTCCCCCACAAATGGTGCTTGTGGCGTTCTCCCCGCTGTCCTGTCTTATTGGGATAAGCTGGTAAAACCGGTGGATGAGAAGATGTACACCGATTATTTCCTTACATGCAAGGTAGTGGGGGCTCTCTATAAGATGAACGCGTCTATTTCTGGTGCCGAGGTCGGTTGCCAGGGAGAAGTAGGCGTCGCTTGTTCGATGGCTGCAGCTGGTATCGCGCAACTTATGGGCGGAACACCTCAGCAAGTCTTTATCGCGGCTGAGATTGCGATGGAACACAACTTAGGTCTTACCTGTGACCCAGTATGCGGACAGGTGCAGGTTCCCTGCATCGAGCGCAATGCTGTGGCCGCCGTGGAAGCTGTCAATGCTGCAAACATGGCTTTACAGCGGGAGTCAAATCCGACGGTGTCTCTAGACCAGATCATCGCAACGATGTATCAGACTGGCAAAGACATGGACTCCAAGTACCGCGAGACCTCCCTTGGAGGTCTGGCTAAAGTTGTACTTCCTAAATTGATGCCGTGTAGCTAA
>CpN1_388
TTGCGTGGGAAAATTATTGTGACGCTAGTTTTTCTCACTCGTACCTACGCAAAGGTGCTTTTTGTATTCGCATATTTCACTTTTAAAACAGCGCGGCAGCTGGAAAAGAACTGTCGCACTGGTTAG
>CpN1_389
ATGACTCAAATTTTCTCTCGGCGTCGCTTTCTCGGAGCTACGGCTCTAGCTGCAACTGGTGGCATCGGCGTGCTTACTGCGTGTGCGCAGGAAGAGGCTAAACCTAAGTTGGGTAAGGAGGAAGCCACCAAAGACGTAGACTATTCAGCAATTTCTGGGCACTTAGTTGTCTTGTCAACAGGCGGCACCATCGCCAGCACCAATGTTGACGGCGCCTTGGTCCCCACGGTAAGCGGCGAAGATCTTGTAGCCCCTGTTTATAAGAAGTTTTCTAAAGATAAACTCACAATTGAAGTACGCCAGGTGAGCCAGCTGGATTCTTCTGCCATGACGCTGAAGGACACGGATAATATTATCCGCGAGGTACTCAAGACCGTGAAGGAAGACAAGGTCACAGGCGTAATAGTCACTCACGGTACCGATTCGATGGAAGAGTCGGCTATCGCAGTGGATACCTTCCTGAGCGGCGACAAACCTGTGGTCTTTACCGGTTCCATGCTGCCTTTCGACGACCCCCACACAGACGGGCCGGACAATCTGACTCTGGCTGTCACTGCAGCAACAGACTCTAAGAACCAAGGGAAAGGCGCTTTTATTGCTTTTGGCGGAACTCTGATCCGGGCACGGGGTGCATACAAATCTCATACTTCTGAAAACGATGGCTTCCGTACTAACGCCAGCGAGGATTTGGTTCGGCCTAAGGCTCTAGATTTTAAGCCCCTAGAGTCGCATAGAGTGGATATTATTGCGGCCTATCCAGGTGCGCCCCGGGAGCTTATCGACGCCGCCATCTCTACAGGTGCAGAAGCACTAGTCATTGAGGGCATGGGTGCAGGAAACGTCGGCGGCGATATTGCAGAAGGAATCGTGGCTGCCGCAGAGAAAAATATCCCCGTAGTCATGACTACGCGTGTGGACGCCGGGCTTGTTGAAGGAACCTATGGCGGCGCAGGTGGCGGAGCTACTCTTGCCCAAAAAGGCGTGATTGGATCGAATTATTTGCGGGCAGGGCAATCTCGGATTGTACTTGCAGCGGCTTTGGCCACAGGCGCTGATCCCAAAACGTTATTCAGCTAG
>CpN1_390
TTGTCCAAGACAAAATGCAGGCTGCTAGGAGTACTCTCCTCTGCAACTTTTATACTTTCTTTGGTCACGCCAGTAAATGCACAGCCAGTGCTTCAGGTCCCTTCGGATTCAAGCGTGGGGGCATCGTTGGCGTCGCCAAGCGTCTTACATCCAGGTGCTCCAATCCCGCAACCGTTTGGTCCGGCGGATTATATTGGGTATATCTCCGATATTAGCTCTTACAGCGGTGGAATCTATTACGACGTGGTATCTAATTTTGAGGATTTGCGCCAAAATCATCCAAAGGCGATGGAAGAAAATTCAGCAACGTCGATCCGCATTAATAATGAAGCTACGGCAGAAAGTGTAGCTCGGGCTCAGCGTGATGCTCTAACTGAACATGACGGTGTGCTCGTGGCTTTTTCGGATGCTTTAGGTCCCAGGCTTGGAGAACATTTGCGGACTGCGCTTGCAGAGAACAGGCTACCTAAGCTGCAAATGCTTCTAGGTGGCTGGACAGCTCGCGCTGGAGGTTTAGCAAGCTCTACATTCGTGGAAAAGAATATTTTCCGTAATCCACGTCCATACATTGCTCATGCTGGTTCAATTCGCCAATATCGAGTTTCCCATCATGATCTCTATCCGACGTCAGGTTCTTTCCCGTCGGGGCATACGAATCAAGCAACATGGACGACTGCGCTATGGGCATATATGTTGCCTGAATTCTCGGCTCAGATATTGGATAGGGGATCAGAGGCAGGGTTTAATCGTGTGGTACTCGGTGTTCACTATCCGTTAGATGTGATTGGTGGGAGAATGACGGGGAACGCTGCAGCGGCAGATCGCCTCAACGATCCAAAAATGCGAATAGCGTTGGATGCTGCTGCAGCAGAATTACGTGCGGAACTGGAATGGCGTTGTGGGAAGAGCTTGCTTGAATGTGCCACTGATACAAGATCAAAGGAGCAAGCGGTACAAAAATACACAGAGCGTATGACGTACGGAATGAAGACTCGCGTTTATTCCTCAGAAGCGCCAATGGTGGTTCCTCAAGCGGCTCCCGTGCTATTGGCATCTGCTTTCCCAAGTTTGACCTGGGGGCAGCGAGCGGAGGTATTGCGTCAAACCGCGTTCGAGGCTGGCTACCCATTAGATGATCAAAGTACTCGCGGATCCTGGCAGCGGATTAATTTGGCGCGTGCTATGGCTGCAAGCGTAACGGTGGGGGCGAACGGTGTAGTAAGCGTGAATTAG
>CpN1_391
ATGACCATGACCGATCCAATCGCCGACATGCTGTCGCGCGTGCGCAACGCAAACCACGCGCACCACGACGTTGTGTCGATGCCTTCTTCCAAGCTCAAGGCAAATATTGCTGAGATTTTGAAGCAAGAAGGTTACATCGCTGACTACAAGGTTGAAGAAGTAAAGGTTGGCAAGACCCTTACCCTAAACCTGAAGTACGGCCCAAACCGTCAGCGCTCCATCGAGGGTGTTCGTCGCGTTTCCAAGCCAGGTCTGCGCGTGTACGCAAAGTCCACCAACTTGCCTAAGGTCCTAGGCGGCCTGGGCGTGGCTATTATCTCCACGTCTCAGGGTCTGCTGACTGATCGTCAGGCTACCGAGAAGGGTGTAGGCGGAGAAGTTCTCGCCTACGTCTGGTAA
>CpN1_392
ATGTCACGTGTAGGTAAGGCACCTATCGCTATTCCGTCCGGCGTGGAAACAAAGATTGACGGCCAGCTTGTTGAGGTTAAAGGCCCTAAGGGAACCCTGAGCTTCGAGCTTCCAGAACCAATCCGTGCTTCCATTGAAGACGGACAGATCTCCGTGGTTCGCCCGGATGATCACCGCAAGAACCGTTCGCTGCACGGTTTGTCTCGTTCCCTGGTTAACAACATGGTTGTTGGCGTGAGCGAGGGCTACACCATCAAGATGGAAATCTTCGGTGTTGGCTACCGTGTTGCTCTTAAGGGCCAGAACCTCGAGTTCTCCCTTGGTTACTCCCACCCGGTCCTTATTGAGGCTCCGGAAGGCATCACGTTCGCTGTTGACGGCAACACCAAGTTGTCTGTCTCCGGTATCGACAAGCAAAAGGTCGGACAGATCGCCGCCATCATCCGTCGCCTTCGTAAGGATGATCCTTACAAGGGCAAGGGTATTCGTTATGAGGGCGAGCAGATCCGTCGCAAGGTCGGAAAGACGGGTAAGTAA
>CpN1_393
ATGAGCAACAACGAGAACAACAACGGCAAGCGTCTGCCTGTGGGCAAGGACATTTCCACCCGCCGTCGCATCGCTCGCGCGCGCCGTCACAACCGCATCCGCAAGAACCTGTGTGGTACCGCCGAGACCCCACGTCTCGTCGTCCACCGCACCTCTCGCCACATGCACGTTCAGGTCATCGACGACTTCGCTGGCCACACTTTGGCTGCTGCCTCCACCTTGGAAGCGGAAGTTCGTGCAATCGAGGGTGACAAGAAGGCCAAGGGCGCAAAGGTCGGTCAGCTGATCGCCGAGCGCGCTAAGGCTGCTGGCATTGAGTCGATCGTTTTCGACCGCGCTGGCTACAAGTACCACGGCCGTGTTGCTGCACTGGCCGACGCAGCTCGTGAAGGTGGTCTGAAGTTCTAA
>CpN1_394
ATGCCGGGACGTGAACGGCGTGACGGCGGACGCTCCGCCGACGACAACCAGAAGAAGAACGATCGCCGTGGCGGACGCCGCGATGATCGTCGTAACCAGCAGCAGGACGAGCGCTCTCAGTACATTGAGCGCGTTGTGACCATCAACCGCGTCTCCAAGGTTGTGAAGGGTGGTCGTCGCTTCAGCTTCACCGCCCTCGTGATCGTTGGCGACGGCAAAGGCATGGTCGGCGTTGGCTACGGCAAGGCCAAGGAAGTTCCAGCTGCAATCCAAAAGGGTGCTGAGGAAGCTCGCAAGAACTTCTTCCGCGTTCCAATGGTTGCCGGCACCATCACTCACCCAGTCCAGGGTGAGGCAGCGGCAGGCATCGTTATGATGCGTCCGGCTGCACCTGGTACCGGTGTTATCGCCGGTGGCGCAGCTCGCCCAGTGCTTGAGTGCGCTGGCGTTCAGGACATCCTTTGCAAGTCTCTTGGCACCGACAACGCCATCAACGTAGTTCACGCTACCGTTGCCGGCCTGAAGCAGCTCAACCGCCCTGAAGAGGTCGCTGCTCGTCGTGGCAAGACCTTGGAAGAAGTTGCTCCGGCTCGTATGCTGCGTGCACGCGCAGGACAGGAGGCGTAA
>CpN1_395
ATGGCCCTGAAGATTACTCAGCATAAGGGTCTGGTTGGTGCAAACCCGAAGCAGCGCAAGAACATGGCTGCTCTTGGTCTTAAGCGCATCAACCACTCCGTCGTACACGAGGACACCCCCGCAGTGCGCGGCATGATCAATGTGGTCCGCCACATGGTGTCTGTCGAAGAAGTGGCAGGGGAGTAA
>CpN1_396
ATGAGCGAACCAATTAAGCTCCACGATCTGCGTCCTGCAAAGGGCGCAAACAAGCCAAAGACCCGCGTTGGCCGCGGTGAGGCTTCCAAGGGTAAGACCGCTGGTCGCGGTACCAAGGGCACCAAGGCTCGTAAGCAGGTTTCTGCTGCTTTCGAGGGTGGCCAGATGCCGATCCACATGCGTCTGCCAAAACTCAAGGGCTTCAAGAACCCTTCCAAGGTTTACTACCAGGTTGTCAATGTTGCTGACCTGGAGAAGGCCTTCCCTAACGGTGGCGAGATCGCAGCTGCAGATATCGCAGCTGCAGGTCTTGTTCGCGCGAAGCAGCCTGTTAAGATTCTTGGCGAAGGCGAGATCAGCGTTAAGCTGACCGTTTCCGGCGTCAAGTTCTCTAAGTCTGCTAAGGAAAAGATCGAAGCCGCTGGCGGCTCGATCGCTGAGGCTTAA
>CpN1_397
ATGCAAAAAATCAAAGTTTCACTTATCGCCGGTGCGGTGTGCTGCCTTACCTTGGGCGGCTCGGTGGCGGGAGCCTCGCAAATCCTGCTCACTGAAGATGGTGGACGAGAAACTAATGTGCGTGAGAGTGTGGAGAAGCTGGGCGACACCTGGAGCTGCAAGCGGGAATGGGATGTTACCGATAGGGGAGGGTCGTACCCTGTGGTCTTCCAACGCCCCTGCACGGTCTCGCTGCTGGGGAGTGCCTATGAGAAGCTGCAGTCCAGCGATAAGCAAGAAACTCGGGGATTGCGGGCTGATTTGAGGGAGGCCTCAGCGGAGAGGGATTACTATAAAAAGCTGAGCAAGGATCAGTGGGATCTGATTGAAAAGCTGGCTAAGAATGATGATACATATAAAGCAGAGGTAGAAAAGCTAAAGCCGCGGCTTTCCGGTCCAAGCCAAACGGGGCGTTAA
>CpN1_398
ATGAAGATCCACGCAAAGAAAGCCCTCAGCGTATTGGCCATCTCAACCCTCGTTCTTGCCGGTTGCTCTAGCGATAAGGACTCTAAGGGTGCGAATGGTTCGGGTGACTCTAAAGGCGGCAAGATCACTCTGAGCGTCTGGAGCTCGCAGGAAGATCAGGACGGCTCAGACGGATGGTTGCAGTCCGTTGAAAAGAAGTTTGAAGAAGCCCATCCGGACTATGACATCACCTGGAAGAACTCGGTGGTTGGTGCAGATCAAGCTGCAACGACCGTAAACCAGGATCCTTCGGCCGCGGCTGATGTTTATGTCTACGCTAATGACCGCTTGGGATCGCTCTTGGATTCAGGTTCTGTGGGGGAGCTTTCCGACGCCAGCATGAAGCAGCTCAGTGAGCAAGCAGAAGACACCATTGCCGCTAGCGTTAAGGGACAGGATGGCAAGGCTTATGGCCTGCCGATTGAGCCGAATACGTGGTTCATGTACTACAACAAAGCAAAACTGAACCAGGAAGACATTAAGTCTTTTGACACCATGCTGTCTAAGGCTAAGGTTTCTTTCCCTATGTCTAACTCCTGGTACTATCCAGCGTTTTATGCTGGTGCTGGTGCCTCTTTCTTTGGCAAAGATGGCTTGGATGAGAAGGCCGGCATCAAGCTGGGGGACAAAGCTGGTGAAGTAACCAAATACCTGACAAGCGTGGTAAAGAACCCCAACTTTGTCAACGACTCTGAAGGATCCGGCATCGGTGGTTTGGCCAACGGCTCCGTGGACGTTGTTTTCTCCGGTTCTTGGGATGCCAAGAACATCAAGAAGGATCTAGGCGATAACTACGGTGTTGCTAGCCTCCCGACCTTCAAGCTTGATGGCCAGGATGTTCAGATGAAGGCTTTCTCCGGTTCAAAGGCAATTGCGTATAACCCAAATACTAAGAACCCCAAGGCCGCTTCTGAGTTTGCAGCATTCCTAGCTTCCACAGAGTCTCAGAAGTCGCACTTTGATAAGAACGGCGTTATCCCAGCAGACAAGTCACTGGCAAAAGACGCTGCTATCGCCGCTGATCCTGTGGCAGTTGCGCTGTTTGAGACTGTCTCCAATGCTTCGATTCTGCAGCCAACCCTGAAGCCAATGACTGACTTCTGGGATCCTGCAACCACTTTTGGTAAGGCCTTGGTCAACGGCGAGGTTAACTCCGAGAATGCGGTAGCTAAGACCGATGCTTGGACCTCTAGCTTTAGCAAAAAGTAA
>CpN1_399
ATGAAAGCTGGAGTCCACCGCAGTGGCGTGCTGACTAAATCGAAGTCGAAGACACAAAAACGCAATGATGAACCGAGCCTTTATTCGTTGTCTCGTGCGTGGGCCAACGGAGATAACGTCACTAAAGCATCATTTGTTGTCTTTGGCCTTGGCAACCTAGTACGCAAACAATTTCTCAAGGGGATAGTGCTCCTTGCCATAGAGATAGTTGCTATTGCGCTGTTCTGCGATAAGGGCATCAAGGCGCTTCAAGAGTTGCCAGGACTAGGTACTGGTGAACAAGGCCGCGTCAAAGTAGACGGATTCTGGGTTTATAAGAACAGTGAACCGTCGGTTGTCTTGTTGCTAGAAGGCGTGGCTACGATCTTCCTCATTATCGTCTTCCTATGGCTGGCCACGATCGCGCTGCGTAGCGCATACAAGGCACAGACCTTCGTGGAAAAGCAGGGGCGTGCGCGTACTCTGAAAGAAGATCTGCACGCGTTAACTGATGAAGACGCACCGATTACCCTGATGTCGCTTCCCACTGCTGGCATTTTAATCTTCACGGTTCTGCCGCTGATTTTTATGATCAGCATGGCATTTACCAGCTATGATTCTCGGAATGTCCAGAAGTTTGACTGGGTAGGTCTAGAGAACTTTGGCAAAGTGTTCTCTAACACTGGTGGTGAAGTTAACCTGCAGATTTTTATCGGCGTGCTCACCTGGACCCTCGTATGGGCATTCTTTGCCACATTCCTTAATTACTTCCTGGGCATGTTCTTGGCCATGATTATTCAGCGCAAGACTACCCGGGGAAAGACATTCTGGCGTGCGATTTTCTCCCTATCTGTGGCTGTCCCCCAGTTTGTTACTCTCCTCGTGTTGCGCAGCATGCTGCAGCCAGAGGGCATCGTGAACCGTTTGTTGCTCAATTGGGGCTGGATTGACAGCAGTCTGCCGTTCTTTACAGACGCAACGTGGGCGCGAGTGACCGTGATCATTGTCAACCTCTGGATTGGTATTCCGTACACAATCATGCAGGTCACAGGAATTCTGCAGAATATTCCGGGCGAGCTCTATGAGGCTGCACGTCTCGACGGCGCCAGCTGGTGGCAGACTTACCGCAACGTGACCCTGCCGTACATGTTCTTTGTGATGACTCCGTATTTGATCACCACGTTTACCGCTAACGTGAACAACTTCAATGTGATCTACATGCTCTCTAGAGGCGACCCCACCCCAATCGGCGCCTCGGCTGGTAAGACAGATCTTCTAATCACCTGGTTGTACAAACTCACGGTTGACCGTGGTGATTACAACGTGGGTGCGGTGATTGGTATTTTGACCTTCATCGTTCTTTCCACCGTGGCACTTATTACGTACCGCCGAAGCGGCTCTTATCGCAACGAGGAAGGATTCCAGTGA
>CpN1_400
ATGAGCACCAAACAAGTAGGGATCCGCGGAAGCCAGCGTCGCACGCGACAGCTTGTAGACTTCTTCGTTCACCTCTTTCTTACCGTCCTGGCAATCATTTGGGTGATTCCCATCGTCTGGGTCGTGGCAGAAAGCTTTAACAAGAACACAGCTCCGTACACGAACACCTTTTTGCCCACCGAGTACAGCGTGGACAACTACGTTCAGCTCTTTACCGATCACTCGGTGTTGAACTTTCCCAAGATGTTTGTGAACACTCTCATCATTGCTTGCTTTACGTGCGCAATCAGCATTGTCTTTGTGCTCTTTGTCTCCTACTCGCTGAGCCGCCTGCGCTTCCGGTTCCGCAAGGTTTATATGAACACCGCGCTGATTTTGGGCATGTTTCCCGGCATCATGTCAGTGGTGGCCATCTATTTTATTCTTAAAGCGATCGGCCTTACCCAAGACTGGACCACTACATTTGCGTTGATCATCGTGTATTCCGCTGGAACTGGCATGGGCTTTTATGTGATGAAGGGATTCATGGACACCATTCCAATTTCATTGGATGAGGCGGCGCTTCTCGACGGCTGCACCCGGTGGCAGGTCTTTACCAAGATTATTCTTCCGATCTCCAAGCCGATGATCGTGTATCAAGCGATTGTGGGATTCTTGACCCCTTGGCTGGACTTTGTGCTGGCAAAGGCGATTGCTCGAACGCAGGAAAACTACACGGTTTCTCTAGGCCTATGGAAGATGCTGGAGAAAGAATATATCTACGACTGGTTTGCACGCTTTGCCGCAGGTGCCGTGTGCATCTCTATCCCGATCACAATTTTGTTCATAGTGATGCAGCGTTACTATCAAGAGTCGATGGCCGGTTCTGTTAAGGGATAG
>CpN1_401
ATGAATGTTCAGCTACGCCAGCGGGGATTGAACGCTCATAAGCTGGCTGGCTTAGCAGGGTTTTTCATCCTTGCGTCCTCGCTGGGGTCTCTCATGGTCCGCCCCACGGATACTGGGTATGTGGACGCCGGCTTGGGTTTACTGACTGTAGGAATCGTGATGGAGGTAATCTCTTGGTGCGCGATTCCGCTCGTCGCTTGGCTTTACACATGGGCGATCAAACGAGGAATAAATCGATGGCGCCTTGCCGCATGGACATTCGTTATTGCGGCGGTTAGCGAGGTTCCGTATGACCTAGCTTTGGATCGTCGGGCGTGGAGTACTGAGTCTCAAAACCCCGCGTGGGTGCTCCTAGTAGCTCTGGTAGTGCTGGCGGCTATAGACATCACTGCGCAGTTGTCTACCGCCTTGAGGTGGGCTGTGATGCTGGGGGTCACTCTTGCCGCAGTATTTTGGATTGTGGCGCTTTCCCTGGGCACCCGTCTTGGAATTCTCCCCATGGGGATTGCTTTGCTCGGATTTGTCATAATTTTTTATCTCTTTTGGGGTGCCGAGAATCGCATGATGTATTCCGCTGGTGCCTTTGGCGCCGCGATGTTTATTTCGCCGGCGTTAGGGACGGTGTTTTTGCATTATCGTCAGCCGCTGCTTGATCAGGAAGGCACTCTGCCTGCAGCGTGGGTCCCGTGGGCGTATCCTGTGATCCTCCTATTCACGGGACTTATTGCCACCGTGCTGCTATAA
>CpN1_402
GTGGCAAAGAAGGTTGTCCTCTTTGAAACTGATTTCTGGCGGTATTCTGTCCGCTGCATTTTCGCTGGTGTTTACCTAACACTGGGAACCGCTTTCGCCGTTACCCTTGGACAAAAGCTTGATCATGTTGTTCACGGTGTGGGATACCCGATTTTCGGATTGATGTTCTTTGTCGGCTTGTACACCATAGTTTTGCTTAATGCCGAGCTGGCCACGAGCAACATGATGTATCTGGGGTTCGGAGTTGTGCATAAGAAACTGTCTTTGCCCAAGGCCACCCAAATACTTCTTGTGTGTACCTTTTTCAATCTTGTGGGCGCTGTACTCGTAGCCTTCCTGCTGAGCAGAGCGGTTGTTTTTTCCCATGTAGATGCAGAGAGCTTGGTTTCTACTATCACAGAAACTAAATTGGGCAAGTCATCTTTGGGACTCCTCGTCGAAGGAATTCTGGCTAACGTGGCAGTCAACATGGGCATCATCGGGGTGGCCATGGTGAAGGAGTTTTCCGGCAAGTTTCTTACCTTGGTGGTTACCATCAGCATGTTTACCGTGATGGGCCTTGAACACGTTATTGCAAACTTCAGCCTTGTTTCTTTAGTCGGTTTTAGCGCCGAGTCACCTCCATCCCATTTTGATGCTGCGCATATTGCTCGCAACTGGGCGATCGTTTTTATCGGTAATCTCATCGGCGGTGGCGTATGCATGGGAGCCGCCTACGCGTGGCTTAACCGGGGGAATGAAAAATACCGCGACTAA
>CpN1_403
ATGCCCGCCACCCCTTTTATGCAGATAACCAACGGTACGATTGCCCCGGCGTTACTGCAGCTTCCGTGGTCTCTTCCGCTAGAAGATTGGCCTGAAGAATATTTGGCGTCGCTCCCACGAGGAATTTCGCGCCATGTGGTGCGTTTTGTGGGAATTGACGGCCGGGTTTTCGCGATTAAAGAGATCGGGCAAAAAGTTGCCTATCACGAATACAAAACGCTGCGGGATCTTAATCGCTTAGGGGCGCCGTCAGTACGCCCCCTTGCGGTGATTACCGGGCGTGTCGACGCCACCGGGGAACCCCTCACAGCGGCGCTGGTCACGGAACATCTAGAGTTTTCCTTGCCTTACCGCGCGGTTTTTTCCCAGTCCATGCGCTCAGAAACAGCCACCAGGCTTATCCACTCCCTCGCGGTTCTCTTAGTCCGCCTGCATCTGCTGAATTTCTTCTGGGGCGACGTCAGCTTGTCCAATACGTTGTTTCGCAGAGACGCGGACTCTTTTTCGGGGTACCTTGTGGACGCCGAAACCGGCGAGCTGCAGCCTAAGCTCAGCGATCAACGCAGGCTTTACGACGTAGACATTGCTCGGGTGAACATCATCGGCGAGCTCATGGATCTGCAAAGCGGCAAGCTCCTTTCCCCTGACGTAGACGCTATAGAAATAGGCAACCGCATCGTAGAAAAGTACTCGCTGTTGTGGGAGGAATTAACTGCCGAGCAAACCATTAGGCCAGACGAACATTGGAAAGTGCAGCAGCGCATCGACAAGCTCAATGCCTTGGGCTTTGATGTGGGGGAACTCAAGCTCACTAGCTCCGATGAGGGACAATCCGTGCATATTAGGCCTAGGGTGGTCGACGCCGGACACCATCACCGCGCGCTCATGCGGCTCACGGGCCTAGATGTACAAGAAAATCAAGCCCGGCGCATTCTCAATGCCATTGAGACCTACCGAGCGATCCATTCCGATAGCCACAGGCCGATGAGCACTATCGCGCATGAGTGGCTGACCCATATTTTTGAGCCCACGCTTGCGGCTATCCCTAAGGAATATTCGGCACGACTACAGCCTGCACAGATATTCCATGAGGTTCTCGAACACCAGTGGTATCTCTCAGAGCAAGCTGGACACGAGATACCACTGAATAGCGCGGCAGTAGACTACGCGAAGACCATCCTGCCTCATCGGCCAGATGAGGAACGGATGTTGGACCAGGACCCCCACGATGAGCTGTCAGAGGATTAA
>CpN1_404
ATGGCATCAGTGACTTTTGAAAAAGCATCCCGCGTTTATCCCGGCGCGAACAAACCAGCCGTGGATGAATTTGACCTTCATATTGAAGACGGCGAGTTCCTAGTCCTCGTGGGGCCTTCAGGCTGCGGCAAATCTACGACCTTACGCATGCTGGCGGGGCTTGAGGAGGTCAATTCTGGCCGCGTCTCCATCGGGAACCGCGATGTCACTGATATCCCTCCACGCGATCGTGACATCGCCATGGTTTTCCAGAACTATGCGTTGTATCCCCATATGACTGTCCGTGAGAACATGGGCTTTGCGCTCAAGATTGATAAGAAGCCAAAGGAAGAAATCAACCGCCGCGTTGAAGAGGCTGCTCGTACTCTTGATCTCACCGAATATCTCGACCGCAAGCCTAAGGCGCTATCCGGCGGTCAGCGTCAACGCGTGGCTATGGGACGCGCCATTGTCCGCAAGCCCGAGGTCTTCCTTATGGATGAGCCGCTCTCCAACCTAGATGCAAAGCTTCGTGTGCAGACCCGAACCCAAATCGCTGCGCTTCAGCGCGAACTTGGCGTCACCACTTTATACGTGACCCATGATCAGACAGAGGCCCTGACGATGGGCGATCGTATTGCGGTGCTTAAGTTTGGCGTGCTGCAGCAGGTGGGTACGCCTCGTGAGCTTTACGATTTCCCTGCTAACGAGTTTGTAGCTGGTTTTATTGGTTCTCCAGCAATGAACTTGGGCACCTTCACAGTCGAGGGTGATCATGCGGTTTTGGGCAAGGCACGGGTTCCACTGAGCCCTGCTACTCGTGCGGCCATTACGCCTTCTGATAATGGCAAGATTACTATCGGTTTCCGTCCGGAGGCGCTTGAGGTTGTTTCTGAAAACGAGCCAAATACCATTCCGGTAAAGCTGCACATGGTCGAGGAGCTCGGTTCGGATGCCTACATGTACGGCAAGCTTGAGGGCGGCGGATCCCTAGGCTCTGGAACTGACGCTAACCCCGATGACGAGTCCACCGATGAGATCATCATTCGCACCGCCCCACACGCTGCACCCCCCATCGGTTCCATCATCCATGTCCGTATCCGTGAGGGCGCTCAGCATAACTTCTCCAAGTCCACTGGCATGCGATTGCCAGAATAA
>CpN1_405
GTGCAAGAGGGCCTGGCAGGAATAAAGAGAGAGAAGCCCATAGTGGGGGAATCTCCTAAAAGGGCAGTTGAAGTTATATTTTCTGCGCTTGATTTTTTCTGCGAGTTGCCTTTTTGA
>CpN1_406
GTGTCCGCCATTTTTCAGGCATTCCGGGACGCGGATCTGCGCAAGAAGATTTTGATCACCCTTGCGTTGATCGTTCTTTACCGGATTGGTGCGCAAATCCCGTCACCCGGAGTAGATTATGCGTCTATTAGTGGGCGTCTTCGTGAGCTGACCTCAGACTCCTCAAGCGTCTACTCGCTCATCAATCTGTTCTCAGGTGGTGCGCTGCTGCAGCTGTCGATTTTTGCGATCGGCGTTATGCCGTACATTACGGCCTCGATTATCGTGCAGCTACTCACCGTGGTGATTCCTCGTTTTGAAGAGCTGAAGAAGGAGGGGCAGTCTGGTCAGGCGAAGATGGATCAGTACACTCGCTACCTCACTTTGGGCTTAGCTTTGCTGCAGTCTTCCGGCATTGTTGCTTTGGCGGACCGTAAACAGCTTTTGGGTGCGGGTGTGCAGGTGCTTATGCCTAATGCAGGCCTGTGGACTCTCATCATGCTGGTACTGGTTATGTCTGCCGGCGCGATGCTTGTTATGTGGCTGGGTGAGATTATCACTGAGCGCGGTGTGGGCAATGGTATGTCTTTGCTTATCTTCGCTGGTATCGCGACTCGTCTTCCGTCCGACGGTGCAAATATTTTGAATTCTTCCGGCGGCGTGGTCTTTGCCGTTGTGCTGGTAGCCGTGATCATTCTTGTGGTCGGCGTTGTGTTTGTGGAGCAGGGCCAGCGCCGTATCCCCGTGCAGTACGCCAAACGCATGGTGGGGCGTCGTCAGTATGGTGGCTCTTCTACCTACCTGCCTTTGAAGGTAAACCAGGCCGGCGTGATCCCCGTGATCTTTGCGTCTTCACTTATTTACATGCCCGTGCTGATTACTCAGATCATCAATTCCGGTTCTCACGAGGTTTCTGATAACTGGTGGCAGCGCAACGTCATTCAGTATCTGCAGACTCCGTCTTCATGGCAGTACATCGTGCTGTACTTTGTCTTGATCATTTTCTTCTCCTATTTCTACGTGTCGGTTCAATATGATCCGAATGAGCAAGCGGAGAACATGAAGAAGTACGGTGGATTTATTCCGGGAATTCGACCTGGTCGGCCTACTGCTGAGTACCTAGGCTTTGTGATGAACCGCCTGCTGTTCGTGGGTGCACTCTACCTTGGTATCATTGCTGTTCTTCCTAACATCGCCCTCGATTTGGGGGTAGGTGCAAGTTCTGCGGGCTCCACACCGTTTGGTGGCACGGCTATTCTGATTATGGTCTCGGTTGCACTGACTACGGTTAAGCAGATCGAATCTCAGCTTCTACAAAGTAACTACGAAGGACTCCTCAAATAA
>CpN1_407
ATGCGTCTTGTACTGCTTGGACCCCCCGGTGCCGGCAAGGGCACTCAGGCTGCGATCCTCTCCGAAAAGCTTGGTATCCCGCACATTTCCACGGGTGACTTGTTCCGGGCCAATATTGGTGAGGGAACCCCGCTGGGGATCGAAGCCAAGCAGTACATCGACAACGGCAAACTTGTTCCCACCGACGTCACCGCGCGCATGGTGAAGTCTCGTTTGGAAGAGGAAGACGCCAAGGATGGCTTCCTCCTCGATGGTTTCCCTCGCACCGTGGAGCAGGCAGAAATCCTTGAGGGTTTCTTGGAAGAGTTTGGCACCACGTTGGACGGTGTTATCAACTACCAAGTTTCTGAGGACGTTGTTGTAGAGCGTATGTTGGCCCGCGGCCGTGCAGATGACAACGAAAGTACGATTCGTACTCGTTTGCAGGTGTACCGCGAGGAGACTGCGCCATTGATTGATCACTACGGTGAGCAGATTATTGCTATTACTGCTGAAGGCACCGTGGAAGACATTAATTCTCGGACCCTTGAGGCCCTAGGAAAATAA
>CpN1_408
ATGGGTTTTCGATCCAAACGCAAAGTAATTCCAGCTAAAACCCCTGCCGAACTTGATGCGATGCAAGCTGCAGGCGAGATTGTGGGTAAGGCTCTGCAGGCTGTTAAAGCTGCAGCAGGACCAGGAGTAAGCACTCTGGAGCTCGACGCGGGACGATTCGATCCTGTGCGCTATCCCCACGTTTAA
>CpN1_409
GTGAATGAAGTGATAGTTCACGGAATCCCAAATGCAGAGACCGTTTTAAGGGAAGGCGACCTGGTCTCTATTGATTGCGGAGCTACCTTTGAGGGCTGGGTAGGGGATTCTGCTTGGACTTTTGGGATAGGCAAGCTTGCTGCTGATGTAGAAGCGCTTAACCAGGCCACCGAGTGGGTGCTTATGGAGGGGATGAAGGCGATGATCCCTGGAAATAGGCTTACCGACGTCTCCCACGCACTAGAAAAAGCAACGCGTCAAGCGGAAAAACGCTTTGGTGTAAAGCTGGGGATCGTGGACGGCTATGGCGGTCACGGCATTGAACGAACCATGCATGAGGAGCCCTACCTGGCTAACGAGGGTAAACCGGGTAGGGGGCCGATGATTCAAGAAGGATCAGTCCTGGCTATTGAACCCATGTTGACGCTGGGGTCCGTGGATTCTTTTGTTCTGGAAGACGAGTGGACTGTAGTTACGGATGACGACTCATGGTCTTCCCATTGGGAGCACACTGTGGCGGCCACAAGCGAGGGCCCCCGAATTCTTACCCCCCGTAAGTAG
>CpN1_410
ATGACGGATTCACACCGCCGTGGAACTCGCAAAGCGCTGGTAACACTCACAGCAGCGCTGGCGCTCACCACTCAAGGCCTTACGGCTCCTGCGACTCTTGCTGAAGAGGGTTCGACCATCGTACCTGCGCCCATTGATAATAATGGGCTTTTCGACGCTGCCCCGCCCGCGCCCGTAGCGCGTGGTGCAGTGGGGGAGGGTAAGCTTCCCGACCCTGTAACCAGCGAATTTTTTGATTCGAAGGTTATCAGAGACGTAGACCCGGCAGGGCAGCGGTGCTTCCGTATTCCGGCTATCGCTACGGCAGTAGACGGAACTCTTTTGGTGGCTTTTGATAACCGCTATGGACCAGATGCGCAGAGCAGGACCTGGTGTAGGGATGCGCCTTACGAGAACACGAAACGTAATTCGCGTGAAAAGCAGACGGATATTGAGATTTATCGCTCTCATGATTCCGGTAAATCCTTTGAGGAGGGCGACTTCATTGCCAAGGGGACCGAGGATCCGCGGGATCTTTCCTATACCGATCCCTCAATCGTTGTAGACCATGAAACAGGGAAGATATTTGCAGTCTTTGTGCGGGGTTATGACTACCGCTTCTTTGATGCGACTGCAGGTGTAAATAGAGGTTCCGTTGAAGATCCAATACAGAAAAGGTCGGTTCAGGATACCGTCATAATTGAATCGAACGACAACGGTCAAACCTGGGGAAACATGAAGCTTCTCAGCGAGTTGACGGAGAAAATTAAAGTCCGGCACAAGCCTGGGCAAGAGCTTGCGGGTCGTGGAAGATTTGCGACTTCTGGTAACGGAATCCAATTAAAGTACGGGGAAAATGCGGGACGGTTACTTTTCCCAATGTCGGTGCACTACAGCCCAAATGGTGCTGGGGCTGTAGCAAACGTAGCGCTTTATTCCGATGACCATGGGGCGACCTGGAATGTTGGACAAGGCGTCGGGGGCGAGGGAGAGACGAACGGGGATGAGAATAAGCTAGTGGAGCTTTCCGATGGTCGAATCATGATGAATTCGAAGAGTACGGGAAGTAATCCTAGTAATCCGAGAGGCGCAGAGCGTTGGAGGTCTTATTCAGAGGATCAGGGAGAAACCTGGAGTAAGCCTGAACCGGTAATCGTTGCGCCACCTCAGCACCCATTGCAAAGAAATACTGGTATCAATGTTTCTCTGATTAAGGCATACCCTAGTGCCCCGGAAGGCAGTGCTGCCGCGCGGGTGCTCTTGTACTCTGCTCCGATTGATACCCGAATTAAAGGAGAATACGGGCAAGACGGGCGTAGCAATGGTTGGGTCATGGCCTCCTGTGATGACGGTAGGTCGTGGACGCACGGGCGTCAGATCGAAGCTGGCCGTTTTCAGTACTCGGTCATGACTCCTATGGCTGACGGCAATATTGGCATGGTGTATGAATCTGGCGATAAGGAAAGGGGAATGACCCTCAAGTTTGCCAAGTTCAACATGGCTTGGCTGGGAGCCGATTGCTTGAGCAACAAAGCCTTGGGTATTACCGATTTGCCGGATCCTGCTTTGGCTAAGGCTATTGAAGACGCGAAGGCTGCGACGGCTAAGGCTGAGGAAGCTACGGCGAACGTGCTAAAGCTAACTAAGGAACTAGAAGAAGCCGAGCTTGAAAACGAAGAGCTTGCACAGGCTCTGGCTGAGGCTAAGAGCGCAGCACAGGATGCTATCGCTGCCGCTGAGGAGGCTAATGCTCGGGTTAAAGCAGCTGAGGGAGCTACGATTGAGGCTGAAGAAGCTGCAATGAAAGCAGAGAATGAGGCTAAAGCGTTAGCGGAACAATTGGCTAAGGTTGAGGCGGAGCTAGCAAATTCCCAAGATCAAGCCAAGGCCTTGGCTGAGGCTAAAGAGGCTGCTGAGATTGCTCGGAAGGCAGCGGAAGAGGCCCTTAAGCTGGAAAAGGAGAAGTCTGGGAAAGCCGGCGGTACAGATAACACTGAAAATAAAGGTTTTTGGCAAGAACTTTTACGGATTTTTCCGGGATTTGCACCTATTTTCAGTTTCCTAGCGTCGATATGGGGCGGCATGCAGAAGCTGCTGGCATTTTAA
>CpN1_411
ATGTCTTATAAGCCGCGTCATGCGAAGCAGTCCGTGGCCCGTCGTCGTATTGCGGCGATGGTTGGAACTGCAGCAACTTCCGCAGCTCTTCTGGTGAGCCAGGCTGCCACTTCTTCCGCACAGGACTTTGGGTCGAGCAATCTCAGTAGCTCTTTTGATCAGCAGCTGCAAAATATTGGTCGACAGACTCGTGACGGAGCTTGGGATTTACGTAATAACTTGCGGGCGCAGGCTGATGCAGGTTTGCCTGTCGACGCAGCTGCTGCGGTGAAACAGTCCGTTGACAATGCTGTTAACTTTGTCTTCCCGGGTCTGATCCAAGAGCGGACTGCACCGCCGGTTGTGCCAGCTCCTGCTCCGGCCCCTGTTCCCACCCCTCCGGCTTTTGATACCGGTTCCTGCCCAGCTTTTGCTCGTGCCTGCATTGACTTGGCGGGGCAGCGTTCATGGCTGCAGAATAATGGACAGGTCTCTTATGGTGCGGTGCCAATTTCTAGCGGACGTGTGGGACATGAGACCCCCAAGGGCGTTTTCTACGTTAACCGCAAGATCAAGGATGAAATCTCTCGAGAATTCAACAATGCACCGATGCCATTTTCCGTGTATTTCACTCATAACGGCATCGCCTTCCATGAGGGGAGCCCACAGGTGCCTTCGCATGGCTGCATTCACCTAAACCATAAAGATGCAGTGACCTTCTTTAATCAGCTGCAAGTTGGAGACGTTGTATACGTGTATTAA
>CpN1_412
GTGGACAAGTTAAAAGCCATACTGAATGGTGGCGCTGATAAAGAGCTTGGAAAAACTTGGTTTCTCGGGTGGGGTGCTGTACTGTTGTTCGTTGGTGTATTGCCAAAAGGTGAAACACCTGTAATAAGCAGTGATTATGCGGCATCGAACGATGAGCCGGTTGGGTTTTCAACCGATTCTCGGTATTGA
>CpN1_413
ATGGCTAAGGAAGGCGCAATCGAGGTTGAGGGTCGTATCATCGAGCCTTTGCCCAACGCAATGTTCCGCGTCGAACTCGATAACGGACACAAAGTGCTTGCACATATCAGTGGCAAAATGCGTCAGCACTATATCCGTATCCTCCCTGAGGACCGCGTAGTCGTGGAACTTTCTCCTTACGACTTGAACCGTGGTCGCATCGTTTACCGCTATAAATAA
>CpN1_414
ATGCTCGTCCTTACCAAACATCACTTTGCCCGGACGGATGCCGGACGATGGGATGAGATGCGCAAGGCTTGGCCACCGCGGCCAAAGGTGTGGGTGATGCCGAAACATCAGTGA
>CpN1_415
ATGGCACGTCTAGCTGGAGTTGACCTTCCGCGCAACAAGCGCATGGAGGTTGCACTCACTTACATCTACGGTATCGGCCCTGCCCGTGCCGCCCAGCTGCTCAAGGAGACCGGCATCTCCCCGGACCTGCGCACTGACAACCTCACTGATGAGCAGGTTTCTGCTCTCCGTGACGTTATCGAAGCAACCTGGAAGGTCGAGGGTGACCTCCGCCGTCAGGTTCAGGCCGACATTCGTCGCAAGATCGAAATCGGCTGCTACCAGGGTCTGCGCCACCGTCGTGGCCTGCCCGTCCGTGGCCAGCGCACCAAGACCAACGCACGTACGCGTAAGGGTCCGAAGAAGACGATCGCCGGAAAGAAGAAGTAA
>CpN1_416
ATGCCTCCTAAGACTCGCAGCACGGCTCGCCGCACTGGTCGTCGTGTAGTTAAAAAGAACGTGGCTCAGGGCCACGCATACATCAAGTCCACCTTCAACAACACCATCGTTTCCATCACGGATCCTTCCGGTGCTGTCATCGCATGGGCATCCTCCGGCCACGTCGGTTTCAAGGGTTCCCGTAAGTCCACTCCGTTCGCAGCTCAGCTCGCTGCTGAGAACGCTGCTCGCAAGGCAATGGACCACGGCATGAAGAAGGTTGACGTGTTCGTTAAAGGCCCAGGTTCGGGTCGCGAAACCGCTATCCGCTCTCTTCAGGCTGCCGGCCTTGAGGTGACCTCCATCTCTGATGTCACCCCTCAGCCGTTCAACGGCTGCCGCCCACCGAAGCGTCGTCGCGTTTAA
>CpN1_417
ATGGCTCGTTATACCGGCCCAGCAACCCGTAAGTCCCGCCGCCTCCGCGTCGACCTCGTCGGCGGAGACATGGCATTCGAGCGTCGCCCCTACCCTCCGGGACAGGCTGGCCGCGCACGTATCAAAGAGTCTGAGTACTTGCTTCAGCTGCAGGAGAAGCAGAAGGCTCGCTTCACCTACGGTGTTATGGAGAAGCAGTTCCGTCGCTACTACGCAGAGGCTAACCGTCTTCCCGGCAAGACCGGCGACAACCTGGTTATCCTGCTCGAGGCTCGCCTCGACAACGTTGTGTACCGCGCAGGTCTCGCACGTACGCGCCGTCAGGCACGTCAGCTCGTTTCCCACGGACACTTCACTGTGAACGGCAAGAAGATCAACGTTCCTTCCTACAAGGTTTCTCAGTACGACATCATCGATGTTCGTGAGAAGTCTCGTAAGATGATCTGGTTCGAAGAGGCTCAGGAGAACCTCCTCGACGCAGTTGTGCCAGCATGGCTGCAGGTCGTTCCGTCCACCCTGCGCATTCTCGTACACCAGTTGCCAGAGCGCGCTCAGATCGACGTTCCGCTGCAAGAGCAGCTCATCGTCGAGTTCTACTCGAAGTAA
>CpN1_418
ATGCTCATTTCCCAGCGCCCCACCCTCACCGAGGAATACGTTGATTCCGCTCGTTCGCGCTTCATTATTGAACCGCTTGAGCCAGGTTTCGGTTACACCCTTGGTAACTCGCTGCGTCGCACCCTGCTTTCGTCCATTCCGGGCGCTGCAGTGACCAGCGTGAAGATCGACGGTGTTCTTCACGAGTTCACCACGATCAACGGTGTGAAAGAAGATGTCTCTGACATCATCCTGAACATCAAGGGTTTGGTTCTGTCTTCTGACTCTGATGAGCCAGTTGTCATGTACCTCCGTAAGGAAGGCGCTGGCGTTGTATCTGCTGGCGACATTGAGCCACCAGCAGGCGTGGAGATCCACAACCCGGACCTTCATATCGCAACTCTGAATGAGCAGGGCCGTCTTGATATCGAGATGATTGTTGAGCGTGGCCGCGGTTACGTTCCAGCTTCTCTCTACGCAGGCACCAATGAGATCGGTCGCATCCCTGTTGACCAGATCTATTCCCCGGTGCTCAAGGTGAGCTACAAGGTCGAAGCTACTCGTGTTGAGCAGCGCACCGACTTTGACAAGCTGATCATCGACGTTGAGACCAAGAACTCTATTGCTCCGAGTGACGCTCTCGCGTCTGCTGGCAAGACCCTGGTTGAGCTGTTTGGCCTCGCACGCGAGCTGAACACCGCTGCTGAAGGCATCGAGATCGGCCCTTCCCCGCAAGAGACCGAATATATCGCTGCTTATAGCATGCCGATCGAGGATCTGAACTTCTCCGTTCGTTCGTACAACTGCCTGAAGCGTCAAGAGATCCACACCGTTGGTGAGCTCGCAGAGTGCACCGAGTCGGATCTGTTGGATATCCGTAACTTTGGTCAGAAGTCGATCAACGAGGTCAAGATTAAACTCGCTGGCTTGGGTCTGTTCCTGAAGGATTCTCCTGAAGACTTTGATCCCACCCAACTTGAGGGCTACGACGCCGCTACCGGCGACTACGTGGACACGGATCTGGAAGATTCCGAGTAA
>CpN1_419
ATGCCTACCCCTAAGAAGGGCGCCCGTCTCGGCGGTTCCGCAAGCCACCAGAAGCACATTCTGTCAAACCTTGCGGCACAGCTTTTCGAGCACGGCGCTATCAAGACCACCGATGCTAAGGCTAAGCTCCTGCGTCCTTACGCAGAGAAGCTGATCACCAAGGCTAAGAAGGGCTCTGTTGCGGATCGTCGCAACGTGCTCAAAGCAGTTCCCAACAAGGACGTCGTTGCATACCTATTCAACGAGTTGGCTCCGAAGTTTGAGAACCGTGAGGGTGGCTACACCCGCATCATCAAGCTCGAGAACCGCAAGGGTGACAACGCTCCTATGAGCCAGATCTCCCTCGTTCTTGAGGAGACTGTTTCTGCAGAGGCAAGCCGCGCAACCCGCGCAGCTGCTTCCAAGGAAGCTGAGAAGATAGAGGAGCCAGCAGCTGAAGAGGCTGTTGCAGAGACCTCCACCGACGAGGCTGCAGAAGAGAAGTAG
>CpN1_420
ATGGAGACCAATCAGCCAACTGTGCGTATCCGCCTCGATTTGGCCTACGATGGCACGCATTTTCATGGGTGGGCGCGCCAAGGAACCTCCCAGTTGCGCACGGTGCAGCGGGTGCTTGAAGATTCGCTTGAACTTATTCTGAGACACCCGATTCAGCTGACCGTGGCTGGACGCACTGATGCCGGAGTCCATGCCGCGGGGCAGGTGGCCCACTTTGACGTGCCGGCCATTGCTCTGGACACGCGAAGCATCGACGGTGATCCGCGAAACCTGGTACGCCGCCTGGCACGTTTGCTTCCCGAGGACGTACGAGTCCATGCTTGTACGCTAGCTCCGGAAGGATTTGACGCGCGCTTTTCTGCTTTACGACGCCACTACGTCTACCGCCTTACCACCCATCCACGAGGTGCTCTTCCTACTCGCGCAACAGATACAGCGCACTGGCCTAAACGGATCGATATAGATGCGATGCAAGCGGCGGCAGACGTTCTCATTGGTTTGCATGATTTTGCTGCCTTTTGTAAACACCGAGAAGGTGCCACAACGATCCGCGACCTGCAAGAATTCACATGGCATGACGTCTCCACCTCGCTCGAACCGCAGCTTTATGAAGCCCATGTGACGGCCGATGCCTTCTGCTGGTCCATGGTTCGGTCACTTGTTGGCAGTTGTCTAGTCATAGGAGAAGGAAAACGGCCGGAGGGATTCGTCGATTCCTTGCTCACGGAAACCTCCCGATCCTCCCAAGTCCCAGTTGCTCCAGCCAAAGGGCTAAGCCTTGTTGGAGTCGATTATCCCGTGGACAGCGAATTGCTTGCTCGCGCAAACACGACCCGTGCAGTGCGCACTGCTGAGGACATTTCAGGGAACCTCTAA
>CpN1_421
ATGGCCAAAAGAATAACAACACCCCACGAGGATGTAAGACAACGCAAAGGTATCGCCCCCGCAACAAAAGCCCAGGTATCAGGGCATAGGTTTCTTGTTCGTCGTGCAGAGTTAGGACTCTTGCTTGGCGACGTCCGGATGATCCACGACCCGCTAGGAAGGCTGCGTCGAGCCATTGCGTTTGGGCTCAGCGCGGTAGGTCTTGTGGCCTTAGGAGCAGGCGCTTTAGCGCTTTTTAGTCCGAACCCCGATCCCGGCGACGCGCGCATTCTCTCTTCACAACGAGGCGACCTCTTTGTGCGCGTTGGCGAACAACTCCACCCGGTAACCAATCTGACCTCGGCGCGGCTGGCGGTGGAGGAAGCCGCGACACCAGTAAAAGCTGGTGATTCCGTGCTTGGGAGTAAACACATAGCGGTCCCCATCGGCATCGCGGATGCACCCAGCATCTTTAACAACACCTCTGATACAGAGCCTGTCTGGCAAATTTGTACATCTACGCCTGGACCAACGGAGTCGCATTCCCCACGGACGACTTTCCTTATCAACCACACCACGCCCTTTGAACAAACCCCACAATTAGAGGCGGACGAGGCTCTTTTGGCAACAAGCCACATGGGTGACGTGGTTGTAACCGCTGCAAACAGGCGGCTTCTTCCTCCAGCGGAGACACCTGAGGGAAGGAGCATCCGCCGGAGGCTTGGCATTGGCTTTGAAACTCCTCGGTGGCACCCAGAGGCAGATGTGTTGGCGATTATTCCAGAGGCGCCCCAGTTTCACCTCCCCGTGGGGAATCTGGAACTTTTTGTAGCTGATGGAGAATATTGGTTAAAAAATGACTCGGGGGTGGTTCGCATTACTTCTTTGCAAAAGGACATCCTCACAGATTTAGGTTGGGAACTTAAAACTGTCTCGAAAACAGAGATGACAGCGCTACCTGACATAGATCTTCACATAGCTTTTCCCGATAAGCCGTTACGTTGGCAAGATTCTGATAAAGCACATACCTGCATATCGGTGTCTTTTACCCAAACGGACACGGAACCGAGTACGTCTGTGGGTATCACAAATTCCGCTGCTACTTTTGCGTCTGCAGTCGAACTTTCGGGAGAATCCGTGGCGACACATTTTGTAGGAGGCGGAGGGGCCGTAGCTGTAGAAACAGGAGCCGGGGTACATCTCATATCCGAACATGGACTGCGCCATCAATTGGCGCATAATGCCGTTTTAGAACATTTGGGTATACAGAAGGTACGGCGTGCATCATGGTTTCTACTTCGCTTGCTGCCGGCAGGAACTACGCTGAGCAAAGAAGCAGCATTAACGCCGCTCTACTAG
>CpN1_422
ATGAGCTCGATGCGTGACGCAGTTGCGGACAAGCTTGCCCAAATCAATCAACATCATGAGAACCTCAAGCGCCATCGTTTTGGGTTTCTTGTGCGTCCGACTGTTCTCATCCTTGGATGGATAGTTGTGATCGTGGGGATTATAACTATTCCCTTTCCCGGCCCTGGGTGGCTTACAGTGTTTGTGGGAATTGGGATCCTGTCTTTGCAGCTCCATTGGGCAAGCGGCCTTTTAGCATGGGGCGTGAAGCTCTATGATCGCTTCTTTTCTTGGTATCGTGTACAGCCTAAAAAGACATGCTACTCCCTGATCGCAGGCACTATAGTGGCTGCTTGGATTGCTGGCATCGCAATTGTTTTGGTGTTATGGAAGTTGGGATTTGTGCCATTTTTAGATCCCCTATTGCCTATACTGATCGGTTAA
>CpN1_423
ATGCCAATACTTCGATTTTCCAGACTGACTTGCGCACTGTTCATCATTAGTCTTGGAATAGTTTTCTGTCCATTGGGATATGCCCAAGAAAGATCCTGTGTTCAAGCAGCTCATGCATCAACAGAAAATATCCACAATCAAGCTGCCGCTTCTCAAAAGTTTCGACGCGCTCACCGCTACGCCACCGGCGCTGGTATACGAGTCGCGATAATAGATACCGGTGTCTCTCCGCATCCACGTCTTGGCCCGGTAGAAGATGGGGGAAGCTTTATCAACGACGGCATGCACCGCACTGGCCTCTACGATTGTGATGCTCATGGAACCACTGTTGCCGGAATTATTGCGACACGTGATGGTCCCGATGGAGTAATCGGGATAGCTCCTGCCGCAACCATCATTTCTGTCAAACAGATGAGCGCACGACACAACTATTCCCCGGGTGCGGCACCTACTGCTAGTGGAAATCTCTCTACCTTGGCCCAGAGTATCCATGCAGCCATCGACCATGGCGCGCACGTGATCAACATCTCCGTGGTGTCGTGCGTGCGTCGAGATACCGTAGTAGATCTTTCCGATTTACATACAGCCCTCGATCGAGCTGAAAATGCGAACGTAGTTGTGGTTTCTGCCGCAGGTAATGCCAGTTCTTCTTCATGTGAACCAGGCGATCATGTCTACCCAGCTCATTTGGATAGGGTGCTGGCGGTCTCTGCCTTGCACAGCAATGGCCTTCCTACGCAATATTCCTTGCCGTCCCCACACCCAATGCTCAGTGCCTCGGGACACGTAGCAGCGGCGCTATCGCACGAAGGTGATGTTTTATCTCAGGGCACCCACAAAGATCGCGAGATTGTTCCTTTTGAGGGGACTAGCTTCGCAGCGCCTGTTGTAGCAGGTACTGCTTCCTTGCTCCGGGAACGTTATCCGCAGGCTACTGCTGCTGATATCAGGGCGCTGCTCTATCACAGCGTCGATCCAATGACCGGTGCTATTGATCCTGAGTTAGCTGTTACGCAGGTTTTTCCAAGGGATTCTCCACCATCACACCCATCGCTCGTGACAGTTACACAGCCAAGCCAGTATGGGACGCAGGGGCGAATGATTGCCATCATTATGACGTCCTTGCTGCTCATAACCTTCACTGCCACAGCGCTGTTACTTTCGCGGGTGCGTCCCTAG
>CpN1_424
TTGATAGATCAAGATATTCGGCTTCATTTTCGTATTGAGCTCTCAAGAGATGAGTCCACTGATCTCTCTGAGGATTGCGCGTCACCTGCTGCATGCGTCAATGTAGATATTTCCGTCCCGAGGTCTTCCGCATTGGTAGAGGTAATCCCGGATATTTTGTCGCTCGCAGGAGTAGAGGTGGGGACTACACCGTGGCAATCCATTACGGCTTCTGGATTGCGTATCGACGCCTCCGATCCCCTTCACACTACGGGGCTCCCCGACGGTGCGGTTGTCCTTCTGAGACCGCGACAAGCCTCGAAAGCACCTGTTGTGCGCGATTCTGCGGAAACTCTCGCGCACAGCAGCAAGAGTTCTCTTCCCCCACGAGGTATTGCTGCTGCCACAGAACTCTTAGGGATCGTGGGGTGTGCTTGCCTCATCATGCGCATGAATTCAATTGGCCTGCCTGAGTTCCGATGGCTGATTCTGTGCTGCTTAGCTGCACTCGCTTATCTATGGACCCGCAACGCCTTGGTGTTGGTAACATTCGCAGCTTTTTGCGCTTGTGCAGCATTTTTCTTTGTCGTGGACTTCCCGGTGTCAGAAGCCAGAGCGCCTGACATTGCGGCCGCAGTCTTAGCAGCCAATTTCGCGTCGATAGCCAGCTCTGTTTCACTGCACTTGTTTGCTTTTCGACGCCCCTCTCGCGCCACTACGCCATTCGATGAAAAGCCCCTCGGCCACTTACGATGCCTCAGCGCGATTATCTCTTGTGCTCTATCAGCTTCTCCCGTGGCTGCGGTGGGGTTGCTTTATCAATCACCCGAGTCGCAACCACATGGTTGGTTCCTGGGAGCCGCTAGCGCAGTCATTGTTTGCTCGCTTACCGCAGTAGTCTTGGCCCCGACTCTGGCAGTCAAATTAGCTGGTGTTCAGGTTCCTCGTCTCCCCAGCGCGGGCGAAGATCTTAGCGTAGCCTACTCACAGATCTCAGCCGAACACCTCAAATACCTGGCCAGAAAGTCCCTCTTGTTGATGGAGGGCATATTGATGGGGGCGTCGGCAAGCGCCACTACGGCATTATTAGTTATTGGTTACCTATCAAACGGCAACGGGTATGCCTGTGGGCTTTGTGTTTGCGTCATTATCTGCTCCGCAGCGCATTCGCATCGTCATGCGACTGGGGTGTCGGTATGGATGCTATGGCTCATTGCTCTCGGCGGAATTATCGGGTTGTCCCTAGCTATCGATGTGTCCACTCATTGGCTGGCGATCGTGTCTTTATCAGTCTCGCTGTGTGCGCTAACGGCTTCCCTTTGGGCCAAGCTCCTCCCCCGCTTCACGCCGGTCACTGCACTATGGATCGGCAGATGTGAGGCGTTGGCTCTTGCTGCGGTATTCCCGTTATCGTGCCAACTCATAGGAGTCTTTTCGCTCATTCGAGGACTGGGATAG
>CpN1_425
GTGGGGACCAATGTATCCACTATTCAGAAAAACGATGATGCGAAGCTCTCTGAACAGCAGTTTTTGTTCAAAGGAGAATCCTCTTGTGCCTCTGCAACACCACAGAAGAACGAGTCCAACAATAAGGCTGACCGCGGGATAATCCCACAACTCAGTGAGGACGAAAGGTTACCCGCGCCGCCGCTTCCAACAGGAAGTTTAAAACCGGAACCCGTTCCAGAAGCTGCGCGTGCGCAACCTGTTCCCCTGCTCAAGATGCTCATGCCGCTAGCCATGGTGGTAGCGGTCATAGCAATGGTGGGACTGCTTGTTATCTCGGGTGGGGCGCTGAACCCGATGATGCTCACGCTGCCGCTCATGATGGGGATGTCTTTGCTCATGATGTTTTCCCCCGCGCCGGGAGAAGATACAGCTGAGATGCGCCGAACATATCTACGGCACCTGGTGGCATTGCGTGAAAAAGCAATAGAAAACGCTGATGCGCAGCGCGCACACGAGTTATACCGGCATCCTTTGACTTGCGAGCTGTGGTCGATAGTCGGAACCGAACGGATGTGGGAGAGACTTGGGGATGCTTCTGACGCCTTAGAAGTACGCATTGGCACAGGAAGTACCGCGTTATGCACGCCGTTTGAGATATCAGATTCGGGTGCTACAGAAGATCTGGATCCGGTGTGTGCGGTATCTCTGCGTTCTATGGTTCAGTCTTTGAGCTCCGTCCACGACATGCCGCTGATCATACAGCTCCAGGCGTTTCGCGTTATCAATATTTTAGGAGACGCTGCACCTGATTTAGCTCGTGCCATCGCAGCCCAGCTGTGTTTTTATCATGGTCCTGAGGCCGTGGGAATAGGTCTGGTTGCAAGGACGGAAACAGCGAGTGTTTATCCAGATGCTGAGGAGAGTTGGGCTTTTATCAAATGGCTTCCGCATCACCGAGAACCACAAAACGCACAACATAAAATTTTCATTGTGGACTGCGCAGGTGCGGAAACCTCCGAACTAGACGTACTTGATATAGGAAGCTGGGACGTGATCATCGCAGTTAACGCGCATCCAAGCTCCGATTTAGGTGTGTGGGCTGAAGAGGAAGGAATTGTATTACAAGCAGATTCTAACCTTGGCGTAATCACAGAAAATGGGTTTGAAAGTATTGGCACTCCTGAAAGTTTGAGTAACAGCGGGGCGTTGCTCCTTGCACGGCTTCTCACCAGATACAAAAGGGCAGAATCTGAGAACACGGCCTCCTCTGACCTGCGTGCCCTCTTAAAGCTTCATAGCCTAGAAGGCCAGCTTGATGTGGGTTCTTTGTGGGAGCATTGGAATACTAAAAGCGCGAAGAACCGACGATTGAGCATTCCTTTTGGCCTTAACGCATCGGGAAAACCTGTGGTGCTTGATATTAAGGAATCTGCACACGGCGGAATGGGGCCGCATGGTCTTTGCCTAGGTTCCACAGGTAGCGGAAAATCTGAGCTCTTGCGGACGCTAGTTGTGGGGCTTGCTGCTACGCATAGCCCGGAGGACCTCAATTTTGTACTTGTAGATTTCAAAGGTGGCGCCACTTTTTTAGGGTTAGACCAGTTGCCGCATACCTCTGCGGTGATCACTAACTTGGCGCAGGAAACTGTCCTTGTAGAACGAATGCATGATGCGATCTCGGGGGAGATGAATCGACGCCAAGAGATGCTCCGTCAAGCCGGAAACTTTAGCAACGTTAGTGAATACACTGCAGCGAGGCAGCATAGACAAGAGCTACCGCCAATGCCGGCGCTACTTATCATCGTTGATGAGTTTTCGGAGTTATTAGGGCAGCACCCTGATTTTGCTGATCTTTTTGTGGCAGTGGGTCGTTTGGGTCGTTCTTTACACATACATCTGCTGCTAGCTAGTCAACGGCTTGATGAGGGAAGGCTGCGAGGCCTGGACTCCCACTTGAGTTATCGAATCGGATTAAAGACGTTCTCTGCAGCAGAATCCCGTCAAATACTGGGAGTTCCTGATGCACACGAGCTACCCAACCAGCCGGGCGTCGGTTTCCTTTCCACCGGAGCAGGGGAACTACAACGCTTCAGGGCGTCCTATGTGTCCGGTCCTATGCAGAATCTTGACGCTGAGAACAACAGGAGCCGCACAGTGCGGTTGTGGACTGGTTGGGAAGATCCTGAACCACAGTCAGAAAGAACACCCCAAAATATCCATGCCAAGGGGAAGACGCTTGTTGACGCTATCGTGTCAGCTAGTGTGCACGCTGCAGCACAGCAACAATTAAGGGCGCATCGTATATGGCTTCCGCCGCTCCCAAAAACTATAAGTTTAAGTTCTTTGGCGCCCAATCAGGCATTCTTAACTGCATCAGTAGGGGTTATTGATCGTCCCTATCTACAGCGCCAGGACTCTTTGATAATGAATTTTCTTGGTCAAAGCGGACATGCCGCACTATGCGGCGGTCCGCAAACTGGGAAGAGCAATGCGTTGCACACCATCATGGCTTCGTTGGCTATCGCACATTCCACGCATGACCTCAGGTTTTATGTATTGGATCTGGCTGGAACAAGTCTGGCCGCAACGGTAGCGTTGCCCCACGTAGCTGGGGTTGCACACCGAACTGAAGTAGAAAAGGTGCGAAGAATCGTAGATGAGGTTGTGTCCTTTATTGATGCTCCTGAAGAACGCCACACTTTTCTGGTAATCGATGGATGGCATGTGGTGGGACAGAACTTTGAAGACTTGCTTGAACCTCTCGCTCGCATAGCCTCCGACGGGCTATCCGCACATGTTCATTTGCTGATCTCCACCCCGCGATGGACCGCTCTGCGCCCAGAGATCCGAGACCTGATACCGCAGAGAATTGAACTAAAACTAGCCGAGTCTTTGGATTCTCTCATTGATAGGAAGGCACAGAGCAAACTTCCTCTTGCCGCTGGCCGGGGTCTGAACACAGATAAAGAGCATATACTTTTTGCGTTTTCTACTCCGCAGGACTTAGAACAAGCGGCGTTAGCCTCTGCACGCAGAGGAGACAGCGTTGTACCTAAACTCAAAATGCTTCCTTCTCTCGTATGCGTTTCAGAATTGACCGCAGGCTTGGAAAAGCAGGAAATCCCTTTTGGTATAGGTGGCAAAAATCTGAGCCCATTAACCTGGAAATTCCAGCATTCGAGTCATCTCCTGTGCGTAGGAAATCAAGGTTGTGGGAAGAGCACTTTGATGCGCGCAATAACCACAGGCATCGAAGCTATGGGGAAAGAGCACGCTCGTATTGTGATGATTGATCATCGACGGGCGCACCTTGGAGCGATACATGAGGATATGCTTGCGGCGTATTCTGCAACTTCTCAGGACACTGAAAGACTGATAAGCGATGTGATCGTGACGCTTCGTTCGCGGTTGCCTAACTCGGACGTGACCGCGGAACAACTAAAAAATCGTTCGTGGTGGTGTGGCCCTGACATATTTTTGCTTATCGACGATCTAGATATCCTCCCCGACGGTTGTTTATATCCGCTGCTTGAGCTTCTTCCACACTCAAAAGATATTGGTTTGCACGTGGTGGTCTGCAGAAAACTTGGAGGTATGCAGCGAGCTTTGTATCAACCATTTCTCGCAGAGCTAAGAGATCAACAACCTACGGTTATCATTCTCGACGGCGACAGGGACGAAGGTCCTATCTTTGGGGTAAGGCCTAGCCAATGGCCTCCGGGACGCGGAATTTTGGTGGAACGCGGTAGCAATATGGGAGTCTTCCAGATCGCTGTTGCGGGTACCTGCTCGACTACTCAGCCAGACGGTCCACAGGAGGCTGGGAGTGCAAGGGCGAATGGTTGTGGGGAAGAAGAGCATGTCTAA
>CpN1_426
GTGCAAGGGCGAATGGTTGTGGGGAAGAAGAGCATGTCTAAATCACACGATCTGGTGATTACTGTTTTGGATACTGCAACAGTTTTTGAAGGGACAGAAGAAGCATTTCGTTATGATCTCACTGGTGCCGGGATCGTGGAGGGGTGGGCTATTGAAAAAATCATCGAGCAGGCTAAGCAGCTGTTGCCCCAGTGGCCTGCAGTAACAATCCACATCATTGCGGAATCAAAGATTAAAGAGATTCTTACAGAGTGTGTATTGGAACACGGAGCGGCGGTGACGTCGGTAGCGGCTGAGGAGATTTCTTATATCAAAAATGACCCGATGGAAGGTGAGCGCCTTGCGTATATGCGGGAACCGCAGTTAGGCGAACCACAATTAGATAAGGAAACAAAAGGTGTGAGGAGAAAAACCGGCCGCGCGAGAACCTCAGTTTTCAGACGTATCGCGGGGACGGAGAAACTGCACCCTCTTCATGGCGTGCTCGTCGTACTTGTTGTAGTCGTGGCCGCGGTTTCATGGTGGGCGATGGGAAAAGGCCTTAAGAATCCCTCTATCGGAGCATCGGCGGCGCACATTGCGGAGGATCGAGAGTTAGTCGATAAACCTCAGAACGCACACACTGAGGTAACACCAATTCCGACGACGAGTGCTTACCCACCTCCCAGCAATGATGTGATGTTGCACCATGCTCGTATCCAGGTGAGTTTACCTAGCAGTTATCACTTGTCAGAAAAAGAAGGAATGAATGGCATGGTGATAGCTGCCGGCGATGATCCAGACCTGCGGATCTTGTTGTCTATAGATCCCATGGGGTCAGCAGACATAGATGCCGTATATGCAGAGCTAGAAAATATGATTACTCATGATCCCACCTTGACTAAAGGGCAAGCTCTGGGGGTGACTAAACCAACACGTTTGGTGGCATATGAAGAACGTCCCGGTGACGGATCCTATGCACGCTGGTGGTCCTGGGTGGATAACGGGCACATATATTCCGTGGGATGCCACAGCAAGCGGATGTCCACTATTCCTCAGCGAGCAGTATGGCGCAAGGCAGTAGAGAGCATGTCACTGCGTAGTTTCTGA
>CpN1_427
ATGTCCGGTCAATTTAGAACGGAAGCGGACGTGATGGTGGCTACTGCCAGTCGCGTTGATAACACCAATGCTGAGGTGCAGTCGGAACTTGCTCGATTGCGGGGGATCGTCGATGGGGTTCGAGGCTCTTGGGCAGGATCTGCTCAGGCAAGTTTTGACAACTTGATGCAGCGCTGGGACGCGTCGGCAGGCAAACTTCGCATGGCGCTGCAGTCTATTTCAGACAACATCCGTAGTAATGCGACTTCATTTGATCAAACCGAGGCTGATAACAAAGCAGCTTTCGCCTCCGTGGGGGCGCAGGGGCTTACTCTATAA
>CpN1_428
ATGATTAAGTATGGATTCGCGGCTATTGAAGGCGCGGCGGGGGATATCCAATCTACGTCGGTTCGGATTAGCTCTTTACTTGAAGAGCTCAAGGCGGGTATCCGGCCGATGGTAAGCACCTGGGAGGGAGATTCCGCTTTGGCCTATCAAGAAGCCCAATCCCAGTGGGATCAGGCAGCGTATGAACTCAATACAATTTTGTCTACTATTTCTCAGACGGTTCGAGCTGGCAATGAGAGAATGAGCGAAATAAATAGAGTCGCCGCTGCTTCGTGGGGATAA
>CpN1_429
ATGGGCGCTTCTCCTACTGTCGTCGAGCTGGGGCATACGGCATCTTATGCGGCCAGTCGTATGCCCCCTTTGTATTTCTCAATAAAGTTGTCTAGACCTCATAATTCGCGTAATGTTAAACGCCTGTGTGTTCAGAGCTCCGTTAATGCGGTGCAGCAGTGCACGATCGGGTCACCACCGGCCGCCGTTCGTGATTTCCTCTTGAATAACACCTGGCTGGCAGTTCTAGACAGACTTAAAGGAGTCATCAGTGTCTACTTACCACCCGAAGAGCGGTGA
>CpN1_430
GTGTCTACTTACCACCCGAAGAGCGGTGACATCACCCGTAAGTGGTACGTCATCGACGCCACTGACGTGGTCTTGGGTCGTCTTGCTACACACGCAGCTGATTTGTTGCGCGGTAAGGGCAAGCCTCAGTTCGCACCGAACGTTGACTGCGGTGATCACGTGATCGTTATCAACGCTGACAAAGTTCACATTTCCTCCAACAAGCGCGAGCGCGAGATGCGCTACCGTCACTCCGGTTACCCGGGTGGTCTGAAGACCATGACGCTGGGACGCTCTCTTGAGGTTCACCCAGAGCGCGTGATCGAGGAATCCATCCGTGGCATGATGCCGCATAACCGTCTTTCCCGTGCTTCTGTAAAGAAGCTTCACGTGTTTGCAGGTTCTGAGCACCCATACGCTGCTCAGAAGCCCGAAACCTACGAGATCAAGCAGGTGGCCCAGTGA
>CpN1_431
GTGAGCGATCAGAACGTAACCGAGAACTTCGAGGCAGATGCAGCGGATATCGCCGCAGCAGTAGCAGCTTCTGAAGAATTCACCAACACCATTGGTGATGTTGTTGCACCTGAGGCTGAGGTTGAAACCGCAGCTCCAGTTCTGCACGAAGGTCCGATCCAGACTGTTGGTCGTCGTAAGCGTGCCATCGTCCGCGTCCGCATGGTTGAGGGCTCCGGCCAGTTCACCTGCAACGGCCGCACCTTGGAGGAGTACTTCCCGAATAAGCTGCACCAGCAGCTGATCAAGGCTCCTCTGGCGCTCATCGATCGCGATGGCCAGTTTGATATCCAGGCTACCCTCACCGGTGGCGGCCCGACCGGCCAGGCGGGCGCATTCCGTTTGGCTATTGCTCGTGCACTCAATGTCTACAACCCGGCAGATCGCGCAGCCCTGAAGAAGGCTGGCTTCCTGACCCGTGACGCACGTGCTGTCGAGCGTAAGAAGGCTGGTCTGCACAAGGCACGTCGTGCCCCGCAGTACTCCAAGCGTTAA
>CpN1_432
ATGACTCGACTCTTTGGAACTGATGGTGTCCGCGGCCTTGCCAATAAAAAGCTTACGGCTTCTCTAGCGTTGAAATTGGGGGCTGCAGCTGCCGAGGTATTGACCAAAGACAACCGTAGCGGTAGCCGGCGTCCAGTTGCCGTGGTCGGTCGTGACCCTCGCGTATCTGGTGAGATGCTGGCAGCAGCTTTATCTGCTGGAATGGCGAGTCGGGGAGTGGACGTGCTTAGGGTGGGAGTTTTACCGACCCCAGCGGTCGCGTATCTGACAGATTTTTATGGTGCGGATATGGGGGTTGTTATCTCTGCCAGCCATAACCCTATGCCGGATAATGGCATAAAGTTCTTCTCCAAAGGTGGGCATAAGCTTCCGGACTCGGTGGAAGACGAGATAGAGATGATGATGGAGACCATCTCAGATGGTGGACCCACTGGGCATGGCATTGGGCGGGTGATAGAAGAAGCCGTAGATGCGCAAGAGAGCTATCTGAAGCATTTGAAAGGCGCGATCCAGCAATCGCTTGAGGGGATTACGGTAGTCGTTGACTGCGCCAATGGCGCGGCAAGTGAGGTGGCTCCGCTGGCTTACTCCACAGCGGGGGCCAACGTCATTGCTATCCATAATCACCCCAACGCCTACAACATCAACGATAACTGTGGATCCACTCATATAGACCAGGTAATCGCAGCGGTAAAGGAACACGGAGCGGACCTCGGTCTGGCCCACGACGGCGATGCTGACCGTTGTTTAGCAGTTGATGCTGAGGGTAACGTTGTGGATGGTGATCAAATTATGGCCATCCTCGCGCTTGCCATGAAAGAGAATGGTGAGTTGCGTAAATCCACGCTTGTGGCTACCGTGATGAGTAACCTTGGCCTGCGTCTTGCAATGAAAGAATCCGGTATCAATCTCATAACTACTCAAGTCGGCGACCGCTATGTGCTTGAGGCGCTCAATGCTGGTGGTTATAGCCTGGGAGGCGAACAATCAGGCCATATCGTGTTGCCAGATCATGGGACAACTGGTGATGGAACGTTGACAGGGCTATCGCTCATGGCGCGCATGGCTGAGACAGGGTTGTCTCTTAAAGTACTTGCCGGTGCAATGGCAGTTTTGCCGCAAGTCCTTATTAATGTCCCAGTTTCTGACAAGACCATAATCATGGAGCATCCAGAAGTGATAGCGGCGCTAGAGCAAGCTACCGACGCGCTCGGTGAAACTGGACGCGTATTGTTGCGAGCCTCTGGCACGGAAGAACTTTTCCGCGTCATGGTAGAAGCAGCCGAGGAAGAGACGGCTCGTCGAATAGCTGGTGAACTAGCCGCATTAGTAGCAAAAATTTAA
>CpN1_433
GTGTTTGATGTGCTCATTGAGCCGACTACTGCAGTGCGGATCATTAAAGGCTTTATTAGGGAACTCGATAGCCAGGAACGCAAGCATGGCCAACCCCCAGAGTTTGATCCGGAGGCATTGGGAAAAGCATTTGCACACCACGGGGAAAAGATTTCTGAGGCATTGTGGCTGATACATCGTAGTAATGGAACGCGGCTGCAGCGGCTTAATGCGGGAGTAACTAAAGCATTGGCTGATACGCAGAAGCTTATCGACGCCGACCTCATGCATTCTGCGAGTCTCAAGGCCAGCGGGGAATAA
>CpN1_434
ATGCTCCGAATGGTTTCAGAAGGAACCTATTCCGGTCCTTTAGTGAGCAGCTCAGAGGTGGAGCAAGCGGCGTCGAGCACAGAGGGGCTTAACACCAAGGCCCTGCGTCAAGCGGCTATTGGGGCAGTGGGAAAAACAAACTTTTCCGCCAAGAACAAGCTATGGCCTGTGCTGTTCAACGTGGTAAAGCAATTTGCGATGACACTCATTGCCAGCGGGATTGCAGAGCTTGCAATGACATGGTTGGGAGGGCTGAGCGGAGCTAAAAACCTTGCTCAGGAGGCCAATCAAGCAGGGGACGCTATAGATGAGGTCGATGCGCACGCTAATAAGGCTATAACTACCGTTTTGTCCCAGTTAACGGTGGCCATTGAAAGGTTGGCTGAGCAGATAAGGGACCATAGATAA
>CpN1_435
ATGGCGCAGGCAGAGTCCATTTTGTTGGGAACCTTTGCAGCGTCTACAGAAGAGCAGATGAGTGAGCCAGCGTCACAGCCTTGTGCACAGGAGAAAAGTATGGAAAAGACGCGAGAGCTGAAGGCAGAAGCCCTGGCGAGACATACGATGCACGGGGAAACCAATGAGGGGCTGTGTGGCGTCCTAGGAATATTCGGGGTGGGAGTCGCGCTTATAGGGCTTAGTCTGATCGTTGAGGCGGTCTGTGGAGGCTTAGACAGCGATGTTGGATGCGAAGAGAAGGCCCCGGATAATCCTGAAAAGCCAGAACCAGAGCCTGCTCCACCACCGCGGACGGAAGAGCCTACCAAGATATCAAAGGTGCCTCCACCAGCTGTAGAACAGGCTGAAGGATTTGATAAACAGAAGTTCATGCCTAAGCAGCAGGAATGCGTGCCACAAGAAAATAAGGGAGTAACGATCAAGAAAGCCGGTGCATGGTGA
>CpN1_436
ATGGTGAACGCTGAAGAGGAGTTTCAACGGCGCGTTGAGAATCTAGAAAAGCAACGGCAAGCGGCTGTTAATAATTATGCGGATTTTGCCAAGGAATTTCGCGCAACCGTAGCCAGACGAATGGAAGAATTTGAACGCGAGTTAAAAAAGTCGCAGGAGATCGTGGAGAAAGCCCGTCAGCGTGGGGAGGCTCGTGCGGCAGAAAAATTCCGGAGTGATCGGATTGATAACGCGAGCTCGTTACGGGGTATGGCTCCCGATCGCGGAAGGCGTGGTCGTGTGAAAAGCGTATTGCGTCGAGTATGA
>CpN1_437
GTGGCTGATAAATTCTCAAAACATCTAGCGACCCTATCCAAGCGCGGCCGGCATCGCGTTCTCGTTGGTGACCTCGATTACGCAGGTTTACCAGGGAAAATTTATACTCCAGCTGAGGGCAATGGGCTTCCCGCCATTGTGTTTGCCCACGATTGGTTGAAGGATATATCCGTTTACCACGCAACTCTGAGGCATCTTGCCAGCTGGGGTTTTGTCGTGGCAGCACCCAACACGGAAAAGGGATTCTCACCAAACCACCGCGGTTTTGCTGCAGACATAGAAACAAGCTTGCAGATCCTCACGGGGGTGAAGCTTGGTAGCGGCAACATCACGGTAGCTCCTGGCCGCCTCGGAATCGTCGGACACGGAATGGGCGCTGGTGCAGCTGTTTTAGCGGCAGTCAACCGCCCACAATTAGCTGCCATAGCTGCTCTCTATCCTTCACAAACCACACCTTCGGCTGAACTGGCTTCAGGCAACGTGGAGGCCCCCGGTCTGATATTAGGTACTGAAGATAACGCCCTCTTCGATTACGGTAACGCTGCTAAACTCGCAGCGCATTGGAAGGGAGAGGTCGCTTATAGAGAAATCGATGGGACTTCCCATAACGCAATCACCGAAGATACCTTTTTCAAACTTGTCACAGGACAGGGACGCTCTAAGGCCACCTCACGTGAAAAAATCCGTGGACTTGTCACCGGCTTCTTGCTCCACCGTCTCACCAATGAAAACAAGTACTCGGCGTTCTCCCAACCTGAGGCAGAATCTAAAAAGATAACTTCTTATTGGGGTGACGCACTAGAAAAGCGCGCCCTTATCTCCGCTGAACCAGAATCAATCTAA
>CpN1_438
ATGAACTTGCTCGAGGCCCGTATCGATTTGGCCGCCATCGCACACAACACCCGTCTGATTAAAGATAAAGCTGCGGCACAAGGTGCGCAGCTGATGTGCGTGGTAAAAGCCGATGGGTATAACCATGGCGCCGTGGAAGTGGCCACAGTGATGGAAGAAAATGGCGCGGATCAGTTTGGTGTAGCGACTATCGGGGAGGCCCTTGCGCTAAGGGAGGGTGGGATAGAATCGTCGATTCTTTCCTGGATTTGGTCGCCGGAGCAAGACCTCGGGGCGGCGATTACTGCAGAAATTGATCTGGCTGCGATCTCGCTTGAGCATGTTAAGGCGTTGGTGCGGGCGTCGGAAAGCTATGGCAAAAAACCTGTACGTGTCACCGTAAAAATAGACACTGGCCTGCATCGTTCTGGTGTGGATAAGCAGGATTGGAGAGAGTCTTTCTGCATGCTGCGTGATGCCGAGAATATTCAGGTCACAGGGGTGTTCAGCCACTTTTCTAGTGCAGATGAATCGGATTCTACAGAGACAGAACAGCAGGAGAGGGCTTTTCTCAACGCGATTGAACTCGGGCGCTCGCTGGGCTTGGAGCTTCCTGTCAATCACATTGCTAATTCGCCTGCAACGCTGAACCGGCCAGATTTATATTTTGATATGGTTCGTCCTGGCCTGGCCCTTTACGGACACGAACCGATTCCTGGAGAATCTCATGGTCTACGTGAGGCGATGTCTTGGGTTGGGCGAGTAACGGTGGTAAAACCAATCGCCAGGGGAGAAGGGACTAGTTATGGTCTCACGTGGCGTGCAGAGCAGGACGGATACCTCTGTGTTGTTCCTGTTGGATACGCCGATGGGTTGCCGCGCTCTGCGCAAGGACATTTAGAAATCACGATTGGTGGACGAAGGTATCCGCAAGTGGGTCGCGTGTGTATGGATCAGATCGTGGTGGCTTTAGGCGAGAACCCTTATGGTGTGGCTCAAGGCGATGAGGCAGTCATTCTCGGTCCGACGGGCATGACCGCCACGGAGCTCGCCACAGCAATGGGGACAATCAACTATGAACTCGTGTGTCGTCCTTGCGGGCGCACCGTGCGAGTATTTGAGCACAGCGATTAA
>CpN1_439
ATGAGAGATTCTTTTCCTTCCAGCGGCGAGCGCCGCCTTGAGCTTCCTGCTGACACTCAGGCTTTGGCAGAGCAGCTGGGGGCTGCTTTGGAACCGGGAGACGTGCTTATTTTGGACGGGCCCCTTGGAGCTGGCAAGACCACCTTCACCCAAGGGCTAGCCAAAGGACTACAGGTCAAAGGGCGTATTACCTCGCCTACTTTTGTTATTGCCCGCGAGCATAAGTCTCTTATAGGGGGACCCACGCTCATTCATGTTGATGCGTACAGGCTTATCGACGAAACCGCGGGGGCCGCTGATCCCATTGGCGCATTGGACTCTTTGGATTTGGAGACAGAACTCGAAGATGCCGTGGTGGTAGCAGAGTGGGGAGGGGATCTTGTAGAACAGATTTCTGACTCCTACCTGCGGATATCCATCGATCGAACCACAGCCCATATGGAAAATCCCGATTCAGAGGCCCGGATCATCCGCTGGGAAAAGATAGTTTCTTAA
>CpN1_440
GTGCTCGATTATCTTGCGACGCAACCCCTTATCACTCTGGTCCTCATCCTCGCGTTGGGATTAGCTCTGGGGAAGATCCGCCTATTCGGCATTTCTCTCGGCGCTGCGGCCGTCCTCTTTGTCGCACTCGCCCTTTCCACTATTCATCCAGCTCTGCAATTGCCCCCACTAATTTTCCAGCTGGGTCTTGCGATGTTCGTGTATGCCATAGGCTTGAACGCCGGTGCTGCTTTCTTCGCAGAGTTTAGGCATCGTGGTTGGAAGCTCACCCTGTATGTGATTGGTCTACTGGTGGTGCTTATGGGGATCTCTTATGCCCTTATCACCACATTTGACCTTGGTTCGCGCGCTGCGGGAGCAGGTATGTTTGCGGGGGCTATTTCTTCTACTCCTGGTATGGCCGCAATGGTAGCGATTCTGGAAGGAATCGACGATTCCCTCGTAGCAGAACCGGTGGTGGGGTATTCGTTGGCGTATCCCGGTGCCGTTATTGGTTCGATCTTGGTTGCTGCGATTGGTGCTCGTGTGTTGAAGGTTAACCATACCCAGGATGCAGAGGAAGAGGGCCTGGTCATGGATCCCCTGGAGTGGACCGGCGTGCGCATCGGCCCGAGGATCACGGGAACTATCGCTCAGCTTCCATCGATAGTGGGCGAAGAAATTATTGCTACCCGCGTGGTGCATTCCGATAGTTTTCATTCGCTTGCGGATCCCAACGATCGACTTTTTGAGGGCATGGTGCTGGTTATCAACGGCACGACTGAAGCATTGGACCGGGCGATCGCCAAGCTTGGCGCGCCTGTAGAAGTAAAGATTGAAGATACCGACCTTGAATATTTGCGGGTGACGGTTTCTAGCAAACACGTAGTGGGGCGGAAAATCTCTGAGCTAGACACTGTGCGCTCTGGTTTTATCATCGCTAGGTTGCGCCGCGGCGATGCTGAGGTTGTTCCAGAGGCGGATGATGTCTTGCACTATTCTGACCGCGTACGCGTGATCGCGCCGAAGAATCGGATGAGTGAGGTGCGTCGTTTTCTTGGTGACTCGGAACGTCAGCTTGCCGACGTAGATTTGCTTCCTTTTGCCATCGGTTTGTCCTTAGGCCTGCTGATCGGGGCTATTCCGATTCCGCTGCCTGGCGGAAATACCTTGTCCTTGGGTTTTGGCGGTGGTCCTATTGTGGTCGGCTTAATCCTGGGGGCCATGCACCGTACGGGTCCGATTCGCTGGTCTTTGCCGTACCATGCGAATCGCACGATCAGTACTTTTGGTTTGGCGATTTTCCTTGCTGGCGTGGGGACGTCGGCAGGCGTTGGCTTCCGCCACGCGCTGACAGATCCGTCTTCACTAAAACTTATTGCGGCAGGTTTTGTGGTTACCTTGGCTTCTGCCTTGATTACCGCCGCGGTATGTATGCCGTTGCTTAAACTCAAATGGGATGAGGCCATGGGGGTGGCTGCTGGTGTAACTACAAACCCGGCGATCATTTCCTACCTGAACGGACAAACCGGCACGGAATTGGCTACGCGTGGCTACGCTACGGTGTACCCAACAGCCATGATCGGAAAAATCGTGGCTAGCCAGATGCTTTTGCTTCTGCTGCTCTAA
>CpN1_441
ATGAACAAACTTGCCCGTGGCCTATTTGCCGCTATTATCGTTGCCTTTCTCGTAGTTATCATCGCGATGATCGCCATGGCACATGGTCGGAGCGGGACTACCAACAAAGAAGGCGCTTTGGAAAGCACCCTGCACAAAATTGGTAGTTCTAATGTCCACGTCACTGCGCTATCTTTAAGCGATCTCTATGGTCCGGAGTGGGTGGCTGGCGCAATGATCTGTCCCGGCGCTACTGAGCAGAGCATCGCTCAAAACTATGGTATTGATACCACCGATTTGCATCTCAATGGCGGCCAAGTGCCCGAGGACGTGAACTACATTGTGATGGCGAGCGGCGACGGAGACATTCGTTTTGAGCAGCTCAATCGTAATGAGATCGATGTATGCTCCGTTGGCCCGCAGGGTGGTTTTGAGACTTCTTCCCTGATCCCGTTTATTAAGCAAGACGGCGTGTGGAAAATTGGAACCGGCCACTAA
>CpN1_442
GTGCTTGTTCTTGCTTTGGATACCGCCACCCCAGATCTCATAGTCGGACTCGTCCGAGTTCCCTCGGATACAGACACTGGGGTTGTTGTTGCGCAACGGATTTTGACGGATAGTCGGCAGCATAATGAGCTGCTGACTCCCACTGTCGTGGAGATTTTAGAAGAATCAGGGCAAAAGTTCGCTGATATCGACCGCATTGTGGTCGGCTGTGGGCCGGGGCCTTTTACCGGCCTTAGGGTAGGGATGGTAACTGCGGCAGCCTTTGGTGATGCTCTTGGTATTCCTGTGCACGGTGTATGCACTCACGATGCAATTGCAAACCAACTTGACGGGCAAGCTCTTGTTGCCACGGACGCAAGGCGCAAAGAGATCTATTGGTCGCTCTACTCAGACGGCGTGAGAACGATGGGTCCAGGCATTGTTGCTCCGACAGAATTGTCGATTCCTTCCAGAATCTCGACGGTCTCCATCCCCGAAAAATTAGGGCAACTGCTTCCCGGCCCCCTGAGGGACGTACCTCAGGTAAATTTGCGTCCTTTGCCGGAATGCCTTGTTGCTGTTGCTGATTTTTCGCAGACTCCTGAGCCTTTAGAACCGTTGTATTTGCGCCGTCCGGATGCGAAAGAACCGGCCCCAAAGCCAAGGTCTTCGGCCATCCCGAAGGTGGAAATCTAA
>CpN1_443
GTGTTTCTCCGCGAACTAACTGCTGCCGATGCGCCACGGTGCGCGGAATTAGAAACGCTCCTTTTTTCCGAGGAAAATCCGTGGTCGGTAGAGGACCTGCGTGCGGCGATAAATCATCCGCACACGCTATATATTGCAGTTGTGGATTCGCTTGAGAAAGGCCTCATACTTGGATATGCGGGCTTGGCAATGCTGGGACCGGCCCATGACCCCGAGTTTGAAATTCATACCATTGGGGTGGATCCTCAGTTTCAACGTCAGGGGGTGGCTCGTTTGATGATGGACAACATAACGTTTGTGGCGGATCGTGCCGCGGGGCCGGTTTTCCTAGAAGTACGGACAACAAATGAGCCCGCCATACGTTTGTATGAGTCGTATGGTTTTGAGCGACAAGGGGTTCGGAAAAACTATTATCAGCCCTCAGGCGCGGATGCCTATGTGATGATGCGAACGCCATCCGCTGTGGAAAGCAATGAAGAGAGTGGAAAATAA
>CpN1_444
ATGATTGTCCTTGGCATCGAATCGTCGTGTGACGAGACCGGCGTGGGCATTATTGAGCTTTCGCCTGACGGAAGCATGCGGATACTGGCCGACGCAGTGGCCTCCTCCATGGAAGAGCACGCGCGTTTTGGCGGCGTGGTTCCTGAGATTGCTTCTAGGGCGCATCTTGAGGCGATGGTGCCGGTGATGCGGCAGGCATTGGATGCGGCGGGCGTCGATAAGCCTGATGCAGTGGCCGCGACCGTGGGGCCGGGGCTCGCCGGTGCTCTGCTGGTGGGGGCTTCCGCAGCAAAGGCCTATGCGGCGGCGTGGGACGTGCCTTTTTATGGGGTAAACCACCTGGGTGGACATGTGGCAGTGGCCAATTTGGAGGGCGAGGAGCTTCCTCATTCCATTGCGCTTTTGGTATCGGGCGGGCATTCCCAACTGCTGGAAGTTCAAGCGGTGGGTAAACCGATGAAGGAATTGGGTTCTACGCTTGACGACGCCGCCGGGGAAGCCTACGACAAGGTTGCACGGCTGCTCGGCTTGGGATATCCAGGCGGACCTGTGATAGATAAGCTCGCCGCGCGAGGTAACCGCAAAGCGATTCGCTTTCCCCGAGGACTTTCGCGTGCCGACGATCTACGCGGTGAGCATCGTTACAATTTTTCCTTCTCTGGGCTAAAGACATCAGTGGCGCGCTACGTGGAAAAGGCGGAACGCGAGCAGAGCGTGATCAGCGTTGAAGATGTATGTGCTTCTTTTCAAGAAGCAGTGTGTGACGTGCTAACGCACAAGGCGATCCTTGCCTGCCAGGACACCGGTGCCAAGGTTCTGCTTTTGGGCGGCGGTGTCGCAGCCAATTCACGATTGCGAGAGTTAGCTGCAGCGCGATGCCAAACTGCGGGCATTGAGCTTCGCGTCCCGCGCTTTAAATTATGTACGGATAATGGAGTAATGATTGCCGCTGTGGCGGCGCAGCTCATTCACGAGGGTGCCCCACAGTCGGGGTTACGTATTGGTACTGATACCTCGTTGGAAGTAGAGATTCCGCTTGTGTATGCGGCTACGTAG
>CpN1_445
GTGGCTAACGTCAACATCAAGCCCCTTGAGGACCGCGTTCTTGTCCAGATCAGCGAGGCAGAGACCACCACTGCATCTGGCCTGGTTATTCCAGATTCCGCTAAGGAAAAGCCACAAGAAGGTGTAGTTGTTGCAGCAGGTCCTGGCCGTTTTGACGGCGATGACCGGGTTCCTATGGACATCAAGGAGGGCGACACCGTTGTGTTCTCCAAGTACGGCGGAACCGAGCTGAAGTACAACGGTGAGGAATACCTCCTACTCAACGCTCGCGACGTTCTCGCGATCATTGAGAAGTAA
>CpN1_446
ATGGCAAAGCTGATTGCATTCAACCAGGAAGCCCGTGAAGGCATCCTGAAGGGTGTGGACACGCTGGCTAATGCGGTGAAAGTAACGCTTGGTCCCCGTGGACGCAACGTGGTACTGGAAAAAGCCTTTGGTAGCCCCACGGTTACCAACGATGGCGTGACTATCGCCCGCGAAATTGACGTTGAGGATCGCTTTGAAAACCTCGGCGTACAGCTTGTGAAATCGGTGGCCGTAAAGACCAACGATATTGCTGGCGACGGCACCACCACCGCAACGCTGCTGGCCCAAGCAGTTATTACAGAGGGCTTGCGCAACGTTGCAGCTGGAGCTAATCCTGTTGAGCTGAACCGAGGCATCCTTGCGGCAGCTGATAAAGCCGTGGAGAAGCTAGGCGAGCGTGCAGCGGAAGTAGCCTCTGCCGCAGACATTGCCAACGTAGCCACTGTTTCTTCTCGCGATGCTGAGATCGGTGACATGGTCGCCGCAGCAATGGAAAAAGTGGGCAAGGACGGTGTGGTAACGGTTGAAGAGTCTCAGTCCATCGAGTCCTACCTTGATGTGACCGAAGGAGTGTCCTTTGACAAGGGCTACCTATCTCCGTACTTCATCACCGACACCGACTCTCAACGAGCCGAGCTAGATGATCCGTACATTCTCCTCGTACGGAATAAGATCTCCTCGCTGCCGGACTTCCTGCCTTTGCTGGAAAAGACAGTCGAAGCGAACAAGCCGGTTCTTATCATCGCGGAAGACGTAGAGGGTGAGCCTCTGCAGACTCTCGTGGTGAACTCCATCCGGAAGACGCTGCGCGCTGTTGCCGTGAAGTCTCCGTATTTTGGTGAGCGTCGTAAAGCATTCATGGACGACCTCGCAGTGGTTACTAATGCCACCGTGGTGGACCCAGAGGTGGGCATTAACCTGAATGAAGCGGGCGTCGAGGTATTTGGTACCGCTCGTCGCGTCACTGTAACCAAAGACGAGACCATCATCGTGGATGGCGCGGGAACTTCCGAGGCGGTGGAGAATCGCCGTCAACAAATCCGTCGCGAGATCGAAAACACGGACTCCAGCTGGGATCGTGAAAAAGCTGAGGAGCGCCTGGCCAAGCTCTCTGGTGGCGTCGCTGTGATTAAAGTCGGTGCAGCCACGGAAACCGAGGTCTCCGAGCGTAAACTGCGTGTCGAAGACGCCATCAATGCTGCCCGTGCAGCGGCTCAGGAGGGCGTTATCGCGGGCGGTGGCTCCGCGCTTGTGCAGATTGCGAAGGAACTGCGCGTATACGCCGAAGAGTTTGAAGGCGACGCTAAGGTCGGCGTCAACGCTTTGGCCAATGCCTTGAGCAAGCCTGCTTATTGGATCGCCGACAACGCAGGTCTCGACGGTGCAGTTGTGGTCTCTAAGATCGCTGATTTGCCTAACGGGGAAGGCTTCAACGCTGCAACTTTGGAGTACGGGAACCTGATTGAACAGGGCATTATTGATCCTGTAAAGGTCACCCACTCTGCAGTGGTGAATGCAACCTCTGTTGCCCGGATGGTTCTGACCACCGAGGCATCTGTTGTGGAGAAGCCTGTTGAGGCTAAGCCACAGGCTGGTGGGCATCACCACCACCATCACCACTAG
>CpN1_447
ATGCGAATGATGGAAGAGAAAGGGCTAGCAGTGGCCGAAACAGAGACTGAACTCTCAAGTCTCGTACCGCGCGCTGCCGGGGGTGATTCTCGGTCGCTGCAACGAGTTATCTCCATCATTTACCCGAAGGTATTGAGCTACGCGCGCATTCGTCTGAGTGGCGGGCGACACCCCACCCCGGAGGACGTGGCTCAGGAAATTTGCTTGGCTGTGGCTACGTCGATAAGCAAATTTGTGGATCAGGGCAAGCCTTTTATGGCTTTTGTGTATGGCATCGCTTCCAACAAAGTCGCTGATGCCCACCGGGCGTATTCCCGTGATGTGGCCAACCCCACGGAAGACGTTCCAGAAACCGAGGTAGAACTCGAGACACCGGAATCGTTTGCGCTGGTAGCGGCCGGTAGTAACAGAGTTAAGGAACTTCTCGATTTACTAGGTGATAAGCCTCGCGAGATTATTACTCTTCGAGTTTTTGTGGGGCTCTCGGCTGAAGAAACAGCTGAGATTGTTGGAAGCACACCAGGTGCGGTGCGAGTAGCGCAGCATCGGGCACTTGCCACATTGCGCAAGGCATTAGAGCAGGAGAACTAA
>CpN1_448
ATGACAGAACGCCGTTGGGCGAGAGACGGGGTCGAGGCCGCGCAATCTGTTGAACAGTTGCGGGCAGACGATCAGTTTCTAACGCACCTGTCTCAGGGCGTTGACCCGACCGATGGGCAGGACCCGTTGGCTCGGTTGTTCTTGGATGCGCGCGCTGAGATTCAAACGAACGTCCCACAGGCTCCTACACTGGCGATGCTCGGCCTTGGTTCGGCGGAGGAGTTTCCTACAGGGGAGCTAGCTCCAGTGACAAACGAATCCGTGGATTCTTCCCAGCTTATCGACGCTCCCGCGGCCAAGGTGATCGAGCTTCCTCGCCGTAGATGGAATAATGCTTTTGCCCATGCCCTGGTTGGCGCAGCGGCAGCAACACTCATCATTGCTGGTGGTGGCACCGCTATCTATAACGCAGGCGAAGGTTCTGCGTTATATGCGTTGAATCAAAAGTTCTTTGGACAAACAACAAACACTGAAGCCGTTGTAGCCCTTGCCTCAAAGCTGGACCAGGCAAATGATCTCAACGCAAAGGGCGATAAGGAAGGCGCACGCCAGCTGCTGAAGCAGGCTCGAGAGCTGGTCAATATGCTTAATGCGCGTGACCGTGCGCAAGCCGAGGAAAGAATCAAAGAGGCCGAACGCGGCAGCAACGTAGCTCCGGTACCTCCGCCAGCTGAACCGGAAGCCTCCTCTGAAACTGTGGTTACTACTATGACCACCACAGTGACTGAAACCGTGACTGTGGAACCTACCCCGGCGCGTTCTACGTCAACGGCTCCAAGTACTGATCGTTCCGCAACCTCAAGTACTTCGCCTGTGGCCTCGACTCCTTCGCCTACCCCCGCGTTTGAGCTGCCGCAGCCGGAGCACTCTCAAGCCCACTAG
>CpN1_449
ATGCTTAGACAGATCAATATGGTTAAGCACGTGAACTTTGACTGGCAAATGCCCCGCGACCCCTTCGCTGATGATCCGAACGATCCTGCCTCGTTCTTAGATGAAGACGAGCCATTACCTCCGCTCAGCGAGGCTGAGAAAAGGCATATAGAAGAAGACCTACGGCTGGTTCAGCGGTTTAAAAAAGTCCTACAGCCCCGCGTGGCATCAACGGAATTTTCTTCCTCTGCGAAAGACTGCAACGAGGAACACTATTACGACTGGGACATCATGATGGAAAACATCCGTGCCACTCTCAACGGAGAGCTCAGCCCAGTCCACGAACCAAGTCTCAATCCCAACCCCCAGGCCTATGTTCCCTGGGATTATTGCTTAGGATATCTAGACGGGCTCGAGGCTCCCCGCTTCTTTTAA
>CpN1_450
ATGACGCAGCAGCGCGTATCTACTGGTGGCGACAACCCAGACAAAGTGGCTCTCGTTGGCCTGACATTTGATGATGTTCTCCTTCTCCCAGACGCATCTGACGTCATTCCGAGTGAAGTGTCTACATCTACGCAGCTCACCCGCAACATATCGCTGAACATCCCGATCATTTCTGCAGCCATGGATACGGTTACAGAGTCGCGCATGGCGATTGCTATGGCCCGCGAAGGCGGCATGGGTGTTTTGCACCGTAACCTTTCCATAGAGGAACAGGCTCAACACGTAGAGACAGTGAAGCGCTCTGAATCCGGTATGGTGACAGACCCAGTTACATGTTCCCCCGATATGAGCATCGCGGAGGTAGACGCTTTATGCGCACGCTTCCGAATCTCCGGTTTACCGGTAGTCGATGACAACGGGACCCTTTTGGGAATCTGCACTAACCGCGATATGCGCTTTGAGCAAGACTTCAGCATTAAAGTCTCGGAGATTATGACCCGGATGCCGCTTGTTGTGGCAGAAGAAGGCGTAACAAAGCAACAGGCGTTGAACCTGTTAAGTGCTAACAAGGTGGAGAAGCTGCCGATCGTCGATAAGCAAGGAAAGCTTGTCGGACTGATTACGGTGAAAGACTTTGTTAAGACCGAGCAGTATCCTCACGCTTCTAAGGACAGCACAGGTCGTCTGCTCGTCGGCGCTGGCATCGGAGTGGGGGAGGAGTCCTGGACTCGTGCCGGGGTGCTTGTCGACGCAGGCGTGGACGTGCTCGTTGTCGACTCCGCGCACGCGCACTCTAGCGGCGTTCTAGACATGGTTTCTCGTGTTAAGAAGGAATGGGGAGACCGCGTCGACGTTATTGGTGGAAACCTTGCTACTCGTTCAGCAGCAAAAGCCATGATTGAGGCAGGTGCCGACGCAATCAAGGTTGGCATTGGGCCTGGCTCGATATGCACAACTCGCGTTGTCGCAGGTGTAGGCGCACCCCAGATCACCGCGATTATGGAAGCTTCTGTTCCCGCACATGCAGCGGGCGTGCCAATCATTGCAGATGGTGGCATGCAATTCTCCGGCGATCTTGCAAAAGCACTGGCAGCAGGAGCGTCCTCTGTGATGCTTGGCTCAATGTTGGCAGGAACTGCAGAGGCCCCCGGAGAGATCGTCGTCGTGGGCGGAAAACAGTACAAACGCTACCGTGGCATGGGGTCCATGGGGGCAATGCAGGGCCGTGGCCTCAGCGGTGAGAAGCGCTCTTACTCTAAAGACCGGTATTTCCAGGCAGATGTGAAGAGCGAAGACAAGCTTGTTCCGGAAGGAATCGAAGGACGCGTCCCATTCCGTGGCTCCATCGAGGCCATCACTCATCAGCTAGTAGGCGGTCTACGCGCATCCATGGGCTACACCGGATCGGCTACCATAAACGATTTGTGGAACGCGCGCTTCGTCCAAATTACTTCTGCTGGGCTTCGTGAATCACACCCGCATCACATTCAGCAGACAGTTGAAGCACCTAACTACCACTAA
>CpN1_451
ATGCGTGATTACGTCGAAATTGGAATTGGCCGTGAGGCCCGCCGCACCTACGACCTCGATGACATCGCGGTCGTACCAGCGCGTCGAACACGTTCCTCCAAAGATGTGGATACTACCTGGCATATTGATGCCTATACCTTCAAAGTTCCATTCATGTCTCATCCCACCGACGCGCTGGCAAGCCCTGAATTTGTCATCGAGATGGATAAACAAGGTGGACTTGGCGTAATCAACGCGGAGGGCCTATGGGGCCGCCATGAGGACCTGGACTCGGTGATTAAAGAGATCGTGGAAGCTCACGGCCAAGATGAGCTCGATCTAGCATCATTTGGCAGAGCGACCAAGAAACTGCAGGAACTTCATGCCGCGGAATTGGATAAAGACCTGCTTACTGAGCGGATTGCTCAGGTGCGTGACTCCGGCGCAGTTGTTGCAGTGCGAGTATCACCGCAAAAATGTCGCGAGCTTGCGCCTTTGTTGATCAAAGCTGGAGTGGATCTGCTTATCATCCAGGGGACTATCATTTCCGCTGAATATGTAGAGACGAGTGGTGAACCACTTAATCTCAAAGAATTCATCGGTTCAATTGACGTGCCAGTAATCGCTGGTGGTGTCAGTGATTACACCACAGCGCTTCACCTCATGCGAGCTGGCGCGGTCGGCATTATCGCCGGCGGTGGCTCCAACACCAACGACCTCGCCTTAGGTATCGATGATTCCTTGGCCACTGCAATCGCAGACGTGGCCGCAGCACGCCGTGACTACCTCGATGAGACCGGAGGACGTTACGTTCACGTGATCGCAGATGGAAACATCAATAACTCGGGGCAGGCCGTCAAGGCTATTGCATGCGGTGCTGATGCCGTCATCCTAGGGGAGCCTCTTGCTAGGGCTACTGAAGCCGCAGGGAAAGGCCTCTTCTGGCCCTCGGCTGCAGCTCATCCTCGGTTCCCACGGGGCATTGTGGGGACCGTTGGAATTATCCCAACTACGGAGCGTGTCAGCCTAGAAGTCGTTTTGCATGGTCCATCGGCAAATGTGTTCGGTGAAGAAAATTTTGTTGGCGGTCTAAAGCGAGCTCTGGCTAAGTGTGGCTACACGGATTTAAAGAGCTTCCAAAAAGTTGAGTTGACGATCCGATAG
>CpN1_452
ATGTGTTTGACTGGCGTGGATTATTACTCCACGCTCGGTTACCAGCCCGGCATAGCGGTTGTTGCTGCAGGGGTGTTGGCGCCCATCGCCACGCTGGTTCTCGTTGCAGTGACGATGTTGGGCGCGGTACCTGTTTACCGACGCATCGCGCGAGAATCGCCAGACGGACAGGGATCCATCGCCGTGCTTTCCCACTTTGTGCATGGATGGAAAGGGAAGTTCCTTATCCTCGTCCTGCTCGGCTTTGCCGCAACGGACTTCACCATCACCATGACTTTGTCGGCTTCAGACGCCACAGCGCATCTGCTACACACGACTTCTAGCCCATGGACAATCCCACTTACGATCGCAATGTTGGCGTCACTAGCGTTGGTCTTTTATCGAGGTTTTACCGAGGCGATCAGGGTATCTGTGGTCTTAGTCAGTGTCTATTTGTTTCTGACTTTCGTTATCGTGCTTGCAGGGCTTATCCGTATCGGCTCGCACCCTTCCACGGTGGAGAACTGGTGGCATTCTGTCCTCGTGGCGCACCCGCAACCGTTGAGTATTGCCCTCGTTGCGCTGCTCGTTTTCCCCAAACTTGCGCTGGGCCTTTCCGGCTTTGAAACAGGTGTGGCAGTGTTACCCCAGATCGACGGCGGTGCGGAAGGCCGCGCTGGTAGAGTGCGCGCTGGCCGGAAGCTGCTTCTCGTAGCTGCGTCCATTATGAGCGTATTCCTCATAACCTCATCGATTGTGGTGACTCTGCTTGTCCCCGCGGAGGCACTCACCGGCCCCGCCAGCGGACGCGCTCTCGCATACCTTGCCCACGAGCAGTTTGGCCCGCTATTCGGCGGTGCTTATGACCTGGTAACCGTGGTGATCCTGTGGTTTGCGGGCGCCTCAGCCATGGCCGGCATGATTAATCTGATTCCGCGCTATCTGCCGCGTTACGGTATGGCACCTGCATGGGTGGTTAAAACGCGCCCGATGGTCAAAGTGGTGGCCGTTATTACTTTTGCTGTAGCTATAATTTTTAGAGCAAACGTGGATAAACAATCCGGAGCCTACGCTACGGGTGTCCTGGTTCTTTTATTATCTGGGGCATTGGCGGTCACACTATCATCTGCTGCGGATGCTCGGCGTAAGGTTGGCCCGCGATGGAAGCCCTACGCTTATGGTCTAGTGACCTTGGTATTGGGTTATACAACAGTAACCAATATGGTTGTGCGCCCCGAGGGGCTTAAAGTGGCTTTTTGGTTTATCGTGGCGATCATCGTGGTATCTATGGCTTCCCGAATGAGAAGGGCTTTTGAGCTTCGGAGCCCTATTATTGCTTATGACGAGAAGGCACTGCGCATTATAGATTCTGCGTGTGGTCCCTTCGCGATCATTGCGCATTCCTTAGGCGCTGCGGACCCAGCTGAATACGAGCGCAAAGAGCATGAAGTTCGTACCCGTAACCATATTCCGGATCTTCAATCCGTTATCTTTTTGGAGGTAGGAGTACGCGACGCCAGCGAATTTAACTCAGCGCTTATGGTCACGGGACACGTATGCGGGGATCATCGGATTCTTCGGACAGAAGCTGCTGCGGTCCCTAATGCTATCGCGGCTCTTGCCACAGACCTGCATCATCGTGGGAATGTGGACTTGTACTTCTCCTGGTCTCCAGGCTCTCCTGTGCGGGATATGCTGCGGTATCTGGCTATTGGCAAAGGCCAAAACGCAGTGGTAGTCCACGAGATAATTAGACGCGCTAATAAAGATGGGAAACCACATCCGCATGTGCACTTGGGTTAA
>CpN1_453
[truncated: 1,690,904 more chars]
