# Supplementary material for: Rapidly evolving changes and gene loss associated with host switching in Corynebacterium pseudotuberculosis
Source: PLoS One. 2018 Nov 12;13(11):e0207304. doi: 10.1371/journal.pone.0207304 (PMC6231662; doi:10.1371/journal.pone.0207304)
Supplement: S3 File — (ZIP) [file pone.0207304.s009.zip › S3_File.xlsx]

## Sheet: 1 Ovis
Foreground 1: Ovis
Transcript (RASTtk-based ID)	Bonferroni	FDR	P-Value	P-Value raw	Number of species included	Species included	HA foreground omega	HA background omega	HA kappa	H0 foreground omega	H0 background omega	H0 kappa	Correction code	Number of Sites under positive Selection	Site under positve Selection 1(1. Probability to be under positive selection;2. Position in amino acid sequence of anchor species;3. Position in nucleotide sequence of anchor species;4.Position in main protein alignment:fastp.clustalw.aln;5. Position in protein clustal subalignment: .aln;6. Position in to codon backtranslated clustal subalignment: Codon_aln.fasta; 7. Position in prank alignment (…	Site under positve Selection 2	Site under positve Selection 3	Site under positve Selection 4	Site under positve Selection 5	Site under positve Selection 6	Site under positve Selection 7	Site under positve Selection 8	Site under positve Selection 9	Site under positve Selection 10	Site under positve Selection 11	Site under positve Selection 12	Site under positve Selection 13	Site under positve Selection 14	Site under positve Selection 15	Site under positve Selection 16	Site under positve Selection 17	Site under positve Selection 18	Site under positve Selection 19	Site under positve Selection 20	Site under positve Selection 21	Site under positve Selection 22	Site under positve Selection 23	Site under positve Selection 24	Site under positve Selection 25	Site under positve Selection 26	Site under positve Selection 27	Site under positve Selection 28	Site under positve Selection 29	Site under positve Selection 30	Site under positve Selection 31	Site under positve Selection 32	Site under positve Selection 33	Site under positve Selection 34	Site under positve Selection 35
Cp1002B_1802	1.0989e-07	1.0989e-07	2.035e-09	2.035e-09	29	Cp1002B,"Cp162","Cp258","Cp262","Cp267","Cp29156","Cp31","Cp32","Cp33","Cp36","Cp48","Cp48252","CpC231","CpCIP5397","CpE19","CpE56","CpFRC41","CpI19","CpI37","CpMB14","CpMEX1","CpMEX25","CpMEX30","CpMEX9","CpN1","CpP54B96","CpPA01","CpPO222","CpVD57"	13.292	0.11673	3.7026	0.58975	0.492048	2.00127	0	3	1. 0.67122;2. 143;3. 427;4. 143;5. 143;6. 427;7. 143;8. 427;9. 427;10. N;11. AAC	1. 0.97688;2. 144;3. 430;4. 144;5. 144;6. 430;7. 144;8. 430;9. 430;10. S;11. TCA	1. 0.95772;2. 145;3. 433;4. 145;5. 145;6. 433;7. 145;8. 433;9. 433;10. C;11. TGC
Cp1002B_184	6.021e-05	3.0105e-05	1.115e-06	1.115e-06	28	Cp1002B,"Cp162","Cp258","Cp262","Cp267","Cp29156","Cp31","Cp32","Cp33","Cp36","Cp48","Cp48252","CpC231","CpCIP5397","CpE19","CpE56","CpFRC41","CpI19","CpI37","CpMEX1","CpMEX25","CpMEX30","CpMEX9","CpN1","CpP54B96","CpPA01","CpPO222","CpVD57"	33.9175	0.342619	4.47156	0.364852	0.364852	2.52185	0	13	1. 0.53485;2. 83;3. 247;4. 83;5. 83;6. 247;7. 86;8. 256;9. 187;10. V;11. GTA	1. 0.98835;2. 107;3. 319;4. 107;5. 107;6. 319;7. 110;8. 328;9. 259;10. A;11. GCG	1. 0.96116;2. 113;3. 337;4. 113;5. 113;6. 337;7. 116;8. 346;9. 277;10. R;11. AGG	1. 0.96784;2. 114;3. 340;4. 114;5. 114;6. 340;7. 117;8. 349;9. 280;10. N;11. AAC	1. 0.99785;2. 115;3. 343;4. 115;5. 115;6. 343;7. 118;8. 352;9. 283;10. R;11. CGC	1. 0.9912;2. 118;3. 352;4. 118;5. 118;6. 352;7. 121;8. 361;9. 292;10. G;11. GGA	1. 0.6152;2. 120;3. 358;4. 120;5. 120;6. 358;7. 123;8. 367;9. 298;10. L;11. CTG	1. 0.71;2. 121;3. 361;4. 121;5. 121;6. 361;7. 124;8. 370;9. 301;10. I;11. ATC	1. 0.53788;2. 125;3. 373;4. 125;5. 125;6. 373;7. 128;8. 382;9. 313;10. V;11. GTC	1. 0.54213;2. 136;3. 406;4. 136;5. 136;6. 406;7. 139;8. 415;9. 346;10. A;11. GCT	1. 0.97167;2. 137;3. 409;4. 137;5. 137;6. 409;7. 140;8. 418;9. 349;10. S;11. TCA	1. 0.69456;2. 139;3. 415;4. 139;5. 139;6. 415;7. 142;8. 424;9. 355;10. Y;11. TAC	1. 0.652;2. 223;3. 667;4. 223;5. 223;6. 667;7. 233;8. 697;9. 553;10. D;11. GAC
Cp1002B_646	0.00453438	0.00151146	8.397e-05	8.397e-05	17	Cp1002B,"Cp262","Cp267","Cp29156","Cp48252","CpC231","CpE56","CpFRC41","CpI19","CpMEX1","CpMEX25","CpMEX9","CpN1","CpP54B96","CpPA01","CpPO222","CpVD57"	12.5956	0.11959	6.33208	0.15386	0.15386	2.43024	0	2	1. 0.98403;2. 169;3. 505;4. 203;5. 194;6. 580;7. 194;8. 580;9. 505;10. Y;11. TAT	1. 0.9066;2. 170;3. 508;4. 204;5. 195;6. 583;7. 195;8. 583;9. 508;10. E;11. GAA
Cp1002B_1184	0.0068094	0.00158004	0.0001261	0.0001261	29	Cp1002B,"Cp162","Cp258","Cp262","Cp267","Cp29156","Cp31","Cp32","Cp33","Cp36","Cp48","Cp48252","CpC231","CpCIP5397","CpE19","CpE56","CpFRC41","CpI19","CpI37","CpMB14","CpMEX1","CpMEX25","CpMEX30","CpMEX9","CpN1","CpP54B96","CpPA01","CpPO222","CpVD57"	2.12455	0.22688	4.31438	0.227849	0.22761	4.05671	0	1	1. 0.59316;2. 519;3. 1555;4. 520;5. 520;6. 1558;7. 552;8. 1654;9. 1420;10. Q;11. CAA
Cp1002B_1514	0.0079002	0.00158004	0.0001463	0.0001463	29	Cp1002B,"Cp162","Cp258","Cp262","Cp267","Cp29156","Cp31","Cp32","Cp33","Cp36","Cp48","Cp48252","CpC231","CpCIP5397","CpE19","CpE56","CpFRC41","CpI19","CpI37","CpMB14","CpMEX1","CpMEX25","CpMEX30","CpMEX9","CpN1","CpP54B96","CpPA01","CpPO222","CpVD57"	7.30932	0.13749	4.51302	0.5645	0.13859	3.59053	0	2	1. 0.98191;2. 6;3. 16;4. 6;5. 6;6. 16;7. 6;8. 16;9. 16;10. S;11. TCG	1. 0.8875;2. 161;3. 481;4. 161;5. 161;6. 481;7. 161;8. 481;9. 481;10. D;11. GAC
Cp1002B_95	0.0173934	0.0028989	0.0003221	0.0003221	17	Cp1002B,"Cp267","Cp29156","Cp48252","CpC231","CpE56","CpFRC41","CpI19","CpMEX1","CpMEX25","CpMEX30","CpMEX9","CpN1","CpP54B96","CpPA01","CpPO222","CpVD57"	30.867	0.39966		0.37272	0.37272	5.18004	0	3	1. 0.53288;2. 14;3. 40;4. 14;5. 14;6. 40;7. 14;8. 40;9. 40;10. A;11. GCG	1. 0.97133;2. 71;3. 211;4. 71;5. 71;6. 211;7. 71;8. 211;9. 211;10. S;11. AGC	1. 0.59307;2. 72;3. 214;4. 72;5. 72;6. 214;7. 72;8. 214;9. 214;10. K;11. AAA
Cp1002B_45	0.0444852	0.00635503	0.0008238	0.0008238	18	Cp1002B,"Cp162","Cp267","Cp29156","Cp48252","CpC231","CpE56","CpFRC41","CpI19","CpI37","CpMEX1","CpMEX25","CpMEX9","CpN1","CpP54B96","CpPA01","CpPO222","CpVD57"	3.47916	0.24319	2.88889	0.21323	0.21323	2.08472	0	5	1. 0.42956;2. 245;3. 733;4. 245;5. 245;6. 733;7. 245;8. 733;9. 733;10. T;11. ACC	1. 0.46636;2. 330;3. 988;4. 330;5. 330;6. 988;7. 330;8. 988;9. 988;10. A;11. GCA	1. 0.46309;2. 344;3. 1030;4. 344;5. 344;6. 1030;7. 344;8. 1030;9. 1030;10. I;11. ATT	1. 0.95574;2. 372;3. 1114;4. 372;5. 372;6. 1114;7. 372;8. 1114;9. 1114;10. Y;11. TAT	1. 0.47582;2. 373;3. 1117;4. 373;5. 373;6. 1117;7. 373;8. 1117;9. 1117;10. G;11. GGC
Cp1002B_499	0.219456	0.027432	0.004064	0.004064	29	Cp1002B,"Cp162","Cp258","Cp262","Cp267","Cp29156","Cp31","Cp32","Cp33","Cp36","Cp48","Cp48252","CpC231","CpCIP5397","CpE19","CpE56","CpFRC41","CpI19","CpI37","CpMB14","CpMEX1","CpMEX25","CpMEX30","CpMEX9","CpN1","CpP54B96","CpPA01","CpPO222","CpVD57"	1.61293	0.14398	6.16457	0.18561	0.15272	6.1602	0	1	1. 0.96083;2. 361;3. 1081;4. 361;5. 361;6. 1081;7. 361;8. 1081;9. 1081;10. V;11. GTT
Cp1002B_50	0.504306	0.056034	0.009339	0.009339	26	Cp1002B,"Cp162","Cp267","Cp29156","Cp31","Cp32","Cp33","Cp36","Cp48","Cp48252","CpC231","CpE19","CpE56","CpFRC41","CpI19","CpI37","CpMB14","CpMEX1","CpMEX25","CpMEX30","CpMEX9","CpN1","CpP54B96","CpPA01","CpPO222","CpVD57"	1.63949	0.29491	7.11568	0.51083	0.34073	6.0856	0	4	1. 0.60176;2. 72;3. 214;4. 109;5. 109;6. 325;7. 117;8. 349;9. 214;10. A;11. GCG	1. 0.61063;2. 103;3. 307;4. 140;5. 140;6. 418;7. 148;8. 442;9. 307;10. H;11. CAC	1. 0.60866;2. 256;3. 766;4. 293;5. 293;6. 877;7. 301;8. 901;9. 766;10. E;11. GAG	1. 0.89141;2. 310;3. 928;4. 347;5. 347;6. 1039;7. 355;8. 1063;9. 928;10. G;11. GGC
Cp1002B_179	0.88236	0.088236	0.01634	0.01634	18	Cp1002B,"Cp162","Cp267","Cp29156","Cp48252","CpC231","CpE56","CpFRC41","CpI19","CpI37","CpMEX1","CpMEX25","CpMEX9","CpN1","CpP54B96","CpPA01","CpPO222","CpVD57"	3.91007	0.12414		0.29834	0		0	1	1. 0.83056;2. 20;3. 58;4. 20;5. 20;6. 58;7. 20;8. 58;9. 58;10. C;11. TGC
Cp1002B_1885	1	0.212662	0.04332	0.04332	29	Cp1002B,"Cp162","Cp258","Cp262","Cp267","Cp29156","Cp31","Cp32","Cp33","Cp36","Cp48","Cp48252","CpC231","CpCIP5397","CpE19","CpE56","CpFRC41","CpI19","CpI37","CpMB14","CpMEX1","CpMEX25","CpMEX30","CpMEX9","CpN1","CpP54B96","CpPA01","CpPO222","CpVD57"	2.435	0.4678		0.48302	0.48302		0	3	1. 0.50656;2. 10;3. 28;4. 11;5. 11;6. 31;7. 11;8. 31;9. 7;10. K;11. AAG	1. 0.50607;2. 140;3. 418;4. 141;5. 141;6. 421;7. 141;8. 421;9. 397;10. D;11. GAT	1. 0.75348;2. 147;3. 439;4. 148;5. 148;6. 442;7. 148;8. 442;9. 418;10. D;11. GAT
Cp1002B_1658	1	0.234135	0.05203	0.05203	29	Cp1002B,"Cp162","Cp258","Cp262","Cp267","Cp29156","Cp31","Cp32","Cp33","Cp36","Cp48","Cp48252","CpC231","CpCIP5397","CpE19","CpE56","CpFRC41","CpI19","CpI37","CpMB14","CpMEX1","CpMEX25","CpMEX30","CpMEX9","CpN1","CpP54B96","CpPA01","CpPO222","CpVD57"	2.77368	0.06942	7.04186	0.05029	0.05029	4.19221	0	1	1. 0.74575;2. 264;3. 790;4. 264;5. 264;6. 790;7. 264;8. 790;9. 790;10. S;11. AGC
Cp1002B_1789	1	0.532523	0.1282	0.1282	29	Cp1002B,"Cp162","Cp258","Cp262","Cp267","Cp29156","Cp31","Cp32","Cp33","Cp36","Cp48","Cp48252","CpC231","CpCIP5397","CpE19","CpE56","CpFRC41","CpI19","CpI37","CpMB14","CpMEX1","CpMEX25","CpMEX30","CpMEX9","CpN1","CpP54B96","CpPA01","CpPO222","CpVD57"	12.164	0.10736		1	0.10723		0	1	1. 0.93519;2. 6;3. 16;4. 59;5. 59;6. 175;7. 82;8. 244;9. 16;10. S;11. AGT
Cp1002B_1310	1	0.608271	0.1577	0.1577	29	Cp1002B,"Cp162","Cp258","Cp262","Cp267","Cp29156","Cp31","Cp32","Cp33","Cp36","Cp48","Cp48252","CpC231","CpCIP5397","CpE19","CpE56","CpFRC41","CpI19","CpI37","CpMB14","CpMEX1","CpMEX25","CpMEX30","CpMEX9","CpN1","CpP54B96","CpPA01","CpPO222","CpVD57"	4.58541	0		0.51852	0		0	1	1. 0.75637;2. 237;3. 709;4. 237;5. 237;6. 709;7. 237;8. 709;9. 709;10. A;11. GCC
Cp1002B_1516	1	0.64332	0.1787	0.1787	29	Cp1002B,"Cp162","Cp258","Cp262","Cp267","Cp29156","Cp31","Cp32","Cp33","Cp36","Cp48","Cp48252","CpC231","CpCIP5397","CpE19","CpE56","CpFRC41","CpI19","CpI37","CpMB14","CpMEX1","CpMEX25","CpMEX30","CpMEX9","CpN1","CpP54B96","CpPA01","CpPO222","CpVD57"	8.46306	0.26343		0.542211	0.27282		0	2	1. 0.53506;2. 76;3. 226;4. 76;5. 76;6. 226;7. 76;8. 226;9. 226;10. T;11. ACC	1. 0.55543;2. 155;3. 463;4. 155;5. 155;6. 463;7. 155;8. 463;9. 463;10. Q;11. CAG
Cp1002B_1973	1	0.659138	0.1953	0.1953	29	Cp1002B,"Cp162","Cp258","Cp262","Cp267","Cp29156","Cp31","Cp32","Cp33","Cp36","Cp48","Cp48252","CpC231","CpCIP5397","CpE19","CpE56","CpFRC41","CpI19","CpI37","CpMB14","CpMEX1","CpMEX25","CpMEX30","CpMEX9","CpN1","CpP54B96","CpPA01","CpPO222","CpVD57"	3.67264	0.04644		0.509997	0.0500865		0	1	1. 0.73361;2. 211;3. 631;4. 211;5. 211;6. 631;7. 211;8. 631;9. 631;10. V;11. GTT
Cp1002B_385	1	0.81	0.255	0.255	29	Cp1002B,"Cp162","Cp258","Cp262","Cp267","Cp29156","Cp31","Cp32","Cp33","Cp36","Cp48","Cp48252","CpC231","CpCIP5397","CpE19","CpE56","CpFRC41","CpI19","CpI37","CpMB14","CpMEX1","CpMEX25","CpMEX30","CpMEX9","CpN1","CpP54B96","CpPA01","CpPO222","CpVD57"	12.2347	0.41144		1	0.425269		0	1	1. 0.74559;2. 38;3. 112;4. 38;5. 38;6. 112;7. 38;8. 112;9. 112;10. C;11. TGT
Cp1002B_331	1	0.833021	0.2808	0.2808	29	Cp1002B,"Cp162","Cp258","Cp262","Cp267","Cp29156","Cp31","Cp32","Cp33","Cp36","Cp48","Cp48252","CpC231","CpCIP5397","CpE19","CpE56","CpFRC41","CpI19","CpI37","CpMB14","CpMEX1","CpMEX25","CpMEX30","CpMEX9","CpN1","CpP54B96","CpPA01","CpPO222","CpVD57"	1.01051	0		0.20253	0		0	2	1. 0.86932;2. 252;3. 754;4. 269;5. 269;6. 805;7. 269;8. 805;9. 754;10. A;11. GCG	1. 0.87057;2. 309;3. 925;4. 326;5. 326;6. 976;7. 326;8. 976;9. 925;10. G;11. GGG
Cp1002B_362	1	0.833021	0.2931	0.2931	29	Cp1002B,"Cp162","Cp258","Cp262","Cp267","Cp29156","Cp31","Cp32","Cp33","Cp36","Cp48","Cp48252","CpC231","CpCIP5397","CpE19","CpE56","CpFRC41","CpI19","CpI37","CpMB14","CpMEX1","CpMEX25","CpMEX30","CpMEX9","CpN1","CpP54B96","CpPA01","CpPO222","CpVD57"	15.1448	0		1	0		0	10	1. 0.40008;2. 3;3. 7;4. 3;5. 3;6. 7;7. 3;8. 7;9. 7;10. E;11. GAA	1. 0.40008;2. 36;3. 106;4. 36;5. 36;6. 106;7. 36;8. 106;9. 106;10. E;11. GAA	1. 0.40019;2. 45;3. 133;4. 45;5. 45;6. 133;7. 45;8. 133;9. 133;10. P;11. CCA	1. 0.40012;2. 46;3. 136;4. 46;5. 46;6. 136;7. 46;8. 136;9. 136;10. Q;11. CAG	1. 0.40027;2. 69;3. 205;4. 69;5. 69;6. 205;7. 69;8. 205;9. 205;10. L;11. CTA	1. 0.40012;2. 95;3. 283;4. 95;5. 95;6. 283;7. 95;8. 283;9. 283;10. Q;11. CAG	1. 0.78229;2. 97;3. 289;4. 97;5. 97;6. 289;7. 97;8. 289;9. 289;10. C;11. TGT	1. 0.40012;2. 100;3. 298;4. 100;5. 100;6. 298;7. 100;8. 298;9. 298;10. Q;11. CAG	1. 0.40012;2. 115;3. 343;4. 115;5. 115;6. 343;7. 115;8. 343;9. 343;10. Q;11. CAG	1. 0.40008;2. 117;3. 349;4. 117;5. 117;6. 349;7. 117;8. 349;9. 349;10. E;11. GAA
Cp1002B_1939	1	0.958114	0.3621	0.3621	29	Cp1002B,"Cp162","Cp258","Cp262","Cp267","Cp29156","Cp31","Cp32","Cp33","Cp36","Cp48","Cp48252","CpC231","CpCIP5397","CpE19","CpE56","CpFRC41","CpI19","CpI37","CpMB14","CpMEX1","CpMEX25","CpMEX30","CpMEX9","CpN1","CpP54B96","CpPA01","CpPO222","CpVD57"	136.809	0.14217	9.17003	1	0.14395	9.1139	0	2	1. 0.9662;2. 73;3. 217;4. 73;5. 73;6. 217;7. 73;8. 217;9. 217;10. G;11. GGG	1. 0.94836;2. 147;3. 439;4. 147;5. 147;6. 439;7. 147;8. 439;9. 439;10. V;11. GTG
Cp1002B_803	1	0.958114	0.3726	0.3726	29	Cp1002B,"Cp162","Cp258","Cp262","Cp267","Cp29156","Cp31","Cp32","Cp33","Cp36","Cp48","Cp48252","CpC231","CpCIP5397","CpE19","CpE56","CpFRC41","CpI19","CpI37","CpMB14","CpMEX1","CpMEX25","CpMEX30","CpMEX9","CpN1","CpP54B96","CpPA01","CpPO222","CpVD57"	1.95755	0.07472		0.154548	0.0810143		0	1	1. 0.68236;2. 53;3. 157;4. 54;5. 54;6. 160;7. 54;8. 160;9. 157;10. S;11. TCG
Cp1002B_2112	1	1	0.4076	0.4076	29	Cp1002B,"Cp162","Cp258","Cp262","Cp267","Cp29156","Cp31","Cp32","Cp33","Cp36","Cp48","Cp48252","CpC231","CpCIP5397","CpE19","CpE56","CpFRC41","CpI19","CpI37","CpMB14","CpMEX1","CpMEX25","CpMEX30","CpMEX9","CpN1","CpP54B96","CpPA01","CpPO222","CpVD57"	106.34	0.24438	2.45071	1	0.24228	2.39356	0	1	1. 0.90136;2. 39;3. 115;4. 39;5. 39;6. 115;7. 39;8. 115;9. 115;10. E;11. GAA
Cp1002B_377	1	1	0.4505	0.4505	29	Cp1002B,"Cp162","Cp258","Cp262","Cp267","Cp29156","Cp31","Cp32","Cp33","Cp36","Cp48","Cp48252","CpC231","CpCIP5397","CpE19","CpE56","CpFRC41","CpI19","CpI37","CpMB14","CpMEX1","CpMEX25","CpMEX30","CpMEX9","CpN1","CpP54B96","CpPA01","CpPO222","CpVD57"	100.353	0.10896	9.96669	1	0.10924	9.895	0	1	1. 0.71221;2. 372;3. 1114;4. 372;5. 372;6. 1114;7. 372;8. 1114;9. 1114;10. I;11. ATA
Cp1002B_2121	1	1	0.4881	0.4881	29	Cp1002B,"Cp162","Cp258","Cp262","Cp267","Cp29156","Cp31","Cp32","Cp33","Cp36","Cp48","Cp48252","CpC231","CpCIP5397","CpE19","CpE56","CpFRC41","CpI19","CpI37","CpMB14","CpMEX1","CpMEX25","CpMEX30","CpMEX9","CpN1","CpP54B96","CpPA01","CpPO222","CpVD57"	1.78915	0		0.54806	0		0	1	1. 0.68133;2. 44;3. 130;4. 44;5. 44;6. 130;7. 44;8. 130;9. 130;10. R;11. CGG
Cp1002B_152	1	1	0.499	0.499	29	Cp1002B,"Cp162","Cp258","Cp262","Cp267","Cp29156","Cp31","Cp32","Cp33","Cp36","Cp48","Cp48252","CpC231","CpCIP5397","CpE19","CpE56","CpFRC41","CpI19","CpI37","CpMB14","CpMEX1","CpMEX25","CpMEX30","CpMEX9","CpN1","CpP54B96","CpPA01","CpPO222","CpVD57"	2.03648	0.30444	5.48694	1	0.30458	5.46235	0	4	1. 0.80249;2. 205;3. 613;4. 205;5. 205;6. 613;7. 205;8. 613;9. 613;10. I;11. ATC	1. 0.80593;2. 206;3. 616;4. 206;5. 206;6. 616;7. 206;8. 616;9. 616;10. D;11. GAC	1. 0.80507;2. 244;3. 730;4. 244;5. 244;6. 730;7. 244;8. 730;9. 730;10. A;11. GCT	1. 0.8047;2. 255;3. 763;4. 255;5. 255;6. 763;7. 255;8. 763;9. 763;10. V;11. GTG
Cp1002B_227	1	1	0.5277	0.5277	29	Cp1002B,"Cp162","Cp258","Cp262","Cp267","Cp29156","Cp31","Cp32","Cp33","Cp36","Cp48","Cp48252","CpC231","CpCIP5397","CpE19","CpE56","CpFRC41","CpI19","CpI37","CpMB14","CpMEX1","CpMEX25","CpMEX30","CpMEX9","CpN1","CpP54B96","CpPA01","CpPO222","CpVD57"	0.946503	0.43606	4.24882	0.57026	0.46032	4.12979	0	4	1. 0.5302;2. 81;3. 241;4. 81;5. 81;6. 241;7. 81;8. 241;9. 97;10. Q;11. CAA	1. 0.45753;2. 128;3. 382;4. 128;5. 128;6. 382;7. 128;8. 382;9. 238;10. S;11. TCG	1. 0.52755;2. 215;3. 643;4. 215;5. 215;6. 643;7. 215;8. 643;9. 499;10. F;11. TTC	1. 0.52722;2. 223;3. 667;4. 223;5. 223;6. 667;7. 223;8. 667;9. 523;10. H;11. CAT
Cp1002B_233	1	1	0.5329	0.5329	29	Cp1002B,"Cp162","Cp258","Cp262","Cp267","Cp29156","Cp31","Cp32","Cp33","Cp36","Cp48","Cp48252","CpC231","CpCIP5397","CpE19","CpE56","CpFRC41","CpI19","CpI37","CpMB14","CpMEX1","CpMEX25","CpMEX30","CpMEX9","CpN1","CpP54B96","CpPA01","CpPO222","CpVD57"	1.20216	0.45027		0.60702	0.48467		0	2	1. 0.54355;2. 49;3. 145;4. 49;5. 49;6. 145;7. 49;8. 145;9. 145;10. T;11. ACG	1. 0.55509;2. 100;3. 298;4. 100;5. 100;6. 298;7. 100;8. 298;9. 298;10. Q;11. CAA
Cp1002B_629	1	1	0.5404	0.5404	29	Cp1002B,"Cp162","Cp258","Cp262","Cp267","Cp29156","Cp31","Cp32","Cp33","Cp36","Cp48","Cp48252","CpC231","CpCIP5397","CpE19","CpE56","CpFRC41","CpI19","CpI37","CpMB14","CpMEX1","CpMEX25","CpMEX30","CpMEX9","CpN1","CpP54B96","CpPA01","CpPO222","CpVD57"	1.61874	0.60319		0.65897	0.65897		0	3	1. 0.55352;2. 2;3. 4;4. 2;5. 2;6. 4;7. 2;8. 4;9. 4;10. S;11. TCT	1. 0.56176;2. 49;3. 145;4. 49;5. 49;6. 145;7. 49;8. 145;9. 145;10. Q;11. CAG	1. 0.52734;2. 99;3. 295;4. 99;5. 99;6. 295;7. 99;8. 295;9. 295;10. S;11. TCC
Cp1002B_267	1	1	0.5452	0.5452	29	Cp1002B,"Cp162","Cp258","Cp262","Cp267","Cp29156","Cp31","Cp32","Cp33","Cp36","Cp48","Cp48252","CpC231","CpCIP5397","CpE19","CpE56","CpFRC41","CpI19","CpI37","CpMB14","CpMEX1","CpMEX25","CpMEX30","CpMEX9","CpN1","CpP54B96","CpPA01","CpPO222","CpVD57"	27.1252	0.07866	4.41326	0.10133	0.09022	4.14413	0	1	1. 0.878;2. 214;3. 640;4. 214;5. 214;6. 640;7. 214;8. 640;9. 451;10. A;11. GCC
Cp1002B_380	1	1	0.5898	0.5898	29	Cp1002B,"Cp162","Cp258","Cp262","Cp267","Cp29156","Cp31","Cp32","Cp33","Cp36","Cp48","Cp48252","CpC231","CpCIP5397","CpE19","CpE56","CpFRC41","CpI19","CpI37","CpMB14","CpMEX1","CpMEX25","CpMEX30","CpMEX9","CpN1","CpP54B96","CpPA01","CpPO222","CpVD57"	2.90377	0.08683	7.46874	0.54726	0.08672	6.47698	0	1	1. 0.80876;2. 190;3. 568;4. 190;5. 190;6. 568;7. 190;8. 568;9. 568;10. S;11. TCT
Cp1002B_257	1	1	0.6018	0.6018	29	Cp1002B,"Cp162","Cp258","Cp262","Cp267","Cp29156","Cp31","Cp32","Cp33","Cp36","Cp48","Cp48252","CpC231","CpCIP5397","CpE19","CpE56","CpFRC41","CpI19","CpI37","CpMB14","CpMEX1","CpMEX25","CpMEX30","CpMEX9","CpN1","CpP54B96","CpPA01","CpPO222","CpVD57"	72.2727	0.07778	3.82235	1	0.07855	3.80756	0	1	1. 0.93369;2. 253;3. 757;4. 253;5. 253;6. 757;7. 253;8. 757;9. 757;10. E;11. GAG
Cp1002B_1909	1	1	0.6568	0.6568	29	Cp1002B,"Cp162","Cp258","Cp262","Cp267","Cp29156","Cp31","Cp32","Cp33","Cp36","Cp48","Cp48252","CpC231","CpCIP5397","CpE19","CpE56","CpFRC41","CpI19","CpI37","CpMB14","CpMEX1","CpMEX25","CpMEX30","CpMEX9","CpN1","CpP54B96","CpPA01","CpPO222","CpVD57"	2.06278	0.29611		1	0.29653		0	2	1. 0.65692;2. 259;3. 775;4. 259;5. 259;6. 775;7. 259;8. 775;9. 775;10. A;11. GCG	1. 0.65558;2. 284;3. 850;4. 284;5. 284;6. 850;7. 284;8. 850;9. 850;10. S;11. TCG
Cp1002B_1952	1	1	0.6585	0.6585	29	Cp1002B,"Cp162","Cp258","Cp262","Cp267","Cp29156","Cp31","Cp32","Cp33","Cp36","Cp48","Cp48252","CpC231","CpCIP5397","CpE19","CpE56","CpFRC41","CpI19","CpI37","CpMB14","CpMEX1","CpMEX25","CpMEX30","CpMEX9","CpN1","CpP54B96","CpPA01","CpPO222","CpVD57"	2.1949	0.06717	5.5663	0.425021	0.06682	5.13486	0	1	1. 0.81567;2. 93;3. 277;4. 93;5. 93;6. 277;7. 93;8. 277;9. 277;10. L;11. CTT
Cp1002B_1642	1	1	0.6681	0.6681	29	Cp1002B,"Cp162","Cp258","Cp262","Cp267","Cp29156","Cp31","Cp32","Cp33","Cp36","Cp48","Cp48252","CpC231","CpCIP5397","CpE19","CpE56","CpFRC41","CpI19","CpI37","CpMB14","CpMEX1","CpMEX25","CpMEX30","CpMEX9","CpN1","CpP54B96","CpPA01","CpPO222","CpVD57"	1.63153	0.114307	7.82063	0.467891	0.11358	6.56159	0	1	1. 0.7363;2. 38;3. 112;4. 38;5. 38;6. 112;7. 38;8. 112;9. 112;10. A;11. GCG
Cp1002B_1472	1	1	0.7362	0.7362	29	Cp1002B,"Cp162","Cp258","Cp262","Cp267","Cp29156","Cp31","Cp32","Cp33","Cp36","Cp48","Cp48252","CpC231","CpCIP5397","CpE19","CpE56","CpFRC41","CpI19","CpI37","CpMB14","CpMEX1","CpMEX25","CpMEX30","CpMEX9","CpN1","CpP54B96","CpPA01","CpPO222","CpVD57"	1.46102	0.36949	9.02277	1	0.36924	8.92689	0	3	1. 0.68191;2. 41;3. 121;4. 41;5. 41;6. 121;7. 41;8. 121;9. 40;10. E;11. GAG	1. 0.68372;2. 404;3. 1210;4. 404;5. 404;6. 1210;7. 404;8. 1210;9. 1129;10. Q;11. CAA	1. 0.68097;2. 411;3. 1231;4. 411;5. 411;6. 1231;7. 411;8. 1231;9. 1150;10. A;11. GCT
Cp1002B_1773	1	1	0.8596	0.8596	29	Cp1002B,"Cp162","Cp258","Cp262","Cp267","Cp29156","Cp31","Cp32","Cp33","Cp36","Cp48","Cp48252","CpC231","CpCIP5397","CpE19","CpE56","CpFRC41","CpI19","CpI37","CpMB14","CpMEX1","CpMEX25","CpMEX30","CpMEX9","CpN1","CpP54B96","CpPA01","CpPO222","CpVD57"	0.95478	0.35288	3.2513	0.99816	0.35491	3.32859	0	2	1. 0.61438;2. 204;3. 610;4. 204;5. 204;6. 610;7. 204;8. 610;9. 610;10. T;11. ACG	1. 0.61397;2. 440;3. 1318;4. 440;5. 440;6. 1318;7. 440;8. 1318;9. 1318;10. A;11. GCT
Cp1002B_1035	1	1	0.9244	0.9244	29	Cp1002B,"Cp162","Cp258","Cp262","Cp267","Cp29156","Cp31","Cp32","Cp33","Cp36","Cp48","Cp48252","CpC231","CpCIP5397","CpE19","CpE56","CpFRC41","CpI19","CpI37","CpMB14","CpMEX1","CpMEX25","CpMEX30","CpMEX9","CpN1","CpP54B96","CpPA01","CpPO222","CpVD57"	1.11635	0.40227	3.15257	1	0.4024	3.1508	0	3	1. 0.68468;2. 86;3. 256;4. 86;5. 86;6. 256;7. 86;8. 256;9. 256;10. T;11. ACT	1. 0.68774;2. 254;3. 760;4. 254;5. 254;6. 760;7. 254;8. 760;9. 760;10. A;11. GCC	1. 0.68565;2. 417;3. 1249;4. 417;5. 417;6. 1249;7. 417;8. 1249;9. 1249;10. C;11. TGC
Cp1002B_1579	1	1	0.9703	0.9703	29	Cp1002B,"Cp162","Cp258","Cp262","Cp267","Cp29156","Cp31","Cp32","Cp33","Cp36","Cp48","Cp48252","CpC231","CpCIP5397","CpE19","CpE56","CpFRC41","CpI19","CpI37","CpMB14","CpMEX1","CpMEX25","CpMEX30","CpMEX9","CpN1","CpP54B96","CpPA01","CpPO222","CpVD57"	0.954946	0.23534		1	0.23532		0	2	1. 0.68203;2. 30;3. 88;4. 30;5. 30;6. 88;7. 30;8. 88;9. 88;10. T;11. ACG	1. 0.68008;2. 286;3. 856;4. 286;5. 286;6. 856;7. 286;8. 856;9. 856;10. T;11. ACC
Cp1002B_393	1	1	0.9803	0.9803	29	Cp1002B,"Cp162","Cp258","Cp262","Cp267","Cp29156","Cp31","Cp32","Cp33","Cp36","Cp48","Cp48252","CpC231","CpCIP5397","CpE19","CpE56","CpFRC41","CpI19","CpI37","CpMB14","CpMEX1","CpMEX25","CpMEX30","CpMEX9","CpN1","CpP54B96","CpPA01","CpPO222","CpVD57"	0.942531	0.19365	6.94409	0.942507	0.19364	6.94409	0	2	1. 0.73537;2. 77;3. 229;4. 77;5. 77;6. 229;7. 77;8. 229;9. 229;10. I;11. ATA	1. 0.73492;2. 141;3. 421;4. 141;5. 141;6. 421;7. 141;8. 421;9. 421;10. V;11. GTG
Cp1002B_2096	1	1	0.9839	0.9839	29	Cp1002B,"Cp162","Cp258","Cp262","Cp267","Cp29156","Cp31","Cp32","Cp33","Cp36","Cp48","Cp48252","CpC231","CpCIP5397","CpE19","CpE56","CpFRC41","CpI19","CpI37","CpMB14","CpMEX1","CpMEX25","CpMEX30","CpMEX9","CpN1","CpP54B96","CpPA01","CpPO222","CpVD57"	0.88344	0.88344	3.75158	0.88344	0.88344	3.75155	0	2	1. 0.40661;2. 50;3. 148;4. 50;5. 50;6. 148;7. 50;8. 148;9. 148;10. F;11. TTT	1. 0.40608;2. 140;3. 418;4. 140;5. 140;6. 418;7. 140;8. 418;9. 418;10. L;11. CTT
Cp1002B_1148	1	1	0.9865	0.9865	29	Cp1002B,"Cp162","Cp258","Cp262","Cp267","Cp29156","Cp31","Cp32","Cp33","Cp36","Cp48","Cp48252","CpC231","CpCIP5397","CpE19","CpE56","CpFRC41","CpI19","CpI37","CpMB14","CpMEX1","CpMEX25","CpMEX30","CpMEX9","CpN1","CpP54B96","CpPA01","CpPO222","CpVD57"	1	1		0.99993	0.99993		0	2	1. 0.48771;2. 127;3. 379;4. 127;5. 127;6. 379;7. 127;8. 379;9. 379;10. A;11. GCA	1. 0.48896;2. 186;3. 556;4. 186;5. 186;6. 556;7. 186;8. 556;9. 556;10. K;11. AAG
Cp1002B_1458	1	1	0.9876	0.9876	29	Cp1002B,"Cp162","Cp258","Cp262","Cp267","Cp29156","Cp31","Cp32","Cp33","Cp36","Cp48","Cp48252","CpC231","CpCIP5397","CpE19","CpE56","CpFRC41","CpI19","CpI37","CpMB14","CpMEX1","CpMEX25","CpMEX30","CpMEX9","CpN1","CpP54B96","CpPA01","CpPO222","CpVD57"	1.01872	0.30797	3.64131	1	0.30799	3.6405	0	3	1. 0.70389;2. 8;3. 22;4. 8;5. 8;6. 22;7. 8;8. 22;9. 22;10. V;11. GTC	1. 0.70658;2. 123;3. 367;4. 123;5. 123;6. 367;7. 123;8. 367;9. 367;10. L;11. TTG	1. 0.70333;2. 312;3. 934;4. 312;5. 312;6. 934;7. 312;8. 934;9. 934;10. I;11. ATC
Cp1002B_1651	1	1	0.9916	0.9916	29	Cp1002B,"Cp162","Cp258","Cp262","Cp267","Cp29156","Cp31","Cp32","Cp33","Cp36","Cp48","Cp48252","CpC231","CpCIP5397","CpE19","CpE56","CpFRC41","CpI19","CpI37","CpMB14","CpMEX1","CpMEX25","CpMEX30","CpMEX9","CpN1","CpP54B96","CpPA01","CpPO222","CpVD57"	0.953623	0.47293	3.62497	0.953692	0.47293	3.62492	0	2	1. 0.52853;2. 83;3. 247;4. 83;5. 83;6. 247;7. 83;8. 247;9. 247;10. V;11. GTA	1. 0.52868;2. 242;3. 724;4. 242;5. 242;6. 724;7. 242;8. 724;9. 724;10. A;11. GCG
Cp1002B_1920	1	1	0.9975	0.9975	29	Cp1002B,"Cp162","Cp258","Cp262","Cp267","Cp29156","Cp31","Cp32","Cp33","Cp36","Cp48","Cp48252","CpC231","CpCIP5397","CpE19","CpE56","CpFRC41","CpI19","CpI37","CpMB14","CpMEX1","CpMEX25","CpMEX30","CpMEX9","CpN1","CpP54B96","CpPA01","CpPO222","CpVD57"	1.00063	0.3985		1	0.3985		0	4	1. 0.57586;2. 13;3. 37;4. 13;5. 13;6. 37;7. 13;8. 37;9. 37;10. T;11. ACC	1. 0.57613;2. 118;3. 352;4. 118;5. 118;6. 352;7. 118;8. 352;9. 352;10. A;11. GCT	1. 0.57716;2. 467;3. 1399;4. 467;5. 467;6. 1399;7. 467;8. 1399;9. 1399;10. D;11. GAC	1. 0.57716;2. 489;3. 1465;4. 489;5. 489;6. 1465;7. 489;8. 1465;9. 1465;10. D;11. GAC
Cp1002B_1254	1	1	0.9989	0.9989	29	Cp1002B,"Cp162","Cp258","Cp262","Cp267","Cp29156","Cp31","Cp32","Cp33","Cp36","Cp48","Cp48252","CpC231","CpCIP5397","CpE19","CpE56","CpFRC41","CpI19","CpI37","CpMB14","CpMEX1","CpMEX25","CpMEX30","CpMEX9","CpN1","CpP54B96","CpPA01","CpPO222","CpVD57"	0.90471	0.37516	2.89899	0.90453	0.37516	2.8992	0	2	1. 0.58546;2. 369;3. 1105;4. 369;5. 369;6. 1105;7. 369;8. 1105;9. 1105;10. N;11. AAC	1. 0.58409;2. 376;3. 1126;4. 376;5. 376;6. 1126;7. 376;8. 1126;9. 1126;10. D;11. GAT
Cp1002B_666	1	1	1	1	29	Cp1002B,"Cp162","Cp258","Cp262","Cp267","Cp29156","Cp31","Cp32","Cp33","Cp36","Cp48","Cp48252","CpC231","CpCIP5397","CpE19","CpE56","CpFRC41","CpI19","CpI37","CpMB14","CpMEX1","CpMEX25","CpMEX30","CpMEX9","CpN1","CpP54B96","CpPA01","CpPO222","CpVD57"	0.88158	0.41462	4.86486	0.62142	0.42236	4.98195	0	2	1. 0.56184;2. 65;3. 193;4. 65;5. 65;6. 193;7. 65;8. 193;9. 190;10. I;11. ATC	1. 0.56261;2. 266;3. 796;4. 266;5. 266;6. 796;7. 266;8. 796;9. 793;10. H;11. CAT
Cp1002B_1137	1	1	1	1	29	Cp1002B,"Cp162","Cp258","Cp262","Cp267","Cp29156","Cp31","Cp32","Cp33","Cp36","Cp48","Cp48252","CpC231","CpCIP5397","CpE19","CpE56","CpFRC41","CpI19","CpI37","CpMB14","CpMEX1","CpMEX25","CpMEX30","CpMEX9","CpN1","CpP54B96","CpPA01","CpPO222","CpVD57"	1	1	3.1153	0.67501	0.67501	2.87457	0	1	1. 0.47288;2. 29;3. 85;4. 29;5. 29;6. 85;7. 29;8. 85;9. 85;10. D;11. GAT
Cp1002B_843	1	1	1	1	28	Cp1002B,"Cp162","Cp258","Cp262","Cp267","Cp29156","Cp31","Cp32","Cp33","Cp36","Cp48","Cp48252","CpC231","CpCIP5397","CpE19","CpE56","CpFRC41","CpI19","CpI37","CpMB14","CpMEX1","CpMEX25","CpMEX9","CpN1","CpP54B96","CpPA01","CpPO222","CpVD57"	1	1	4.58026	0.439113	0.439113	4.07473	0	2	1. 0.45968;2. 32;3. 94;4. 32;5. 32;6. 94;7. 32;8. 94;9. 94;10. R;11. AGG	1. 0.4569;2. 42;3. 124;4. 42;5. 42;6. 124;7. 42;8. 124;9. 124;10. R;11. CGC
Cp1002B_2135	1	1	1	1	29	Cp1002B,"Cp162","Cp258","Cp262","Cp267","Cp29156","Cp31","Cp32","Cp33","Cp36","Cp48","Cp48252","CpC231","CpCIP5397","CpE19","CpE56","CpFRC41","CpI19","CpI37","CpMB14","CpMEX1","CpMEX25","CpMEX30","CpMEX9","CpN1","CpP54B96","CpPA01","CpPO222","CpVD57"	1	0.40221	5.12033	0.45108	0.40759	5.09246	0	3	1. 0.53786;2. 104;3. 310;4. 104;5. 104;6. 310;7. 104;8. 310;9. 310;10. E;11. GAG	1. 0.54241;2. 228;3. 682;4. 228;5. 228;6. 682;7. 228;8. 682;9. 682;10. T;11. ACT	1. 0.53617;2. 477;3. 1429;4. 477;5. 477;6. 1429;7. 484;8. 1450;9. 1408;10. S;11. TCC
Cp1002B_348	1	1	1	1	28	Cp1002B,"Cp162","Cp258","Cp262","Cp267","Cp29156","Cp31","Cp32","Cp33","Cp36","Cp48","Cp48252","CpC231","CpCIP5397","CpE19","CpE56","CpFRC41","CpI19","CpMB14","CpMEX1","CpMEX25","CpMEX30","CpMEX9","CpN1","CpP54B96","CpPA01","CpPO222","CpVD57"	0.958876	0.17306	6.2187	0.960011	0.17309	6.22683	0	2	1. 0.76788;2. 141;3. 421;4. 163;5. 163;6. 487;7. 170;8. 508;9. 418;10. V;11. GTC	1. 0.76758;2. 186;3. 556;4. 208;5. 208;6. 622;7. 215;8. 643;9. 553;10. T;11. ACT
Cp1002B_99	1	1	1	1	29	Cp1002B,"Cp162","Cp258","Cp262","Cp267","Cp29156","Cp31","Cp32","Cp33","Cp36","Cp48","Cp48252","CpC231","CpCIP5397","CpE19","CpE56","CpFRC41","CpI19","CpI37","CpMB14","CpMEX1","CpMEX25","CpMEX30","CpMEX9","CpN1","CpP54B96","CpPA01","CpPO222","CpVD57"	1	0.27165		0.30204	0.30204		0	2	1. 0.53437;2. 126;3. 376;4. 126;5. 126;6. 376;7. 126;8. 376;9. 376;10. T;11. ACC	1. 0.53885;2. 264;3. 790;4. 264;5. 264;6. 790;7. 264;8. 790;9. 790;10. V;11. GTA
Cp1002B_939	1	1	1	1	29	Cp1002B,"Cp162","Cp258","Cp262","Cp267","Cp29156","Cp31","Cp32","Cp33","Cp36","Cp48","Cp48252","CpC231","CpCIP5397","CpE19","CpE56","CpFRC41","CpI19","CpI37","CpMB14","CpMEX1","CpMEX25","CpMEX30","CpMEX9","CpN1","CpP54B96","CpPA01","CpPO222","CpVD57"	1	1		1	1		0	2	1. 0.57065;2. 24;3. 70;4. 24;5. 24;6. 70;7. 24;8. 70;9. 70;10. A;11. GCA	1. 0.57157;2. 59;3. 175;4. 59;5. 59;6. 175;7. 59;8. 175;9. 175;10. F;11. TTT
Cp1002B_845	1	1	1	1	27	Cp1002B,"Cp258","Cp262","Cp267","Cp29156","Cp31","Cp32","Cp33","Cp36","Cp48","Cp48252","CpC231","CpCIP5397","CpE19","CpE56","CpFRC41","CpI19","CpMB14","CpMEX1","CpMEX25","CpMEX30","CpMEX9","CpN1","CpP54B96","CpPA01","CpPO222","CpVD57"	1	1	1.72913	1	0.363269	1.21007	0	1	1. 0.55004;2. 28;3. 82;4. 28;5. 28;6. 82;7. 28;8. 82;9. 82;10. V;11. GTG
Cp1002B_1800	1	1	1	1	29	Cp1002B,"Cp162","Cp258","Cp262","Cp267","Cp29156","Cp31","Cp32","Cp33","Cp36","Cp48","Cp48252","CpC231","CpCIP5397","CpE19","CpE56","CpFRC41","CpI19","CpI37","CpMB14","CpMEX1","CpMEX25","CpMEX30","CpMEX9","CpN1","CpP54B96","CpPA01","CpPO222","CpVD57"	0.860528	0.16862	5.57457	0.860561	0.16862	5.57439	0	2	1. 0.76233;2. 83;3. 247;4. 83;5. 83;6. 247;7. 83;8. 247;9. 247;10. T;11. ACA	1. 0.76195;2. 233;3. 697;4. 233;5. 233;6. 697;7. 233;8. 697;9. 697;10. L;11. CTT
Cp1002B_672	NA	NA	NA	0	27	Cp1002B,"Cp162","Cp258","Cp262","Cp267","Cp29156","Cp31","Cp32","Cp33","Cp36","Cp48","Cp48252","CpC231","CpCIP5397","CpE19","CpE56","CpFRC41","CpI19","CpI37","CpMEX1","CpMEX25","CpMEX9","CpN1","CpP54B96","CpPA01","CpPO222","CpVD57"	93.9506	0.20359	3.66054	0.28923	0.22767	2.23074	2048	88	1. 0.53191;2. 71;3. 211;4. 72;5. 72;6. 214;7. 78;8. 232;9. 190;10. N;11. AAT	1. 0.95913;2. 110;3. 328;4. 111;5. 111;6. 331;7. 117;8. 349;9. 307;10. L;11. TTG	1. 0.5399;2. 112;3. 334;4. 113;5. 113;6. 337;7. 119;8. 355;9. 313;10. Q;11. CAG	1. 0.9655;2. 116;3. 346;4. 117;5. 117;6. 349;7. 123;8. 367;9. 325;10. N;11. AAC	1. 0.78188;2. 118;3. 352;4. 119;5. 119;6. 355;7. 125;8. 373;9. 331;10. G;11. GGA	1. 0.99202;2. 119;3. 355;4. 120;5. 120;6. 358;7. 126;8. 376;9. 334;10. V;11. GTT	1. 0.76878;2. 127;3. 379;4. 128;5. 128;6. 382;7. 134;8. 400;9. 358;10. I;11. ATT	1. 0.66499;2. 137;3. 409;4. 138;5. 138;6. 412;7. 144;8. 430;9. 388;10. L;11. TTG	1. 0.40462;2. 139;3. 415;4. 140;5. 140;6. 418;7. 146;8. 436;9. 394;10. E;11. GAA	1. 0.60862;2. 140;3. 418;4. 141;5. 141;6. 421;7. 147;8. 439;9. 397;10. V;11. GTC	1. 0.92184;2. 144;3. 430;4. 145;5. 145;6. 433;7. 151;8. 451;9. 409;10. K;11. AAA	1. 0.9696;2. 146;3. 436;4. 147;5. 147;6. 439;7. 153;8. 457;9. 415;10. E;11. GAG	1. 0.95047;2. 152;3. 454;4. 153;5. 153;6. 457;7. 159;8. 475;9. 433;10. H;11. CAC	1. 0.82942;2. 162;3. 484;4. 163;5. 163;6. 487;7. 169;8. 505;9. 460;10. K;11. AAG	1. 0.78408;2. 163;3. 487;4. 164;5. 164;6. 490;7. 170;8. 508;9. 463;10. S;11. AGT	1. 0.66372;2. 165;3. 493;4. 166;5. 166;6. 496;7. 172;8. 514;9. 469;10. L;11. CTT	1. 0.68528;2. 167;3. 499;4. 168;5. 168;6. 502;7. 174;8. 520;9. 475;10. E;11. GAA	1. 0.4105;2. 168;3. 502;4. 169;5. 169;6. 505;7. 175;8. 523;9. 478;10. K;11. AAA	1. 0.97785;2. 172;3. 514;4. 173;5. 173;6. 517;7. 179;8. 535;9. 490;10. T;11. ACA	1. 0.9699;2. 173;3. 517;4. 174;5. 174;6. 520;7. 180;8. 538;9. 493;10. V;11. GTT	1. 0.83757;2. 174;3. 520;4. 175;5. 175;6. 523;7. 181;8. 541;9. 496;10. K;11. AAA	1. 0.89745;2. 178;3. 532;4. 179;5. 179;6. 535;7. 185;8. 553;9. 508;10. K;11. AAA	1. 0.70937;2. 179;3. 535;4. 180;5. 180;6. 538;7. 186;8. 556;9. 511;10. L;11. CTT	1. 0.99438;2. 180;3. 538;4. 181;5. 181;6. 541;7. 187;8. 559;9. 514;10. R;11. CGG	1. 0.75581;2. 182;3. 544;4. 183;5. 183;6. 547;7. 189;8. 565;9. 520;10. D;11. GAT	1. 0.99362;2. 186;3. 556;4. 187;5. 187;6. 559;7. 193;8. 577;9. 532;10. S;11. TCA	1. 0.91543;2. 194;3. 580;4. 195;5. 195;6. 583;7. 201;8. 601;9. 556;10. T;11. ACT	1. 0.55841;2. 202;3. 604;4. 203;5. 203;6. 607;7. 209;8. 625;9. 580;10. R;11. AGG	1. 0.44277;2. 208;3. 622;4. 209;5. 209;6. 625;7. 215;8. 643;9. 598;10. S;11. AGC	1. 0.52448;2. 210;3. 628;4. 211;5. 211;6. 631;7. 217;8. 649;9. 604;10. E;11. GAG	1. 0.5124;2. 214;3. 640;4. 215;5. 215;6. 643;7. 221;8. 661;9. 616;10. P;11. CCT	1. 0.98769;2. 215;3. 643;4. 216;5. 216;6. 646;7. 222;8. 664;9. 619;10. K;11. AAA	1. 0.82516;2. 216;3. 646;4. 217;5. 217;6. 649;7. 223;8. 667;9. 622;10. D;11. GAC	1. 0.5893;2. 221;3. 661;4. 222;5. 222;6. 664;7. 228;8. 682;9. 637;10. T;11. ACC	1. 0.89039;2. 222;3. 664;4. 223;5. 223;6. 667;7. 229;8. 685;9. 640;10. H;11. CAT
Cp1002B_1677	NA	NA	NA	1.865e-09	29	Cp1002B,"Cp162","Cp258","Cp262","Cp267","Cp29156","Cp31","Cp32","Cp33","Cp36","Cp48","Cp48252","CpC231","CpCIP5397","CpE19","CpE56","CpFRC41","CpI19","CpI37","CpMB14","CpMEX1","CpMEX25","CpMEX30","CpMEX9","CpN1","CpP54B96","CpPA01","CpPO222","CpVD57"	0.11817	0.11817		0.584289	0.480672	2.00616	258	0
Cp1002B_313	NA	NA	NA	1.43e-06	29	Cp1002B,"Cp162","Cp258","Cp262","Cp267","Cp29156","Cp31","Cp32","Cp33","Cp36","Cp48","Cp48252","CpC231","CpCIP5397","CpE19","CpE56","CpFRC41","CpI19","CpI37","CpMB14","CpMEX1","CpMEX25","CpMEX30","CpMEX9","CpN1","CpP54B96","CpPA01","CpPO222","CpVD57"	0.2159	0.2159	4.27935	1	1	5.11079	2	1	1. 0.42218;2. 268;3. 802;4. 268;5. 268;6. 802;7. 268;8. 802;9. 802;10. D;11. GAC
Cp1002B_1531	NA	NA	NA	6.452e-06	29	Cp1002B,"Cp162","Cp258","Cp262","Cp267","Cp29156","Cp31","Cp32","Cp33","Cp36","Cp48","Cp48252","CpC231","CpCIP5397","CpE19","CpE56","CpFRC41","CpI19","CpI37","CpMB14","CpMEX1","CpMEX25","CpMEX30","CpMEX9","CpN1","CpP54B96","CpPA01","CpPO222","CpVD57"	0.452636	0.06788	6.58839	1	1	9.25124	2	1	1. 0.77464;2. 14;3. 40;4. 14;5. 14;6. 40;7. 14;8. 40;9. 40;10. Q;11. CAA
Cp1002B_1692	NA	NA	NA	3.392e-05	29	Cp1002B,"Cp162","Cp258","Cp262","Cp267","Cp29156","Cp31","Cp32","Cp33","Cp36","Cp48","Cp48252","CpC231","CpCIP5397","CpE19","CpE56","CpFRC41","CpI19","CpI37","CpMB14","CpMEX1","CpMEX25","CpMEX30","CpMEX9","CpN1","CpP54B96","CpPA01","CpPO222","CpVD57"	0.642926	0.29419	3.4116	0.438793	0.375265	2.0113	2	8	1. 0.50737;2. 3;3. 7;4. 3;5. 3;6. 7;7. 3;8. 7;9. 7;10. D;11. GAT	1. 0.50843;2. 5;3. 13;4. 5;5. 5;6. 13;7. 5;8. 13;9. 13;10. N;11. AAT	1. 0.50876;2. 7;3. 19;4. 7;5. 7;6. 19;7. 7;8. 19;9. 19;10. K;11. AAA	1. 0.50771;2. 9;3. 25;4. 9;5. 9;6. 25;7. 9;8. 25;9. 25;10. I;11. ATT	1. 0.76336;2. 15;3. 43;4. 15;5. 15;6. 43;7. 15;8. 43;9. 43;10. I;11. ATA	1. 0.51243;2. 126;3. 376;4. 126;5. 126;6. 376;7. 126;8. 376;9. 376;10. T;11. ACC	1. 0.51565;2. 281;3. 841;4. 281;5. 281;6. 841;7. 281;8. 841;9. 841;10. T;11. ACA	1. 0.51013;2. 377;3. 1129;4. 377;5. 377;6. 1129;7. 377;8. 1129;9. 1129;10. A;11. GCG
Cp1002B_1223	NA	NA	NA	5.993e-05	29	Cp1002B,"Cp162","Cp258","Cp262","Cp267","Cp29156","Cp31","Cp32","Cp33","Cp36","Cp48","Cp48252","CpC231","CpCIP5397","CpE19","CpE56","CpFRC41","CpI19","CpI37","CpMB14","CpMEX1","CpMEX25","CpMEX30","CpMEX9","CpN1","CpP54B96","CpPA01","CpPO222","CpVD57"	0.21986	0.21986		1	1		2	1	1. 0.46154;2. 143;3. 427;4. 143;5. 143;6. 427;7. 143;8. 427;9. 427;10. T;11. ACA
Cp1002B_2147	NA	NA	NA	9.373e-05	29	Cp1002B,"Cp162","Cp258","Cp262","Cp267","Cp29156","Cp31","Cp32","Cp33","Cp36","Cp48","Cp48252","CpC231","CpCIP5397","CpE19","CpE56","CpFRC41","CpI19","CpI37","CpMB14","CpMEX1","CpMEX25","CpMEX30","CpMEX9","CpN1","CpP54B96","CpPA01","CpPO222","CpVD57"	3.25496	0.35319	3.62852	0.77232	0.34625	3.3422	2048	9	1. 0.85236;2. 313;3. 937;4. 313;5. 313;6. 937;7. 313;8. 937;9. 7;10. G;11. GGG	1. 0.85749;2. 340;3. 1018;4. 340;5. 340;6. 1018;7. 340;8. 1018;9. 88;10. Q;11. CAG	1. 0.99662;2. 355;3. 1063;4. 355;5. 355;6. 1063;7. 355;8. 1063;9. 133;10. G;11. GGG	1. 0.85383;2. 356;3. 1066;4. 356;5. 356;6. 1066;7. 356;8. 1066;9. 136;10. K;11. AAA	1. 0.47873;2. 374;3. 1120;4. 374;5. 374;6. 1120;7. 374;8. 1120;9. 190;10. E;11. GAA	1. 0.85261;2. 461;3. 1381;4. 461;5. 461;6. 1381;7. 461;8. 1381;9. 451;10. G;11. GGC	1. 0.42827;2. 494;3. 1480;4. 494;5. 494;6. 1480;7. 494;8. 1480;9. 550;10. G;11. GGT	1. 0.85784;2. 553;3. 1657;4. 553;5. 553;6. 1657;7. 553;8. 1657;9. 706;10. A;11. GCG	1. 0.8549;2. 1016;3. 3046;4. 1016;5. 1016;6. 3046;7. 1023;8. 3067;9. 2074;10. T;11. ACA
Cp1002B_1030	NA	NA	NA	0.0001	29	Cp1002B,"Cp162","Cp258","Cp262","Cp267","Cp29156","Cp31","Cp32","Cp33","Cp36","Cp48","Cp48252","CpC231","CpCIP5397","CpE19","CpE56","CpFRC41","CpI19","CpI37","CpMB14","CpMEX1","CpMEX25","CpMEX30","CpMEX9","CpN1","CpP54B96","CpPA01","CpPO222","CpVD57"	0.25945	0.23103	4.48458	0.463512	0.321853	2.0125	2	1	1. 0.56541;2. 86;3. 256;4. 86;5. 86;6. 256;7. 86;8. 256;9. 256;10. T;11. ACA
Cp1002B_710	NA	NA	NA	0.0001085	29	Cp1002B,"Cp162","Cp258","Cp262","Cp267","Cp29156","Cp31","Cp32","Cp33","Cp36","Cp48","Cp48252","CpC231","CpCIP5397","CpE19","CpE56","CpFRC41","CpI19","CpI37","CpMB14","CpMEX1","CpMEX25","CpMEX30","CpMEX9","CpN1","CpP54B96","CpPA01","CpPO222","CpVD57"	0.3046	0.30458	5.37868	0.519223	0.424006	2.00039	2306	0
Cp1002B_1022	NA	NA	NA	0.0004139	29	Cp1002B,"Cp162","Cp258","Cp262","Cp267","Cp29156","Cp31","Cp32","Cp33","Cp36","Cp48","Cp48252","CpC231","CpCIP5397","CpE19","CpE56","CpFRC41","CpI19","CpI37","CpMB14","CpMEX1","CpMEX25","CpMEX30","CpMEX9","CpN1","CpP54B96","CpPA01","CpPO222","CpVD57"	0.1675	0.16749	4.88549	0.22367	0.22367	5.02999	258	0
Cp1002B_1788	NA	NA	NA	0.0004368	29	Cp1002B,"Cp162","Cp258","Cp262","Cp267","Cp29156","Cp31","Cp32","Cp33","Cp36","Cp48","Cp48252","CpC231","CpCIP5397","CpE19","CpE56","CpFRC41","CpI19","CpI37","CpMB14","CpMEX1","CpMEX25","CpMEX30","CpMEX9","CpN1","CpP54B96","CpPA01","CpPO222","CpVD57"	0.447913	0.1252	3.00416	0.13147	0.13147	1.7871	258	0
Cp1002B_1748	NA	NA	NA	0.0005386	29	Cp1002B,"Cp162","Cp258","Cp262","Cp267","Cp29156","Cp31","Cp32","Cp33","Cp36","Cp48","Cp48252","CpC231","CpCIP5397","CpE19","CpE56","CpFRC41","CpI19","CpI37","CpMB14","CpMEX1","CpMEX25","CpMEX30","CpMEX9","CpN1","CpP54B96","CpPA01","CpPO222","CpVD57"	0.24588	0.24588		1	1		258	0
Cp1002B_1565	NA	NA	NA	0.0006106	29	Cp1002B,"Cp162","Cp258","Cp262","Cp267","Cp29156","Cp31","Cp32","Cp33","Cp36","Cp48","Cp48252","CpC231","CpCIP5397","CpE19","CpE56","CpFRC41","CpI19","CpI37","CpMB14","CpMEX1","CpMEX25","CpMEX30","CpMEX9","CpN1","CpP54B96","CpPA01","CpPO222","CpVD57"	0.04994	0.04994	3.38894	0.07997	0.07997	3.46649	258	0
Cp1002B_759	NA	NA	NA	0.0006499	18	Cp1002B,"Cp162","Cp267","Cp29156","Cp48252","CpC231","CpE56","CpFRC41","CpI19","CpI37","CpMEX1","CpMEX25","CpMEX9","CpN1","CpP54B96","CpPA01","CpPO222","CpVD57"	0.885633	0.107679	3.4311	0.29718	0.29718	2.49242	1024	24	1. 0.53946;2. 7;3. 19;4. 30;5. 30;6. 88;7. 30;8. 88;9. 19;10. E;11. GAA	1. 0.63169;2. 31;3. 91;4. 54;5. 54;6. 160;7. 54;8. 160;9. 91;10. K;11. AAA	1. 0.58724;2. 33;3. 97;4. 56;5. 56;6. 166;7. 56;8. 166;9. 97;10. G;11. GGC	1. 0.91157;2. 35;3. 103;4. 58;5. 58;6. 172;7. 58;8. 172;9. 103;10. H;11. CAC	1. 0.53696;2. 37;3. 109;4. 60;5. 60;6. 178;7. 60;8. 178;9. 109;10. K;11. AAA	1. 0.80012;2. 47;3. 139;4. 70;5. 70;6. 208;7. 70;8. 208;9. 139;10. N;11. AAC	1. 0.88259;2. 49;3. 145;4. 72;5. 72;6. 214;7. 72;8. 214;9. 145;10. D;11. GAC	1. 0.56855;2. 50;3. 148;4. 73;5. 73;6. 217;7. 73;8. 217;9. 148;10. S;11. TCT	1. 0.43185;2. 54;3. 160;4. 77;5. 77;6. 229;7. 77;8. 229;9. 160;10. T;11. ACG	1. 0.63057;2. 64;3. 190;4. 87;5. 87;6. 259;7. 87;8. 259;9. 190;10. L;11. CTA	1. 0.42711;2. 65;3. 193;4. 88;5. 88;6. 262;7. 88;8. 262;9. 193;10. G;11. GGA	1. 0.60165;2. 68;3. 202;4. 91;5. 91;6. 271;7. 91;8. 271;9. 202;10. R;11. CGG	1. 0.91988;2. 69;3. 205;4. 92;5. 92;6. 274;7. 92;8. 274;9. 205;10. Q;11. CAA	1. 0.54125;2. 74;3. 220;4. 97;5. 97;6. 289;7. 97;8. 289;9. 220;10. T;11. ACG	1. 0.98757;2. 79;3. 235;4. 102;5. 102;6. 304;7. 102;8. 304;9. 235;10. P;11. CCT	1. 0.56396;2. 171;3. 511;4. 195;5. 195;6. 583;7. 195;8. 583;9. 511;10. S;11. TCC	1. 0.46552;2. 172;3. 514;4. 196;5. 196;6. 586;7. 196;8. 586;9. 514;10. H;11. CAC	1. 0.88468;2. 174;3. 520;4. 198;5. 198;6. 592;7. 198;8. 592;9. 520;10. A;11. GCC	1. 0.53549;2. 178;3. 532;4. 202;5. 202;6. 604;7. 202;8. 604;9. 532;10. Q;11. CAA	1. 0.78236;2. 179;3. 535;4. 203;5. 203;6. 607;7. 203;8. 607;9. 535;10. G;11. GGC	1. 0.61331;2. 198;3. 592;4. 222;5. 222;6. 664;7. 222;8. 664;9. 592;10. L;11. TTG	1. 0.53311;2. 203;3. 607;4. 227;5. 227;6. 679;7. 227;8. 679;9. 607;10. K;11. AAA	1. 0.50191;2. 291;3. 871;4. 315;5. 315;6. 943;7. 315;8. 943;9. 871;10. K;11. AAG	1. 0.47258;2. 296;3. 886;4. 320;5. 320;6. 958;7. 320;8. 958;9. 886;10. G;11. GGA
Cp1002B_680	NA	NA	NA	0.001079	29	Cp1002B,"Cp162","Cp258","Cp262","Cp267","Cp29156","Cp31","Cp32","Cp33","Cp36","Cp48","Cp48252","CpC231","CpCIP5397","CpE19","CpE56","CpFRC41","CpI19","CpI37","CpMB14","CpMEX1","CpMEX25","CpMEX30","CpMEX9","CpN1","CpP54B96","CpPA01","CpPO222","CpVD57"	0.08665	0.08665	5.75496	0.13885	0.13885	6.05035	258	0
Cp1002B_1281	NA	NA	NA	0.001082	29	Cp1002B,"Cp162","Cp258","Cp262","Cp267","Cp29156","Cp31","Cp32","Cp33","Cp36","Cp48","Cp48252","CpC231","CpCIP5397","CpE19","CpE56","CpFRC41","CpI19","CpI37","CpMB14","CpMEX1","CpMEX25","CpMEX30","CpMEX9","CpN1","CpP54B96","CpPA01","CpPO222","CpVD57"	0.19992	0.19988	2.41646	0.328725	0.27466	2.02539	258	0
Cp1002B_1298	NA	NA	NA	0.001491	29	Cp1002B,"Cp162","Cp258","Cp262","Cp267","Cp29156","Cp31","Cp32","Cp33","Cp36","Cp48","Cp48252","CpC231","CpCIP5397","CpE19","CpE56","CpFRC41","CpI19","CpI37","CpMB14","CpMEX1","CpMEX25","CpMEX30","CpMEX9","CpN1","CpP54B96","CpPA01","CpPO222","CpVD57"	0.08707	0.08707	2.95072	0.10426	0.10426	3.07494	2	1	1. 0.56978;2. 506;3. 1516;4. 506;5. 506;6. 1516;7. 506;8. 1516;9. 1516;10. S;11. TCT
Cp1002B_2048	NA	NA	NA	0.001509	29	Cp1002B,"Cp162","Cp258","Cp262","Cp267","Cp29156","Cp31","Cp32","Cp33","Cp36","Cp48","Cp48252","CpC231","CpCIP5397","CpE19","CpE56","CpFRC41","CpI19","CpI37","CpMB14","CpMEX1","CpMEX25","CpMEX30","CpMEX9","CpN1","CpP54B96","CpPA01","CpPO222","CpVD57"	0.36239	0.36239	6.33221	1	1	6.61066	258	0
Cp1002B_545	NA	NA	NA	0.001655	29	Cp1002B,"Cp162","Cp258","Cp262","Cp267","Cp29156","Cp31","Cp32","Cp33","Cp36","Cp48","Cp48252","CpC231","CpCIP5397","CpE19","CpE56","CpFRC41","CpI19","CpI37","CpMB14","CpMEX1","CpMEX25","CpMEX30","CpMEX9","CpN1","CpP54B96","CpPA01","CpPO222","CpVD57"	0.10548	0.10548		1	0.12542		258	0
Cp1002B_58	NA	NA	NA	0.001978	29	Cp1002B,"Cp162","Cp258","Cp262","Cp267","Cp29156","Cp31","Cp32","Cp33","Cp36","Cp48","Cp48252","CpC231","CpCIP5397","CpE19","CpE56","CpFRC41","CpI19","CpI37","CpMB14","CpMEX1","CpMEX25","CpMEX30","CpMEX9","CpN1","CpP54B96","CpPA01","CpPO222","CpVD57"	0.27469	0.27469		1	1		258	0
Cp1002B_1571	NA	NA	NA	0.002672	29	Cp1002B,"Cp162","Cp258","Cp262","Cp267","Cp29156","Cp31","Cp32","Cp33","Cp36","Cp48","Cp48252","CpC231","CpCIP5397","CpE19","CpE56","CpFRC41","CpI19","CpI37","CpMB14","CpMEX1","CpMEX25","CpMEX30","CpMEX9","CpN1","CpP54B96","CpPA01","CpPO222","CpVD57"	0.29154	0.29154	5.54791	0.506695	0.406514	1.99376	258	0
Cp1002B_44	NA	NA	NA	0.003692	18	Cp1002B,"Cp162","Cp267","Cp29156","Cp48252","CpC231","CpE56","CpFRC41","CpI19","CpI37","CpMEX1","CpMEX25","CpMEX9","CpN1","CpP54B96","CpPA01","CpPO222","CpVD57"	0.26343	0.26343	5.39482	0.238243	0.233451	1.96371	258	0
Cp1002B_1676	NA	NA	NA	0.003849	29	Cp1002B,"Cp162","Cp258","Cp262","Cp267","Cp29156","Cp31","Cp32","Cp33","Cp36","Cp48","Cp48252","CpC231","CpCIP5397","CpE19","CpE56","CpFRC41","CpI19","CpI37","CpMB14","CpMEX1","CpMEX25","CpMEX30","CpMEX9","CpN1","CpP54B96","CpPA01","CpPO222","CpVD57"	0.29814	0.29811	9.8385	0.99999	0.99999		258	0
Cp1002B_531	NA	NA	NA	0.005428	29	Cp1002B,"Cp162","Cp258","Cp262","Cp267","Cp29156","Cp31","Cp32","Cp33","Cp36","Cp48","Cp48252","CpC231","CpCIP5397","CpE19","CpE56","CpFRC41","CpI19","CpI37","CpMB14","CpMEX1","CpMEX25","CpMEX30","CpMEX9","CpN1","CpP54B96","CpPA01","CpPO222","CpVD57"	0.120813	0.11872	1.63205	0.530766	0.427282	1.99965	258	0
Cp1002B_282	NA	NA	NA	0.006939	29	Cp1002B,"Cp162","Cp258","Cp262","Cp267","Cp29156","Cp31","Cp32","Cp33","Cp36","Cp48","Cp48252","CpC231","CpCIP5397","CpE19","CpE56","CpFRC41","CpI19","CpI37","CpMB14","CpMEX1","CpMEX25","CpMEX30","CpMEX9","CpN1","CpP54B96","CpPA01","CpPO222","CpVD57"	0.28012	0.27988	4.46846	0.3619	0.328204	1.95697	258	0
Cp1002B_1350	NA	NA	NA	0.007474	29	Cp1002B,"Cp162","Cp258","Cp262","Cp267","Cp29156","Cp31","Cp32","Cp33","Cp36","Cp48","Cp48252","CpC231","CpCIP5397","CpE19","CpE56","CpFRC41","CpI19","CpI37","CpMB14","CpMEX1","CpMEX25","CpMEX30","CpMEX9","CpN1","CpP54B96","CpPA01","CpPO222","CpVD57"	170.285	0.25704		1	1		4	3	1. 0.91739;2. 113;3. 337;4. 113;5. 113;6. 337;7. 113;8. 337;9. 337;10. R;11. AGA	1. 0.94205;2. 133;3. 397;4. 133;5. 133;6. 397;7. 133;8. 397;9. 397;10. K;11. AAG	1. 0.93929;2. 160;3. 478;4. 160;5. 160;6. 478;7. 160;8. 478;9. 478;10. T;11. ACT
Cp1002B_777	NA	NA	NA	0.009331	29	Cp1002B,"Cp162","Cp258","Cp262","Cp267","Cp29156","Cp31","Cp32","Cp33","Cp36","Cp48","Cp48252","CpC231","CpCIP5397","CpE19","CpE56","CpFRC41","CpI19","CpI37","CpMB14","CpMEX1","CpMEX25","CpMEX30","CpMEX9","CpN1","CpP54B96","CpPA01","CpPO222","CpVD57"	0.06632	0.06632	5.94513	0.06444	0.06444	6.63458	258	0
Cp1002B_2073	NA	NA	NA	0.01072	29	Cp1002B,"Cp162","Cp258","Cp262","Cp267","Cp29156","Cp31","Cp32","Cp33","Cp36","Cp48","Cp48252","CpC231","CpCIP5397","CpE19","CpE56","CpFRC41","CpI19","CpI37","CpMB14","CpMEX1","CpMEX25","CpMEX30","CpMEX9","CpN1","CpP54B96","CpPA01","CpPO222","CpVD57"	0.16808	0.16808	5.32297	0.20553	0.20553	5.89979	258	0
Cp1002B_727	NA	NA	NA	0.01141	29	Cp1002B,"Cp162","Cp258","Cp262","Cp267","Cp29156","Cp31","Cp32","Cp33","Cp36","Cp48","Cp48252","CpC231","CpCIP5397","CpE19","CpE56","CpFRC41","CpI19","CpI37","CpMB14","CpMEX1","CpMEX25","CpMEX30","CpMEX9","CpN1","CpP54B96","CpPA01","CpPO222","CpVD57"	0.656821	0.08513	1.59599	0.198668	0.0873	1.79024	2	1	1. 0.94162;2. 77;3. 229;4. 77;5. 77;6. 229;7. 77;8. 229;9. 229;10. V;11. GTC
Cp1002B_2111	NA	NA	NA	0.01151	29	Cp1002B,"Cp162","Cp258","Cp262","Cp267","Cp29156","Cp31","Cp32","Cp33","Cp36","Cp48","Cp48252","CpC231","CpCIP5397","CpE19","CpE56","CpFRC41","CpI19","CpI37","CpMB14","CpMEX1","CpMEX25","CpMEX30","CpMEX9","CpN1","CpP54B96","CpPA01","CpPO222","CpVD57"	0.25293	0.25293	1.62705	0.462617	0.374516	1.99926	2	1	1. 0.45836;2. 273;3. 817;4. 273;5. 273;6. 817;7. 273;8. 817;9. 817;10. D;11. GAC
Cp1002B_168	NA	NA	NA	0.01214	29	Cp1002B,"Cp162","Cp258","Cp262","Cp267","Cp29156","Cp31","Cp32","Cp33","Cp36","Cp48","Cp48252","CpC231","CpCIP5397","CpE19","CpE56","CpFRC41","CpI19","CpI37","CpMB14","CpMEX1","CpMEX25","CpMEX30","CpMEX9","CpN1","CpP54B96","CpPA01","CpPO222","CpVD57"	3.24988	0.1234	4.55356	0.418588	0.13082	5.58629	2048	1	1. 0.77556;2. 254;3. 760;4. 254;5. 254;6. 760;7. 254;8. 760;9. 730;10. R;11. AGA
Cp1002B_869	NA	NA	NA	0.01276	29	Cp1002B,"Cp162","Cp258","Cp262","Cp267","Cp29156","Cp31","Cp32","Cp33","Cp36","Cp48","Cp48252","CpC231","CpCIP5397","CpE19","CpE56","CpFRC41","CpI19","CpI37","CpMB14","CpMEX1","CpMEX25","CpMEX30","CpMEX9","CpN1","CpP54B96","CpPA01","CpPO222","CpVD57"	0.322201	0.322124	1.95452	1	1	2.22143	258	0
Cp1002B_2060	NA	NA	NA	0.01371	29	Cp1002B,"Cp162","Cp258","Cp262","Cp267","Cp29156","Cp31","Cp32","Cp33","Cp36","Cp48","Cp48252","CpC231","CpCIP5397","CpE19","CpE56","CpFRC41","CpI19","CpI37","CpMB14","CpMEX1","CpMEX25","CpMEX30","CpMEX9","CpN1","CpP54B96","CpPA01","CpPO222","CpVD57"	0.29115	0.29115	4.1082	0.313007	0.288234	2.20351	258	0
Cp1002B_860	NA	NA	NA	0.01412	29	Cp1002B,"Cp162","Cp258","Cp262","Cp267","Cp29156","Cp31","Cp32","Cp33","Cp36","Cp48","Cp48252","CpC231","CpCIP5397","CpE19","CpE56","CpFRC41","CpI19","CpI37","CpMB14","CpMEX1","CpMEX25","CpMEX30","CpMEX9","CpN1","CpP54B96","CpPA01","CpPO222","CpVD57"	0.625301	0.267018	4.17474	0.659655	0.556764	2.00752	258	0
Cp1002B_238	NA	NA	NA	0.01456	29	Cp1002B,"Cp162","Cp258","Cp262","Cp267","Cp29156","Cp31","Cp32","Cp33","Cp36","Cp48","Cp48252","CpC231","CpCIP5397","CpE19","CpE56","CpFRC41","CpI19","CpI37","CpMB14","CpMEX1","CpMEX25","CpMEX30","CpMEX9","CpN1","CpP54B96","CpPA01","CpPO222","CpVD57"	1	0.18319	2.24787	0.437213	0.346227	2.0134	2304	0
Cp1002B_1691	NA	NA	NA	0.0226	29	Cp1002B,"Cp162","Cp258","Cp262","Cp267","Cp29156","Cp31","Cp32","Cp33","Cp36","Cp48","Cp48252","CpC231","CpCIP5397","CpE19","CpE56","CpFRC41","CpI19","CpI37","CpMB14","CpMEX1","CpMEX25","CpMEX30","CpMEX9","CpN1","CpP54B96","CpPA01","CpPO222","CpVD57"	0.463221	0.3204	3.53076	0.430382	0.337095	2.00393	2	2	1. 0.53459;2. 2;3. 4;4. 2;5. 2;6. 4;7. 2;8. 4;9. 4;10. Y;11. TAT	1. 0.53388;2. 341;3. 1021;4. 345;5. 345;6. 1033;7. 345;8. 1033;9. 1021;10. G;11. GGT
Cp1002B_48	NA	NA	NA	0.02277	29	Cp1002B,"Cp162","Cp258","Cp262","Cp267","Cp29156","Cp31","Cp32","Cp33","Cp36","Cp48","Cp48252","CpC231","CpCIP5397","CpE19","CpE56","CpFRC41","CpI19","CpI37","CpMB14","CpMEX1","CpMEX25","CpMEX30","CpMEX9","CpN1","CpP54B96","CpPA01","CpPO222","CpVD57"	0.368044	0.110362	7.70044	0.1323	0.1323	7.08997	2	3	1. 0.47224;2. 247;3. 739;4. 247;5. 247;6. 739;7. 247;8. 739;9. 739;10. D;11. GAC	1. 0.48078;2. 283;3. 847;4. 283;5. 283;6. 847;7. 283;8. 847;9. 847;10. I;11. ATC	1. 0.83153;2. 304;3. 910;4. 304;5. 304;6. 910;7. 304;8. 910;9. 910;10. V;11. GTG
Cp1002B_338	NA	NA	NA	0.02458	26	Cp1002B,"Cp162","Cp258","Cp262","Cp267","Cp29156","Cp31","Cp32","Cp48252","CpC231","CpCIP5397","CpE19","CpE56","CpFRC41","CpI19","CpI37","CpMB14","CpMEX1","CpMEX25","CpMEX30","CpMEX9","CpN1","CpP54B96","CpPA01","CpPO222","CpVD57"	0.33117	0.33117	4.98042	1	1	5.80849	2306	0
Cp1002B_1523	NA	NA	NA	0.0255	29	Cp1002B,"Cp162","Cp258","Cp262","Cp267","Cp29156","Cp31","Cp32","Cp33","Cp36","Cp48","Cp48252","CpC231","CpCIP5397","CpE19","CpE56","CpFRC41","CpI19","CpI37","CpMB14","CpMEX1","CpMEX25","CpMEX30","CpMEX9","CpN1","CpP54B96","CpPA01","CpPO222","CpVD57"	0.22321	0.22321	4.74758	0.221608	0.210474	2.21216	258	0
Cp1002B_821	NA	NA	NA	0.02625	29	Cp1002B,"Cp162","Cp258","Cp262","Cp267","Cp29156","Cp31","Cp32","Cp33","Cp36","Cp48","Cp48252","CpC231","CpCIP5397","CpE19","CpE56","CpFRC41","CpI19","CpI37","CpMB14","CpMEX1","CpMEX25","CpMEX30","CpMEX9","CpN1","CpP54B96","CpPA01","CpPO222","CpVD57"	0.0562	0.0562	3.36861	0.06137	0.06137	3.39169	258	0
Cp1002B_2137	NA	NA	NA	0.03111	29	Cp1002B,"Cp162","Cp258","Cp262","Cp267","Cp29156","Cp31","Cp32","Cp33","Cp36","Cp48","Cp48252","CpC231","CpCIP5397","CpE19","CpE56","CpFRC41","CpI19","CpI37","CpMB14","CpMEX1","CpMEX25","CpMEX30","CpMEX9","CpN1","CpP54B96","CpPA01","CpPO222","CpVD57"	0.19476	0.18044	3.95291	0.215306	0.198131	3.24376	258	0
Cp1002B_782	NA	NA	NA	0.03113	29	Cp1002B,"Cp162","Cp258","Cp262","Cp267","Cp29156","Cp31","Cp32","Cp33","Cp36","Cp48","Cp48252","CpC231","CpCIP5397","CpE19","CpE56","CpFRC41","CpI19","CpI37","CpMB14","CpMEX1","CpMEX25","CpMEX30","CpMEX9","CpN1","CpP54B96","CpPA01","CpPO222","CpVD57"	0.45974	0.09374	5.88096	0.11048	0.11048	5.93508	2	1	1. 0.80477;2. 24;3. 70;4. 24;5. 24;6. 70;7. 24;8. 70;9. 70;10. V;11. GTA
Cp1002B_1063	NA	NA	NA	0.03234	29	Cp1002B,"Cp162","Cp258","Cp262","Cp267","Cp29156","Cp31","Cp32","Cp33","Cp36","Cp48","Cp48252","CpC231","CpCIP5397","CpE19","CpE56","CpFRC41","CpI19","CpI37","CpMB14","CpMEX1","CpMEX25","CpMEX30","CpMEX9","CpN1","CpP54B96","CpPA01","CpPO222","CpVD57"	0.55584	0.55584	2.84722	0.99999	0.99999	3.04343	2306	0
Cp1002B_1391	NA	NA	NA	0.03947	28	Cp1002B,"Cp162","Cp258","Cp262","Cp267","Cp29156","Cp31","Cp32","Cp33","Cp36","Cp48","Cp48252","CpC231","CpCIP5397","CpE19","CpE56","CpFRC41","CpI19","CpI37","CpMB14","CpMEX1","CpMEX25","CpMEX9","CpN1","CpP54B96","CpPA01","CpPO222","CpVD57"	0.08971	0.08971	9.14013	0.0972	0.0972	9.21894	2306	0
Cp1002B_119	NA	NA	NA	0.04134	29	Cp1002B,"Cp162","Cp258","Cp262","Cp267","Cp29156","Cp31","Cp32","Cp33","Cp36","Cp48","Cp48252","CpC231","CpCIP5397","CpE19","CpE56","CpFRC41","CpI19","CpI37","CpMB14","CpMEX1","CpMEX25","CpMEX30","CpMEX9","CpN1","CpP54B96","CpPA01","CpPO222","CpVD57"	0.623696	0.17409	5.48118	0.27308	0.17356	4.94821	2	2	1. 0.84454;2. 143;3. 427;4. 143;5. 143;6. 427;7. 153;8. 457;9. 265;10. E;11. GAG	1. 0.55574;2. 206;3. 616;4. 216;5. 216;6. 646;7. 221;8. 661;9. 454;10. R;11. AGG
Cp1002B_670	NA	NA	NA	0.04945	29	Cp1002B,"Cp162","Cp258","Cp262","Cp267","Cp29156","Cp31","Cp32","Cp33","Cp36","Cp48","Cp48252","CpC231","CpCIP5397","CpE19","CpE56","CpFRC41","CpI19","CpI37","CpMB14","CpMEX1","CpMEX25","CpMEX30","CpMEX9","CpN1","CpP54B96","CpPA01","CpPO222","CpVD57"	0.09775	0.09775	4.86051	0.106439	0.10643	4.90012	258	0
Cp1002B_806	NA	NA	NA	0.05035	29	Cp1002B,"Cp162","Cp258","Cp262","Cp267","Cp29156","Cp31","Cp32","Cp33","Cp36","Cp48","Cp48252","CpC231","CpCIP5397","CpE19","CpE56","CpFRC41","CpI19","CpI37","CpMB14","CpMEX1","CpMEX25","CpMEX30","CpMEX9","CpN1","CpP54B96","CpPA01","CpPO222","CpVD57"	3.54395	0.21029	2.16521	0.23273	0.23006	1.87757	2048	3	1. 0.51764;2. 29;3. 85;4. 29;5. 29;6. 85;7. 29;8. 85;9. 64;10. F;11. TTC	1. 0.92804;2. 30;3. 88;4. 30;5. 30;6. 88;7. 30;8. 88;9. 67;10. Y;11. TAC	1. 0.47861;2. 37;3. 109;4. 37;5. 37;6. 109;7. 37;8. 109;9. 88;10. L;11. CTG
Cp1002B_1034	NA	NA	NA	0.05062	29	Cp1002B,"Cp162","Cp258","Cp262","Cp267","Cp29156","Cp31","Cp32","Cp33","Cp36","Cp48","Cp48252","CpC231","CpCIP5397","CpE19","CpE56","CpFRC41","CpI19","CpI37","CpMB14","CpMEX1","CpMEX25","CpMEX30","CpMEX9","CpN1","CpP54B96","CpPA01","CpPO222","CpVD57"	0.27076	0.27076	4.18494	1	0.27131	4.2785	2	2	1. 0.43658;2. 217;3. 649;4. 217;5. 217;6. 649;7. 217;8. 649;9. 649;10. E;11. GAG	1. 0.42748;2. 311;3. 931;4. 311;5. 311;6. 931;7. 311;8. 931;9. 931;10. A;11. GCT
Cp1002B_1985	NA	NA	NA	0.05351	29	Cp1002B,"Cp162","Cp258","Cp262","Cp267","Cp29156","Cp31","Cp32","Cp33","Cp36","Cp48","Cp48252","CpC231","CpCIP5397","CpE19","CpE56","CpFRC41","CpI19","CpI37","CpMB14","CpMEX1","CpMEX25","CpMEX30","CpMEX9","CpN1","CpP54B96","CpPA01","CpPO222","CpVD57"	0.12351	0.12351	1.43972	0.159158	0.15915	1.48321	258	0
Cp1002B_116	NA	NA	NA	0.05438	29	Cp1002B,"Cp162","Cp258","Cp262","Cp267","Cp29156","Cp31","Cp32","Cp33","Cp36","Cp48","Cp48252","CpC231","CpCIP5397","CpE19","CpE56","CpFRC41","CpI19","CpI37","CpMB14","CpMEX1","CpMEX25","CpMEX30","CpMEX9","CpN1","CpP54B96","CpPA01","CpPO222","CpVD57"	0.11717	0.11717		0.1312	0.1312		2306	0
Cp1002B_852	NA	NA	NA	0.05646	29	Cp1002B,"Cp162","Cp258","Cp262","Cp267","Cp29156","Cp31","Cp32","Cp33","Cp36","Cp48","Cp48252","CpC231","CpCIP5397","CpE19","CpE56","CpFRC41","CpI19","CpI37","CpMB14","CpMEX1","CpMEX25","CpMEX30","CpMEX9","CpN1","CpP54B96","CpPA01","CpPO222","CpVD57"	0.11872	0.11872	8.85736	0.13776	0.13776	8.99695	258	0
Cp1002B_668	NA	NA	NA	0.05797	29	Cp1002B,"Cp162","Cp258","Cp262","Cp267","Cp29156","Cp31","Cp32","Cp33","Cp36","Cp48","Cp48252","CpC231","CpCIP5397","CpE19","CpE56","CpFRC41","CpI19","CpI37","CpMB14","CpMEX1","CpMEX25","CpMEX30","CpMEX9","CpN1","CpP54B96","CpPA01","CpPO222","CpVD57"	0.44778	0.44778	9.08594	1	1	9.92964	2	1	1. 0.41382;2. 116;3. 346;4. 116;5. 116;6. 346;7. 116;8. 346;9. 214;10. A;11. GCT
Cp1002B_201	NA	NA	NA	0.06695	29	Cp1002B,"Cp162","Cp258","Cp262","Cp267","Cp29156","Cp31","Cp32","Cp33","Cp36","Cp48","Cp48252","CpC231","CpCIP5397","CpE19","CpE56","CpFRC41","CpI19","CpI37","CpMB14","CpMEX1","CpMEX25","CpMEX30","CpMEX9","CpN1","CpP54B96","CpPA01","CpPO222","CpVD57"	0.332226	0.09852	6.74679	0.18775	0.09687	6.36629	2	5	1. 0.6282;2. 134;3. 400;4. 134;5. 134;6. 400;7. 134;8. 400;9. 400;10. H;11. CAT	1. 0.61243;2. 465;3. 1393;4. 465;5. 465;6. 1393;7. 465;8. 1393;9. 1393;10. P;11. CCC	1. 0.58063;2. 475;3. 1423;4. 475;5. 475;6. 1423;7. 475;8. 1423;9. 1423;10. I;11. ATC	1. 0.58329;2. 476;3. 1426;4. 476;5. 476;6. 1426;7. 476;8. 1426;9. 1426;10. I;11. ATC	1. 0.91172;2. 477;3. 1429;4. 477;5. 477;6. 1429;7. 477;8. 1429;9. 1429;10. R;11. CGC
Cp1002B_51	NA	NA	NA	0.07688	26	Cp1002B,"Cp258","Cp267","Cp29156","Cp31","Cp32","Cp33","Cp36","Cp48","Cp48252","CpC231","CpCIP5397","CpE19","CpE56","CpFRC41","CpI19","CpMB14","CpMEX1","CpMEX25","CpMEX30","CpMEX9","CpN1","CpP54B96","CpPA01","CpPO222","CpVD57"	999	1		1	1		4	3	1. 0.92433;2. 14;3. 40;4. 14;5. 14;6. 40;7. 14;8. 40;9. 40;10. I;11. ATC	1. 0.92431;2. 22;3. 64;4. 22;5. 22;6. 64;7. 22;8. 64;9. 64;10. T;11. ACA	1. 0.92432;2. 26;3. 76;4. 26;5. 26;6. 76;7. 26;8. 76;9. 76;10. S;11. AGC
Cp1002B_1068	NA	NA	NA	0.07751	29	Cp1002B,"Cp162","Cp258","Cp262","Cp267","Cp29156","Cp31","Cp32","Cp33","Cp36","Cp48","Cp48252","CpC231","CpCIP5397","CpE19","CpE56","CpFRC41","CpI19","CpI37","CpMB14","CpMEX1","CpMEX25","CpMEX30","CpMEX9","CpN1","CpP54B96","CpPA01","CpPO222","CpVD57"	0.19097	0.19097	4.45695	0.99999	0.20603	4.60097	258	0
Cp1002B_1943	NA	NA	NA	0.09713	19	Cp1002B,"Cp162","Cp262","Cp267","Cp29156","Cp48252","CpC231","CpE56","CpFRC41","CpI19","CpI37","CpMEX1","CpMEX25","CpMEX9","CpN1","CpP54B96","CpPA01","CpPO222","CpVD57"	0.15896	0.15896		0.174811	0.17477		2306	0
Cp1002B_1302	NA	NA	NA	0.09899	29	Cp1002B,"Cp162","Cp258","Cp262","Cp267","Cp29156","Cp31","Cp32","Cp33","Cp36","Cp48","Cp48252","CpC231","CpCIP5397","CpE19","CpE56","CpFRC41","CpI19","CpI37","CpMB14","CpMEX1","CpMEX25","CpMEX30","CpMEX9","CpN1","CpP54B96","CpPA01","CpPO222","CpVD57"	1	0.53527	6.88741	1	1	7.58868	2048	2	1. 0.54635;2. 226;3. 676;4. 227;5. 227;6. 679;7. 227;8. 679;9. 370;10. L;11. CTC	1. 0.54799;2. 400;3. 1198;4. 401;5. 401;6. 1201;7. 401;8. 1201;9. 892;10. Y;11. TAT
Cp1002B_1421	NA	NA	NA	0.1175	29	Cp1002B,"Cp162","Cp258","Cp262","Cp267","Cp29156","Cp31","Cp32","Cp33","Cp36","Cp48","Cp48252","CpC231","CpCIP5397","CpE19","CpE56","CpFRC41","CpI19","CpI37","CpMB14","CpMEX1","CpMEX25","CpMEX30","CpMEX9","CpN1","CpP54B96","CpPA01","CpPO222","CpVD57"	0.3762	0.3762		1	1		258	0
Cp1002B_896	NA	NA	NA	0.1239	29	Cp1002B,"Cp162","Cp258","Cp262","Cp267","Cp29156","Cp31","Cp32","Cp33","Cp36","Cp48","Cp48252","CpC231","CpCIP5397","CpE19","CpE56","CpFRC41","CpI19","CpI37","CpMB14","CpMEX1","CpMEX25","CpMEX30","CpMEX9","CpN1","CpP54B96","CpPA01","CpPO222","CpVD57"	2.1167	0.28581	1.44958	0.549635	0.44646	2.00712	256	0
Cp1002B_695	NA	NA	NA	0.1268	29	Cp1002B,"Cp162","Cp258","Cp262","Cp267","Cp29156","Cp31","Cp32","Cp33","Cp36","Cp48","Cp48252","CpC231","CpCIP5397","CpE19","CpE56","CpFRC41","CpI19","CpI37","CpMB14","CpMEX1","CpMEX25","CpMEX30","CpMEX9","CpN1","CpP54B96","CpPA01","CpPO222","CpVD57"	0.110295	0.0518095	3.18176	0.05175	0.05175	1.99197	2	1	1. 0.65005;2. 402;3. 1204;4. 402;5. 402;6. 1204;7. 408;8. 1222;9. 1186;10. P;11. CCC
Cp1002B_1024	NA	NA	NA	0.1285	29	Cp1002B,"Cp162","Cp258","Cp262","Cp267","Cp29156","Cp31","Cp32","Cp33","Cp36","Cp48","Cp48252","CpC231","CpCIP5397","CpE19","CpE56","CpFRC41","CpI19","CpI37","CpMB14","CpMEX1","CpMEX25","CpMEX30","CpMEX9","CpN1","CpP54B96","CpPA01","CpPO222","CpVD57"	0.12336	0.12336	3.22939	0.42307	0.11898	2.18906	258	0
Cp1002B_2095	NA	NA	NA	0.1374	29	Cp1002B,"Cp162","Cp258","Cp262","Cp267","Cp29156","Cp31","Cp32","Cp33","Cp36","Cp48","Cp48252","CpC231","CpCIP5397","CpE19","CpE56","CpFRC41","CpI19","CpI37","CpMB14","CpMEX1","CpMEX25","CpMEX30","CpMEX9","CpN1","CpP54B96","CpPA01","CpPO222","CpVD57"	999	0.66446		1	0.66176		2052	3	1. 0.92833;2. 212;3. 634;4. 212;5. 212;6. 634;7. 212;8. 634;9. 433;10. A;11. GCC	1. 0.92828;2. 216;3. 646;4. 216;5. 216;6. 646;7. 216;8. 646;9. 445;10. P;11. CCT	1. 0.92832;2. 217;3. 649;4. 217;5. 217;6. 649;7. 217;8. 649;9. 448;10. M;11. ATG
Cp1002B_818	NA	NA	NA	0.1419	29	Cp1002B,"Cp162","Cp258","Cp262","Cp267","Cp29156","Cp31","Cp32","Cp33","Cp36","Cp48","Cp48252","CpC231","CpCIP5397","CpE19","CpE56","CpFRC41","CpI19","CpI37","CpMB14","CpMEX1","CpMEX25","CpMEX30","CpMEX9","CpN1","CpP54B96","CpPA01","CpPO222","CpVD57"	0.08155	0.08155	8.6883	0.08191	0.08191	8.68304	258	0
Cp1002B_428	NA	NA	NA	0.1462	29	Cp1002B,"Cp162","Cp258","Cp262","Cp267","Cp29156","Cp31","Cp32","Cp33","Cp36","Cp48","Cp48252","CpC231","CpCIP5397","CpE19","CpE56","CpFRC41","CpI19","CpI37","CpMB14","CpMEX1","CpMEX25","CpMEX30","CpMEX9","CpN1","CpP54B96","CpPA01","CpPO222","CpVD57"	0.31369	0.26851	4.56091	0.32327	0.32327	4.68592	2	1	1. 0.5289;2. 11;3. 31;4. 11;5. 11;6. 31;7. 11;8. 31;9. 31;10. A;11. GCC
Cp1002B_1665	NA	NA	NA	0.1486	29	Cp1002B,"Cp162","Cp258","Cp262","Cp267","Cp29156","Cp31","Cp32","Cp33","Cp36","Cp48","Cp48252","CpC231","CpCIP5397","CpE19","CpE56","CpFRC41","CpI19","CpI37","CpMB14","CpMEX1","CpMEX25","CpMEX30","CpMEX9","CpN1","CpP54B96","CpPA01","CpPO222","CpVD57"	0.20227	0.20227		1	0.25081		258	0
Cp1002B_245	NA	NA	NA	0.1498	29	Cp1002B,"Cp162","Cp258","Cp262","Cp267","Cp29156","Cp31","Cp32","Cp33","Cp36","Cp48","Cp48252","CpC231","CpCIP5397","CpE19","CpE56","CpFRC41","CpI19","CpI37","CpMB14","CpMEX1","CpMEX25","CpMEX30","CpMEX9","CpN1","CpP54B96","CpPA01","CpPO222","CpVD57"	999	0.41118	9.0713	1	0.41337	8.94256	260	0
Cp1002B_1505	NA	NA	NA	0.176	29	Cp1002B,"Cp162","Cp258","Cp262","Cp267","Cp29156","Cp31","Cp32","Cp33","Cp36","Cp48","Cp48252","CpC231","CpCIP5397","CpE19","CpE56","CpFRC41","CpI19","CpI37","CpMB14","CpMEX1","CpMEX25","CpMEX30","CpMEX9","CpN1","CpP54B96","CpPA01","CpPO222","CpVD57"	0.29066	0.29066	0.87047	0.29436	0.29436	0.87519	258	0
Cp1002B_2134	NA	NA	NA	0.2009	29	Cp1002B,"Cp162","Cp258","Cp262","Cp267","Cp29156","Cp31","Cp32","Cp33","Cp36","Cp48","Cp48252","CpC231","CpCIP5397","CpE19","CpE56","CpFRC41","CpI19","CpI37","CpMB14","CpMEX1","CpMEX25","CpMEX30","CpMEX9","CpN1","CpP54B96","CpPA01","CpPO222","CpVD57"	0.54181	0.17073	4.05401	0.21995	0.21995	4.1732	2	3	1. 0.65563;2. 46;3. 136;4. 46;5. 46;6. 136;7. 46;8. 136;9. 136;10. A;11. GCT	1. 0.65807;2. 122;3. 364;4. 122;5. 122;6. 364;7. 122;8. 364;9. 364;10. V;11. GTA	1. 0.65717;2. 192;3. 574;4. 192;5. 192;6. 574;7. 192;8. 574;9. 574;10. G;11. GGC
Cp1002B_584	NA	NA	NA	0.2037	29	Cp1002B,"Cp162","Cp258","Cp262","Cp267","Cp29156","Cp31","Cp32","Cp33","Cp36","Cp48","Cp48252","CpC231","CpCIP5397","CpE19","CpE56","CpFRC41","CpI19","CpI37","CpMB14","CpMEX1","CpMEX25","CpMEX30","CpMEX9","CpN1","CpP54B96","CpPA01","CpPO222","CpVD57"	0.56022	0.56022		1	1		258	0
Cp1002B_226	NA	NA	NA	0.2169	17	Cp1002B,"Cp262","Cp267","Cp29156","Cp48252","CpC231","CpE56","CpFRC41","CpI19","CpMEX1","CpMEX25","CpMEX9","CpN1","CpP54B96","CpPA01","CpPO222","CpVD57"	999	1	2.56008	0.99999	0.99999	2.00399	4	3	1. 0.9195;2. 1;3. 1;4. 5;5. 5;6. 13;7. 5;8. 13;9. 1;10. L;11. TTG	1. 0.91952;2. 24;3. 70;4. 28;5. 28;6. 82;7. 28;8. 82;9. 70;10. E;11. GAA	1. 0.91951;2. 40;3. 118;4. 44;5. 44;6. 130;7. 44;8. 130;9. 118;10. S;11. AGC
Cp1002B_1140	NA	NA	NA	0.2208	29	Cp1002B,"Cp162","Cp258","Cp262","Cp267","Cp29156","Cp31","Cp32","Cp33","Cp36","Cp48","Cp48252","CpC231","CpCIP5397","CpE19","CpE56","CpFRC41","CpI19","CpI37","CpMB14","CpMEX1","CpMEX25","CpMEX30","CpMEX9","CpN1","CpP54B96","CpPA01","CpPO222","CpVD57"	0.36557	0.36557	2.9796	0.524174	0.410968	1.99944	2	1	1. 0.41381;2. 77;3. 229;4. 77;5. 77;6. 229;7. 77;8. 229;9. 229;10. Y;11. TAC
Cp1002B_954	NA	NA	NA	0.2221	29	Cp1002B,"Cp162","Cp258","Cp262","Cp267","Cp29156","Cp31","Cp32","Cp33","Cp36","Cp48","Cp48252","CpC231","CpCIP5397","CpE19","CpE56","CpFRC41","CpI19","CpI37","CpMB14","CpMEX1","CpMEX25","CpMEX30","CpMEX9","CpN1","CpP54B96","CpPA01","CpPO222","CpVD57"	0.88461	0.36812	5.66267	0.564262	0.544485	6.08524	256	0
Cp1002B_1900	NA	NA	NA	0.223	29	Cp1002B,"Cp162","Cp258","Cp262","Cp267","Cp29156","Cp31","Cp32","Cp33","Cp36","Cp48","Cp48252","CpC231","CpCIP5397","CpE19","CpE56","CpFRC41","CpI19","CpI37","CpMB14","CpMEX1","CpMEX25","CpMEX30","CpMEX9","CpN1","CpP54B96","CpPA01","CpPO222","CpVD57"	0.27348	0.27345	8.04096	0.9999	0.2851	8.15821	258	0
Cp1002B_1949	NA	NA	NA	0.2407	29	Cp1002B,"Cp162","Cp258","Cp262","Cp267","Cp29156","Cp31","Cp32","Cp33","Cp36","Cp48","Cp48252","CpC231","CpCIP5397","CpE19","CpE56","CpFRC41","CpI19","CpI37","CpMB14","CpMEX1","CpMEX25","CpMEX30","CpMEX9","CpN1","CpP54B96","CpPA01","CpPO222","CpVD57"	999	0.69855	5.32812	0.64948	0.64948	4.60473	260	0
Cp1002B_1504	NA	NA	NA	0.2413	29	Cp1002B,"Cp162","Cp258","Cp262","Cp267","Cp29156","Cp31","Cp32","Cp33","Cp36","Cp48","Cp48252","CpC231","CpCIP5397","CpE19","CpE56","CpFRC41","CpI19","CpI37","CpMB14","CpMEX1","CpMEX25","CpMEX30","CpMEX9","CpN1","CpP54B96","CpPA01","CpPO222","CpVD57"	0.11257	0.11257	4.13252	0.10443	0.10443	2.77654	258	0
Cp1002B_1634	NA	NA	NA	0.245	29	Cp1002B,"Cp162","Cp258","Cp262","Cp267","Cp29156","Cp31","Cp32","Cp33","Cp36","Cp48","Cp48252","CpC231","CpCIP5397","CpE19","CpE56","CpFRC41","CpI19","CpI37","CpMB14","CpMEX1","CpMEX25","CpMEX30","CpMEX9","CpN1","CpP54B96","CpPA01","CpPO222","CpVD57"	0.3737	0.3737		0.4087	0.4087		258	0
Cp1002B_2004	NA	NA	NA	0.257	29	Cp1002B,"Cp162","Cp258","Cp262","Cp267","Cp29156","Cp31","Cp32","Cp33","Cp36","Cp48","Cp48252","CpC231","CpCIP5397","CpE19","CpE56","CpFRC41","CpI19","CpI37","CpMB14","CpMEX1","CpMEX25","CpMEX30","CpMEX9","CpN1","CpP54B96","CpPA01","CpPO222","CpVD57"	487.402	0.17719	3.91627	1	0.17542	3.73933	4	2	1. 0.95942;2. 11;3. 31;4. 11;5. 11;6. 31;7. 11;8. 31;9. 31;10. A;11. GCC	1. 0.95932;2. 281;3. 841;4. 281;5. 281;6. 841;7. 281;8. 841;9. 841;10. A;11. GCA
Cp1002B_1534	NA	NA	NA	0.2584	29	Cp1002B,"Cp162","Cp258","Cp262","Cp267","Cp29156","Cp31","Cp32","Cp33","Cp36","Cp48","Cp48252","CpC231","CpCIP5397","CpE19","CpE56","CpFRC41","CpI19","CpI37","CpMB14","CpMEX1","CpMEX25","CpMEX30","CpMEX9","CpN1","CpP54B96","CpPA01","CpPO222","CpVD57"	197.672	0.1538	2.60818	1	0.15315	2.54628	4	2	1. 0.92456;2. 60;3. 178;4. 60;5. 60;6. 178;7. 60;8. 178;9. 178;10. A;11. GCG	1. 0.95214;2. 186;3. 556;4. 186;5. 186;6. 556;7. 186;8. 556;9. 556;10. A;11. GCA
Cp1002B_80	NA	NA	NA	0.2618	29	Cp1002B,"Cp162","Cp258","Cp262","Cp267","Cp29156","Cp31","Cp32","Cp33","Cp36","Cp48","Cp48252","CpC231","CpCIP5397","CpE19","CpE56","CpFRC41","CpI19","CpI37","CpMB14","CpMEX1","CpMEX25","CpMEX30","CpMEX9","CpN1","CpP54B96","CpPA01","CpPO222","CpVD57"	0.967902	0.48612		1	1		256	0
Cp1002B_1375	NA	NA	NA	0.2645	29	Cp1002B,"Cp162","Cp258","Cp262","Cp267","Cp29156","Cp31","Cp32","Cp33","Cp36","Cp48","Cp48252","CpC231","CpCIP5397","CpE19","CpE56","CpFRC41","CpI19","CpI37","CpMB14","CpMEX1","CpMEX25","CpMEX30","CpMEX9","CpN1","CpP54B96","CpPA01","CpPO222","CpVD57"	0.164539	0.16438	5.36536	0.186847	0.165227	5.64391	258	0
Cp1002B_1541	NA	NA	NA	0.2702	29	Cp1002B,"Cp162","Cp258","Cp262","Cp267","Cp29156","Cp31","Cp32","Cp33","Cp36","Cp48","Cp48252","CpC231","CpCIP5397","CpE19","CpE56","CpFRC41","CpI19","CpI37","CpMB14","CpMEX1","CpMEX25","CpMEX30","CpMEX9","CpN1","CpP54B96","CpPA01","CpPO222","CpVD57"	0.34405	0.23672	9.60772	0.34405	0.23672	9.60811	2	2	1. 0.46941;2. 243;3. 727;4. 243;5. 243;6. 727;7. 243;8. 727;9. 727;10. V;11. GTA	1. 0.4668;2. 277;3. 829;4. 277;5. 277;6. 829;7. 277;8. 829;9. 829;10. T;11. ACC
Cp1002B_1462	NA	NA	NA	0.2732	29	Cp1002B,"Cp162","Cp258","Cp262","Cp267","Cp29156","Cp31","Cp32","Cp33","Cp36","Cp48","Cp48252","CpC231","CpCIP5397","CpE19","CpE56","CpFRC41","CpI19","CpI37","CpMB14","CpMEX1","CpMEX25","CpMEX30","CpMEX9","CpN1","CpP54B96","CpPA01","CpPO222","CpVD57"	140.645	0.48241	6.42617	1	0.48209	6.30882	2304	0
Cp1002B_397	NA	NA	NA	0.2888	28	Cp1002B,"Cp162","Cp258","Cp262","Cp267","Cp29156","Cp31","Cp32","Cp33","Cp36","Cp48","Cp48252","CpC231","CpCIP5397","CpE19","CpE56","CpFRC41","CpI19","CpI37","CpMB14","CpMEX1","CpMEX25","CpMEX9","CpN1","CpP54B96","CpPA01","CpPO222","CpVD57"	999	0.11127	1.37503	1	0.11126	1.35925	4	2	1. 0.99275;2. 17;3. 49;4. 17;5. 17;6. 49;7. 17;8. 49;9. 49;10. E;11. GAA	1. 0.99225;2. 25;3. 73;4. 25;5. 25;6. 73;7. 25;8. 73;9. 73;10. V;11. GTT
Cp1002B_447	NA	NA	NA	0.317	29	Cp1002B,"Cp162","Cp258","Cp262","Cp267","Cp29156","Cp31","Cp32","Cp33","Cp36","Cp48","Cp48252","CpC231","CpCIP5397","CpE19","CpE56","CpFRC41","CpI19","CpI37","CpMB14","CpMEX1","CpMEX25","CpMEX30","CpMEX9","CpN1","CpP54B96","CpPA01","CpPO222","CpVD57"	999	0.30909		1	0.33397		4	3	1. 0.90202;2. 191;3. 571;4. 191;5. 191;6. 571;7. 191;8. 571;9. 370;10. E;11. GAA	1. 0.94552;2. 253;3. 757;4. 253;5. 253;6. 757;7. 253;8. 757;9. 556;10. H;11. CAT	1. 0.94259;2. 280;3. 838;4. 280;5. 280;6. 838;7. 280;8. 838;9. 637;10. D;11. GAT
Cp1002B_661	NA	NA	NA	0.324	29	Cp1002B,"Cp162","Cp258","Cp262","Cp267","Cp29156","Cp31","Cp32","Cp33","Cp36","Cp48","Cp48252","CpC231","CpCIP5397","CpE19","CpE56","CpFRC41","CpI19","CpI37","CpMB14","CpMEX1","CpMEX25","CpMEX30","CpMEX9","CpN1","CpP54B96","CpPA01","CpPO222","CpVD57"	999	0.27504		0.867824	0.288391		260	0
Cp1002B_1872	NA	NA	NA	0.3429	18	Cp1002B,"Cp267","Cp29156","Cp48252","CpC231","CpE56","CpFRC41","CpI19","CpI37","CpMEX1","CpMEX25","CpMEX30","CpMEX9","CpN1","CpP54B96","CpPA01","CpPO222","CpVD57"	92.5334	1		1	1		256	0
Cp1002B_1633	NA	NA	NA	0.3437	29	Cp1002B,"Cp162","Cp258","Cp262","Cp267","Cp29156","Cp31","Cp32","Cp33","Cp36","Cp48","Cp48252","CpC231","CpCIP5397","CpE19","CpE56","CpFRC41","CpI19","CpI37","CpMB14","CpMEX1","CpMEX25","CpMEX30","CpMEX9","CpN1","CpP54B96","CpPA01","CpPO222","CpVD57"	999	0.36987		1	0.36986		260	0
Cp1002B_1729	NA	NA	NA	0.344	29	Cp1002B,"Cp162","Cp258","Cp262","Cp267","Cp29156","Cp31","Cp32","Cp33","Cp36","Cp48","Cp48252","CpC231","CpCIP5397","CpE19","CpE56","CpFRC41","CpI19","CpI37","CpMB14","CpMEX1","CpMEX25","CpMEX30","CpMEX9","CpN1","CpP54B96","CpPA01","CpPO222","CpVD57"	0.49778	0.49178	3.03625	0.564619	0.546283	3.01383	258	0
Cp1002B_1840	NA	NA	NA	0.3466	29	Cp1002B,"Cp162","Cp258","Cp262","Cp267","Cp29156","Cp31","Cp32","Cp33","Cp36","Cp48","Cp48252","CpC231","CpCIP5397","CpE19","CpE56","CpFRC41","CpI19","CpI37","CpMB14","CpMEX1","CpMEX25","CpMEX30","CpMEX9","CpN1","CpP54B96","CpPA01","CpPO222","CpVD57"	135.769	0.42267		1	0.42152		256	0
Cp1002B_339	NA	NA	NA	0.3472	29	Cp1002B,"Cp162","Cp258","Cp262","Cp267","Cp29156","Cp31","Cp32","Cp33","Cp36","Cp48","Cp48252","CpC231","CpCIP5397","CpE19","CpE56","CpFRC41","CpI19","CpI37","CpMB14","CpMEX1","CpMEX25","CpMEX30","CpMEX9","CpN1","CpP54B96","CpPA01","CpPO222","CpVD57"	999	0.22131	4.29359	1	0.23014	4.23609	260	0
Cp1002B_242	NA	NA	NA	0.3472	29	Cp1002B,"Cp162","Cp258","Cp262","Cp267","Cp29156","Cp31","Cp32","Cp33","Cp36","Cp48","Cp48252","CpC231","CpCIP5397","CpE19","CpE56","CpFRC41","CpI19","CpI37","CpMB14","CpMEX1","CpMEX25","CpMEX30","CpMEX9","CpN1","CpP54B96","CpPA01","CpPO222","CpVD57"	998.93	0.11966	2.27722	1	0.12006	2.25299	260	0
Cp1002B_1720	NA	NA	NA	0.3504	29	Cp1002B,"Cp162","Cp258","Cp262","Cp267","Cp29156","Cp31","Cp32","Cp33","Cp36","Cp48","Cp48252","CpC231","CpCIP5397","CpE19","CpE56","CpFRC41","CpI19","CpI37","CpMB14","CpMEX1","CpMEX25","CpMEX30","CpMEX9","CpN1","CpP54B96","CpPA01","CpPO222","CpVD57"	999	0.21746	6.75414	1	0.21643	6.60213	1284	0
Cp1002B_16	NA	NA	NA	0.3512	29	Cp1002B,"Cp162","Cp258","Cp262","Cp267","Cp29156","Cp31","Cp32","Cp33","Cp36","Cp48","Cp48252","CpC231","CpCIP5397","CpE19","CpE56","CpFRC41","CpI19","CpI37","CpMB14","CpMEX1","CpMEX25","CpMEX30","CpMEX9","CpN1","CpP54B96","CpPA01","CpPO222","CpVD57"	183.072	0.27769		1	0.277094		260	0
Cp1002B_171	NA	NA	NA	0.3514	17	Cp1002B,"Cp262","Cp267","Cp29156","Cp48252","CpC231","CpE56","CpFRC41","CpI19","CpMEX1","CpMEX25","CpMEX9","CpN1","CpP54B96","CpPA01","CpPO222","CpVD57"	999	1		1	1		2308	0
Cp1002B_641	NA	NA	NA	0.3521	29	Cp1002B,"Cp162","Cp258","Cp262","Cp267","Cp29156","Cp31","Cp32","Cp33","Cp36","Cp48","Cp48252","CpC231","CpCIP5397","CpE19","CpE56","CpFRC41","CpI19","CpI37","CpMB14","CpMEX1","CpMEX25","CpMEX30","CpMEX9","CpN1","CpP54B96","CpPA01","CpPO222","CpVD57"	999	0.4398		1	0.4399		4	1	1. 0.57499;2. 19;3. 55;4. 19;5. 19;6. 55;7. 19;8. 55;9. 55;10. G;11. GGT
Cp1002B_1280	NA	NA	NA	0.3551	29	Cp1002B,"Cp162","Cp258","Cp262","Cp267","Cp29156","Cp31","Cp32","Cp33","Cp36","Cp48","Cp48252","CpC231","CpCIP5397","CpE19","CpE56","CpFRC41","CpI19","CpI37","CpMB14","CpMEX1","CpMEX25","CpMEX30","CpMEX9","CpN1","CpP54B96","CpPA01","CpPO222","CpVD57"	999	1		1	1		2308	0
Cp1002B_1268	NA	NA	NA	0.3599	29	Cp1002B,"Cp162","Cp258","Cp262","Cp267","Cp29156","Cp31","Cp32","Cp33","Cp36","Cp48","Cp48252","CpC231","CpCIP5397","CpE19","CpE56","CpFRC41","CpI19","CpI37","CpMB14","CpMEX1","CpMEX25","CpMEX30","CpMEX9","CpN1","CpP54B96","CpPA01","CpPO222","CpVD57"	130.645	0.24922	3.43886	1	0.24894	3.42151	256	0
Cp1002B_1081	NA	NA	NA	0.361	29	Cp1002B,"Cp162","Cp258","Cp262","Cp267","Cp29156","Cp31","Cp32","Cp33","Cp36","Cp48","Cp48252","CpC231","CpCIP5397","CpE19","CpE56","CpFRC41","CpI19","CpI37","CpMB14","CpMEX1","CpMEX25","CpMEX30","CpMEX9","CpN1","CpP54B96","CpPA01","CpPO222","CpVD57"	0.21972	0.21972		0.22152	0.22152		258	0
Cp1002B_352	NA	NA	NA	0.3616	29	Cp1002B,"Cp162","Cp258","Cp262","Cp267","Cp29156","Cp31","Cp32","Cp33","Cp36","Cp48","Cp48252","CpC231","CpCIP5397","CpE19","CpE56","CpFRC41","CpI19","CpI37","CpMB14","CpMEX1","CpMEX25","CpMEX30","CpMEX9","CpN1","CpP54B96","CpPA01","CpPO222","CpVD57"	254.064	0.10448	9.6253	1	0.10453	9.60193	4	1	1. 0.52591;2. 105;3. 313;4. 105;5. 105;6. 313;7. 105;8. 313;9. 313;10. F;11. TTC
Cp1002B_1301	NA	NA	NA	0.3651	29	Cp1002B,"Cp162","Cp258","Cp262","Cp267","Cp29156","Cp31","Cp32","Cp33","Cp36","Cp48","Cp48252","CpC231","CpCIP5397","CpE19","CpE56","CpFRC41","CpI19","CpI37","CpMB14","CpMEX1","CpMEX25","CpMEX30","CpMEX9","CpN1","CpP54B96","CpPA01","CpPO222","CpVD57"	3.91482	0.22648	6.88253	0.905971	0.22813	6.27669	2048	2	1. 0.75334;2. 86;3. 256;4. 86;5. 86;6. 256;7. 86;8. 256;9. 256;10. I;11. ATC	1. 0.75662;2. 132;3. 394;4. 132;5. 132;6. 394;7. 132;8. 394;9. 394;10. R;11. CGC
Cp1002B_1778	NA	NA	NA	0.3659	29	Cp1002B,"Cp162","Cp258","Cp262","Cp267","Cp29156","Cp31","Cp32","Cp33","Cp36","Cp48","Cp48252","CpC231","CpCIP5397","CpE19","CpE56","CpFRC41","CpI19","CpI37","CpMB14","CpMEX1","CpMEX25","CpMEX30","CpMEX9","CpN1","CpP54B96","CpPA01","CpPO222","CpVD57"	98.253	0.2207	8.94821	1	0.22015	8.78182	256	0
Cp1002B_1631	NA	NA	NA	0.3671	29	Cp1002B,"Cp162","Cp258","Cp262","Cp267","Cp29156","Cp31","Cp32","Cp33","Cp36","Cp48","Cp48252","CpC231","CpCIP5397","CpE19","CpE56","CpFRC41","CpI19","CpI37","CpMB14","CpMEX1","CpMEX25","CpMEX30","CpMEX9","CpN1","CpP54B96","CpPA01","CpPO222","CpVD57"	193.466	0.16906		1	0.16886		260	0
Cp1002B_1595	NA	NA	NA	0.3719	29	Cp1002B,"Cp162","Cp258","Cp262","Cp267","Cp29156","Cp31","Cp32","Cp33","Cp36","Cp48","Cp48252","CpC231","CpCIP5397","CpE19","CpE56","CpFRC41","CpI19","CpI37","CpMB14","CpMEX1","CpMEX25","CpMEX30","CpMEX9","CpN1","CpP54B96","CpPA01","CpPO222","CpVD57"	999	0.24524	5.49064	1	0.24243	5.10739	260	0
Cp1002B_1077	NA	NA	NA	0.3739	29	Cp1002B,"Cp162","Cp258","Cp262","Cp267","Cp29156","Cp31","Cp32","Cp33","Cp36","Cp48","Cp48252","CpC231","CpCIP5397","CpE19","CpE56","CpFRC41","CpI19","CpI37","CpMB14","CpMEX1","CpMEX25","CpMEX30","CpMEX9","CpN1","CpP54B96","CpPA01","CpPO222","CpVD57"	999	0.07404	4.86142	1	0.074	4.82065	260	0
Cp1002B_2201	NA	NA	NA	0.3741	29	Cp1002B,"Cp162","Cp258","Cp262","Cp267","Cp29156","Cp31","Cp32","Cp33","Cp36","Cp48","Cp48252","CpC231","CpCIP5397","CpE19","CpE56","CpFRC41","CpI19","CpI37","CpMB14","CpMEX1","CpMEX25","CpMEX30","CpMEX9","CpN1","CpP54B96","CpPA01","CpPO222","CpVD57"	999	0.3604	5.45836	1	0.35979	5.35225	260	0
Cp1002B_601	NA	NA	NA	0.3751	29	Cp1002B,"Cp162","Cp258","Cp262","Cp267","Cp29156","Cp31","Cp32","Cp33","Cp36","Cp48","Cp48252","CpC231","CpCIP5397","CpE19","CpE56","CpFRC41","CpI19","CpI37","CpMB14","CpMEX1","CpMEX25","CpMEX30","CpMEX9","CpN1","CpP54B96","CpPA01","CpPO222","CpVD57"	999	0.72042	9.74985	1	0.71743	9.34811	260	0
Cp1002B_1345	NA	NA	NA	0.3773	29	Cp1002B,"Cp162","Cp258","Cp262","Cp267","Cp29156","Cp31","Cp32","Cp33","Cp36","Cp48","Cp48252","CpC231","CpCIP5397","CpE19","CpE56","CpFRC41","CpI19","CpI37","CpMB14","CpMEX1","CpMEX25","CpMEX30","CpMEX9","CpN1","CpP54B96","CpPA01","CpPO222","CpVD57"	999	0.76511	4.76085	1	0.76274	4.67056	260	0
Cp1002B_1617	NA	NA	NA	0.3787	29	Cp1002B,"Cp162","Cp258","Cp262","Cp267","Cp29156","Cp31","Cp32","Cp33","Cp36","Cp48","Cp48252","CpC231","CpCIP5397","CpE19","CpE56","CpFRC41","CpI19","CpI37","CpMB14","CpMEX1","CpMEX25","CpMEX30","CpMEX9","CpN1","CpP54B96","CpPA01","CpPO222","CpVD57"	999	0.70806	3.64477	1	0.70736	3.58766	260	0
Cp1002B_1586	NA	NA	NA	0.379	29	Cp1002B,"Cp162","Cp258","Cp262","Cp267","Cp29156","Cp31","Cp32","Cp33","Cp36","Cp48","Cp48252","CpC231","CpCIP5397","CpE19","CpE56","CpFRC41","CpI19","CpI37","CpMB14","CpMEX1","CpMEX25","CpMEX30","CpMEX9","CpN1","CpP54B96","CpPA01","CpPO222","CpVD57"	999	0.31345	8.39117	1	0.31088	7.92187	260	0
Cp1002B_2177	NA	NA	NA	0.3793	29	Cp1002B,"Cp162","Cp258","Cp262","Cp267","Cp29156","Cp31","Cp32","Cp33","Cp36","Cp48","Cp48252","CpC231","CpCIP5397","CpE19","CpE56","CpFRC41","CpI19","CpI37","CpMB14","CpMEX1","CpMEX25","CpMEX30","CpMEX9","CpN1","CpP54B96","CpPA01","CpPO222","CpVD57"	999	0.22191	6.43591	1	0.22169	6.36676	4	1	1. 0.40857;2. 7;3. 19;4. 7;5. 7;6. 19;7. 7;8. 19;9. 19;10. K;11. AAA
Cp1002B_1492	NA	NA	NA	0.3798	29	Cp1002B,"Cp162","Cp258","Cp262","Cp267","Cp29156","Cp31","Cp32","Cp33","Cp36","Cp48","Cp48252","CpC231","CpCIP5397","CpE19","CpE56","CpFRC41","CpI19","CpI37","CpMB14","CpMEX1","CpMEX25","CpMEX30","CpMEX9","CpN1","CpP54B96","CpPA01","CpPO222","CpVD57"	999	0.36479	3.50466	1	0.36463	3.489	4	1	1. 0.49379;2. 286;3. 856;4. 286;5. 286;6. 856;7. 292;8. 874;9. 838;10. V;11. GTT
Cp1002B_1550	NA	NA	NA	0.3812	29	Cp1002B,"Cp162","Cp258","Cp262","Cp267","Cp29156","Cp31","Cp32","Cp33","Cp36","Cp48","Cp48252","CpC231","CpCIP5397","CpE19","CpE56","CpFRC41","CpI19","CpI37","CpMB14","CpMEX1","CpMEX25","CpMEX30","CpMEX9","CpN1","CpP54B96","CpPA01","CpPO222","CpVD57"	137.387	0.21085		1	0.21075		256	0
Cp1002B_1707	NA	NA	NA	0.3831	28	Cp1002B,"Cp162","Cp258","Cp262","Cp267","Cp29156","Cp31","Cp32","Cp33","Cp36","Cp48","Cp48252","CpC231","CpCIP5397","CpE19","CpE56","CpFRC41","CpI19","CpI37","CpMEX1","CpMEX25","CpMEX30","CpMEX9","CpN1","CpP54B96","CpPA01","CpPO222","CpVD57"	238.209	0.36089	5.03801	1	0.36052	5.0193	260	0
Cp1002B_1383	NA	NA	NA	0.3834	29	Cp1002B,"Cp162","Cp258","Cp262","Cp267","Cp29156","Cp31","Cp32","Cp33","Cp36","Cp48","Cp48252","CpC231","CpCIP5397","CpE19","CpE56","CpFRC41","CpI19","CpI37","CpMB14","CpMEX1","CpMEX25","CpMEX30","CpMEX9","CpN1","CpP54B96","CpPA01","CpPO222","CpVD57"	999	0.41776	6.52748	1	0.41735	6.45229	3076	1	1. 0.4781;2. 222;3. 664;4. 222;5. 222;6. 664;7. 244;8. 730;9. 598;10. S;11. TCT
Cp1002B_1371	NA	NA	NA	0.3834	29	Cp1002B,"Cp162","Cp258","Cp262","Cp267","Cp29156","Cp31","Cp32","Cp33","Cp36","Cp48","Cp48252","CpC231","CpCIP5397","CpE19","CpE56","CpFRC41","CpI19","CpI37","CpMB14","CpMEX1","CpMEX25","CpMEX30","CpMEX9","CpN1","CpP54B96","CpPA01","CpPO222","CpVD57"	999	0.11306	7.05183	1	0.11465	6.75794	260	0
Cp1002B_563	NA	NA	NA	0.3864	29	Cp1002B,"Cp162","Cp258","Cp262","Cp267","Cp29156","Cp31","Cp32","Cp33","Cp36","Cp48","Cp48252","CpC231","CpCIP5397","CpE19","CpE56","CpFRC41","CpI19","CpI37","CpMB14","CpMEX1","CpMEX25","CpMEX30","CpMEX9","CpN1","CpP54B96","CpPA01","CpPO222","CpVD57"	610.542	0.10413		1	0.10411		4	1	1. 0.50889;2. 278;3. 832;4. 278;5. 278;6. 832;7. 278;8. 832;9. 763;10. A;11. GCG
Cp1002B_40	NA	NA	NA	0.3886	29	Cp1002B,"Cp162","Cp258","Cp262","Cp267","Cp29156","Cp31","Cp32","Cp33","Cp36","Cp48","Cp48252","CpC231","CpCIP5397","CpE19","CpE56","CpFRC41","CpI19","CpI37","CpMB14","CpMEX1","CpMEX25","CpMEX30","CpMEX9","CpN1","CpP54B96","CpPA01","CpPO222","CpVD57"	999	1	7.59333	1	1	7.5117	4	1	1. 0.43154;2. 117;3. 349;4. 117;5. 117;6. 349;7. 127;8. 379;9. 223;10. V;11. GTC
Cp1002B_991	NA	NA	NA	0.3887	29	Cp1002B,"Cp162","Cp258","Cp262","Cp267","Cp29156","Cp31","Cp32","Cp33","Cp36","Cp48","Cp48252","CpC231","CpCIP5397","CpE19","CpE56","CpFRC41","CpI19","CpI37","CpMB14","CpMEX1","CpMEX25","CpMEX30","CpMEX9","CpN1","CpP54B96","CpPA01","CpPO222","CpVD57"	999	0.62512	7.45219	1	0.62436	7.344	4	1	1. 0.45459;2. 147;3. 439;4. 147;5. 147;6. 439;7. 147;8. 439;9. 439;10. I;11. ATA
Cp1002B_1437	NA	NA	NA	0.3895	29	Cp1002B,"Cp162","Cp258","Cp262","Cp267","Cp29156","Cp31","Cp32","Cp33","Cp36","Cp48","Cp48252","CpC231","CpCIP5397","CpE19","CpE56","CpFRC41","CpI19","CpI37","CpMB14","CpMEX1","CpMEX25","CpMEX30","CpMEX9","CpN1","CpP54B96","CpPA01","CpPO222","CpVD57"	0.710632	0.08655		0.113976	0.10041	8.74239	2	2	1. 0.58516;2. 317;3. 949;4. 317;5. 317;6. 949;7. 317;8. 949;9. 949;10. S;11. TCA	1. 0.58393;2. 392;3. 1174;4. 392;5. 392;6. 1174;7. 392;8. 1174;9. 1174;10. K;11. AAA
Cp1002B_1783	NA	NA	NA	0.3905	29	Cp1002B,"Cp162","Cp258","Cp262","Cp267","Cp29156","Cp31","Cp32","Cp33","Cp36","Cp48","Cp48252","CpC231","CpCIP5397","CpE19","CpE56","CpFRC41","CpI19","CpI37","CpMB14","CpMEX1","CpMEX25","CpMEX30","CpMEX9","CpN1","CpP54B96","CpPA01","CpPO222","CpVD57"	999	0.12614	8.47431	0.99998	0.12645	8.4331	4	1	1. 0.41375;2. 452;3. 1354;4. 452;5. 452;6. 1354;7. 461;8. 1381;9. 1129;10. Y;11. TAC
Cp1002B_297	NA	NA	NA	0.3906	29	Cp1002B,"Cp162","Cp258","Cp262","Cp267","Cp29156","Cp31","Cp32","Cp33","Cp36","Cp48","Cp48252","CpC231","CpCIP5397","CpE19","CpE56","CpFRC41","CpI19","CpI37","CpMB14","CpMEX1","CpMEX25","CpMEX30","CpMEX9","CpN1","CpP54B96","CpPA01","CpPO222","CpVD57"	999	0.19639	3.97459	1	0.19594	3.91103	260	0
Cp1002B_450	NA	NA	NA	0.3933	29	Cp1002B,"Cp162","Cp258","Cp262","Cp267","Cp29156","Cp31","Cp32","Cp33","Cp36","Cp48","Cp48252","CpC231","CpCIP5397","CpE19","CpE56","CpFRC41","CpI19","CpI37","CpMB14","CpMEX1","CpMEX25","CpMEX30","CpMEX9","CpN1","CpP54B96","CpPA01","CpPO222","CpVD57"	137.183	0.34605	4.04057	1	0.34557	3.99545	256	0
Cp1002B_1128	NA	NA	NA	0.3945	29	Cp1002B,"Cp162","Cp258","Cp262","Cp267","Cp29156","Cp31","Cp32","Cp33","Cp36","Cp48","Cp48252","CpC231","CpCIP5397","CpE19","CpE56","CpFRC41","CpI19","CpI37","CpMB14","CpMEX1","CpMEX25","CpMEX30","CpMEX9","CpN1","CpP54B96","CpPA01","CpPO222","CpVD57"	999	0.1594	4.5161	1	0.15923	4.47417	260	0
Cp1002B_1370	NA	NA	NA	0.3958	29	Cp1002B,"Cp162","Cp258","Cp262","Cp267","Cp29156","Cp31","Cp32","Cp33","Cp36","Cp48","Cp48252","CpC231","CpCIP5397","CpE19","CpE56","CpFRC41","CpI19","CpI37","CpMB14","CpMEX1","CpMEX25","CpMEX30","CpMEX9","CpN1","CpP54B96","CpPA01","CpPO222","CpVD57"	77.2807	0.110388		1	0.11035		256	0
Cp1002B_369	NA	NA	NA	0.3973	29	Cp1002B,"Cp162","Cp258","Cp262","Cp267","Cp29156","Cp31","Cp32","Cp33","Cp36","Cp48","Cp48252","CpC231","CpCIP5397","CpE19","CpE56","CpFRC41","CpI19","CpI37","CpMB14","CpMEX1","CpMEX25","CpMEX30","CpMEX9","CpN1","CpP54B96","CpPA01","CpPO222","CpVD57"	999	0.10838	6.06043	1	0.10818	5.9461	2052	1	1. 0.59043;2. 212;3. 634;4. 212;5. 212;6. 634;7. 212;8. 634;9. 340;10. V;11. GTA
Cp1002B_924	NA	NA	NA	0.3986	29	Cp1002B,"Cp162","Cp258","Cp262","Cp267","Cp29156","Cp31","Cp32","Cp33","Cp36","Cp48","Cp48252","CpC231","CpCIP5397","CpE19","CpE56","CpFRC41","CpI19","CpI37","CpMB14","CpMEX1","CpMEX25","CpMEX30","CpMEX9","CpN1","CpP54B96","CpPA01","CpPO222","CpVD57"	999	0.28826	8.2494	1	0.2882	8.19517	260	0
Cp1002B_1448	NA	NA	NA	0.4018	29	Cp1002B,"Cp162","Cp258","Cp262","Cp267","Cp29156","Cp31","Cp32","Cp33","Cp36","Cp48","Cp48252","CpC231","CpCIP5397","CpE19","CpE56","CpFRC41","CpI19","CpI37","CpMB14","CpMEX1","CpMEX25","CpMEX30","CpMEX9","CpN1","CpP54B96","CpPA01","CpPO222","CpVD57"	552.448	0.285107	3.09882	1	0.282797	2.99488	4	1	1. 0.57265;2. 173;3. 517;4. 173;5. 173;6. 517;7. 173;8. 517;9. 517;10. V;11. GTT
Cp1002B_454	NA	NA	NA	0.4019	29	Cp1002B,"Cp162","Cp258","Cp262","Cp267","Cp29156","Cp31","Cp32","Cp33","Cp36","Cp48","Cp48252","CpC231","CpCIP5397","CpE19","CpE56","CpFRC41","CpI19","CpI37","CpMB14","CpMEX1","CpMEX25","CpMEX30","CpMEX9","CpN1","CpP54B96","CpPA01","CpPO222","CpVD57"	999	0.24748	3.06233	1	0.24696	3.02885	4	1	1. 0.43742;2. 57;3. 169;4. 57;5. 57;6. 169;7. 57;8. 169;9. 169;10. A;11. GCA
Cp1002B_2003	NA	NA	NA	0.4029	29	Cp1002B,"Cp162","Cp258","Cp262","Cp267","Cp29156","Cp31","Cp32","Cp33","Cp36","Cp48","Cp48252","CpC231","CpCIP5397","CpE19","CpE56","CpFRC41","CpI19","CpI37","CpMB14","CpMEX1","CpMEX25","CpMEX30","CpMEX9","CpN1","CpP54B96","CpPA01","CpPO222","CpVD57"	999	0.1398	3.29586	1	0.13949	3.23644	260	0
Cp1002B_340	NA	NA	NA	0.4045	29	Cp1002B,"Cp162","Cp258","Cp262","Cp267","Cp29156","Cp31","Cp32","Cp33","Cp36","Cp48","Cp48252","CpC231","CpCIP5397","CpE19","CpE56","CpFRC41","CpI19","CpI37","CpMB14","CpMEX1","CpMEX25","CpMEX30","CpMEX9","CpN1","CpP54B96","CpPA01","CpPO222","CpVD57"	999	0.1687	8.04276	1	0.16923	8.01778	260	0
Cp1002B_1231	NA	NA	NA	0.4051	29	Cp1002B,"Cp162","Cp258","Cp262","Cp267","Cp29156","Cp31","Cp32","Cp33","Cp36","Cp48","Cp48252","CpC231","CpCIP5397","CpE19","CpE56","CpFRC41","CpI19","CpI37","CpMB14","CpMEX1","CpMEX25","CpMEX30","CpMEX9","CpN1","CpP54B96","CpPA01","CpPO222","CpVD57"	211.278	0.12316	2.58578	1	0.12273	2.5382	4	1	1. 0.93056;2. 111;3. 331;4. 111;5. 111;6. 331;7. 111;8. 331;9. 331;10. N;11. AAC
Cp1002B_1982	NA	NA	NA	0.4064	29	Cp1002B,"Cp162","Cp258","Cp262","Cp267","Cp29156","Cp31","Cp32","Cp33","Cp36","Cp48","Cp48252","CpC231","CpCIP5397","CpE19","CpE56","CpFRC41","CpI19","CpI37","CpMB14","CpMEX1","CpMEX25","CpMEX30","CpMEX9","CpN1","CpP54B96","CpPA01","CpPO222","CpVD57"	157.872	0.17695	2.55568	1	0.17602	2.49214	4	1	1. 0.90434;2. 18;3. 52;4. 18;5. 18;6. 52;7. 18;8. 52;9. 52;10. V;11. GTC
Cp1002B_1508	NA	NA	NA	0.409	29	Cp1002B,"Cp162","Cp258","Cp262","Cp267","Cp29156","Cp31","Cp32","Cp33","Cp36","Cp48","Cp48252","CpC231","CpCIP5397","CpE19","CpE56","CpFRC41","CpI19","CpI37","CpMB14","CpMEX1","CpMEX25","CpMEX30","CpMEX9","CpN1","CpP54B96","CpPA01","CpPO222","CpVD57"	242.399	0.09478		1	0.09485		4	1	1. 0.59052;2. 33;3. 97;4. 33;5. 33;6. 97;7. 33;8. 97;9. 97;10. T;11. ACG
Cp1002B_539	NA	NA	NA	0.4106	29	Cp1002B,"Cp162","Cp258","Cp262","Cp267","Cp29156","Cp31","Cp32","Cp33","Cp36","Cp48","Cp48252","CpC231","CpCIP5397","CpE19","CpE56","CpFRC41","CpI19","CpI37","CpMB14","CpMEX1","CpMEX25","CpMEX30","CpMEX9","CpN1","CpP54B96","CpPA01","CpPO222","CpVD57"	999	0.12295	3.28649	1	0.12215	3.18454	260	0
Cp1002B_1902	NA	NA	NA	0.4114	29	Cp1002B,"Cp162","Cp258","Cp262","Cp267","Cp29156","Cp31","Cp32","Cp33","Cp36","Cp48","Cp48252","CpC231","CpCIP5397","CpE19","CpE56","CpFRC41","CpI19","CpI37","CpMB14","CpMEX1","CpMEX25","CpMEX30","CpMEX9","CpN1","CpP54B96","CpPA01","CpPO222","CpVD57"	90.3119	0.14101	4.64678	1	0.14081	4.60568	256	0
Cp1002B_2178	NA	NA	NA	0.4169	29	Cp1002B,"Cp162","Cp258","Cp262","Cp267","Cp29156","Cp31","Cp32","Cp33","Cp36","Cp48","Cp48252","CpC231","CpCIP5397","CpE19","CpE56","CpFRC41","CpI19","CpI37","CpMB14","CpMEX1","CpMEX25","CpMEX30","CpMEX9","CpN1","CpP54B96","CpPA01","CpPO222","CpVD57"	29.3105	0.17177	3.19168	1	0.17168	3.16964	256	0
Cp1002B_1273	NA	NA	NA	0.4192	29	Cp1002B,"Cp162","Cp258","Cp262","Cp267","Cp29156","Cp31","Cp32","Cp33","Cp36","Cp48","Cp48252","CpC231","CpCIP5397","CpE19","CpE56","CpFRC41","CpI19","CpI37","CpMB14","CpMEX1","CpMEX25","CpMEX30","CpMEX9","CpN1","CpP54B96","CpPA01","CpPO222","CpVD57"	999	0.17354	2.19181	1	0.17342	2.17168	4	1	1. 0.44368;2. 67;3. 199;4. 67;5. 67;6. 199;7. 67;8. 199;9. 199;10. S;11. TCG
Cp1002B_316	NA	NA	NA	0.4204	29	Cp1002B,"Cp162","Cp258","Cp262","Cp267","Cp29156","Cp31","Cp32","Cp33","Cp36","Cp48","Cp48252","CpC231","CpCIP5397","CpE19","CpE56","CpFRC41","CpI19","CpI37","CpMB14","CpMEX1","CpMEX25","CpMEX30","CpMEX9","CpN1","CpP54B96","CpPA01","CpPO222","CpVD57"	146.887	0.19392	3.89197	1	0.19261	3.75018	256	0
Cp1002B_72	NA	NA	NA	0.4208	28	Cp1002B,"Cp162","Cp258","Cp262","Cp267","Cp29156","Cp31","Cp32","Cp33","Cp36","Cp48","Cp48252","CpC231","CpCIP5397","CpE19","CpE56","CpFRC41","CpI19","CpI37","CpMEX1","CpMEX25","CpMEX30","CpMEX9","CpN1","CpP54B96","CpPA01","CpPO222","CpVD57"	555.189	0.06463		0.99986	0.06467		4	1	1. 0.67056;2. 32;3. 94;4. 32;5. 32;6. 94;7. 32;8. 94;9. 94;10. N;11. AAC
Cp1002B_1645	NA	NA	NA	0.4232	29	Cp1002B,"Cp162","Cp258","Cp262","Cp267","Cp29156","Cp31","Cp32","Cp33","Cp36","Cp48","Cp48252","CpC231","CpCIP5397","CpE19","CpE56","CpFRC41","CpI19","CpI37","CpMB14","CpMEX1","CpMEX25","CpMEX30","CpMEX9","CpN1","CpP54B96","CpPA01","CpPO222","CpVD57"	267.878	0.18891	5.07027	1	0.18926	5.03212	260	0
Cp1002B_1406	NA	NA	NA	0.4232	29	Cp1002B,"Cp162","Cp258","Cp262","Cp267","Cp29156","Cp31","Cp32","Cp33","Cp36","Cp48","Cp48252","CpC231","CpCIP5397","CpE19","CpE56","CpFRC41","CpI19","CpI37","CpMB14","CpMEX1","CpMEX25","CpMEX30","CpMEX9","CpN1","CpP54B96","CpPA01","CpPO222","CpVD57"	999	0.25308	1.66308	1	0.25049	1.59026	260	0
Cp1002B_938	NA	NA	NA	0.4236	29	Cp1002B,"Cp162","Cp258","Cp262","Cp267","Cp29156","Cp31","Cp32","Cp33","Cp36","Cp48","Cp48252","CpC231","CpCIP5397","CpE19","CpE56","CpFRC41","CpI19","CpI37","CpMB14","CpMEX1","CpMEX25","CpMEX30","CpMEX9","CpN1","CpP54B96","CpPA01","CpPO222","CpVD57"	164.104	0.1581	2.4316	1	0.15706	2.35411	260	0
Cp1002B_1104	NA	NA	NA	0.4258	29	Cp1002B,"Cp162","Cp258","Cp262","Cp267","Cp29156","Cp31","Cp32","Cp33","Cp36","Cp48","Cp48252","CpC231","CpCIP5397","CpE19","CpE56","CpFRC41","CpI19","CpI37","CpMB14","CpMEX1","CpMEX25","CpMEX30","CpMEX9","CpN1","CpP54B96","CpPA01","CpPO222","CpVD57"	999	0.31736	3.94949	1	0.31837	3.92129	260	0
Cp1002B_1342	NA	NA	NA	0.4268	29	Cp1002B,"Cp162","Cp258","Cp262","Cp267","Cp29156","Cp31","Cp32","Cp33","Cp36","Cp48","Cp48252","CpC231","CpCIP5397","CpE19","CpE56","CpFRC41","CpI19","CpI37","CpMB14","CpMEX1","CpMEX25","CpMEX30","CpMEX9","CpN1","CpP54B96","CpPA01","CpPO222","CpVD57"	171.653	0.18607	2.12473	1	0.18495	2.05824	260	0
Cp1002B_2029	NA	NA	NA	0.4277	29	Cp1002B,"Cp162","Cp258","Cp262","Cp267","Cp29156","Cp31","Cp32","Cp33","Cp36","Cp48","Cp48252","CpC231","CpCIP5397","CpE19","CpE56","CpFRC41","CpI19","CpI37","CpMB14","CpMEX1","CpMEX25","CpMEX30","CpMEX9","CpN1","CpP54B96","CpPA01","CpPO222","CpVD57"	163.35	0.07846	9.90867	1	0.07863	9.87385	4	1	1. 0.72703;2. 122;3. 364;4. 122;5. 122;6. 364;7. 122;8. 364;9. 364;10. A;11. GCA
Cp1002B_1481	NA	NA	NA	0.4301	29	Cp1002B,"Cp162","Cp258","Cp262","Cp267","Cp29156","Cp31","Cp32","Cp33","Cp36","Cp48","Cp48252","CpC231","CpCIP5397","CpE19","CpE56","CpFRC41","CpI19","CpI37","CpMB14","CpMEX1","CpMEX25","CpMEX30","CpMEX9","CpN1","CpP54B96","CpPA01","CpPO222","CpVD57"	357.118	0.33258		1	0.33255		260	0
Cp1002B_409	NA	NA	NA	0.4344	29	Cp1002B,"Cp162","Cp258","Cp262","Cp267","Cp29156","Cp31","Cp32","Cp33","Cp36","Cp48","Cp48252","CpC231","CpCIP5397","CpE19","CpE56","CpFRC41","CpI19","CpI37","CpMB14","CpMEX1","CpMEX25","CpMEX30","CpMEX9","CpN1","CpP54B96","CpPA01","CpPO222","CpVD57"	921.037	0.36743	2.25583	1	0.36489	2.1806	260	0
Cp1002B_54	NA	NA	NA	0.4474	29	Cp1002B,"Cp162","Cp258","Cp262","Cp267","Cp29156","Cp31","Cp32","Cp33","Cp36","Cp48","Cp48252","CpC231","CpCIP5397","CpE19","CpE56","CpFRC41","CpI19","CpI37","CpMB14","CpMEX1","CpMEX25","CpMEX30","CpMEX9","CpN1","CpP54B96","CpPA01","CpPO222","CpVD57"	999	0.17093	4.67857	1	0.16949	4.43128	4	1	1. 0.49948;2. 74;3. 220;4. 74;5. 74;6. 220;7. 74;8. 220;9. 220;10. R;11. AGA
Cp1002B_239	NA	NA	NA	0.4485	29	Cp1002B,"Cp162","Cp258","Cp262","Cp267","Cp29156","Cp31","Cp32","Cp33","Cp36","Cp48","Cp48252","CpC231","CpCIP5397","CpE19","CpE56","CpFRC41","CpI19","CpI37","CpMB14","CpMEX1","CpMEX25","CpMEX30","CpMEX9","CpN1","CpP54B96","CpPA01","CpPO222","CpVD57"	153.364	0.11998	8.91455	1	0.12066	8.85921	260	0
Cp1002B_473	NA	NA	NA	0.451	29	Cp1002B,"Cp162","Cp258","Cp262","Cp267","Cp29156","Cp31","Cp32","Cp33","Cp36","Cp48","Cp48252","CpC231","CpCIP5397","CpE19","CpE56","CpFRC41","CpI19","CpI37","CpMB14","CpMEX1","CpMEX25","CpMEX30","CpMEX9","CpN1","CpP54B96","CpPA01","CpPO222","CpVD57"	999	0.03338	2.43086	1	0.03346	2.40435	4	1	1. 0.70861;2. 36;3. 106;4. 36;5. 36;6. 106;7. 36;8. 106;9. 106;10. F;11. TTT
Cp1002B_241	NA	NA	NA	0.453	18	Cp1002B,"Cp267","Cp29156","Cp48252","CpC231","CpCIP5397","CpE56","CpFRC41","CpI19","CpMB14","CpMEX1","CpMEX25","CpMEX9","CpN1","CpP54B96","CpPA01","CpPO222","CpVD57"	999	0	1.52127	1	0	1.28796	260	0
Cp1002B_2130	NA	NA	NA	0.4572	29	Cp1002B,"Cp162","Cp258","Cp262","Cp267","Cp29156","Cp31","Cp32","Cp33","Cp36","Cp48","Cp48252","CpC231","CpCIP5397","CpE19","CpE56","CpFRC41","CpI19","CpI37","CpMB14","CpMEX1","CpMEX25","CpMEX30","CpMEX9","CpN1","CpP54B96","CpPA01","CpPO222","CpVD57"	999	0.16137	2.10942	1	0.16087	2.06419	4	1	1. 0.45374;2. 62;3. 184;4. 62;5. 62;6. 184;7. 62;8. 184;9. 184;10. A;11. GCC
Cp1002B_1702	NA	NA	NA	0.4668	29	Cp1002B,"Cp162","Cp258","Cp262","Cp267","Cp29156","Cp31","Cp32","Cp33","Cp36","Cp48","Cp48252","CpC231","CpCIP5397","CpE19","CpE56","CpFRC41","CpI19","CpI37","CpMB14","CpMEX1","CpMEX25","CpMEX30","CpMEX9","CpN1","CpP54B96","CpPA01","CpPO222","CpVD57"	126.878	0.28132	1.3073	1	0.28198	1.29666	256	0
Cp1002B_1613	NA	NA	NA	0.467	29	Cp1002B,"Cp162","Cp258","Cp262","Cp267","Cp29156","Cp31","Cp32","Cp33","Cp36","Cp48","Cp48252","CpC231","CpCIP5397","CpE19","CpE56","CpFRC41","CpI19","CpI37","CpMB14","CpMEX1","CpMEX25","CpMEX30","CpMEX9","CpN1","CpP54B96","CpPA01","CpPO222","CpVD57"	252.635	0.23398	8.27927	1	0.24572	8.17969	4	2	1. 0.91049;2. 23;3. 67;4. 23;5. 23;6. 67;7. 23;8. 67;9. 67;10. I;11. ATT	1. 0.93844;2. 184;3. 550;4. 184;5. 184;6. 550;7. 184;8. 550;9. 550;10. D;11. GAC
Cp1002B_1558	NA	NA	NA	0.4722	29	Cp1002B,"Cp162","Cp258","Cp262","Cp267","Cp29156","Cp31","Cp32","Cp33","Cp36","Cp48","Cp48252","CpC231","CpCIP5397","CpE19","CpE56","CpFRC41","CpI19","CpI37","CpMB14","CpMEX1","CpMEX25","CpMEX30","CpMEX9","CpN1","CpP54B96","CpPA01","CpPO222","CpVD57"	130.691	0.38097		1	0.38712		256	0
Cp1002B_1127	NA	NA	NA	0.4746	29	Cp1002B,"Cp162","Cp258","Cp262","Cp267","Cp29156","Cp31","Cp32","Cp33","Cp36","Cp48","Cp48252","CpC231","CpCIP5397","CpE19","CpE56","CpFRC41","CpI19","CpI37","CpMB14","CpMEX1","CpMEX25","CpMEX30","CpMEX9","CpN1","CpP54B96","CpPA01","CpPO222","CpVD57"	897.194	0.2654	6.70596	1	0.26874	6.66154	4	1	1. 0.44487;2. 132;3. 394;4. 132;5. 132;6. 394;7. 132;8. 394;9. 394;10. T;11. ACT
Cp1002B_2038	NA	NA	NA	0.4797	29	Cp1002B,"Cp162","Cp258","Cp262","Cp267","Cp29156","Cp31","Cp32","Cp33","Cp36","Cp48","Cp48252","CpC231","CpCIP5397","CpE19","CpE56","CpFRC41","CpI19","CpI37","CpMB14","CpMEX1","CpMEX25","CpMEX30","CpMEX9","CpN1","CpP54B96","CpPA01","CpPO222","CpVD57"	999	0.19089	1.3279	1	0.19234	1.31164	4	1	1. 0.57965;2. 121;3. 361;4. 121;5. 121;6. 361;7. 121;8. 361;9. 361;10. H;11. CAC
Cp1002B_1470	NA	NA	NA	0.4827	29	Cp1002B,"Cp162","Cp258","Cp262","Cp267","Cp29156","Cp31","Cp32","Cp33","Cp36","Cp48","Cp48252","CpC231","CpCIP5397","CpE19","CpE56","CpFRC41","CpI19","CpI37","CpMB14","CpMEX1","CpMEX25","CpMEX30","CpMEX9","CpN1","CpP54B96","CpPA01","CpPO222","CpVD57"	0.29553	0.29553		0.29553	0.29553		258	0
Cp1002B_1965	NA	NA	NA	0.5036	29	Cp1002B,"Cp162","Cp258","Cp262","Cp267","Cp29156","Cp31","Cp32","Cp33","Cp36","Cp48","Cp48252","CpC231","CpCIP5397","CpE19","CpE56","CpFRC41","CpI19","CpI37","CpMB14","CpMEX1","CpMEX25","CpMEX30","CpMEX9","CpN1","CpP54B96","CpPA01","CpPO222","CpVD57"	999	1	0.0001	1	1	0.0001	260	0
Cp1002B_47	NA	NA	NA	0.5059	28	Cp1002B,"Cp162","Cp258","Cp262","Cp267","Cp29156","Cp31","Cp32","Cp33","Cp36","Cp48","Cp48252","CpC231","CpCIP5397","CpE19","CpE56","CpFRC41","CpI19","CpI37","CpMB14","CpMEX1","CpMEX25","CpMEX9","CpN1","CpP54B96","CpPA01","CpPO222","CpVD57"	0.50546	0.50546		0.99997	0.99997		258	0
Cp1002B_1044	NA	NA	NA	0.5143	29	Cp1002B,"Cp162","Cp258","Cp262","Cp267","Cp29156","Cp31","Cp32","Cp33","Cp36","Cp48","Cp48252","CpC231","CpCIP5397","CpE19","CpE56","CpFRC41","CpI19","CpI37","CpMB14","CpMEX1","CpMEX25","CpMEX30","CpMEX9","CpN1","CpP54B96","CpPA01","CpPO222","CpVD57"	0.909246	0.19836	5.8242	0.64319	0.19916	5.78867	2048	3	1. 0.5116;2. 689;3. 2065;4. 690;5. 690;6. 2068;7. 732;8. 2194;9. 1264;10. V;11. GTA	1. 0.77315;2. 832;3. 2494;4. 834;5. 834;6. 2500;7. 883;8. 2647;9. 1672;10. V;11. GTA	1. 0.77166;2. 868;3. 2602;4. 870;5. 870;6. 2608;7. 919;8. 2755;9. 1780;10. A;11. GCG
Cp1002B_404	NA	NA	NA	0.5191	29	Cp1002B,"Cp162","Cp258","Cp262","Cp267","Cp29156","Cp31","Cp32","Cp33","Cp36","Cp48","Cp48252","CpC231","CpCIP5397","CpE19","CpE56","CpFRC41","CpI19","CpI37","CpMB14","CpMEX1","CpMEX25","CpMEX30","CpMEX9","CpN1","CpP54B96","CpPA01","CpPO222","CpVD57"	0	0		0	0		258	0
Cp1002B_1303	NA	NA	NA	0.5246	29	Cp1002B,"Cp162","Cp258","Cp262","Cp267","Cp29156","Cp31","Cp32","Cp33","Cp36","Cp48","Cp48252","CpC231","CpCIP5397","CpE19","CpE56","CpFRC41","CpI19","CpI37","CpMB14","CpMEX1","CpMEX25","CpMEX30","CpMEX9","CpN1","CpP54B96","CpPA01","CpPO222","CpVD57"	110.581	0.11269	3.46717	1	0.1135	3.42962	256	0
Cp1002B_1915	NA	NA	NA	0.5263	29	Cp1002B,"Cp162","Cp258","Cp262","Cp267","Cp29156","Cp31","Cp32","Cp33","Cp36","Cp48","Cp48252","CpC231","CpCIP5397","CpE19","CpE56","CpFRC41","CpI19","CpI37","CpMB14","CpMEX1","CpMEX25","CpMEX30","CpMEX9","CpN1","CpP54B96","CpPA01","CpPO222","CpVD57"	0.63624	0.63624		0.66712	0.66641		258	0
Cp1002B_1664	NA	NA	NA	0.5362	29	Cp1002B,"Cp162","Cp258","Cp262","Cp267","Cp29156","Cp31","Cp32","Cp33","Cp36","Cp48","Cp48252","CpC231","CpCIP5397","CpE19","CpE56","CpFRC41","CpI19","CpI37","CpMB14","CpMEX1","CpMEX25","CpMEX30","CpMEX9","CpN1","CpP54B96","CpPA01","CpPO222","CpVD57"	0.32258	0.18323	5.83448	0.20109	0.20109	5.8301	2	2	1. 0.56972;2. 149;3. 445;4. 149;5. 149;6. 445;7. 149;8. 445;9. 295;10. I;11. ATT	1. 0.5698;2. 435;3. 1303;4. 435;5. 435;6. 1303;7. 435;8. 1303;9. 1150;10. T;11. ACA
Cp1002B_371	NA	NA	NA	0.541	27	Cp1002B,"Cp258","Cp267","Cp29156","Cp31","Cp32","Cp33","Cp36","Cp48","Cp48252","CpC231","CpCIP5397","CpE19","CpE56","CpFRC41","CpI19","CpI37","CpMB14","CpMEX1","CpMEX25","CpMEX30","CpMEX9","CpN1","CpP54B96","CpPA01","CpPO222","CpVD57"	570.926	0.14395	2.56255	1	0.14243	2.44816	260	0
Cp1002B_904	NA	NA	NA	0.5817	28	Cp1002B,"Cp162","Cp258","Cp262","Cp267","Cp29156","Cp31","Cp32","Cp33","Cp36","Cp48","Cp48252","CpC231","CpCIP5397","CpE19","CpE56","CpFRC41","CpI19","CpMB14","CpMEX1","CpMEX25","CpMEX30","CpMEX9","CpN1","CpP54B96","CpPA01","CpPO222","CpVD57"	1.09594	0.2341	3.80526	0.45741	0.23668	3.73808	1024	1	1. 0.67173;2. 176;3. 526;4. 366;5. 366;6. 1096;7. 396;8. 1186;9. 526;10. R;11. CGG
Cp1002B_1479	NA	NA	NA	0.5833	29	Cp1002B,"Cp162","Cp258","Cp262","Cp267","Cp29156","Cp31","Cp32","Cp33","Cp36","Cp48","Cp48252","CpC231","CpCIP5397","CpE19","CpE56","CpFRC41","CpI19","CpI37","CpMB14","CpMEX1","CpMEX25","CpMEX30","CpMEX9","CpN1","CpP54B96","CpPA01","CpPO222","CpVD57"	0.845426	0.28941	3.52568	0.60852	0.29186	3.50888	2	3	1. 0.46987;2. 51;3. 151;4. 51;5. 51;6. 151;7. 51;8. 151;9. 151;10. A;11. GCC	1. 0.67373;2. 118;3. 352;4. 118;5. 118;6. 352;7. 118;8. 352;9. 352;10. I;11. ATT	1. 0.67396;2. 147;3. 439;4. 147;5. 147;6. 439;7. 147;8. 439;9. 439;10. T;11. ACC
Cp1002B_955	NA	NA	NA	0.5867	29	Cp1002B,"Cp162","Cp258","Cp262","Cp267","Cp29156","Cp31","Cp32","Cp33","Cp36","Cp48","Cp48252","CpC231","CpCIP5397","CpE19","CpE56","CpFRC41","CpI19","CpI37","CpMB14","CpMEX1","CpMEX25","CpMEX30","CpMEX9","CpN1","CpP54B96","CpPA01","CpPO222","CpVD57"	204.729	0.01999	8.07896	1	0.02023	8.05178	4	1	1. 0.94823;2. 243;3. 727;4. 243;5. 243;6. 727;7. 243;8. 727;9. 727;10. S;11. TCA
Cp1002B_1644	NA	NA	NA	0.6026	29	Cp1002B,"Cp162","Cp258","Cp262","Cp267","Cp29156","Cp31","Cp32","Cp33","Cp36","Cp48","Cp48252","CpC231","CpCIP5397","CpE19","CpE56","CpFRC41","CpI19","CpI37","CpMB14","CpMEX1","CpMEX25","CpMEX30","CpMEX9","CpN1","CpP54B96","CpPA01","CpPO222","CpVD57"	0.615647	0.60821	2.87215	1	1	3.3334	258	0
Cp1002B_1441	NA	NA	NA	0.616	29	Cp1002B,"Cp162","Cp258","Cp262","Cp267","Cp29156","Cp31","Cp32","Cp33","Cp36","Cp48","Cp48252","CpC231","CpCIP5397","CpE19","CpE56","CpFRC41","CpI19","CpI37","CpMB14","CpMEX1","CpMEX25","CpMEX30","CpMEX9","CpN1","CpP54B96","CpPA01","CpPO222","CpVD57"	0.73028	0.73028		1	1		258	0
Cp1002B_1405	NA	NA	NA	0.631	29	Cp1002B,"Cp162","Cp258","Cp262","Cp267","Cp29156","Cp31","Cp32","Cp33","Cp36","Cp48","Cp48252","CpC231","CpCIP5397","CpE19","CpE56","CpFRC41","CpI19","CpI37","CpMB14","CpMEX1","CpMEX25","CpMEX30","CpMEX9","CpN1","CpP54B96","CpPA01","CpPO222","CpVD57"	0.09436	0.09436	3.53887	0.09921	0.09921	4.28951	258	0
Cp1002B_844	NA	NA	NA	0.6403	29	Cp1002B,"Cp162","Cp258","Cp262","Cp267","Cp29156","Cp31","Cp32","Cp33","Cp36","Cp48","Cp48252","CpC231","CpCIP5397","CpE19","CpE56","CpFRC41","CpI19","CpI37","CpMB14","CpMEX1","CpMEX25","CpMEX30","CpMEX9","CpN1","CpP54B96","CpPA01","CpPO222","CpVD57"	0.03384	0.03384	3.01057	0.0332472	0.03257	2.7119	258	0
Cp1002B_1883	NA	NA	NA	0.6423	29	Cp1002B,"Cp162","Cp258","Cp262","Cp267","Cp29156","Cp31","Cp32","Cp33","Cp36","Cp48","Cp48252","CpC231","CpCIP5397","CpE19","CpE56","CpFRC41","CpI19","CpI37","CpMB14","CpMEX1","CpMEX25","CpMEX30","CpMEX9","CpN1","CpP54B96","CpPA01","CpPO222","CpVD57"	0.926791	0.45077	7.22843	0.78734	0.44068	7.17299	2048	3	1. 0.54452;2. 145;3. 433;4. 145;5. 145;6. 433;7. 145;8. 433;9. 289;10. I;11. ATA	1. 0.56359;2. 173;3. 517;4. 173;5. 173;6. 517;7. 173;8. 517;9. 373;10. A;11. GCG	1. 0.48387;2. 174;3. 520;4. 174;5. 174;6. 520;7. 174;8. 520;9. 376;10. S;11. TCA
Cp1002B_1934	NA	NA	NA	0.6568	29	Cp1002B,"Cp162","Cp258","Cp262","Cp267","Cp29156","Cp31","Cp32","Cp33","Cp36","Cp48","Cp48252","CpC231","CpCIP5397","CpE19","CpE56","CpFRC41","CpI19","CpI37","CpMB14","CpMEX1","CpMEX25","CpMEX30","CpMEX9","CpN1","CpP54B96","CpPA01","CpPO222","CpVD57"	0.499281	0.25716	3.5192	0.26909	0.26909	3.51912	2	1	1. 0.63438;2. 321;3. 961;4. 321;5. 321;6. 961;7. 321;8. 961;9. 961;10. S;11. AGC
Cp1002B_1307	NA	NA	NA	0.6643	29	Cp1002B,"Cp162","Cp258","Cp262","Cp267","Cp29156","Cp31","Cp32","Cp33","Cp36","Cp48","Cp48252","CpC231","CpCIP5397","CpE19","CpE56","CpFRC41","CpI19","CpI37","CpMB14","CpMEX1","CpMEX25","CpMEX30","CpMEX9","CpN1","CpP54B96","CpPA01","CpPO222","CpVD57"	0.27613	0.27613	5.62898	0.3015	0.27348	5.46135	2	1	1. 0.40879;2. 178;3. 532;4. 178;5. 178;6. 532;7. 178;8. 532;9. 301;10. T;11. ACC
Cp1002B_1397	NA	NA	NA	0.6691	29	Cp1002B,"Cp162","Cp258","Cp262","Cp267","Cp29156","Cp31","Cp32","Cp33","Cp36","Cp48","Cp48252","CpC231","CpCIP5397","CpE19","CpE56","CpFRC41","CpI19","CpI37","CpMB14","CpMEX1","CpMEX25","CpMEX30","CpMEX9","CpN1","CpP54B96","CpPA01","CpPO222","CpVD57"	0.23595	0.23595		0.22103	0.22103		258	0
Cp1002B_246	NA	NA	NA	0.6824	29	Cp1002B,"Cp162","Cp258","Cp262","Cp267","Cp29156","Cp31","Cp32","Cp33","Cp36","Cp48","Cp48252","CpC231","CpCIP5397","CpE19","CpE56","CpFRC41","CpI19","CpI37","CpMB14","CpMEX1","CpMEX25","CpMEX30","CpMEX9","CpN1","CpP54B96","CpPA01","CpPO222","CpVD57"	0.318908	0.05103		0.17386	0.05182		2	1	1. 0.69093;2. 74;3. 220;4. 74;5. 74;6. 220;7. 74;8. 220;9. 220;10. I;11. ATA
Cp1002B_648	NA	NA	NA	0.6829	29	Cp1002B,"Cp162","Cp258","Cp262","Cp267","Cp29156","Cp31","Cp32","Cp33","Cp36","Cp48","Cp48252","CpC231","CpCIP5397","CpE19","CpE56","CpFRC41","CpI19","CpI37","CpMB14","CpMEX1","CpMEX25","CpMEX30","CpMEX9","CpN1","CpP54B96","CpPA01","CpPO222","CpVD57"	1.45955	0.361891	2.24454	1	0.359101	2.22758	2048	4	1. 0.77998;2. 139;3. 415;4. 139;5. 139;6. 415;7. 139;8. 415;9. 412;10. E;11. GAG	1. 0.93326;2. 150;3. 448;4. 150;5. 150;6. 448;7. 150;8. 448;9. 445;10. E;11. GAG	1. 0.77591;2. 154;3. 460;4. 154;5. 154;6. 460;7. 154;8. 460;9. 457;10. K;11. AAG	1. 0.93511;2. 166;3. 496;4. 166;5. 166;6. 496;7. 166;8. 496;9. 493;10. D;11. GAT
Cp1002B_919	NA	NA	NA	0.684	29	Cp1002B,"Cp162","Cp258","Cp262","Cp267","Cp29156","Cp31","Cp32","Cp33","Cp36","Cp48","Cp48252","CpC231","CpCIP5397","CpE19","CpE56","CpFRC41","CpI19","CpI37","CpMB14","CpMEX1","CpMEX25","CpMEX30","CpMEX9","CpN1","CpP54B96","CpPA01","CpPO222","CpVD57"	0.789092	0.13709	3.55723	0.421236	0.14056	3.59437	2	1	1. 0.64829;2. 20;3. 58;4. 20;5. 20;6. 58;7. 20;8. 58;9. 58;10. T;11. ACA
Cp1002B_513	NA	NA	NA	0.6905	29	Cp1002B,"Cp162","Cp258","Cp262","Cp267","Cp29156","Cp31","Cp32","Cp33","Cp36","Cp48","Cp48252","CpC231","CpCIP5397","CpE19","CpE56","CpFRC41","CpI19","CpI37","CpMB14","CpMEX1","CpMEX25","CpMEX30","CpMEX9","CpN1","CpP54B96","CpPA01","CpPO222","CpVD57"	0.07585	0.07585		0.0794948	0.0780714		258	0
Cp1002B_1549	NA	NA	NA	0.6928	29	Cp1002B,"Cp162","Cp258","Cp262","Cp267","Cp29156","Cp31","Cp32","Cp33","Cp36","Cp48","Cp48252","CpC231","CpCIP5397","CpE19","CpE56","CpFRC41","CpI19","CpI37","CpMB14","CpMEX1","CpMEX25","CpMEX30","CpMEX9","CpN1","CpP54B96","CpPA01","CpPO222","CpVD57"	0.56883	0.56883		1	1		258	0
Cp1002B_662	NA	NA	NA	0.693	29	Cp1002B,"Cp162","Cp258","Cp262","Cp267","Cp29156","Cp31","Cp32","Cp33","Cp36","Cp48","Cp48252","CpC231","CpCIP5397","CpE19","CpE56","CpFRC41","CpI19","CpI37","CpMB14","CpMEX1","CpMEX25","CpMEX30","CpMEX9","CpN1","CpP54B96","CpPA01","CpPO222","CpVD57"	194.532	0.15624	5.26614	1	0.15859	5.24338	260	0
Cp1002B_2115	NA	NA	NA	0.6962	29	Cp1002B,"Cp162","Cp258","Cp262","Cp267","Cp29156","Cp31","Cp32","Cp33","Cp36","Cp48","Cp48252","CpC231","CpCIP5397","CpE19","CpE56","CpFRC41","CpI19","CpI37","CpMB14","CpMEX1","CpMEX25","CpMEX30","CpMEX9","CpN1","CpP54B96","CpPA01","CpPO222","CpVD57"	0.296285	0.15554	5.36077	0.18033	0.15961	5.27844	2	2	1. 0.54645;2. 520;3. 1558;4. 520;5. 520;6. 1558;7. 520;8. 1558;9. 1558;10. S;11. TCG	1. 0.5412;2. 550;3. 1648;4. 550;5. 550;6. 1648;7. 550;8. 1648;9. 1648;10. K;11. AAA
Cp1002B_187	NA	NA	NA	0.6968	28	Cp1002B,"Cp162","Cp258","Cp262","Cp267","Cp29156","Cp31","Cp32","Cp33","Cp36","Cp48","Cp48252","CpC231","CpCIP5397","CpE19","CpE56","CpFRC41","CpI19","CpMB14","CpMEX1","CpMEX25","CpMEX30","CpMEX9","CpN1","CpP54B96","CpPA01","CpPO222","CpVD57"	0.746668	0.48884	5.50153	0.52156	0.52156	5.44365	2	3	1. 0.44446;2. 130;3. 388;4. 130;5. 130;6. 388;7. 130;8. 388;9. 388;10. G;11. GGT	1. 0.45656;2. 150;3. 448;4. 150;5. 150;6. 448;7. 150;8. 448;9. 448;10. P;11. CCA	1. 0.45685;2. 182;3. 544;4. 182;5. 182;6. 544;7. 182;8. 544;9. 544;10. H;11. CAC
Cp1002B_231	NA	NA	NA	0.7053	29	Cp1002B,"Cp162","Cp258","Cp262","Cp267","Cp29156","Cp31","Cp32","Cp33","Cp36","Cp48","Cp48252","CpC231","CpCIP5397","CpE19","CpE56","CpFRC41","CpI19","CpI37","CpMB14","CpMEX1","CpMEX25","CpMEX30","CpMEX9","CpN1","CpP54B96","CpPA01","CpPO222","CpVD57"	0.08484	0.08484	2.67348	0.08453	0.08453	2.67897	258	0
Cp1002B_285	NA	NA	NA	0.7073	29	Cp1002B,"Cp162","Cp258","Cp262","Cp267","Cp29156","Cp31","Cp32","Cp33","Cp36","Cp48","Cp48252","CpC231","CpCIP5397","CpE19","CpE56","CpFRC41","CpI19","CpI37","CpMB14","CpMEX1","CpMEX25","CpMEX30","CpMEX9","CpN1","CpP54B96","CpPA01","CpPO222","CpVD57"	0.190083	0.08322	3.2849	0.136302	0.0881733	3.76994	2	1	1. 0.60013;2. 238;3. 712;4. 238;5. 238;6. 712;7. 238;8. 712;9. 652;10. C;11. TGT
Cp1002B_157	NA	NA	NA	0.712	29	Cp1002B,"Cp162","Cp258","Cp262","Cp267","Cp29156","Cp31","Cp32","Cp33","Cp36","Cp48","Cp48252","CpC231","CpCIP5397","CpE19","CpE56","CpFRC41","CpI19","CpI37","CpMB14","CpMEX1","CpMEX25","CpMEX30","CpMEX9","CpN1","CpP54B96","CpPA01","CpPO222","CpVD57"	0.482617	0.19731	4.57511	0.42365	0.17085	4.06867	2	2	1. 0.47057;2. 30;3. 88;4. 30;5. 30;6. 88;7. 30;8. 88;9. 88;10. Y;11. TAT	1. 0.47468;2. 57;3. 169;4. 57;5. 57;6. 169;7. 57;8. 169;9. 169;10. Q;11. CAA
Cp1002B_915	NA	NA	NA	0.7206	29	Cp1002B,"Cp162","Cp258","Cp262","Cp267","Cp29156","Cp31","Cp32","Cp33","Cp36","Cp48","Cp48252","CpC231","CpCIP5397","CpE19","CpE56","CpFRC41","CpI19","CpI37","CpMB14","CpMEX1","CpMEX25","CpMEX30","CpMEX9","CpN1","CpP54B96","CpPA01","CpPO222","CpVD57"	0.989079	0.367888	1.96862	0.498122	0.394581	2.02789	256	0
Cp1002B_141	NA	NA	NA	0.7224	29	Cp1002B,"Cp162","Cp258","Cp262","Cp267","Cp29156","Cp31","Cp32","Cp33","Cp36","Cp48","Cp48252","CpC231","CpCIP5397","CpE19","CpE56","CpFRC41","CpI19","CpI37","CpMB14","CpMEX1","CpMEX25","CpMEX30","CpMEX9","CpN1","CpP54B96","CpPA01","CpPO222","CpVD57"	0.32112	0.16412	4.74788	0.2555	0.16606	4.72525	2	2	1. 0.5943;2. 253;3. 757;4. 253;5. 253;6. 757;7. 253;8. 757;9. 757;10. I;11. ATA	1. 0.59057;2. 256;3. 766;4. 256;5. 256;6. 766;7. 256;8. 766;9. 766;10. H;11. CAC
Cp1002B_1655	NA	NA	NA	0.7311	29	Cp1002B,"Cp162","Cp258","Cp262","Cp267","Cp29156","Cp31","Cp32","Cp33","Cp36","Cp48","Cp48252","CpC231","CpCIP5397","CpE19","CpE56","CpFRC41","CpI19","CpI37","CpMB14","CpMEX1","CpMEX25","CpMEX30","CpMEX9","CpN1","CpP54B96","CpPA01","CpPO222","CpVD57"	0.18204	0.18204	4.262	0.19268	0.1816	4.34774	2	2	1. 0.42034;2. 770;3. 2308;4. 770;5. 770;6. 2308;7. 770;8. 2308;9. 2308;10. T;11. ACG	1. 0.42331;2. 847;3. 2539;4. 847;5. 847;6. 2539;7. 847;8. 2539;9. 2539;10. S;11. TCA
Cp1002B_1511	NA	NA	NA	0.7333	29	Cp1002B,"Cp162","Cp258","Cp262","Cp267","Cp29156","Cp31","Cp32","Cp33","Cp36","Cp48","Cp48252","CpC231","CpCIP5397","CpE19","CpE56","CpFRC41","CpI19","CpI37","CpMB14","CpMEX1","CpMEX25","CpMEX30","CpMEX9","CpN1","CpP54B96","CpPA01","CpPO222","CpVD57"	0.777358	0.40619	4.29555	0.38567	0.38567	4.13837	2	1	1. 0.59409;2. 20;3. 58;4. 20;5. 20;6. 58;7. 20;8. 58;9. 58;10. E;11. GAG
Cp1002B_448	NA	NA	NA	0.7432	29	Cp1002B,"Cp162","Cp258","Cp262","Cp267","Cp29156","Cp31","Cp32","Cp33","Cp36","Cp48","Cp48252","CpC231","CpCIP5397","CpE19","CpE56","CpFRC41","CpI19","CpI37","CpMB14","CpMEX1","CpMEX25","CpMEX30","CpMEX9","CpN1","CpP54B96","CpPA01","CpPO222","CpVD57"	0.337966	0.13281		0.23051	0.13517		2	2	1. 0.57093;2. 33;3. 97;4. 33;5. 33;6. 97;7. 33;8. 97;9. 97;10. M;11. ATG	1. 0.56997;2. 202;3. 604;4. 202;5. 202;6. 604;7. 202;8. 604;9. 604;10. Q;11. CAG
Cp1002B_411	NA	NA	NA	0.757	29	Cp1002B,"Cp162","Cp258","Cp262","Cp267","Cp29156","Cp31","Cp32","Cp33","Cp36","Cp48","Cp48252","CpC231","CpCIP5397","CpE19","CpE56","CpFRC41","CpI19","CpI37","CpMB14","CpMEX1","CpMEX25","CpMEX30","CpMEX9","CpN1","CpP54B96","CpPA01","CpPO222","CpVD57"	0.347888	0.26964	6.64102	0.28479	0.28479	6.61792	2	4	1. 0.43883;2. 237;3. 709;4. 237;5. 237;6. 709;7. 237;8. 709;9. 589;10. G;11. GGC	1. 0.45243;2. 258;3. 772;4. 258;5. 258;6. 772;7. 258;8. 772;9. 652;10. Q;11. CAG	1. 0.43758;2. 321;3. 961;4. 321;5. 321;6. 961;7. 321;8. 961;9. 841;10. F;11. TTT	1. 0.43816;2. 331;3. 991;4. 331;5. 331;6. 991;7. 331;8. 991;9. 871;10. S;11. TCT
Cp1002B_1434	NA	NA	NA	0.7588	29	Cp1002B,"Cp162","Cp258","Cp262","Cp267","Cp29156","Cp31","Cp32","Cp33","Cp36","Cp48","Cp48252","CpC231","CpCIP5397","CpE19","CpE56","CpFRC41","CpI19","CpI37","CpMB14","CpMEX1","CpMEX25","CpMEX30","CpMEX9","CpN1","CpP54B96","CpPA01","CpPO222","CpVD57"	0.49208	0.405814	1.99076	0.506021	0.407669	1.99147	258	0
Cp1002B_1866	NA	NA	NA	0.7616	29	Cp1002B,"Cp162","Cp258","Cp262","Cp267","Cp29156","Cp31","Cp32","Cp33","Cp36","Cp48","Cp48252","CpC231","CpCIP5397","CpE19","CpE56","CpFRC41","CpI19","CpI37","CpMB14","CpMEX1","CpMEX25","CpMEX30","CpMEX9","CpN1","CpP54B96","CpPA01","CpPO222","CpVD57"	0.608311	0.17249	6.38279	0.38938	0.17352	6.17778	2	1	1. 0.6534;2. 65;3. 193;4. 65;5. 65;6. 193;7. 65;8. 193;9. 193;10. H;11. CAC
Cp1002B_2131	NA	NA	NA	0.7669	29	Cp1002B,"Cp162","Cp258","Cp262","Cp267","Cp29156","Cp31","Cp32","Cp33","Cp36","Cp48","Cp48252","CpC231","CpCIP5397","CpE19","CpE56","CpFRC41","CpI19","CpI37","CpMB14","CpMEX1","CpMEX25","CpMEX30","CpMEX9","CpN1","CpP54B96","CpPA01","CpPO222","CpVD57"	0.392064	0.0346086	5.31155	0.278678	0.03453	5.05959	2	2	1. 0.70049;2. 145;3. 433;4. 168;5. 168;6. 502;7. 168;8. 502;9. 433;10. S;11. TCG	1. 0.69777;2. 307;3. 919;4. 330;5. 330;6. 988;7. 330;8. 988;9. 919;10. Q;11. CAG
Cp1002B_1005	NA	NA	NA	0.7717	29	Cp1002B,"Cp162","Cp258","Cp262","Cp267","Cp29156","Cp31","Cp32","Cp33","Cp36","Cp48","Cp48252","CpC231","CpCIP5397","CpE19","CpE56","CpFRC41","CpI19","CpI37","CpMB14","CpMEX1","CpMEX25","CpMEX30","CpMEX9","CpN1","CpP54B96","CpPA01","CpPO222","CpVD57"	0.585995	0.15815	7.87563	0.386638	0.15873	7.70388	2	1	1. 0.68056;2. 45;3. 133;4. 142;5. 142;6. 424;7. 154;8. 460;9. 133;10. Q;11. CAG
Cp1002B_98	NA	NA	NA	0.791	29	Cp1002B,"Cp162","Cp258","Cp262","Cp267","Cp29156","Cp31","Cp32","Cp33","Cp36","Cp48","Cp48252","CpC231","CpCIP5397","CpE19","CpE56","CpFRC41","CpI19","CpI37","CpMB14","CpMEX1","CpMEX25","CpMEX30","CpMEX9","CpN1","CpP54B96","CpPA01","CpPO222","CpVD57"	0.546065	0.09422	5.13989	0.381576	0.09476	5.00539	2	1	1. 0.70332;2. 59;3. 175;4. 59;5. 59;6. 175;7. 59;8. 175;9. 175;10. N;11. AAT
Cp1002B_886	NA	NA	NA	0.7915	29	Cp1002B,"Cp162","Cp258","Cp262","Cp267","Cp29156","Cp31","Cp32","Cp33","Cp36","Cp48","Cp48252","CpC231","CpCIP5397","CpE19","CpE56","CpFRC41","CpI19","CpI37","CpMB14","CpMEX1","CpMEX25","CpMEX30","CpMEX9","CpN1","CpP54B96","CpPA01","CpPO222","CpVD57"	0.16925	0.16925	3.23014	0.17588	0.16993	3.52083	258	0
Cp1002B_922	NA	NA	NA	0.7919	29	Cp1002B,"Cp162","Cp258","Cp262","Cp267","Cp29156","Cp31","Cp32","Cp33","Cp36","Cp48","Cp48252","CpC231","CpCIP5397","CpE19","CpE56","CpFRC41","CpI19","CpI37","CpMB14","CpMEX1","CpMEX25","CpMEX30","CpMEX9","CpN1","CpP54B96","CpPA01","CpPO222","CpVD57"	0.04826	0.04826	6.64228	0.04288	0.04288	6.58731	258	0
Cp1002B_334	NA	NA	NA	0.7927	29	Cp1002B,"Cp162","Cp258","Cp262","Cp267","Cp29156","Cp31","Cp32","Cp33","Cp36","Cp48","Cp48252","CpC231","CpCIP5397","CpE19","CpE56","CpFRC41","CpI19","CpI37","CpMB14","CpMEX1","CpMEX25","CpMEX30","CpMEX9","CpN1","CpP54B96","CpPA01","CpPO222","CpVD57"	0.341932	0.23648	3.42455	0.30072	0.24276	3.41269	2	3	1. 0.48535;2. 73;3. 217;4. 73;5. 73;6. 217;7. 73;8. 217;9. 217;10. I;11. ATA	1. 0.48331;2. 314;3. 940;4. 314;5. 314;6. 940;7. 314;8. 940;9. 940;10. Y;11. TAT	1. 0.48881;2. 387;3. 1159;4. 387;5. 387;6. 1159;7. 387;8. 1159;9. 1159;10. S;11. TCA
Cp1002B_1459	NA	NA	NA	0.8003	29	Cp1002B,"Cp162","Cp258","Cp262","Cp267","Cp29156","Cp31","Cp32","Cp33","Cp36","Cp48","Cp48252","CpC231","CpCIP5397","CpE19","CpE56","CpFRC41","CpI19","CpI37","CpMB14","CpMEX1","CpMEX25","CpMEX30","CpMEX9","CpN1","CpP54B96","CpPA01","CpPO222","CpVD57"	0.16158	0.16158		0.1609	0.1609		258	0
Cp1002B_508	NA	NA	NA	0.8012	29	Cp1002B,"Cp162","Cp258","Cp262","Cp267","Cp29156","Cp31","Cp32","Cp33","Cp36","Cp48","Cp48252","CpC231","CpCIP5397","CpE19","CpE56","CpFRC41","CpI19","CpI37","CpMB14","CpMEX1","CpMEX25","CpMEX30","CpMEX9","CpN1","CpP54B96","CpPA01","CpPO222","CpVD57"	0.07224	0.07224	6.12186	0.0764461	0.0749936	6.24473	258	0
Cp1002B_1838	NA	NA	NA	0.8015	29	Cp1002B,"Cp162","Cp258","Cp262","Cp267","Cp29156","Cp31","Cp32","Cp33","Cp36","Cp48","Cp48252","CpC231","CpCIP5397","CpE19","CpE56","CpFRC41","CpI19","CpI37","CpMB14","CpMEX1","CpMEX25","CpMEX30","CpMEX9","CpN1","CpP54B96","CpPA01","CpPO222","CpVD57"	0.27326	0.27326		0.27243	0.27243		258	0
Cp1002B_374	NA	NA	NA	0.8024	29	Cp1002B,"Cp162","Cp258","Cp262","Cp267","Cp29156","Cp31","Cp32","Cp33","Cp36","Cp48","Cp48252","CpC231","CpCIP5397","CpE19","CpE56","CpFRC41","CpI19","CpI37","CpMB14","CpMEX1","CpMEX25","CpMEX30","CpMEX9","CpN1","CpP54B96","CpPA01","CpPO222","CpVD57"	0.534855	0.15831	6.27377	0.325652	0.16227	5.08601	2	1	1. 0.52455;2. 29;3. 85;4. 29;5. 29;6. 85;7. 29;8. 85;9. 85;10. Q;11. CAG
Cp1002B_2175	NA	NA	NA	0.8097	29	Cp1002B,"Cp162","Cp258","Cp262","Cp267","Cp29156","Cp31","Cp32","Cp33","Cp36","Cp48","Cp48252","CpC231","CpCIP5397","CpE19","CpE56","CpFRC41","CpI19","CpI37","CpMB14","CpMEX1","CpMEX25","CpMEX30","CpMEX9","CpN1","CpP54B96","CpPA01","CpPO222","CpVD57"	0.25673	0.25673		0.25923	0.25663		258	0
Cp1002B_1311	NA	NA	NA	0.811	29	Cp1002B,"Cp162","Cp258","Cp262","Cp267","Cp29156","Cp31","Cp32","Cp33","Cp36","Cp48","Cp48252","CpC231","CpCIP5397","CpE19","CpE56","CpFRC41","CpI19","CpI37","CpMB14","CpMEX1","CpMEX25","CpMEX30","CpMEX9","CpN1","CpP54B96","CpPA01","CpPO222","CpVD57"	0.735099	0.30654	8.72233	0.518395	0.30926	8.59134	2	1	1. 0.5886;2. 111;3. 331;4. 111;5. 111;6. 331;7. 111;8. 331;9. 331;10. L;11. CTC
Cp1002B_1360	NA	NA	NA	0.8173	29	Cp1002B,"Cp162","Cp258","Cp262","Cp267","Cp29156","Cp31","Cp32","Cp33","Cp36","Cp48","Cp48252","CpC231","CpCIP5397","CpE19","CpE56","CpFRC41","CpI19","CpI37","CpMB14","CpMEX1","CpMEX25","CpMEX30","CpMEX9","CpN1","CpP54B96","CpPA01","CpPO222","CpVD57"	0.41255	0.41255		0.41083	0.41083		258	0
Cp1002B_370	NA	NA	NA	0.8198	29	Cp1002B,"Cp162","Cp258","Cp262","Cp267","Cp29156","Cp31","Cp32","Cp33","Cp36","Cp48","Cp48252","CpC231","CpCIP5397","CpE19","CpE56","CpFRC41","CpI19","CpI37","CpMB14","CpMEX1","CpMEX25","CpMEX30","CpMEX9","CpN1","CpP54B96","CpPA01","CpPO222","CpVD57"	0.38809	0.38809		0.38768	0.38768		2306	0
Cp1002B_1544	NA	NA	NA	0.8337	29	Cp1002B,"Cp162","Cp258","Cp262","Cp267","Cp29156","Cp31","Cp32","Cp33","Cp36","Cp48","Cp48252","CpC231","CpCIP5397","CpE19","CpE56","CpFRC41","CpI19","CpI37","CpMB14","CpMEX1","CpMEX25","CpMEX30","CpMEX9","CpN1","CpP54B96","CpPA01","CpPO222","CpVD57"	0.849175	0.09094	5.18216	0.67726	0.0909	5.15255	2	2	1. 0.84918;2. 143;3. 427;4. 143;5. 143;6. 427;7. 143;8. 427;9. 427;10. K;11. AAA	1. 0.84965;2. 195;3. 583;4. 195;5. 195;6. 583;7. 195;8. 583;9. 583;10. S;11. AGC
Cp1002B_1149	NA	NA	NA	0.8411	29	Cp1002B,"Cp162","Cp258","Cp262","Cp267","Cp29156","Cp31","Cp32","Cp33","Cp36","Cp48","Cp48252","CpC231","CpCIP5397","CpE19","CpE56","CpFRC41","CpI19","CpI37","CpMB14","CpMEX1","CpMEX25","CpMEX30","CpMEX9","CpN1","CpP54B96","CpPA01","CpPO222","CpVD57"	0	0		0	0		258	0
Cp1002B_1065	NA	NA	NA	0.8459	29	Cp1002B,"Cp162","Cp258","Cp262","Cp267","Cp29156","Cp31","Cp32","Cp33","Cp36","Cp48","Cp48252","CpC231","CpCIP5397","CpE19","CpE56","CpFRC41","CpI19","CpI37","CpMB14","CpMEX1","CpMEX25","CpMEX30","CpMEX9","CpN1","CpP54B96","CpPA01","CpPO222","CpVD57"	0.549419	0.26894	5.65475	0.52681	0.26899	5.6493	2	3	1. 0.59419;2. 193;3. 577;4. 193;5. 193;6. 577;7. 193;8. 577;9. 88;10. I;11. ATC	1. 0.59363;2. 699;3. 2095;4. 699;5. 699;6. 2095;7. 699;8. 2095;9. 1606;10. A;11. GCC	1. 0.59629;2. 1030;3. 3088;4. 1030;5. 1030;6. 3088;7. 1030;8. 3088;9. 2599;10. D;11. GAC
Cp1002B_101	NA	NA	NA	0.8481	29	Cp1002B,"Cp162","Cp258","Cp262","Cp267","Cp29156","Cp31","Cp32","Cp33","Cp36","Cp48","Cp48252","CpC231","CpCIP5397","CpE19","CpE56","CpFRC41","CpI19","CpI37","CpMB14","CpMEX1","CpMEX25","CpMEX30","CpMEX9","CpN1","CpP54B96","CpPA01","CpPO222","CpVD57"	0.15724	0.15724		0.15683	0.15683		258	0
Cp1002B_616	NA	NA	NA	0.8506	29	Cp1002B,"Cp162","Cp258","Cp262","Cp267","Cp29156","Cp31","Cp32","Cp33","Cp36","Cp48","Cp48252","CpC231","CpCIP5397","CpE19","CpE56","CpFRC41","CpI19","CpI37","CpMB14","CpMEX1","CpMEX25","CpMEX30","CpMEX9","CpN1","CpP54B96","CpPA01","CpPO222","CpVD57"	0.13812	0.13812		0.13801	0.13801		2306	0
Cp1002B_465	NA	NA	NA	0.8517	29	Cp1002B,"Cp162","Cp258","Cp262","Cp267","Cp29156","Cp31","Cp32","Cp33","Cp36","Cp48","Cp48252","CpC231","CpCIP5397","CpE19","CpE56","CpFRC41","CpI19","CpI37","CpMB14","CpMEX1","CpMEX25","CpMEX30","CpMEX9","CpN1","CpP54B96","CpPA01","CpPO222","CpVD57"	0.18015	0.18015		0.17945	0.17945		258	0
Cp1002B_2058	NA	NA	NA	0.852	29	Cp1002B,"Cp162","Cp258","Cp262","Cp267","Cp29156","Cp31","Cp32","Cp33","Cp36","Cp48","Cp48252","CpC231","CpCIP5397","CpE19","CpE56","CpFRC41","CpI19","CpI37","CpMB14","CpMEX1","CpMEX25","CpMEX30","CpMEX9","CpN1","CpP54B96","CpPA01","CpPO222","CpVD57"	0.17578	0.17578		0.17556	0.17556		2	1	1. 0.45959;2. 158;3. 472;4. 158;5. 158;6. 472;7. 158;8. 472;9. 472;10. S;11. AGT
Cp1002B_1143	NA	NA	NA	0.8654	29	Cp1002B,"Cp162","Cp258","Cp262","Cp267","Cp29156","Cp31","Cp32","Cp33","Cp36","Cp48","Cp48252","CpC231","CpCIP5397","CpE19","CpE56","CpFRC41","CpI19","CpI37","CpMB14","CpMEX1","CpMEX25","CpMEX30","CpMEX9","CpN1","CpP54B96","CpPA01","CpPO222","CpVD57"	0.11236	0.11236	5.67758	0.113938	0.113001	5.74576	2	1	1. 0.51792;2. 170;3. 508;4. 170;5. 170;6. 508;7. 178;8. 532;9. 421;10. F;11. TTT
Cp1002B_104	NA	NA	NA	0.8677	29	Cp1002B,"Cp162","Cp258","Cp262","Cp267","Cp29156","Cp31","Cp32","Cp33","Cp36","Cp48","Cp48252","CpC231","CpCIP5397","CpE19","CpE56","CpFRC41","CpI19","CpI37","CpMB14","CpMEX1","CpMEX25","CpMEX30","CpMEX9","CpN1","CpP54B96","CpPA01","CpPO222","CpVD57"	0.129572	0.129197	6.12216	0.12896	0.12896	5.93892	2	1	1. 0.55316;2. 244;3. 730;4. 244;5. 244;6. 730;7. 244;8. 730;9. 730;10. H;11. CAC
Cp1002B_2123	NA	NA	NA	0.868	29	Cp1002B,"Cp162","Cp258","Cp262","Cp267","Cp29156","Cp31","Cp32","Cp33","Cp36","Cp48","Cp48252","CpC231","CpCIP5397","CpE19","CpE56","CpFRC41","CpI19","CpI37","CpMB14","CpMEX1","CpMEX25","CpMEX30","CpMEX9","CpN1","CpP54B96","CpPA01","CpPO222","CpVD57"	0.18849	0.18849		0.19018	0.19018		258	0
Cp1002B_479	NA	NA	NA	0.8731	29	Cp1002B,"Cp162","Cp258","Cp262","Cp267","Cp29156","Cp31","Cp32","Cp33","Cp36","Cp48","Cp48252","CpC231","CpCIP5397","CpE19","CpE56","CpFRC41","CpI19","CpI37","CpMB14","CpMEX1","CpMEX25","CpMEX30","CpMEX9","CpN1","CpP54B96","CpPA01","CpPO222","CpVD57"	0.256213	0.13784	4.6319	0.24114	0.138	4.62847	2	1	1. 0.68745;2. 107;3. 319;4. 107;5. 107;6. 319;7. 107;8. 319;9. 319;10. N;11. AAT
Cp1002B_283	NA	NA	NA	0.8732	29	Cp1002B,"Cp162","Cp258","Cp262","Cp267","Cp29156","Cp31","Cp32","Cp33","Cp36","Cp48","Cp48252","CpC231","CpCIP5397","CpE19","CpE56","CpFRC41","CpI19","CpI37","CpMB14","CpMEX1","CpMEX25","CpMEX30","CpMEX9","CpN1","CpP54B96","CpPA01","CpPO222","CpVD57"	0.07386	0.07386		0.118742	0.0748877		258	0
Cp1002B_568	NA	NA	NA	0.8759	29	Cp1002B,"Cp162","Cp258","Cp262","Cp267","Cp29156","Cp31","Cp32","Cp33","Cp36","Cp48","Cp48252","CpC231","CpCIP5397","CpE19","CpE56","CpFRC41","CpI19","CpI37","CpMB14","CpMEX1","CpMEX25","CpMEX30","CpMEX9","CpN1","CpP54B96","CpPA01","CpPO222","CpVD57"	0.31998	0.31998		0.3193	0.3193		258	0
Cp1002B_421	NA	NA	NA	0.8765	29	Cp1002B,"Cp162","Cp258","Cp262","Cp267","Cp29156","Cp31","Cp32","Cp33","Cp36","Cp48","Cp48252","CpC231","CpCIP5397","CpE19","CpE56","CpFRC41","CpI19","CpI37","CpMB14","CpMEX1","CpMEX25","CpMEX30","CpMEX9","CpN1","CpP54B96","CpPA01","CpPO222","CpVD57"	0	0		0	0		258	0
Cp1002B_375	NA	NA	NA	0.8771	29	Cp1002B,"Cp162","Cp258","Cp262","Cp267","Cp29156","Cp31","Cp32","Cp33","Cp36","Cp48","Cp48252","CpC231","CpCIP5397","CpE19","CpE56","CpFRC41","CpI19","CpI37","CpMB14","CpMEX1","CpMEX25","CpMEX30","CpMEX9","CpN1","CpP54B96","CpPA01","CpPO222","CpVD57"	0.11678	0.11678		0.11658	0.11658		258	0
Cp1002B_1811	NA	NA	NA	0.8804	29	Cp1002B,"Cp162","Cp258","Cp262","Cp267","Cp29156","Cp31","Cp32","Cp33","Cp36","Cp48","Cp48252","CpC231","CpCIP5397","CpE19","CpE56","CpFRC41","CpI19","CpI37","CpMB14","CpMEX1","CpMEX25","CpMEX30","CpMEX9","CpN1","CpP54B96","CpPA01","CpPO222","CpVD57"	0.55124	0.55124		0.55927	0.55927		258	0
Cp1002B_1822	NA	NA	NA	0.8853	29	Cp1002B,"Cp162","Cp258","Cp262","Cp267","Cp29156","Cp31","Cp32","Cp33","Cp36","Cp48","Cp48252","CpC231","CpCIP5397","CpE19","CpE56","CpFRC41","CpI19","CpI37","CpMB14","CpMEX1","CpMEX25","CpMEX30","CpMEX9","CpN1","CpP54B96","CpPA01","CpPO222","CpVD57"	0.206341	0.12045		0.19601	0.12089		2	1	1. 0.6276;2. 155;3. 463;4. 155;5. 155;6. 463;7. 155;8. 463;9. 463;10. I;11. ATA
Cp1002B_1535	NA	NA	NA	0.8893	29	Cp1002B,"Cp162","Cp258","Cp262","Cp267","Cp29156","Cp31","Cp32","Cp33","Cp36","Cp48","Cp48252","CpC231","CpCIP5397","CpE19","CpE56","CpFRC41","CpI19","CpI37","CpMB14","CpMEX1","CpMEX25","CpMEX30","CpMEX9","CpN1","CpP54B96","CpPA01","CpPO222","CpVD57"	0	0		0	0		258	0
Cp1002B_1776	NA	NA	NA	0.8893	29	Cp1002B,"Cp162","Cp258","Cp262","Cp267","Cp29156","Cp31","Cp32","Cp33","Cp36","Cp48","Cp48252","CpC231","CpCIP5397","CpE19","CpE56","CpFRC41","CpI19","CpI37","CpMB14","CpMEX1","CpMEX25","CpMEX30","CpMEX9","CpN1","CpP54B96","CpPA01","CpPO222","CpVD57"	0.213378	0.17811	5.46961	0.18319	0.18319	5.44772	2	2	1. 0.50216;2. 126;3. 376;4. 126;5. 126;6. 376;7. 126;8. 376;9. 376;10. Q;11. CAG	1. 0.502;2. 314;3. 940;4. 314;5. 314;6. 940;7. 314;8. 940;9. 940;10. T;11. ACG
Cp1002B_1239	NA	NA	NA	0.8918	29	Cp1002B,"Cp162","Cp258","Cp262","Cp267","Cp29156","Cp31","Cp32","Cp33","Cp36","Cp48","Cp48252","CpC231","CpCIP5397","CpE19","CpE56","CpFRC41","CpI19","CpI37","CpMB14","CpMEX1","CpMEX25","CpMEX30","CpMEX9","CpN1","CpP54B96","CpPA01","CpPO222","CpVD57"	0.04051	0.04051		0.04048	0.04048		258	0
Cp1002B_2101	NA	NA	NA	0.8925	29	Cp1002B,"Cp162","Cp258","Cp262","Cp267","Cp29156","Cp31","Cp32","Cp33","Cp36","Cp48","Cp48252","CpC231","CpCIP5397","CpE19","CpE56","CpFRC41","CpI19","CpI37","CpMB14","CpMEX1","CpMEX25","CpMEX30","CpMEX9","CpN1","CpP54B96","CpPA01","CpPO222","CpVD57"	0.542014	0.3149	4.98488	0.53033	0.31461	4.98065	2	6	1. 0.49717;2. 137;3. 409;4. 137;5. 137;6. 409;7. 137;8. 409;9. 409;10. I;11. ATA	1. 0.49855;2. 269;3. 805;4. 269;5. 269;6. 805;7. 269;8. 805;9. 805;10. G;11. GGC	1. 0.49938;2. 375;3. 1123;4. 375;5. 375;6. 1123;7. 375;8. 1123;9. 1123;10. R;11. AGG	1. 0.49923;2. 665;3. 1993;4. 665;5. 665;6. 1993;7. 665;8. 1993;9. 1993;10. K;11. AAA	1. 0.49713;2. 675;3. 2023;4. 675;5. 675;6. 2023;7. 675;8. 2023;9. 2023;10. I;11. ATA	1. 0.49676;2. 735;3. 2203;4. 735;5. 735;6. 2203;7. 735;8. 2203;9. 2203;10. T;11. ACT
Cp1002B_155	NA	NA	NA	0.893	29	Cp1002B,"Cp162","Cp258","Cp262","Cp267","Cp29156","Cp31","Cp32","Cp33","Cp36","Cp48","Cp48252","CpC231","CpCIP5397","CpE19","CpE56","CpFRC41","CpI19","CpI37","CpMB14","CpMEX1","CpMEX25","CpMEX30","CpMEX9","CpN1","CpP54B96","CpPA01","CpPO222","CpVD57"	0.529595	0.4647		0.47705	0.47705		1026	3	1. 0.4098;2. 52;3. 154;4. 52;5. 52;6. 154;7. 52;8. 154;9. 154;10. A;11. GCA	1. 0.4016;2. 166;3. 496;4. 166;5. 166;6. 496;7. 166;8. 496;9. 496;10. A;11. GCC	1. 0.41622;2. 244;3. 730;4. 244;5. 244;6. 730;7. 244;8. 730;9. 730;10. Y;11. TAT
Cp1002B_592	NA	NA	NA	0.8944	29	Cp1002B,"Cp162","Cp258","Cp262","Cp267","Cp29156","Cp31","Cp32","Cp33","Cp36","Cp48","Cp48252","CpC231","CpCIP5397","CpE19","CpE56","CpFRC41","CpI19","CpI37","CpMB14","CpMEX1","CpMEX25","CpMEX30","CpMEX9","CpN1","CpP54B96","CpPA01","CpPO222","CpVD57"	0.29552	0.07313		0.28667	0.07312		2	2	1. 0.73516;2. 466;3. 1396;4. 466;5. 466;6. 1396;7. 466;8. 1396;9. 1396;10. T;11. ACT	1. 0.73772;2. 470;3. 1408;4. 470;5. 470;6. 1408;7. 470;8. 1408;9. 1408;10. D;11. GAC
Cp1002B_1179	NA	NA	NA	0.8972	29	Cp1002B,"Cp162","Cp258","Cp262","Cp267","Cp29156","Cp31","Cp32","Cp33","Cp36","Cp48","Cp48252","CpC231","CpCIP5397","CpE19","CpE56","CpFRC41","CpI19","CpI37","CpMB14","CpMEX1","CpMEX25","CpMEX30","CpMEX9","CpN1","CpP54B96","CpPA01","CpPO222","CpVD57"	0.428747	0.26758	5.95685	0.363804	0.26885	5.95402	2	1	1. 0.57139;2. 280;3. 838;4. 280;5. 280;6. 838;7. 280;8. 838;9. 838;10. T;11. ACA
Cp1002B_471	NA	NA	NA	0.9009	29	Cp1002B,"Cp162","Cp258","Cp262","Cp267","Cp29156","Cp31","Cp32","Cp33","Cp36","Cp48","Cp48252","CpC231","CpCIP5397","CpE19","CpE56","CpFRC41","CpI19","CpI37","CpMB14","CpMEX1","CpMEX25","CpMEX30","CpMEX9","CpN1","CpP54B96","CpPA01","CpPO222","CpVD57"	0.12658	0.12658	5.72093	0.120316	0.120316	5.67218	258	0
Cp1002B_1958	NA	NA	NA	0.9024	29	Cp1002B,"Cp162","Cp258","Cp262","Cp267","Cp29156","Cp31","Cp32","Cp33","Cp36","Cp48","Cp48252","CpC231","CpCIP5397","CpE19","CpE56","CpFRC41","CpI19","CpI37","CpMB14","CpMEX1","CpMEX25","CpMEX30","CpMEX9","CpN1","CpP54B96","CpPA01","CpPO222","CpVD57"	0.89323	0.89323		0.99992	0.99992		256	0
Cp1002B_2036	NA	NA	NA	0.903	29	Cp1002B,"Cp162","Cp258","Cp262","Cp267","Cp29156","Cp31","Cp32","Cp33","Cp36","Cp48","Cp48252","CpC231","CpCIP5397","CpE19","CpE56","CpFRC41","CpI19","CpI37","CpMB14","CpMEX1","CpMEX25","CpMEX30","CpMEX9","CpN1","CpP54B96","CpPA01","CpPO222","CpVD57"	0	0		0	0		258	0
Cp1002B_875	NA	NA	NA	0.905	29	Cp1002B,"Cp162","Cp258","Cp262","Cp267","Cp29156","Cp31","Cp32","Cp33","Cp36","Cp48","Cp48252","CpC231","CpCIP5397","CpE19","CpE56","CpFRC41","CpI19","CpI37","CpMB14","CpMEX1","CpMEX25","CpMEX30","CpMEX9","CpN1","CpP54B96","CpPA01","CpPO222","CpVD57"	0.0639287	0.0639287	7.71797	0.05873	0.05873	7.73208	258	0
Cp1002B_1893	NA	NA	NA	0.9055	29	Cp1002B,"Cp162","Cp258","Cp262","Cp267","Cp29156","Cp31","Cp32","Cp33","Cp36","Cp48","Cp48252","CpC231","CpCIP5397","CpE19","CpE56","CpFRC41","CpI19","CpI37","CpMB14","CpMEX1","CpMEX25","CpMEX30","CpMEX9","CpN1","CpP54B96","CpPA01","CpPO222","CpVD57"	0	0		0	0		258	0
Cp1002B_1606	NA	NA	NA	0.9066	29	Cp1002B,"Cp162","Cp258","Cp262","Cp267","Cp29156","Cp31","Cp32","Cp33","Cp36","Cp48","Cp48252","CpC231","CpCIP5397","CpE19","CpE56","CpFRC41","CpI19","CpI37","CpMB14","CpMEX1","CpMEX25","CpMEX30","CpMEX9","CpN1","CpP54B96","CpPA01","CpPO222","CpVD57"	0.635178	0.20627		0.54041	0.20633		2	1	1. 0.66544;2. 201;3. 601;4. 201;5. 201;6. 601;7. 201;8. 601;9. 601;10. H;11. CAC
Cp1002B_1226	NA	NA	NA	0.911	29	Cp1002B,"Cp162","Cp258","Cp262","Cp267","Cp29156","Cp31","Cp32","Cp33","Cp36","Cp48","Cp48252","CpC231","CpCIP5397","CpE19","CpE56","CpFRC41","CpI19","CpI37","CpMB14","CpMEX1","CpMEX25","CpMEX30","CpMEX9","CpN1","CpP54B96","CpPA01","CpPO222","CpVD57"	0.06768	0.06768	7.15737	0.0692235	0.0684015	7.3117	2306	0
Cp1002B_138	NA	NA	NA	0.9159	29	Cp1002B,"Cp162","Cp258","Cp262","Cp267","Cp29156","Cp31","Cp32","Cp33","Cp36","Cp48","Cp48252","CpC231","CpCIP5397","CpE19","CpE56","CpFRC41","CpI19","CpI37","CpMB14","CpMEX1","CpMEX25","CpMEX30","CpMEX9","CpN1","CpP54B96","CpPA01","CpPO222","CpVD57"	0.08332	0.08332	9.5548	0.07936	0.07936	9.44527	258	0
Cp1002B_2150	NA	NA	NA	0.9178	29	Cp1002B,"Cp162","Cp258","Cp262","Cp267","Cp29156","Cp31","Cp32","Cp33","Cp36","Cp48","Cp48252","CpC231","CpCIP5397","CpE19","CpE56","CpFRC41","CpI19","CpI37","CpMB14","CpMEX1","CpMEX25","CpMEX30","CpMEX9","CpN1","CpP54B96","CpPA01","CpPO222","CpVD57"	0.80167	0.11013		0.684013	0.10997		2	2	1. 0.76387;2. 42;3. 124;4. 42;5. 42;6. 124;7. 42;8. 124;9. 124;10. N;11. AAC	1. 0.76776;2. 327;3. 979;4. 327;5. 327;6. 979;7. 327;8. 979;9. 979;10. G;11. GGA
Cp1002B_27	NA	NA	NA	0.9181	29	Cp1002B,"Cp162","Cp258","Cp262","Cp267","Cp29156","Cp31","Cp32","Cp33","Cp36","Cp48","Cp48252","CpC231","CpCIP5397","CpE19","CpE56","CpFRC41","CpI19","CpI37","CpMB14","CpMEX1","CpMEX25","CpMEX30","CpMEX9","CpN1","CpP54B96","CpPA01","CpPO222","CpVD57"	0.275405	0.2174	5.59585	0.2614	0.21806	5.59359	2	1	1. 0.57047;2. 205;3. 613;4. 205;5. 205;6. 613;7. 205;8. 613;9. 577;10. N;11. AAC
Cp1002B_357	NA	NA	NA	0.9183	29	Cp1002B,"Cp162","Cp258","Cp262","Cp267","Cp29156","Cp31","Cp32","Cp33","Cp36","Cp48","Cp48252","CpC231","CpCIP5397","CpE19","CpE56","CpFRC41","CpI19","CpI37","CpMB14","CpMEX1","CpMEX25","CpMEX30","CpMEX9","CpN1","CpP54B96","CpPA01","CpPO222","CpVD57"	0.887526	0.884611		1	1		256	0
Cp1002B_498	NA	NA	NA	0.9238	29	Cp1002B,"Cp162","Cp258","Cp262","Cp267","Cp29156","Cp31","Cp32","Cp33","Cp36","Cp48","Cp48252","CpC231","CpCIP5397","CpE19","CpE56","CpFRC41","CpI19","CpI37","CpMB14","CpMEX1","CpMEX25","CpMEX30","CpMEX9","CpN1","CpP54B96","CpPA01","CpPO222","CpVD57"	0.155243	0.1303	3.77798	0.15139	0.13072	3.77743	2	2	1. 0.55446;2. 492;3. 1474;4. 492;5. 492;6. 1474;7. 492;8. 1474;9. 1474;10. I;11. ATA	1. 0.55851;2. 941;3. 2821;4. 941;5. 941;6. 2821;7. 941;8. 2821;9. 2821;10. S;11. TCC
Cp1002B_1580	NA	NA	NA	0.9256	29	Cp1002B,"Cp162","Cp258","Cp262","Cp267","Cp29156","Cp31","Cp32","Cp33","Cp36","Cp48","Cp48252","CpC231","CpCIP5397","CpE19","CpE56","CpFRC41","CpI19","CpI37","CpMB14","CpMEX1","CpMEX25","CpMEX30","CpMEX9","CpN1","CpP54B96","CpPA01","CpPO222","CpVD57"	0.260293	0.18936	5.70732	0.25659	0.18963	5.70525	2	4	1. 0.48083;2. 282;3. 844;4. 304;5. 304;6. 910;7. 304;8. 910;9. 844;10. R;11. CGA	1. 0.46799;2. 334;3. 1000;4. 356;5. 356;6. 1066;7. 356;8. 1066;9. 1000;10. I;11. ATC	1. 0.46648;2. 478;3. 1432;4. 500;5. 500;6. 1498;7. 500;8. 1498;9. 1432;10. I;11. ATA	1. 0.47858;2. 560;3. 1678;4. 582;5. 582;6. 1744;7. 582;8. 1744;9. 1678;10. R;11. AGG
Cp1002B_2047	NA	NA	NA	0.9267	27	Cp1002B,"Cp162","Cp262","Cp267","Cp29156","Cp31","Cp32","Cp33","Cp36","Cp48","Cp48252","CpC231","CpE19","CpE56","CpFRC41","CpI19","CpI37","CpMB14","CpMEX1","CpMEX25","CpMEX30","CpMEX9","CpN1","CpP54B96","CpPA01","CpPO222","CpVD57"	1	1		1	1		256	0
Cp1002B_2020	NA	NA	NA	0.9271	29	Cp1002B,"Cp162","Cp258","Cp262","Cp267","Cp29156","Cp31","Cp32","Cp33","Cp36","Cp48","Cp48252","CpC231","CpCIP5397","CpE19","CpE56","CpFRC41","CpI19","CpI37","CpMB14","CpMEX1","CpMEX25","CpMEX30","CpMEX9","CpN1","CpP54B96","CpPA01","CpPO222","CpVD57"	0.42859	0.3795	4.22753	0.38833	0.38833	4.21628	2	2	1. 0.44129;2. 48;3. 142;4. 69;5. 69;6. 205;7. 69;8. 205;9. 142;10. K;11. AAA	1. 0.44187;2. 70;3. 208;4. 91;5. 91;6. 271;7. 91;8. 271;9. 208;10. F;11. TTC
Cp1002B_1678	NA	NA	NA	0.9288	29	Cp1002B,"Cp162","Cp258","Cp262","Cp267","Cp29156","Cp31","Cp32","Cp33","Cp36","Cp48","Cp48252","CpC231","CpCIP5397","CpE19","CpE56","CpFRC41","CpI19","CpI37","CpMB14","CpMEX1","CpMEX25","CpMEX30","CpMEX9","CpN1","CpP54B96","CpPA01","CpPO222","CpVD57"	0.0583	0.0583	3.56981	0.105681	0.0596738	3.58866	258	0
Cp1002B_113	NA	NA	NA	0.9314	29	Cp1002B,"Cp162","Cp258","Cp262","Cp267","Cp29156","Cp31","Cp32","Cp33","Cp36","Cp48","Cp48252","CpC231","CpCIP5397","CpE19","CpE56","CpFRC41","CpI19","CpI37","CpMB14","CpMEX1","CpMEX25","CpMEX30","CpMEX9","CpN1","CpP54B96","CpPA01","CpPO222","CpVD57"	0.253867	0.0335	5.38588	0.223414	0.03346	5.32791	2	1	1. 0.70652;2. 160;3. 478;4. 160;5. 160;6. 478;7. 160;8. 478;9. 343;10. K;11. AAA
Cp1002B_1842	NA	NA	NA	0.9355	29	Cp1002B,"Cp162","Cp258","Cp262","Cp267","Cp29156","Cp31","Cp32","Cp33","Cp36","Cp48","Cp48252","CpC231","CpCIP5397","CpE19","CpE56","CpFRC41","CpI19","CpI37","CpMB14","CpMEX1","CpMEX25","CpMEX30","CpMEX9","CpN1","CpP54B96","CpPA01","CpPO222","CpVD57"	0	0	0.0001	0.36374	0.2339	1.99403	258	0
Cp1002B_1929	NA	NA	NA	0.9393	29	Cp1002B,"Cp162","Cp258","Cp262","Cp267","Cp29156","Cp31","Cp32","Cp33","Cp36","Cp48","Cp48252","CpC231","CpCIP5397","CpE19","CpE56","CpFRC41","CpI19","CpI37","CpMB14","CpMEX1","CpMEX25","CpMEX30","CpMEX9","CpN1","CpP54B96","CpPA01","CpPO222","CpVD57"	0.06947	0.06947		0.06946	0.06946		258	0
Cp1002B_1420	NA	NA	NA	0.9393	29	Cp1002B,"Cp162","Cp258","Cp262","Cp267","Cp29156","Cp31","Cp32","Cp33","Cp36","Cp48","Cp48252","CpC231","CpCIP5397","CpE19","CpE56","CpFRC41","CpI19","CpI37","CpMB14","CpMEX1","CpMEX25","CpMEX30","CpMEX9","CpN1","CpP54B96","CpPA01","CpPO222","CpVD57"	0.09111	0.09111		0.09109	0.09109		258	0
Cp1002B_2043	NA	NA	NA	0.9432	29	Cp1002B,"Cp162","Cp258","Cp262","Cp267","Cp29156","Cp31","Cp32","Cp33","Cp36","Cp48","Cp48252","CpC231","CpCIP5397","CpE19","CpE56","CpFRC41","CpI19","CpI37","CpMB14","CpMEX1","CpMEX25","CpMEX30","CpMEX9","CpN1","CpP54B96","CpPA01","CpPO222","CpVD57"	0.314317	0.22855	3.03785	0.30998	0.22872	3.03637	2	3	1. 0.45789;2. 28;3. 82;4. 28;5. 28;6. 82;7. 28;8. 82;9. 82;10. N;11. AAC	1. 0.45421;2. 37;3. 109;4. 37;5. 37;6. 109;7. 37;8. 109;9. 109;10. G;11. GGC	1. 0.47451;2. 125;3. 373;4. 125;5. 125;6. 373;7. 125;8. 373;9. 373;10. T;11. ACA
Cp1002B_1341	NA	NA	NA	0.944	29	Cp1002B,"Cp162","Cp258","Cp262","Cp267","Cp29156","Cp31","Cp32","Cp33","Cp36","Cp48","Cp48252","CpC231","CpCIP5397","CpE19","CpE56","CpFRC41","CpI19","CpI37","CpMB14","CpMEX1","CpMEX25","CpMEX30","CpMEX9","CpN1","CpP54B96","CpPA01","CpPO222","CpVD57"	0	0		0	0		258	0
Cp1002B_1368	NA	NA	NA	0.9444	29	Cp1002B,"Cp162","Cp258","Cp262","Cp267","Cp29156","Cp31","Cp32","Cp33","Cp36","Cp48","Cp48252","CpC231","CpCIP5397","CpE19","CpE56","CpFRC41","CpI19","CpI37","CpMB14","CpMEX1","CpMEX25","CpMEX30","CpMEX9","CpN1","CpP54B96","CpPA01","CpPO222","CpVD57"	0.04532	0.04532		0.0457125	0.0455972		258	0
Cp1002B_273	NA	NA	NA	0.95	19	Cp1002B,"Cp162","Cp262","Cp267","Cp29156","Cp48252","CpC231","CpE56","CpFRC41","CpI19","CpI37","CpMEX1","CpMEX25","CpMEX9","CpN1","CpP54B96","CpPA01","CpPO222","CpVD57"	0.167856	0.0905891	5.04723	0.156415	0.09068	5.03789	2	1	1. 0.62355;2. 226;3. 676;4. 226;5. 226;6. 676;7. 226;8. 676;9. 676;10. P;11. CCC
Cp1002B_1517	NA	NA	NA	0.951	29	Cp1002B,"Cp162","Cp258","Cp262","Cp267","Cp29156","Cp31","Cp32","Cp33","Cp36","Cp48","Cp48252","CpC231","CpCIP5397","CpE19","CpE56","CpFRC41","CpI19","CpI37","CpMB14","CpMEX1","CpMEX25","CpMEX30","CpMEX9","CpN1","CpP54B96","CpPA01","CpPO222","CpVD57"	0.09864	0.09864	5.78205	0.0989351	0.0987367	5.79628	258	0
Cp1002B_714	NA	NA	NA	0.951	29	Cp1002B,"Cp162","Cp258","Cp262","Cp267","Cp29156","Cp31","Cp32","Cp33","Cp36","Cp48","Cp48252","CpC231","CpCIP5397","CpE19","CpE56","CpFRC41","CpI19","CpI37","CpMB14","CpMEX1","CpMEX25","CpMEX30","CpMEX9","CpN1","CpP54B96","CpPA01","CpPO222","CpVD57"	0.09098	0.09098		0.0911247	0.091061		258	0
Cp1002B_1795	NA	NA	NA	0.9513	29	Cp1002B,"Cp162","Cp258","Cp262","Cp267","Cp29156","Cp31","Cp32","Cp33","Cp36","Cp48","Cp48252","CpC231","CpCIP5397","CpE19","CpE56","CpFRC41","CpI19","CpI37","CpMB14","CpMEX1","CpMEX25","CpMEX30","CpMEX9","CpN1","CpP54B96","CpPA01","CpPO222","CpVD57"	0.376486	0.19207		0.36989	0.19206		2	1	1. 0.66528;2. 323;3. 967;4. 362;5. 362;6. 1084;7. 362;8. 1084;9. 967;10. T;11. ACA
Cp1002B_2050	NA	NA	NA	0.9519	29	Cp1002B,"Cp162","Cp258","Cp262","Cp267","Cp29156","Cp31","Cp32","Cp33","Cp36","Cp48","Cp48252","CpC231","CpCIP5397","CpE19","CpE56","CpFRC41","CpI19","CpI37","CpMB14","CpMEX1","CpMEX25","CpMEX30","CpMEX9","CpN1","CpP54B96","CpPA01","CpPO222","CpVD57"	0.173356	0.13473		0.166739	0.13485		2	2	1. 0.54414;2. 56;3. 166;4. 56;5. 56;6. 166;7. 56;8. 166;9. 166;10. S;11. TCT	1. 0.54458;2. 840;3. 2518;4. 840;5. 840;6. 2518;7. 840;8. 2518;9. 2518;10. P;11. CCA
Cp1002B_523	NA	NA	NA	0.953	29	Cp1002B,"Cp162","Cp258","Cp262","Cp267","Cp29156","Cp31","Cp32","Cp33","Cp36","Cp48","Cp48252","CpC231","CpCIP5397","CpE19","CpE56","CpFRC41","CpI19","CpI37","CpMB14","CpMEX1","CpMEX25","CpMEX30","CpMEX9","CpN1","CpP54B96","CpPA01","CpPO222","CpVD57"	0	0	0.0001	0.572993	0.486108	2.00272	258	0
Cp1002B_1589	NA	NA	NA	0.9537	29	Cp1002B,"Cp162","Cp258","Cp262","Cp267","Cp29156","Cp31","Cp32","Cp33","Cp36","Cp48","Cp48252","CpC231","CpCIP5397","CpE19","CpE56","CpFRC41","CpI19","CpI37","CpMB14","CpMEX1","CpMEX25","CpMEX30","CpMEX9","CpN1","CpP54B96","CpPA01","CpPO222","CpVD57"	0.282463	0.27543	2.88799	0.27635	0.27635	2.8959	258	0
Cp1002B_107	NA	NA	NA	0.955	29	Cp1002B,"Cp162","Cp258","Cp262","Cp267","Cp29156","Cp31","Cp32","Cp33","Cp36","Cp48","Cp48252","CpC231","CpCIP5397","CpE19","CpE56","CpFRC41","CpI19","CpI37","CpMB14","CpMEX1","CpMEX25","CpMEX30","CpMEX9","CpN1","CpP54B96","CpPA01","CpPO222","CpVD57"	0.0404	0.0404		0.04037	0.04037		258	0
Cp1002B_1553	NA	NA	NA	0.9551	29	Cp1002B,"Cp162","Cp258","Cp262","Cp267","Cp29156","Cp31","Cp32","Cp33","Cp36","Cp48","Cp48252","CpC231","CpCIP5397","CpE19","CpE56","CpFRC41","CpI19","CpI37","CpMB14","CpMEX1","CpMEX25","CpMEX30","CpMEX9","CpN1","CpP54B96","CpPA01","CpPO222","CpVD57"	0.531653	0.29341		0.496428	0.29353		2	1	1. 0.54811;2. 117;3. 349;4. 117;5. 117;6. 349;7. 117;8. 349;9. 349;10. R;11. CGT
Cp1002B_1717	NA	NA	NA	0.9554	29	Cp1002B,"Cp162","Cp258","Cp262","Cp267","Cp29156","Cp31","Cp32","Cp33","Cp36","Cp48","Cp48252","CpC231","CpCIP5397","CpE19","CpE56","CpFRC41","CpI19","CpI37","CpMB14","CpMEX1","CpMEX25","CpMEX30","CpMEX9","CpN1","CpP54B96","CpPA01","CpPO222","CpVD57"	0.284397	0.09033	5.97852	0.27909	0.09028	5.97754	2	1	1. 0.73443;2. 147;3. 439;4. 147;5. 147;6. 439;7. 147;8. 439;9. 439;10. I;11. ATC
Cp1002B_158	NA	NA	NA	0.9556	28	Cp1002B,"Cp162","Cp258","Cp262","Cp267","Cp29156","Cp31","Cp32","Cp33","Cp36","Cp48","Cp48252","CpC231","CpCIP5397","CpE19","CpE56","CpFRC41","CpI19","CpI37","CpMB14","CpMEX1","CpMEX25","CpMEX9","CpN1","CpP54B96","CpPA01","CpPO222","CpVD57"	0	0	0.0001	0.02442	0.00186	2.40044	258	0
Cp1002B_1715	NA	NA	NA	0.9577	29	Cp1002B,"Cp162","Cp258","Cp262","Cp267","Cp29156","Cp31","Cp32","Cp33","Cp36","Cp48","Cp48252","CpC231","CpCIP5397","CpE19","CpE56","CpFRC41","CpI19","CpI37","CpMB14","CpMEX1","CpMEX25","CpMEX30","CpMEX9","CpN1","CpP54B96","CpPA01","CpPO222","CpVD57"	0.06023	0.06023	6.29983	0.06024	0.06024	6.29957	2	1	1. 0.46384;2. 422;3. 1264;4. 422;5. 422;6. 1264;7. 422;8. 1264;9. 1264;10. M;11. ATG
Cp1002B_412	NA	NA	NA	0.9583	29	Cp1002B,"Cp162","Cp258","Cp262","Cp267","Cp29156","Cp31","Cp32","Cp33","Cp36","Cp48","Cp48252","CpC231","CpCIP5397","CpE19","CpE56","CpFRC41","CpI19","CpI37","CpMB14","CpMEX1","CpMEX25","CpMEX30","CpMEX9","CpN1","CpP54B96","CpPA01","CpPO222","CpVD57"	0.95538	0.95538		1.00001	1.00001		288	0
Cp1002B_497	NA	NA	NA	0.9583	29	Cp1002B,"Cp162","Cp258","Cp262","Cp267","Cp29156","Cp31","Cp32","Cp33","Cp36","Cp48","Cp48252","CpC231","CpCIP5397","CpE19","CpE56","CpFRC41","CpI19","CpI37","CpMB14","CpMEX1","CpMEX25","CpMEX30","CpMEX9","CpN1","CpP54B96","CpPA01","CpPO222","CpVD57"	0.217819	0.15653		0.207348	0.15669		2	1	1. 0.57903;2. 302;3. 904;4. 318;5. 318;6. 952;7. 318;8. 952;9. 904;10. C;11. TGC
Cp1002B_827	NA	NA	NA	0.9586	29	Cp1002B,"Cp162","Cp258","Cp262","Cp267","Cp29156","Cp31","Cp32","Cp33","Cp36","Cp48","Cp48252","CpC231","CpCIP5397","CpE19","CpE56","CpFRC41","CpI19","CpI37","CpMB14","CpMEX1","CpMEX25","CpMEX30","CpMEX9","CpN1","CpP54B96","CpPA01","CpPO222","CpVD57"	0.07883	0.07883	2.92774	0.07911	0.07886	2.93824	258	0
Cp1002B_2154	NA	NA	NA	0.9619	29	Cp1002B,"Cp162","Cp258","Cp262","Cp267","Cp29156","Cp31","Cp32","Cp33","Cp36","Cp48","Cp48252","CpC231","CpCIP5397","CpE19","CpE56","CpFRC41","CpI19","CpI37","CpMB14","CpMEX1","CpMEX25","CpMEX30","CpMEX9","CpN1","CpP54B96","CpPA01","CpPO222","CpVD57"	0.186993	0.0284897	5.02898	0.187002	0.02849	5.02879	2	1	1. 0.69502;2. 76;3. 226;4. 76;5. 76;6. 226;7. 76;8. 226;9. 226;10. P;11. CCC
Cp1002B_1744	NA	NA	NA	0.9634	29	Cp1002B,"Cp162","Cp258","Cp262","Cp267","Cp29156","Cp31","Cp32","Cp33","Cp36","Cp48","Cp48252","CpC231","CpCIP5397","CpE19","CpE56","CpFRC41","CpI19","CpI37","CpMB14","CpMEX1","CpMEX25","CpMEX30","CpMEX9","CpN1","CpP54B96","CpPA01","CpPO222","CpVD57"	0.299614	0.05062	3.99313	0.299623	0.05062	3.99304	2050	1	1. 0.75077;2. 385;3. 1153;4. 385;5. 385;6. 1153;7. 385;8. 1153;9. 1144;10. D;11. GAT
Cp1002B_1777	NA	NA	NA	0.9639	29	Cp1002B,"Cp162","Cp258","Cp262","Cp267","Cp29156","Cp31","Cp32","Cp33","Cp36","Cp48","Cp48252","CpC231","CpCIP5397","CpE19","CpE56","CpFRC41","CpI19","CpI37","CpMB14","CpMEX1","CpMEX25","CpMEX30","CpMEX9","CpN1","CpP54B96","CpPA01","CpPO222","CpVD57"	0.0641074	0.0641074		0.0641	0.0641		258	0
Cp1002B_379	NA	NA	NA	0.9656	29	Cp1002B,"Cp162","Cp258","Cp262","Cp267","Cp29156","Cp31","Cp32","Cp33","Cp36","Cp48","Cp48252","CpC231","CpCIP5397","CpE19","CpE56","CpFRC41","CpI19","CpI37","CpMB14","CpMEX1","CpMEX25","CpMEX30","CpMEX9","CpN1","CpP54B96","CpPA01","CpPO222","CpVD57"	0	0		0	0		258	0
Cp1002B_510	NA	NA	NA	0.9658	29	Cp1002B,"Cp162","Cp258","Cp262","Cp267","Cp29156","Cp31","Cp32","Cp33","Cp36","Cp48","Cp48252","CpC231","CpCIP5397","CpE19","CpE56","CpFRC41","CpI19","CpI37","CpMB14","CpMEX1","CpMEX25","CpMEX30","CpMEX9","CpN1","CpP54B96","CpPA01","CpPO222","CpVD57"	0.31439	0.31437	7.56692	0.314397	0.31437	7.56678	258	0
Cp1002B_1537	NA	NA	NA	0.966	29	Cp1002B,"Cp162","Cp258","Cp262","Cp267","Cp29156","Cp31","Cp32","Cp33","Cp36","Cp48","Cp48252","CpC231","CpCIP5397","CpE19","CpE56","CpFRC41","CpI19","CpI37","CpMB14","CpMEX1","CpMEX25","CpMEX30","CpMEX9","CpN1","CpP54B96","CpPA01","CpPO222","CpVD57"	0.97793	0.97793	7.25904	1	1	7.26901	256	0
Cp1002B_444	NA	NA	NA	0.9666	29	Cp1002B,"Cp162","Cp258","Cp262","Cp267","Cp29156","Cp31","Cp32","Cp33","Cp36","Cp48","Cp48252","CpC231","CpCIP5397","CpE19","CpE56","CpFRC41","CpI19","CpI37","CpMB14","CpMEX1","CpMEX25","CpMEX30","CpMEX9","CpN1","CpP54B96","CpPA01","CpPO222","CpVD57"	0.16849	0.16849		0.16849	0.16849		258	0
Cp1002B_1882	NA	NA	NA	0.9673	29	Cp1002B,"Cp162","Cp258","Cp262","Cp267","Cp29156","Cp31","Cp32","Cp33","Cp36","Cp48","Cp48252","CpC231","CpCIP5397","CpE19","CpE56","CpFRC41","CpI19","CpI37","CpMB14","CpMEX1","CpMEX25","CpMEX30","CpMEX9","CpN1","CpP54B96","CpPA01","CpPO222","CpVD57"	0.45716	0.45716	2.7162	0.45716	0.45716	2.71618	2	1	1. 0.40573;2. 100;3. 298;4. 100;5. 100;6. 298;7. 100;8. 298;9. 298;10. N;11. AAT
Cp1002B_345	NA	NA	NA	0.9676	29	Cp1002B,"Cp162","Cp258","Cp262","Cp267","Cp29156","Cp31","Cp32","Cp33","Cp36","Cp48","Cp48252","CpC231","CpCIP5397","CpE19","CpE56","CpFRC41","CpI19","CpI37","CpMB14","CpMEX1","CpMEX25","CpMEX30","CpMEX9","CpN1","CpP54B96","CpPA01","CpPO222","CpVD57"	0	0		0	0		258	0
Cp1002B_2124	NA	NA	NA	0.9677	29	Cp1002B,"Cp162","Cp258","Cp262","Cp267","Cp29156","Cp31","Cp32","Cp33","Cp36","Cp48","Cp48252","CpC231","CpCIP5397","CpE19","CpE56","CpFRC41","CpI19","CpI37","CpMB14","CpMEX1","CpMEX25","CpMEX30","CpMEX9","CpN1","CpP54B96","CpPA01","CpPO222","CpVD57"	0.12803	0.12803	7.14069	0.12803	0.12803	7.14068	258	0
Cp1002B_1750	NA	NA	NA	0.9677	29	Cp1002B,"Cp162","Cp258","Cp262","Cp267","Cp29156","Cp31","Cp32","Cp33","Cp36","Cp48","Cp48252","CpC231","CpCIP5397","CpE19","CpE56","CpFRC41","CpI19","CpI37","CpMB14","CpMEX1","CpMEX25","CpMEX30","CpMEX9","CpN1","CpP54B96","CpPA01","CpPO222","CpVD57"	0.11949	0.11592	2.72664	0.99813	0.11592	2.72704	258	0
Cp1002B_2117	NA	NA	NA	0.9677	29	Cp1002B,"Cp162","Cp258","Cp262","Cp267","Cp29156","Cp31","Cp32","Cp33","Cp36","Cp48","Cp48252","CpC231","CpCIP5397","CpE19","CpE56","CpFRC41","CpI19","CpI37","CpMB14","CpMEX1","CpMEX25","CpMEX30","CpMEX9","CpN1","CpP54B96","CpPA01","CpPO222","CpVD57"	0.1452	0.1452	2.89	0.1452	0.1452	2.89001	258	0
Cp1002B_998	NA	NA	NA	0.9683	29	Cp1002B,"Cp162","Cp258","Cp262","Cp267","Cp29156","Cp31","Cp32","Cp33","Cp36","Cp48","Cp48252","CpC231","CpCIP5397","CpE19","CpE56","CpFRC41","CpI19","CpI37","CpMB14","CpMEX1","CpMEX25","CpMEX30","CpMEX9","CpN1","CpP54B96","CpPA01","CpPO222","CpVD57"	0.04828	0.04828	4.51634	0.04828	0.04828	4.51631	258	0
Cp1002B_1894	NA	NA	NA	0.9683	29	Cp1002B,"Cp162","Cp258","Cp262","Cp267","Cp29156","Cp31","Cp32","Cp33","Cp36","Cp48","Cp48252","CpC231","CpCIP5397","CpE19","CpE56","CpFRC41","CpI19","CpI37","CpMB14","CpMEX1","CpMEX25","CpMEX30","CpMEX9","CpN1","CpP54B96","CpPA01","CpPO222","CpVD57"	0.2098	0.2098	5.48393	0.2098	0.2098	5.48399	258	0
Cp1002B_392	NA	NA	NA	0.9684	29	Cp1002B,"Cp162","Cp258","Cp262","Cp267","Cp29156","Cp31","Cp32","Cp33","Cp36","Cp48","Cp48252","CpC231","CpCIP5397","CpE19","CpE56","CpFRC41","CpI19","CpI37","CpMB14","CpMEX1","CpMEX25","CpMEX30","CpMEX9","CpN1","CpP54B96","CpPA01","CpPO222","CpVD57"	0.12257	0	4.30011	0.12258	0	4.3001	2	1	1. 0.64343;2. 22;3. 64;4. 22;5. 22;6. 64;7. 22;8. 64;9. 64;10. F;11. TTC
Cp1002B_1596	NA	NA	NA	0.9688	29	Cp1002B,"Cp162","Cp258","Cp262","Cp267","Cp29156","Cp31","Cp32","Cp33","Cp36","Cp48","Cp48252","CpC231","CpCIP5397","CpE19","CpE56","CpFRC41","CpI19","CpI37","CpMB14","CpMEX1","CpMEX25","CpMEX30","CpMEX9","CpN1","CpP54B96","CpPA01","CpPO222","CpVD57"	0.103391	0.07987	5.72269	0.10261	0.07989	5.72144	2	1	1. 0.63153;2. 897;3. 2689;4. 897;5. 897;6. 2689;7. 897;8. 2689;9. 2689;10. G;11. GGT
Cp1002B_557	NA	NA	NA	0.9691	29	Cp1002B,"Cp162","Cp258","Cp262","Cp267","Cp29156","Cp31","Cp32","Cp33","Cp36","Cp48","Cp48252","CpC231","CpCIP5397","CpE19","CpE56","CpFRC41","CpI19","CpI37","CpMB14","CpMEX1","CpMEX25","CpMEX30","CpMEX9","CpN1","CpP54B96","CpPA01","CpPO222","CpVD57"	1	0	0.0001	0.00035	0	2.87523	256	0
Cp1002B_1967	NA	NA	NA	0.9698	29	Cp1002B,"Cp162","Cp258","Cp262","Cp267","Cp29156","Cp31","Cp32","Cp33","Cp36","Cp48","Cp48252","CpC231","CpCIP5397","CpE19","CpE56","CpFRC41","CpI19","CpI37","CpMB14","CpMEX1","CpMEX25","CpMEX30","CpMEX9","CpN1","CpP54B96","CpPA01","CpPO222","CpVD57"	1	1		1	1		256	0
Cp1002B_26	NA	NA	NA	0.9699	28	Cp1002B,"Cp162","Cp258","Cp262","Cp267","Cp29156","Cp31","Cp32","Cp33","Cp36","Cp48","Cp48252","CpC231","CpCIP5397","CpE19","CpE56","CpFRC41","CpI19","CpI37","CpMEX1","CpMEX25","CpMEX30","CpMEX9","CpN1","CpP54B96","CpPA01","CpPO222","CpVD57"	0.45718	0.45718	4.42153	0.45609	0.45609	4.36071	258	0
Cp1002B_1130	NA	NA	NA	0.9704	29	Cp1002B,"Cp162","Cp258","Cp262","Cp267","Cp29156","Cp31","Cp32","Cp33","Cp36","Cp48","Cp48252","CpC231","CpCIP5397","CpE19","CpE56","CpFRC41","CpI19","CpI37","CpMB14","CpMEX1","CpMEX25","CpMEX30","CpMEX9","CpN1","CpP54B96","CpPA01","CpPO222","CpVD57"	0.25948	0.25948	2.74847	0.25948	0.25948	2.74858	258	0
Cp1002B_1807	NA	NA	NA	0.9705	29	Cp1002B,"Cp162","Cp258","Cp262","Cp267","Cp29156","Cp31","Cp32","Cp33","Cp36","Cp48","Cp48252","CpC231","CpCIP5397","CpE19","CpE56","CpFRC41","CpI19","CpI37","CpMB14","CpMEX1","CpMEX25","CpMEX30","CpMEX9","CpN1","CpP54B96","CpPA01","CpPO222","CpVD57"	0.138247	0.13821	5.58766	0.138219	0.13821	5.58759	258	0
Cp1002B_1752	NA	NA	NA	0.9706	29	Cp1002B,"Cp162","Cp258","Cp262","Cp267","Cp29156","Cp31","Cp32","Cp33","Cp36","Cp48","Cp48252","CpC231","CpCIP5397","CpE19","CpE56","CpFRC41","CpI19","CpI37","CpMB14","CpMEX1","CpMEX25","CpMEX30","CpMEX9","CpN1","CpP54B96","CpPA01","CpPO222","CpVD57"	0.34618	0.11457	9.94563	0.34606	0.11455	9.94459	2050	2	1. 0.7159;2. 316;3. 946;4. 316;5. 316;6. 946;7. 316;8. 946;9. 946;10. K;11. AAA	1. 0.70914;2. 502;3. 1504;4. 502;5. 502;6. 1504;7. 502;8. 1504;9. 1504;10. E;11. GAA
Cp1002B_755	NA	NA	NA	0.9712	29	Cp1002B,"Cp162","Cp258","Cp262","Cp267","Cp29156","Cp31","Cp32","Cp33","Cp36","Cp48","Cp48252","CpC231","CpCIP5397","CpE19","CpE56","CpFRC41","CpI19","CpI37","CpMB14","CpMEX1","CpMEX25","CpMEX30","CpMEX9","CpN1","CpP54B96","CpPA01","CpPO222","CpVD57"	0.05529	0.05529	5.33615	0.05529	0.05529	5.33603	258	0
Cp1002B_1749	NA	NA	NA	0.9714	29	Cp1002B,"Cp162","Cp258","Cp262","Cp267","Cp29156","Cp31","Cp32","Cp33","Cp36","Cp48","Cp48252","CpC231","CpCIP5397","CpE19","CpE56","CpFRC41","CpI19","CpI37","CpMB14","CpMEX1","CpMEX25","CpMEX30","CpMEX9","CpN1","CpP54B96","CpPA01","CpPO222","CpVD57"	0.2153	0.2153	4.37635	0.21529	0.21529	4.37524	258	0
Cp1002B_941	NA	NA	NA	0.9717	29	Cp1002B,"Cp162","Cp258","Cp262","Cp267","Cp29156","Cp31","Cp32","Cp33","Cp36","Cp48","Cp48252","CpC231","CpCIP5397","CpE19","CpE56","CpFRC41","CpI19","CpI37","CpMB14","CpMEX1","CpMEX25","CpMEX30","CpMEX9","CpN1","CpP54B96","CpPA01","CpPO222","CpVD57"	0.375752	0.21302	5.86448	0.375744	0.21301	5.86451	2	1	1. 0.61538;2. 314;3. 940;4. 314;5. 314;6. 940;7. 314;8. 940;9. 940;10. D;11. GAC
Cp1002B_1506	NA	NA	NA	0.9721	29	Cp1002B,"Cp162","Cp258","Cp262","Cp267","Cp29156","Cp31","Cp32","Cp33","Cp36","Cp48","Cp48252","CpC231","CpCIP5397","CpE19","CpE56","CpFRC41","CpI19","CpI37","CpMB14","CpMEX1","CpMEX25","CpMEX30","CpMEX9","CpN1","CpP54B96","CpPA01","CpPO222","CpVD57"	0.17894	0.17894		0.17895	0.17895		2	1	1. 0.47803;2. 235;3. 703;4. 235;5. 235;6. 703;7. 235;8. 703;9. 703;10. L;11. CTG
Cp1002B_929	NA	NA	NA	0.9722	29	Cp1002B,"Cp162","Cp258","Cp262","Cp267","Cp29156","Cp31","Cp32","Cp33","Cp36","Cp48","Cp48252","CpC231","CpCIP5397","CpE19","CpE56","CpFRC41","CpI19","CpI37","CpMB14","CpMEX1","CpMEX25","CpMEX30","CpMEX9","CpN1","CpP54B96","CpPA01","CpPO222","CpVD57"	0.17613	0.17613	2.86654	0.17613	0.17613	2.86654	258	0
Cp1002B_534	NA	NA	NA	0.9723	29	Cp1002B,"Cp162","Cp258","Cp262","Cp267","Cp29156","Cp31","Cp32","Cp33","Cp36","Cp48","Cp48252","CpC231","CpCIP5397","CpE19","CpE56","CpFRC41","CpI19","CpI37","CpMB14","CpMEX1","CpMEX25","CpMEX30","CpMEX9","CpN1","CpP54B96","CpPA01","CpPO222","CpVD57"	0.152607	0.06383	5.29532	0.152607	0.06383	5.29534	2	1	1. 0.68092;2. 199;3. 595;4. 199;5. 199;6. 595;7. 199;8. 595;9. 595;10. V;11. GTC
Cp1002B_1092	NA	NA	NA	0.9731	28	Cp1002B,"Cp162","Cp258","Cp262","Cp267","Cp29156","Cp31","Cp32","Cp33","Cp36","Cp48","Cp48252","CpC231","CpCIP5397","CpE19","CpE56","CpFRC41","CpI19","CpI37","CpMB14","CpMEX1","CpMEX25","CpMEX9","CpN1","CpP54B96","CpPA01","CpPO222","CpVD57"	0.45466	0.45466	6.48266	0.45466	0.45466	6.48267	2306	0
Cp1002B_2092	NA	NA	NA	0.9744	29	Cp1002B,"Cp162","Cp258","Cp262","Cp267","Cp29156","Cp31","Cp32","Cp33","Cp36","Cp48","Cp48252","CpC231","CpCIP5397","CpE19","CpE56","CpFRC41","CpI19","CpI37","CpMB14","CpMEX1","CpMEX25","CpMEX30","CpMEX9","CpN1","CpP54B96","CpPA01","CpPO222","CpVD57"	0.1327	0.1327		0.1327	0.1327		258	0
Cp1002B_358	NA	NA	NA	0.9746	29	Cp1002B,"Cp162","Cp258","Cp262","Cp267","Cp29156","Cp31","Cp32","Cp33","Cp36","Cp48","Cp48252","CpC231","CpCIP5397","CpE19","CpE56","CpFRC41","CpI19","CpI37","CpMB14","CpMEX1","CpMEX25","CpMEX30","CpMEX9","CpN1","CpP54B96","CpPA01","CpPO222","CpVD57"	0	0	0.0001	0	0	0.0001	258	0
Cp1002B_918	NA	NA	NA	0.9748	29	Cp1002B,"Cp162","Cp258","Cp262","Cp267","Cp29156","Cp31","Cp32","Cp33","Cp36","Cp48","Cp48252","CpC231","CpCIP5397","CpE19","CpE56","CpFRC41","CpI19","CpI37","CpMB14","CpMEX1","CpMEX25","CpMEX30","CpMEX9","CpN1","CpP54B96","CpPA01","CpPO222","CpVD57"	1	1		1	1		256	0
Cp1002B_111	NA	NA	NA	0.9749	29	Cp1002B,"Cp162","Cp258","Cp262","Cp267","Cp29156","Cp31","Cp32","Cp33","Cp36","Cp48","Cp48252","CpC231","CpCIP5397","CpE19","CpE56","CpFRC41","CpI19","CpI37","CpMB14","CpMEX1","CpMEX25","CpMEX30","CpMEX9","CpN1","CpP54B96","CpPA01","CpPO222","CpVD57"	0.11961	0.11961	6.41562	0.11961	0.11961	6.41568	2	2	1. 0.45504;2. 20;3. 58;4. 20;5. 20;6. 58;7. 20;8. 58;9. 58;10. A;11. GCC	1. 0.4672;2. 180;3. 538;4. 180;5. 180;6. 538;7. 180;8. 538;9. 538;10. Q;11. CAA
Cp1002B_1050	NA	NA	NA	0.975	29	Cp1002B,"Cp162","Cp258","Cp262","Cp267","Cp29156","Cp31","Cp32","Cp33","Cp36","Cp48","Cp48252","CpC231","CpCIP5397","CpE19","CpE56","CpFRC41","CpI19","CpI37","CpMB14","CpMEX1","CpMEX25","CpMEX30","CpMEX9","CpN1","CpP54B96","CpPA01","CpPO222","CpVD57"	0	0	0.0001	0.0001	0.0001		258	0
Cp1002B_1767	NA	NA	NA	0.9751	29	Cp1002B,"Cp162","Cp258","Cp262","Cp267","Cp29156","Cp31","Cp32","Cp33","Cp36","Cp48","Cp48252","CpC231","CpCIP5397","CpE19","CpE56","CpFRC41","CpI19","CpI37","CpMB14","CpMEX1","CpMEX25","CpMEX30","CpMEX9","CpN1","CpP54B96","CpPA01","CpPO222","CpVD57"	0.1952	0.1952	4.24438	0.1952	0.1952	4.24435	258	0
Cp1002B_681	NA	NA	NA	0.9753	29	Cp1002B,"Cp162","Cp258","Cp262","Cp267","Cp29156","Cp31","Cp32","Cp33","Cp36","Cp48","Cp48252","CpC231","CpCIP5397","CpE19","CpE56","CpFRC41","CpI19","CpI37","CpMB14","CpMEX1","CpMEX25","CpMEX30","CpMEX9","CpN1","CpP54B96","CpPA01","CpPO222","CpVD57"	0.34845	0.34845	3.4481	0.34845	0.34845	3.4481	2306	0
Cp1002B_1274	NA	NA	NA	0.9755	29	Cp1002B,"Cp162","Cp258","Cp262","Cp267","Cp29156","Cp31","Cp32","Cp33","Cp36","Cp48","Cp48252","CpC231","CpCIP5397","CpE19","CpE56","CpFRC41","CpI19","CpI37","CpMB14","CpMEX1","CpMEX25","CpMEX30","CpMEX9","CpN1","CpP54B96","CpPA01","CpPO222","CpVD57"	0.02355	0.02355	2.61829	0.02355	0.02355	2.61828	258	0
Cp1002B_945	NA	NA	NA	0.9759	29	Cp1002B,"Cp162","Cp258","Cp262","Cp267","Cp29156","Cp31","Cp32","Cp33","Cp36","Cp48","Cp48252","CpC231","CpCIP5397","CpE19","CpE56","CpFRC41","CpI19","CpI37","CpMB14","CpMEX1","CpMEX25","CpMEX30","CpMEX9","CpN1","CpP54B96","CpPA01","CpPO222","CpVD57"	0.16445	0.1374	5.41629	0.16445	0.1374	5.41626	2	1	1. 0.53154;2. 167;3. 499;4. 167;5. 167;6. 499;7. 167;8. 499;9. 499;10. A;11. GCC
Cp1002B_1316	NA	NA	NA	0.976	29	Cp1002B,"Cp162","Cp258","Cp262","Cp267","Cp29156","Cp31","Cp32","Cp33","Cp36","Cp48","Cp48252","CpC231","CpCIP5397","CpE19","CpE56","CpFRC41","CpI19","CpI37","CpMB14","CpMEX1","CpMEX25","CpMEX30","CpMEX9","CpN1","CpP54B96","CpPA01","CpPO222","CpVD57"	0.06462	0.06462		0.0646775	0.0646588		258	0
Cp1002B_753	NA	NA	NA	0.9762	29	Cp1002B,"Cp162","Cp258","Cp262","Cp267","Cp29156","Cp31","Cp32","Cp33","Cp36","Cp48","Cp48252","CpC231","CpCIP5397","CpE19","CpE56","CpFRC41","CpI19","CpI37","CpMB14","CpMEX1","CpMEX25","CpMEX30","CpMEX9","CpN1","CpP54B96","CpPA01","CpPO222","CpVD57"	0.39956	0.39956	5.71309	0.39956	0.39956	5.71309	2	2	1. 0.43332;2. 160;3. 478;4. 160;5. 160;6. 478;7. 161;8. 481;9. 346;10. L;11. CTT	1. 0.42469;2. 166;3. 496;4. 166;5. 166;6. 496;7. 167;8. 499;9. 364;10. T;11. ACG
Cp1002B_1414	NA	NA	NA	0.9762	29	Cp1002B,"Cp162","Cp258","Cp262","Cp267","Cp29156","Cp31","Cp32","Cp33","Cp36","Cp48","Cp48252","CpC231","CpCIP5397","CpE19","CpE56","CpFRC41","CpI19","CpI37","CpMB14","CpMEX1","CpMEX25","CpMEX30","CpMEX9","CpN1","CpP54B96","CpPA01","CpPO222","CpVD57"	0.04955	0.04955	2.19341	0.0495595	0.04955	2.19339	258	0
Cp1002B_140	NA	NA	NA	0.9767	29	Cp1002B,"Cp162","Cp258","Cp262","Cp267","Cp29156","Cp31","Cp32","Cp33","Cp36","Cp48","Cp48252","CpC231","CpCIP5397","CpE19","CpE56","CpFRC41","CpI19","CpI37","CpMB14","CpMEX1","CpMEX25","CpMEX30","CpMEX9","CpN1","CpP54B96","CpPA01","CpPO222","CpVD57"	0.02175	0.02175		0.02176	0.02176		258	0
Cp1002B_607	NA	NA	NA	0.9767	29	Cp1002B,"Cp162","Cp258","Cp262","Cp267","Cp29156","Cp31","Cp32","Cp33","Cp36","Cp48","Cp48252","CpC231","CpCIP5397","CpE19","CpE56","CpFRC41","CpI19","CpI37","CpMB14","CpMEX1","CpMEX25","CpMEX30","CpMEX9","CpN1","CpP54B96","CpPA01","CpPO222","CpVD57"	0.228816	0.14625		0.228816	0.14625		2	1	1. 0.5475;2. 27;3. 79;4. 27;5. 27;6. 79;7. 27;8. 79;9. 79;10. I;11. ATT
Cp1002B_2075	NA	NA	NA	0.9769	29	Cp1002B,"Cp162","Cp258","Cp262","Cp267","Cp29156","Cp31","Cp32","Cp33","Cp36","Cp48","Cp48252","CpC231","CpCIP5397","CpE19","CpE56","CpFRC41","CpI19","CpI37","CpMB14","CpMEX1","CpMEX25","CpMEX30","CpMEX9","CpN1","CpP54B96","CpPA01","CpPO222","CpVD57"	0.14662	0.14662	4.4672	0.14662	0.14662	4.46718	258	0
Cp1002B_405	NA	NA	NA	0.9769	29	Cp1002B,"Cp162","Cp258","Cp262","Cp267","Cp29156","Cp31","Cp32","Cp33","Cp36","Cp48","Cp48252","CpC231","CpCIP5397","CpE19","CpE56","CpFRC41","CpI19","CpI37","CpMB14","CpMEX1","CpMEX25","CpMEX30","CpMEX9","CpN1","CpP54B96","CpPA01","CpPO222","CpVD57"	0.57562	0.57562	7.27744	0.57562	0.57562	7.27747	258	0
Cp1002B_1668	NA	NA	NA	0.9772	29	Cp1002B,"Cp162","Cp258","Cp262","Cp267","Cp29156","Cp31","Cp32","Cp33","Cp36","Cp48","Cp48252","CpC231","CpCIP5397","CpE19","CpE56","CpFRC41","CpI19","CpI37","CpMB14","CpMEX1","CpMEX25","CpMEX30","CpMEX9","CpN1","CpP54B96","CpPA01","CpPO222","CpVD57"	0.298543	0.29845	6.4255	0.298471	0.29845	6.42553	258	0
Cp1002B_594	NA	NA	NA	0.9774	29	Cp1002B,"Cp162","Cp258","Cp262","Cp267","Cp29156","Cp31","Cp32","Cp33","Cp36","Cp48","Cp48252","CpC231","CpCIP5397","CpE19","CpE56","CpFRC41","CpI19","CpI37","CpMB14","CpMEX1","CpMEX25","CpMEX30","CpMEX9","CpN1","CpP54B96","CpPA01","CpPO222","CpVD57"	0.02694	0.02694	8.24738	0.02694	0.02694	8.24737	258	0
Cp1002B_564	NA	NA	NA	0.9775	29	Cp1002B,"Cp162","Cp258","Cp262","Cp267","Cp29156","Cp31","Cp32","Cp33","Cp36","Cp48","Cp48252","CpC231","CpCIP5397","CpE19","CpE56","CpFRC41","CpI19","CpI37","CpMB14","CpMEX1","CpMEX25","CpMEX30","CpMEX9","CpN1","CpP54B96","CpPA01","CpPO222","CpVD57"	0.24343	0.24343	4.93474	0.24343	0.24343	4.93463	258	0
Cp1002B_1501	NA	NA	NA	0.9777	29	Cp1002B,"Cp162","Cp258","Cp262","Cp267","Cp29156","Cp31","Cp32","Cp33","Cp36","Cp48","Cp48252","CpC231","CpCIP5397","CpE19","CpE56","CpFRC41","CpI19","CpI37","CpMB14","CpMEX1","CpMEX25","CpMEX30","CpMEX9","CpN1","CpP54B96","CpPA01","CpPO222","CpVD57"	0.310135	0.31003	4.6931	0.310084	0.31005	4.69303	258	0
Cp1002B_1150	NA	NA	NA	0.9777	29	Cp1002B,"Cp162","Cp258","Cp262","Cp267","Cp29156","Cp31","Cp32","Cp33","Cp36","Cp48","Cp48252","CpC231","CpCIP5397","CpE19","CpE56","CpFRC41","CpI19","CpI37","CpMB14","CpMEX1","CpMEX25","CpMEX30","CpMEX9","CpN1","CpP54B96","CpPA01","CpPO222","CpVD57"	1.00843	0.26164	1.10684	0.40099	0.26164	1.10683	256	0
Cp1002B_699	NA	NA	NA	0.9777	29	Cp1002B,"Cp162","Cp258","Cp262","Cp267","Cp29156","Cp31","Cp32","Cp33","Cp36","Cp48","Cp48252","CpC231","CpCIP5397","CpE19","CpE56","CpFRC41","CpI19","CpI37","CpMB14","CpMEX1","CpMEX25","CpMEX30","CpMEX9","CpN1","CpP54B96","CpPA01","CpPO222","CpVD57"	0.35521	0.35521	5.30712	0.35521	0.35521	5.30713	258	0
Cp1002B_1026	NA	NA	NA	0.9778	29	Cp1002B,"Cp162","Cp258","Cp262","Cp267","Cp29156","Cp31","Cp32","Cp33","Cp36","Cp48","Cp48252","CpC231","CpCIP5397","CpE19","CpE56","CpFRC41","CpI19","CpI37","CpMB14","CpMEX1","CpMEX25","CpMEX30","CpMEX9","CpN1","CpP54B96","CpPA01","CpPO222","CpVD57"	0.09169	0.09169	3.47642	0.09169	0.09169	3.47636	258	0
Cp1002B_1696	NA	NA	NA	0.9778	29	Cp1002B,"Cp162","Cp258","Cp262","Cp267","Cp29156","Cp31","Cp32","Cp33","Cp36","Cp48","Cp48252","CpC231","CpCIP5397","CpE19","CpE56","CpFRC41","CpI19","CpI37","CpMB14","CpMEX1","CpMEX25","CpMEX30","CpMEX9","CpN1","CpP54B96","CpPA01","CpPO222","CpVD57"	0.744136	0.74339	5.36046	0.743441	0.74339	5.36057	258	0
Cp1002B_610	NA	NA	NA	0.9779	29	Cp1002B,"Cp162","Cp258","Cp262","Cp267","Cp29156","Cp31","Cp32","Cp33","Cp36","Cp48","Cp48252","CpC231","CpCIP5397","CpE19","CpE56","CpFRC41","CpI19","CpI37","CpMB14","CpMEX1","CpMEX25","CpMEX30","CpMEX9","CpN1","CpP54B96","CpPA01","CpPO222","CpVD57"	0.10463	0.10463	5.37283	0.10463	0.10463	5.37289	258	0
Cp1002B_1232	NA	NA	NA	0.9779	29	Cp1002B,"Cp162","Cp258","Cp262","Cp267","Cp29156","Cp31","Cp32","Cp33","Cp36","Cp48","Cp48252","CpC231","CpCIP5397","CpE19","CpE56","CpFRC41","CpI19","CpI37","CpMB14","CpMEX1","CpMEX25","CpMEX30","CpMEX9","CpN1","CpP54B96","CpPA01","CpPO222","CpVD57"	0.421478	0.11812	3.3019	0.421478	0.11812	3.30189	2	1	1. 0.72965;2. 32;3. 94;4. 32;5. 32;6. 94;7. 32;8. 94;9. 94;10. T;11. ACT
Cp1002B_622	NA	NA	NA	0.9779	29	Cp1002B,"Cp162","Cp258","Cp262","Cp267","Cp29156","Cp31","Cp32","Cp33","Cp36","Cp48","Cp48252","CpC231","CpCIP5397","CpE19","CpE56","CpFRC41","CpI19","CpI37","CpMB14","CpMEX1","CpMEX25","CpMEX30","CpMEX9","CpN1","CpP54B96","CpPA01","CpPO222","CpVD57"	0.06479	0.06479		0.06479	0.06479		2	1	1. 0.45333;2. 118;3. 352;4. 118;5. 118;6. 352;7. 118;8. 352;9. 163;10. L;11. CTT
Cp1002B_550	NA	NA	NA	0.9781	29	Cp1002B,"Cp162","Cp258","Cp262","Cp267","Cp29156","Cp31","Cp32","Cp33","Cp36","Cp48","Cp48252","CpC231","CpCIP5397","CpE19","CpE56","CpFRC41","CpI19","CpI37","CpMB14","CpMEX1","CpMEX25","CpMEX30","CpMEX9","CpN1","CpP54B96","CpPA01","CpPO222","CpVD57"	0.01626	0.01626	3.79322	0.01626	0.01626	3.79321	258	0
Cp1002B_298	NA	NA	NA	0.9782	29	Cp1002B,"Cp162","Cp258","Cp262","Cp267","Cp29156","Cp31","Cp32","Cp33","Cp36","Cp48","Cp48252","CpC231","CpCIP5397","CpE19","CpE56","CpFRC41","CpI19","CpI37","CpMB14","CpMEX1","CpMEX25","CpMEX30","CpMEX9","CpN1","CpP54B96","CpPA01","CpPO222","CpVD57"	0.16507	0.16507	7.0162	0.16508	0.16508	7.01634	258	0
Cp1002B_1675	NA	NA	NA	0.9782	29	Cp1002B,"Cp162","Cp258","Cp262","Cp267","Cp29156","Cp31","Cp32","Cp33","Cp36","Cp48","Cp48252","CpC231","CpCIP5397","CpE19","CpE56","CpFRC41","CpI19","CpI37","CpMB14","CpMEX1","CpMEX25","CpMEX30","CpMEX9","CpN1","CpP54B96","CpPA01","CpPO222","CpVD57"	0.05169	0.05169		0.05169	0.05169		258	0
Cp1002B_1474	NA	NA	NA	0.9782	29	Cp1002B,"Cp162","Cp258","Cp262","Cp267","Cp29156","Cp31","Cp32","Cp33","Cp36","Cp48","Cp48252","CpC231","CpCIP5397","CpE19","CpE56","CpFRC41","CpI19","CpI37","CpMB14","CpMEX1","CpMEX25","CpMEX30","CpMEX9","CpN1","CpP54B96","CpPA01","CpPO222","CpVD57"	0.38899	0.38899		0.38899	0.38899		258	0
Cp1002B_1743	NA	NA	NA	0.9782	29	Cp1002B,"Cp162","Cp258","Cp262","Cp267","Cp29156","Cp31","Cp32","Cp33","Cp36","Cp48","Cp48252","CpC231","CpCIP5397","CpE19","CpE56","CpFRC41","CpI19","CpI37","CpMB14","CpMEX1","CpMEX25","CpMEX30","CpMEX9","CpN1","CpP54B96","CpPA01","CpPO222","CpVD57"	0.19435	0.19435		0.19435	0.19435		258	0
Cp1002B_2091	NA	NA	NA	0.9783	29	Cp1002B,"Cp162","Cp258","Cp262","Cp267","Cp29156","Cp31","Cp32","Cp33","Cp36","Cp48","Cp48252","CpC231","CpCIP5397","CpE19","CpE56","CpFRC41","CpI19","CpI37","CpMB14","CpMEX1","CpMEX25","CpMEX30","CpMEX9","CpN1","CpP54B96","CpPA01","CpPO222","CpVD57"	0.130674	0.126087		0.126456	0.12608		258	0
Cp1002B_1556	NA	NA	NA	0.9784	29	Cp1002B,"Cp162","Cp258","Cp262","Cp267","Cp29156","Cp31","Cp32","Cp33","Cp36","Cp48","Cp48252","CpC231","CpCIP5397","CpE19","CpE56","CpFRC41","CpI19","CpI37","CpMB14","CpMEX1","CpMEX25","CpMEX30","CpMEX9","CpN1","CpP54B96","CpPA01","CpPO222","CpVD57"	0.256375	0.25636		0.2564	0.25637		258	0
Cp1002B_1581	NA	NA	NA	0.9784	29	Cp1002B,"Cp162","Cp258","Cp262","Cp267","Cp29156","Cp31","Cp32","Cp33","Cp36","Cp48","Cp48252","CpC231","CpCIP5397","CpE19","CpE56","CpFRC41","CpI19","CpI37","CpMB14","CpMEX1","CpMEX25","CpMEX30","CpMEX9","CpN1","CpP54B96","CpPA01","CpPO222","CpVD57"	0.24811	0.24811	2.9695	0.24811	0.24811	2.96977	258	0
Cp1002B_717	NA	NA	NA	0.9784	29	Cp1002B,"Cp162","Cp258","Cp262","Cp267","Cp29156","Cp31","Cp32","Cp33","Cp36","Cp48","Cp48252","CpC231","CpCIP5397","CpE19","CpE56","CpFRC41","CpI19","CpI37","CpMB14","CpMEX1","CpMEX25","CpMEX30","CpMEX9","CpN1","CpP54B96","CpPA01","CpPO222","CpVD57"	0.05888	0.05888		0.05888	0.05888		258	0
Cp1002B_1117	NA	NA	NA	0.9787	29	Cp1002B,"Cp162","Cp258","Cp262","Cp267","Cp29156","Cp31","Cp32","Cp33","Cp36","Cp48","Cp48252","CpC231","CpCIP5397","CpE19","CpE56","CpFRC41","CpI19","CpI37","CpMB14","CpMEX1","CpMEX25","CpMEX30","CpMEX9","CpN1","CpP54B96","CpPA01","CpPO222","CpVD57"	0.21153	0.21153	2.82208	0.21153	0.21153	2.82212	2	2	1. 0.46459;2. 399;3. 1195;4. 399;5. 399;6. 1195;7. 413;8. 1237;9. 1060;10. T;11. ACC	1. 0.44977;2. 411;3. 1231;4. 411;5. 411;6. 1231;7. 425;8. 1273;9. 1096;10. A;11. GCG
Cp1002B_521	NA	NA	NA	0.9788	29	Cp1002B,"Cp162","Cp258","Cp262","Cp267","Cp29156","Cp31","Cp32","Cp33","Cp36","Cp48","Cp48252","CpC231","CpCIP5397","CpE19","CpE56","CpFRC41","CpI19","CpI37","CpMB14","CpMEX1","CpMEX25","CpMEX30","CpMEX9","CpN1","CpP54B96","CpPA01","CpPO222","CpVD57"	0.05767	0.05767	1.97719	0.05767	0.05767	1.97719	2306	0
Cp1002B_1353	NA	NA	NA	0.9789	29	Cp1002B,"Cp162","Cp258","Cp262","Cp267","Cp29156","Cp31","Cp32","Cp33","Cp36","Cp48","Cp48252","CpC231","CpCIP5397","CpE19","CpE56","CpFRC41","CpI19","CpI37","CpMB14","CpMEX1","CpMEX25","CpMEX30","CpMEX9","CpN1","CpP54B96","CpPA01","CpPO222","CpVD57"	0.334474	0.316814		0.334498	0.31681		2050	2	1. 0.45471;2. 327;3. 979;4. 328;5. 328;6. 982;7. 328;8. 982;9. 586;10. N;11. AAT	1. 0.45286;2. 423;3. 1267;4. 424;5. 424;6. 1270;7. 424;8. 1270;9. 874;10. V;11. GTA
Cp1002B_1583	NA	NA	NA	0.9789	29	Cp1002B,"Cp162","Cp258","Cp262","Cp267","Cp29156","Cp31","Cp32","Cp33","Cp36","Cp48","Cp48252","CpC231","CpCIP5397","CpE19","CpE56","CpFRC41","CpI19","CpI37","CpMB14","CpMEX1","CpMEX25","CpMEX30","CpMEX9","CpN1","CpP54B96","CpPA01","CpPO222","CpVD57"	0.19235	0.19235		0.19235	0.19235		258	0
Cp1002B_1701	NA	NA	NA	0.979	29	Cp1002B,"Cp162","Cp258","Cp262","Cp267","Cp29156","Cp31","Cp32","Cp33","Cp36","Cp48","Cp48252","CpC231","CpCIP5397","CpE19","CpE56","CpFRC41","CpI19","CpI37","CpMB14","CpMEX1","CpMEX25","CpMEX30","CpMEX9","CpN1","CpP54B96","CpPA01","CpPO222","CpVD57"	0.07762	0.07762	2.71148	0.07762	0.07762	2.71148	2306	0
Cp1002B_1083	NA	NA	NA	0.979	29	Cp1002B,"Cp162","Cp258","Cp262","Cp267","Cp29156","Cp31","Cp32","Cp33","Cp36","Cp48","Cp48252","CpC231","CpCIP5397","CpE19","CpE56","CpFRC41","CpI19","CpI37","CpMB14","CpMEX1","CpMEX25","CpMEX30","CpMEX9","CpN1","CpP54B96","CpPA01","CpPO222","CpVD57"	0	0		0	0		258	0
Cp1002B_669	NA	NA	NA	0.979	29	Cp1002B,"Cp162","Cp258","Cp262","Cp267","Cp29156","Cp31","Cp32","Cp33","Cp36","Cp48","Cp48252","CpC231","CpCIP5397","CpE19","CpE56","CpFRC41","CpI19","CpI37","CpMB14","CpMEX1","CpMEX25","CpMEX30","CpMEX9","CpN1","CpP54B96","CpPA01","CpPO222","CpVD57"	0.03412	0.03412	2.14229	0.03412	0.03412	2.14229	258	0
Cp1002B_1349	NA	NA	NA	0.979	29	Cp1002B,"Cp162","Cp258","Cp262","Cp267","Cp29156","Cp31","Cp32","Cp33","Cp36","Cp48","Cp48252","CpC231","CpCIP5397","CpE19","CpE56","CpFRC41","CpI19","CpI37","CpMB14","CpMEX1","CpMEX25","CpMEX30","CpMEX9","CpN1","CpP54B96","CpPA01","CpPO222","CpVD57"	0.50497	0.50482		0.50481	0.50481		258	0
Cp1002B_1629	NA	NA	NA	0.979	29	Cp1002B,"Cp162","Cp258","Cp262","Cp267","Cp29156","Cp31","Cp32","Cp33","Cp36","Cp48","Cp48252","CpC231","CpCIP5397","CpE19","CpE56","CpFRC41","CpI19","CpI37","CpMB14","CpMEX1","CpMEX25","CpMEX30","CpMEX9","CpN1","CpP54B96","CpPA01","CpPO222","CpVD57"	0.1379	0.1379		0.1379	0.1379		258	0
Cp1002B_1925	NA	NA	NA	0.9792	29	Cp1002B,"Cp162","Cp258","Cp262","Cp267","Cp29156","Cp31","Cp32","Cp33","Cp36","Cp48","Cp48252","CpC231","CpCIP5397","CpE19","CpE56","CpFRC41","CpI19","CpI37","CpMB14","CpMEX1","CpMEX25","CpMEX30","CpMEX9","CpN1","CpP54B96","CpPA01","CpPO222","CpVD57"	0.2	0.2		0.2	0.2		2306	0
Cp1002B_1766	NA	NA	NA	0.9795	29	Cp1002B,"Cp162","Cp258","Cp262","Cp267","Cp29156","Cp31","Cp32","Cp33","Cp36","Cp48","Cp48252","CpC231","CpCIP5397","CpE19","CpE56","CpFRC41","CpI19","CpI37","CpMB14","CpMEX1","CpMEX25","CpMEX30","CpMEX9","CpN1","CpP54B96","CpPA01","CpPO222","CpVD57"	0.03198	0.03198	3.6801	0.03198	0.03198	3.68009	258	0
Cp1002B_2202	NA	NA	NA	0.9795	29	Cp1002B,"Cp162","Cp258","Cp262","Cp267","Cp29156","Cp31","Cp32","Cp33","Cp36","Cp48","Cp48252","CpC231","CpCIP5397","CpE19","CpE56","CpFRC41","CpI19","CpI37","CpMB14","CpMEX1","CpMEX25","CpMEX30","CpMEX9","CpN1","CpP54B96","CpPA01","CpPO222","CpVD57"	1	1		0.517467	0.416417	2	256	0
Cp1002B_1498	NA	NA	NA	0.9796	29	Cp1002B,"Cp162","Cp258","Cp262","Cp267","Cp29156","Cp31","Cp32","Cp33","Cp36","Cp48","Cp48252","CpC231","CpCIP5397","CpE19","CpE56","CpFRC41","CpI19","CpI37","CpMB14","CpMEX1","CpMEX25","CpMEX30","CpMEX9","CpN1","CpP54B96","CpPA01","CpPO222","CpVD57"	0.451015	0.04733	9.04815	0.45053	0.04673	8.41046	2050	1	1. 0.76861;2. 287;3. 859;4. 287;5. 287;6. 859;7. 287;8. 859;9. 586;10. L;11. CTG
Cp1002B_1695	NA	NA	NA	0.9797	29	Cp1002B,"Cp162","Cp258","Cp262","Cp267","Cp29156","Cp31","Cp32","Cp33","Cp36","Cp48","Cp48252","CpC231","CpCIP5397","CpE19","CpE56","CpFRC41","CpI19","CpI37","CpMB14","CpMEX1","CpMEX25","CpMEX30","CpMEX9","CpN1","CpP54B96","CpPA01","CpPO222","CpVD57"	0.32782	0.32782		0.32782	0.32782		258	0
Cp1002B_221	NA	NA	NA	0.9798	29	Cp1002B,"Cp162","Cp258","Cp262","Cp267","Cp29156","Cp31","Cp32","Cp33","Cp36","Cp48","Cp48252","CpC231","CpCIP5397","CpE19","CpE56","CpFRC41","CpI19","CpI37","CpMB14","CpMEX1","CpMEX25","CpMEX30","CpMEX9","CpN1","CpP54B96","CpPA01","CpPO222","CpVD57"	0.09198	0.09198	5.75653	0.09198	0.09198	5.75638	258	0
Cp1002B_538	NA	NA	NA	0.9799	29	Cp1002B,"Cp162","Cp258","Cp262","Cp267","Cp29156","Cp31","Cp32","Cp33","Cp36","Cp48","Cp48252","CpC231","CpCIP5397","CpE19","CpE56","CpFRC41","CpI19","CpI37","CpMB14","CpMEX1","CpMEX25","CpMEX30","CpMEX9","CpN1","CpP54B96","CpPA01","CpPO222","CpVD57"	0.14147	0.14147	3.59524	0.14147	0.14147	3.59515	2306	0
Cp1002B_2070	NA	NA	NA	0.9803	29	Cp1002B,"Cp162","Cp258","Cp262","Cp267","Cp29156","Cp31","Cp32","Cp33","Cp36","Cp48","Cp48252","CpC231","CpCIP5397","CpE19","CpE56","CpFRC41","CpI19","CpI37","CpMB14","CpMEX1","CpMEX25","CpMEX30","CpMEX9","CpN1","CpP54B96","CpPA01","CpPO222","CpVD57"	0.18055	0.18055	4.53921	0.18055	0.18055	4.53921	258	0
Cp1002B_1112	NA	NA	NA	0.9804	29	Cp1002B,"Cp162","Cp258","Cp262","Cp267","Cp29156","Cp31","Cp32","Cp33","Cp36","Cp48","Cp48252","CpC231","CpCIP5397","CpE19","CpE56","CpFRC41","CpI19","CpI37","CpMB14","CpMEX1","CpMEX25","CpMEX30","CpMEX9","CpN1","CpP54B96","CpPA01","CpPO222","CpVD57"	0	0		0	0		258	0
Cp1002B_888	NA	NA	NA	0.9805	29	Cp1002B,"Cp162","Cp258","Cp262","Cp267","Cp29156","Cp31","Cp32","Cp33","Cp36","Cp48","Cp48252","CpC231","CpCIP5397","CpE19","CpE56","CpFRC41","CpI19","CpI37","CpMB14","CpMEX1","CpMEX25","CpMEX30","CpMEX9","CpN1","CpP54B96","CpPA01","CpPO222","CpVD57"	0.255643	0.2049	6.51871	0.255643	0.2049	6.5185	2	1	1. 0.50202;2. 2;3. 4;4. 2;5. 2;6. 4;7. 2;8. 4;9. 4;10. L;11. CTT
Cp1002B_1912	NA	NA	NA	0.9806	29	Cp1002B,"Cp162","Cp258","Cp262","Cp267","Cp29156","Cp31","Cp32","Cp33","Cp36","Cp48","Cp48252","CpC231","CpCIP5397","CpE19","CpE56","CpFRC41","CpI19","CpI37","CpMB14","CpMEX1","CpMEX25","CpMEX30","CpMEX9","CpN1","CpP54B96","CpPA01","CpPO222","CpVD57"	0.11317	0.11317	5.58388	0.11317	0.11317	5.58371	258	0
Cp1002B_1587	NA	NA	NA	0.9806	29	Cp1002B,"Cp162","Cp258","Cp262","Cp267","Cp29156","Cp31","Cp32","Cp33","Cp36","Cp48","Cp48252","CpC231","CpCIP5397","CpE19","CpE56","CpFRC41","CpI19","CpI37","CpMB14","CpMEX1","CpMEX25","CpMEX30","CpMEX9","CpN1","CpP54B96","CpPA01","CpPO222","CpVD57"	0.484805	0.1725	4.91176	0.459031	0.17216	4.85709	2	1	1. 0.6448;2. 39;3. 115;4. 39;5. 39;6. 115;7. 39;8. 115;9. 115;10. E;11. GAA
Cp1002B_893	NA	NA	NA	0.9806	29	Cp1002B,"Cp162","Cp258","Cp262","Cp267","Cp29156","Cp31","Cp32","Cp33","Cp36","Cp48","Cp48252","CpC231","CpCIP5397","CpE19","CpE56","CpFRC41","CpI19","CpI37","CpMB14","CpMEX1","CpMEX25","CpMEX30","CpMEX9","CpN1","CpP54B96","CpPA01","CpPO222","CpVD57"	0.09656	0.09656	4.03452	0.09656	0.09656	4.03453	258	0
Cp1002B_176	NA	NA	NA	0.9807	29	Cp1002B,"Cp162","Cp258","Cp262","Cp267","Cp29156","Cp31","Cp32","Cp33","Cp36","Cp48","Cp48252","CpC231","CpCIP5397","CpE19","CpE56","CpFRC41","CpI19","CpI37","CpMB14","CpMEX1","CpMEX25","CpMEX30","CpMEX9","CpN1","CpP54B96","CpPA01","CpPO222","CpVD57"	0.26505	0.26505	6.14666	0.26505	0.26505	6.14662	258	0
Cp1002B_2088	NA	NA	NA	0.9807	29	Cp1002B,"Cp162","Cp258","Cp262","Cp267","Cp29156","Cp31","Cp32","Cp33","Cp36","Cp48","Cp48252","CpC231","CpCIP5397","CpE19","CpE56","CpFRC41","CpI19","CpI37","CpMB14","CpMEX1","CpMEX25","CpMEX30","CpMEX9","CpN1","CpP54B96","CpPA01","CpPO222","CpVD57"	0.02446	0.02446	2.67475	0.02446	0.02446	2.67473	258	0
Cp1002B_1919	NA	NA	NA	0.9808	29	Cp1002B,"Cp162","Cp258","Cp262","Cp267","Cp29156","Cp31","Cp32","Cp33","Cp36","Cp48","Cp48252","CpC231","CpCIP5397","CpE19","CpE56","CpFRC41","CpI19","CpI37","CpMB14","CpMEX1","CpMEX25","CpMEX30","CpMEX9","CpN1","CpP54B96","CpPA01","CpPO222","CpVD57"	0.39584	0.39584		0.39584	0.39584		258	0
Cp1002B_2171	NA	NA	NA	0.9809	29	Cp1002B,"Cp162","Cp258","Cp262","Cp267","Cp29156","Cp31","Cp32","Cp33","Cp36","Cp48","Cp48252","CpC231","CpCIP5397","CpE19","CpE56","CpFRC41","CpI19","CpI37","CpMB14","CpMEX1","CpMEX25","CpMEX30","CpMEX9","CpN1","CpP54B96","CpPA01","CpPO222","CpVD57"	0.31051	0.31051	2.54279	0.3105	0.3105	2.54279	258	0
Cp1002B_410	NA	NA	NA	0.9809	29	Cp1002B,"Cp162","Cp258","Cp262","Cp267","Cp29156","Cp31","Cp32","Cp33","Cp36","Cp48","Cp48252","CpC231","CpCIP5397","CpE19","CpE56","CpFRC41","CpI19","CpI37","CpMB14","CpMEX1","CpMEX25","CpMEX30","CpMEX9","CpN1","CpP54B96","CpPA01","CpPO222","CpVD57"	0.06699	0.06699		0.067036	0.0670173		258	0
Cp1002B_542	NA	NA	NA	0.981	29	Cp1002B,"Cp162","Cp258","Cp262","Cp267","Cp29156","Cp31","Cp32","Cp33","Cp36","Cp48","Cp48252","CpC231","CpCIP5397","CpE19","CpE56","CpFRC41","CpI19","CpI37","CpMB14","CpMEX1","CpMEX25","CpMEX30","CpMEX9","CpN1","CpP54B96","CpPA01","CpPO222","CpVD57"	0.0728	0.0728	5.16353	0.0728	0.0728	5.1636	258	0
Cp1002B_653	NA	NA	NA	0.981	29	Cp1002B,"Cp162","Cp258","Cp262","Cp267","Cp29156","Cp31","Cp32","Cp33","Cp36","Cp48","Cp48252","CpC231","CpCIP5397","CpE19","CpE56","CpFRC41","CpI19","CpI37","CpMB14","CpMEX1","CpMEX25","CpMEX30","CpMEX9","CpN1","CpP54B96","CpPA01","CpPO222","CpVD57"	0.243031	0.243031	7.03208	0.24305	0.243031	7.03276	258	0
Cp1002B_122	NA	NA	NA	0.9811	29	Cp1002B,"Cp162","Cp258","Cp262","Cp267","Cp29156","Cp31","Cp32","Cp33","Cp36","Cp48","Cp48252","CpC231","CpCIP5397","CpE19","CpE56","CpFRC41","CpI19","CpI37","CpMB14","CpMEX1","CpMEX25","CpMEX30","CpMEX9","CpN1","CpP54B96","CpPA01","CpPO222","CpVD57"	0.04471	0.04471		0.04471	0.04471		258	0
Cp1002B_1809	NA	NA	NA	0.9812	29	Cp1002B,"Cp162","Cp258","Cp262","Cp267","Cp29156","Cp31","Cp32","Cp33","Cp36","Cp48","Cp48252","CpC231","CpCIP5397","CpE19","CpE56","CpFRC41","CpI19","CpI37","CpMB14","CpMEX1","CpMEX25","CpMEX30","CpMEX9","CpN1","CpP54B96","CpPA01","CpPO222","CpVD57"	0.05575	0.05575	5.98262	0.05575	0.05575	5.98262	258	0
Cp1002B_2026	NA	NA	NA	0.9813	29	Cp1002B,"Cp162","Cp258","Cp262","Cp267","Cp29156","Cp31","Cp32","Cp33","Cp36","Cp48","Cp48252","CpC231","CpCIP5397","CpE19","CpE56","CpFRC41","CpI19","CpI37","CpMB14","CpMEX1","CpMEX25","CpMEX30","CpMEX9","CpN1","CpP54B96","CpPA01","CpPO222","CpVD57"	0.1346	0.1346	3.60629	0.1346	0.1346	3.60625	258	0
Cp1002B_799	NA	NA	NA	0.9815	29	Cp1002B,"Cp162","Cp258","Cp262","Cp267","Cp29156","Cp31","Cp32","Cp33","Cp36","Cp48","Cp48252","CpC231","CpCIP5397","CpE19","CpE56","CpFRC41","CpI19","CpI37","CpMB14","CpMEX1","CpMEX25","CpMEX30","CpMEX9","CpN1","CpP54B96","CpPA01","CpPO222","CpVD57"	0.109496	0.0655	7.83163	0.109496	0.0655	7.83157	2	1	1. 0.62293;2. 51;3. 151;4. 51;5. 51;6. 151;7. 51;8. 151;9. 151;10. A;11. GCC
Cp1002B_2102	NA	NA	NA	0.9816	29	Cp1002B,"Cp162","Cp258","Cp262","Cp267","Cp29156","Cp31","Cp32","Cp33","Cp36","Cp48","Cp48252","CpC231","CpCIP5397","CpE19","CpE56","CpFRC41","CpI19","CpI37","CpMB14","CpMEX1","CpMEX25","CpMEX30","CpMEX9","CpN1","CpP54B96","CpPA01","CpPO222","CpVD57"	0.14561	0.14561	3.36261	0.14562	0.14562	3.36274	2	1	1. 0.48169;2. 27;3. 79;4. 27;5. 27;6. 79;7. 27;8. 79;9. 79;10. P;11. CCA
Cp1002B_997	NA	NA	NA	0.9816	29	Cp1002B,"Cp162","Cp258","Cp262","Cp267","Cp29156","Cp31","Cp32","Cp33","Cp36","Cp48","Cp48252","CpC231","CpCIP5397","CpE19","CpE56","CpFRC41","CpI19","CpI37","CpMB14","CpMEX1","CpMEX25","CpMEX30","CpMEX9","CpN1","CpP54B96","CpPA01","CpPO222","CpVD57"	0.1879	0.1879		0.18791	0.18791		2	1	1. 0.52521;2. 296;3. 886;4. 296;5. 296;6. 886;7. 296;8. 886;9. 829;10. E;11. GAG
Cp1002B_281	NA	NA	NA	0.9816	29	Cp1002B,"Cp162","Cp258","Cp262","Cp267","Cp29156","Cp31","Cp32","Cp33","Cp36","Cp48","Cp48252","CpC231","CpCIP5397","CpE19","CpE56","CpFRC41","CpI19","CpI37","CpMB14","CpMEX1","CpMEX25","CpMEX30","CpMEX9","CpN1","CpP54B96","CpPA01","CpPO222","CpVD57"	0.29756	0.29756		0.29756	0.29756		258	0
Cp1002B_2040	NA	NA	NA	0.9816	29	Cp1002B,"Cp162","Cp258","Cp262","Cp267","Cp29156","Cp31","Cp32","Cp33","Cp36","Cp48","Cp48252","CpC231","CpCIP5397","CpE19","CpE56","CpFRC41","CpI19","CpI37","CpMB14","CpMEX1","CpMEX25","CpMEX30","CpMEX9","CpN1","CpP54B96","CpPA01","CpPO222","CpVD57"	0.38335	0.38335		0.38335	0.38335		258	0
Cp1002B_1953	NA	NA	NA	0.9819	29	Cp1002B,"Cp162","Cp258","Cp262","Cp267","Cp29156","Cp31","Cp32","Cp33","Cp36","Cp48","Cp48252","CpC231","CpCIP5397","CpE19","CpE56","CpFRC41","CpI19","CpI37","CpMB14","CpMEX1","CpMEX25","CpMEX30","CpMEX9","CpN1","CpP54B96","CpPA01","CpPO222","CpVD57"	0.29392	0.29392	8.83873	0.29392	0.29392	8.83868	258	0
Cp1002B_434	NA	NA	NA	0.982	29	Cp1002B,"Cp162","Cp258","Cp262","Cp267","Cp29156","Cp31","Cp32","Cp33","Cp36","Cp48","Cp48252","CpC231","CpCIP5397","CpE19","CpE56","CpFRC41","CpI19","CpI37","CpMB14","CpMEX1","CpMEX25","CpMEX30","CpMEX9","CpN1","CpP54B96","CpPA01","CpPO222","CpVD57"	0.10607	0.10607		0.10607	0.10607		258	0
Cp1002B_1933	NA	NA	NA	0.982	29	Cp1002B,"Cp162","Cp258","Cp262","Cp267","Cp29156","Cp31","Cp32","Cp33","Cp36","Cp48","Cp48252","CpC231","CpCIP5397","CpE19","CpE56","CpFRC41","CpI19","CpI37","CpMB14","CpMEX1","CpMEX25","CpMEX30","CpMEX9","CpN1","CpP54B96","CpPA01","CpPO222","CpVD57"	0.21455	0.21455	3.72573	0.21456	0.21456	3.72571	2	1	1. 0.43258;2. 227;3. 679;4. 227;5. 227;6. 679;7. 227;8. 679;9. 679;10. T;11. ACG
Cp1002B_1403	NA	NA	NA	0.9821	29	Cp1002B,"Cp162","Cp258","Cp262","Cp267","Cp29156","Cp31","Cp32","Cp33","Cp36","Cp48","Cp48252","CpC231","CpCIP5397","CpE19","CpE56","CpFRC41","CpI19","CpI37","CpMB14","CpMEX1","CpMEX25","CpMEX30","CpMEX9","CpN1","CpP54B96","CpPA01","CpPO222","CpVD57"	0.4392	0.4392	4.01903	0.439211	0.4392	4.01903	258	0
Cp1002B_1993	NA	NA	NA	0.9822	29	Cp1002B,"Cp162","Cp258","Cp262","Cp267","Cp29156","Cp31","Cp32","Cp33","Cp36","Cp48","Cp48252","CpC231","CpCIP5397","CpE19","CpE56","CpFRC41","CpI19","CpI37","CpMB14","CpMEX1","CpMEX25","CpMEX30","CpMEX9","CpN1","CpP54B96","CpPA01","CpPO222","CpVD57"	0.16054	0.16054	3.9689	0.16054	0.16054	3.96897	2050	1	1. 0.48595;2. 146;3. 436;4. 146;5. 146;6. 436;7. 146;8. 436;9. 436;10. V;11. GTT
Cp1002B_588	NA	NA	NA	0.9824	29	Cp1002B,"Cp162","Cp258","Cp262","Cp267","Cp29156","Cp31","Cp32","Cp33","Cp36","Cp48","Cp48252","CpC231","CpCIP5397","CpE19","CpE56","CpFRC41","CpI19","CpI37","CpMB14","CpMEX1","CpMEX25","CpMEX30","CpMEX9","CpN1","CpP54B96","CpPA01","CpPO222","CpVD57"	0.390831	0.0819	3.08032	0.390831	0.0819	3.08032	2	4	1. 0.64448;2. 30;3. 88;4. 94;5. 94;6. 280;7. 94;8. 280;9. 88;10. F;11. TTT	1. 0.65135;2. 52;3. 154;4. 116;5. 116;6. 346;7. 116;8. 346;9. 154;10. T;11. ACC	1. 0.64359;2. 108;3. 322;4. 172;5. 172;6. 514;7. 172;8. 514;9. 322;10. A;11. GCA	1. 0.63725;2. 128;3. 382;4. 192;5. 192;6. 574;7. 192;8. 574;9. 382;10. A;11. GCT
Cp1002B_1394	NA	NA	NA	0.9824	29	Cp1002B,"Cp162","Cp258","Cp262","Cp267","Cp29156","Cp31","Cp32","Cp33","Cp36","Cp48","Cp48252","CpC231","CpCIP5397","CpE19","CpE56","CpFRC41","CpI19","CpI37","CpMB14","CpMEX1","CpMEX25","CpMEX30","CpMEX9","CpN1","CpP54B96","CpPA01","CpPO222","CpVD57"	0.23897	0.23897	4.31868	0.23897	0.23897	4.31869	258	0
Cp1002B_1011	NA	NA	NA	0.9824	29	Cp1002B,"Cp162","Cp258","Cp262","Cp267","Cp29156","Cp31","Cp32","Cp33","Cp36","Cp48","Cp48252","CpC231","CpCIP5397","CpE19","CpE56","CpFRC41","CpI19","CpI37","CpMB14","CpMEX1","CpMEX25","CpMEX30","CpMEX9","CpN1","CpP54B96","CpPA01","CpPO222","CpVD57"	0.32517	0.32517		0.32518	0.32518		258	0
Cp1002B_1874	NA	NA	NA	0.9824	29	Cp1002B,"Cp162","Cp258","Cp262","Cp267","Cp29156","Cp31","Cp32","Cp33","Cp36","Cp48","Cp48252","CpC231","CpCIP5397","CpE19","CpE56","CpFRC41","CpI19","CpI37","CpMB14","CpMEX1","CpMEX25","CpMEX30","CpMEX9","CpN1","CpP54B96","CpPA01","CpPO222","CpVD57"	0.57686	0.57686	0.33419	0.57686	0.57686	0.33419	258	0
Cp1002B_469	NA	NA	NA	0.9826	29	Cp1002B,"Cp162","Cp258","Cp262","Cp267","Cp29156","Cp31","Cp32","Cp33","Cp36","Cp48","Cp48252","CpC231","CpCIP5397","CpE19","CpE56","CpFRC41","CpI19","CpI37","CpMB14","CpMEX1","CpMEX25","CpMEX30","CpMEX9","CpN1","CpP54B96","CpPA01","CpPO222","CpVD57"	0.383113	0.25338	8.44128	0.383113	0.25338	8.44121	2	1	1. 0.55485;2. 95;3. 283;4. 208;5. 208;6. 622;7. 208;8. 622;9. 196;10. V;11. GTG
Cp1002B_1429	NA	NA	NA	0.9826	29	Cp1002B,"Cp162","Cp258","Cp262","Cp267","Cp29156","Cp31","Cp32","Cp33","Cp36","Cp48","Cp48252","CpC231","CpCIP5397","CpE19","CpE56","CpFRC41","CpI19","CpI37","CpMB14","CpMEX1","CpMEX25","CpMEX30","CpMEX9","CpN1","CpP54B96","CpPA01","CpPO222","CpVD57"	0.14847	0.14847	4.4148	0.14847	0.14847	4.41456	258	0
Cp1002B_1279	NA	NA	NA	0.9827	29	Cp1002B,"Cp162","Cp258","Cp262","Cp267","Cp29156","Cp31","Cp32","Cp33","Cp36","Cp48","Cp48252","CpC231","CpCIP5397","CpE19","CpE56","CpFRC41","CpI19","CpI37","CpMB14","CpMEX1","CpMEX25","CpMEX30","CpMEX9","CpN1","CpP54B96","CpPA01","CpPO222","CpVD57"	0.220525	0.22027	5.72086	0.220346	0.22026	5.72058	258	0
Cp1002B_2049	NA	NA	NA	0.9828	29	Cp1002B,"Cp162","Cp258","Cp262","Cp267","Cp29156","Cp31","Cp32","Cp33","Cp36","Cp48","Cp48252","CpC231","CpCIP5397","CpE19","CpE56","CpFRC41","CpI19","CpI37","CpMB14","CpMEX1","CpMEX25","CpMEX30","CpMEX9","CpN1","CpP54B96","CpPA01","CpPO222","CpVD57"	0	0	3.32653	0.81686	0	3.3265	258	0
Cp1002B_723	NA	NA	NA	0.9829	29	Cp1002B,"Cp162","Cp258","Cp262","Cp267","Cp29156","Cp31","Cp32","Cp33","Cp36","Cp48","Cp48252","CpC231","CpCIP5397","CpE19","CpE56","CpFRC41","CpI19","CpI37","CpMB14","CpMEX1","CpMEX25","CpMEX30","CpMEX9","CpN1","CpP54B96","CpPA01","CpPO222","CpVD57"	0.14636	0.14636	9.07967	0.14636	0.14636	9.07963	2	1	1. 0.51906;2. 33;3. 97;4. 33;5. 33;6. 97;7. 33;8. 97;9. 97;10. Y;11. TAC
Cp1002B_177	NA	NA	NA	0.9829	29	Cp1002B,"Cp162","Cp258","Cp262","Cp267","Cp29156","Cp31","Cp32","Cp33","Cp36","Cp48","Cp48252","CpC231","CpCIP5397","CpE19","CpE56","CpFRC41","CpI19","CpI37","CpMB14","CpMEX1","CpMEX25","CpMEX30","CpMEX9","CpN1","CpP54B96","CpPA01","CpPO222","CpVD57"	0.1213	0.1213	5.24493	0.1213	0.1213	5.24495	258	0
Cp1002B_183	NA	NA	NA	0.983	29	Cp1002B,"Cp162","Cp258","Cp262","Cp267","Cp29156","Cp31","Cp32","Cp33","Cp36","Cp48","Cp48252","CpC231","CpCIP5397","CpE19","CpE56","CpFRC41","CpI19","CpI37","CpMB14","CpMEX1","CpMEX25","CpMEX30","CpMEX9","CpN1","CpP54B96","CpPA01","CpPO222","CpVD57"	0.05311	0.05311		0.05311	0.05311		258	0
Cp1002B_218	NA	NA	NA	0.9832	29	Cp1002B,"Cp162","Cp258","Cp262","Cp267","Cp29156","Cp31","Cp32","Cp33","Cp36","Cp48","Cp48252","CpC231","CpCIP5397","CpE19","CpE56","CpFRC41","CpI19","CpI37","CpMB14","CpMEX1","CpMEX25","CpMEX30","CpMEX9","CpN1","CpP54B96","CpPA01","CpPO222","CpVD57"	0.1494	0.1494		0.1494	0.1494		258	0
Cp1002B_128	NA	NA	NA	0.9832	29	Cp1002B,"Cp162","Cp258","Cp262","Cp267","Cp29156","Cp31","Cp32","Cp33","Cp36","Cp48","Cp48252","CpC231","CpCIP5397","CpE19","CpE56","CpFRC41","CpI19","CpI37","CpMB14","CpMEX1","CpMEX25","CpMEX30","CpMEX9","CpN1","CpP54B96","CpPA01","CpPO222","CpVD57"	0.09596	0.09596	7.91214	0.09598	0.09598	7.93241	258	0
Cp1002B_718	NA	NA	NA	0.9833	29	Cp1002B,"Cp162","Cp258","Cp262","Cp267","Cp29156","Cp31","Cp32","Cp33","Cp36","Cp48","Cp48252","CpC231","CpCIP5397","CpE19","CpE56","CpFRC41","CpI19","CpI37","CpMB14","CpMEX1","CpMEX25","CpMEX30","CpMEX9","CpN1","CpP54B96","CpPA01","CpPO222","CpVD57"	0.266302	0.26624	4.15575	0.266262	0.26624	4.15573	258	0
Cp1002B_1834	NA	NA	NA	0.9833	29	Cp1002B,"Cp162","Cp258","Cp262","Cp267","Cp29156","Cp31","Cp32","Cp33","Cp36","Cp48","Cp48252","CpC231","CpCIP5397","CpE19","CpE56","CpFRC41","CpI19","CpI37","CpMB14","CpMEX1","CpMEX25","CpMEX30","CpMEX9","CpN1","CpP54B96","CpPA01","CpPO222","CpVD57"	0.12599	0.12599		0.12599	0.12599		258	0
Cp1002B_1305	NA	NA	NA	0.9834	29	Cp1002B,"Cp162","Cp258","Cp262","Cp267","Cp29156","Cp31","Cp32","Cp33","Cp36","Cp48","Cp48252","CpC231","CpCIP5397","CpE19","CpE56","CpFRC41","CpI19","CpI37","CpMB14","CpMEX1","CpMEX25","CpMEX30","CpMEX9","CpN1","CpP54B96","CpPA01","CpPO222","CpVD57"	0.22041	0.22041	1.69078	0.22042	0.22041	1.69078	258	0
Cp1002B_219	NA	NA	NA	0.9834	28	Cp1002B,"Cp162","Cp258","Cp267","Cp29156","Cp31","Cp32","Cp33","Cp36","Cp48","Cp48252","CpC231","CpCIP5397","CpE19","CpE56","CpFRC41","CpI19","CpI37","CpMB14","CpMEX1","CpMEX25","CpMEX30","CpMEX9","CpN1","CpP54B96","CpPA01","CpPO222","CpVD57"	0.20668	0.20668	6.36432	0.20668	0.20668	6.36433	258	0
Cp1002B_1731	NA	NA	NA	0.9834	29	Cp1002B,"Cp162","Cp258","Cp262","Cp267","Cp29156","Cp31","Cp32","Cp33","Cp36","Cp48","Cp48252","CpC231","CpCIP5397","CpE19","CpE56","CpFRC41","CpI19","CpI37","CpMB14","CpMEX1","CpMEX25","CpMEX30","CpMEX9","CpN1","CpP54B96","CpPA01","CpPO222","CpVD57"	0.25843	0.25843	4.9322	0.25842	0.25842	4.9322	258	0
Cp1002B_1238	NA	NA	NA	0.9835	29	Cp1002B,"Cp162","Cp258","Cp262","Cp267","Cp29156","Cp31","Cp32","Cp33","Cp36","Cp48","Cp48252","CpC231","CpCIP5397","CpE19","CpE56","CpFRC41","CpI19","CpI37","CpMB14","CpMEX1","CpMEX25","CpMEX30","CpMEX9","CpN1","CpP54B96","CpPA01","CpPO222","CpVD57"	0.04549	0.04549		0.04549	0.04549		258	0
Cp1002B_1960	NA	NA	NA	0.9835	29	Cp1002B,"Cp162","Cp258","Cp262","Cp267","Cp29156","Cp31","Cp32","Cp33","Cp36","Cp48","Cp48252","CpC231","CpCIP5397","CpE19","CpE56","CpFRC41","CpI19","CpI37","CpMB14","CpMEX1","CpMEX25","CpMEX30","CpMEX9","CpN1","CpP54B96","CpPA01","CpPO222","CpVD57"	0.49209	0.39927		0.49924	0.3992		2	2	1. 0.47328;2. 131;3. 391;4. 131;5. 131;6. 391;7. 131;8. 391;9. 391;10. M;11. ATG	1. 0.47282;2. 526;3. 1576;4. 526;5. 526;6. 1576;7. 526;8. 1576;9. 1576;10. V;11. GTC
Cp1002B_1103	NA	NA	NA	0.9835	29	Cp1002B,"Cp162","Cp258","Cp262","Cp267","Cp29156","Cp31","Cp32","Cp33","Cp36","Cp48","Cp48252","CpC231","CpCIP5397","CpE19","CpE56","CpFRC41","CpI19","CpI37","CpMB14","CpMEX1","CpMEX25","CpMEX30","CpMEX9","CpN1","CpP54B96","CpPA01","CpPO222","CpVD57"	0.25757	0.25757	2.12919	0.25758	0.25758	2.12924	2	1	1. 0.40303;2. 449;3. 1345;4. 449;5. 449;6. 1345;7. 449;8. 1345;9. 1345;10. N;11. AAT
Cp1002B_147	NA	NA	NA	0.9835	29	Cp1002B,"Cp162","Cp258","Cp262","Cp267","Cp29156","Cp31","Cp32","Cp33","Cp36","Cp48","Cp48252","CpC231","CpCIP5397","CpE19","CpE56","CpFRC41","CpI19","CpI37","CpMB14","CpMEX1","CpMEX25","CpMEX30","CpMEX9","CpN1","CpP54B96","CpPA01","CpPO222","CpVD57"	0.15056	0.15056	6.65053	0.15056	0.15056	6.6504	2	1	1. 0.41881;2. 205;3. 613;4. 205;5. 205;6. 613;7. 205;8. 613;9. 613;10. A;11. GCC
Cp1002B_1168	NA	NA	NA	0.9836	29	Cp1002B,"Cp162","Cp258","Cp262","Cp267","Cp29156","Cp31","Cp32","Cp33","Cp36","Cp48","Cp48252","CpC231","CpCIP5397","CpE19","CpE56","CpFRC41","CpI19","CpI37","CpMB14","CpMEX1","CpMEX25","CpMEX30","CpMEX9","CpN1","CpP54B96","CpPA01","CpPO222","CpVD57"	0	0		0	0		258	0
Cp1002B_350	NA	NA	NA	0.9836	28	Cp1002B,"Cp162","Cp258","Cp262","Cp267","Cp29156","Cp31","Cp32","Cp33","Cp36","Cp48","Cp48252","CpC231","CpCIP5397","CpE19","CpE56","CpFRC41","CpI19","CpI37","CpMEX1","CpMEX25","CpMEX30","CpMEX9","CpN1","CpP54B96","CpPA01","CpPO222","CpVD57"	0.4545	0.4545		0.45449	0.45449		258	0
Cp1002B_1711	NA	NA	NA	0.9836	29	Cp1002B,"Cp162","Cp258","Cp262","Cp267","Cp29156","Cp31","Cp32","Cp33","Cp36","Cp48","Cp48252","CpC231","CpCIP5397","CpE19","CpE56","CpFRC41","CpI19","CpI37","CpMB14","CpMEX1","CpMEX25","CpMEX30","CpMEX9","CpN1","CpP54B96","CpPA01","CpPO222","CpVD57"	0.24111	0.24111	2.16906	0.24111	0.24111	2.16906	2306	0
Cp1002B_386	NA	NA	NA	0.9836	29	Cp1002B,"Cp162","Cp258","Cp262","Cp267","Cp29156","Cp31","Cp32","Cp33","Cp36","Cp48","Cp48252","CpC231","CpCIP5397","CpE19","CpE56","CpFRC41","CpI19","CpI37","CpMB14","CpMEX1","CpMEX25","CpMEX30","CpMEX9","CpN1","CpP54B96","CpPA01","CpPO222","CpVD57"	0.1173	0.1173	5.02804	0.11731	0.1173	5.02804	258	0
Cp1002B_1970	NA	NA	NA	0.9837	29	Cp1002B,"Cp162","Cp258","Cp262","Cp267","Cp29156","Cp31","Cp32","Cp33","Cp36","Cp48","Cp48252","CpC231","CpCIP5397","CpE19","CpE56","CpFRC41","CpI19","CpI37","CpMB14","CpMEX1","CpMEX25","CpMEX30","CpMEX9","CpN1","CpP54B96","CpPA01","CpPO222","CpVD57"	0.07163	0.07163	9.08307	0.07163	0.07163	9.08314	258	0
Cp1002B_167	NA	NA	NA	0.9837	29	Cp1002B,"Cp162","Cp258","Cp262","Cp267","Cp29156","Cp31","Cp32","Cp33","Cp36","Cp48","Cp48252","CpC231","CpCIP5397","CpE19","CpE56","CpFRC41","CpI19","CpI37","CpMB14","CpMEX1","CpMEX25","CpMEX30","CpMEX9","CpN1","CpP54B96","CpPA01","CpPO222","CpVD57"	0.0379	0.0379	9.01691	0.0379	0.0379	9.01701	258	0
Cp1002B_1160	NA	NA	NA	0.9837	29	Cp1002B,"Cp162","Cp258","Cp262","Cp267","Cp29156","Cp31","Cp32","Cp33","Cp36","Cp48","Cp48252","CpC231","CpCIP5397","CpE19","CpE56","CpFRC41","CpI19","CpI37","CpMB14","CpMEX1","CpMEX25","CpMEX30","CpMEX9","CpN1","CpP54B96","CpPA01","CpPO222","CpVD57"	0.09013	0.09013	5.79881	0.0901291	0.0901291	5.79917	258	0
Cp1002B_1803	NA	NA	NA	0.9839	29	Cp1002B,"Cp162","Cp258","Cp262","Cp267","Cp29156","Cp31","Cp32","Cp33","Cp36","Cp48","Cp48252","CpC231","CpCIP5397","CpE19","CpE56","CpFRC41","CpI19","CpI37","CpMB14","CpMEX1","CpMEX25","CpMEX30","CpMEX9","CpN1","CpP54B96","CpPA01","CpPO222","CpVD57"	0.0574425	0.05742	3.53965	0.05742	0.05742	3.53963	258	0
Cp1002B_1849	NA	NA	NA	0.984	29	Cp1002B,"Cp162","Cp258","Cp262","Cp267","Cp29156","Cp31","Cp32","Cp33","Cp36","Cp48","Cp48252","CpC231","CpCIP5397","CpE19","CpE56","CpFRC41","CpI19","CpI37","CpMB14","CpMEX1","CpMEX25","CpMEX30","CpMEX9","CpN1","CpP54B96","CpPA01","CpPO222","CpVD57"	2.998e-05	0	4.33836	6e-05	0	4.33854	258	0
Cp1002B_808	NA	NA	NA	0.984	29	Cp1002B,"Cp162","Cp258","Cp262","Cp267","Cp29156","Cp31","Cp32","Cp33","Cp36","Cp48","Cp48252","CpC231","CpCIP5397","CpE19","CpE56","CpFRC41","CpI19","CpI37","CpMB14","CpMEX1","CpMEX25","CpMEX30","CpMEX9","CpN1","CpP54B96","CpPA01","CpPO222","CpVD57"	0.147167	0.04738		0.147168	0.04737		2	2	1. 0.598;2. 239;3. 715;4. 239;5. 239;6. 715;7. 239;8. 715;9. 715;10. A;11. GCC	1. 0.60364;2. 270;3. 808;4. 270;5. 270;6. 808;7. 270;8. 808;9. 808;10. S;11. AGC
Cp1002B_1759	NA	NA	NA	0.9841	29	Cp1002B,"Cp162","Cp258","Cp262","Cp267","Cp29156","Cp31","Cp32","Cp33","Cp36","Cp48","Cp48252","CpC231","CpCIP5397","CpE19","CpE56","CpFRC41","CpI19","CpI37","CpMB14","CpMEX1","CpMEX25","CpMEX30","CpMEX9","CpN1","CpP54B96","CpPA01","CpPO222","CpVD57"	0.51035	0.51035		0.51035	0.51035		1282	0
Cp1002B_1008	NA	NA	NA	0.9842	29	Cp1002B,"Cp162","Cp258","Cp262","Cp267","Cp29156","Cp31","Cp32","Cp33","Cp36","Cp48","Cp48252","CpC231","CpCIP5397","CpE19","CpE56","CpFRC41","CpI19","CpI37","CpMB14","CpMEX1","CpMEX25","CpMEX30","CpMEX9","CpN1","CpP54B96","CpPA01","CpPO222","CpVD57"	0.4752	0.4752	8.76173	0.4752	0.4752	8.76164	258	0
Cp1002B_255	NA	NA	NA	0.9842	29	Cp1002B,"Cp162","Cp258","Cp262","Cp267","Cp29156","Cp31","Cp32","Cp33","Cp36","Cp48","Cp48252","CpC231","CpCIP5397","CpE19","CpE56","CpFRC41","CpI19","CpI37","CpMB14","CpMEX1","CpMEX25","CpMEX30","CpMEX9","CpN1","CpP54B96","CpPA01","CpPO222","CpVD57"	0.04123	0.04123	4.5233	0.04122	0.04122	4.52332	258	0
Cp1002B_2082	NA	NA	NA	0.9843	29	Cp1002B,"Cp162","Cp258","Cp262","Cp267","Cp29156","Cp31","Cp32","Cp33","Cp36","Cp48","Cp48252","CpC231","CpCIP5397","CpE19","CpE56","CpFRC41","CpI19","CpI37","CpMB14","CpMEX1","CpMEX25","CpMEX30","CpMEX9","CpN1","CpP54B96","CpPA01","CpPO222","CpVD57"	1.62673	0.25066	8.32703	0.27708	0.25065	8.32691	256	0
Cp1002B_1361	NA	NA	NA	0.9844	29	Cp1002B,"Cp162","Cp258","Cp262","Cp267","Cp29156","Cp31","Cp32","Cp33","Cp36","Cp48","Cp48252","CpC231","CpCIP5397","CpE19","CpE56","CpFRC41","CpI19","CpI37","CpMB14","CpMEX1","CpMEX25","CpMEX30","CpMEX9","CpN1","CpP54B96","CpPA01","CpPO222","CpVD57"	0.142866	0.10899		0.142866	0.10899		2	1	1. 0.49748;2. 134;3. 400;4. 134;5. 134;6. 400;7. 134;8. 400;9. 400;10. L;11. CTT
Cp1002B_540	NA	NA	NA	0.9845	29	Cp1002B,"Cp162","Cp258","Cp262","Cp267","Cp29156","Cp31","Cp32","Cp33","Cp36","Cp48","Cp48252","CpC231","CpCIP5397","CpE19","CpE56","CpFRC41","CpI19","CpI37","CpMB14","CpMEX1","CpMEX25","CpMEX30","CpMEX9","CpN1","CpP54B96","CpPA01","CpPO222","CpVD57"	0.229828	0.22969	4.08712	0.229713	0.22969	4.08716	258	0
Cp1002B_2155	NA	NA	NA	0.9845	29	Cp1002B,"Cp162","Cp258","Cp262","Cp267","Cp29156","Cp31","Cp32","Cp33","Cp36","Cp48","Cp48252","CpC231","CpCIP5397","CpE19","CpE56","CpFRC41","CpI19","CpI37","CpMB14","CpMEX1","CpMEX25","CpMEX30","CpMEX9","CpN1","CpP54B96","CpPA01","CpPO222","CpVD57"	0.1365	0.1365	6.91736	0.1365	0.1365	6.91735	258	0
Cp1002B_743	NA	NA	NA	0.9845	29	Cp1002B,"Cp162","Cp258","Cp262","Cp267","Cp29156","Cp31","Cp32","Cp33","Cp36","Cp48","Cp48252","CpC231","CpCIP5397","CpE19","CpE56","CpFRC41","CpI19","CpI37","CpMB14","CpMEX1","CpMEX25","CpMEX30","CpMEX9","CpN1","CpP54B96","CpPA01","CpPO222","CpVD57"	0.30224	0.30224	4.17264	0.30227	0.30227	4.17447	258	0
Cp1002B_1129	NA	NA	NA	0.9846	29	Cp1002B,"Cp162","Cp258","Cp262","Cp267","Cp29156","Cp31","Cp32","Cp33","Cp36","Cp48","Cp48252","CpC231","CpCIP5397","CpE19","CpE56","CpFRC41","CpI19","CpI37","CpMB14","CpMEX1","CpMEX25","CpMEX30","CpMEX9","CpN1","CpP54B96","CpPA01","CpPO222","CpVD57"	0.42776	0.42776		0.42776	0.42776		258	0
Cp1002B_1425	NA	NA	NA	0.9847	29	Cp1002B,"Cp162","Cp258","Cp262","Cp267","Cp29156","Cp31","Cp32","Cp33","Cp36","Cp48","Cp48252","CpC231","CpCIP5397","CpE19","CpE56","CpFRC41","CpI19","CpI37","CpMB14","CpMEX1","CpMEX25","CpMEX30","CpMEX9","CpN1","CpP54B96","CpPA01","CpPO222","CpVD57"	0.23437	0.23437	4.24175	0.23436	0.23436	4.24169	258	0
Cp1002B_1557	NA	NA	NA	0.9847	29	Cp1002B,"Cp162","Cp258","Cp262","Cp267","Cp29156","Cp31","Cp32","Cp33","Cp36","Cp48","Cp48252","CpC231","CpCIP5397","CpE19","CpE56","CpFRC41","CpI19","CpI37","CpMB14","CpMEX1","CpMEX25","CpMEX30","CpMEX9","CpN1","CpP54B96","CpPA01","CpPO222","CpVD57"	0.59127	0.59127	3.95649	0.59128	0.59128	3.95633	258	0
Cp1002B_1221	NA	NA	NA	0.9847	29	Cp1002B,"Cp162","Cp258","Cp262","Cp267","Cp29156","Cp31","Cp32","Cp33","Cp36","Cp48","Cp48252","CpC231","CpCIP5397","CpE19","CpE56","CpFRC41","CpI19","CpI37","CpMB14","CpMEX1","CpMEX25","CpMEX30","CpMEX9","CpN1","CpP54B96","CpPA01","CpPO222","CpVD57"	0.24965	0.24965	7.30202	0.24965	0.24965	7.302	2306	0
Cp1002B_63	NA	NA	NA	0.9847	29	Cp1002B,"Cp162","Cp258","Cp262","Cp267","Cp29156","Cp31","Cp32","Cp33","Cp36","Cp48","Cp48252","CpC231","CpCIP5397","CpE19","CpE56","CpFRC41","CpI19","CpI37","CpMB14","CpMEX1","CpMEX25","CpMEX30","CpMEX9","CpN1","CpP54B96","CpPA01","CpPO222","CpVD57"	0.08164	0.08164	5.19062	0.08164	0.08164	5.1906	258	0
Cp1002B_1745	NA	NA	NA	0.9848	29	Cp1002B,"Cp162","Cp258","Cp262","Cp267","Cp29156","Cp31","Cp32","Cp33","Cp36","Cp48","Cp48252","CpC231","CpCIP5397","CpE19","CpE56","CpFRC41","CpI19","CpI37","CpMB14","CpMEX1","CpMEX25","CpMEX30","CpMEX9","CpN1","CpP54B96","CpPA01","CpPO222","CpVD57"	0.636746	0.16583	1.91092	0.29804	0.16583	1.91092	258	0
Cp1002B_1710	NA	NA	NA	0.9849	29	Cp1002B,"Cp162","Cp258","Cp262","Cp267","Cp29156","Cp31","Cp32","Cp33","Cp36","Cp48","Cp48252","CpC231","CpCIP5397","CpE19","CpE56","CpFRC41","CpI19","CpI37","CpMB14","CpMEX1","CpMEX25","CpMEX30","CpMEX9","CpN1","CpP54B96","CpPA01","CpPO222","CpVD57"	2.0332e-05	0	1.72124	0	0	1.72126	258	0
Cp1002B_1530	NA	NA	NA	0.985	29	Cp1002B,"Cp162","Cp258","Cp262","Cp267","Cp29156","Cp31","Cp32","Cp33","Cp36","Cp48","Cp48252","CpC231","CpCIP5397","CpE19","CpE56","CpFRC41","CpI19","CpI37","CpMB14","CpMEX1","CpMEX25","CpMEX30","CpMEX9","CpN1","CpP54B96","CpPA01","CpPO222","CpVD57"	0.465518	0.102408		0.466568	0.10239		2	1	1. 0.71479;2. 84;3. 250;4. 84;5. 84;6. 250;7. 84;8. 250;9. 250;10. F;11. TTT
Cp1002B_1771	NA	NA	NA	0.985	29	Cp1002B,"Cp162","Cp258","Cp262","Cp267","Cp29156","Cp31","Cp32","Cp33","Cp36","Cp48","Cp48252","CpC231","CpCIP5397","CpE19","CpE56","CpFRC41","CpI19","CpI37","CpMB14","CpMEX1","CpMEX25","CpMEX30","CpMEX9","CpN1","CpP54B96","CpPA01","CpPO222","CpVD57"	0.61149	0.61149		0.61149	0.61149		258	0
Cp1002B_300	NA	NA	NA	0.985	29	Cp1002B,"Cp162","Cp258","Cp262","Cp267","Cp29156","Cp31","Cp32","Cp33","Cp36","Cp48","Cp48252","CpC231","CpCIP5397","CpE19","CpE56","CpFRC41","CpI19","CpI37","CpMB14","CpMEX1","CpMEX25","CpMEX30","CpMEX9","CpN1","CpP54B96","CpPA01","CpPO222","CpVD57"	0.18646	0.18646	9.35654	0.18646	0.18646	9.35647	258	0
Cp1002B_914	NA	NA	NA	0.985	29	Cp1002B,"Cp162","Cp258","Cp262","Cp267","Cp29156","Cp31","Cp32","Cp33","Cp36","Cp48","Cp48252","CpC231","CpCIP5397","CpE19","CpE56","CpFRC41","CpI19","CpI37","CpMB14","CpMEX1","CpMEX25","CpMEX30","CpMEX9","CpN1","CpP54B96","CpPA01","CpPO222","CpVD57"	0.19427	0.19427	4.60948	0.19428	0.19428	4.60939	2	1	1. 0.4685;2. 283;3. 847;4. 283;5. 283;6. 847;7. 283;8. 847;9. 847;10. S;11. AGT
Cp1002B_2072	NA	NA	NA	0.9852	29	Cp1002B,"Cp162","Cp258","Cp262","Cp267","Cp29156","Cp31","Cp32","Cp33","Cp36","Cp48","Cp48252","CpC231","CpCIP5397","CpE19","CpE56","CpFRC41","CpI19","CpI37","CpMB14","CpMEX1","CpMEX25","CpMEX30","CpMEX9","CpN1","CpP54B96","CpPA01","CpPO222","CpVD57"	0.02464	0.02464	3.39998	0.02464	0.02464	3.39998	258	0
Cp1002B_1787	NA	NA	NA	0.9852	29	Cp1002B,"Cp162","Cp258","Cp262","Cp267","Cp29156","Cp31","Cp32","Cp33","Cp36","Cp48","Cp48252","CpC231","CpCIP5397","CpE19","CpE56","CpFRC41","CpI19","CpI37","CpMB14","CpMEX1","CpMEX25","CpMEX30","CpMEX9","CpN1","CpP54B96","CpPA01","CpPO222","CpVD57"	0.33174	0.33174	4.69343	0.33174	0.33174	4.69331	258	0
Cp1002B_482	NA	NA	NA	0.9853	29	Cp1002B,"Cp162","Cp258","Cp262","Cp267","Cp29156","Cp31","Cp32","Cp33","Cp36","Cp48","Cp48252","CpC231","CpCIP5397","CpE19","CpE56","CpFRC41","CpI19","CpI37","CpMB14","CpMEX1","CpMEX25","CpMEX30","CpMEX9","CpN1","CpP54B96","CpPA01","CpPO222","CpVD57"	0.09516	0.09516		0.09516	0.09516		258	0
Cp1002B_1888	NA	NA	NA	0.9854	29	Cp1002B,"Cp162","Cp258","Cp262","Cp267","Cp29156","Cp31","Cp32","Cp33","Cp36","Cp48","Cp48252","CpC231","CpCIP5397","CpE19","CpE56","CpFRC41","CpI19","CpI37","CpMB14","CpMEX1","CpMEX25","CpMEX30","CpMEX9","CpN1","CpP54B96","CpPA01","CpPO222","CpVD57"	0.584213	0.20118	3.54855	0.33274	0.20118	3.54858	258	0
Cp1002B_1543	NA	NA	NA	0.9854	29	Cp1002B,"Cp162","Cp258","Cp262","Cp267","Cp29156","Cp31","Cp32","Cp33","Cp36","Cp48","Cp48252","CpC231","CpCIP5397","CpE19","CpE56","CpFRC41","CpI19","CpI37","CpMB14","CpMEX1","CpMEX25","CpMEX30","CpMEX9","CpN1","CpP54B96","CpPA01","CpPO222","CpVD57"	0.29163	0.29163		0.29162	0.29162		2	1	1. 0.45941;2. 275;3. 823;4. 275;5. 275;6. 823;7. 275;8. 823;9. 823;10. I;11. ATT
Cp1002B_1074	NA	NA	NA	0.9854	29	Cp1002B,"Cp162","Cp258","Cp262","Cp267","Cp29156","Cp31","Cp32","Cp33","Cp36","Cp48","Cp48252","CpC231","CpCIP5397","CpE19","CpE56","CpFRC41","CpI19","CpI37","CpMB14","CpMEX1","CpMEX25","CpMEX30","CpMEX9","CpN1","CpP54B96","CpPA01","CpPO222","CpVD57"	0.05487	0.05487	4.67731	0.0548795	0.05487	4.6773	258	0
Cp1002B_1418	NA	NA	NA	0.9855	29	Cp1002B,"Cp162","Cp258","Cp262","Cp267","Cp29156","Cp31","Cp32","Cp33","Cp36","Cp48","Cp48252","CpC231","CpCIP5397","CpE19","CpE56","CpFRC41","CpI19","CpI37","CpMB14","CpMEX1","CpMEX25","CpMEX30","CpMEX9","CpN1","CpP54B96","CpPA01","CpPO222","CpVD57"	0.07513	0.07513	6.5452	0.07513	0.07513	6.54511	258	0
Cp1002B_1648	NA	NA	NA	0.9855	29	Cp1002B,"Cp162","Cp258","Cp262","Cp267","Cp29156","Cp31","Cp32","Cp33","Cp36","Cp48","Cp48252","CpC231","CpCIP5397","CpE19","CpE56","CpFRC41","CpI19","CpI37","CpMB14","CpMEX1","CpMEX25","CpMEX30","CpMEX9","CpN1","CpP54B96","CpPA01","CpPO222","CpVD57"	0.47157	0.47157		0.47156	0.47156		258	0
Cp1002B_1294	NA	NA	NA	0.9855	29	Cp1002B,"Cp162","Cp258","Cp262","Cp267","Cp29156","Cp31","Cp32","Cp33","Cp36","Cp48","Cp48252","CpC231","CpCIP5397","CpE19","CpE56","CpFRC41","CpI19","CpI37","CpMB14","CpMEX1","CpMEX25","CpMEX30","CpMEX9","CpN1","CpP54B96","CpPA01","CpPO222","CpVD57"	0.424908	0.16499	1.99297	0.330001	0.208779	2.31345	258	0
Cp1002B_322	NA	NA	NA	0.9856	29	Cp1002B,"Cp162","Cp258","Cp262","Cp267","Cp29156","Cp31","Cp32","Cp33","Cp36","Cp48","Cp48252","CpC231","CpCIP5397","CpE19","CpE56","CpFRC41","CpI19","CpI37","CpMB14","CpMEX1","CpMEX25","CpMEX30","CpMEX9","CpN1","CpP54B96","CpPA01","CpPO222","CpVD57"	0.458374	0.22798	5.27459	0.458374	0.22798	5.2746	2	3	1. 0.52948;2. 90;3. 268;4. 90;5. 90;6. 268;7. 90;8. 268;9. 118;10. T;11. ACG	1. 0.53504;2. 145;3. 433;4. 145;5. 145;6. 433;7. 145;8. 433;9. 283;10. A;11. GCA	1. 0.52985;2. 302;3. 904;4. 302;5. 302;6. 904;7. 302;8. 904;9. 754;10. G;11. GGC
Cp1002B_1076	NA	NA	NA	0.9856	29	Cp1002B,"Cp162","Cp258","Cp262","Cp267","Cp29156","Cp31","Cp32","Cp33","Cp36","Cp48","Cp48252","CpC231","CpCIP5397","CpE19","CpE56","CpFRC41","CpI19","CpI37","CpMB14","CpMEX1","CpMEX25","CpMEX30","CpMEX9","CpN1","CpP54B96","CpPA01","CpPO222","CpVD57"	0.16815	0.16815	0.51993	0.16815	0.16815	0.51993	2	1	1. 0.44269;2. 194;3. 580;4. 194;5. 194;6. 580;7. 194;8. 580;9. 580;10. N;11. AAC
Cp1002B_940	NA	NA	NA	0.9857	29	Cp1002B,"Cp162","Cp258","Cp262","Cp267","Cp29156","Cp31","Cp32","Cp33","Cp36","Cp48","Cp48252","CpC231","CpCIP5397","CpE19","CpE56","CpFRC41","CpI19","CpI37","CpMB14","CpMEX1","CpMEX25","CpMEX30","CpMEX9","CpN1","CpP54B96","CpPA01","CpPO222","CpVD57"	0.551	0.551	2.66358	1	0.55104	2.66363	258	0
Cp1002B_1139	NA	NA	NA	0.9857	29	Cp1002B,"Cp162","Cp258","Cp262","Cp267","Cp29156","Cp31","Cp32","Cp33","Cp36","Cp48","Cp48252","CpC231","CpCIP5397","CpE19","CpE56","CpFRC41","CpI19","CpI37","CpMB14","CpMEX1","CpMEX25","CpMEX30","CpMEX9","CpN1","CpP54B96","CpPA01","CpPO222","CpVD57"	0.25985	0.25985		0.25985	0.25985		258	0
Cp1002B_1971	NA	NA	NA	0.9858	29	Cp1002B,"Cp162","Cp258","Cp262","Cp267","Cp29156","Cp31","Cp32","Cp33","Cp36","Cp48","Cp48252","CpC231","CpCIP5397","CpE19","CpE56","CpFRC41","CpI19","CpI37","CpMB14","CpMEX1","CpMEX25","CpMEX30","CpMEX9","CpN1","CpP54B96","CpPA01","CpPO222","CpVD57"	0.08897	0.08897	4.97997	0.08897	0.08897	4.97997	258	0
Cp1002B_1451	NA	NA	NA	0.9858	29	Cp1002B,"Cp162","Cp258","Cp262","Cp267","Cp29156","Cp31","Cp32","Cp33","Cp36","Cp48","Cp48252","CpC231","CpCIP5397","CpE19","CpE56","CpFRC41","CpI19","CpI37","CpMB14","CpMEX1","CpMEX25","CpMEX30","CpMEX9","CpN1","CpP54B96","CpPA01","CpPO222","CpVD57"	0.23769	0.23769	9.41635	0.23769	0.23769	9.4164	258	0
Cp1002B_433	NA	NA	NA	0.9859	29	Cp1002B,"Cp162","Cp258","Cp262","Cp267","Cp29156","Cp31","Cp32","Cp33","Cp36","Cp48","Cp48252","CpC231","CpCIP5397","CpE19","CpE56","CpFRC41","CpI19","CpI37","CpMB14","CpMEX1","CpMEX25","CpMEX30","CpMEX9","CpN1","CpP54B96","CpPA01","CpPO222","CpVD57"	0.303566	0.30352	5.63751	0.303537	0.30353	5.63754	258	0
Cp1002B_1329	NA	NA	NA	0.9859	29	Cp1002B,"Cp162","Cp258","Cp262","Cp267","Cp29156","Cp31","Cp32","Cp33","Cp36","Cp48","Cp48252","CpC231","CpCIP5397","CpE19","CpE56","CpFRC41","CpI19","CpI37","CpMB14","CpMEX1","CpMEX25","CpMEX30","CpMEX9","CpN1","CpP54B96","CpPA01","CpPO222","CpVD57"	0.08587	0.08587		0.08587	0.08587		258	0
Cp1002B_1100	NA	NA	NA	0.9859	29	Cp1002B,"Cp162","Cp258","Cp262","Cp267","Cp29156","Cp31","Cp32","Cp33","Cp36","Cp48","Cp48252","CpC231","CpCIP5397","CpE19","CpE56","CpFRC41","CpI19","CpI37","CpMB14","CpMEX1","CpMEX25","CpMEX30","CpMEX9","CpN1","CpP54B96","CpPA01","CpPO222","CpVD57"	0.15295	0.15295	4.71767	0.15341	0.15286	4.71924	2	1	1. 0.53961;2. 131;3. 391;4. 131;5. 131;6. 391;7. 131;8. 391;9. 391;10. Y;11. TAT
Cp1002B_1719	NA	NA	NA	0.9859	29	Cp1002B,"Cp162","Cp258","Cp262","Cp267","Cp29156","Cp31","Cp32","Cp33","Cp36","Cp48","Cp48252","CpC231","CpCIP5397","CpE19","CpE56","CpFRC41","CpI19","CpI37","CpMB14","CpMEX1","CpMEX25","CpMEX30","CpMEX9","CpN1","CpP54B96","CpPA01","CpPO222","CpVD57"	0.28562	0.28562	3.40765	0.28561	0.28561	3.40764	2	1	1. 0.4753;2. 242;3. 724;4. 242;5. 242;6. 724;7. 242;8. 724;9. 724;10. A;11. GCT
Cp1002B_1314	NA	NA	NA	0.986	29	Cp1002B,"Cp162","Cp258","Cp262","Cp267","Cp29156","Cp31","Cp32","Cp33","Cp36","Cp48","Cp48252","CpC231","CpCIP5397","CpE19","CpE56","CpFRC41","CpI19","CpI37","CpMB14","CpMEX1","CpMEX25","CpMEX30","CpMEX9","CpN1","CpP54B96","CpPA01","CpPO222","CpVD57"	0.09133	0.09133		0.09133	0.09133		258	0
Cp1002B_825	NA	NA	NA	0.986	29	Cp1002B,"Cp162","Cp258","Cp262","Cp267","Cp29156","Cp31","Cp32","Cp33","Cp36","Cp48","Cp48252","CpC231","CpCIP5397","CpE19","CpE56","CpFRC41","CpI19","CpI37","CpMB14","CpMEX1","CpMEX25","CpMEX30","CpMEX9","CpN1","CpP54B96","CpPA01","CpPO222","CpVD57"	0	0		0	0		258	0
Cp1002B_676	NA	NA	NA	0.986	29	Cp1002B,"Cp162","Cp258","Cp262","Cp267","Cp29156","Cp31","Cp32","Cp33","Cp36","Cp48","Cp48252","CpC231","CpCIP5397","CpE19","CpE56","CpFRC41","CpI19","CpI37","CpMB14","CpMEX1","CpMEX25","CpMEX30","CpMEX9","CpN1","CpP54B96","CpPA01","CpPO222","CpVD57"	0.69307	0.69307	3.18178	0.69306	0.69306	3.18181	2	1	1. 0.45815;2. 84;3. 250;4. 84;5. 84;6. 250;7. 84;8. 250;9. 250;10. N;11. AAT
Cp1002B_2104	NA	NA	NA	0.986	29	Cp1002B,"Cp162","Cp258","Cp262","Cp267","Cp29156","Cp31","Cp32","Cp33","Cp36","Cp48","Cp48252","CpC231","CpCIP5397","CpE19","CpE56","CpFRC41","CpI19","CpI37","CpMB14","CpMEX1","CpMEX25","CpMEX30","CpMEX9","CpN1","CpP54B96","CpPA01","CpPO222","CpVD57"	0.13147	0.05105	0.47973	0.13147	0.05105	0.47973	1026	1	1. 0.67678;2. 212;3. 634;4. 212;5. 212;6. 634;7. 212;8. 634;9. 634;10. S;11. AGC
Cp1002B_186	NA	NA	NA	0.9862	17	Cp1002B,"Cp262","Cp267","Cp29156","Cp48252","CpC231","CpE56","CpFRC41","CpI19","CpMEX1","CpMEX25","CpMEX9","CpN1","CpP54B96","CpPA01","CpPO222","CpVD57"	0.32384	0.32384	5.36993	0.32384	0.32384	5.36995	258	0
Cp1002B_1980	NA	NA	NA	0.9864	29	Cp1002B,"Cp162","Cp258","Cp262","Cp267","Cp29156","Cp31","Cp32","Cp33","Cp36","Cp48","Cp48252","CpC231","CpCIP5397","CpE19","CpE56","CpFRC41","CpI19","CpI37","CpMB14","CpMEX1","CpMEX25","CpMEX30","CpMEX9","CpN1","CpP54B96","CpPA01","CpPO222","CpVD57"	0.05237	0.05237	5.08383	0.05237	0.05237	5.08386	2306	0
Cp1002B_1922	NA	NA	NA	0.9864	29	Cp1002B,"Cp162","Cp258","Cp262","Cp267","Cp29156","Cp31","Cp32","Cp33","Cp36","Cp48","Cp48252","CpC231","CpCIP5397","CpE19","CpE56","CpFRC41","CpI19","CpI37","CpMB14","CpMEX1","CpMEX25","CpMEX30","CpMEX9","CpN1","CpP54B96","CpPA01","CpPO222","CpVD57"	0.2067	0.2067	7.14833	0.2067	0.2067	7.14854	258	0
Cp1002B_2174	NA	NA	NA	0.9865	29	Cp1002B,"Cp162","Cp258","Cp262","Cp267","Cp29156","Cp31","Cp32","Cp33","Cp36","Cp48","Cp48252","CpC231","CpCIP5397","CpE19","CpE56","CpFRC41","CpI19","CpI37","CpMB14","CpMEX1","CpMEX25","CpMEX30","CpMEX9","CpN1","CpP54B96","CpPA01","CpPO222","CpVD57"	0.36642	0.20239	8.0666	0.36642	0.20239	8.0665	2	2	1. 0.58144;2. 213;3. 637;4. 213;5. 213;6. 637;7. 213;8. 637;9. 637;10. N;11. AAC	1. 0.58085;2. 262;3. 784;4. 262;5. 262;6. 784;7. 262;8. 784;9. 784;10. N;11. AAC
Cp1002B_1173	NA	NA	NA	0.9865	29	Cp1002B,"Cp162","Cp258","Cp262","Cp267","Cp29156","Cp31","Cp32","Cp33","Cp36","Cp48","Cp48252","CpC231","CpCIP5397","CpE19","CpE56","CpFRC41","CpI19","CpI37","CpMB14","CpMEX1","CpMEX25","CpMEX30","CpMEX9","CpN1","CpP54B96","CpPA01","CpPO222","CpVD57"	0.06365	0.06365	1.15342	0.0636594	0.06365	1.15341	258	0
Cp1002B_94	NA	NA	NA	0.9866	29	Cp1002B,"Cp162","Cp258","Cp262","Cp267","Cp29156","Cp31","Cp32","Cp33","Cp36","Cp48","Cp48252","CpC231","CpCIP5397","CpE19","CpE56","CpFRC41","CpI19","CpI37","CpMB14","CpMEX1","CpMEX25","CpMEX30","CpMEX9","CpN1","CpP54B96","CpPA01","CpPO222","CpVD57"	0.540801	0.16064		0.29257	0.16064		258	0
Cp1002B_92	NA	NA	NA	0.9866	29	Cp1002B,"Cp162","Cp258","Cp262","Cp267","Cp29156","Cp31","Cp32","Cp33","Cp36","Cp48","Cp48252","CpC231","CpCIP5397","CpE19","CpE56","CpFRC41","CpI19","CpI37","CpMB14","CpMEX1","CpMEX25","CpMEX30","CpMEX9","CpN1","CpP54B96","CpPA01","CpPO222","CpVD57"	0	0		0	0		258	0
Cp1002B_617	NA	NA	NA	0.9866	29	Cp1002B,"Cp162","Cp258","Cp262","Cp267","Cp29156","Cp31","Cp32","Cp33","Cp36","Cp48","Cp48252","CpC231","CpCIP5397","CpE19","CpE56","CpFRC41","CpI19","CpI37","CpMB14","CpMEX1","CpMEX25","CpMEX30","CpMEX9","CpN1","CpP54B96","CpPA01","CpPO222","CpVD57"	0.0551	0.0551		0.05509	0.05509		258	0
Cp1002B_1495	NA	NA	NA	0.9866	29	Cp1002B,"Cp162","Cp258","Cp262","Cp267","Cp29156","Cp31","Cp32","Cp33","Cp36","Cp48","Cp48252","CpC231","CpCIP5397","CpE19","CpE56","CpFRC41","CpI19","CpI37","CpMB14","CpMEX1","CpMEX25","CpMEX30","CpMEX9","CpN1","CpP54B96","CpPA01","CpPO222","CpVD57"	0.19691	0.19413		0.19413	0.19413		258	0
Cp1002B_1561	NA	NA	NA	0.9866	29	Cp1002B,"Cp162","Cp258","Cp262","Cp267","Cp29156","Cp31","Cp32","Cp33","Cp36","Cp48","Cp48252","CpC231","CpCIP5397","CpE19","CpE56","CpFRC41","CpI19","CpI37","CpMB14","CpMEX1","CpMEX25","CpMEX30","CpMEX9","CpN1","CpP54B96","CpPA01","CpPO222","CpVD57"	0.592907	0.24102	8.44699	0.37041	0.24102	8.44702	258	0
Cp1002B_1927	NA	NA	NA	0.9867	29	Cp1002B,"Cp162","Cp258","Cp262","Cp267","Cp29156","Cp31","Cp32","Cp33","Cp36","Cp48","Cp48252","CpC231","CpCIP5397","CpE19","CpE56","CpFRC41","CpI19","CpI37","CpMB14","CpMEX1","CpMEX25","CpMEX30","CpMEX9","CpN1","CpP54B96","CpPA01","CpPO222","CpVD57"	0.13811	0.13811		0.13811	0.13811		258	0
Cp1002B_2093	NA	NA	NA	0.9867	29	Cp1002B,"Cp162","Cp258","Cp262","Cp267","Cp29156","Cp31","Cp32","Cp33","Cp36","Cp48","Cp48252","CpC231","CpCIP5397","CpE19","CpE56","CpFRC41","CpI19","CpI37","CpMB14","CpMEX1","CpMEX25","CpMEX30","CpMEX9","CpN1","CpP54B96","CpPA01","CpPO222","CpVD57"	0.23043	0.23043	2.18313	0.23043	0.23043	2.18313	258	0
Cp1002B_1796	NA	NA	NA	0.9867	29	Cp1002B,"Cp162","Cp258","Cp262","Cp267","Cp29156","Cp31","Cp32","Cp33","Cp36","Cp48","Cp48252","CpC231","CpCIP5397","CpE19","CpE56","CpFRC41","CpI19","CpI37","CpMB14","CpMEX1","CpMEX25","CpMEX30","CpMEX9","CpN1","CpP54B96","CpPA01","CpPO222","CpVD57"	1.07456	0.984557	4.31666	0.984496	0.98448	4.31661	256	0
Cp1002B_1990	NA	NA	NA	0.9868	29	Cp1002B,"Cp162","Cp258","Cp262","Cp267","Cp29156","Cp31","Cp32","Cp33","Cp36","Cp48","Cp48252","CpC231","CpCIP5397","CpE19","CpE56","CpFRC41","CpI19","CpI37","CpMB14","CpMEX1","CpMEX25","CpMEX30","CpMEX9","CpN1","CpP54B96","CpPA01","CpPO222","CpVD57"	0.62405	0.62405	6.53039	0.62405	0.62405	6.53029	2306	0
Cp1002B_1709	NA	NA	NA	0.9868	29	Cp1002B,"Cp162","Cp258","Cp262","Cp267","Cp29156","Cp31","Cp32","Cp33","Cp36","Cp48","Cp48252","CpC231","CpCIP5397","CpE19","CpE56","CpFRC41","CpI19","CpI37","CpMB14","CpMEX1","CpMEX25","CpMEX30","CpMEX9","CpN1","CpP54B96","CpPA01","CpPO222","CpVD57"	0.2312	0.23105	5.47481	0.23105	0.23105	5.47481	258	0
Cp1002B_1735	NA	NA	NA	0.9868	29	Cp1002B,"Cp162","Cp258","Cp262","Cp267","Cp29156","Cp31","Cp32","Cp33","Cp36","Cp48","Cp48252","CpC231","CpCIP5397","CpE19","CpE56","CpFRC41","CpI19","CpI37","CpMB14","CpMEX1","CpMEX25","CpMEX30","CpMEX9","CpN1","CpP54B96","CpPA01","CpPO222","CpVD57"	0.17015	0.17015	7.7651	0.17016	0.17016	7.7646	258	0
Cp1002B_193	NA	NA	NA	0.9869	29	Cp1002B,"Cp162","Cp258","Cp262","Cp267","Cp29156","Cp31","Cp32","Cp33","Cp36","Cp48","Cp48252","CpC231","CpCIP5397","CpE19","CpE56","CpFRC41","CpI19","CpI37","CpMB14","CpMEX1","CpMEX25","CpMEX30","CpMEX9","CpN1","CpP54B96","CpPA01","CpPO222","CpVD57"	0.252734	0.07544	3.16964	0.252734	0.07544	3.16966	2	2	1. 0.69613;2. 222;3. 664;4. 222;5. 222;6. 664;7. 222;8. 664;9. 664;10. S;11. TCA	1. 0.68378;2. 231;3. 691;4. 231;5. 231;6. 691;7. 231;8. 691;9. 691;10. H;11. CAT
Cp1002B_623	NA	NA	NA	0.9869	29	Cp1002B,"Cp162","Cp258","Cp262","Cp267","Cp29156","Cp31","Cp32","Cp33","Cp36","Cp48","Cp48252","CpC231","CpCIP5397","CpE19","CpE56","CpFRC41","CpI19","CpI37","CpMB14","CpMEX1","CpMEX25","CpMEX30","CpMEX9","CpN1","CpP54B96","CpPA01","CpPO222","CpVD57"	0	0	3.08125	0	0	3.08126	258	0
Cp1002B_507	NA	NA	NA	0.987	29	Cp1002B,"Cp162","Cp258","Cp262","Cp267","Cp29156","Cp31","Cp32","Cp33","Cp36","Cp48","Cp48252","CpC231","CpCIP5397","CpE19","CpE56","CpFRC41","CpI19","CpI37","CpMB14","CpMEX1","CpMEX25","CpMEX30","CpMEX9","CpN1","CpP54B96","CpPA01","CpPO222","CpVD57"	0.27593	0.27593	6.59764	0.27593	0.27593	6.59763	258	0
Cp1002B_1410	NA	NA	NA	0.987	29	Cp1002B,"Cp162","Cp258","Cp262","Cp267","Cp29156","Cp31","Cp32","Cp33","Cp36","Cp48","Cp48252","CpC231","CpCIP5397","CpE19","CpE56","CpFRC41","CpI19","CpI37","CpMB14","CpMEX1","CpMEX25","CpMEX30","CpMEX9","CpN1","CpP54B96","CpPA01","CpPO222","CpVD57"	0.33695	0.33695		0.33696	0.33696		258	0
Cp1002B_693	NA	NA	NA	0.9871	29	Cp1002B,"Cp162","Cp258","Cp262","Cp267","Cp29156","Cp31","Cp32","Cp33","Cp36","Cp48","Cp48252","CpC231","CpCIP5397","CpE19","CpE56","CpFRC41","CpI19","CpI37","CpMB14","CpMEX1","CpMEX25","CpMEX30","CpMEX9","CpN1","CpP54B96","CpPA01","CpPO222","CpVD57"	0	0	6.9025	0	0	6.90243	258	0
Cp1002B_1174	NA	NA	NA	0.9871	29	Cp1002B,"Cp162","Cp258","Cp262","Cp267","Cp29156","Cp31","Cp32","Cp33","Cp36","Cp48","Cp48252","CpC231","CpCIP5397","CpE19","CpE56","CpFRC41","CpI19","CpI37","CpMB14","CpMEX1","CpMEX25","CpMEX30","CpMEX9","CpN1","CpP54B96","CpPA01","CpPO222","CpVD57"	0.18165	0.18165		0.18165	0.18165		258	0
Cp1002B_1379	NA	NA	NA	0.9872	29	Cp1002B,"Cp162","Cp258","Cp262","Cp267","Cp29156","Cp31","Cp32","Cp33","Cp36","Cp48","Cp48252","CpC231","CpCIP5397","CpE19","CpE56","CpFRC41","CpI19","CpI37","CpMB14","CpMEX1","CpMEX25","CpMEX30","CpMEX9","CpN1","CpP54B96","CpPA01","CpPO222","CpVD57"	0.15565	0.15565	2.09704	0.15565	0.15565	2.09704	258	0
Cp1002B_1989	NA	NA	NA	0.9872	29	Cp1002B,"Cp162","Cp258","Cp262","Cp267","Cp29156","Cp31","Cp32","Cp33","Cp36","Cp48","Cp48252","CpC231","CpCIP5397","CpE19","CpE56","CpFRC41","CpI19","CpI37","CpMB14","CpMEX1","CpMEX25","CpMEX30","CpMEX9","CpN1","CpP54B96","CpPA01","CpPO222","CpVD57"	0.49144	0.49144	7.8722	0.49144	0.49144	7.87222	258	0
Cp1002B_2185	NA	NA	NA	0.9873	29	Cp1002B,"Cp162","Cp258","Cp262","Cp267","Cp29156","Cp31","Cp32","Cp33","Cp36","Cp48","Cp48252","CpC231","CpCIP5397","CpE19","CpE56","CpFRC41","CpI19","CpI37","CpMB14","CpMEX1","CpMEX25","CpMEX30","CpMEX9","CpN1","CpP54B96","CpPA01","CpPO222","CpVD57"	0.07271	0.07271	2.50624	0.07271	0.07271	2.50623	258	0
Cp1002B_624	NA	NA	NA	0.9873	29	Cp1002B,"Cp162","Cp258","Cp262","Cp267","Cp29156","Cp31","Cp32","Cp33","Cp36","Cp48","Cp48252","CpC231","CpCIP5397","CpE19","CpE56","CpFRC41","CpI19","CpI37","CpMB14","CpMEX1","CpMEX25","CpMEX30","CpMEX9","CpN1","CpP54B96","CpPA01","CpPO222","CpVD57"	0.0732476	0.0677686	1.39198	0.06776	0.06776	1.39198	2306	0
Cp1002B_74	NA	NA	NA	0.9873	29	Cp1002B,"Cp162","Cp258","Cp262","Cp267","Cp29156","Cp31","Cp32","Cp33","Cp36","Cp48","Cp48252","CpC231","CpCIP5397","CpE19","CpE56","CpFRC41","CpI19","CpI37","CpMB14","CpMEX1","CpMEX25","CpMEX30","CpMEX9","CpN1","CpP54B96","CpPA01","CpPO222","CpVD57"	0.27392	0.27392		0.27392	0.27392		258	0
Cp1002B_1476	NA	NA	NA	0.9874	29	Cp1002B,"Cp162","Cp258","Cp262","Cp267","Cp29156","Cp31","Cp32","Cp33","Cp36","Cp48","Cp48252","CpC231","CpCIP5397","CpE19","CpE56","CpFRC41","CpI19","CpI37","CpMB14","CpMEX1","CpMEX25","CpMEX30","CpMEX9","CpN1","CpP54B96","CpPA01","CpPO222","CpVD57"	0.406845	0.18269		0.406854	0.18269		2	1	1. 0.63247;2. 244;3. 730;4. 244;5. 244;6. 730;7. 244;8. 730;9. 730;10. A;11. GCG
Cp1002B_324	NA	NA	NA	0.9874	29	Cp1002B,"Cp162","Cp258","Cp262","Cp267","Cp29156","Cp31","Cp32","Cp33","Cp36","Cp48","Cp48252","CpC231","CpCIP5397","CpE19","CpE56","CpFRC41","CpI19","CpI37","CpMB14","CpMEX1","CpMEX25","CpMEX30","CpMEX9","CpN1","CpP54B96","CpPA01","CpPO222","CpVD57"	0.12366	0.12366	1.16255	0.12366	0.12366	1.16255	258	0
Cp1002B_172	NA	NA	NA	0.9874	29	Cp1002B,"Cp162","Cp258","Cp262","Cp267","Cp29156","Cp31","Cp32","Cp33","Cp36","Cp48","Cp48252","CpC231","CpCIP5397","CpE19","CpE56","CpFRC41","CpI19","CpI37","CpMB14","CpMEX1","CpMEX25","CpMEX30","CpMEX9","CpN1","CpP54B96","CpPA01","CpPO222","CpVD57"	0.22498	0.22498	3.01067	0.22498	0.22498	3.01068	2	3	1. 0.45372;2. 202;3. 604;4. 202;5. 202;6. 604;7. 202;8. 604;9. 604;10. S;11. TCC	1. 0.44276;2. 358;3. 1072;4. 366;5. 366;6. 1096;7. 366;8. 1096;9. 1072;10. I;11. ATC	1. 0.46735;2. 377;3. 1129;4. 385;5. 385;6. 1153;7. 385;8. 1153;9. 1129;10. E;11. GAA
Cp1002B_892	NA	NA	NA	0.9875	29	Cp1002B,"Cp162","Cp258","Cp262","Cp267","Cp29156","Cp31","Cp32","Cp33","Cp36","Cp48","Cp48252","CpC231","CpCIP5397","CpE19","CpE56","CpFRC41","CpI19","CpI37","CpMB14","CpMEX1","CpMEX25","CpMEX30","CpMEX9","CpN1","CpP54B96","CpPA01","CpPO222","CpVD57"	0.0248	0.0248		0.0248	0.0248		258	0
Cp1002B_2031	NA	NA	NA	0.9875	29	Cp1002B,"Cp162","Cp258","Cp262","Cp267","Cp29156","Cp31","Cp32","Cp33","Cp36","Cp48","Cp48252","CpC231","CpCIP5397","CpE19","CpE56","CpFRC41","CpI19","CpI37","CpMB14","CpMEX1","CpMEX25","CpMEX30","CpMEX9","CpN1","CpP54B96","CpPA01","CpPO222","CpVD57"	0.14988	0.14988		0.14988	0.14988		258	0
Cp1002B_980	NA	NA	NA	0.9876	29	Cp1002B,"Cp162","Cp258","Cp262","Cp267","Cp29156","Cp31","Cp32","Cp33","Cp36","Cp48","Cp48252","CpC231","CpCIP5397","CpE19","CpE56","CpFRC41","CpI19","CpI37","CpMB14","CpMEX1","CpMEX25","CpMEX30","CpMEX9","CpN1","CpP54B96","CpPA01","CpPO222","CpVD57"	0.635446	0.63539		0.63539	0.63539		258	0
Cp1002B_1313	NA	NA	NA	0.9876	29	Cp1002B,"Cp162","Cp258","Cp262","Cp267","Cp29156","Cp31","Cp32","Cp33","Cp36","Cp48","Cp48252","CpC231","CpCIP5397","CpE19","CpE56","CpFRC41","CpI19","CpI37","CpMB14","CpMEX1","CpMEX25","CpMEX30","CpMEX9","CpN1","CpP54B96","CpPA01","CpPO222","CpVD57"	0.24295	0.24295	3.35593	0.24295	0.24295	3.35593	2306	0
Cp1002B_2068	NA	NA	NA	0.9876	29	Cp1002B,"Cp162","Cp258","Cp262","Cp267","Cp29156","Cp31","Cp32","Cp33","Cp36","Cp48","Cp48252","CpC231","CpCIP5397","CpE19","CpE56","CpFRC41","CpI19","CpI37","CpMB14","CpMEX1","CpMEX25","CpMEX30","CpMEX9","CpN1","CpP54B96","CpPA01","CpPO222","CpVD57"	0.10013	0.09084		0.1713	0.09084		258	0
Cp1002B_1509	NA	NA	NA	0.9877	29	Cp1002B,"Cp162","Cp258","Cp262","Cp267","Cp29156","Cp31","Cp32","Cp33","Cp36","Cp48","Cp48252","CpC231","CpCIP5397","CpE19","CpE56","CpFRC41","CpI19","CpI37","CpMB14","CpMEX1","CpMEX25","CpMEX30","CpMEX9","CpN1","CpP54B96","CpPA01","CpPO222","CpVD57"	0.57192	0.57192	8.44946	0.57196	0.57196	8.44965	2	1	1. 0.42548;2. 25;3. 73;4. 25;5. 25;6. 73;7. 25;8. 73;9. 73;10. A;11. GCG
Cp1002B_1389	NA	NA	NA	0.9877	29	Cp1002B,"Cp162","Cp258","Cp262","Cp267","Cp29156","Cp31","Cp32","Cp33","Cp36","Cp48","Cp48252","CpC231","CpCIP5397","CpE19","CpE56","CpFRC41","CpI19","CpI37","CpMB14","CpMEX1","CpMEX25","CpMEX30","CpMEX9","CpN1","CpP54B96","CpPA01","CpPO222","CpVD57"	0.0488111	0.04879	0.81408	0.04879	0.04879	0.81408	258	0
Cp1002B_423	NA	NA	NA	0.9878	29	Cp1002B,"Cp162","Cp258","Cp262","Cp267","Cp29156","Cp31","Cp32","Cp33","Cp36","Cp48","Cp48252","CpC231","CpCIP5397","CpE19","CpE56","CpFRC41","CpI19","CpI37","CpMB14","CpMEX1","CpMEX25","CpMEX30","CpMEX9","CpN1","CpP54B96","CpPA01","CpPO222","CpVD57"	0.180469	0.18042	5.50304	0.18042	0.18042	5.50303	258	0
Cp1002B_816	NA	NA	NA	0.9878	29	Cp1002B,"Cp162","Cp258","Cp262","Cp267","Cp29156","Cp31","Cp32","Cp33","Cp36","Cp48","Cp48252","CpC231","CpCIP5397","CpE19","CpE56","CpFRC41","CpI19","CpI37","CpMB14","CpMEX1","CpMEX25","CpMEX30","CpMEX9","CpN1","CpP54B96","CpPA01","CpPO222","CpVD57"	0.22861	0.22861		0.22861	0.22861		2050	1	1. 0.46084;2. 293;3. 877;4. 293;5. 293;6. 877;7. 293;8. 877;9. 634;10. G;11. GGC
Cp1002B_1991	NA	NA	NA	0.9878	29	Cp1002B,"Cp162","Cp258","Cp262","Cp267","Cp29156","Cp31","Cp32","Cp33","Cp36","Cp48","Cp48252","CpC231","CpCIP5397","CpE19","CpE56","CpFRC41","CpI19","CpI37","CpMB14","CpMEX1","CpMEX25","CpMEX30","CpMEX9","CpN1","CpP54B96","CpPA01","CpPO222","CpVD57"	0.2887	0.2887	9.81583	0.2887	0.2887	9.81578	258	0
Cp1002B_1515	NA	NA	NA	0.988	29	Cp1002B,"Cp162","Cp258","Cp262","Cp267","Cp29156","Cp31","Cp32","Cp33","Cp36","Cp48","Cp48252","CpC231","CpCIP5397","CpE19","CpE56","CpFRC41","CpI19","CpI37","CpMB14","CpMEX1","CpMEX25","CpMEX30","CpMEX9","CpN1","CpP54B96","CpPA01","CpPO222","CpVD57"	0.230873	0.129769	6.84458	0.230873	0.12977	6.84462	2	2	1. 0.58434;2. 74;3. 220;4. 74;5. 74;6. 220;7. 74;8. 220;9. 220;10. A;11. GCC	1. 0.59537;2. 246;3. 736;4. 246;5. 246;6. 736;7. 246;8. 736;9. 736;10. L;11. CTG
Cp1002B_1124	NA	NA	NA	0.988	29	Cp1002B,"Cp162","Cp258","Cp262","Cp267","Cp29156","Cp31","Cp32","Cp33","Cp36","Cp48","Cp48252","CpC231","CpCIP5397","CpE19","CpE56","CpFRC41","CpI19","CpI37","CpMB14","CpMEX1","CpMEX25","CpMEX30","CpMEX9","CpN1","CpP54B96","CpPA01","CpPO222","CpVD57"	0.43598	0.10344	7.08035	0.43411	0.10344	7.07907	2	1	1. 0.78079;2. 359;3. 1075;4. 359;5. 359;6. 1075;7. 359;8. 1075;9. 1075;10. N;11. AAT
Cp1002B_1285	NA	NA	NA	0.988	29	Cp1002B,"Cp162","Cp258","Cp262","Cp267","Cp29156","Cp31","Cp32","Cp33","Cp36","Cp48","Cp48252","CpC231","CpCIP5397","CpE19","CpE56","CpFRC41","CpI19","CpI37","CpMB14","CpMEX1","CpMEX25","CpMEX30","CpMEX9","CpN1","CpP54B96","CpPA01","CpPO222","CpVD57"	0.11068	0.11068	5.4372	0.11068	0.11068	5.43719	258	0
Cp1002B_258	NA	NA	NA	0.988	29	Cp1002B,"Cp162","Cp258","Cp262","Cp267","Cp29156","Cp31","Cp32","Cp33","Cp36","Cp48","Cp48252","CpC231","CpCIP5397","CpE19","CpE56","CpFRC41","CpI19","CpI37","CpMB14","CpMEX1","CpMEX25","CpMEX30","CpMEX9","CpN1","CpP54B96","CpPA01","CpPO222","CpVD57"	0	0	1.26307	0	0	1.26307	258	0
Cp1002B_549	NA	NA	NA	0.988	29	Cp1002B,"Cp162","Cp258","Cp262","Cp267","Cp29156","Cp31","Cp32","Cp33","Cp36","Cp48","Cp48252","CpC231","CpCIP5397","CpE19","CpE56","CpFRC41","CpI19","CpI37","CpMB14","CpMEX1","CpMEX25","CpMEX30","CpMEX9","CpN1","CpP54B96","CpPA01","CpPO222","CpVD57"	0.1064	0.1064	4.34873	0.1064	0.1064	4.34876	258	0
Cp1002B_558	NA	NA	NA	0.988	29	Cp1002B,"Cp162","Cp258","Cp262","Cp267","Cp29156","Cp31","Cp32","Cp33","Cp36","Cp48","Cp48252","CpC231","CpCIP5397","CpE19","CpE56","CpFRC41","CpI19","CpI37","CpMB14","CpMEX1","CpMEX25","CpMEX30","CpMEX9","CpN1","CpP54B96","CpPA01","CpPO222","CpVD57"	0.02687	0.02687	4.22862	0.02687	0.02687	4.22862	258	0
Cp1002B_2094	NA	NA	NA	0.9881	29	Cp1002B,"Cp162","Cp258","Cp262","Cp267","Cp29156","Cp31","Cp32","Cp33","Cp36","Cp48","Cp48252","CpC231","CpCIP5397","CpE19","CpE56","CpFRC41","CpI19","CpI37","CpMB14","CpMEX1","CpMEX25","CpMEX30","CpMEX9","CpN1","CpP54B96","CpPA01","CpPO222","CpVD57"	0.0400252	0.04	1.24685	0.0400096	0.04	1.24684	258	0
Cp1002B_2151	NA	NA	NA	0.9881	29	Cp1002B,"Cp162","Cp258","Cp262","Cp267","Cp29156","Cp31","Cp32","Cp33","Cp36","Cp48","Cp48252","CpC231","CpCIP5397","CpE19","CpE56","CpFRC41","CpI19","CpI37","CpMB14","CpMEX1","CpMEX25","CpMEX30","CpMEX9","CpN1","CpP54B96","CpPA01","CpPO222","CpVD57"	0.07613	0.07613	6.69055	0.07613	0.07613	6.69047	258	0
Cp1002B_1423	NA	NA	NA	0.9882	29	Cp1002B,"Cp162","Cp258","Cp262","Cp267","Cp29156","Cp31","Cp32","Cp33","Cp36","Cp48","Cp48252","CpC231","CpCIP5397","CpE19","CpE56","CpFRC41","CpI19","CpI37","CpMB14","CpMEX1","CpMEX25","CpMEX30","CpMEX9","CpN1","CpP54B96","CpPA01","CpPO222","CpVD57"	0.74508	0.74508	3.1492	0.74509	0.74509	3.14925	2	1	1. 0.46665;2. 63;3. 187;4. 63;5. 63;6. 187;7. 63;8. 187;9. 187;10. A;11. GCA
Cp1002B_1424	NA	NA	NA	0.9882	29	Cp1002B,"Cp162","Cp258","Cp262","Cp267","Cp29156","Cp31","Cp32","Cp33","Cp36","Cp48","Cp48252","CpC231","CpCIP5397","CpE19","CpE56","CpFRC41","CpI19","CpI37","CpMB14","CpMEX1","CpMEX25","CpMEX30","CpMEX9","CpN1","CpP54B96","CpPA01","CpPO222","CpVD57"	0.16505	0.16505	3.08778	0.16505	0.16505	3.08774	2	1	1. 0.41076;2. 122;3. 364;4. 122;5. 122;6. 364;7. 122;8. 364;9. 364;10. S;11. TCA
Cp1002B_366	NA	NA	NA	0.9882	29	Cp1002B,"Cp162","Cp258","Cp262","Cp267","Cp29156","Cp31","Cp32","Cp33","Cp36","Cp48","Cp48252","CpC231","CpCIP5397","CpE19","CpE56","CpFRC41","CpI19","CpI37","CpMB14","CpMEX1","CpMEX25","CpMEX30","CpMEX9","CpN1","CpP54B96","CpPA01","CpPO222","CpVD57"	0.261063	0.25845		0.25843	0.25843		258	0
Cp1002B_492	NA	NA	NA	0.9883	29	Cp1002B,"Cp162","Cp258","Cp262","Cp267","Cp29156","Cp31","Cp32","Cp33","Cp36","Cp48","Cp48252","CpC231","CpCIP5397","CpE19","CpE56","CpFRC41","CpI19","CpI37","CpMB14","CpMEX1","CpMEX25","CpMEX30","CpMEX9","CpN1","CpP54B96","CpPA01","CpPO222","CpVD57"	0.13247	0.13247		0.13247	0.13247		258	0
Cp1002B_2103	NA	NA	NA	0.9884	29	Cp1002B,"Cp162","Cp258","Cp262","Cp267","Cp29156","Cp31","Cp32","Cp33","Cp36","Cp48","Cp48252","CpC231","CpCIP5397","CpE19","CpE56","CpFRC41","CpI19","CpI37","CpMB14","CpMEX1","CpMEX25","CpMEX30","CpMEX9","CpN1","CpP54B96","CpPA01","CpPO222","CpVD57"	0.686451	0.34195	4.69824	0.47968	0.34194	4.69826	258	0
Cp1002B_1480	NA	NA	NA	0.9885	29	Cp1002B,"Cp162","Cp258","Cp262","Cp267","Cp29156","Cp31","Cp32","Cp33","Cp36","Cp48","Cp48252","CpC231","CpCIP5397","CpE19","CpE56","CpFRC41","CpI19","CpI37","CpMB14","CpMEX1","CpMEX25","CpMEX30","CpMEX9","CpN1","CpP54B96","CpPA01","CpPO222","CpVD57"	0.31016	0.31016	7.36298	0.31016	0.31016	7.36297	258	0
Cp1002B_446	NA	NA	NA	0.9885	29	Cp1002B,"Cp162","Cp258","Cp262","Cp267","Cp29156","Cp31","Cp32","Cp33","Cp36","Cp48","Cp48252","CpC231","CpCIP5397","CpE19","CpE56","CpFRC41","CpI19","CpI37","CpMB14","CpMEX1","CpMEX25","CpMEX30","CpMEX9","CpN1","CpP54B96","CpPA01","CpPO222","CpVD57"	0.11261	0.11261	8.69957	0.11261	0.11261	8.69959	258	0
Cp1002B_1519	NA	NA	NA	0.9886	29	Cp1002B,"Cp162","Cp258","Cp262","Cp267","Cp29156","Cp31","Cp32","Cp33","Cp36","Cp48","Cp48252","CpC231","CpCIP5397","CpE19","CpE56","CpFRC41","CpI19","CpI37","CpMB14","CpMEX1","CpMEX25","CpMEX30","CpMEX9","CpN1","CpP54B96","CpPA01","CpPO222","CpVD57"	0.11853	0.11853	9.86657	0.11853	0.11853	9.86653	258	0
Cp1002B_2110	NA	NA	NA	0.9887	29	Cp1002B,"Cp162","Cp258","Cp262","Cp267","Cp29156","Cp31","Cp32","Cp33","Cp36","Cp48","Cp48252","CpC231","CpCIP5397","CpE19","CpE56","CpFRC41","CpI19","CpI37","CpMB14","CpMEX1","CpMEX25","CpMEX30","CpMEX9","CpN1","CpP54B96","CpPA01","CpPO222","CpVD57"	0.33513	0.33513		0.33513	0.33513		258	0
Cp1002B_1518	NA	NA	NA	0.9887	29	Cp1002B,"Cp162","Cp258","Cp262","Cp267","Cp29156","Cp31","Cp32","Cp33","Cp36","Cp48","Cp48252","CpC231","CpCIP5397","CpE19","CpE56","CpFRC41","CpI19","CpI37","CpMB14","CpMEX1","CpMEX25","CpMEX30","CpMEX9","CpN1","CpP54B96","CpPA01","CpPO222","CpVD57"	1.2531	1	6.03935	1	1	6.03933	256	0
Cp1002B_1398	NA	NA	NA	0.9888	29	Cp1002B,"Cp162","Cp258","Cp262","Cp267","Cp29156","Cp31","Cp32","Cp33","Cp36","Cp48","Cp48252","CpC231","CpCIP5397","CpE19","CpE56","CpFRC41","CpI19","CpI37","CpMB14","CpMEX1","CpMEX25","CpMEX30","CpMEX9","CpN1","CpP54B96","CpPA01","CpPO222","CpVD57"	0.06859	0.06859	9.16373	0.06859	0.06859	9.1638	258	0
Cp1002B_280	NA	NA	NA	0.9888	29	Cp1002B,"Cp162","Cp258","Cp262","Cp267","Cp29156","Cp31","Cp32","Cp33","Cp36","Cp48","Cp48252","CpC231","CpCIP5397","CpE19","CpE56","CpFRC41","CpI19","CpI37","CpMB14","CpMEX1","CpMEX25","CpMEX30","CpMEX9","CpN1","CpP54B96","CpPA01","CpPO222","CpVD57"	0.02371	0.02371	7.40273	0.02371	0.02371	7.40289	258	0
Cp1002B_466	NA	NA	NA	0.9888	29	Cp1002B,"Cp162","Cp258","Cp262","Cp267","Cp29156","Cp31","Cp32","Cp33","Cp36","Cp48","Cp48252","CpC231","CpCIP5397","CpE19","CpE56","CpFRC41","CpI19","CpI37","CpMB14","CpMEX1","CpMEX25","CpMEX30","CpMEX9","CpN1","CpP54B96","CpPA01","CpPO222","CpVD57"	0.31765	0.31765	4.00589	0.31765	0.31765	4.00593	258	0
Cp1002B_1261	NA	NA	NA	0.9889	29	Cp1002B,"Cp162","Cp258","Cp262","Cp267","Cp29156","Cp31","Cp32","Cp33","Cp36","Cp48","Cp48252","CpC231","CpCIP5397","CpE19","CpE56","CpFRC41","CpI19","CpI37","CpMB14","CpMEX1","CpMEX25","CpMEX30","CpMEX9","CpN1","CpP54B96","CpPA01","CpPO222","CpVD57"	0.1078	0.1078	0.87814	0.1078	0.1078	0.87813	258	0
Cp1002B_874	NA	NA	NA	0.9889	29	Cp1002B,"Cp162","Cp258","Cp262","Cp267","Cp29156","Cp31","Cp32","Cp33","Cp36","Cp48","Cp48252","CpC231","CpCIP5397","CpE19","CpE56","CpFRC41","CpI19","CpI37","CpMB14","CpMEX1","CpMEX25","CpMEX30","CpMEX9","CpN1","CpP54B96","CpPA01","CpPO222","CpVD57"	0.06672	0.06672		0.06672	0.06672		258	0
Cp1002B_1258	NA	NA	NA	0.9889	29	Cp1002B,"Cp162","Cp258","Cp262","Cp267","Cp29156","Cp31","Cp32","Cp33","Cp36","Cp48","Cp48252","CpC231","CpCIP5397","CpE19","CpE56","CpFRC41","CpI19","CpI37","CpMB14","CpMEX1","CpMEX25","CpMEX30","CpMEX9","CpN1","CpP54B96","CpPA01","CpPO222","CpVD57"	0.21371	0.21369		0.213698	0.21369		2306	0
Cp1002B_1873	NA	NA	NA	0.989	29	Cp1002B,"Cp162","Cp258","Cp262","Cp267","Cp29156","Cp31","Cp32","Cp33","Cp36","Cp48","Cp48252","CpC231","CpCIP5397","CpE19","CpE56","CpFRC41","CpI19","CpI37","CpMB14","CpMEX1","CpMEX25","CpMEX30","CpMEX9","CpN1","CpP54B96","CpPA01","CpPO222","CpVD57"	0.37187	0.37187	8.40539	0.37187	0.37187	8.40536	258	0
Cp1002B_1742	NA	NA	NA	0.9891	29	Cp1002B,"Cp162","Cp258","Cp262","Cp267","Cp29156","Cp31","Cp32","Cp33","Cp36","Cp48","Cp48252","CpC231","CpCIP5397","CpE19","CpE56","CpFRC41","CpI19","CpI37","CpMB14","CpMEX1","CpMEX25","CpMEX30","CpMEX9","CpN1","CpP54B96","CpPA01","CpPO222","CpVD57"	0.31931	0.31931	8.85239	0.31931	0.31931	8.85233	258	0
Cp1002B_716	NA	NA	NA	0.9891	29	Cp1002B,"Cp162","Cp258","Cp262","Cp267","Cp29156","Cp31","Cp32","Cp33","Cp36","Cp48","Cp48252","CpC231","CpCIP5397","CpE19","CpE56","CpFRC41","CpI19","CpI37","CpMB14","CpMEX1","CpMEX25","CpMEX30","CpMEX9","CpN1","CpP54B96","CpPA01","CpPO222","CpVD57"	0.16033	0.16033	2.37786	0.160347	0.16033	2.37786	258	0
Cp1002B_715	NA	NA	NA	0.9892	29	Cp1002B,"Cp162","Cp258","Cp262","Cp267","Cp29156","Cp31","Cp32","Cp33","Cp36","Cp48","Cp48252","CpC231","CpCIP5397","CpE19","CpE56","CpFRC41","CpI19","CpI37","CpMB14","CpMEX1","CpMEX25","CpMEX30","CpMEX9","CpN1","CpP54B96","CpPA01","CpPO222","CpVD57"	0.311022	0.311	6.02267	0.311007	0.311	6.02264	258	0
Cp1002B_609	NA	NA	NA	0.9892	29	Cp1002B,"Cp162","Cp258","Cp262","Cp267","Cp29156","Cp31","Cp32","Cp33","Cp36","Cp48","Cp48252","CpC231","CpCIP5397","CpE19","CpE56","CpFRC41","CpI19","CpI37","CpMB14","CpMEX1","CpMEX25","CpMEX30","CpMEX9","CpN1","CpP54B96","CpPA01","CpPO222","CpVD57"	0.1664	0.1664	3.90387	0.1664	0.1664	3.90381	258	0
Cp1002B_2024	NA	NA	NA	0.9892	29	Cp1002B,"Cp162","Cp258","Cp262","Cp267","Cp29156","Cp31","Cp32","Cp33","Cp36","Cp48","Cp48252","CpC231","CpCIP5397","CpE19","CpE56","CpFRC41","CpI19","CpI37","CpMB14","CpMEX1","CpMEX25","CpMEX30","CpMEX9","CpN1","CpP54B96","CpPA01","CpPO222","CpVD57"	0.33607	0.22083	8.67872	0.33606	0.22083	8.67872	2	3	1. 0.46728;2. 36;3. 106;4. 36;5. 36;6. 106;7. 36;8. 106;9. 106;10. R;11. CGC	1. 0.47374;2. 77;3. 229;4. 77;5. 77;6. 229;7. 77;8. 229;9. 229;10. G;11. GGA	1. 0.47816;2. 109;3. 325;4. 109;5. 109;6. 325;7. 109;8. 325;9. 325;10. G;11. GGT
Cp1002B_2200	NA	NA	NA	0.9892	29	Cp1002B,"Cp162","Cp258","Cp262","Cp267","Cp29156","Cp31","Cp32","Cp33","Cp36","Cp48","Cp48252","CpC231","CpCIP5397","CpE19","CpE56","CpFRC41","CpI19","CpI37","CpMB14","CpMEX1","CpMEX25","CpMEX30","CpMEX9","CpN1","CpP54B96","CpPA01","CpPO222","CpVD57"	0.21491	0.21491		0.21491	0.21491		258	0
Cp1002B_1627	NA	NA	NA	0.9893	29	Cp1002B,"Cp162","Cp258","Cp262","Cp267","Cp29156","Cp31","Cp32","Cp33","Cp36","Cp48","Cp48252","CpC231","CpCIP5397","CpE19","CpE56","CpFRC41","CpI19","CpI37","CpMB14","CpMEX1","CpMEX25","CpMEX30","CpMEX9","CpN1","CpP54B96","CpPA01","CpPO222","CpVD57"	1.16658	1.00001	0.0001	1	1	0.0001	264	0
Cp1002B_2127	NA	NA	NA	0.9893	29	Cp1002B,"Cp162","Cp258","Cp262","Cp267","Cp29156","Cp31","Cp32","Cp33","Cp36","Cp48","Cp48252","CpC231","CpCIP5397","CpE19","CpE56","CpFRC41","CpI19","CpI37","CpMB14","CpMEX1","CpMEX25","CpMEX30","CpMEX9","CpN1","CpP54B96","CpPA01","CpPO222","CpVD57"	0.14853	0.14853	4.01611	0.14853	0.14853	4.01609	258	0
Cp1002B_1088	NA	NA	NA	0.9894	29	Cp1002B,"Cp162","Cp258","Cp262","Cp267","Cp29156","Cp31","Cp32","Cp33","Cp36","Cp48","Cp48252","CpC231","CpCIP5397","CpE19","CpE56","CpFRC41","CpI19","CpI37","CpMB14","CpMEX1","CpMEX25","CpMEX30","CpMEX9","CpN1","CpP54B96","CpPA01","CpPO222","CpVD57"	0.814221	0.814	5.52807	0.814019	0.814	5.52807	258	0
Cp1002B_2165	NA	NA	NA	0.9894	29	Cp1002B,"Cp162","Cp258","Cp262","Cp267","Cp29156","Cp31","Cp32","Cp33","Cp36","Cp48","Cp48252","CpC231","CpCIP5397","CpE19","CpE56","CpFRC41","CpI19","CpI37","CpMB14","CpMEX1","CpMEX25","CpMEX30","CpMEX9","CpN1","CpP54B96","CpPA01","CpPO222","CpVD57"	0.35901	0.35901	9.22016	0.35901	0.35901	9.22015	258	0
Cp1002B_1740	NA	NA	NA	0.9894	29	Cp1002B,"Cp162","Cp258","Cp262","Cp267","Cp29156","Cp31","Cp32","Cp33","Cp36","Cp48","Cp48252","CpC231","CpCIP5397","CpE19","CpE56","CpFRC41","CpI19","CpI37","CpMB14","CpMEX1","CpMEX25","CpMEX30","CpMEX9","CpN1","CpP54B96","CpPA01","CpPO222","CpVD57"	1.27131	1	2.02772	1	1	2.02771	256	0
Cp1002B_293	NA	NA	NA	0.9895	29	Cp1002B,"Cp162","Cp258","Cp262","Cp267","Cp29156","Cp31","Cp32","Cp33","Cp36","Cp48","Cp48252","CpC231","CpCIP5397","CpE19","CpE56","CpFRC41","CpI19","CpI37","CpMB14","CpMEX1","CpMEX25","CpMEX30","CpMEX9","CpN1","CpP54B96","CpPA01","CpPO222","CpVD57"	0.05985	0.05985	3.53667	0.05985	0.05985	3.53666	258	0
Cp1002B_351	NA	NA	NA	0.9896	29	Cp1002B,"Cp162","Cp258","Cp262","Cp267","Cp29156","Cp31","Cp32","Cp33","Cp36","Cp48","Cp48252","CpC231","CpCIP5397","CpE19","CpE56","CpFRC41","CpI19","CpI37","CpMB14","CpMEX1","CpMEX25","CpMEX30","CpMEX9","CpN1","CpP54B96","CpPA01","CpPO222","CpVD57"	0.1359	0.1359	5.33775	0.1359	0.1359	5.3378	258	0
Cp1002B_1818	NA	NA	NA	0.9896	29	Cp1002B,"Cp162","Cp258","Cp262","Cp267","Cp29156","Cp31","Cp32","Cp33","Cp36","Cp48","Cp48252","CpC231","CpCIP5397","CpE19","CpE56","CpFRC41","CpI19","CpI37","CpMB14","CpMEX1","CpMEX25","CpMEX30","CpMEX9","CpN1","CpP54B96","CpPA01","CpPO222","CpVD57"	1.05021	1		1	1		264	0
Cp1002B_12	NA	NA	NA	0.9896	29	Cp1002B,"Cp162","Cp258","Cp262","Cp267","Cp29156","Cp31","Cp32","Cp33","Cp36","Cp48","Cp48252","CpC231","CpCIP5397","CpE19","CpE56","CpFRC41","CpI19","CpI37","CpMB14","CpMEX1","CpMEX25","CpMEX30","CpMEX9","CpN1","CpP54B96","CpPA01","CpPO222","CpVD57"	0.17662	0.17662		0.17662	0.17662		258	0
Cp1002B_150	NA	NA	NA	0.9896	29	Cp1002B,"Cp162","Cp258","Cp262","Cp267","Cp29156","Cp31","Cp32","Cp33","Cp36","Cp48","Cp48252","CpC231","CpCIP5397","CpE19","CpE56","CpFRC41","CpI19","CpI37","CpMB14","CpMEX1","CpMEX25","CpMEX30","CpMEX9","CpN1","CpP54B96","CpPA01","CpPO222","CpVD57"	0.22831	0.22831		0.22831	0.22831		258	0
Cp1002B_1395	NA	NA	NA	0.9897	29	Cp1002B,"Cp162","Cp258","Cp262","Cp267","Cp29156","Cp31","Cp32","Cp33","Cp36","Cp48","Cp48252","CpC231","CpCIP5397","CpE19","CpE56","CpFRC41","CpI19","CpI37","CpMB14","CpMEX1","CpMEX25","CpMEX30","CpMEX9","CpN1","CpP54B96","CpPA01","CpPO222","CpVD57"	0.03084	0.03084		0.03084	0.03084		2306	0
Cp1002B_132	NA	NA	NA	0.9897	29	Cp1002B,"Cp162","Cp258","Cp262","Cp267","Cp29156","Cp31","Cp32","Cp33","Cp36","Cp48","Cp48252","CpC231","CpCIP5397","CpE19","CpE56","CpFRC41","CpI19","CpI37","CpMB14","CpMEX1","CpMEX25","CpMEX30","CpMEX9","CpN1","CpP54B96","CpPA01","CpPO222","CpVD57"	0.22011	0.22011	3.28902	0.22011	0.22011	3.28903	2	1	1. 0.44007;2. 43;3. 127;4. 43;5. 43;6. 127;7. 43;8. 127;9. 127;10. M;11. ATG
Cp1002B_1012	NA	NA	NA	0.9897	29	Cp1002B,"Cp162","Cp258","Cp262","Cp267","Cp29156","Cp31","Cp32","Cp33","Cp36","Cp48","Cp48252","CpC231","CpCIP5397","CpE19","CpE56","CpFRC41","CpI19","CpI37","CpMB14","CpMEX1","CpMEX25","CpMEX30","CpMEX9","CpN1","CpP54B96","CpPA01","CpPO222","CpVD57"	0	0	4.31612	0	0	4.31609	258	0
Cp1002B_2059	NA	NA	NA	0.9897	29	Cp1002B,"Cp162","Cp258","Cp262","Cp267","Cp29156","Cp31","Cp32","Cp33","Cp36","Cp48","Cp48252","CpC231","CpCIP5397","CpE19","CpE56","CpFRC41","CpI19","CpI37","CpMB14","CpMEX1","CpMEX25","CpMEX30","CpMEX9","CpN1","CpP54B96","CpPA01","CpPO222","CpVD57"	0.03593	0.03593	2.13968	0.03593	0.03593	2.13967	258	0
Cp1002B_1824	NA	NA	NA	0.9898	29	Cp1002B,"Cp162","Cp258","Cp262","Cp267","Cp29156","Cp31","Cp32","Cp33","Cp36","Cp48","Cp48252","CpC231","CpCIP5397","CpE19","CpE56","CpFRC41","CpI19","CpI37","CpMB14","CpMEX1","CpMEX25","CpMEX30","CpMEX9","CpN1","CpP54B96","CpPA01","CpPO222","CpVD57"	0.08109	0.08109	4.42264	0.08109	0.08109	4.42265	258	0
Cp1002B_1542	NA	NA	NA	0.9898	29	Cp1002B,"Cp162","Cp258","Cp262","Cp267","Cp29156","Cp31","Cp32","Cp33","Cp36","Cp48","Cp48252","CpC231","CpCIP5397","CpE19","CpE56","CpFRC41","CpI19","CpI37","CpMB14","CpMEX1","CpMEX25","CpMEX30","CpMEX9","CpN1","CpP54B96","CpPA01","CpPO222","CpVD57"	0.11363	0.11363	7.95393	0.11363	0.11363	7.95391	258	0
Cp1002B_615	NA	NA	NA	0.9898	29	Cp1002B,"Cp162","Cp258","Cp262","Cp267","Cp29156","Cp31","Cp32","Cp33","Cp36","Cp48","Cp48252","CpC231","CpCIP5397","CpE19","CpE56","CpFRC41","CpI19","CpI37","CpMB14","CpMEX1","CpMEX25","CpMEX30","CpMEX9","CpN1","CpP54B96","CpPA01","CpPO222","CpVD57"	0	0	3.67666	0	0	3.67664	258	0
Cp1002B_858	NA	NA	NA	0.9898	29	Cp1002B,"Cp162","Cp258","Cp262","Cp267","Cp29156","Cp31","Cp32","Cp33","Cp36","Cp48","Cp48252","CpC231","CpCIP5397","CpE19","CpE56","CpFRC41","CpI19","CpI37","CpMB14","CpMEX1","CpMEX25","CpMEX30","CpMEX9","CpN1","CpP54B96","CpPA01","CpPO222","CpVD57"	0.14581	0.14581	1.70005	0.14581	0.14581	1.70006	258	0
Cp1002B_2051	NA	NA	NA	0.9898	29	Cp1002B,"Cp162","Cp258","Cp262","Cp267","Cp29156","Cp31","Cp32","Cp33","Cp36","Cp48","Cp48252","CpC231","CpCIP5397","CpE19","CpE56","CpFRC41","CpI19","CpI37","CpMB14","CpMEX1","CpMEX25","CpMEX30","CpMEX9","CpN1","CpP54B96","CpPA01","CpPO222","CpVD57"	0.780032	0.49761		0.57358	0.49761		258	0
Cp1002B_1725	NA	NA	NA	0.9898	29	Cp1002B,"Cp162","Cp258","Cp262","Cp267","Cp29156","Cp31","Cp32","Cp33","Cp36","Cp48","Cp48252","CpC231","CpCIP5397","CpE19","CpE56","CpFRC41","CpI19","CpI37","CpMB14","CpMEX1","CpMEX25","CpMEX30","CpMEX9","CpN1","CpP54B96","CpPA01","CpPO222","CpVD57"	0	0		0	0		258	0
Cp1002B_1340	NA	NA	NA	0.9898	29	Cp1002B,"Cp162","Cp258","Cp262","Cp267","Cp29156","Cp31","Cp32","Cp33","Cp36","Cp48","Cp48252","CpC231","CpCIP5397","CpE19","CpE56","CpFRC41","CpI19","CpI37","CpMB14","CpMEX1","CpMEX25","CpMEX30","CpMEX9","CpN1","CpP54B96","CpPA01","CpPO222","CpVD57"	0.16034	0.16034	9.09481	0.16034	0.16034	9.09457	258	0
Cp1002B_1978	NA	NA	NA	0.9898	29	Cp1002B,"Cp162","Cp258","Cp262","Cp267","Cp29156","Cp31","Cp32","Cp33","Cp36","Cp48","Cp48252","CpC231","CpCIP5397","CpE19","CpE56","CpFRC41","CpI19","CpI37","CpMB14","CpMEX1","CpMEX25","CpMEX30","CpMEX9","CpN1","CpP54B96","CpPA01","CpPO222","CpVD57"	0.16981	0.16981	6.11161	0.16982	0.16982	6.11153	258	0
Cp1002B_1286	NA	NA	NA	0.9898	29	Cp1002B,"Cp162","Cp258","Cp262","Cp267","Cp29156","Cp31","Cp32","Cp33","Cp36","Cp48","Cp48252","CpC231","CpCIP5397","CpE19","CpE56","CpFRC41","CpI19","CpI37","CpMB14","CpMEX1","CpMEX25","CpMEX30","CpMEX9","CpN1","CpP54B96","CpPA01","CpPO222","CpVD57"	0.16388	0.16388	6.11741	0.16388	0.16388	6.11754	258	0
Cp1002B_286	NA	NA	NA	0.9899	29	Cp1002B,"Cp162","Cp258","Cp262","Cp267","Cp29156","Cp31","Cp32","Cp33","Cp36","Cp48","Cp48252","CpC231","CpCIP5397","CpE19","CpE56","CpFRC41","CpI19","CpI37","CpMB14","CpMEX1","CpMEX25","CpMEX30","CpMEX9","CpN1","CpP54B96","CpPA01","CpPO222","CpVD57"	0.31657	0.31581		0.315919	0.31581		258	0
Cp1002B_632	NA	NA	NA	0.9899	26	Cp1002B,"Cp258","Cp267","Cp29156","Cp31","Cp32","Cp33","Cp36","Cp48","Cp48252","CpC231","CpCIP5397","CpE19","CpE56","CpFRC41","CpI19","CpMB14","CpMEX1","CpMEX25","CpMEX30","CpMEX9","CpN1","CpP54B96","CpPA01","CpPO222","CpVD57"	0.52328	0.52328	6.08895	0.52328	0.52328	6.08889	2306	0
Cp1002B_1923	NA	NA	NA	0.99	29	Cp1002B,"Cp162","Cp258","Cp262","Cp267","Cp29156","Cp31","Cp32","Cp33","Cp36","Cp48","Cp48252","CpC231","CpCIP5397","CpE19","CpE56","CpFRC41","CpI19","CpI37","CpMB14","CpMEX1","CpMEX25","CpMEX30","CpMEX9","CpN1","CpP54B96","CpPA01","CpPO222","CpVD57"	0.04917	0.04917	8.47119	0.04917	0.04917	8.47093	258	0
Cp1002B_720	NA	NA	NA	0.99	29	Cp1002B,"Cp162","Cp258","Cp262","Cp267","Cp29156","Cp31","Cp32","Cp33","Cp36","Cp48","Cp48252","CpC231","CpCIP5397","CpE19","CpE56","CpFRC41","CpI19","CpI37","CpMB14","CpMEX1","CpMEX25","CpMEX30","CpMEX9","CpN1","CpP54B96","CpPA01","CpPO222","CpVD57"	0.10495	0.10495	2.25817	0.10495	0.10495	2.2581	258	0
Cp1002B_1262	NA	NA	NA	0.9902	29	Cp1002B,"Cp162","Cp258","Cp262","Cp267","Cp29156","Cp31","Cp32","Cp33","Cp36","Cp48","Cp48252","CpC231","CpCIP5397","CpE19","CpE56","CpFRC41","CpI19","CpI37","CpMB14","CpMEX1","CpMEX25","CpMEX30","CpMEX9","CpN1","CpP54B96","CpPA01","CpPO222","CpVD57"	0.06509	0.06509	2.24717	0.06509	0.06509	2.24724	258	0
Cp1002B_1075	NA	NA	NA	0.9903	29	Cp1002B,"Cp162","Cp258","Cp262","Cp267","Cp29156","Cp31","Cp32","Cp33","Cp36","Cp48","Cp48252","CpC231","CpCIP5397","CpE19","CpE56","CpFRC41","CpI19","CpI37","CpMB14","CpMEX1","CpMEX25","CpMEX30","CpMEX9","CpN1","CpP54B96","CpPA01","CpPO222","CpVD57"	0.12275	0.12275	1.98203	0.12275	0.12275	1.98203	258	0
Cp1002B_1328	NA	NA	NA	0.9904	29	Cp1002B,"Cp162","Cp258","Cp262","Cp267","Cp29156","Cp31","Cp32","Cp33","Cp36","Cp48","Cp48252","CpC231","CpCIP5397","CpE19","CpE56","CpFRC41","CpI19","CpI37","CpMB14","CpMEX1","CpMEX25","CpMEX30","CpMEX9","CpN1","CpP54B96","CpPA01","CpPO222","CpVD57"	0.119542	0.1195	4.76725	0.119535	0.1195	4.76728	258	0
Cp1002B_1433	NA	NA	NA	0.9904	29	Cp1002B,"Cp162","Cp258","Cp262","Cp267","Cp29156","Cp31","Cp32","Cp33","Cp36","Cp48","Cp48252","CpC231","CpCIP5397","CpE19","CpE56","CpFRC41","CpI19","CpI37","CpMB14","CpMEX1","CpMEX25","CpMEX30","CpMEX9","CpN1","CpP54B96","CpPA01","CpPO222","CpVD57"	1	1		1	1		256	0
Cp1002B_123	NA	NA	NA	0.9904	29	Cp1002B,"Cp162","Cp258","Cp262","Cp267","Cp29156","Cp31","Cp32","Cp33","Cp36","Cp48","Cp48252","CpC231","CpCIP5397","CpE19","CpE56","CpFRC41","CpI19","CpI37","CpMB14","CpMEX1","CpMEX25","CpMEX30","CpMEX9","CpN1","CpP54B96","CpPA01","CpPO222","CpVD57"	0.206773	0.10748	4.18917	0.206773	0.10748	4.18916	2	1	1. 0.64565;2. 366;3. 1096;4. 366;5. 366;6. 1096;7. 366;8. 1096;9. 1096;10. V;11. GTC
Cp1002B_809	NA	NA	NA	0.9905	29	Cp1002B,"Cp162","Cp258","Cp262","Cp267","Cp29156","Cp31","Cp32","Cp33","Cp36","Cp48","Cp48252","CpC231","CpCIP5397","CpE19","CpE56","CpFRC41","CpI19","CpI37","CpMB14","CpMEX1","CpMEX25","CpMEX30","CpMEX9","CpN1","CpP54B96","CpPA01","CpPO222","CpVD57"	0.149301	0.14928	8.03091	0.149289	0.14928	8.03091	258	0
Cp1002B_256	NA	NA	NA	0.9905	29	Cp1002B,"Cp162","Cp258","Cp262","Cp267","Cp29156","Cp31","Cp32","Cp33","Cp36","Cp48","Cp48252","CpC231","CpCIP5397","CpE19","CpE56","CpFRC41","CpI19","CpI37","CpMB14","CpMEX1","CpMEX25","CpMEX30","CpMEX9","CpN1","CpP54B96","CpPA01","CpPO222","CpVD57"	0	0		0	0		258	0
Cp1002B_90	NA	NA	NA	0.9906	29	Cp1002B,"Cp162","Cp258","Cp262","Cp267","Cp29156","Cp31","Cp32","Cp33","Cp36","Cp48","Cp48252","CpC231","CpCIP5397","CpE19","CpE56","CpFRC41","CpI19","CpI37","CpMB14","CpMEX1","CpMEX25","CpMEX30","CpMEX9","CpN1","CpP54B96","CpPA01","CpPO222","CpVD57"	0.15749	0.15749	5.60961	0.15749	0.15749	5.60966	258	0
Cp1002B_1471	NA	NA	NA	0.9906	29	Cp1002B,"Cp162","Cp258","Cp262","Cp267","Cp29156","Cp31","Cp32","Cp33","Cp36","Cp48","Cp48252","CpC231","CpCIP5397","CpE19","CpE56","CpFRC41","CpI19","CpI37","CpMB14","CpMEX1","CpMEX25","CpMEX30","CpMEX9","CpN1","CpP54B96","CpPA01","CpPO222","CpVD57"	0.14382	0.14382		0.14382	0.14382		258	0
Cp1002B_483	NA	NA	NA	0.9907	29	Cp1002B,"Cp162","Cp258","Cp262","Cp267","Cp29156","Cp31","Cp32","Cp33","Cp36","Cp48","Cp48252","CpC231","CpCIP5397","CpE19","CpE56","CpFRC41","CpI19","CpI37","CpMB14","CpMEX1","CpMEX25","CpMEX30","CpMEX9","CpN1","CpP54B96","CpPA01","CpPO222","CpVD57"	0.35129	0.35129	0.0001	0.35175	0.35129	0.0001	258	0
Cp1002B_554	NA	NA	NA	0.9907	29	Cp1002B,"Cp162","Cp258","Cp262","Cp267","Cp29156","Cp31","Cp32","Cp33","Cp36","Cp48","Cp48252","CpC231","CpCIP5397","CpE19","CpE56","CpFRC41","CpI19","CpI37","CpMB14","CpMEX1","CpMEX25","CpMEX30","CpMEX9","CpN1","CpP54B96","CpPA01","CpPO222","CpVD57"	0.171238	0.17116	4.74863	0.17121	0.17116	4.74862	258	0
Cp1002B_1808	NA	NA	NA	0.9907	29	Cp1002B,"Cp162","Cp258","Cp262","Cp267","Cp29156","Cp31","Cp32","Cp33","Cp36","Cp48","Cp48252","CpC231","CpCIP5397","CpE19","CpE56","CpFRC41","CpI19","CpI37","CpMB14","CpMEX1","CpMEX25","CpMEX30","CpMEX9","CpN1","CpP54B96","CpPA01","CpPO222","CpVD57"	0.03597	0.03597	8.44862	0.03597	0.03597	8.44857	258	0
Cp1002B_142	NA	NA	NA	0.9908	29	Cp1002B,"Cp162","Cp258","Cp262","Cp267","Cp29156","Cp31","Cp32","Cp33","Cp36","Cp48","Cp48252","CpC231","CpCIP5397","CpE19","CpE56","CpFRC41","CpI19","CpI37","CpMB14","CpMEX1","CpMEX25","CpMEX30","CpMEX9","CpN1","CpP54B96","CpPA01","CpPO222","CpVD57"	0.13434	0.13434	5.32187	0.13434	0.13434	5.32221	258	0
Cp1002B_1667	NA	NA	NA	0.9909	29	Cp1002B,"Cp162","Cp258","Cp262","Cp267","Cp29156","Cp31","Cp32","Cp33","Cp36","Cp48","Cp48252","CpC231","CpCIP5397","CpE19","CpE56","CpFRC41","CpI19","CpI37","CpMB14","CpMEX1","CpMEX25","CpMEX30","CpMEX9","CpN1","CpP54B96","CpPA01","CpPO222","CpVD57"	0.251517	0.25142	6.4327	0.25142	0.25142	6.43274	2306	0
Cp1002B_1507	NA	NA	NA	0.9909	29	Cp1002B,"Cp162","Cp258","Cp262","Cp267","Cp29156","Cp31","Cp32","Cp33","Cp36","Cp48","Cp48252","CpC231","CpCIP5397","CpE19","CpE56","CpFRC41","CpI19","CpI37","CpMB14","CpMEX1","CpMEX25","CpMEX30","CpMEX9","CpN1","CpP54B96","CpPA01","CpPO222","CpVD57"	0.22328	0.22328		0.22328	0.22328		258	0
Cp1002B_2181	NA	NA	NA	0.9909	29	Cp1002B,"Cp162","Cp258","Cp262","Cp267","Cp29156","Cp31","Cp32","Cp33","Cp36","Cp48","Cp48252","CpC231","CpCIP5397","CpE19","CpE56","CpFRC41","CpI19","CpI37","CpMB14","CpMEX1","CpMEX25","CpMEX30","CpMEX9","CpN1","CpP54B96","CpPA01","CpPO222","CpVD57"	0.22771	0.22771	4.44617	0.22771	0.22771	4.44617	258	0
Cp1002B_923	NA	NA	NA	0.991	29	Cp1002B,"Cp162","Cp258","Cp262","Cp267","Cp29156","Cp31","Cp32","Cp33","Cp36","Cp48","Cp48252","CpC231","CpCIP5397","CpE19","CpE56","CpFRC41","CpI19","CpI37","CpMB14","CpMEX1","CpMEX25","CpMEX30","CpMEX9","CpN1","CpP54B96","CpPA01","CpPO222","CpVD57"	0.06358	0.06358	9.95766	0.06358	0.06358	9.95756	258	0
Cp1002B_1378	NA	NA	NA	0.991	29	Cp1002B,"Cp162","Cp258","Cp262","Cp267","Cp29156","Cp31","Cp32","Cp33","Cp36","Cp48","Cp48252","CpC231","CpCIP5397","CpE19","CpE56","CpFRC41","CpI19","CpI37","CpMB14","CpMEX1","CpMEX25","CpMEX30","CpMEX9","CpN1","CpP54B96","CpPA01","CpPO222","CpVD57"	0.607263	0.26454		0.65596	0.26453		258	0
Cp1002B_6	NA	NA	NA	0.991	29	Cp1002B,"Cp162","Cp258","Cp262","Cp267","Cp29156","Cp31","Cp32","Cp33","Cp36","Cp48","Cp48252","CpC231","CpCIP5397","CpE19","CpE56","CpFRC41","CpI19","CpI37","CpMB14","CpMEX1","CpMEX25","CpMEX30","CpMEX9","CpN1","CpP54B96","CpPA01","CpPO222","CpVD57"	1	1		1	1		256	0
Cp1002B_235	NA	NA	NA	0.991	29	Cp1002B,"Cp162","Cp258","Cp262","Cp267","Cp29156","Cp31","Cp32","Cp33","Cp36","Cp48","Cp48252","CpC231","CpCIP5397","CpE19","CpE56","CpFRC41","CpI19","CpI37","CpMB14","CpMEX1","CpMEX25","CpMEX30","CpMEX9","CpN1","CpP54B96","CpPA01","CpPO222","CpVD57"	1	0	0.0001	0	0	0.0001	256	0
Cp1002B_2061	NA	NA	NA	0.991	29	Cp1002B,"Cp162","Cp258","Cp262","Cp267","Cp29156","Cp31","Cp32","Cp33","Cp36","Cp48","Cp48252","CpC231","CpCIP5397","CpE19","CpE56","CpFRC41","CpI19","CpI37","CpMB14","CpMEX1","CpMEX25","CpMEX30","CpMEX9","CpN1","CpP54B96","CpPA01","CpPO222","CpVD57"	0.17052	0.17052		0.17052	0.17052		258	0
Cp1002B_452	NA	NA	NA	0.9911	29	Cp1002B,"Cp162","Cp258","Cp262","Cp267","Cp29156","Cp31","Cp32","Cp33","Cp36","Cp48","Cp48252","CpC231","CpCIP5397","CpE19","CpE56","CpFRC41","CpI19","CpI37","CpMB14","CpMEX1","CpMEX25","CpMEX30","CpMEX9","CpN1","CpP54B96","CpPA01","CpPO222","CpVD57"	0	0	3.98274	0	0	3.98281	258	0
Cp1002B_995	NA	NA	NA	0.9912	29	Cp1002B,"Cp162","Cp258","Cp262","Cp267","Cp29156","Cp31","Cp32","Cp33","Cp36","Cp48","Cp48252","CpC231","CpCIP5397","CpE19","CpE56","CpFRC41","CpI19","CpI37","CpMB14","CpMEX1","CpMEX25","CpMEX30","CpMEX9","CpN1","CpP54B96","CpPA01","CpPO222","CpVD57"	0.172929	0.17291	8.87704	0.172918	0.17291	8.87714	258	0
Cp1002B_220	NA	NA	NA	0.9912	29	Cp1002B,"Cp162","Cp258","Cp262","Cp267","Cp29156","Cp31","Cp32","Cp33","Cp36","Cp48","Cp48252","CpC231","CpCIP5397","CpE19","CpE56","CpFRC41","CpI19","CpI37","CpMB14","CpMEX1","CpMEX25","CpMEX30","CpMEX9","CpN1","CpP54B96","CpPA01","CpPO222","CpVD57"	0.17683	0.17683		0.17684	0.17684		1282	0
Cp1002B_243	NA	NA	NA	0.9913	29	Cp1002B,"Cp162","Cp258","Cp262","Cp267","Cp29156","Cp31","Cp32","Cp33","Cp36","Cp48","Cp48252","CpC231","CpCIP5397","CpE19","CpE56","CpFRC41","CpI19","CpI37","CpMB14","CpMEX1","CpMEX25","CpMEX30","CpMEX9","CpN1","CpP54B96","CpPA01","CpPO222","CpVD57"	0.12341	0.12341	2.40797	0.12341	0.12341	2.40799	2	1	1. 0.41665;2. 137;3. 409;4. 137;5. 137;6. 409;7. 137;8. 409;9. 409;10. A;11. GCT
Cp1002B_887	NA	NA	NA	0.9913	29	Cp1002B,"Cp162","Cp258","Cp262","Cp267","Cp29156","Cp31","Cp32","Cp33","Cp36","Cp48","Cp48252","CpC231","CpCIP5397","CpE19","CpE56","CpFRC41","CpI19","CpI37","CpMB14","CpMEX1","CpMEX25","CpMEX30","CpMEX9","CpN1","CpP54B96","CpPA01","CpPO222","CpVD57"	0.32234	0.32234	6.69072	0.322327	0.322327	6.6908	258	0
Cp1002B_797	NA	NA	NA	0.9913	29	Cp1002B,"Cp162","Cp258","Cp262","Cp267","Cp29156","Cp31","Cp32","Cp33","Cp36","Cp48","Cp48252","CpC231","CpCIP5397","CpE19","CpE56","CpFRC41","CpI19","CpI37","CpMB14","CpMEX1","CpMEX25","CpMEX30","CpMEX9","CpN1","CpP54B96","CpPA01","CpPO222","CpVD57"	0.01872	0.01872	4.33593	0.01872	0.01872	4.33589	258	0
Cp1002B_1600	NA	NA	NA	0.9913	29	Cp1002B,"Cp162","Cp258","Cp262","Cp267","Cp29156","Cp31","Cp32","Cp33","Cp36","Cp48","Cp48252","CpC231","CpCIP5397","CpE19","CpE56","CpFRC41","CpI19","CpI37","CpMB14","CpMEX1","CpMEX25","CpMEX30","CpMEX9","CpN1","CpP54B96","CpPA01","CpPO222","CpVD57"	0.06904	0.06904	9.88268	0.06904	0.06904	9.88222	2306	0
Cp1002B_353	NA	NA	NA	0.9914	29	Cp1002B,"Cp162","Cp258","Cp262","Cp267","Cp29156","Cp31","Cp32","Cp33","Cp36","Cp48","Cp48252","CpC231","CpCIP5397","CpE19","CpE56","CpFRC41","CpI19","CpI37","CpMB14","CpMEX1","CpMEX25","CpMEX30","CpMEX9","CpN1","CpP54B96","CpPA01","CpPO222","CpVD57"	0.36961	0.36961	4.28065	0.3696	0.3696	4.28066	258	0
Cp1002B_1489	NA	NA	NA	0.9915	29	Cp1002B,"Cp162","Cp258","Cp262","Cp267","Cp29156","Cp31","Cp32","Cp33","Cp36","Cp48","Cp48252","CpC231","CpCIP5397","CpE19","CpE56","CpFRC41","CpI19","CpI37","CpMB14","CpMEX1","CpMEX25","CpMEX30","CpMEX9","CpN1","CpP54B96","CpPA01","CpPO222","CpVD57"	0.17038	0.17038		0.17038	0.17038		258	0
Cp1002B_548	NA	NA	NA	0.9916	29	Cp1002B,"Cp162","Cp258","Cp262","Cp267","Cp29156","Cp31","Cp32","Cp33","Cp36","Cp48","Cp48252","CpC231","CpCIP5397","CpE19","CpE56","CpFRC41","CpI19","CpI37","CpMB14","CpMEX1","CpMEX25","CpMEX30","CpMEX9","CpN1","CpP54B96","CpPA01","CpPO222","CpVD57"	0.04605	0.04605	0.76845	0.04605	0.04605	0.76844	258	0
Cp1002B_1712	NA	NA	NA	0.9916	29	Cp1002B,"Cp162","Cp258","Cp262","Cp267","Cp29156","Cp31","Cp32","Cp33","Cp36","Cp48","Cp48252","CpC231","CpCIP5397","CpE19","CpE56","CpFRC41","CpI19","CpI37","CpMB14","CpMEX1","CpMEX25","CpMEX30","CpMEX9","CpN1","CpP54B96","CpPA01","CpPO222","CpVD57"	0.16782	0.16782	5.06773	0.16782	0.16782	5.06771	258	0
Cp1002B_230	NA	NA	NA	0.9916	29	Cp1002B,"Cp162","Cp258","Cp262","Cp267","Cp29156","Cp31","Cp32","Cp33","Cp36","Cp48","Cp48252","CpC231","CpCIP5397","CpE19","CpE56","CpFRC41","CpI19","CpI37","CpMB14","CpMEX1","CpMEX25","CpMEX30","CpMEX9","CpN1","CpP54B96","CpPA01","CpPO222","CpVD57"	0.21898	0.21898	3.7905	0.21898	0.21898	3.79051	2	1	1. 0.49411;2. 100;3. 298;4. 100;5. 100;6. 298;7. 100;8. 298;9. 298;10. V;11. GTC
Cp1002B_49	NA	NA	NA	0.9916	29	Cp1002B,"Cp162","Cp258","Cp262","Cp267","Cp29156","Cp31","Cp32","Cp33","Cp36","Cp48","Cp48252","CpC231","CpCIP5397","CpE19","CpE56","CpFRC41","CpI19","CpI37","CpMB14","CpMEX1","CpMEX25","CpMEX30","CpMEX9","CpN1","CpP54B96","CpPA01","CpPO222","CpVD57"	0	0	1.68166	0	0	1.68165	258	0
Cp1002B_1426	NA	NA	NA	0.9916	29	Cp1002B,"Cp162","Cp258","Cp262","Cp267","Cp29156","Cp31","Cp32","Cp33","Cp36","Cp48","Cp48252","CpC231","CpCIP5397","CpE19","CpE56","CpFRC41","CpI19","CpI37","CpMB14","CpMEX1","CpMEX25","CpMEX30","CpMEX9","CpN1","CpP54B96","CpPA01","CpPO222","CpVD57"	0.07198	0.07198	4.03561	0.07198	0.07198	4.03562	2	2	1. 0.49927;2. 162;3. 484;4. 162;5. 162;6. 484;7. 162;8. 484;9. 484;10. A;11. GCC	1. 0.50414;2. 189;3. 565;4. 189;5. 189;6. 565;7. 189;8. 565;9. 565;10. A;11. GCA
Cp1002B_1291	NA	NA	NA	0.9917	29	Cp1002B,"Cp162","Cp258","Cp262","Cp267","Cp29156","Cp31","Cp32","Cp33","Cp36","Cp48","Cp48252","CpC231","CpCIP5397","CpE19","CpE56","CpFRC41","CpI19","CpI37","CpMB14","CpMEX1","CpMEX25","CpMEX30","CpMEX9","CpN1","CpP54B96","CpPA01","CpPO222","CpVD57"	0.216313	0.21626	3.0321	0.216307	0.21626	3.03207	258	0
Cp1002B_2085	NA	NA	NA	0.9918	29	Cp1002B,"Cp162","Cp258","Cp262","Cp267","Cp29156","Cp31","Cp32","Cp33","Cp36","Cp48","Cp48252","CpC231","CpCIP5397","CpE19","CpE56","CpFRC41","CpI19","CpI37","CpMB14","CpMEX1","CpMEX25","CpMEX30","CpMEX9","CpN1","CpP54B96","CpPA01","CpPO222","CpVD57"	1.29336	1	4.26994	0.99999	0.99999	4.26994	256	0
Cp1002B_1487	NA	NA	NA	0.9918	29	Cp1002B,"Cp162","Cp258","Cp262","Cp267","Cp29156","Cp31","Cp32","Cp33","Cp36","Cp48","Cp48252","CpC231","CpCIP5397","CpE19","CpE56","CpFRC41","CpI19","CpI37","CpMB14","CpMEX1","CpMEX25","CpMEX30","CpMEX9","CpN1","CpP54B96","CpPA01","CpPO222","CpVD57"	0.14101	0.14101	7.1336	0.14101	0.14101	7.13354	2	1	1. 0.45625;2. 262;3. 784;4. 262;5. 262;6. 784;7. 262;8. 784;9. 784;10. A;11. GCG
Cp1002B_2054	NA	NA	NA	0.9919	29	Cp1002B,"Cp162","Cp258","Cp262","Cp267","Cp29156","Cp31","Cp32","Cp33","Cp36","Cp48","Cp48252","CpC231","CpCIP5397","CpE19","CpE56","CpFRC41","CpI19","CpI37","CpMB14","CpMEX1","CpMEX25","CpMEX30","CpMEX9","CpN1","CpP54B96","CpPA01","CpPO222","CpVD57"	1.00003	1	4.80425	1	0.99999	4.80403	256	0
Cp1002B_620	NA	NA	NA	0.9919	29	Cp1002B,"Cp162","Cp258","Cp262","Cp267","Cp29156","Cp31","Cp32","Cp33","Cp36","Cp48","Cp48252","CpC231","CpCIP5397","CpE19","CpE56","CpFRC41","CpI19","CpI37","CpMB14","CpMEX1","CpMEX25","CpMEX30","CpMEX9","CpN1","CpP54B96","CpPA01","CpPO222","CpVD57"	0.18996	0.18996	4.42794	0.18996	0.18996	4.42794	258	0
Cp1002B_2195	NA	NA	NA	0.992	29	Cp1002B,"Cp162","Cp258","Cp262","Cp267","Cp29156","Cp31","Cp32","Cp33","Cp36","Cp48","Cp48252","CpC231","CpCIP5397","CpE19","CpE56","CpFRC41","CpI19","CpI37","CpMB14","CpMEX1","CpMEX25","CpMEX30","CpMEX9","CpN1","CpP54B96","CpPA01","CpPO222","CpVD57"	0.21417	0.21417	2.39647	0.21417	0.21417	2.39657	258	0
Cp1002B_1738	NA	NA	NA	0.9921	29	Cp1002B,"Cp162","Cp258","Cp262","Cp267","Cp29156","Cp31","Cp32","Cp33","Cp36","Cp48","Cp48252","CpC231","CpCIP5397","CpE19","CpE56","CpFRC41","CpI19","CpI37","CpMB14","CpMEX1","CpMEX25","CpMEX30","CpMEX9","CpN1","CpP54B96","CpPA01","CpPO222","CpVD57"	0.09607	0.09607	0.22736	0.09607	0.09607	0.22736	258	0
Cp1002B_1736	NA	NA	NA	0.9922	29	Cp1002B,"Cp162","Cp258","Cp262","Cp267","Cp29156","Cp31","Cp32","Cp33","Cp36","Cp48","Cp48252","CpC231","CpCIP5397","CpE19","CpE56","CpFRC41","CpI19","CpI37","CpMB14","CpMEX1","CpMEX25","CpMEX30","CpMEX9","CpN1","CpP54B96","CpPA01","CpPO222","CpVD57"	0.04209	0.04209	6.98694	0.0421187	0.04209	6.98695	258	0
Cp1002B_1661	NA	NA	NA	0.9922	29	Cp1002B,"Cp162","Cp258","Cp262","Cp267","Cp29156","Cp31","Cp32","Cp33","Cp36","Cp48","Cp48252","CpC231","CpCIP5397","CpE19","CpE56","CpFRC41","CpI19","CpI37","CpMB14","CpMEX1","CpMEX25","CpMEX30","CpMEX9","CpN1","CpP54B96","CpPA01","CpPO222","CpVD57"	0.51281	0.51281	2.09603	0.51281	0.51281	2.09606	2	1	1. 0.4481;2. 136;3. 406;4. 136;5. 136;6. 406;7. 136;8. 406;9. 406;10. N;11. AAC
Cp1002B_156	NA	NA	NA	0.9923	29	Cp1002B,"Cp162","Cp258","Cp262","Cp267","Cp29156","Cp31","Cp32","Cp33","Cp36","Cp48","Cp48252","CpC231","CpCIP5397","CpE19","CpE56","CpFRC41","CpI19","CpI37","CpMB14","CpMEX1","CpMEX25","CpMEX30","CpMEX9","CpN1","CpP54B96","CpPA01","CpPO222","CpVD57"	0.11651	0.11651	9.31595	0.11651	0.11651	9.31596	258	0
Cp1002B_593	NA	NA	NA	0.9923	29	Cp1002B,"Cp162","Cp258","Cp262","Cp267","Cp29156","Cp31","Cp32","Cp33","Cp36","Cp48","Cp48252","CpC231","CpCIP5397","CpE19","CpE56","CpFRC41","CpI19","CpI37","CpMB14","CpMEX1","CpMEX25","CpMEX30","CpMEX9","CpN1","CpP54B96","CpPA01","CpPO222","CpVD57"	0.08344	0.08344		0.08344	0.08344		258	0
Cp1002B_1446	NA	NA	NA	0.9923	20	Cp1002B,"Cp162","Cp262","Cp267","Cp29156","Cp48252","CpC231","CpE56","CpFRC41","CpI19","CpI37","CpMEX1","CpMEX25","CpMEX30","CpMEX9","CpN1","CpP54B96","CpPA01","CpPO222","CpVD57"	1.00519	1		0.998733	0.99873	9.04056	256	0
Cp1002B_1833	NA	NA	NA	0.9923	29	Cp1002B,"Cp162","Cp258","Cp262","Cp267","Cp29156","Cp31","Cp32","Cp33","Cp36","Cp48","Cp48252","CpC231","CpCIP5397","CpE19","CpE56","CpFRC41","CpI19","CpI37","CpMB14","CpMEX1","CpMEX25","CpMEX30","CpMEX9","CpN1","CpP54B96","CpPA01","CpPO222","CpVD57"	0.09028	0.09028		0.09028	0.09028		258	0
Cp1002B_1496	NA	NA	NA	0.9924	29	Cp1002B,"Cp162","Cp258","Cp262","Cp267","Cp29156","Cp31","Cp32","Cp33","Cp36","Cp48","Cp48252","CpC231","CpCIP5397","CpE19","CpE56","CpFRC41","CpI19","CpI37","CpMB14","CpMEX1","CpMEX25","CpMEX30","CpMEX9","CpN1","CpP54B96","CpPA01","CpPO222","CpVD57"	1	1		1	1		256	0
Cp1002B_1739	NA	NA	NA	0.9924	29	Cp1002B,"Cp162","Cp258","Cp262","Cp267","Cp29156","Cp31","Cp32","Cp33","Cp36","Cp48","Cp48252","CpC231","CpCIP5397","CpE19","CpE56","CpFRC41","CpI19","CpI37","CpMB14","CpMEX1","CpMEX25","CpMEX30","CpMEX9","CpN1","CpP54B96","CpPA01","CpPO222","CpVD57"	0.27208	0.27208		0.27208	0.27208		258	0
Cp1002B_1087	NA	NA	NA	0.9925	29	Cp1002B,"Cp162","Cp258","Cp262","Cp267","Cp29156","Cp31","Cp32","Cp33","Cp36","Cp48","Cp48252","CpC231","CpCIP5397","CpE19","CpE56","CpFRC41","CpI19","CpI37","CpMB14","CpMEX1","CpMEX25","CpMEX30","CpMEX9","CpN1","CpP54B96","CpPA01","CpPO222","CpVD57"	0.09119	0.09119	7.70378	0.0912064	0.0911973	7.70546	258	0
Cp1002B_2097	NA	NA	NA	0.9925	29	Cp1002B,"Cp162","Cp258","Cp262","Cp267","Cp29156","Cp31","Cp32","Cp33","Cp36","Cp48","Cp48252","CpC231","CpCIP5397","CpE19","CpE56","CpFRC41","CpI19","CpI37","CpMB14","CpMEX1","CpMEX25","CpMEX30","CpMEX9","CpN1","CpP54B96","CpPA01","CpPO222","CpVD57"	0.07829	0.07829	6.9914	0.07829	0.07829	6.99125	258	0
Cp1002B_787	NA	NA	NA	0.9925	29	Cp1002B,"Cp162","Cp258","Cp262","Cp267","Cp29156","Cp31","Cp32","Cp33","Cp36","Cp48","Cp48252","CpC231","CpCIP5397","CpE19","CpE56","CpFRC41","CpI19","CpI37","CpMB14","CpMEX1","CpMEX25","CpMEX30","CpMEX9","CpN1","CpP54B96","CpPA01","CpPO222","CpVD57"	0.06977	0.06977	2.76951	0.06977	0.06977	2.7695	258	0
Cp1002B_1365	NA	NA	NA	0.9926	29	Cp1002B,"Cp162","Cp258","Cp262","Cp267","Cp29156","Cp31","Cp32","Cp33","Cp36","Cp48","Cp48252","CpC231","CpCIP5397","CpE19","CpE56","CpFRC41","CpI19","CpI37","CpMB14","CpMEX1","CpMEX25","CpMEX30","CpMEX9","CpN1","CpP54B96","CpPA01","CpPO222","CpVD57"	0.44493	0.44493	1.09923	0.44493	0.44493	1.09923	258	0
Cp1002B_76	NA	NA	NA	0.9927	29	Cp1002B,"Cp162","Cp258","Cp262","Cp267","Cp29156","Cp31","Cp32","Cp33","Cp36","Cp48","Cp48252","CpC231","CpCIP5397","CpE19","CpE56","CpFRC41","CpI19","CpI37","CpMB14","CpMEX1","CpMEX25","CpMEX30","CpMEX9","CpN1","CpP54B96","CpPA01","CpPO222","CpVD57"	0.36164	0.36164		0.36163	0.36163		2	2	1. 0.41735;2. 306;3. 916;4. 306;5. 306;6. 916;7. 306;8. 916;9. 901;10. P;11. CCC	1. 0.42022;2. 316;3. 946;4. 316;5. 316;6. 946;7. 316;8. 946;9. 931;10. A;11. GCT
Cp1002B_1317	NA	NA	NA	0.9928	29	Cp1002B,"Cp162","Cp258","Cp262","Cp267","Cp29156","Cp31","Cp32","Cp33","Cp36","Cp48","Cp48252","CpC231","CpCIP5397","CpE19","CpE56","CpFRC41","CpI19","CpI37","CpMB14","CpMEX1","CpMEX25","CpMEX30","CpMEX9","CpN1","CpP54B96","CpPA01","CpPO222","CpVD57"	0	0	3.16766	0	0	3.16771	258	0
Cp1002B_636	NA	NA	NA	0.9928	29	Cp1002B,"Cp162","Cp258","Cp262","Cp267","Cp29156","Cp31","Cp32","Cp33","Cp36","Cp48","Cp48252","CpC231","CpCIP5397","CpE19","CpE56","CpFRC41","CpI19","CpI37","CpMB14","CpMEX1","CpMEX25","CpMEX30","CpMEX9","CpN1","CpP54B96","CpPA01","CpPO222","CpVD57"	1.26797	1	5.18329	0.99999	0.99999	5.18328	256	0
Cp1002B_1907	NA	NA	NA	0.9929	29	Cp1002B,"Cp162","Cp258","Cp262","Cp267","Cp29156","Cp31","Cp32","Cp33","Cp36","Cp48","Cp48252","CpC231","CpCIP5397","CpE19","CpE56","CpFRC41","CpI19","CpI37","CpMB14","CpMEX1","CpMEX25","CpMEX30","CpMEX9","CpN1","CpP54B96","CpPA01","CpPO222","CpVD57"	0.06089	0.06089		0.06089	0.06089		2306	0
Cp1002B_1669	NA	NA	NA	0.9929	29	Cp1002B,"Cp162","Cp258","Cp262","Cp267","Cp29156","Cp31","Cp32","Cp33","Cp36","Cp48","Cp48252","CpC231","CpCIP5397","CpE19","CpE56","CpFRC41","CpI19","CpI37","CpMB14","CpMEX1","CpMEX25","CpMEX30","CpMEX9","CpN1","CpP54B96","CpPA01","CpPO222","CpVD57"	0.115944	0.11584	5.59939	0.115848	0.11583	5.59944	258	0
Cp1002B_768	NA	NA	NA	0.993	29	Cp1002B,"Cp162","Cp258","Cp262","Cp267","Cp29156","Cp31","Cp32","Cp33","Cp36","Cp48","Cp48252","CpC231","CpCIP5397","CpE19","CpE56","CpFRC41","CpI19","CpI37","CpMB14","CpMEX1","CpMEX25","CpMEX30","CpMEX9","CpN1","CpP54B96","CpPA01","CpPO222","CpVD57"	0.06318	0.06318	7.08165	0.06318	0.06318	7.08096	2	1	1. 0.46523;2. 750;3. 2248;4. 750;5. 750;6. 2248;7. 764;8. 2290;9. 2179;10. A;11. GCG
Cp1002B_994	NA	NA	NA	0.993	29	Cp1002B,"Cp162","Cp258","Cp262","Cp267","Cp29156","Cp31","Cp32","Cp33","Cp36","Cp48","Cp48252","CpC231","CpCIP5397","CpE19","CpE56","CpFRC41","CpI19","CpI37","CpMB14","CpMEX1","CpMEX25","CpMEX30","CpMEX9","CpN1","CpP54B96","CpPA01","CpPO222","CpVD57"	0	0	3.31095	7e-05	0	3.31096	258	0
Cp1002B_308	NA	NA	NA	0.993	29	Cp1002B,"Cp162","Cp258","Cp262","Cp267","Cp29156","Cp31","Cp32","Cp33","Cp36","Cp48","Cp48252","CpC231","CpCIP5397","CpE19","CpE56","CpFRC41","CpI19","CpI37","CpMB14","CpMEX1","CpMEX25","CpMEX30","CpMEX9","CpN1","CpP54B96","CpPA01","CpPO222","CpVD57"	0.34217	0.34217	7.34273	0.34713	0.34152	7.34338	2	2	1. 0.44654;2. 144;3. 430;4. 144;5. 144;6. 430;7. 144;8. 430;9. 430;10. K;11. AAG	1. 0.44433;2. 198;3. 592;4. 198;5. 198;6. 592;7. 198;8. 592;9. 592;10. T;11. ACC
Cp1002B_826	NA	NA	NA	0.993	29	Cp1002B,"Cp162","Cp258","Cp262","Cp267","Cp29156","Cp31","Cp32","Cp33","Cp36","Cp48","Cp48252","CpC231","CpCIP5397","CpE19","CpE56","CpFRC41","CpI19","CpI37","CpMB14","CpMEX1","CpMEX25","CpMEX30","CpMEX9","CpN1","CpP54B96","CpPA01","CpPO222","CpVD57"	0.14817	0.14817		0.14817	0.14817		258	0
Cp1002B_1045	NA	NA	NA	0.993	29	Cp1002B,"Cp162","Cp258","Cp262","Cp267","Cp29156","Cp31","Cp32","Cp33","Cp36","Cp48","Cp48252","CpC231","CpCIP5397","CpE19","CpE56","CpFRC41","CpI19","CpI37","CpMB14","CpMEX1","CpMEX25","CpMEX30","CpMEX9","CpN1","CpP54B96","CpPA01","CpPO222","CpVD57"	0.43578	0.43578		0.43578	0.43578		258	0
Cp1002B_1013	NA	NA	NA	0.993	29	Cp1002B,"Cp162","Cp258","Cp262","Cp267","Cp29156","Cp31","Cp32","Cp33","Cp36","Cp48","Cp48252","CpC231","CpCIP5397","CpE19","CpE56","CpFRC41","CpI19","CpI37","CpMB14","CpMEX1","CpMEX25","CpMEX30","CpMEX9","CpN1","CpP54B96","CpPA01","CpPO222","CpVD57"	0.32449	0.32449	2.71998	0.32449	0.32449	2.71999	258	0
Cp1002B_1162	NA	NA	NA	0.9932	29	Cp1002B,"Cp162","Cp258","Cp262","Cp267","Cp29156","Cp31","Cp32","Cp33","Cp36","Cp48","Cp48252","CpC231","CpCIP5397","CpE19","CpE56","CpFRC41","CpI19","CpI37","CpMB14","CpMEX1","CpMEX25","CpMEX30","CpMEX9","CpN1","CpP54B96","CpPA01","CpPO222","CpVD57"	0.47957	0.47957		0.47956	0.47956		2	1	1. 0.43429;2. 157;3. 469;4. 157;5. 157;6. 469;7. 157;8. 469;9. 469;10. T;11. ACT
Cp1002B_1447	NA	NA	NA	0.9932	29	Cp1002B,"Cp162","Cp258","Cp262","Cp267","Cp29156","Cp31","Cp32","Cp33","Cp36","Cp48","Cp48252","CpC231","CpCIP5397","CpE19","CpE56","CpFRC41","CpI19","CpI37","CpMB14","CpMEX1","CpMEX25","CpMEX30","CpMEX9","CpN1","CpP54B96","CpPA01","CpPO222","CpVD57"	0.25237	0.25237		0.25238	0.25238		2	1	1. 0.45504;2. 38;3. 112;4. 38;5. 38;6. 112;7. 38;8. 112;9. 112;10. I;11. ATC
Cp1002B_596	NA	NA	NA	0.9933	29	Cp1002B,"Cp162","Cp258","Cp262","Cp267","Cp29156","Cp31","Cp32","Cp33","Cp36","Cp48","Cp48252","CpC231","CpCIP5397","CpE19","CpE56","CpFRC41","CpI19","CpI37","CpMB14","CpMEX1","CpMEX25","CpMEX30","CpMEX9","CpN1","CpP54B96","CpPA01","CpPO222","CpVD57"	0.22929	0.22929	7.25171	0.22929	0.22929	7.25172	258	0
Cp1002B_1134	NA	NA	NA	0.9934	29	Cp1002B,"Cp162","Cp258","Cp262","Cp267","Cp29156","Cp31","Cp32","Cp33","Cp36","Cp48","Cp48252","CpC231","CpCIP5397","CpE19","CpE56","CpFRC41","CpI19","CpI37","CpMB14","CpMEX1","CpMEX25","CpMEX30","CpMEX9","CpN1","CpP54B96","CpPA01","CpPO222","CpVD57"	0.15321	0.15321	3.3775	0.15323	0.15321	3.37813	258	0
Cp1002B_1974	NA	NA	NA	0.9935	29	Cp1002B,"Cp162","Cp258","Cp262","Cp267","Cp29156","Cp31","Cp32","Cp33","Cp36","Cp48","Cp48252","CpC231","CpCIP5397","CpE19","CpE56","CpFRC41","CpI19","CpI37","CpMB14","CpMEX1","CpMEX25","CpMEX30","CpMEX9","CpN1","CpP54B96","CpPA01","CpPO222","CpVD57"	0.0703	0.0703		0.0703093	0.0703		258	0
Cp1002B_307	NA	NA	NA	0.9935	29	Cp1002B,"Cp162","Cp258","Cp262","Cp267","Cp29156","Cp31","Cp32","Cp33","Cp36","Cp48","Cp48252","CpC231","CpCIP5397","CpE19","CpE56","CpFRC41","CpI19","CpI37","CpMB14","CpMEX1","CpMEX25","CpMEX30","CpMEX9","CpN1","CpP54B96","CpPA01","CpPO222","CpVD57"	0.17763	0.17763	5.69508	0.17763	0.17763	5.69509	258	0
Cp1002B_484	NA	NA	NA	0.9936	29	Cp1002B,"Cp162","Cp258","Cp262","Cp267","Cp29156","Cp31","Cp32","Cp33","Cp36","Cp48","Cp48252","CpC231","CpCIP5397","CpE19","CpE56","CpFRC41","CpI19","CpI37","CpMB14","CpMEX1","CpMEX25","CpMEX30","CpMEX9","CpN1","CpP54B96","CpPA01","CpPO222","CpVD57"	0.12236	0.12236	2.88709	0.12236	0.12236	2.88715	258	0
Cp1002B_1435	NA	NA	NA	0.9936	29	Cp1002B,"Cp162","Cp258","Cp262","Cp267","Cp29156","Cp31","Cp32","Cp33","Cp36","Cp48","Cp48252","CpC231","CpCIP5397","CpE19","CpE56","CpFRC41","CpI19","CpI37","CpMB14","CpMEX1","CpMEX25","CpMEX30","CpMEX9","CpN1","CpP54B96","CpPA01","CpPO222","CpVD57"	0.31067	0.31067		0.31067	0.31067		258	0
Cp1002B_373	NA	NA	NA	0.9936	29	Cp1002B,"Cp162","Cp258","Cp262","Cp267","Cp29156","Cp31","Cp32","Cp33","Cp36","Cp48","Cp48252","CpC231","CpCIP5397","CpE19","CpE56","CpFRC41","CpI19","CpI37","CpMB14","CpMEX1","CpMEX25","CpMEX30","CpMEX9","CpN1","CpP54B96","CpPA01","CpPO222","CpVD57"	0	0		0	0		258	0
Cp1002B_1440	NA	NA	NA	0.9936	29	Cp1002B,"Cp162","Cp258","Cp262","Cp267","Cp29156","Cp31","Cp32","Cp33","Cp36","Cp48","Cp48252","CpC231","CpCIP5397","CpE19","CpE56","CpFRC41","CpI19","CpI37","CpMB14","CpMEX1","CpMEX25","CpMEX30","CpMEX9","CpN1","CpP54B96","CpPA01","CpPO222","CpVD57"	0.03942	0.03942		0.03942	0.03942		258	0
Cp1002B_55	NA	NA	NA	0.9936	29	Cp1002B,"Cp162","Cp258","Cp262","Cp267","Cp29156","Cp31","Cp32","Cp33","Cp36","Cp48","Cp48252","CpC231","CpCIP5397","CpE19","CpE56","CpFRC41","CpI19","CpI37","CpMB14","CpMEX1","CpMEX25","CpMEX30","CpMEX9","CpN1","CpP54B96","CpPA01","CpPO222","CpVD57"	0.26432	0.26432		0.26432	0.26432		258	0
Cp1002B_1260	NA	NA	NA	0.9936	29	Cp1002B,"Cp162","Cp258","Cp262","Cp267","Cp29156","Cp31","Cp32","Cp33","Cp36","Cp48","Cp48252","CpC231","CpCIP5397","CpE19","CpE56","CpFRC41","CpI19","CpI37","CpMB14","CpMEX1","CpMEX25","CpMEX30","CpMEX9","CpN1","CpP54B96","CpPA01","CpPO222","CpVD57"	0.38756	0.38756	1.13924	0.38756	0.38756	1.13924	2	1	1. 0.44259;2. 13;3. 37;4. 13;5. 13;6. 37;7. 13;8. 37;9. 37;10. N;11. AAT
Cp1002B_109	NA	NA	NA	0.9937	29	Cp1002B,"Cp162","Cp258","Cp262","Cp267","Cp29156","Cp31","Cp32","Cp33","Cp36","Cp48","Cp48252","CpC231","CpCIP5397","CpE19","CpE56","CpFRC41","CpI19","CpI37","CpMB14","CpMEX1","CpMEX25","CpMEX30","CpMEX9","CpN1","CpP54B96","CpPA01","CpPO222","CpVD57"	0.824725	0.30399	3.65877	0.43238	0.30399	3.65873	258	0
Cp1002B_1029	NA	NA	NA	0.9937	29	Cp1002B,"Cp162","Cp258","Cp262","Cp267","Cp29156","Cp31","Cp32","Cp33","Cp36","Cp48","Cp48252","CpC231","CpCIP5397","CpE19","CpE56","CpFRC41","CpI19","CpI37","CpMB14","CpMEX1","CpMEX25","CpMEX30","CpMEX9","CpN1","CpP54B96","CpPA01","CpPO222","CpVD57"	0	0	1.16151	0	0	1.16151	258	0
Cp1002B_216	NA	NA	NA	0.9937	29	Cp1002B,"Cp162","Cp258","Cp262","Cp267","Cp29156","Cp31","Cp32","Cp33","Cp36","Cp48","Cp48252","CpC231","CpCIP5397","CpE19","CpE56","CpFRC41","CpI19","CpI37","CpMB14","CpMEX1","CpMEX25","CpMEX30","CpMEX9","CpN1","CpP54B96","CpPA01","CpPO222","CpVD57"	0.04459	0.04459		0.04459	0.04459		258	0
Cp1002B_829	NA	NA	NA	0.9938	29	Cp1002B,"Cp162","Cp258","Cp262","Cp267","Cp29156","Cp31","Cp32","Cp33","Cp36","Cp48","Cp48252","CpC231","CpCIP5397","CpE19","CpE56","CpFRC41","CpI19","CpI37","CpMB14","CpMEX1","CpMEX25","CpMEX30","CpMEX9","CpN1","CpP54B96","CpPA01","CpPO222","CpVD57"	0.24575	0.24575		0.24576	0.24576		258	0
Cp1002B_2126	NA	NA	NA	0.9938	29	Cp1002B,"Cp162","Cp258","Cp262","Cp267","Cp29156","Cp31","Cp32","Cp33","Cp36","Cp48","Cp48252","CpC231","CpCIP5397","CpE19","CpE56","CpFRC41","CpI19","CpI37","CpMB14","CpMEX1","CpMEX25","CpMEX30","CpMEX9","CpN1","CpP54B96","CpPA01","CpPO222","CpVD57"	1	1		1	1		256	0
Cp1002B_571	NA	NA	NA	0.9938	29	Cp1002B,"Cp162","Cp258","Cp262","Cp267","Cp29156","Cp31","Cp32","Cp33","Cp36","Cp48","Cp48252","CpC231","CpCIP5397","CpE19","CpE56","CpFRC41","CpI19","CpI37","CpMB14","CpMEX1","CpMEX25","CpMEX30","CpMEX9","CpN1","CpP54B96","CpPA01","CpPO222","CpVD57"	0.5365	0.5365	9.78501	0.5365	0.5365	9.78493	258	0
Cp1002B_1981	NA	NA	NA	0.9939	29	Cp1002B,"Cp162","Cp258","Cp262","Cp267","Cp29156","Cp31","Cp32","Cp33","Cp36","Cp48","Cp48252","CpC231","CpCIP5397","CpE19","CpE56","CpFRC41","CpI19","CpI37","CpMB14","CpMEX1","CpMEX25","CpMEX30","CpMEX9","CpN1","CpP54B96","CpPA01","CpPO222","CpVD57"	0.13634	0.13634	7.76599	0.13634	0.13634	7.76587	2	1	1. 0.51967;2. 1052;3. 3154;4. 1052;5. 1052;6. 3154;7. 1052;8. 3154;9. 3154;10. L;11. CTA
Cp1002B_314	NA	NA	NA	0.9939	29	Cp1002B,"Cp162","Cp258","Cp262","Cp267","Cp29156","Cp31","Cp32","Cp33","Cp36","Cp48","Cp48252","CpC231","CpCIP5397","CpE19","CpE56","CpFRC41","CpI19","CpI37","CpMB14","CpMEX1","CpMEX25","CpMEX30","CpMEX9","CpN1","CpP54B96","CpPA01","CpPO222","CpVD57"	0.17493	0.17491		0.26396	0.17491		258	0
Cp1002B_1380	NA	NA	NA	0.9939	29	Cp1002B,"Cp162","Cp258","Cp262","Cp267","Cp29156","Cp31","Cp32","Cp33","Cp36","Cp48","Cp48252","CpC231","CpCIP5397","CpE19","CpE56","CpFRC41","CpI19","CpI37","CpMB14","CpMEX1","CpMEX25","CpMEX30","CpMEX9","CpN1","CpP54B96","CpPA01","CpPO222","CpVD57"	0.15062	0.15062		0.15062	0.15062		258	0
Cp1002B_1924	NA	NA	NA	0.9939	29	Cp1002B,"Cp162","Cp258","Cp262","Cp267","Cp29156","Cp31","Cp32","Cp33","Cp36","Cp48","Cp48252","CpC231","CpCIP5397","CpE19","CpE56","CpFRC41","CpI19","CpI37","CpMB14","CpMEX1","CpMEX25","CpMEX30","CpMEX9","CpN1","CpP54B96","CpPA01","CpPO222","CpVD57"	0.25016	0.25016	4.69131	0.25016	0.25016	4.69131	258	0
Cp1002B_744	NA	NA	NA	0.9939	29	Cp1002B,"Cp162","Cp258","Cp262","Cp267","Cp29156","Cp31","Cp32","Cp33","Cp36","Cp48","Cp48252","CpC231","CpCIP5397","CpE19","CpE56","CpFRC41","CpI19","CpI37","CpMB14","CpMEX1","CpMEX25","CpMEX30","CpMEX9","CpN1","CpP54B96","CpPA01","CpPO222","CpVD57"	0.13725	0.13725		0.13725	0.13725		258	0
Cp1002B_1547	NA	NA	NA	0.994	29	Cp1002B,"Cp162","Cp258","Cp262","Cp267","Cp29156","Cp31","Cp32","Cp33","Cp36","Cp48","Cp48252","CpC231","CpCIP5397","CpE19","CpE56","CpFRC41","CpI19","CpI37","CpMB14","CpMEX1","CpMEX25","CpMEX30","CpMEX9","CpN1","CpP54B96","CpPA01","CpPO222","CpVD57"	0.125235	0.12521	3.87157	0.12521	0.12521	3.87161	258	0
Cp1002B_1532	NA	NA	NA	0.994	29	Cp1002B,"Cp162","Cp258","Cp262","Cp267","Cp29156","Cp31","Cp32","Cp33","Cp36","Cp48","Cp48252","CpC231","CpCIP5397","CpE19","CpE56","CpFRC41","CpI19","CpI37","CpMB14","CpMEX1","CpMEX25","CpMEX30","CpMEX9","CpN1","CpP54B96","CpPA01","CpPO222","CpVD57"	0.54306	0.54306	5.03037	0.54306	0.54306	5.03038	258	0
Cp1002B_1053	NA	NA	NA	0.994	29	Cp1002B,"Cp162","Cp258","Cp262","Cp267","Cp29156","Cp31","Cp32","Cp33","Cp36","Cp48","Cp48252","CpC231","CpCIP5397","CpE19","CpE56","CpFRC41","CpI19","CpI37","CpMB14","CpMEX1","CpMEX25","CpMEX30","CpMEX9","CpN1","CpP54B96","CpPA01","CpPO222","CpVD57"	0.0431	0.0431	5.04812	0.0431	0.0431	5.04831	258	0
Cp1002B_2164	NA	NA	NA	0.9941	29	Cp1002B,"Cp162","Cp258","Cp262","Cp267","Cp29156","Cp31","Cp32","Cp33","Cp36","Cp48","Cp48252","CpC231","CpCIP5397","CpE19","CpE56","CpFRC41","CpI19","CpI37","CpMB14","CpMEX1","CpMEX25","CpMEX30","CpMEX9","CpN1","CpP54B96","CpPA01","CpPO222","CpVD57"	0.12933	0.12933	2.31664	0.12933	0.12933	2.31649	258	0
Cp1002B_562	NA	NA	NA	0.9941	29	Cp1002B,"Cp162","Cp258","Cp262","Cp267","Cp29156","Cp31","Cp32","Cp33","Cp36","Cp48","Cp48252","CpC231","CpCIP5397","CpE19","CpE56","CpFRC41","CpI19","CpI37","CpMB14","CpMEX1","CpMEX25","CpMEX30","CpMEX9","CpN1","CpP54B96","CpPA01","CpPO222","CpVD57"	0	0		0	0		258	0
Cp1002B_1626	NA	NA	NA	0.9941	29	Cp1002B,"Cp162","Cp258","Cp262","Cp267","Cp29156","Cp31","Cp32","Cp33","Cp36","Cp48","Cp48252","CpC231","CpCIP5397","CpE19","CpE56","CpFRC41","CpI19","CpI37","CpMB14","CpMEX1","CpMEX25","CpMEX30","CpMEX9","CpN1","CpP54B96","CpPA01","CpPO222","CpVD57"	1	1		1	1		256	0
Cp1002B_272	NA	NA	NA	0.9941	29	Cp1002B,"Cp162","Cp258","Cp262","Cp267","Cp29156","Cp31","Cp32","Cp33","Cp36","Cp48","Cp48252","CpC231","CpCIP5397","CpE19","CpE56","CpFRC41","CpI19","CpI37","CpMB14","CpMEX1","CpMEX25","CpMEX30","CpMEX9","CpN1","CpP54B96","CpPA01","CpPO222","CpVD57"	0.30671	0.30671		0.30671	0.30671		2	1	1. 0.47543;2. 287;3. 859;4. 287;5. 287;6. 859;7. 287;8. 859;9. 859;10. N;11. AAC
Cp1002B_1660	NA	NA	NA	0.9942	29	Cp1002B,"Cp162","Cp258","Cp262","Cp267","Cp29156","Cp31","Cp32","Cp33","Cp36","Cp48","Cp48252","CpC231","CpCIP5397","CpE19","CpE56","CpFRC41","CpI19","CpI37","CpMB14","CpMEX1","CpMEX25","CpMEX30","CpMEX9","CpN1","CpP54B96","CpPA01","CpPO222","CpVD57"	0.765724	0.416249	1.99954	0.500099	0.403656	1.99935	258	0
Cp1002B_511	NA	NA	NA	0.9942	29	Cp1002B,"Cp162","Cp258","Cp262","Cp267","Cp29156","Cp31","Cp32","Cp33","Cp36","Cp48","Cp48252","CpC231","CpCIP5397","CpE19","CpE56","CpFRC41","CpI19","CpI37","CpMB14","CpMEX1","CpMEX25","CpMEX30","CpMEX9","CpN1","CpP54B96","CpPA01","CpPO222","CpVD57"	0	0		0	0		258	0
Cp1002B_2005	NA	NA	NA	0.9942	29	Cp1002B,"Cp162","Cp258","Cp262","Cp267","Cp29156","Cp31","Cp32","Cp33","Cp36","Cp48","Cp48252","CpC231","CpCIP5397","CpE19","CpE56","CpFRC41","CpI19","CpI37","CpMB14","CpMEX1","CpMEX25","CpMEX30","CpMEX9","CpN1","CpP54B96","CpPA01","CpPO222","CpVD57"	0.910693	0.91062	3.33257	0.910646	0.910601	3.33258	256	0
Cp1002B_1845	NA	NA	NA	0.9944	29	Cp1002B,"Cp162","Cp258","Cp262","Cp267","Cp29156","Cp31","Cp32","Cp33","Cp36","Cp48","Cp48252","CpC231","CpCIP5397","CpE19","CpE56","CpFRC41","CpI19","CpI37","CpMB14","CpMEX1","CpMEX25","CpMEX30","CpMEX9","CpN1","CpP54B96","CpPA01","CpPO222","CpVD57"	0.34051	0.11951	4.09037	0.24587	0.11951	4.09036	258	0
Cp1002B_1346	NA	NA	NA	0.9944	29	Cp1002B,"Cp162","Cp258","Cp262","Cp267","Cp29156","Cp31","Cp32","Cp33","Cp36","Cp48","Cp48252","CpC231","CpCIP5397","CpE19","CpE56","CpFRC41","CpI19","CpI37","CpMB14","CpMEX1","CpMEX25","CpMEX30","CpMEX9","CpN1","CpP54B96","CpPA01","CpPO222","CpVD57"	0.32678	0.32678	5.75405	0.32678	0.32678	5.7539	2	1	1. 0.4691;2. 368;3. 1102;4. 368;5. 368;6. 1102;7. 368;8. 1102;9. 1102;10. T;11. ACG
Cp1002B_1010	NA	NA	NA	0.9944	29	Cp1002B,"Cp162","Cp258","Cp262","Cp267","Cp29156","Cp31","Cp32","Cp33","Cp36","Cp48","Cp48252","CpC231","CpCIP5397","CpE19","CpE56","CpFRC41","CpI19","CpI37","CpMB14","CpMEX1","CpMEX25","CpMEX30","CpMEX9","CpN1","CpP54B96","CpPA01","CpPO222","CpVD57"	0.13458	0.13458	5.98535	0.1346	0.1346	5.98504	2	4	1. 0.43773;2. 466;3. 1396;4. 466;5. 466;6. 1396;7. 473;8. 1417;9. 193;10. L;11. CTC	1. 0.43911;2. 732;3. 2194;4. 732;5. 732;6. 2194;7. 739;8. 2215;9. 991;10. M;11. ATG	1. 0.43691;2. 735;3. 2203;4. 735;5. 735;6. 2203;7. 742;8. 2224;9. 1000;10. K;11. AAA	1. 0.44179;2. 971;3. 2911;4. 971;5. 971;6. 2911;7. 978;8. 2932;9. 1708;10. Q;11. CAG
Cp1002B_294	NA	NA	NA	0.9945	29	Cp1002B,"Cp162","Cp258","Cp262","Cp267","Cp29156","Cp31","Cp32","Cp33","Cp36","Cp48","Cp48252","CpC231","CpCIP5397","CpE19","CpE56","CpFRC41","CpI19","CpI37","CpMB14","CpMEX1","CpMEX25","CpMEX30","CpMEX9","CpN1","CpP54B96","CpPA01","CpPO222","CpVD57"	0.07313	0.07313		0.0731293	0.0731293		258	0
Cp1002B_870	NA	NA	NA	0.9945	29	Cp1002B,"Cp162","Cp258","Cp262","Cp267","Cp29156","Cp31","Cp32","Cp33","Cp36","Cp48","Cp48252","CpC231","CpCIP5397","CpE19","CpE56","CpFRC41","CpI19","CpI37","CpMB14","CpMEX1","CpMEX25","CpMEX30","CpMEX9","CpN1","CpP54B96","CpPA01","CpPO222","CpVD57"	0.26841	0.26841		0.26841	0.26841		258	0
Cp1002B_673	NA	NA	NA	0.9945	28	Cp1002B,"Cp162","Cp258","Cp262","Cp267","Cp29156","Cp31","Cp32","Cp33","Cp36","Cp48","Cp48252","CpC231","CpCIP5397","CpE56","CpFRC41","CpI19","CpI37","CpMB14","CpMEX1","CpMEX25","CpMEX30","CpMEX9","CpN1","CpP54B96","CpPA01","CpPO222","CpVD57"	0.15576	0.15576	7.35183	0.15576	0.15576	7.35181	2306	0
Cp1002B_1724	NA	NA	NA	0.9946	29	Cp1002B,"Cp162","Cp258","Cp262","Cp267","Cp29156","Cp31","Cp32","Cp33","Cp36","Cp48","Cp48252","CpC231","CpCIP5397","CpE19","CpE56","CpFRC41","CpI19","CpI37","CpMB14","CpMEX1","CpMEX25","CpMEX30","CpMEX9","CpN1","CpP54B96","CpPA01","CpPO222","CpVD57"	1	0.37244	1.16716	0.6085	0.37243	1.16716	256	0
Cp1002B_11	NA	NA	NA	0.9946	29	Cp1002B,"Cp162","Cp258","Cp262","Cp267","Cp29156","Cp31","Cp32","Cp33","Cp36","Cp48","Cp48252","CpC231","CpCIP5397","CpE19","CpE56","CpFRC41","CpI19","CpI37","CpMB14","CpMEX1","CpMEX25","CpMEX30","CpMEX9","CpN1","CpP54B96","CpPA01","CpPO222","CpVD57"	0.529352	0.087823	3.56219	0.529434	0.08782	3.5619	2	1	1. 0.68539;2. 46;3. 136;4. 71;5. 71;6. 211;7. 71;8. 211;9. 136;10. H;11. CAC
Cp1002B_1000	NA	NA	NA	0.9946	29	Cp1002B,"Cp162","Cp258","Cp262","Cp267","Cp29156","Cp31","Cp32","Cp33","Cp36","Cp48","Cp48252","CpC231","CpCIP5397","CpE19","CpE56","CpFRC41","CpI19","CpI37","CpMB14","CpMEX1","CpMEX25","CpMEX30","CpMEX9","CpN1","CpP54B96","CpPA01","CpPO222","CpVD57"	0.10782	0.10782	8.22448	0.10782	0.10782	8.2244	258	0
Cp1002B_2027	NA	NA	NA	0.9946	29	Cp1002B,"Cp162","Cp258","Cp262","Cp267","Cp29156","Cp31","Cp32","Cp33","Cp36","Cp48","Cp48252","CpC231","CpCIP5397","CpE19","CpE56","CpFRC41","CpI19","CpI37","CpMB14","CpMEX1","CpMEX25","CpMEX30","CpMEX9","CpN1","CpP54B96","CpPA01","CpPO222","CpVD57"	0.43957	0.43957		0.439576	0.43957		258	0
Cp1002B_1337	NA	NA	NA	0.9947	29	Cp1002B,"Cp162","Cp258","Cp262","Cp267","Cp29156","Cp31","Cp32","Cp33","Cp36","Cp48","Cp48252","CpC231","CpCIP5397","CpE19","CpE56","CpFRC41","CpI19","CpI37","CpMB14","CpMEX1","CpMEX25","CpMEX30","CpMEX9","CpN1","CpP54B96","CpPA01","CpPO222","CpVD57"	0.22465	0.22465	5.57266	0.22465	0.22465	5.57261	258	0
Cp1002B_1157	NA	NA	NA	0.9947	29	Cp1002B,"Cp162","Cp258","Cp262","Cp267","Cp29156","Cp31","Cp32","Cp33","Cp36","Cp48","Cp48252","CpC231","CpCIP5397","CpE19","CpE56","CpFRC41","CpI19","CpI37","CpMB14","CpMEX1","CpMEX25","CpMEX30","CpMEX9","CpN1","CpP54B96","CpPA01","CpPO222","CpVD57"	0	0	1.79475	0	0	1.79476	258	0
Cp1002B_144	NA	NA	NA	0.9947	29	Cp1002B,"Cp162","Cp258","Cp262","Cp267","Cp29156","Cp31","Cp32","Cp33","Cp36","Cp48","Cp48252","CpC231","CpCIP5397","CpE19","CpE56","CpFRC41","CpI19","CpI37","CpMB14","CpMEX1","CpMEX25","CpMEX30","CpMEX9","CpN1","CpP54B96","CpPA01","CpPO222","CpVD57"	0.5557	0.18124		0.5557	0.18124		2050	1	1. 0.68325;2. 155;3. 463;4. 155;5. 155;6. 463;7. 155;8. 463;9. 463;10. S;11. AGT
Cp1002B_1123	NA	NA	NA	0.9947	29	Cp1002B,"Cp162","Cp258","Cp262","Cp267","Cp29156","Cp31","Cp32","Cp33","Cp36","Cp48","Cp48252","CpC231","CpCIP5397","CpE19","CpE56","CpFRC41","CpI19","CpI37","CpMB14","CpMEX1","CpMEX25","CpMEX30","CpMEX9","CpN1","CpP54B96","CpPA01","CpPO222","CpVD57"	0	0	5.40439	0	0	5.40444	258	0
Cp1002B_1367	NA	NA	NA	0.9947	29	Cp1002B,"Cp162","Cp258","Cp262","Cp267","Cp29156","Cp31","Cp32","Cp33","Cp36","Cp48","Cp48252","CpC231","CpCIP5397","CpE19","CpE56","CpFRC41","CpI19","CpI37","CpMB14","CpMEX1","CpMEX25","CpMEX30","CpMEX9","CpN1","CpP54B96","CpPA01","CpPO222","CpVD57"	0.32194	0.32194		0.32194	0.32194		258	0
Cp1002B_1637	NA	NA	NA	0.9947	29	Cp1002B,"Cp162","Cp258","Cp262","Cp267","Cp29156","Cp31","Cp32","Cp33","Cp36","Cp48","Cp48252","CpC231","CpCIP5397","CpE19","CpE56","CpFRC41","CpI19","CpI37","CpMB14","CpMEX1","CpMEX25","CpMEX30","CpMEX9","CpN1","CpP54B96","CpPA01","CpPO222","CpVD57"	0.170297	0.16977	0.48642	0.30021	0.16976	0.48642	258	0
Cp1002B_1640	NA	NA	NA	0.9948	29	Cp1002B,"Cp162","Cp258","Cp262","Cp267","Cp29156","Cp31","Cp32","Cp33","Cp36","Cp48","Cp48252","CpC231","CpCIP5397","CpE19","CpE56","CpFRC41","CpI19","CpI37","CpMB14","CpMEX1","CpMEX25","CpMEX30","CpMEX9","CpN1","CpP54B96","CpPA01","CpPO222","CpVD57"	1	1	0.0001	1	1	0.0001	2304	0
Cp1002B_2032	NA	NA	NA	0.9948	29	Cp1002B,"Cp162","Cp258","Cp262","Cp267","Cp29156","Cp31","Cp32","Cp33","Cp36","Cp48","Cp48252","CpC231","CpCIP5397","CpE19","CpE56","CpFRC41","CpI19","CpI37","CpMB14","CpMEX1","CpMEX25","CpMEX30","CpMEX9","CpN1","CpP54B96","CpPA01","CpPO222","CpVD57"	0.00015	0.00015	2.82272	0.4005	0	0.92233	258	0
Cp1002B_295	NA	NA	NA	0.995	29	Cp1002B,"Cp162","Cp258","Cp262","Cp267","Cp29156","Cp31","Cp32","Cp33","Cp36","Cp48","Cp48252","CpC231","CpCIP5397","CpE19","CpE56","CpFRC41","CpI19","CpI37","CpMB14","CpMEX1","CpMEX25","CpMEX30","CpMEX9","CpN1","CpP54B96","CpPA01","CpPO222","CpVD57"	0.10654	0.10654	5.02657	0.10654	0.10654	5.02661	258	0
Cp1002B_2148	NA	NA	NA	0.995	21	Cp1002B,"Cp162","Cp262","Cp267","Cp29156","Cp31","Cp32","Cp33","Cp48252","CpC231","CpE56","CpFRC41","CpI19","CpMEX1","CpMEX25","CpMEX9","CpN1","CpP54B96","CpPA01","CpPO222","CpVD57"	0.40027	0.40027		0.40027	0.40027		258	0
Cp1002B_820	NA	NA	NA	0.995	29	Cp1002B,"Cp162","Cp258","Cp262","Cp267","Cp29156","Cp31","Cp32","Cp33","Cp36","Cp48","Cp48252","CpC231","CpCIP5397","CpE19","CpE56","CpFRC41","CpI19","CpI37","CpMB14","CpMEX1","CpMEX25","CpMEX30","CpMEX9","CpN1","CpP54B96","CpPA01","CpPO222","CpVD57"	0.06622	0.06622	8.86957	0.06622	0.06622	8.86966	258	0
Cp1002B_1475	NA	NA	NA	0.995	29	Cp1002B,"Cp162","Cp258","Cp262","Cp267","Cp29156","Cp31","Cp32","Cp33","Cp36","Cp48","Cp48252","CpC231","CpCIP5397","CpE19","CpE56","CpFRC41","CpI19","CpI37","CpMB14","CpMEX1","CpMEX25","CpMEX30","CpMEX9","CpN1","CpP54B96","CpPA01","CpPO222","CpVD57"	0.25652	0.25652	8.16916	0.25652	0.25652	8.1691	258	0
Cp1002B_1513	NA	NA	NA	0.995	29	Cp1002B,"Cp162","Cp258","Cp262","Cp267","Cp29156","Cp31","Cp32","Cp33","Cp36","Cp48","Cp48252","CpC231","CpCIP5397","CpE19","CpE56","CpFRC41","CpI19","CpI37","CpMB14","CpMEX1","CpMEX25","CpMEX30","CpMEX9","CpN1","CpP54B96","CpPA01","CpPO222","CpVD57"	0.09316	0.09316	2.69073	0.0931691	0.09316	2.69076	258	0
Cp1002B_2028	NA	NA	NA	0.995	29	Cp1002B,"Cp162","Cp258","Cp262","Cp267","Cp29156","Cp31","Cp32","Cp33","Cp36","Cp48","Cp48252","CpC231","CpCIP5397","CpE19","CpE56","CpFRC41","CpI19","CpI37","CpMB14","CpMEX1","CpMEX25","CpMEX30","CpMEX9","CpN1","CpP54B96","CpPA01","CpPO222","CpVD57"	0.1455	0.1455	5.6431	0.1455	0.1455	5.6431	258	0
Cp1002B_976	NA	NA	NA	0.9952	29	Cp1002B,"Cp162","Cp258","Cp262","Cp267","Cp29156","Cp31","Cp32","Cp33","Cp36","Cp48","Cp48252","CpC231","CpCIP5397","CpE19","CpE56","CpFRC41","CpI19","CpI37","CpMB14","CpMEX1","CpMEX25","CpMEX30","CpMEX9","CpN1","CpP54B96","CpPA01","CpPO222","CpVD57"	0.24632	0.24632		0.24632	0.24632		258	0
Cp1002B_1884	NA	NA	NA	0.9952	29	Cp1002B,"Cp162","Cp258","Cp262","Cp267","Cp29156","Cp31","Cp32","Cp33","Cp36","Cp48","Cp48252","CpC231","CpCIP5397","CpE19","CpE56","CpFRC41","CpI19","CpI37","CpMB14","CpMEX1","CpMEX25","CpMEX30","CpMEX9","CpN1","CpP54B96","CpPA01","CpPO222","CpVD57"	0.23663	0.23663	4.68692	0.23663	0.23663	4.68693	258	0
Cp1002B_2192	NA	NA	NA	0.9952	29	Cp1002B,"Cp162","Cp258","Cp262","Cp267","Cp29156","Cp31","Cp32","Cp33","Cp36","Cp48","Cp48252","CpC231","CpCIP5397","CpE19","CpE56","CpFRC41","CpI19","CpI37","CpMB14","CpMEX1","CpMEX25","CpMEX30","CpMEX9","CpN1","CpP54B96","CpPA01","CpPO222","CpVD57"	1.10186	1	3.59158	1	1	3.59157	256	0
Cp1002B_2120	NA	NA	NA	0.9953	29	Cp1002B,"Cp162","Cp258","Cp262","Cp267","Cp29156","Cp31","Cp32","Cp33","Cp36","Cp48","Cp48252","CpC231","CpCIP5397","CpE19","CpE56","CpFRC41","CpI19","CpI37","CpMB14","CpMEX1","CpMEX25","CpMEX30","CpMEX9","CpN1","CpP54B96","CpPA01","CpPO222","CpVD57"	0.10154	0.10154		0.10154	0.10154		258	0
Cp1002B_2198	NA	NA	NA	0.9953	28	Cp1002B,"Cp162","Cp258","Cp262","Cp267","Cp29156","Cp31","Cp32","Cp33","Cp36","Cp48","Cp48252","CpC231","CpCIP5397","CpE19","CpE56","CpFRC41","CpI19","CpI37","CpMB14","CpMEX1","CpMEX25","CpMEX9","CpN1","CpP54B96","CpPA01","CpPO222","CpVD57"	0.854696	0.85433	8.6797	0.854333	0.85433	8.6797	256	0
Cp1002B_1714	NA	NA	NA	0.9953	29	Cp1002B,"Cp162","Cp258","Cp262","Cp267","Cp29156","Cp31","Cp32","Cp33","Cp36","Cp48","Cp48252","CpC231","CpCIP5397","CpE19","CpE56","CpFRC41","CpI19","CpI37","CpMB14","CpMEX1","CpMEX25","CpMEX30","CpMEX9","CpN1","CpP54B96","CpPA01","CpPO222","CpVD57"	0.25654	0.25654		0.25654	0.25654		258	0
Cp1002B_1085	NA	NA	NA	0.9955	29	Cp1002B,"Cp162","Cp258","Cp262","Cp267","Cp29156","Cp31","Cp32","Cp33","Cp36","Cp48","Cp48252","CpC231","CpCIP5397","CpE19","CpE56","CpFRC41","CpI19","CpI37","CpMB14","CpMEX1","CpMEX25","CpMEX30","CpMEX9","CpN1","CpP54B96","CpPA01","CpPO222","CpVD57"	0.07868	0.07868	3.50682	0.07868	0.07868	3.50627	258	0
Cp1002B_1746	NA	NA	NA	0.9955	29	Cp1002B,"Cp162","Cp258","Cp262","Cp267","Cp29156","Cp31","Cp32","Cp33","Cp36","Cp48","Cp48252","CpC231","CpCIP5397","CpE19","CpE56","CpFRC41","CpI19","CpI37","CpMB14","CpMEX1","CpMEX25","CpMEX30","CpMEX9","CpN1","CpP54B96","CpPA01","CpPO222","CpVD57"	0.13641	0.13641	7.16558	0.13641	0.13641	7.16518	2	1	1. 0.55048;2. 656;3. 1966;4. 656;5. 656;6. 1966;7. 656;8. 1966;9. 1966;10. V;11. GTG
Cp1002B_1460	NA	NA	NA	0.9955	29	Cp1002B,"Cp162","Cp258","Cp262","Cp267","Cp29156","Cp31","Cp32","Cp33","Cp36","Cp48","Cp48252","CpC231","CpCIP5397","CpE19","CpE56","CpFRC41","CpI19","CpI37","CpMB14","CpMEX1","CpMEX25","CpMEX30","CpMEX9","CpN1","CpP54B96","CpPA01","CpPO222","CpVD57"	0.16517	0.16517		0.16517	0.16517		258	0
Cp1002B_2194	NA	NA	NA	0.9955	29	Cp1002B,"Cp162","Cp258","Cp262","Cp267","Cp29156","Cp31","Cp32","Cp33","Cp36","Cp48","Cp48252","CpC231","CpCIP5397","CpE19","CpE56","CpFRC41","CpI19","CpI37","CpMB14","CpMEX1","CpMEX25","CpMEX30","CpMEX9","CpN1","CpP54B96","CpPA01","CpPO222","CpVD57"	0.10272	0.10272	4.94014	0.10272	0.10272	4.94022	258	0
Cp1002B_166	NA	NA	NA	0.9955	29	Cp1002B,"Cp162","Cp258","Cp262","Cp267","Cp29156","Cp31","Cp32","Cp33","Cp36","Cp48","Cp48252","CpC231","CpCIP5397","CpE19","CpE56","CpFRC41","CpI19","CpI37","CpMB14","CpMEX1","CpMEX25","CpMEX30","CpMEX9","CpN1","CpP54B96","CpPA01","CpPO222","CpVD57"	0.09177	0.09177		0.09177	0.09177		258	0
Cp1002B_1177	NA	NA	NA	0.9955	28	Cp1002B,"Cp162","Cp258","Cp262","Cp267","Cp29156","Cp31","Cp32","Cp33","Cp36","Cp48","Cp48252","CpC231","CpCIP5397","CpE19","CpE56","CpFRC41","CpI19","CpI37","CpMB14","CpMEX1","CpMEX25","CpMEX9","CpN1","CpP54B96","CpPA01","CpPO222","CpVD57"	0	0		0	0		258	0
Cp1002B_707	NA	NA	NA	0.9955	29	Cp1002B,"Cp162","Cp258","Cp262","Cp267","Cp29156","Cp31","Cp32","Cp33","Cp36","Cp48","Cp48252","CpC231","CpCIP5397","CpE19","CpE56","CpFRC41","CpI19","CpI37","CpMB14","CpMEX1","CpMEX25","CpMEX30","CpMEX9","CpN1","CpP54B96","CpPA01","CpPO222","CpVD57"	0.3395	0.3395	1.4811	0.3395	0.3395	1.4811	258	0
Cp1002B_2022	NA	NA	NA	0.9956	29	Cp1002B,"Cp162","Cp258","Cp262","Cp267","Cp29156","Cp31","Cp32","Cp33","Cp36","Cp48","Cp48252","CpC231","CpCIP5397","CpE19","CpE56","CpFRC41","CpI19","CpI37","CpMB14","CpMEX1","CpMEX25","CpMEX30","CpMEX9","CpN1","CpP54B96","CpPA01","CpPO222","CpVD57"	0.04389	0.04389	3.99902	0.04389	0.04389	3.99906	258	0
Cp1002B_89	NA	NA	NA	0.9956	29	Cp1002B,"Cp162","Cp258","Cp262","Cp267","Cp29156","Cp31","Cp32","Cp33","Cp36","Cp48","Cp48252","CpC231","CpCIP5397","CpE19","CpE56","CpFRC41","CpI19","CpI37","CpMB14","CpMEX1","CpMEX25","CpMEX30","CpMEX9","CpN1","CpP54B96","CpPA01","CpPO222","CpVD57"	0.381316	0.19067	2.62457	0.381308	0.19067	2.62462	2	1	1. 0.56103;2. 145;3. 433;4. 145;5. 145;6. 433;7. 145;8. 433;9. 433;10. D;11. GAT
Cp1002B_621	NA	NA	NA	0.9956	29	Cp1002B,"Cp162","Cp258","Cp262","Cp267","Cp29156","Cp31","Cp32","Cp33","Cp36","Cp48","Cp48252","CpC231","CpCIP5397","CpE19","CpE56","CpFRC41","CpI19","CpI37","CpMB14","CpMEX1","CpMEX25","CpMEX30","CpMEX9","CpN1","CpP54B96","CpPA01","CpPO222","CpVD57"	0.03585	0.03585	4.67894	0.03585	0.03585	4.67894	258	0
Cp1002B_704	NA	NA	NA	0.9956	29	Cp1002B,"Cp162","Cp258","Cp262","Cp267","Cp29156","Cp31","Cp32","Cp33","Cp36","Cp48","Cp48252","CpC231","CpCIP5397","CpE19","CpE56","CpFRC41","CpI19","CpI37","CpMB14","CpMEX1","CpMEX25","CpMEX30","CpMEX9","CpN1","CpP54B96","CpPA01","CpPO222","CpVD57"	0.536043	0.17313		0.536028	0.173127		2	3	1. 0.63587;2. 335;3. 1003;4. 336;5. 336;6. 1006;7. 336;8. 1006;9. 1003;10. A;11. GCA	1. 0.63572;2. 351;3. 1051;4. 352;5. 352;6. 1054;7. 352;8. 1054;9. 1051;10. N;11. AAT	1. 0.63384;2. 376;3. 1126;4. 377;5. 377;6. 1129;7. 377;8. 1129;9. 1126;10. I;11. ATA
Cp1002B_798	NA	NA	NA	0.9956	29	Cp1002B,"Cp162","Cp258","Cp262","Cp267","Cp29156","Cp31","Cp32","Cp33","Cp36","Cp48","Cp48252","CpC231","CpCIP5397","CpE19","CpE56","CpFRC41","CpI19","CpI37","CpMB14","CpMEX1","CpMEX25","CpMEX30","CpMEX9","CpN1","CpP54B96","CpPA01","CpPO222","CpVD57"	0.122012	0.08485	5.77336	0.0848683	0.08485	5.77329	258	0
Cp1002B_278	NA	NA	NA	0.9956	29	Cp1002B,"Cp162","Cp258","Cp262","Cp267","Cp29156","Cp31","Cp32","Cp33","Cp36","Cp48","Cp48252","CpC231","CpCIP5397","CpE19","CpE56","CpFRC41","CpI19","CpI37","CpMB14","CpMEX1","CpMEX25","CpMEX30","CpMEX9","CpN1","CpP54B96","CpPA01","CpPO222","CpVD57"	0.22511	0.22511	4.11164	0.22513	0.22512	4.11235	258	0
Cp1002B_38	NA	NA	NA	0.9956	29	Cp1002B,"Cp162","Cp258","Cp262","Cp267","Cp29156","Cp31","Cp32","Cp33","Cp36","Cp48","Cp48252","CpC231","CpCIP5397","CpE19","CpE56","CpFRC41","CpI19","CpI37","CpMB14","CpMEX1","CpMEX25","CpMEX30","CpMEX9","CpN1","CpP54B96","CpPA01","CpPO222","CpVD57"	0.36529	0.36529		0.36529	0.36529		258	0
Cp1002B_1876	NA	NA	NA	0.9958	29	Cp1002B,"Cp162","Cp258","Cp262","Cp267","Cp29156","Cp31","Cp32","Cp33","Cp36","Cp48","Cp48252","CpC231","CpCIP5397","CpE19","CpE56","CpFRC41","CpI19","CpI37","CpMB14","CpMEX1","CpMEX25","CpMEX30","CpMEX9","CpN1","CpP54B96","CpPA01","CpPO222","CpVD57"	0.23525	0.23525	2.09804	0.235258	0.23525	2.09806	258	0
Cp1002B_1138	NA	NA	NA	0.9958	29	Cp1002B,"Cp162","Cp258","Cp262","Cp267","Cp29156","Cp31","Cp32","Cp33","Cp36","Cp48","Cp48252","CpC231","CpCIP5397","CpE19","CpE56","CpFRC41","CpI19","CpI37","CpMB14","CpMEX1","CpMEX25","CpMEX30","CpMEX9","CpN1","CpP54B96","CpPA01","CpPO222","CpVD57"	0.06639	0.06639	4.84322	0.06639	0.06639	4.84347	258	0
Cp1002B_2152	NA	NA	NA	0.9958	29	Cp1002B,"Cp162","Cp258","Cp262","Cp267","Cp29156","Cp31","Cp32","Cp33","Cp36","Cp48","Cp48252","CpC231","CpCIP5397","CpE19","CpE56","CpFRC41","CpI19","CpI37","CpMB14","CpMEX1","CpMEX25","CpMEX30","CpMEX9","CpN1","CpP54B96","CpPA01","CpPO222","CpVD57"	0.47264	0.47264	3.35582	0.47265	0.47265	3.35623	258	0
Cp1002B_706	NA	NA	NA	0.9958	29	Cp1002B,"Cp162","Cp258","Cp262","Cp267","Cp29156","Cp31","Cp32","Cp33","Cp36","Cp48","Cp48252","CpC231","CpCIP5397","CpE19","CpE56","CpFRC41","CpI19","CpI37","CpMB14","CpMEX1","CpMEX25","CpMEX30","CpMEX9","CpN1","CpP54B96","CpPA01","CpPO222","CpVD57"	0.41623	0.41623	2.20194	0.41622	0.41622	2.20196	2050	1	1. 0.41193;2. 118;3. 352;4. 118;5. 118;6. 352;7. 118;8. 352;9. 352;10. W;11. TGG
Cp1002B_78	NA	NA	NA	0.9958	29	Cp1002B,"Cp162","Cp258","Cp262","Cp267","Cp29156","Cp31","Cp32","Cp33","Cp36","Cp48","Cp48252","CpC231","CpCIP5397","CpE19","CpE56","CpFRC41","CpI19","CpI37","CpMB14","CpMEX1","CpMEX25","CpMEX30","CpMEX9","CpN1","CpP54B96","CpPA01","CpPO222","CpVD57"	0.13218	0.13218	5.42304	0.132199	0.132199	5.42345	2	2	1. 0.48334;2. 279;3. 835;4. 279;5. 279;6. 835;7. 279;8. 835;9. 835;10. S;11. TCA	1. 0.47851;2. 294;3. 880;4. 294;5. 294;6. 880;7. 294;8. 880;9. 880;10. S;11. TCG
Cp1002B_1300	NA	NA	NA	0.9958	29	Cp1002B,"Cp162","Cp258","Cp262","Cp267","Cp29156","Cp31","Cp32","Cp33","Cp36","Cp48","Cp48252","CpC231","CpCIP5397","CpE19","CpE56","CpFRC41","CpI19","CpI37","CpMB14","CpMEX1","CpMEX25","CpMEX30","CpMEX9","CpN1","CpP54B96","CpPA01","CpPO222","CpVD57"	0.10252	0.10216	4.83687	0.102169	0.10216	4.83686	258	0
Cp1002B_567	NA	NA	NA	0.9958	29	Cp1002B,"Cp162","Cp258","Cp262","Cp267","Cp29156","Cp31","Cp32","Cp33","Cp36","Cp48","Cp48252","CpC231","CpCIP5397","CpE19","CpE56","CpFRC41","CpI19","CpI37","CpMB14","CpMEX1","CpMEX25","CpMEX30","CpMEX9","CpN1","CpP54B96","CpPA01","CpPO222","CpVD57"	0.07718	0.07718	6.67185	0.07718	0.07718	6.67162	258	0
Cp1002B_2065	NA	NA	NA	0.9958	29	Cp1002B,"Cp162","Cp258","Cp262","Cp267","Cp29156","Cp31","Cp32","Cp33","Cp36","Cp48","Cp48252","CpC231","CpCIP5397","CpE19","CpE56","CpFRC41","CpI19","CpI37","CpMB14","CpMEX1","CpMEX25","CpMEX30","CpMEX9","CpN1","CpP54B96","CpPA01","CpPO222","CpVD57"	0.3592	0.2627		0.3592	0.2627		2	3	1. 0.46419;2. 24;3. 70;4. 24;5. 24;6. 70;7. 24;8. 70;9. 70;10. A;11. GCC	1. 0.46677;2. 77;3. 229;4. 77;5. 77;6. 229;7. 77;8. 229;9. 229;10. R;11. AGG	1. 0.47159;2. 366;3. 1096;4. 366;5. 366;6. 1096;7. 366;8. 1096;9. 1096;10. R;11. AGG
Cp1002B_1962	NA	NA	NA	0.9959	29	Cp1002B,"Cp162","Cp258","Cp262","Cp267","Cp29156","Cp31","Cp32","Cp33","Cp36","Cp48","Cp48252","CpC231","CpCIP5397","CpE19","CpE56","CpFRC41","CpI19","CpI37","CpMB14","CpMEX1","CpMEX25","CpMEX30","CpMEX9","CpN1","CpP54B96","CpPA01","CpPO222","CpVD57"	0.25833	0.25833	7.60547	0.25832	0.25832	7.60547	258	0
Cp1002B_1290	NA	NA	NA	0.9959	29	Cp1002B,"Cp162","Cp258","Cp262","Cp267","Cp29156","Cp31","Cp32","Cp33","Cp36","Cp48","Cp48252","CpC231","CpCIP5397","CpE19","CpE56","CpFRC41","CpI19","CpI37","CpMB14","CpMEX1","CpMEX25","CpMEX30","CpMEX9","CpN1","CpP54B96","CpPA01","CpPO222","CpVD57"	0.12354	0.12354	5.5475	0.12355	0.12355	5.5475	258	0
Cp1002B_901	NA	NA	NA	0.9961	29	Cp1002B,"Cp162","Cp258","Cp262","Cp267","Cp29156","Cp31","Cp32","Cp33","Cp36","Cp48","Cp48252","CpC231","CpCIP5397","CpE19","CpE56","CpFRC41","CpI19","CpI37","CpMB14","CpMEX1","CpMEX25","CpMEX30","CpMEX9","CpN1","CpP54B96","CpPA01","CpPO222","CpVD57"	0.13084	0.13084		0.13083	0.13083		2050	1	1. 0.50869;2. 46;3. 136;4. 47;5. 47;6. 139;7. 47;8. 139;9. 121;10. N;11. AAC
Cp1002B_1062	NA	NA	NA	0.9961	29	Cp1002B,"Cp162","Cp258","Cp262","Cp267","Cp29156","Cp31","Cp32","Cp33","Cp36","Cp48","Cp48252","CpC231","CpCIP5397","CpE19","CpE56","CpFRC41","CpI19","CpI37","CpMB14","CpMEX1","CpMEX25","CpMEX30","CpMEX9","CpN1","CpP54B96","CpPA01","CpPO222","CpVD57"	0.08857	0.08857		0.08857	0.08857		258	0
Cp1002B_679	NA	NA	NA	0.9961	29	Cp1002B,"Cp162","Cp258","Cp262","Cp267","Cp29156","Cp31","Cp32","Cp33","Cp36","Cp48","Cp48252","CpC231","CpCIP5397","CpE19","CpE56","CpFRC41","CpI19","CpI37","CpMB14","CpMEX1","CpMEX25","CpMEX30","CpMEX9","CpN1","CpP54B96","CpPA01","CpPO222","CpVD57"	0.22574	0.22574	5.17957	0.22573	0.22573	5.17761	258	0
Cp1002B_703	NA	NA	NA	0.9961	29	Cp1002B,"Cp162","Cp258","Cp262","Cp267","Cp29156","Cp31","Cp32","Cp33","Cp36","Cp48","Cp48252","CpC231","CpCIP5397","CpE19","CpE56","CpFRC41","CpI19","CpI37","CpMB14","CpMEX1","CpMEX25","CpMEX30","CpMEX9","CpN1","CpP54B96","CpPA01","CpPO222","CpVD57"	0.07732	0.07732	4.98625	0.0773092	0.0773092	4.98753	258	0
Cp1002B_399	NA	NA	NA	0.9961	29	Cp1002B,"Cp162","Cp258","Cp262","Cp267","Cp29156","Cp31","Cp32","Cp33","Cp36","Cp48","Cp48252","CpC231","CpCIP5397","CpE19","CpE56","CpFRC41","CpI19","CpI37","CpMB14","CpMEX1","CpMEX25","CpMEX30","CpMEX9","CpN1","CpP54B96","CpPA01","CpPO222","CpVD57"	0.79688	0.79688	3.63204	0.79692	0.79692	3.63199	258	0
Cp1002B_1249	NA	NA	NA	0.9961	29	Cp1002B,"Cp162","Cp258","Cp262","Cp267","Cp29156","Cp31","Cp32","Cp33","Cp36","Cp48","Cp48252","CpC231","CpCIP5397","CpE19","CpE56","CpFRC41","CpI19","CpI37","CpMB14","CpMEX1","CpMEX25","CpMEX30","CpMEX9","CpN1","CpP54B96","CpPA01","CpPO222","CpVD57"	0.10517	0.10517	4.2773	0.10516	0.10516	4.27731	258	0
Cp1002B_801	NA	NA	NA	0.9961	29	Cp1002B,"Cp162","Cp258","Cp262","Cp267","Cp29156","Cp31","Cp32","Cp33","Cp36","Cp48","Cp48252","CpC231","CpCIP5397","CpE19","CpE56","CpFRC41","CpI19","CpI37","CpMB14","CpMEX1","CpMEX25","CpMEX30","CpMEX9","CpN1","CpP54B96","CpPA01","CpPO222","CpVD57"	0.13783	0.13783	5.1139	0.13783	0.13783	5.11394	2	1	1. 0.54949;2. 194;3. 580;4. 194;5. 194;6. 580;7. 197;8. 589;9. 559;10. V;11. GTT
Cp1002B_867	NA	NA	NA	0.9961	29	Cp1002B,"Cp162","Cp258","Cp262","Cp267","Cp29156","Cp31","Cp32","Cp33","Cp36","Cp48","Cp48252","CpC231","CpCIP5397","CpE19","CpE56","CpFRC41","CpI19","CpI37","CpMB14","CpMEX1","CpMEX25","CpMEX30","CpMEX9","CpN1","CpP54B96","CpPA01","CpPO222","CpVD57"	0.05816	0.05816	5.66863	0.05816	0.05816	5.66862	258	0
Cp1002B_376	NA	NA	NA	0.9963	28	Cp1002B,"Cp162","Cp258","Cp267","Cp29156","Cp31","Cp32","Cp33","Cp36","Cp48","Cp48252","CpC231","CpCIP5397","CpE19","CpE56","CpFRC41","CpI19","CpI37","CpMB14","CpMEX1","CpMEX25","CpMEX30","CpMEX9","CpN1","CpP54B96","CpPA01","CpPO222","CpVD57"	1.18445	1	7.8313	1.00001	1.00001	7.8313	288	0
Cp1002B_32	NA	NA	NA	0.9963	29	Cp1002B,"Cp162","Cp258","Cp262","Cp267","Cp29156","Cp31","Cp32","Cp33","Cp36","Cp48","Cp48252","CpC231","CpCIP5397","CpE19","CpE56","CpFRC41","CpI19","CpI37","CpMB14","CpMEX1","CpMEX25","CpMEX30","CpMEX9","CpN1","CpP54B96","CpPA01","CpPO222","CpVD57"	1	1		1	1		256	0
Cp1002B_1152	NA	NA	NA	0.9963	29	Cp1002B,"Cp162","Cp258","Cp262","Cp267","Cp29156","Cp31","Cp32","Cp33","Cp36","Cp48","Cp48252","CpC231","CpCIP5397","CpE19","CpE56","CpFRC41","CpI19","CpI37","CpMB14","CpMEX1","CpMEX25","CpMEX30","CpMEX9","CpN1","CpP54B96","CpPA01","CpPO222","CpVD57"	1	1		1	1		256	0
Cp1002B_509	NA	NA	NA	0.9963	29	Cp1002B,"Cp162","Cp258","Cp262","Cp267","Cp29156","Cp31","Cp32","Cp33","Cp36","Cp48","Cp48252","CpC231","CpCIP5397","CpE19","CpE56","CpFRC41","CpI19","CpI37","CpMB14","CpMEX1","CpMEX25","CpMEX30","CpMEX9","CpN1","CpP54B96","CpPA01","CpPO222","CpVD57"	0.511945	0.29667	8.12886	0.511959	0.29667	8.12886	2	1	1. 0.59999;2. 8;3. 22;4. 8;5. 8;6. 22;7. 8;8. 22;9. 22;10. I;11. ATA
Cp1002B_691	NA	NA	NA	0.9963	29	Cp1002B,"Cp162","Cp258","Cp262","Cp267","Cp29156","Cp31","Cp32","Cp33","Cp36","Cp48","Cp48252","CpC231","CpCIP5397","CpE19","CpE56","CpFRC41","CpI19","CpI37","CpMB14","CpMEX1","CpMEX25","CpMEX30","CpMEX9","CpN1","CpP54B96","CpPA01","CpPO222","CpVD57"	0.18229	0.18229	2.17309	0.18229	0.18229	2.17308	258	0
Cp1002B_1599	NA	NA	NA	0.9963	29	Cp1002B,"Cp162","Cp258","Cp262","Cp267","Cp29156","Cp31","Cp32","Cp33","Cp36","Cp48","Cp48252","CpC231","CpCIP5397","CpE19","CpE56","CpFRC41","CpI19","CpI37","CpMB14","CpMEX1","CpMEX25","CpMEX30","CpMEX9","CpN1","CpP54B96","CpPA01","CpPO222","CpVD57"	0.18716	0.18716		0.18716	0.18716		258	0
Cp1002B_1869	NA	NA	NA	0.9964	29	Cp1002B,"Cp162","Cp258","Cp262","Cp267","Cp29156","Cp31","Cp32","Cp33","Cp36","Cp48","Cp48252","CpC231","CpCIP5397","CpE19","CpE56","CpFRC41","CpI19","CpI37","CpMB14","CpMEX1","CpMEX25","CpMEX30","CpMEX9","CpN1","CpP54B96","CpPA01","CpPO222","CpVD57"	0.26452	0.26452	2.01659	0.26452	0.26452	2.01659	258	0
Cp1002B_2197	NA	NA	NA	0.9964	29	Cp1002B,"Cp162","Cp258","Cp262","Cp267","Cp29156","Cp31","Cp32","Cp33","Cp36","Cp48","Cp48252","CpC231","CpCIP5397","CpE19","CpE56","CpFRC41","CpI19","CpI37","CpMB14","CpMEX1","CpMEX25","CpMEX30","CpMEX9","CpN1","CpP54B96","CpPA01","CpPO222","CpVD57"	0.20477	0.20477	7.06809	0.20477	0.20477	7.0681	258	0
Cp1002B_1726	NA	NA	NA	0.9964	29	Cp1002B,"Cp162","Cp258","Cp262","Cp267","Cp29156","Cp31","Cp32","Cp33","Cp36","Cp48","Cp48252","CpC231","CpCIP5397","CpE19","CpE56","CpFRC41","CpI19","CpI37","CpMB14","CpMEX1","CpMEX25","CpMEX30","CpMEX9","CpN1","CpP54B96","CpPA01","CpPO222","CpVD57"	0.12369	0.12369	4.26047	0.12369	0.12369	4.26077	2	1	1. 0.57446;2. 422;3. 1264;4. 422;5. 422;6. 1264;7. 422;8. 1264;9. 1264;10. N;11. AAT
Cp1002B_1080	NA	NA	NA	0.9964	29	Cp1002B,"Cp162","Cp258","Cp262","Cp267","Cp29156","Cp31","Cp32","Cp33","Cp36","Cp48","Cp48252","CpC231","CpCIP5397","CpE19","CpE56","CpFRC41","CpI19","CpI37","CpMB14","CpMEX1","CpMEX25","CpMEX30","CpMEX9","CpN1","CpP54B96","CpPA01","CpPO222","CpVD57"	0.27708	0.27708	2.59146	0.27709	0.27709	2.59157	258	0
Cp1002B_729	NA	NA	NA	0.9964	29	Cp1002B,"Cp162","Cp258","Cp262","Cp267","Cp29156","Cp31","Cp32","Cp33","Cp36","Cp48","Cp48252","CpC231","CpCIP5397","CpE19","CpE56","CpFRC41","CpI19","CpI37","CpMB14","CpMEX1","CpMEX25","CpMEX30","CpMEX9","CpN1","CpP54B96","CpPA01","CpPO222","CpVD57"	0.25324	0.25324	3.35444	0.25324	0.25324	3.35444	2	1	1. 0.46308;2. 53;3. 157;4. 53;5. 53;6. 157;7. 53;8. 157;9. 157;10. H;11. CAC
Cp1002B_1145	NA	NA	NA	0.9964	29	Cp1002B,"Cp162","Cp258","Cp262","Cp267","Cp29156","Cp31","Cp32","Cp33","Cp36","Cp48","Cp48252","CpC231","CpCIP5397","CpE19","CpE56","CpFRC41","CpI19","CpI37","CpMB14","CpMEX1","CpMEX25","CpMEX30","CpMEX9","CpN1","CpP54B96","CpPA01","CpPO222","CpVD57"	0.22054	0.22054	4.23187	0.22054	0.22054	4.23186	258	0
Cp1002B_415	NA	NA	NA	0.9964	29	Cp1002B,"Cp162","Cp258","Cp262","Cp267","Cp29156","Cp31","Cp32","Cp33","Cp36","Cp48","Cp48252","CpC231","CpCIP5397","CpE19","CpE56","CpFRC41","CpI19","CpI37","CpMB14","CpMEX1","CpMEX25","CpMEX30","CpMEX9","CpN1","CpP54B96","CpPA01","CpPO222","CpVD57"	0.27736	0.27736	5.26064	0.27738	0.27738	5.26078	258	0
Cp1002B_659	NA	NA	NA	0.9966	29	Cp1002B,"Cp162","Cp258","Cp262","Cp267","Cp29156","Cp31","Cp32","Cp33","Cp36","Cp48","Cp48252","CpC231","CpCIP5397","CpE19","CpE56","CpFRC41","CpI19","CpI37","CpMB14","CpMEX1","CpMEX25","CpMEX30","CpMEX9","CpN1","CpP54B96","CpPA01","CpPO222","CpVD57"	0.44027	0.44027	2.11767	0.44027	0.44027	2.11769	2	1	1. 0.46318;2. 114;3. 340;4. 114;5. 114;6. 340;7. 114;8. 340;9. 340;10. S;11. TCC
Cp1002B_1165	NA	NA	NA	0.9966	29	Cp1002B,"Cp162","Cp258","Cp262","Cp267","Cp29156","Cp31","Cp32","Cp33","Cp36","Cp48","Cp48252","CpC231","CpCIP5397","CpE19","CpE56","CpFRC41","CpI19","CpI37","CpMB14","CpMEX1","CpMEX25","CpMEX30","CpMEX9","CpN1","CpP54B96","CpPA01","CpPO222","CpVD57"	0.48497	0.48497		0.48496	0.48496		2	1	1. 0.42745;2. 225;3. 673;4. 225;5. 225;6. 673;7. 225;8. 673;9. 673;10. F;11. TTC
Cp1002B_153	NA	NA	NA	0.9966	29	Cp1002B,"Cp162","Cp258","Cp262","Cp267","Cp29156","Cp31","Cp32","Cp33","Cp36","Cp48","Cp48252","CpC231","CpCIP5397","CpE19","CpE56","CpFRC41","CpI19","CpI37","CpMB14","CpMEX1","CpMEX25","CpMEX30","CpMEX9","CpN1","CpP54B96","CpPA01","CpPO222","CpVD57"	0.453317	0.3934	2.65728	0.75625	0.39341	2.65718	258	0
Cp1002B_812	NA	NA	NA	0.9966	29	Cp1002B,"Cp162","Cp258","Cp262","Cp267","Cp29156","Cp31","Cp32","Cp33","Cp36","Cp48","Cp48252","CpC231","CpCIP5397","CpE19","CpE56","CpFRC41","CpI19","CpI37","CpMB14","CpMEX1","CpMEX25","CpMEX30","CpMEX9","CpN1","CpP54B96","CpPA01","CpPO222","CpVD57"	0.07395	0.07395	6.8728	0.07395	0.07395	6.87272	2	1	1. 0.46199;2. 137;3. 409;4. 137;5. 137;6. 409;7. 137;8. 409;9. 409;10. N;11. AAC
Cp1002B_161	NA	NA	NA	0.9966	29	Cp1002B,"Cp162","Cp258","Cp262","Cp267","Cp29156","Cp31","Cp32","Cp33","Cp36","Cp48","Cp48252","CpC231","CpCIP5397","CpE19","CpE56","CpFRC41","CpI19","CpI37","CpMB14","CpMEX1","CpMEX25","CpMEX30","CpMEX9","CpN1","CpP54B96","CpPA01","CpPO222","CpVD57"	0.15109	0.15109	3.37261	0.15109	0.15109	3.37268	2	1	1. 0.46482;2. 292;3. 874;4. 292;5. 292;6. 874;7. 292;8. 874;9. 871;10. V;11. GTT
Cp1002B_1443	NA	NA	NA	0.9966	29	Cp1002B,"Cp162","Cp258","Cp262","Cp267","Cp29156","Cp31","Cp32","Cp33","Cp36","Cp48","Cp48252","CpC231","CpCIP5397","CpE19","CpE56","CpFRC41","CpI19","CpI37","CpMB14","CpMEX1","CpMEX25","CpMEX30","CpMEX9","CpN1","CpP54B96","CpPA01","CpPO222","CpVD57"	0.17742	0.17742	7.9234	0.17741	0.17741	7.92359	258	0
Cp1002B_996	NA	NA	NA	0.9966	29	Cp1002B,"Cp162","Cp258","Cp262","Cp267","Cp29156","Cp31","Cp32","Cp33","Cp36","Cp48","Cp48252","CpC231","CpCIP5397","CpE19","CpE56","CpFRC41","CpI19","CpI37","CpMB14","CpMEX1","CpMEX25","CpMEX30","CpMEX9","CpN1","CpP54B96","CpPA01","CpPO222","CpVD57"	0.19256	0.19256	8.32804	0.19255	0.19255	8.32808	2	1	1. 0.43745;2. 56;3. 166;4. 56;5. 56;6. 166;7. 56;8. 166;9. 163;10. C;11. TGC
Cp1002B_927	NA	NA	NA	0.9966	29	Cp1002B,"Cp162","Cp258","Cp262","Cp267","Cp29156","Cp31","Cp32","Cp33","Cp36","Cp48","Cp48252","CpC231","CpCIP5397","CpE19","CpE56","CpFRC41","CpI19","CpI37","CpMB14","CpMEX1","CpMEX25","CpMEX30","CpMEX9","CpN1","CpP54B96","CpPA01","CpPO222","CpVD57"	0	0		0	0		258	0
Cp1002B_455	NA	NA	NA	0.9968	18	Cp1002B,"Cp262","Cp267","Cp29156","Cp48252","CpC231","CpE56","CpFRC41","CpI19","CpMEX1","CpMEX25","CpMEX30","CpMEX9","CpN1","CpP54B96","CpPA01","CpPO222","CpVD57"	1	1		1	1		256	0
Cp1002B_2114	NA	NA	NA	0.9968	29	Cp1002B,"Cp162","Cp258","Cp262","Cp267","Cp29156","Cp31","Cp32","Cp33","Cp36","Cp48","Cp48252","CpC231","CpCIP5397","CpE19","CpE56","CpFRC41","CpI19","CpI37","CpMB14","CpMEX1","CpMEX25","CpMEX30","CpMEX9","CpN1","CpP54B96","CpPA01","CpPO222","CpVD57"	0.41822	0.41822	4.18112	0.41822	0.41822	4.18111	258	0
Cp1002B_1312	NA	NA	NA	0.9968	29	Cp1002B,"Cp162","Cp258","Cp262","Cp267","Cp29156","Cp31","Cp32","Cp33","Cp36","Cp48","Cp48252","CpC231","CpCIP5397","CpE19","CpE56","CpFRC41","CpI19","CpI37","CpMB14","CpMEX1","CpMEX25","CpMEX30","CpMEX9","CpN1","CpP54B96","CpPA01","CpPO222","CpVD57"	0.197844	0.19782	1.09223	0.19783	0.19783	1.09223	258	0
Cp1002B_305	NA	NA	NA	0.9968	29	Cp1002B,"Cp162","Cp258","Cp262","Cp267","Cp29156","Cp31","Cp32","Cp33","Cp36","Cp48","Cp48252","CpC231","CpCIP5397","CpE19","CpE56","CpFRC41","CpI19","CpI37","CpMB14","CpMEX1","CpMEX25","CpMEX30","CpMEX9","CpN1","CpP54B96","CpPA01","CpPO222","CpVD57"	0.02907	0.02907	4.01832	0.02907	0.02907	4.01832	258	0
Cp1002B_418	NA	NA	NA	0.9968	29	Cp1002B,"Cp162","Cp258","Cp262","Cp267","Cp29156","Cp31","Cp32","Cp33","Cp36","Cp48","Cp48252","CpC231","CpCIP5397","CpE19","CpE56","CpFRC41","CpI19","CpI37","CpMB14","CpMEX1","CpMEX25","CpMEX30","CpMEX9","CpN1","CpP54B96","CpPA01","CpPO222","CpVD57"	0.922039	0.42243	5.21337	0.54613	0.42244	5.21335	256	0
Cp1002B_1288	NA	NA	NA	0.9968	29	Cp1002B,"Cp162","Cp258","Cp262","Cp267","Cp29156","Cp31","Cp32","Cp33","Cp36","Cp48","Cp48252","CpC231","CpCIP5397","CpE19","CpE56","CpFRC41","CpI19","CpI37","CpMB14","CpMEX1","CpMEX25","CpMEX30","CpMEX9","CpN1","CpP54B96","CpPA01","CpPO222","CpVD57"	0.652877	0.39339	3.67699	0.98718	0.39339	3.67698	258	0
Cp1002B_933	NA	NA	NA	0.997	29	Cp1002B,"Cp162","Cp258","Cp262","Cp267","Cp29156","Cp31","Cp32","Cp33","Cp36","Cp48","Cp48252","CpC231","CpCIP5397","CpE19","CpE56","CpFRC41","CpI19","CpI37","CpMB14","CpMEX1","CpMEX25","CpMEX30","CpMEX9","CpN1","CpP54B96","CpPA01","CpPO222","CpVD57"	0.18839	0.18839	4.29109	0.18839	0.18839	4.29108	258	0
Cp1002B_118	NA	NA	NA	0.997	29	Cp1002B,"Cp162","Cp258","Cp262","Cp267","Cp29156","Cp31","Cp32","Cp33","Cp36","Cp48","Cp48252","CpC231","CpCIP5397","CpE19","CpE56","CpFRC41","CpI19","CpI37","CpMB14","CpMEX1","CpMEX25","CpMEX30","CpMEX9","CpN1","CpP54B96","CpPA01","CpPO222","CpVD57"	0.17546	0.17546	9.33516	0.17546	0.17546	9.33518	258	0
Cp1002B_1270	NA	NA	NA	0.997	29	Cp1002B,"Cp162","Cp258","Cp262","Cp267","Cp29156","Cp31","Cp32","Cp33","Cp36","Cp48","Cp48252","CpC231","CpCIP5397","CpE19","CpE56","CpFRC41","CpI19","CpI37","CpMB14","CpMEX1","CpMEX25","CpMEX30","CpMEX9","CpN1","CpP54B96","CpPA01","CpPO222","CpVD57"	0.71012	0.71012	2.91124	0.71011	0.71011	2.91126	2	1	1. 0.46016;2. 69;3. 205;4. 69;5. 69;6. 205;7. 69;8. 205;9. 205;10. T;11. ACA
Cp1002B_145	NA	NA	NA	0.997	29	Cp1002B,"Cp162","Cp258","Cp262","Cp267","Cp29156","Cp31","Cp32","Cp33","Cp36","Cp48","Cp48252","CpC231","CpCIP5397","CpE19","CpE56","CpFRC41","CpI19","CpI37","CpMB14","CpMEX1","CpMEX25","CpMEX30","CpMEX9","CpN1","CpP54B96","CpPA01","CpPO222","CpVD57"	0.10383	0.10383	4.25935	0.10383	0.10383	4.25937	258	0
Cp1002B_876	NA	NA	NA	0.997	29	Cp1002B,"Cp162","Cp258","Cp262","Cp267","Cp29156","Cp31","Cp32","Cp33","Cp36","Cp48","Cp48252","CpC231","CpCIP5397","CpE19","CpE56","CpFRC41","CpI19","CpI37","CpMB14","CpMEX1","CpMEX25","CpMEX30","CpMEX9","CpN1","CpP54B96","CpPA01","CpPO222","CpVD57"	0.21411	0.2141	4.26481	0.21521	0.21409	4.26475	258	0
Cp1002B_1567	NA	NA	NA	0.997	29	Cp1002B,"Cp162","Cp258","Cp262","Cp267","Cp29156","Cp31","Cp32","Cp33","Cp36","Cp48","Cp48252","CpC231","CpCIP5397","CpE19","CpE56","CpFRC41","CpI19","CpI37","CpMB14","CpMEX1","CpMEX25","CpMEX30","CpMEX9","CpN1","CpP54B96","CpPA01","CpPO222","CpVD57"	0.541632	0.2502	9.60733	0.541632	0.2502	9.60733	2	1	1. 0.63511;2. 115;3. 343;4. 115;5. 115;6. 343;7. 115;8. 343;9. 304;10. E;11. GAG
Cp1002B_200	NA	NA	NA	0.997	28	Cp1002B,"Cp162","Cp258","Cp262","Cp267","Cp29156","Cp31","Cp32","Cp33","Cp36","Cp48","Cp48252","CpC231","CpCIP5397","CpE19","CpE56","CpFRC41","CpI19","CpI37","CpMB14","CpMEX1","CpMEX25","CpMEX9","CpN1","CpP54B96","CpPA01","CpPO222","CpVD57"	0.1333	0.1333	6.44808	0.1333	0.1333	6.44884	2	1	1. 0.49336;2. 993;3. 2977;4. 993;5. 993;6. 2977;7. 993;8. 2977;9. 2977;10. E;11. GAG
Cp1002B_764	NA	NA	NA	0.997	29	Cp1002B,"Cp162","Cp258","Cp262","Cp267","Cp29156","Cp31","Cp32","Cp33","Cp36","Cp48","Cp48252","CpC231","CpCIP5397","CpE19","CpE56","CpFRC41","CpI19","CpI37","CpMB14","CpMEX1","CpMEX25","CpMEX30","CpMEX9","CpN1","CpP54B96","CpPA01","CpPO222","CpVD57"	0.05808	0.05808	4.70522	0.05808	0.05808	4.70525	258	0
Cp1002B_1843	NA	NA	NA	0.997	29	Cp1002B,"Cp162","Cp258","Cp262","Cp267","Cp29156","Cp31","Cp32","Cp33","Cp36","Cp48","Cp48252","CpC231","CpCIP5397","CpE19","CpE56","CpFRC41","CpI19","CpI37","CpMB14","CpMEX1","CpMEX25","CpMEX30","CpMEX9","CpN1","CpP54B96","CpPA01","CpPO222","CpVD57"	0.356299	0.35628	1.55521	0.356367	0.35629	1.55523	258	0
Cp1002B_765	NA	NA	NA	0.997	27	Cp1002B,"Cp258","Cp262","Cp267","Cp29156","Cp31","Cp32","Cp33","Cp36","Cp48","Cp48252","CpC231","CpCIP5397","CpE19","CpE56","CpFRC41","CpI19","CpI37","CpMEX1","CpMEX25","CpMEX30","CpMEX9","CpN1","CpP54B96","CpPA01","CpPO222","CpVD57"	0.45984	0.37835	3.52876	0.45984	0.37835	3.52876	258	0
Cp1002B_250	NA	NA	NA	0.997	21	Cp1002B,"Cp162","Cp258","Cp262","Cp267","Cp29156","Cp48252","CpC231","CpE56","CpFRC41","CpI19","CpMB14","CpMEX1","CpMEX25","CpMEX30","CpMEX9","CpN1","CpP54B96","CpPA01","CpPO222","CpVD57"	0	0		0	0		258	0
Cp1002B_1362	NA	NA	NA	0.997	29	Cp1002B,"Cp162","Cp258","Cp262","Cp267","Cp29156","Cp31","Cp32","Cp33","Cp36","Cp48","Cp48252","CpC231","CpCIP5397","CpE19","CpE56","CpFRC41","CpI19","CpI37","CpMB14","CpMEX1","CpMEX25","CpMEX30","CpMEX9","CpN1","CpP54B96","CpPA01","CpPO222","CpVD57"	0.3195	0.3195	3.51178	0.31952	0.31951	3.5117	258	0
Cp1002B_1217	NA	NA	NA	0.9972	29	Cp1002B,"Cp162","Cp258","Cp262","Cp267","Cp29156","Cp31","Cp32","Cp33","Cp36","Cp48","Cp48252","CpC231","CpCIP5397","CpE19","CpE56","CpFRC41","CpI19","CpI37","CpMB14","CpMEX1","CpMEX25","CpMEX30","CpMEX9","CpN1","CpP54B96","CpPA01","CpPO222","CpVD57"	0	0	2.75429	0	0	2.7543	258	0
Cp1002B_401	NA	NA	NA	0.9972	29	Cp1002B,"Cp162","Cp258","Cp262","Cp267","Cp29156","Cp31","Cp32","Cp33","Cp36","Cp48","Cp48252","CpC231","CpCIP5397","CpE19","CpE56","CpFRC41","CpI19","CpI37","CpMB14","CpMEX1","CpMEX25","CpMEX30","CpMEX9","CpN1","CpP54B96","CpPA01","CpPO222","CpVD57"	0.13022	0.13022	1.41649	0.13023	0.13023	1.41663	258	0
Cp1002B_605	NA	NA	NA	0.9972	29	Cp1002B,"Cp162","Cp258","Cp262","Cp267","Cp29156","Cp31","Cp32","Cp33","Cp36","Cp48","Cp48252","CpC231","CpCIP5397","CpE19","CpE56","CpFRC41","CpI19","CpI37","CpMB14","CpMEX1","CpMEX25","CpMEX30","CpMEX9","CpN1","CpP54B96","CpPA01","CpPO222","CpVD57"	0.181212	0.02879	3.03138	0.181212	0.02879	3.03138	2	1	1. 0.68367;2. 156;3. 466;4. 156;5. 156;6. 466;7. 156;8. 466;9. 466;10. H;11. CAC
Cp1002B_1911	NA	NA	NA	0.9972	29	Cp1002B,"Cp162","Cp258","Cp262","Cp267","Cp29156","Cp31","Cp32","Cp33","Cp36","Cp48","Cp48252","CpC231","CpCIP5397","CpE19","CpE56","CpFRC41","CpI19","CpI37","CpMB14","CpMEX1","CpMEX25","CpMEX30","CpMEX9","CpN1","CpP54B96","CpPA01","CpPO222","CpVD57"	0.13047	0.13047	7.22903	0.13048	0.13048	7.22895	258	0
Cp1002B_2166	NA	NA	NA	0.9972	29	Cp1002B,"Cp162","Cp258","Cp262","Cp267","Cp29156","Cp31","Cp32","Cp33","Cp36","Cp48","Cp48252","CpC231","CpCIP5397","CpE19","CpE56","CpFRC41","CpI19","CpI37","CpMB14","CpMEX1","CpMEX25","CpMEX30","CpMEX9","CpN1","CpP54B96","CpPA01","CpPO222","CpVD57"	0.24855	0.24855	8.4924	0.24855	0.24855	8.49224	2	1	1. 0.47161;2. 156;3. 466;4. 156;5. 156;6. 466;7. 156;8. 466;9. 466;10. A;11. GCA
Cp1002B_667	NA	NA	NA	0.9972	29	Cp1002B,"Cp162","Cp258","Cp262","Cp267","Cp29156","Cp31","Cp32","Cp33","Cp36","Cp48","Cp48252","CpC231","CpCIP5397","CpE19","CpE56","CpFRC41","CpI19","CpI37","CpMB14","CpMEX1","CpMEX25","CpMEX30","CpMEX9","CpN1","CpP54B96","CpPA01","CpPO222","CpVD57"	0.38492	0.38487	5.10604	0.3849	0.38487	5.10607	2306	0
Cp1002B_1593	NA	NA	NA	0.9972	29	Cp1002B,"Cp162","Cp258","Cp262","Cp267","Cp29156","Cp31","Cp32","Cp33","Cp36","Cp48","Cp48252","CpC231","CpCIP5397","CpE19","CpE56","CpFRC41","CpI19","CpI37","CpMB14","CpMEX1","CpMEX25","CpMEX30","CpMEX9","CpN1","CpP54B96","CpPA01","CpPO222","CpVD57"	1.02123	0.65022	6.26321	0.71231	0.65021	6.26324	256	0
Cp1002B_10	NA	NA	NA	0.9975	29	Cp1002B,"Cp162","Cp258","Cp262","Cp267","Cp29156","Cp31","Cp32","Cp33","Cp36","Cp48","Cp48252","CpC231","CpCIP5397","CpE19","CpE56","CpFRC41","CpI19","CpI37","CpMB14","CpMEX1","CpMEX25","CpMEX30","CpMEX9","CpN1","CpP54B96","CpPA01","CpPO222","CpVD57"	0	0	4.13757	0	0	4.13757	258	0
Cp1002B_1930	NA	NA	NA	0.9975	29	Cp1002B,"Cp162","Cp258","Cp262","Cp267","Cp29156","Cp31","Cp32","Cp33","Cp36","Cp48","Cp48252","CpC231","CpCIP5397","CpE19","CpE56","CpFRC41","CpI19","CpI37","CpMB14","CpMEX1","CpMEX25","CpMEX30","CpMEX9","CpN1","CpP54B96","CpPA01","CpPO222","CpVD57"	0.08443	0.08443	1.41384	0.08442	0.08442	1.41354	258	0
Cp1002B_517	NA	NA	NA	0.9975	29	Cp1002B,"Cp162","Cp258","Cp262","Cp267","Cp29156","Cp31","Cp32","Cp33","Cp36","Cp48","Cp48252","CpC231","CpCIP5397","CpE19","CpE56","CpFRC41","CpI19","CpI37","CpMB14","CpMEX1","CpMEX25","CpMEX30","CpMEX9","CpN1","CpP54B96","CpPA01","CpPO222","CpVD57"	0.42326	0.42326	5.79476	0.42325	0.42325	5.79459	2	1	1. 0.4361;2. 277;3. 829;4. 277;5. 277;6. 829;7. 277;8. 829;9. 829;10. S;11. TCA
Cp1002B_1754	NA	NA	NA	0.9975	29	Cp1002B,"Cp162","Cp258","Cp262","Cp267","Cp29156","Cp31","Cp32","Cp33","Cp36","Cp48","Cp48252","CpC231","CpCIP5397","CpE19","CpE56","CpFRC41","CpI19","CpI37","CpMB14","CpMEX1","CpMEX25","CpMEX30","CpMEX9","CpN1","CpP54B96","CpPA01","CpPO222","CpVD57"	0.13184	0.13184	3.73288	0.13184	0.13184	3.73272	258	0
Cp1002B_2089	NA	NA	NA	0.9975	29	Cp1002B,"Cp162","Cp258","Cp262","Cp267","Cp29156","Cp31","Cp32","Cp33","Cp36","Cp48","Cp48252","CpC231","CpCIP5397","CpE19","CpE56","CpFRC41","CpI19","CpI37","CpMB14","CpMEX1","CpMEX25","CpMEX30","CpMEX9","CpN1","CpP54B96","CpPA01","CpPO222","CpVD57"	0.440011	0.11103	8.38495	0.44	0.11104	8.38444	2	2	1. 0.68354;2. 88;3. 262;4. 88;5. 88;6. 262;7. 88;8. 262;9. 262;10. A;11. GCC	1. 0.68461;2. 311;3. 931;4. 311;5. 311;6. 931;7. 311;8. 931;9. 931;10. V;11. GTT
Cp1002B_1906	NA	NA	NA	0.9975	29	Cp1002B,"Cp162","Cp258","Cp262","Cp267","Cp29156","Cp31","Cp32","Cp33","Cp36","Cp48","Cp48252","CpC231","CpCIP5397","CpE19","CpE56","CpFRC41","CpI19","CpI37","CpMB14","CpMEX1","CpMEX25","CpMEX30","CpMEX9","CpN1","CpP54B96","CpPA01","CpPO222","CpVD57"	0.36088	0.36088	2.60166	0.36087	0.36087	2.60167	2	1	1. 0.47127;2. 136;3. 406;4. 136;5. 136;6. 406;7. 136;8. 406;9. 406;10. A;11. GCG
Cp1002B_1	NA	NA	NA	0.9975	29	Cp1002B,"Cp162","Cp258","Cp262","Cp267","Cp29156","Cp31","Cp32","Cp33","Cp36","Cp48","Cp48252","CpC231","CpCIP5397","CpE19","CpE56","CpFRC41","CpI19","CpI37","CpMB14","CpMEX1","CpMEX25","CpMEX30","CpMEX9","CpN1","CpP54B96","CpPA01","CpPO222","CpVD57"	0.15331	0.15331	2.8502	0.15331	0.15331	2.85015	258	0
Cp1002B_575	NA	NA	NA	0.9975	29	Cp1002B,"Cp162","Cp258","Cp262","Cp267","Cp29156","Cp31","Cp32","Cp33","Cp36","Cp48","Cp48252","CpC231","CpCIP5397","CpE19","CpE56","CpFRC41","CpI19","CpI37","CpMB14","CpMEX1","CpMEX25","CpMEX30","CpMEX9","CpN1","CpP54B96","CpPA01","CpPO222","CpVD57"	0.21213	0.21213	7.71522	0.21213	0.21213	7.71519	258	0
Cp1002B_773	NA	NA	NA	0.9975	29	Cp1002B,"Cp162","Cp258","Cp262","Cp267","Cp29156","Cp31","Cp32","Cp33","Cp36","Cp48","Cp48252","CpC231","CpCIP5397","CpE19","CpE56","CpFRC41","CpI19","CpI37","CpMB14","CpMEX1","CpMEX25","CpMEX30","CpMEX9","CpN1","CpP54B96","CpPA01","CpPO222","CpVD57"	0.25191	0.25191	4.78037	0.25191	0.25191	4.78037	258	0
Cp1002B_408	NA	NA	NA	0.9975	29	Cp1002B,"Cp162","Cp258","Cp262","Cp267","Cp29156","Cp31","Cp32","Cp33","Cp36","Cp48","Cp48252","CpC231","CpCIP5397","CpE19","CpE56","CpFRC41","CpI19","CpI37","CpMB14","CpMEX1","CpMEX25","CpMEX30","CpMEX9","CpN1","CpP54B96","CpPA01","CpPO222","CpVD57"	0.07817	0.07817	5.11261	0.07817	0.07817	5.11256	258	0
Cp1002B_1899	NA	NA	NA	0.9975	28	Cp1002B,"Cp162","Cp258","Cp267","Cp29156","Cp31","Cp32","Cp33","Cp36","Cp48","Cp48252","CpC231","CpCIP5397","CpE19","CpE56","CpFRC41","CpI19","CpI37","CpMB14","CpMEX1","CpMEX25","CpMEX30","CpMEX9","CpN1","CpP54B96","CpPA01","CpPO222","CpVD57"	0.03918	0.03918	2.01335	0.03918	0.03918	2.01337	258	0
Cp1002B_217	NA	NA	NA	0.9975	29	Cp1002B,"Cp162","Cp258","Cp262","Cp267","Cp29156","Cp31","Cp32","Cp33","Cp36","Cp48","Cp48252","CpC231","CpCIP5397","CpE19","CpE56","CpFRC41","CpI19","CpI37","CpMB14","CpMEX1","CpMEX25","CpMEX30","CpMEX9","CpN1","CpP54B96","CpPA01","CpPO222","CpVD57"	0.18652	0.18652	9.07823	0.99994	0.18653	9.07825	1282	0
Cp1002B_2018	NA	NA	NA	0.9975	29	Cp1002B,"Cp162","Cp258","Cp262","Cp267","Cp29156","Cp31","Cp32","Cp33","Cp36","Cp48","Cp48252","CpC231","CpCIP5397","CpE19","CpE56","CpFRC41","CpI19","CpI37","CpMB14","CpMEX1","CpMEX25","CpMEX30","CpMEX9","CpN1","CpP54B96","CpPA01","CpPO222","CpVD57"	0.1951	0.1951	8.09419	0.1951	0.1951	8.09418	258	0
Cp1002B_1233	NA	NA	NA	0.9975	29	Cp1002B,"Cp162","Cp258","Cp262","Cp267","Cp29156","Cp31","Cp32","Cp33","Cp36","Cp48","Cp48252","CpC231","CpCIP5397","CpE19","CpE56","CpFRC41","CpI19","CpI37","CpMB14","CpMEX1","CpMEX25","CpMEX30","CpMEX9","CpN1","CpP54B96","CpPA01","CpPO222","CpVD57"	0.768775	0.340403	2.03604	0.590144	0.482262	2.00007	258	0
Cp1002B_925	NA	NA	NA	0.9975	29	Cp1002B,"Cp162","Cp258","Cp262","Cp267","Cp29156","Cp31","Cp32","Cp33","Cp36","Cp48","Cp48252","CpC231","CpCIP5397","CpE19","CpE56","CpFRC41","CpI19","CpI37","CpMB14","CpMEX1","CpMEX25","CpMEX30","CpMEX9","CpN1","CpP54B96","CpPA01","CpPO222","CpVD57"	0.34362	0.34362		0.34362	0.34362		258	0
Cp1002B_2196	NA	NA	NA	0.9975	29	Cp1002B,"Cp162","Cp258","Cp262","Cp267","Cp29156","Cp31","Cp32","Cp33","Cp36","Cp48","Cp48252","CpC231","CpCIP5397","CpE19","CpE56","CpFRC41","CpI19","CpI37","CpMB14","CpMEX1","CpMEX25","CpMEX30","CpMEX9","CpN1","CpP54B96","CpPA01","CpPO222","CpVD57"	0.07185	0.07185		0.07185	0.07185		258	0
Cp1002B_1485	NA	NA	NA	0.9975	29	Cp1002B,"Cp162","Cp258","Cp262","Cp267","Cp29156","Cp31","Cp32","Cp33","Cp36","Cp48","Cp48252","CpC231","CpCIP5397","CpE19","CpE56","CpFRC41","CpI19","CpI37","CpMB14","CpMEX1","CpMEX25","CpMEX30","CpMEX9","CpN1","CpP54B96","CpPA01","CpPO222","CpVD57"	0.279366	0.2555	2.43998	0.39228	0.25551	2.43997	258	0
Cp1002B_1493	NA	NA	NA	0.9975	29	Cp1002B,"Cp162","Cp258","Cp262","Cp267","Cp29156","Cp31","Cp32","Cp33","Cp36","Cp48","Cp48252","CpC231","CpCIP5397","CpE19","CpE56","CpFRC41","CpI19","CpI37","CpMB14","CpMEX1","CpMEX25","CpMEX30","CpMEX9","CpN1","CpP54B96","CpPA01","CpPO222","CpVD57"	0.2849	0.2849		0.2849	0.2849		2306	0
Cp1002B_2062	NA	NA	NA	0.9975	29	Cp1002B,"Cp162","Cp258","Cp262","Cp267","Cp29156","Cp31","Cp32","Cp33","Cp36","Cp48","Cp48252","CpC231","CpCIP5397","CpE19","CpE56","CpFRC41","CpI19","CpI37","CpMB14","CpMEX1","CpMEX25","CpMEX30","CpMEX9","CpN1","CpP54B96","CpPA01","CpPO222","CpVD57"	0.144498	0.10743	5.22486	0.144498	0.10743	5.22485	2	1	1. 0.50813;2. 174;3. 520;4. 174;5. 174;6. 520;7. 174;8. 520;9. 520;10. S;11. TCG
Cp1002B_1428	NA	NA	NA	0.9975	29	Cp1002B,"Cp162","Cp258","Cp262","Cp267","Cp29156","Cp31","Cp32","Cp33","Cp36","Cp48","Cp48252","CpC231","CpCIP5397","CpE19","CpE56","CpFRC41","CpI19","CpI37","CpMB14","CpMEX1","CpMEX25","CpMEX30","CpMEX9","CpN1","CpP54B96","CpPA01","CpPO222","CpVD57"	0.24034	0.24034	5.99975	0.24034	0.24034	5.99978	258	0
Cp1002B_106	NA	NA	NA	0.9977	29	Cp1002B,"Cp162","Cp258","Cp262","Cp267","Cp29156","Cp31","Cp32","Cp33","Cp36","Cp48","Cp48252","CpC231","CpCIP5397","CpE19","CpE56","CpFRC41","CpI19","CpI37","CpMB14","CpMEX1","CpMEX25","CpMEX30","CpMEX9","CpN1","CpP54B96","CpPA01","CpPO222","CpVD57"	0.02493	0.02493	4.25225	0.02493	0.02493	4.25224	258	0
Cp1002B_37	NA	NA	NA	0.9977	29	Cp1002B,"Cp162","Cp258","Cp262","Cp267","Cp29156","Cp31","Cp32","Cp33","Cp36","Cp48","Cp48252","CpC231","CpCIP5397","CpE19","CpE56","CpFRC41","CpI19","CpI37","CpMB14","CpMEX1","CpMEX25","CpMEX30","CpMEX9","CpN1","CpP54B96","CpPA01","CpPO222","CpVD57"	0.1971	0.1971	5.74706	0.1971	0.1971	5.7467	258	0
Cp1002B_2017	NA	NA	NA	0.9977	29	Cp1002B,"Cp162","Cp258","Cp262","Cp267","Cp29156","Cp31","Cp32","Cp33","Cp36","Cp48","Cp48252","CpC231","CpCIP5397","CpE19","CpE56","CpFRC41","CpI19","CpI37","CpMB14","CpMEX1","CpMEX25","CpMEX30","CpMEX9","CpN1","CpP54B96","CpPA01","CpPO222","CpVD57"	0.20175	0.20175	5.29176	0.20175	0.20175	5.29158	258	0
Cp1002B_1870	NA	NA	NA	0.9977	29	Cp1002B,"Cp162","Cp258","Cp262","Cp267","Cp29156","Cp31","Cp32","Cp33","Cp36","Cp48","Cp48252","CpC231","CpCIP5397","CpE19","CpE56","CpFRC41","CpI19","CpI37","CpMB14","CpMEX1","CpMEX25","CpMEX30","CpMEX9","CpN1","CpP54B96","CpPA01","CpPO222","CpVD57"	0.17322	0.17322	4.74079	0.17323	0.17323	4.74064	258	0
Cp1002B_526	NA	NA	NA	0.9977	29	Cp1002B,"Cp162","Cp258","Cp262","Cp267","Cp29156","Cp31","Cp32","Cp33","Cp36","Cp48","Cp48252","CpC231","CpCIP5397","CpE19","CpE56","CpFRC41","CpI19","CpI37","CpMB14","CpMEX1","CpMEX25","CpMEX30","CpMEX9","CpN1","CpP54B96","CpPA01","CpPO222","CpVD57"	0.12809	0.12809	2.92693	0.1281	0.1281	2.92676	258	0
Cp1002B_1674	NA	NA	NA	0.9977	29	Cp1002B,"Cp162","Cp258","Cp262","Cp267","Cp29156","Cp31","Cp32","Cp33","Cp36","Cp48","Cp48252","CpC231","CpCIP5397","CpE19","CpE56","CpFRC41","CpI19","CpI37","CpMB14","CpMEX1","CpMEX25","CpMEX30","CpMEX9","CpN1","CpP54B96","CpPA01","CpPO222","CpVD57"	0.43749	0.43749	8.16929	0.43749	0.43749	8.16905	258	0
Cp1002B_724	NA	NA	NA	0.9977	29	Cp1002B,"Cp162","Cp258","Cp262","Cp267","Cp29156","Cp31","Cp32","Cp33","Cp36","Cp48","Cp48252","CpC231","CpCIP5397","CpE19","CpE56","CpFRC41","CpI19","CpI37","CpMB14","CpMEX1","CpMEX25","CpMEX30","CpMEX9","CpN1","CpP54B96","CpPA01","CpPO222","CpVD57"	0.30121	0.22024	4.90013	0.30121	0.22024	4.90022	2	3	1. 0.47642;2. 24;3. 70;4. 24;5. 24;6. 70;7. 24;8. 70;9. 67;10. H;11. CAT	1. 0.46854;2. 64;3. 190;4. 64;5. 64;6. 190;7. 64;8. 190;9. 187;10. I;11. ATC	1. 0.4628;2. 232;3. 694;4. 232;5. 232;6. 694;7. 232;8. 694;9. 688;10. A;11. GCT
Cp1002B_1790	NA	NA	NA	0.9977	29	Cp1002B,"Cp162","Cp258","Cp262","Cp267","Cp29156","Cp31","Cp32","Cp33","Cp36","Cp48","Cp48252","CpC231","CpCIP5397","CpE19","CpE56","CpFRC41","CpI19","CpI37","CpMB14","CpMEX1","CpMEX25","CpMEX30","CpMEX9","CpN1","CpP54B96","CpPA01","CpPO222","CpVD57"	0.14007	0.14007		0.14007	0.14007		2	1	1. 0.41204;2. 310;3. 928;4. 310;5. 310;6. 928;7. 310;8. 928;9. 928;10. A;11. GCC
Cp1002B_1551	NA	NA	NA	0.9977	29	Cp1002B,"Cp162","Cp258","Cp262","Cp267","Cp29156","Cp31","Cp32","Cp33","Cp36","Cp48","Cp48252","CpC231","CpCIP5397","CpE19","CpE56","CpFRC41","CpI19","CpI37","CpMB14","CpMEX1","CpMEX25","CpMEX30","CpMEX9","CpN1","CpP54B96","CpPA01","CpPO222","CpVD57"	0.16726	0.16726		0.16727	0.16727		258	0
Cp1002B_1775	NA	NA	NA	0.9977	29	Cp1002B,"Cp162","Cp258","Cp262","Cp267","Cp29156","Cp31","Cp32","Cp33","Cp36","Cp48","Cp48252","CpC231","CpCIP5397","CpE19","CpE56","CpFRC41","CpI19","CpI37","CpMB14","CpMEX1","CpMEX25","CpMEX30","CpMEX9","CpN1","CpP54B96","CpPA01","CpPO222","CpVD57"	0.374167	0.37411	5.78935	0.374367	0.37411	5.78931	2306	0
Cp1002B_30	NA	NA	NA	0.9977	29	Cp1002B,"Cp162","Cp258","Cp262","Cp267","Cp29156","Cp31","Cp32","Cp33","Cp36","Cp48","Cp48252","CpC231","CpCIP5397","CpE19","CpE56","CpFRC41","CpI19","CpI37","CpMB14","CpMEX1","CpMEX25","CpMEX30","CpMEX9","CpN1","CpP54B96","CpPA01","CpPO222","CpVD57"	0.25452	0.25452	4.5834	0.25452	0.25452	4.5834	2	1	1. 0.46863;2. 227;3. 679;4. 227;5. 227;6. 679;7. 227;8. 679;9. 679;10. F;11. TTC
Cp1002B_1473	NA	NA	NA	0.9977	29	Cp1002B,"Cp162","Cp258","Cp262","Cp267","Cp29156","Cp31","Cp32","Cp33","Cp36","Cp48","Cp48252","CpC231","CpCIP5397","CpE19","CpE56","CpFRC41","CpI19","CpI37","CpMB14","CpMEX1","CpMEX25","CpMEX30","CpMEX9","CpN1","CpP54B96","CpPA01","CpPO222","CpVD57"	0.2593	0.2593	5.44344	0.2593	0.2593	5.44347	258	0
Cp1002B_93	NA	NA	NA	0.9977	29	Cp1002B,"Cp162","Cp258","Cp262","Cp267","Cp29156","Cp31","Cp32","Cp33","Cp36","Cp48","Cp48252","CpC231","CpCIP5397","CpE19","CpE56","CpFRC41","CpI19","CpI37","CpMB14","CpMEX1","CpMEX25","CpMEX30","CpMEX9","CpN1","CpP54B96","CpPA01","CpPO222","CpVD57"	0.3032	0.3032		0.3032	0.3032		258	0
Cp1002B_663	NA	NA	NA	0.9977	29	Cp1002B,"Cp162","Cp258","Cp262","Cp267","Cp29156","Cp31","Cp32","Cp33","Cp36","Cp48","Cp48252","CpC231","CpCIP5397","CpE19","CpE56","CpFRC41","CpI19","CpI37","CpMB14","CpMEX1","CpMEX25","CpMEX30","CpMEX9","CpN1","CpP54B96","CpPA01","CpPO222","CpVD57"	0.31101	0.31101	7.6271	0.31101	0.31101	7.62725	258	0
Cp1002B_576	NA	NA	NA	0.9977	29	Cp1002B,"Cp162","Cp258","Cp262","Cp267","Cp29156","Cp31","Cp32","Cp33","Cp36","Cp48","Cp48252","CpC231","CpCIP5397","CpE19","CpE56","CpFRC41","CpI19","CpI37","CpMB14","CpMEX1","CpMEX25","CpMEX30","CpMEX9","CpN1","CpP54B96","CpPA01","CpPO222","CpVD57"	0.03968	0.03968	6.01763	0.03968	0.03968	6.01749	258	0
Cp1002B_342	NA	NA	NA	0.9977	29	Cp1002B,"Cp162","Cp258","Cp262","Cp267","Cp29156","Cp31","Cp32","Cp33","Cp36","Cp48","Cp48252","CpC231","CpCIP5397","CpE19","CpE56","CpFRC41","CpI19","CpI37","CpMB14","CpMEX1","CpMEX25","CpMEX30","CpMEX9","CpN1","CpP54B96","CpPA01","CpPO222","CpVD57"	0.1055	0.1055	3.3482	0.1055	0.1055	3.34821	2	1	1. 0.56214;2. 339;3. 1015;4. 339;5. 339;6. 1015;7. 339;8. 1015;9. 1015;10. N;11. AAC
Cp1002B_435	NA	NA	NA	0.998	29	Cp1002B,"Cp162","Cp258","Cp262","Cp267","Cp29156","Cp31","Cp32","Cp33","Cp36","Cp48","Cp48252","CpC231","CpCIP5397","CpE19","CpE56","CpFRC41","CpI19","CpI37","CpMB14","CpMEX1","CpMEX25","CpMEX30","CpMEX9","CpN1","CpP54B96","CpPA01","CpPO222","CpVD57"	0.02343	0.02343	5.45289	0.02343	0.02343	5.45285	258	0
Cp1002B_978	NA	NA	NA	0.998	29	Cp1002B,"Cp162","Cp258","Cp262","Cp267","Cp29156","Cp31","Cp32","Cp33","Cp36","Cp48","Cp48252","CpC231","CpCIP5397","CpE19","CpE56","CpFRC41","CpI19","CpI37","CpMB14","CpMEX1","CpMEX25","CpMEX30","CpMEX9","CpN1","CpP54B96","CpPA01","CpPO222","CpVD57"	0.853219	0.470265	2.01032	0.546502	0.44887	2.10346	256	0
Cp1002B_1330	NA	NA	NA	0.998	29	Cp1002B,"Cp162","Cp258","Cp262","Cp267","Cp29156","Cp31","Cp32","Cp33","Cp36","Cp48","Cp48252","CpC231","CpCIP5397","CpE19","CpE56","CpFRC41","CpI19","CpI37","CpMB14","CpMEX1","CpMEX25","CpMEX30","CpMEX9","CpN1","CpP54B96","CpPA01","CpPO222","CpVD57"	0.11117	0.11113		0.111138	0.11112		258	0
Cp1002B_530	NA	NA	NA	0.998	29	Cp1002B,"Cp162","Cp258","Cp262","Cp267","Cp29156","Cp31","Cp32","Cp33","Cp36","Cp48","Cp48252","CpC231","CpCIP5397","CpE19","CpE56","CpFRC41","CpI19","CpI37","CpMB14","CpMEX1","CpMEX25","CpMEX30","CpMEX9","CpN1","CpP54B96","CpPA01","CpPO222","CpVD57"	0.03656	0.03656	4.67785	0.03656	0.03656	4.67785	258	0
Cp1002B_8	NA	NA	NA	0.998	29	Cp1002B,"Cp162","Cp258","Cp262","Cp267","Cp29156","Cp31","Cp32","Cp33","Cp36","Cp48","Cp48252","CpC231","CpCIP5397","CpE19","CpE56","CpFRC41","CpI19","CpI37","CpMB14","CpMEX1","CpMEX25","CpMEX30","CpMEX9","CpN1","CpP54B96","CpPA01","CpPO222","CpVD57"	0.23053	0.23053	3.25469	0.23053	0.23053	3.2547	258	0
Cp1002B_822	NA	NA	NA	0.998	29	Cp1002B,"Cp162","Cp258","Cp262","Cp267","Cp29156","Cp31","Cp32","Cp33","Cp36","Cp48","Cp48252","CpC231","CpCIP5397","CpE19","CpE56","CpFRC41","CpI19","CpI37","CpMB14","CpMEX1","CpMEX25","CpMEX30","CpMEX9","CpN1","CpP54B96","CpPA01","CpPO222","CpVD57"	0.13563	0.13563	3.01614	0.13563	0.13563	3.01615	258	0
Cp1002B_1106	NA	NA	NA	0.998	29	Cp1002B,"Cp162","Cp258","Cp262","Cp267","Cp29156","Cp31","Cp32","Cp33","Cp36","Cp48","Cp48252","CpC231","CpCIP5397","CpE19","CpE56","CpFRC41","CpI19","CpI37","CpMB14","CpMEX1","CpMEX25","CpMEX30","CpMEX9","CpN1","CpP54B96","CpPA01","CpPO222","CpVD57"	0.19075	0.19075	7.57331	0.19075	0.19075	7.57337	258	0
Cp1002B_96	NA	NA	NA	0.998	29	Cp1002B,"Cp162","Cp258","Cp262","Cp267","Cp29156","Cp31","Cp32","Cp33","Cp36","Cp48","Cp48252","CpC231","CpCIP5397","CpE19","CpE56","CpFRC41","CpI19","CpI37","CpMB14","CpMEX1","CpMEX25","CpMEX30","CpMEX9","CpN1","CpP54B96","CpPA01","CpPO222","CpVD57"	0.29397	0.29397	4.62956	0.29397	0.29397	4.62958	2	1	1. 0.45686;2. 122;3. 364;4. 225;5. 225;6. 673;7. 233;8. 697;9. 364;10. S;11. TCG
Cp1002B_134	NA	NA	NA	0.998	29	Cp1002B,"Cp162","Cp258","Cp262","Cp267","Cp29156","Cp31","Cp32","Cp33","Cp36","Cp48","Cp48252","CpC231","CpCIP5397","CpE19","CpE56","CpFRC41","CpI19","CpI37","CpMB14","CpMEX1","CpMEX25","CpMEX30","CpMEX9","CpN1","CpP54B96","CpPA01","CpPO222","CpVD57"	0.0249314	0.0249314	3.26846	0.0249314	0.0249314	3.26844	258	0
Cp1002B_332	NA	NA	NA	0.998	29	Cp1002B,"Cp162","Cp258","Cp262","Cp267","Cp29156","Cp31","Cp32","Cp33","Cp36","Cp48","Cp48252","CpC231","CpCIP5397","CpE19","CpE56","CpFRC41","CpI19","CpI37","CpMB14","CpMEX1","CpMEX25","CpMEX30","CpMEX9","CpN1","CpP54B96","CpPA01","CpPO222","CpVD57"	0.08126	0.08126	6.00855	0.08128	0.08128	6.01106	258	0
Cp1002B_1585	NA	NA	NA	0.998	29	Cp1002B,"Cp162","Cp258","Cp262","Cp267","Cp29156","Cp31","Cp32","Cp33","Cp36","Cp48","Cp48252","CpC231","CpCIP5397","CpE19","CpE56","CpFRC41","CpI19","CpI37","CpMB14","CpMEX1","CpMEX25","CpMEX30","CpMEX9","CpN1","CpP54B96","CpPA01","CpPO222","CpVD57"	0.23615	0.23615	6.3637	0.23615	0.23615	6.36341	258	0
Cp1002B_1607	NA	NA	NA	0.998	29	Cp1002B,"Cp162","Cp258","Cp262","Cp267","Cp29156","Cp31","Cp32","Cp33","Cp36","Cp48","Cp48252","CpC231","CpCIP5397","CpE19","CpE56","CpFRC41","CpI19","CpI37","CpMB14","CpMEX1","CpMEX25","CpMEX30","CpMEX9","CpN1","CpP54B96","CpPA01","CpPO222","CpVD57"	0.08186	0.08186	2.78853	0.08185	0.08185	2.78842	258	0
Cp1002B_682	NA	NA	NA	0.998	29	Cp1002B,"Cp162","Cp258","Cp262","Cp267","Cp29156","Cp31","Cp32","Cp33","Cp36","Cp48","Cp48252","CpC231","CpCIP5397","CpE19","CpE56","CpFRC41","CpI19","CpI37","CpMB14","CpMEX1","CpMEX25","CpMEX30","CpMEX9","CpN1","CpP54B96","CpPA01","CpPO222","CpVD57"	0.07394	0.07394		0.07394	0.07394		2	1	1. 0.5503;2. 512;3. 1534;4. 512;5. 512;6. 1534;7. 518;8. 1552;9. 1516;10. D;11. GAC
Cp1002B_330	NA	NA	NA	0.998	29	Cp1002B,"Cp162","Cp258","Cp262","Cp267","Cp29156","Cp31","Cp32","Cp33","Cp36","Cp48","Cp48252","CpC231","CpCIP5397","CpE19","CpE56","CpFRC41","CpI19","CpI37","CpMB14","CpMEX1","CpMEX25","CpMEX30","CpMEX9","CpN1","CpP54B96","CpPA01","CpPO222","CpVD57"	0.34203	0.34203	7.94596	0.34203	0.34203	7.94598	258	0
Cp1002B_262	NA	NA	NA	0.998	29	Cp1002B,"Cp162","Cp258","Cp262","Cp267","Cp29156","Cp31","Cp32","Cp33","Cp36","Cp48","Cp48252","CpC231","CpCIP5397","CpE19","CpE56","CpFRC41","CpI19","CpI37","CpMB14","CpMEX1","CpMEX25","CpMEX30","CpMEX9","CpN1","CpP54B96","CpPA01","CpPO222","CpVD57"	0	0		0	0		258	0
Cp1002B_1786	NA	NA	NA	0.998	29	Cp1002B,"Cp162","Cp258","Cp262","Cp267","Cp29156","Cp31","Cp32","Cp33","Cp36","Cp48","Cp48252","CpC231","CpCIP5397","CpE19","CpE56","CpFRC41","CpI19","CpI37","CpMB14","CpMEX1","CpMEX25","CpMEX30","CpMEX9","CpN1","CpP54B96","CpPA01","CpPO222","CpVD57"	0.07607	0.07607	7.97025	0.07607	0.07607	7.97024	258	0
Cp1002B_1401	NA	NA	NA	0.998	29	Cp1002B,"Cp162","Cp258","Cp262","Cp267","Cp29156","Cp31","Cp32","Cp33","Cp36","Cp48","Cp48252","CpC231","CpCIP5397","CpE19","CpE56","CpFRC41","CpI19","CpI37","CpMB14","CpMEX1","CpMEX25","CpMEX30","CpMEX9","CpN1","CpP54B96","CpPA01","CpPO222","CpVD57"	0.11924	0.11924	3.51686	0.11924	0.11924	3.51693	258	0
Cp1002B_1256	NA	NA	NA	0.998	29	Cp1002B,"Cp162","Cp258","Cp262","Cp267","Cp29156","Cp31","Cp32","Cp33","Cp36","Cp48","Cp48252","CpC231","CpCIP5397","CpE19","CpE56","CpFRC41","CpI19","CpI37","CpMB14","CpMEX1","CpMEX25","CpMEX30","CpMEX9","CpN1","CpP54B96","CpPA01","CpPO222","CpVD57"	1.10131	1	6.81084	0.99999	0.99999	6.81086	256	0
Cp1002B_165	NA	NA	NA	0.998	29	Cp1002B,"Cp162","Cp258","Cp262","Cp267","Cp29156","Cp31","Cp32","Cp33","Cp36","Cp48","Cp48252","CpC231","CpCIP5397","CpE19","CpE56","CpFRC41","CpI19","CpI37","CpMB14","CpMEX1","CpMEX25","CpMEX30","CpMEX9","CpN1","CpP54B96","CpPA01","CpPO222","CpVD57"	0.11859	0.11859		0.11859	0.11859		2	1	1. 0.42943;2. 223;3. 667;4. 223;5. 223;6. 667;7. 223;8. 667;9. 667;10. T;11. ACA
Cp1002B_802	NA	NA	NA	0.998	29	Cp1002B,"Cp162","Cp258","Cp262","Cp267","Cp29156","Cp31","Cp32","Cp33","Cp36","Cp48","Cp48252","CpC231","CpCIP5397","CpE19","CpE56","CpFRC41","CpI19","CpI37","CpMB14","CpMEX1","CpMEX25","CpMEX30","CpMEX9","CpN1","CpP54B96","CpPA01","CpPO222","CpVD57"	0.02824	0.02824	4.10432	0.02824	0.02824	4.10431	258	0
Cp1002B_1624	NA	NA	NA	0.998	29	Cp1002B,"Cp162","Cp258","Cp262","Cp267","Cp29156","Cp31","Cp32","Cp33","Cp36","Cp48","Cp48252","CpC231","CpCIP5397","CpE19","CpE56","CpFRC41","CpI19","CpI37","CpMB14","CpMEX1","CpMEX25","CpMEX30","CpMEX9","CpN1","CpP54B96","CpPA01","CpPO222","CpVD57"	0.32497	0.32482	1.50661	0.61984	0.32483	1.50662	258	0
Cp1002B_1733	NA	NA	NA	0.998	29	Cp1002B,"Cp162","Cp258","Cp262","Cp267","Cp29156","Cp31","Cp32","Cp33","Cp36","Cp48","Cp48252","CpC231","CpCIP5397","CpE19","CpE56","CpFRC41","CpI19","CpI37","CpMB14","CpMEX1","CpMEX25","CpMEX30","CpMEX9","CpN1","CpP54B96","CpPA01","CpPO222","CpVD57"	0.169155	0.169155	3.76469	0.169146	0.169146	3.76468	258	0
Cp1002B_1037	NA	NA	NA	0.998	29	Cp1002B,"Cp162","Cp258","Cp262","Cp267","Cp29156","Cp31","Cp32","Cp33","Cp36","Cp48","Cp48252","CpC231","CpCIP5397","CpE19","CpE56","CpFRC41","CpI19","CpI37","CpMB14","CpMEX1","CpMEX25","CpMEX30","CpMEX9","CpN1","CpP54B96","CpPA01","CpPO222","CpVD57"	0.06377	0.06377	3.67725	0.06377	0.06377	3.67712	258	0
Cp1002B_944	NA	NA	NA	0.998	29	Cp1002B,"Cp162","Cp258","Cp262","Cp267","Cp29156","Cp31","Cp32","Cp33","Cp36","Cp48","Cp48252","CpC231","CpCIP5397","CpE19","CpE56","CpFRC41","CpI19","CpI37","CpMB14","CpMEX1","CpMEX25","CpMEX30","CpMEX9","CpN1","CpP54B96","CpPA01","CpPO222","CpVD57"	0.26511	0.26511	3.12286	0.2651	0.2651	3.12264	2	1	1. 0.42293;2. 188;3. 562;4. 188;5. 188;6. 562;7. 188;8. 562;9. 562;10. T;11. ACC
Cp1002B_1539	NA	NA	NA	0.998	29	Cp1002B,"Cp162","Cp258","Cp262","Cp267","Cp29156","Cp31","Cp32","Cp33","Cp36","Cp48","Cp48252","CpC231","CpCIP5397","CpE19","CpE56","CpFRC41","CpI19","CpI37","CpMB14","CpMEX1","CpMEX25","CpMEX30","CpMEX9","CpN1","CpP54B96","CpPA01","CpPO222","CpVD57"	0.29881	0.29881	6.01445	0.29881	0.29881	6.01398	258	0
Cp1002B_437	NA	NA	NA	0.998	29	Cp1002B,"Cp162","Cp258","Cp262","Cp267","Cp29156","Cp31","Cp32","Cp33","Cp36","Cp48","Cp48252","CpC231","CpCIP5397","CpE19","CpE56","CpFRC41","CpI19","CpI37","CpMB14","CpMEX1","CpMEX25","CpMEX30","CpMEX9","CpN1","CpP54B96","CpPA01","CpPO222","CpVD57"	0.0769	0.0769		0.0769	0.0769		258	0
Cp1002B_439	NA	NA	NA	0.998	29	Cp1002B,"Cp162","Cp258","Cp262","Cp267","Cp29156","Cp31","Cp32","Cp33","Cp36","Cp48","Cp48252","CpC231","CpCIP5397","CpE19","CpE56","CpFRC41","CpI19","CpI37","CpMB14","CpMEX1","CpMEX25","CpMEX30","CpMEX9","CpN1","CpP54B96","CpPA01","CpPO222","CpVD57"	0.23446	0.23446	3.15939	0.23446	0.23446	3.15938	258	0
Cp1002B_236	NA	NA	NA	0.9984	29	Cp1002B,"Cp162","Cp258","Cp262","Cp267","Cp29156","Cp31","Cp32","Cp33","Cp36","Cp48","Cp48252","CpC231","CpCIP5397","CpE19","CpE56","CpFRC41","CpI19","CpI37","CpMB14","CpMEX1","CpMEX25","CpMEX30","CpMEX9","CpN1","CpP54B96","CpPA01","CpPO222","CpVD57"	0.07594	0.07594	5.9591	0.07594	0.07594	5.96073	2	1	1. 0.58446;2. 699;3. 2095;4. 704;5. 704;6. 2110;7. 704;8. 2110;9. 1963;10. V;11. GTC
Cp1002B_748	NA	NA	NA	0.9984	29	Cp1002B,"Cp162","Cp258","Cp262","Cp267","Cp29156","Cp31","Cp32","Cp33","Cp36","Cp48","Cp48252","CpC231","CpCIP5397","CpE19","CpE56","CpFRC41","CpI19","CpI37","CpMB14","CpMEX1","CpMEX25","CpMEX30","CpMEX9","CpN1","CpP54B96","CpPA01","CpPO222","CpVD57"	0.05833	0.05833		0.05833	0.05833		258	0
Cp1002B_502	NA	NA	NA	0.9984	29	Cp1002B,"Cp162","Cp258","Cp262","Cp267","Cp29156","Cp31","Cp32","Cp33","Cp36","Cp48","Cp48252","CpC231","CpCIP5397","CpE19","CpE56","CpFRC41","CpI19","CpI37","CpMB14","CpMEX1","CpMEX25","CpMEX30","CpMEX9","CpN1","CpP54B96","CpPA01","CpPO222","CpVD57"	0.13335	0.13335	5.51478	0.133359	0.13335	5.51489	258	0
Cp1002B_2030	NA	NA	NA	0.9984	29	Cp1002B,"Cp162","Cp258","Cp262","Cp267","Cp29156","Cp31","Cp32","Cp33","Cp36","Cp48","Cp48252","CpC231","CpCIP5397","CpE19","CpE56","CpFRC41","CpI19","CpI37","CpMB14","CpMEX1","CpMEX25","CpMEX30","CpMEX9","CpN1","CpP54B96","CpPA01","CpPO222","CpVD57"	0.24579	0.24579	9.51909	0.24579	0.24579	9.51921	258	0
Cp1002B_1484	NA	NA	NA	0.9984	29	Cp1002B,"Cp162","Cp258","Cp262","Cp267","Cp29156","Cp31","Cp32","Cp33","Cp36","Cp48","Cp48252","CpC231","CpCIP5397","CpE19","CpE56","CpFRC41","CpI19","CpI37","CpMB14","CpMEX1","CpMEX25","CpMEX30","CpMEX9","CpN1","CpP54B96","CpPA01","CpPO222","CpVD57"	0.272738	0.11451		0.272712	0.11451		2	1	1. 0.65589;2. 351;3. 1051;4. 351;5. 351;6. 1051;7. 351;8. 1051;9. 1051;10. I;11. ATT
Cp1002B_501	NA	NA	NA	0.9984	29	Cp1002B,"Cp162","Cp258","Cp262","Cp267","Cp29156","Cp31","Cp32","Cp33","Cp36","Cp48","Cp48252","CpC231","CpCIP5397","CpE19","CpE56","CpFRC41","CpI19","CpI37","CpMB14","CpMEX1","CpMEX25","CpMEX30","CpMEX9","CpN1","CpP54B96","CpPA01","CpPO222","CpVD57"	0.07826	0.07826	8.04173	0.07826	0.07826	8.04171	258	0
Cp1002B_15	NA	NA	NA	0.9984	29	Cp1002B,"Cp162","Cp258","Cp262","Cp267","Cp29156","Cp31","Cp32","Cp33","Cp36","Cp48","Cp48252","CpC231","CpCIP5397","CpE19","CpE56","CpFRC41","CpI19","CpI37","CpMB14","CpMEX1","CpMEX25","CpMEX30","CpMEX9","CpN1","CpP54B96","CpPA01","CpPO222","CpVD57"	0.430295	0.2832	2.92529	0.430472	0.28318	2.92474	2	1	1. 0.57189;2. 61;3. 181;4. 61;5. 61;6. 181;7. 61;8. 181;9. 181;10. T;11. ACC
Cp1002B_1764	NA	NA	NA	0.9984	29	Cp1002B,"Cp162","Cp258","Cp262","Cp267","Cp29156","Cp31","Cp32","Cp33","Cp36","Cp48","Cp48252","CpC231","CpCIP5397","CpE19","CpE56","CpFRC41","CpI19","CpI37","CpMB14","CpMEX1","CpMEX25","CpMEX30","CpMEX9","CpN1","CpP54B96","CpPA01","CpPO222","CpVD57"	0.132081	0.132029	4.92615	0.13202	0.13202	4.92631	2	1	1. 0.59178;2. 552;3. 1654;4. 552;5. 552;6. 1654;7. 552;8. 1654;9. 1654;10. T;11. ACA
Cp1002B_1548	NA	NA	NA	0.9984	29	Cp1002B,"Cp162","Cp258","Cp262","Cp267","Cp29156","Cp31","Cp32","Cp33","Cp36","Cp48","Cp48252","CpC231","CpCIP5397","CpE19","CpE56","CpFRC41","CpI19","CpI37","CpMB14","CpMEX1","CpMEX25","CpMEX30","CpMEX9","CpN1","CpP54B96","CpPA01","CpPO222","CpVD57"	0	0	3.34105	0	0	3.34107	258	0
Cp1002B_700	NA	NA	NA	0.9984	29	Cp1002B,"Cp162","Cp258","Cp262","Cp267","Cp29156","Cp31","Cp32","Cp33","Cp36","Cp48","Cp48252","CpC231","CpCIP5397","CpE19","CpE56","CpFRC41","CpI19","CpI37","CpMB14","CpMEX1","CpMEX25","CpMEX30","CpMEX9","CpN1","CpP54B96","CpPA01","CpPO222","CpVD57"	0.28817	0.28817	7.34936	0.28816	0.28816	7.34923	2306	0
Cp1002B_129	NA	NA	NA	0.9984	29	Cp1002B,"Cp162","Cp258","Cp262","Cp267","Cp29156","Cp31","Cp32","Cp33","Cp36","Cp48","Cp48252","CpC231","CpCIP5397","CpE19","CpE56","CpFRC41","CpI19","CpI37","CpMB14","CpMEX1","CpMEX25","CpMEX30","CpMEX9","CpN1","CpP54B96","CpPA01","CpPO222","CpVD57"	1.3687	1	3.85032	1.00001	1.00001	3.85031	2336	0
Cp1002B_1248	NA	NA	NA	0.9984	29	Cp1002B,"Cp162","Cp258","Cp262","Cp267","Cp29156","Cp31","Cp32","Cp33","Cp36","Cp48","Cp48252","CpC231","CpCIP5397","CpE19","CpE56","CpFRC41","CpI19","CpI37","CpMB14","CpMEX1","CpMEX25","CpMEX30","CpMEX9","CpN1","CpP54B96","CpPA01","CpPO222","CpVD57"	0.33584	0.33584	8.68845	0.33584	0.33584	8.68745	258	0
Cp1002B_512	NA	NA	NA	0.9984	29	Cp1002B,"Cp162","Cp258","Cp262","Cp267","Cp29156","Cp31","Cp32","Cp33","Cp36","Cp48","Cp48252","CpC231","CpCIP5397","CpE19","CpE56","CpFRC41","CpI19","CpI37","CpMB14","CpMEX1","CpMEX25","CpMEX30","CpMEX9","CpN1","CpP54B96","CpPA01","CpPO222","CpVD57"	0.08559	0.08559		0.08559	0.08559		258	0
Cp1002B_1734	NA	NA	NA	0.9984	29	Cp1002B,"Cp162","Cp258","Cp262","Cp267","Cp29156","Cp31","Cp32","Cp33","Cp36","Cp48","Cp48252","CpC231","CpCIP5397","CpE19","CpE56","CpFRC41","CpI19","CpI37","CpMB14","CpMEX1","CpMEX25","CpMEX30","CpMEX9","CpN1","CpP54B96","CpPA01","CpPO222","CpVD57"	0.38041	0.31608		0.38043	0.31608		2	1	1. 0.5539;2. 733;3. 2197;4. 733;5. 733;6. 2197;7. 733;8. 2197;9. 2197;10. D;11. GAT
Cp1002B_793	NA	NA	NA	0.9984	29	Cp1002B,"Cp162","Cp258","Cp262","Cp267","Cp29156","Cp31","Cp32","Cp33","Cp36","Cp48","Cp48252","CpC231","CpCIP5397","CpE19","CpE56","CpFRC41","CpI19","CpI37","CpMB14","CpMEX1","CpMEX25","CpMEX30","CpMEX9","CpN1","CpP54B96","CpPA01","CpPO222","CpVD57"	0.02745	0.02745	2.19802	0.0274597	0.02745	2.19802	1282	0
Cp1002B_249	NA	NA	NA	0.9984	29	Cp1002B,"Cp162","Cp258","Cp262","Cp267","Cp29156","Cp31","Cp32","Cp33","Cp36","Cp48","Cp48252","CpC231","CpCIP5397","CpE19","CpE56","CpFRC41","CpI19","CpI37","CpMB14","CpMEX1","CpMEX25","CpMEX30","CpMEX9","CpN1","CpP54B96","CpPA01","CpPO222","CpVD57"	0.21525	0.21525	6.64978	0.21525	0.21525	6.64985	2	1	1. 0.42267;2. 216;3. 646;4. 216;5. 216;6. 646;7. 216;8. 646;9. 646;10. N;11. AAC
Cp1002B_1890	NA	NA	NA	0.9984	29	Cp1002B,"Cp162","Cp258","Cp262","Cp267","Cp29156","Cp31","Cp32","Cp33","Cp36","Cp48","Cp48252","CpC231","CpCIP5397","CpE19","CpE56","CpFRC41","CpI19","CpI37","CpMB14","CpMEX1","CpMEX25","CpMEX30","CpMEX9","CpN1","CpP54B96","CpPA01","CpPO222","CpVD57"	0.202981	0.13679	5.47106	0.202996	0.13675	5.46837	2	3	1. 0.54104;2. 36;3. 106;4. 36;5. 36;6. 106;7. 36;8. 106;9. 106;10. S;11. TCT	1. 0.53862;2. 349;3. 1045;4. 349;5. 349;6. 1045;7. 349;8. 1045;9. 1045;10. K;11. AAG	1. 0.5398;2. 1077;3. 3229;4. 1077;5. 1077;6. 3229;7. 1077;8. 3229;9. 3229;10. T;11. ACT
Cp1002B_5	NA	NA	NA	0.9984	29	Cp1002B,"Cp162","Cp258","Cp262","Cp267","Cp29156","Cp31","Cp32","Cp33","Cp36","Cp48","Cp48252","CpC231","CpCIP5397","CpE19","CpE56","CpFRC41","CpI19","CpI37","CpMB14","CpMEX1","CpMEX25","CpMEX30","CpMEX9","CpN1","CpP54B96","CpPA01","CpPO222","CpVD57"	0.02627	0.02627	8.53791	0.02627	0.02627	8.53595	258	0
Cp1002B_263	NA	NA	NA	0.9984	29	Cp1002B,"Cp162","Cp258","Cp262","Cp267","Cp29156","Cp31","Cp32","Cp33","Cp36","Cp48","Cp48252","CpC231","CpCIP5397","CpE19","CpE56","CpFRC41","CpI19","CpI37","CpMB14","CpMEX1","CpMEX25","CpMEX30","CpMEX9","CpN1","CpP54B96","CpPA01","CpPO222","CpVD57"	0.06057	0.01619	6.7952	0.06057	0.01619	6.79477	2	1	1. 0.55717;2. 539;3. 1615;4. 540;5. 540;6. 1618;7. 540;8. 1618;9. 1471;10. I;11. ATT
Cp1002B_136	NA	NA	NA	0.9984	28	Cp1002B,"Cp162","Cp258","Cp262","Cp267","Cp29156","Cp31","Cp32","Cp33","Cp36","Cp48","Cp48252","CpC231","CpCIP5397","CpE19","CpE56","CpFRC41","CpI19","CpI37","CpMB14","CpMEX1","CpMEX25","CpMEX9","CpN1","CpP54B96","CpPA01","CpPO222","CpVD57"	0.02922	0.02922	5.30738	0.02922	0.02922	5.30743	258	0
Cp1002B_2133	NA	NA	NA	0.9984	29	Cp1002B,"Cp162","Cp258","Cp262","Cp267","Cp29156","Cp31","Cp32","Cp33","Cp36","Cp48","Cp48252","CpC231","CpCIP5397","CpE19","CpE56","CpFRC41","CpI19","CpI37","CpMB14","CpMEX1","CpMEX25","CpMEX30","CpMEX9","CpN1","CpP54B96","CpPA01","CpPO222","CpVD57"	0.13775	0.13775		0.13774	0.13774		258	0
Cp1002B_91	NA	NA	NA	0.9984	29	Cp1002B,"Cp162","Cp258","Cp262","Cp267","Cp29156","Cp31","Cp32","Cp33","Cp36","Cp48","Cp48252","CpC231","CpCIP5397","CpE19","CpE56","CpFRC41","CpI19","CpI37","CpMB14","CpMEX1","CpMEX25","CpMEX30","CpMEX9","CpN1","CpP54B96","CpPA01","CpPO222","CpVD57"	0	0		0	0		258	0
Cp1002B_935	NA	NA	NA	0.9984	29	Cp1002B,"Cp162","Cp258","Cp262","Cp267","Cp29156","Cp31","Cp32","Cp33","Cp36","Cp48","Cp48252","CpC231","CpCIP5397","CpE19","CpE56","CpFRC41","CpI19","CpI37","CpMB14","CpMEX1","CpMEX25","CpMEX30","CpMEX9","CpN1","CpP54B96","CpPA01","CpPO222","CpVD57"	0.46791	0.15418	5.90995	0.46788	0.15418	5.91039	2	1	1. 0.67059;2. 334;3. 1000;4. 334;5. 334;6. 1000;7. 334;8. 1000;9. 1000;10. I;11. ATT
Cp1002B_751	NA	NA	NA	0.9984	29	Cp1002B,"Cp162","Cp258","Cp262","Cp267","Cp29156","Cp31","Cp32","Cp33","Cp36","Cp48","Cp48252","CpC231","CpCIP5397","CpE19","CpE56","CpFRC41","CpI19","CpI37","CpMB14","CpMEX1","CpMEX25","CpMEX30","CpMEX9","CpN1","CpP54B96","CpPA01","CpPO222","CpVD57"	0.32111	0.3211	4.08281	0.32222	0.32111	4.08306	2306	0
Cp1002B_343	NA	NA	NA	0.9984	29	Cp1002B,"Cp162","Cp258","Cp262","Cp267","Cp29156","Cp31","Cp32","Cp33","Cp36","Cp48","Cp48252","CpC231","CpCIP5397","CpE19","CpE56","CpFRC41","CpI19","CpI37","CpMB14","CpMEX1","CpMEX25","CpMEX30","CpMEX9","CpN1","CpP54B96","CpPA01","CpPO222","CpVD57"	0	0	3.3362	0	0	3.3362	258	0
Cp1002B_1972	NA	NA	NA	0.9984	28	Cp1002B,"Cp162","Cp258","Cp262","Cp267","Cp29156","Cp31","Cp32","Cp33","Cp36","Cp48","Cp48252","CpC231","CpCIP5397","CpE19","CpE56","CpFRC41","CpI19","CpI37","CpMB14","CpMEX1","CpMEX25","CpMEX9","CpN1","CpP54B96","CpPA01","CpPO222","CpVD57"	0.09522	0.09522	0.63302	0.09522	0.09522	0.63302	258	0
Cp1002B_35	NA	NA	NA	0.9984	29	Cp1002B,"Cp162","Cp258","Cp262","Cp267","Cp29156","Cp31","Cp32","Cp33","Cp36","Cp48","Cp48252","CpC231","CpCIP5397","CpE19","CpE56","CpFRC41","CpI19","CpI37","CpMB14","CpMEX1","CpMEX25","CpMEX30","CpMEX9","CpN1","CpP54B96","CpPA01","CpPO222","CpVD57"	0.04321	0.04321		0.04321	0.04321		258	0
Cp1002B_75	NA	NA	NA	0.9984	29	Cp1002B,"Cp162","Cp258","Cp262","Cp267","Cp29156","Cp31","Cp32","Cp33","Cp36","Cp48","Cp48252","CpC231","CpCIP5397","CpE19","CpE56","CpFRC41","CpI19","CpI37","CpMB14","CpMEX1","CpMEX25","CpMEX30","CpMEX9","CpN1","CpP54B96","CpPA01","CpPO222","CpVD57"	0.123079	0.11188		0.123088	0.11188		2	1	1. 0.59077;2. 53;3. 157;4. 85;5. 85;6. 253;7. 85;8. 253;9. 157;10. A;11. GCA
Cp1002B_928	NA	NA	NA	0.9984	29	Cp1002B,"Cp162","Cp258","Cp262","Cp267","Cp29156","Cp31","Cp32","Cp33","Cp36","Cp48","Cp48252","CpC231","CpCIP5397","CpE19","CpE56","CpFRC41","CpI19","CpI37","CpMB14","CpMEX1","CpMEX25","CpMEX30","CpMEX9","CpN1","CpP54B96","CpPA01","CpPO222","CpVD57"	0.65886	0.65886	4.77927	0.65886	0.65886	4.77925	2	1	1. 0.40019;2. 158;3. 472;4. 158;5. 158;6. 472;7. 158;8. 472;9. 472;10. A;11. GCT
Cp1002B_1699	NA	NA	NA	0.9984	29	Cp1002B,"Cp162","Cp258","Cp262","Cp267","Cp29156","Cp31","Cp32","Cp33","Cp36","Cp48","Cp48252","CpC231","CpCIP5397","CpE19","CpE56","CpFRC41","CpI19","CpI37","CpMB14","CpMEX1","CpMEX25","CpMEX30","CpMEX9","CpN1","CpP54B96","CpPA01","CpPO222","CpVD57"	0.430576	0.18039	9.1317	0.430568	0.18039	9.13173	2	2	1. 0.60287;2. 64;3. 190;4. 64;5. 64;6. 190;7. 64;8. 190;9. 190;10. T;11. ACA	1. 0.60576;2. 163;3. 487;4. 163;5. 163;6. 487;7. 163;8. 487;9. 487;10. L;11. TTA
Cp1002B_1819	NA	NA	NA	0.9984	29	Cp1002B,"Cp162","Cp258","Cp262","Cp267","Cp29156","Cp31","Cp32","Cp33","Cp36","Cp48","Cp48252","CpC231","CpCIP5397","CpE19","CpE56","CpFRC41","CpI19","CpI37","CpMB14","CpMEX1","CpMEX25","CpMEX30","CpMEX9","CpN1","CpP54B96","CpPA01","CpPO222","CpVD57"	0.23235	0.23235		0.23235	0.23235		258	0
Cp1002B_2170	NA	NA	NA	0.9989	29	Cp1002B,"Cp162","Cp258","Cp262","Cp267","Cp29156","Cp31","Cp32","Cp33","Cp36","Cp48","Cp48252","CpC231","CpCIP5397","CpE19","CpE56","CpFRC41","CpI19","CpI37","CpMB14","CpMEX1","CpMEX25","CpMEX30","CpMEX9","CpN1","CpP54B96","CpPA01","CpPO222","CpVD57"	0.29608	0.29608	5.42628	0.29609	0.29609	5.42656	2	1	1. 0.40423;2. 129;3. 385;4. 129;5. 129;6. 385;7. 129;8. 385;9. 385;10. V;11. GTG
Cp1002B_1653	NA	NA	NA	0.9989	29	Cp1002B,"Cp162","Cp258","Cp262","Cp267","Cp29156","Cp31","Cp32","Cp33","Cp36","Cp48","Cp48252","CpC231","CpCIP5397","CpE19","CpE56","CpFRC41","CpI19","CpI37","CpMB14","CpMEX1","CpMEX25","CpMEX30","CpMEX9","CpN1","CpP54B96","CpPA01","CpPO222","CpVD57"	0.638349	0.28567	1.05263	0.9982	0.28567	1.05261	258	0
Cp1002B_736	NA	NA	NA	0.9989	29	Cp1002B,"Cp162","Cp258","Cp262","Cp267","Cp29156","Cp31","Cp32","Cp33","Cp36","Cp48","Cp48252","CpC231","CpCIP5397","CpE19","CpE56","CpFRC41","CpI19","CpI37","CpMB14","CpMEX1","CpMEX25","CpMEX30","CpMEX9","CpN1","CpP54B96","CpPA01","CpPO222","CpVD57"	0.11345	0.11345	6.13781	0.11345	0.11345	6.13795	258	0
Cp1002B_1895	NA	NA	NA	0.9989	29	Cp1002B,"Cp162","Cp258","Cp262","Cp267","Cp29156","Cp31","Cp32","Cp33","Cp36","Cp48","Cp48252","CpC231","CpCIP5397","CpE19","CpE56","CpFRC41","CpI19","CpI37","CpMB14","CpMEX1","CpMEX25","CpMEX30","CpMEX9","CpN1","CpP54B96","CpPA01","CpPO222","CpVD57"	0.24032	0.24032	0.52234	0.24032	0.24032	0.52234	258	0
Cp1002B_1987	NA	NA	NA	0.9989	29	Cp1002B,"Cp162","Cp258","Cp262","Cp267","Cp29156","Cp31","Cp32","Cp33","Cp36","Cp48","Cp48252","CpC231","CpCIP5397","CpE19","CpE56","CpFRC41","CpI19","CpI37","CpMB14","CpMEX1","CpMEX25","CpMEX30","CpMEX9","CpN1","CpP54B96","CpPA01","CpPO222","CpVD57"	0.12866	0.12866	8.18057	0.12866	0.12866	8.18056	258	0
Cp1002B_936	NA	NA	NA	0.9989	29	Cp1002B,"Cp162","Cp258","Cp262","Cp267","Cp29156","Cp31","Cp32","Cp33","Cp36","Cp48","Cp48252","CpC231","CpCIP5397","CpE19","CpE56","CpFRC41","CpI19","CpI37","CpMB14","CpMEX1","CpMEX25","CpMEX30","CpMEX9","CpN1","CpP54B96","CpPA01","CpPO222","CpVD57"	0.26144	0.26144		0.26145	0.26145		3330	0
Cp1002B_62	NA	NA	NA	0.9989	29	Cp1002B,"Cp162","Cp258","Cp262","Cp267","Cp29156","Cp31","Cp32","Cp33","Cp36","Cp48","Cp48252","CpC231","CpCIP5397","CpE19","CpE56","CpFRC41","CpI19","CpI37","CpMB14","CpMEX1","CpMEX25","CpMEX30","CpMEX9","CpN1","CpP54B96","CpPA01","CpPO222","CpVD57"	0.184127	0.184127	5.42147	0.184137	0.184137	5.42149	2	1	1. 0.46007;2. 71;3. 211;4. 71;5. 71;6. 211;7. 71;8. 211;9. 19;10. N;11. AAC
Cp1002B_1564	NA	NA	NA	0.9989	29	Cp1002B,"Cp162","Cp258","Cp262","Cp267","Cp29156","Cp31","Cp32","Cp33","Cp36","Cp48","Cp48252","CpC231","CpCIP5397","CpE19","CpE56","CpFRC41","CpI19","CpI37","CpMB14","CpMEX1","CpMEX25","CpMEX30","CpMEX9","CpN1","CpP54B96","CpPA01","CpPO222","CpVD57"	0.2565	0.2565		0.2565	0.2565		258	0
Cp1002B_747	NA	NA	NA	0.9989	29	Cp1002B,"Cp162","Cp258","Cp262","Cp267","Cp29156","Cp31","Cp32","Cp33","Cp36","Cp48","Cp48252","CpC231","CpCIP5397","CpE19","CpE56","CpFRC41","CpI19","CpI37","CpMB14","CpMEX1","CpMEX25","CpMEX30","CpMEX9","CpN1","CpP54B96","CpPA01","CpPO222","CpVD57"	0.27971	0.27971	4.59431	0.27971	0.27971	4.59431	258	0
Cp1002B_796	NA	NA	NA	0.9989	29	Cp1002B,"Cp162","Cp258","Cp262","Cp267","Cp29156","Cp31","Cp32","Cp33","Cp36","Cp48","Cp48252","CpC231","CpCIP5397","CpE19","CpE56","CpFRC41","CpI19","CpI37","CpMB14","CpMEX1","CpMEX25","CpMEX30","CpMEX9","CpN1","CpP54B96","CpPA01","CpPO222","CpVD57"	0.17158	0.17158	5.20613	0.17158	0.17158	5.20614	2	1	1. 0.40226;2. 214;3. 640;4. 214;5. 214;6. 640;7. 214;8. 640;9. 640;10. A;11. GCA
Cp1002B_1632	NA	NA	NA	0.9989	29	Cp1002B,"Cp162","Cp258","Cp262","Cp267","Cp29156","Cp31","Cp32","Cp33","Cp36","Cp48","Cp48252","CpC231","CpCIP5397","CpE19","CpE56","CpFRC41","CpI19","CpI37","CpMB14","CpMEX1","CpMEX25","CpMEX30","CpMEX9","CpN1","CpP54B96","CpPA01","CpPO222","CpVD57"	0.12066	0.12066		0.12066	0.12066		258	0
Cp1002B_1554	NA	NA	NA	0.9989	29	Cp1002B,"Cp162","Cp258","Cp262","Cp267","Cp29156","Cp31","Cp32","Cp33","Cp36","Cp48","Cp48252","CpC231","CpCIP5397","CpE19","CpE56","CpFRC41","CpI19","CpI37","CpMB14","CpMEX1","CpMEX25","CpMEX30","CpMEX9","CpN1","CpP54B96","CpPA01","CpPO222","CpVD57"	0.12183	0.12183	8.54434	0.12183	0.12183	8.54519	258	0
Cp1002B_785	NA	NA	NA	0.9989	29	Cp1002B,"Cp162","Cp258","Cp262","Cp267","Cp29156","Cp31","Cp32","Cp33","Cp36","Cp48","Cp48252","CpC231","CpCIP5397","CpE19","CpE56","CpFRC41","CpI19","CpI37","CpMB14","CpMEX1","CpMEX25","CpMEX30","CpMEX9","CpN1","CpP54B96","CpPA01","CpPO222","CpVD57"	0.04781	0.04781		0.04782	0.04782		258	0
Cp1002B_1650	NA	NA	NA	0.9989	29	Cp1002B,"Cp162","Cp258","Cp262","Cp267","Cp29156","Cp31","Cp32","Cp33","Cp36","Cp48","Cp48252","CpC231","CpCIP5397","CpE19","CpE56","CpFRC41","CpI19","CpI37","CpMB14","CpMEX1","CpMEX25","CpMEX30","CpMEX9","CpN1","CpP54B96","CpPA01","CpPO222","CpVD57"	0.27109	0.27109	6.33314	0.27109	0.27109	6.33312	2	1	1. 0.45852;2. 248;3. 742;4. 248;5. 248;6. 742;7. 248;8. 742;9. 742;10. T;11. ACA
Cp1002B_902	NA	NA	NA	0.9989	29	Cp1002B,"Cp162","Cp258","Cp262","Cp267","Cp29156","Cp31","Cp32","Cp33","Cp36","Cp48","Cp48252","CpC231","CpCIP5397","CpE19","CpE56","CpFRC41","CpI19","CpI37","CpMB14","CpMEX1","CpMEX25","CpMEX30","CpMEX9","CpN1","CpP54B96","CpPA01","CpPO222","CpVD57"	0.12028	0.12028	6.58341	0.120289	0.12028	6.58351	258	0
Cp1002B_2144	NA	NA	NA	0.9989	27	Cp1002B,"Cp258","Cp262","Cp267","Cp29156","Cp31","Cp32","Cp33","Cp36","Cp48","Cp48252","CpC231","CpCIP5397","CpE19","CpE56","CpFRC41","CpI19","CpMB14","CpMEX1","CpMEX25","CpMEX30","CpMEX9","CpN1","CpP54B96","CpPA01","CpPO222","CpVD57"	0.31638	0.22575	3.23826	0.31639	0.22575	3.23826	2	5	1. 0.44774;2. 348;3. 1042;4. 349;5. 349;6. 1045;7. 356;8. 1066;9. 1021;10. T;11. ACG	1. 0.44232;2. 400;3. 1198;4. 401;5. 401;6. 1201;7. 408;8. 1222;9. 1177;10. E;11. GAA	1. 0.44277;2. 401;3. 1201;4. 402;5. 402;6. 1204;7. 409;8. 1225;9. 1180;10. E;11. GAA	1. 0.44228;2. 584;3. 1750;4. 585;5. 585;6. 1753;7. 596;8. 1786;9. 1717;10. V;11. GTG	1. 0.44082;2. 730;3. 2188;4. 731;5. 731;6. 2191;7. 742;8. 2224;9. 2155;10. M;11. ATG
Cp1002B_1913	NA	NA	NA	0.9989	28	Cp1002B,"Cp162","Cp258","Cp262","Cp267","Cp29156","Cp31","Cp32","Cp33","Cp36","Cp48","Cp48252","CpC231","CpCIP5397","CpE19","CpE56","CpFRC41","CpI19","CpI37","CpMEX1","CpMEX25","CpMEX30","CpMEX9","CpN1","CpP54B96","CpPA01","CpPO222","CpVD57"	0.20025	0.20025	1.28701	0.20025	0.20025	1.28697	258	0
Cp1002B_2156	NA	NA	NA	0.9989	29	Cp1002B,"Cp162","Cp258","Cp262","Cp267","Cp29156","Cp31","Cp32","Cp33","Cp36","Cp48","Cp48252","CpC231","CpCIP5397","CpE19","CpE56","CpFRC41","CpI19","CpI37","CpMB14","CpMEX1","CpMEX25","CpMEX30","CpMEX9","CpN1","CpP54B96","CpPA01","CpPO222","CpVD57"	0.05116	0.05116	5.08932	0.05116	0.05116	5.08911	258	0
Cp1002B_1727	NA	NA	NA	0.9989	29	Cp1002B,"Cp162","Cp258","Cp262","Cp267","Cp29156","Cp31","Cp32","Cp33","Cp36","Cp48","Cp48252","CpC231","CpCIP5397","CpE19","CpE56","CpFRC41","CpI19","CpI37","CpMB14","CpMEX1","CpMEX25","CpMEX30","CpMEX9","CpN1","CpP54B96","CpPA01","CpPO222","CpVD57"	0.10417	0.10417	2.36879	0.10417	0.10417	2.36876	258	0
Cp1002B_781	NA	NA	NA	0.9989	29	Cp1002B,"Cp162","Cp258","Cp262","Cp267","Cp29156","Cp31","Cp32","Cp33","Cp36","Cp48","Cp48252","CpC231","CpCIP5397","CpE19","CpE56","CpFRC41","CpI19","CpI37","CpMB14","CpMEX1","CpMEX25","CpMEX30","CpMEX9","CpN1","CpP54B96","CpPA01","CpPO222","CpVD57"	0.163	0.163	2.81335	0.163	0.163	2.81334	258	0
Cp1002B_730	NA	NA	NA	0.9989	29	Cp1002B,"Cp162","Cp258","Cp262","Cp267","Cp29156","Cp31","Cp32","Cp33","Cp36","Cp48","Cp48252","CpC231","CpCIP5397","CpE19","CpE56","CpFRC41","CpI19","CpI37","CpMB14","CpMEX1","CpMEX25","CpMEX30","CpMEX9","CpN1","CpP54B96","CpPA01","CpPO222","CpVD57"	0.13663	0.13663	5.26653	0.13663	0.13663	5.26654	2	1	1. 0.43546;2. 407;3. 1219;4. 407;5. 407;6. 1219;7. 407;8. 1219;9. 1219;10. A;11. GCT
Cp1002B_1522	NA	NA	NA	0.9989	29	Cp1002B,"Cp162","Cp258","Cp262","Cp267","Cp29156","Cp31","Cp32","Cp33","Cp36","Cp48","Cp48252","CpC231","CpCIP5397","CpE19","CpE56","CpFRC41","CpI19","CpI37","CpMB14","CpMEX1","CpMEX25","CpMEX30","CpMEX9","CpN1","CpP54B96","CpPA01","CpPO222","CpVD57"	0.154034	0.13204	7.62974	0.154018	0.132059	7.63157	2	1	1. 0.5762;2. 213;3. 637;4. 213;5. 213;6. 637;7. 213;8. 637;9. 637;10. H;11. CAT
Cp1002B_194	NA	NA	NA	0.9989	29	Cp1002B,"Cp162","Cp258","Cp262","Cp267","Cp29156","Cp31","Cp32","Cp33","Cp36","Cp48","Cp48252","CpC231","CpCIP5397","CpE19","CpE56","CpFRC41","CpI19","CpI37","CpMB14","CpMEX1","CpMEX25","CpMEX30","CpMEX9","CpN1","CpP54B96","CpPA01","CpPO222","CpVD57"	0.16454	0.12802	3.29062	0.16454	0.12802	3.29062	2	1	1. 0.58585;2. 93;3. 277;4. 93;5. 93;6. 277;7. 93;8. 277;9. 277;10. T;11. ACG
Cp1002B_2199	NA	NA	NA	0.9989	29	Cp1002B,"Cp162","Cp258","Cp262","Cp267","Cp29156","Cp31","Cp32","Cp33","Cp36","Cp48","Cp48252","CpC231","CpCIP5397","CpE19","CpE56","CpFRC41","CpI19","CpI37","CpMB14","CpMEX1","CpMEX25","CpMEX30","CpMEX9","CpN1","CpP54B96","CpPA01","CpPO222","CpVD57"	0.18009	0.18009	4.58543	0.18009	0.18009	4.58536	258	0
Cp1002B_1266	NA	NA	NA	0.9989	29	Cp1002B,"Cp162","Cp258","Cp262","Cp267","Cp29156","Cp31","Cp32","Cp33","Cp36","Cp48","Cp48252","CpC231","CpCIP5397","CpE19","CpE56","CpFRC41","CpI19","CpI37","CpMB14","CpMEX1","CpMEX25","CpMEX30","CpMEX9","CpN1","CpP54B96","CpPA01","CpPO222","CpVD57"	0.30947	0.30947	2.84164	0.30946	0.30946	2.84161	258	0
Cp1002B_162	NA	NA	NA	0.9989	29	Cp1002B,"Cp162","Cp258","Cp262","Cp267","Cp29156","Cp31","Cp32","Cp33","Cp36","Cp48","Cp48252","CpC231","CpCIP5397","CpE19","CpE56","CpFRC41","CpI19","CpI37","CpMB14","CpMEX1","CpMEX25","CpMEX30","CpMEX9","CpN1","CpP54B96","CpPA01","CpPO222","CpVD57"	0.13389	0.13389	2.99106	0.13389	0.13389	2.99109	258	0
Cp1002B_694	NA	NA	NA	0.9989	29	Cp1002B,"Cp162","Cp258","Cp262","Cp267","Cp29156","Cp31","Cp32","Cp33","Cp36","Cp48","Cp48252","CpC231","CpCIP5397","CpE19","CpE56","CpFRC41","CpI19","CpI37","CpMB14","CpMEX1","CpMEX25","CpMEX30","CpMEX9","CpN1","CpP54B96","CpPA01","CpPO222","CpVD57"	0.31363	0.31363	4.55497	0.31363	0.31363	4.55494	2306	0
Cp1002B_79	NA	NA	NA	0.9989	29	Cp1002B,"Cp162","Cp258","Cp262","Cp267","Cp29156","Cp31","Cp32","Cp33","Cp36","Cp48","Cp48252","CpC231","CpCIP5397","CpE19","CpE56","CpFRC41","CpI19","CpI37","CpMB14","CpMEX1","CpMEX25","CpMEX30","CpMEX9","CpN1","CpP54B96","CpPA01","CpPO222","CpVD57"	0.31115	0.31115	3.84472	0.31116	0.31116	3.8447	258	0
Cp1002B_1464	NA	NA	NA	0.9989	29	Cp1002B,"Cp162","Cp258","Cp262","Cp267","Cp29156","Cp31","Cp32","Cp33","Cp36","Cp48","Cp48252","CpC231","CpCIP5397","CpE19","CpE56","CpFRC41","CpI19","CpI37","CpMB14","CpMEX1","CpMEX25","CpMEX30","CpMEX9","CpN1","CpP54B96","CpPA01","CpPO222","CpVD57"	0.322539	0.22493	1.51574	0.32014	0.22493	1.51576	258	0
Cp1002B_1121	NA	NA	NA	0.9989	29	Cp1002B,"Cp162","Cp258","Cp262","Cp267","Cp29156","Cp31","Cp32","Cp33","Cp36","Cp48","Cp48252","CpC231","CpCIP5397","CpE19","CpE56","CpFRC41","CpI19","CpI37","CpMB14","CpMEX1","CpMEX25","CpMEX30","CpMEX9","CpN1","CpP54B96","CpPA01","CpPO222","CpVD57"	0.16675	0.16675		0.16675	0.16675		2	1	1. 0.51694;2. 51;3. 151;4. 51;5. 51;6. 151;7. 51;8. 151;9. 151;10. G;11. GGG
Cp1002B_1597	NA	NA	NA	0.9989	29	Cp1002B,"Cp162","Cp258","Cp262","Cp267","Cp29156","Cp31","Cp32","Cp33","Cp36","Cp48","Cp48252","CpC231","CpCIP5397","CpE19","CpE56","CpFRC41","CpI19","CpI37","CpMB14","CpMEX1","CpMEX25","CpMEX30","CpMEX9","CpN1","CpP54B96","CpPA01","CpPO222","CpVD57"	0.28049	0.28049		0.28049	0.28049		3074	1	1. 0.53677;2. 83;3. 247;4. 102;5. 102;6. 304;7. 102;8. 304;9. 247;10. G;11. GGC
Cp1002B_1502	NA	NA	NA	0.9989	29	Cp1002B,"Cp162","Cp258","Cp262","Cp267","Cp29156","Cp31","Cp32","Cp33","Cp36","Cp48","Cp48252","CpC231","CpCIP5397","CpE19","CpE56","CpFRC41","CpI19","CpI37","CpMB14","CpMEX1","CpMEX25","CpMEX30","CpMEX9","CpN1","CpP54B96","CpPA01","CpPO222","CpVD57"	0.0744706	0.07442	4.24862	0.07443	0.07443	4.24865	258	0
Cp1002B_1240	NA	NA	NA	0.9989	29	Cp1002B,"Cp162","Cp258","Cp262","Cp267","Cp29156","Cp31","Cp32","Cp33","Cp36","Cp48","Cp48252","CpC231","CpCIP5397","CpE19","CpE56","CpFRC41","CpI19","CpI37","CpMB14","CpMEX1","CpMEX25","CpMEX30","CpMEX9","CpN1","CpP54B96","CpPA01","CpPO222","CpVD57"	0.05618	0.05618	2.91947	0.05618	0.05618	2.91955	258	0
Cp1002B_1851	NA	NA	NA	0.9989	29	Cp1002B,"Cp162","Cp258","Cp262","Cp267","Cp29156","Cp31","Cp32","Cp33","Cp36","Cp48","Cp48252","CpC231","CpCIP5397","CpE19","CpE56","CpFRC41","CpI19","CpI37","CpMB14","CpMEX1","CpMEX25","CpMEX30","CpMEX9","CpN1","CpP54B96","CpPA01","CpPO222","CpVD57"	0.376661	0.04475	3.91108	0.376661	0.04475	3.9111	2	1	1. 0.79082;2. 169;3. 505;4. 169;5. 169;6. 505;7. 169;8. 505;9. 505;10. S;11. AGC
Cp1002B_124	NA	NA	NA	0.9989	29	Cp1002B,"Cp162","Cp258","Cp262","Cp267","Cp29156","Cp31","Cp32","Cp33","Cp36","Cp48","Cp48252","CpC231","CpCIP5397","CpE19","CpE56","CpFRC41","CpI19","CpI37","CpMB14","CpMEX1","CpMEX25","CpMEX30","CpMEX9","CpN1","CpP54B96","CpPA01","CpPO222","CpVD57"	0.07496	0.07496	4.18321	0.07496	0.07496	4.18319	2	2	1. 0.4746;2. 47;3. 139;4. 47;5. 47;6. 139;7. 47;8. 139;9. 70;10. S;11. TCT	1. 0.4333;2. 79;3. 235;4. 79;5. 79;6. 235;7. 79;8. 235;9. 166;10. K;11. AAG
Cp1002B_1524	NA	NA	NA	0.9989	29	Cp1002B,"Cp162","Cp258","Cp262","Cp267","Cp29156","Cp31","Cp32","Cp33","Cp36","Cp48","Cp48252","CpC231","CpCIP5397","CpE19","CpE56","CpFRC41","CpI19","CpI37","CpMB14","CpMEX1","CpMEX25","CpMEX30","CpMEX9","CpN1","CpP54B96","CpPA01","CpPO222","CpVD57"	0.19157	0.19157	4.32677	0.191594	0.19157	4.32678	258	0
Cp1002B_240	NA	NA	NA	0.9989	29	Cp1002B,"Cp162","Cp258","Cp262","Cp267","Cp29156","Cp31","Cp32","Cp33","Cp36","Cp48","Cp48252","CpC231","CpCIP5397","CpE19","CpE56","CpFRC41","CpI19","CpI37","CpMB14","CpMEX1","CpMEX25","CpMEX30","CpMEX9","CpN1","CpP54B96","CpPA01","CpPO222","CpVD57"	0.10759	0.10759	0.91562	0.10759	0.10759	0.91562	2306	0
Cp1002B_2180	NA	NA	NA	0.9989	29	Cp1002B,"Cp162","Cp258","Cp262","Cp267","Cp29156","Cp31","Cp32","Cp33","Cp36","Cp48","Cp48252","CpC231","CpCIP5397","CpE19","CpE56","CpFRC41","CpI19","CpI37","CpMB14","CpMEX1","CpMEX25","CpMEX30","CpMEX9","CpN1","CpP54B96","CpPA01","CpPO222","CpVD57"	0.25615	0.25615	9.30564	0.25615	0.25615	9.30583	258	0
Cp1002B_1649	NA	NA	NA	0.9989	29	Cp1002B,"Cp162","Cp258","Cp262","Cp267","Cp29156","Cp31","Cp32","Cp33","Cp36","Cp48","Cp48252","CpC231","CpCIP5397","CpE19","CpE56","CpFRC41","CpI19","CpI37","CpMB14","CpMEX1","CpMEX25","CpMEX30","CpMEX9","CpN1","CpP54B96","CpPA01","CpPO222","CpVD57"	0.22486	0.22486	3.9714	0.22485	0.22485	3.97141	258	0
Cp1002B_1765	NA	NA	NA	0.9989	29	Cp1002B,"Cp162","Cp258","Cp262","Cp267","Cp29156","Cp31","Cp32","Cp33","Cp36","Cp48","Cp48252","CpC231","CpCIP5397","CpE19","CpE56","CpFRC41","CpI19","CpI37","CpMB14","CpMEX1","CpMEX25","CpMEX30","CpMEX9","CpN1","CpP54B96","CpPA01","CpPO222","CpVD57"	0.29633	0.29633	8.5833	0.29633	0.29633	8.58194	258	0
Cp1002B_544	NA	NA	NA	0.9989	29	Cp1002B,"Cp162","Cp258","Cp262","Cp267","Cp29156","Cp31","Cp32","Cp33","Cp36","Cp48","Cp48252","CpC231","CpCIP5397","CpE19","CpE56","CpFRC41","CpI19","CpI37","CpMB14","CpMEX1","CpMEX25","CpMEX30","CpMEX9","CpN1","CpP54B96","CpPA01","CpPO222","CpVD57"	0.940182	0.93971		0.939723	0.93971		256	0
Cp1002B_1643	NA	NA	NA	0.9989	29	Cp1002B,"Cp162","Cp258","Cp262","Cp267","Cp29156","Cp31","Cp32","Cp33","Cp36","Cp48","Cp48252","CpC231","CpCIP5397","CpE19","CpE56","CpFRC41","CpI19","CpI37","CpMB14","CpMEX1","CpMEX25","CpMEX30","CpMEX9","CpN1","CpP54B96","CpPA01","CpPO222","CpVD57"	0.290174	0.12261	4.35179	0.290174	0.12261	4.35176	2	2	1. 0.64752;2. 146;3. 436;4. 146;5. 146;6. 436;7. 146;8. 436;9. 436;10. T;11. ACT	1. 0.63917;2. 241;3. 721;4. 241;5. 241;6. 721;7. 241;8. 721;9. 721;10. T;11. ACT
Cp1002B_1865	NA	NA	NA	0.9989	29	Cp1002B,"Cp162","Cp258","Cp262","Cp267","Cp29156","Cp31","Cp32","Cp33","Cp36","Cp48","Cp48252","CpC231","CpCIP5397","CpE19","CpE56","CpFRC41","CpI19","CpI37","CpMB14","CpMEX1","CpMEX25","CpMEX30","CpMEX9","CpN1","CpP54B96","CpPA01","CpPO222","CpVD57"	0.07728	0.07728	7.9156	0.07727	0.07727	7.91558	258	0
Cp1002B_1679	NA	NA	NA	0.9989	29	Cp1002B,"Cp162","Cp258","Cp262","Cp267","Cp29156","Cp31","Cp32","Cp33","Cp36","Cp48","Cp48252","CpC231","CpCIP5397","CpE19","CpE56","CpFRC41","CpI19","CpI37","CpMB14","CpMEX1","CpMEX25","CpMEX30","CpMEX9","CpN1","CpP54B96","CpPA01","CpPO222","CpVD57"	0.30143	0.30143	3.2482	0.30143	0.30143	3.24828	258	0
Cp1002B_1603	NA	NA	NA	0.9989	29	Cp1002B,"Cp162","Cp258","Cp262","Cp267","Cp29156","Cp31","Cp32","Cp33","Cp36","Cp48","Cp48252","CpC231","CpCIP5397","CpE19","CpE56","CpFRC41","CpI19","CpI37","CpMB14","CpMEX1","CpMEX25","CpMEX30","CpMEX9","CpN1","CpP54B96","CpPA01","CpPO222","CpVD57"	0.221576	0.22155	5.95169	0.221597	0.22155	5.95171	258	0
Cp1002B_2080	NA	NA	NA	0.9989	29	Cp1002B,"Cp162","Cp258","Cp262","Cp267","Cp29156","Cp31","Cp32","Cp33","Cp36","Cp48","Cp48252","CpC231","CpCIP5397","CpE19","CpE56","CpFRC41","CpI19","CpI37","CpMB14","CpMEX1","CpMEX25","CpMEX30","CpMEX9","CpN1","CpP54B96","CpPA01","CpPO222","CpVD57"	0.11265	0.11265	4.11251	0.11265	0.11265	4.11252	258	0
Cp1002B_1848	NA	NA	NA	0.9989	29	Cp1002B,"Cp162","Cp258","Cp262","Cp267","Cp29156","Cp31","Cp32","Cp33","Cp36","Cp48","Cp48252","CpC231","CpCIP5397","CpE19","CpE56","CpFRC41","CpI19","CpI37","CpMB14","CpMEX1","CpMEX25","CpMEX30","CpMEX9","CpN1","CpP54B96","CpPA01","CpPO222","CpVD57"	0.50693	0.50693	2.10072	0.50693	0.50693	2.10072	2	1	1. 0.45915;2. 78;3. 232;4. 78;5. 78;6. 232;7. 78;8. 232;9. 232;10. I;11. ATA
Cp1002B_683	NA	NA	NA	0.9989	29	Cp1002B,"Cp162","Cp258","Cp262","Cp267","Cp29156","Cp31","Cp32","Cp33","Cp36","Cp48","Cp48252","CpC231","CpCIP5397","CpE19","CpE56","CpFRC41","CpI19","CpI37","CpMB14","CpMEX1","CpMEX25","CpMEX30","CpMEX9","CpN1","CpP54B96","CpPA01","CpPO222","CpVD57"	1.57537	0.24744	3.31186	0.37864	0.24745	3.31187	256	0
Cp1002B_461	NA	NA	NA	0.9989	29	Cp1002B,"Cp162","Cp258","Cp262","Cp267","Cp29156","Cp31","Cp32","Cp33","Cp36","Cp48","Cp48252","CpC231","CpCIP5397","CpE19","CpE56","CpFRC41","CpI19","CpI37","CpMB14","CpMEX1","CpMEX25","CpMEX30","CpMEX9","CpN1","CpP54B96","CpPA01","CpPO222","CpVD57"	0.266826	0.06238	3.60689	0.06947	0.06238	3.60681	258	0
Cp1002B_1916	NA	NA	NA	0.9989	29	Cp1002B,"Cp162","Cp258","Cp262","Cp267","Cp29156","Cp31","Cp32","Cp33","Cp36","Cp48","Cp48252","CpC231","CpCIP5397","CpE19","CpE56","CpFRC41","CpI19","CpI37","CpMB14","CpMEX1","CpMEX25","CpMEX30","CpMEX9","CpN1","CpP54B96","CpPA01","CpPO222","CpVD57"	0.08227	0.08227		0.08226	0.08226		258	0
Cp1002B_604	NA	NA	NA	1	29	Cp1002B,"Cp162","Cp258","Cp262","Cp267","Cp29156","Cp31","Cp32","Cp33","Cp36","Cp48","Cp48252","CpC231","CpCIP5397","CpE19","CpE56","CpFRC41","CpI19","CpI37","CpMB14","CpMEX1","CpMEX25","CpMEX30","CpMEX9","CpN1","CpP54B96","CpPA01","CpPO222","CpVD57"	0.06717	0.06717	4.89775	0.06717	0.06717	4.89775	258	0
Cp1002B_291	NA	NA	NA	1	29	Cp1002B,"Cp162","Cp258","Cp262","Cp267","Cp29156","Cp31","Cp32","Cp33","Cp36","Cp48","Cp48252","CpC231","CpCIP5397","CpE19","CpE56","CpFRC41","CpI19","CpI37","CpMB14","CpMEX1","CpMEX25","CpMEX30","CpMEX9","CpN1","CpP54B96","CpPA01","CpPO222","CpVD57"	0.08475	0.08475	3.69272	0.08475	0.08475	3.69274	258	0
Cp1002B_288	NA	NA	NA	1	29	Cp1002B,"Cp162","Cp258","Cp262","Cp267","Cp29156","Cp31","Cp32","Cp33","Cp36","Cp48","Cp48252","CpC231","CpCIP5397","CpE19","CpE56","CpFRC41","CpI19","CpI37","CpMB14","CpMEX1","CpMEX25","CpMEX30","CpMEX9","CpN1","CpP54B96","CpPA01","CpPO222","CpVD57"	0.16047	0.16047	3.22785	0.16047	0.16047	3.2279	258	0
Cp1002B_1968	NA	NA	NA	1	29	Cp1002B,"Cp162","Cp258","Cp262","Cp267","Cp29156","Cp31","Cp32","Cp33","Cp36","Cp48","Cp48252","CpC231","CpCIP5397","CpE19","CpE56","CpFRC41","CpI19","CpI37","CpMB14","CpMEX1","CpMEX25","CpMEX30","CpMEX9","CpN1","CpP54B96","CpPA01","CpPO222","CpVD57"	0	0	6.94482	0	0	6.94476	258	0
Cp1002B_1159	NA	NA	NA	1	29	Cp1002B,"Cp162","Cp258","Cp262","Cp267","Cp29156","Cp31","Cp32","Cp33","Cp36","Cp48","Cp48252","CpC231","CpCIP5397","CpE19","CpE56","CpFRC41","CpI19","CpI37","CpMB14","CpMEX1","CpMEX25","CpMEX30","CpMEX9","CpN1","CpP54B96","CpPA01","CpPO222","CpVD57"	0.27511	0.27511	3.59928	0.27511	0.27511	3.59926	2	1	1. 0.48297;2. 148;3. 442;4. 148;5. 148;6. 442;7. 148;8. 442;9. 442;10. K;11. AAG
Cp1002B_2067	NA	NA	NA	1	29	Cp1002B,"Cp162","Cp258","Cp262","Cp267","Cp29156","Cp31","Cp32","Cp33","Cp36","Cp48","Cp48252","CpC231","CpCIP5397","CpE19","CpE56","CpFRC41","CpI19","CpI37","CpMB14","CpMEX1","CpMEX25","CpMEX30","CpMEX9","CpN1","CpP54B96","CpPA01","CpPO222","CpVD57"	0.389168	0.3891	8.6597	0.389137	0.3891	8.65973	258	0
Cp1002B_1918	NA	NA	NA	1	29	Cp1002B,"Cp162","Cp258","Cp262","Cp267","Cp29156","Cp31","Cp32","Cp33","Cp36","Cp48","Cp48252","CpC231","CpCIP5397","CpE19","CpE56","CpFRC41","CpI19","CpI37","CpMB14","CpMEX1","CpMEX25","CpMEX30","CpMEX9","CpN1","CpP54B96","CpPA01","CpPO222","CpVD57"	0.933122	0.47053	3.54479	0.4757	0.47054	3.54479	256	0
Cp1002B_1269	NA	NA	NA	1	29	Cp1002B,"Cp162","Cp258","Cp262","Cp267","Cp29156","Cp31","Cp32","Cp33","Cp36","Cp48","Cp48252","CpC231","CpCIP5397","CpE19","CpE56","CpFRC41","CpI19","CpI37","CpMB14","CpMEX1","CpMEX25","CpMEX30","CpMEX9","CpN1","CpP54B96","CpPA01","CpPO222","CpVD57"	0.99791	0.23288	3.25586	0.22569	0.22553	3.23301	256	0
Cp1002B_953	NA	NA	NA	1	29	Cp1002B,"Cp162","Cp258","Cp262","Cp267","Cp29156","Cp31","Cp32","Cp33","Cp36","Cp48","Cp48252","CpC231","CpCIP5397","CpE19","CpE56","CpFRC41","CpI19","CpI37","CpMB14","CpMEX1","CpMEX25","CpMEX30","CpMEX9","CpN1","CpP54B96","CpPA01","CpPO222","CpVD57"	4.58109	0.05669	2.13425	0.05669	0.05669	2.13424	256	0
Cp1002B_590	NA	NA	NA	1	29	Cp1002B,"Cp162","Cp258","Cp262","Cp267","Cp29156","Cp31","Cp32","Cp33","Cp36","Cp48","Cp48252","CpC231","CpCIP5397","CpE19","CpE56","CpFRC41","CpI19","CpI37","CpMB14","CpMEX1","CpMEX25","CpMEX30","CpMEX9","CpN1","CpP54B96","CpPA01","CpPO222","CpVD57"	0.15167	0.15167	4.74613	0.13792	0.13792	4.69226	258	0
Cp1002B_1043	NA	NA	NA	1	28	Cp1002B,"Cp162","Cp258","Cp262","Cp267","Cp29156","Cp31","Cp32","Cp33","Cp36","Cp48","Cp48252","CpC231","CpCIP5397","CpE56","CpFRC41","CpI19","CpI37","CpMB14","CpMEX1","CpMEX25","CpMEX30","CpMEX9","CpN1","CpP54B96","CpPA01","CpPO222","CpVD57"	0.40515	0.40515	1.64344	0.40514	0.40514	1.64344	258	0
Cp1002B_1926	NA	NA	NA	1	29	Cp1002B,"Cp162","Cp258","Cp262","Cp267","Cp29156","Cp31","Cp32","Cp33","Cp36","Cp48","Cp48252","CpC231","CpCIP5397","CpE19","CpE56","CpFRC41","CpI19","CpI37","CpMB14","CpMEX1","CpMEX25","CpMEX30","CpMEX9","CpN1","CpP54B96","CpPA01","CpPO222","CpVD57"	0.0477738	0.0467847		0.04479	0.04479		258	0
Cp1002B_1831	NA	NA	NA	1	29	Cp1002B,"Cp162","Cp258","Cp262","Cp267","Cp29156","Cp31","Cp32","Cp33","Cp36","Cp48","Cp48252","CpC231","CpCIP5397","CpE19","CpE56","CpFRC41","CpI19","CpI37","CpMB14","CpMEX1","CpMEX25","CpMEX30","CpMEX9","CpN1","CpP54B96","CpPA01","CpPO222","CpVD57"	0.06471	0.06471	9.30625	0.06471	0.06471	9.30626	258	0
Cp1002B_225	NA	NA	NA	1	29	Cp1002B,"Cp162","Cp258","Cp262","Cp267","Cp29156","Cp31","Cp32","Cp33","Cp36","Cp48","Cp48252","CpC231","CpCIP5397","CpE19","CpE56","CpFRC41","CpI19","CpI37","CpMB14","CpMEX1","CpMEX25","CpMEX30","CpMEX9","CpN1","CpP54B96","CpPA01","CpPO222","CpVD57"	0.02409	0.02409	3.05649	0.02409	0.02409	3.05649	258	0
Cp1002B_417	NA	NA	NA	1	28	Cp1002B,"Cp162","Cp258","Cp262","Cp267","Cp29156","Cp31","Cp32","Cp33","Cp36","Cp48","Cp48252","CpC231","CpCIP5397","CpE19","CpE56","CpFRC41","CpI19","CpI37","CpMEX1","CpMEX25","CpMEX30","CpMEX9","CpN1","CpP54B96","CpPA01","CpPO222","CpVD57"	0.10828	0.10828	0.47489	0.10828	0.10828	0.47489	258	0
Cp1002B_2056	NA	NA	NA	1	28	Cp1002B,"Cp162","Cp258","Cp267","Cp29156","Cp31","Cp32","Cp33","Cp36","Cp48","Cp48252","CpC231","CpCIP5397","CpE19","CpE56","CpFRC41","CpI19","CpI37","CpMB14","CpMEX1","CpMEX25","CpMEX30","CpMEX9","CpN1","CpP54B96","CpPA01","CpPO222","CpVD57"	0.21191	0.21191	0.92625	0.21191	0.21191	0.92627	258	0
Cp1002B_209	NA	NA	NA	1	29	Cp1002B,"Cp162","Cp258","Cp262","Cp267","Cp29156","Cp31","Cp32","Cp33","Cp36","Cp48","Cp48252","CpC231","CpCIP5397","CpE19","CpE56","CpFRC41","CpI19","CpI37","CpMB14","CpMEX1","CpMEX25","CpMEX30","CpMEX9","CpN1","CpP54B96","CpPA01","CpPO222","CpVD57"	0.255285	0.07064	3.74881	0.255285	0.07064	3.74881	2	3	1. 0.68605;2. 52;3. 154;4. 52;5. 52;6. 154;7. 52;8. 154;9. 154;10. D;11. GAT	1. 0.69992;2. 181;3. 541;4. 181;5. 181;6. 541;7. 181;8. 541;9. 541;10. G;11. GGC	1. 0.69287;2. 197;3. 589;4. 197;5. 197;6. 589;7. 197;8. 589;9. 589;10. A;11. GCC
Cp1002B_81	NA	NA	NA	1	23	Cp1002B,"Cp162","Cp262","Cp267","Cp29156","Cp31","Cp48252","CpC231","CpE19","CpE56","CpFRC41","CpI19","CpI37","CpMB14","CpMEX1","CpMEX25","CpMEX30","CpMEX9","CpN1","CpP54B96","CpPA01","CpPO222","CpVD57"	0.23148	0.23147	3.34706	0.45412	0.21632	3.34246	2	1	1. 0.59759;2. 183;3. 547;4. 183;5. 183;6. 547;7. 183;8. 547;9. 547;10. V;11. GTC
Cp1002B_1540	NA	NA	NA	1	29	Cp1002B,"Cp162","Cp258","Cp262","Cp267","Cp29156","Cp31","Cp32","Cp33","Cp36","Cp48","Cp48252","CpC231","CpCIP5397","CpE19","CpE56","CpFRC41","CpI19","CpI37","CpMB14","CpMEX1","CpMEX25","CpMEX30","CpMEX9","CpN1","CpP54B96","CpPA01","CpPO222","CpVD57"	0.860576	0.41944	1.63987	0.544	0.41944	1.63987	256	0
Cp1002B_1964	NA	NA	NA	1	29	Cp1002B,"Cp162","Cp258","Cp262","Cp267","Cp29156","Cp31","Cp32","Cp33","Cp36","Cp48","Cp48252","CpC231","CpCIP5397","CpE19","CpE56","CpFRC41","CpI19","CpI37","CpMB14","CpMEX1","CpMEX25","CpMEX30","CpMEX9","CpN1","CpP54B96","CpPA01","CpPO222","CpVD57"	0.10268	0.10268		0.10268	0.10268		258	0
Cp1002B_698	NA	NA	NA	1	29	Cp1002B,"Cp162","Cp258","Cp262","Cp267","Cp29156","Cp31","Cp32","Cp33","Cp36","Cp48","Cp48252","CpC231","CpCIP5397","CpE19","CpE56","CpFRC41","CpI19","CpI37","CpMB14","CpMEX1","CpMEX25","CpMEX30","CpMEX9","CpN1","CpP54B96","CpPA01","CpPO222","CpVD57"	0.525362	0.436986	1.99982	0.525414	0.41604	1.99757	2050	2	1. 0.45936;2. 133;3. 397;4. 133;5. 133;6. 397;7. 133;8. 397;9. 28;10. V;11. GTC	1. 0.46407;2. 253;3. 757;4. 253;5. 253;6. 757;7. 253;8. 757;9. 388;10. K;11. AAA
Cp1002B_657	NA	NA	NA	1	29	Cp1002B,"Cp162","Cp258","Cp262","Cp267","Cp29156","Cp31","Cp32","Cp33","Cp36","Cp48","Cp48252","CpC231","CpCIP5397","CpE19","CpE56","CpFRC41","CpI19","CpI37","CpMB14","CpMEX1","CpMEX25","CpMEX30","CpMEX9","CpN1","CpP54B96","CpPA01","CpPO222","CpVD57"	0.27378	0.20558	3.86541	0.2089	0.20557	3.86518	258	0
Cp1002B_1352	NA	NA	NA	1	28	Cp1002B,"Cp162","Cp258","Cp262","Cp267","Cp29156","Cp31","Cp32","Cp33","Cp36","Cp48","Cp48252","CpC231","CpCIP5397","CpE19","CpE56","CpFRC41","CpI19","CpI37","CpMEX1","CpMEX25","CpMEX30","CpMEX9","CpN1","CpP54B96","CpPA01","CpPO222","CpVD57"	0.749974	0.4803		0.59348	0.48031		258	0
Cp1002B_767	NA	NA	NA	1	29	Cp1002B,"Cp162","Cp258","Cp262","Cp267","Cp29156","Cp31","Cp32","Cp33","Cp36","Cp48","Cp48252","CpC231","CpCIP5397","CpE19","CpE56","CpFRC41","CpI19","CpI37","CpMB14","CpMEX1","CpMEX25","CpMEX30","CpMEX9","CpN1","CpP54B96","CpPA01","CpPO222","CpVD57"	0.11318	0.11318		0.11318	0.11318		258	0
Cp1002B_1339	NA	NA	NA	1	28	Cp1002B,"Cp162","Cp258","Cp262","Cp267","Cp29156","Cp31","Cp32","Cp33","Cp36","Cp48","Cp48252","CpC231","CpCIP5397","CpE19","CpE56","CpFRC41","CpI19","CpI37","CpMEX1","CpMEX25","CpMEX30","CpMEX9","CpN1","CpP54B96","CpPA01","CpPO222","CpVD57"	1	0.25536	9.6118	0.37269	0.25537	9.61094	256	0
Cp1002B_1569	NA	NA	NA	1	29	Cp1002B,"Cp162","Cp258","Cp262","Cp267","Cp29156","Cp31","Cp32","Cp33","Cp36","Cp48","Cp48252","CpC231","CpCIP5397","CpE19","CpE56","CpFRC41","CpI19","CpI37","CpMB14","CpMEX1","CpMEX25","CpMEX30","CpMEX9","CpN1","CpP54B96","CpPA01","CpPO222","CpVD57"	0.311876	0.20977	8.6691	0.311844	0.20977	8.66955	2	2	1. 0.53706;2. 670;3. 2008;4. 670;5. 670;6. 2008;7. 680;8. 2038;9. 1840;10. A;11. GCG	1. 0.54049;2. 803;3. 2407;4. 803;5. 803;6. 2407;7. 813;8. 2437;9. 2239;10. P;11. CCG
Cp1002B_979	NA	NA	NA	1	29	Cp1002B,"Cp162","Cp258","Cp262","Cp267","Cp29156","Cp31","Cp32","Cp33","Cp36","Cp48","Cp48252","CpC231","CpCIP5397","CpE19","CpE56","CpFRC41","CpI19","CpI37","CpMB14","CpMEX1","CpMEX25","CpMEX30","CpMEX9","CpN1","CpP54B96","CpPA01","CpPO222","CpVD57"	0	0		0	0		258	0
Cp1002B_1728	NA	NA	NA	1	29	Cp1002B,"Cp162","Cp258","Cp262","Cp267","Cp29156","Cp31","Cp32","Cp33","Cp36","Cp48","Cp48252","CpC231","CpCIP5397","CpE19","CpE56","CpFRC41","CpI19","CpI37","CpMB14","CpMEX1","CpMEX25","CpMEX30","CpMEX9","CpN1","CpP54B96","CpPA01","CpPO222","CpVD57"	0	0	2.47504	0	0	2.47504	258	0
Cp1002B_841	NA	NA	NA	1	29	Cp1002B,"Cp162","Cp258","Cp262","Cp267","Cp29156","Cp31","Cp32","Cp33","Cp36","Cp48","Cp48252","CpC231","CpCIP5397","CpE19","CpE56","CpFRC41","CpI19","CpI37","CpMB14","CpMEX1","CpMEX25","CpMEX30","CpMEX9","CpN1","CpP54B96","CpPA01","CpPO222","CpVD57"	0.04904	0.04904	2.2167	0.05089	0.05089	2.48159	258	0
Cp1002B_1898	NA	NA	NA	1	29	Cp1002B,"Cp162","Cp258","Cp262","Cp267","Cp29156","Cp31","Cp32","Cp33","Cp36","Cp48","Cp48252","CpC231","CpCIP5397","CpE19","CpE56","CpFRC41","CpI19","CpI37","CpMB14","CpMEX1","CpMEX25","CpMEX30","CpMEX9","CpN1","CpP54B96","CpPA01","CpPO222","CpVD57"	0	0		0	0		258	0
Cp1002B_1956	NA	NA	NA	1	29	Cp1002B,"Cp162","Cp258","Cp262","Cp267","Cp29156","Cp31","Cp32","Cp33","Cp36","Cp48","Cp48252","CpC231","CpCIP5397","CpE19","CpE56","CpFRC41","CpI19","CpI37","CpMB14","CpMEX1","CpMEX25","CpMEX30","CpMEX9","CpN1","CpP54B96","CpPA01","CpPO222","CpVD57"	0.24033	0.24033	5.54919	0.24032	0.24032	5.54924	258	0
Cp1002B_872	NA	NA	NA	1	29	Cp1002B,"Cp162","Cp258","Cp262","Cp267","Cp29156","Cp31","Cp32","Cp33","Cp36","Cp48","Cp48252","CpC231","CpCIP5397","CpE19","CpE56","CpFRC41","CpI19","CpI37","CpMB14","CpMEX1","CpMEX25","CpMEX30","CpMEX9","CpN1","CpP54B96","CpPA01","CpPO222","CpVD57"	0.35337	0.35337		0.35336	0.35336		2	1	1. 0.43071;2. 28;3. 82;4. 31;5. 31;6. 91;7. 31;8. 91;9. 82;10. A;11. GCG
Cp1002B_460	NA	NA	NA	1	29	Cp1002B,"Cp162","Cp258","Cp262","Cp267","Cp29156","Cp31","Cp32","Cp33","Cp36","Cp48","Cp48252","CpC231","CpCIP5397","CpE19","CpE56","CpFRC41","CpI19","CpI37","CpMB14","CpMEX1","CpMEX25","CpMEX30","CpMEX9","CpN1","CpP54B96","CpPA01","CpPO222","CpVD57"	0.12928	0.12928	3.01537	0.12928	0.12928	3.01559	258	0
Cp1002B_913	NA	NA	NA	1	29	Cp1002B,"Cp162","Cp258","Cp262","Cp267","Cp29156","Cp31","Cp32","Cp33","Cp36","Cp48","Cp48252","CpC231","CpCIP5397","CpE19","CpE56","CpFRC41","CpI19","CpI37","CpMB14","CpMEX1","CpMEX25","CpMEX30","CpMEX9","CpN1","CpP54B96","CpPA01","CpPO222","CpVD57"	0.12009	0.12009	5.29014	0.12009	0.12009	5.29014	258	0
Cp1002B_1931	NA	NA	NA	1	29	Cp1002B,"Cp162","Cp258","Cp262","Cp267","Cp29156","Cp31","Cp32","Cp33","Cp36","Cp48","Cp48252","CpC231","CpCIP5397","CpE19","CpE56","CpFRC41","CpI19","CpI37","CpMB14","CpMEX1","CpMEX25","CpMEX30","CpMEX9","CpN1","CpP54B96","CpPA01","CpPO222","CpVD57"	1.18255	1		1	1		256	0
Cp1002B_1946	NA	NA	NA	1	29	Cp1002B,"Cp162","Cp258","Cp262","Cp267","Cp29156","Cp31","Cp32","Cp33","Cp36","Cp48","Cp48252","CpC231","CpCIP5397","CpE19","CpE56","CpFRC41","CpI19","CpI37","CpMB14","CpMEX1","CpMEX25","CpMEX30","CpMEX9","CpN1","CpP54B96","CpPA01","CpPO222","CpVD57"	0.22785	0.22785		0.22785	0.22785		258	0
Cp1002B_1576	NA	NA	NA	1	29	Cp1002B,"Cp162","Cp258","Cp262","Cp267","Cp29156","Cp31","Cp32","Cp33","Cp36","Cp48","Cp48252","CpC231","CpCIP5397","CpE19","CpE56","CpFRC41","CpI19","CpI37","CpMB14","CpMEX1","CpMEX25","CpMEX30","CpMEX9","CpN1","CpP54B96","CpPA01","CpPO222","CpVD57"	0.05787	0.05787	3.79693	0.05787	0.05787	3.79702	258	0
Cp1002B_1751	NA	NA	NA	1	29	Cp1002B,"Cp162","Cp258","Cp262","Cp267","Cp29156","Cp31","Cp32","Cp33","Cp36","Cp48","Cp48252","CpC231","CpCIP5397","CpE19","CpE56","CpFRC41","CpI19","CpI37","CpMB14","CpMEX1","CpMEX25","CpMEX30","CpMEX9","CpN1","CpP54B96","CpPA01","CpPO222","CpVD57"	0.23462	0.23462	4.91162	0.2382	0.20781	4.78887	2	1	1. 0.52236;2. 218;3. 652;4. 218;5. 218;6. 652;7. 218;8. 652;9. 652;10. I;11. ATT
Cp1002B_1641	NA	NA	NA	1	29	Cp1002B,"Cp162","Cp258","Cp262","Cp267","Cp29156","Cp31","Cp32","Cp33","Cp36","Cp48","Cp48252","CpC231","CpCIP5397","CpE19","CpE56","CpFRC41","CpI19","CpI37","CpMB14","CpMEX1","CpMEX25","CpMEX30","CpMEX9","CpN1","CpP54B96","CpPA01","CpPO222","CpVD57"	0.266179	0.26454		0.26455	0.26455		258	0
Cp1002B_2083	NA	NA	NA	1	29	Cp1002B,"Cp162","Cp258","Cp262","Cp267","Cp29156","Cp31","Cp32","Cp33","Cp36","Cp48","Cp48252","CpC231","CpCIP5397","CpE19","CpE56","CpFRC41","CpI19","CpI37","CpMB14","CpMEX1","CpMEX25","CpMEX30","CpMEX9","CpN1","CpP54B96","CpPA01","CpPO222","CpVD57"	0.07648	0.07648	5.32393	0.07648	0.07648	5.32391	258	0
Cp1002B_232	NA	NA	NA	1	29	Cp1002B,"Cp162","Cp258","Cp262","Cp267","Cp29156","Cp31","Cp32","Cp33","Cp36","Cp48","Cp48252","CpC231","CpCIP5397","CpE19","CpE56","CpFRC41","CpI19","CpI37","CpMB14","CpMEX1","CpMEX25","CpMEX30","CpMEX9","CpN1","CpP54B96","CpPA01","CpPO222","CpVD57"	1.05662	1	1.62044	1	1	1.62044	256	0
Cp1002B_990	NA	NA	NA	1	29	Cp1002B,"Cp162","Cp258","Cp262","Cp267","Cp29156","Cp31","Cp32","Cp33","Cp36","Cp48","Cp48252","CpC231","CpCIP5397","CpE19","CpE56","CpFRC41","CpI19","CpI37","CpMB14","CpMEX1","CpMEX25","CpMEX30","CpMEX9","CpN1","CpP54B96","CpPA01","CpPO222","CpVD57"	0.17568	0.16335	3.36429	0.16346	0.16346	3.20303	2	1	1. 0.43307;2. 325;3. 973;4. 373;5. 373;6. 1117;7. 377;8. 1129;9. 958;10. K;11. AAG
Cp1002B_403	NA	NA	NA	1	29	Cp1002B,"Cp162","Cp258","Cp262","Cp267","Cp29156","Cp31","Cp32","Cp33","Cp36","Cp48","Cp48252","CpC231","CpCIP5397","CpE19","CpE56","CpFRC41","CpI19","CpI37","CpMB14","CpMEX1","CpMEX25","CpMEX30","CpMEX9","CpN1","CpP54B96","CpPA01","CpPO222","CpVD57"	0.17204	0.17204	8.5099	0.17204	0.17204	8.50995	2	1	1. 0.44496;2. 235;3. 703;4. 235;5. 235;6. 703;7. 235;8. 703;9. 703;10. N;11. AAT
Cp1002B_1236	NA	NA	NA	1	29	Cp1002B,"Cp162","Cp258","Cp262","Cp267","Cp29156","Cp31","Cp32","Cp33","Cp36","Cp48","Cp48252","CpC231","CpCIP5397","CpE19","CpE56","CpFRC41","CpI19","CpI37","CpMB14","CpMEX1","CpMEX25","CpMEX30","CpMEX9","CpN1","CpP54B96","CpPA01","CpPO222","CpVD57"	1	1		1	1		256	0
Cp1002B_1416	NA	NA	NA	1	29	Cp1002B,"Cp162","Cp258","Cp262","Cp267","Cp29156","Cp31","Cp32","Cp33","Cp36","Cp48","Cp48252","CpC231","CpCIP5397","CpE19","CpE56","CpFRC41","CpI19","CpI37","CpMB14","CpMEX1","CpMEX25","CpMEX30","CpMEX9","CpN1","CpP54B96","CpPA01","CpPO222","CpVD57"	0.34519	0.34519	3.82328	0.34519	0.34519	3.82328	258	0
Cp1002B_287	NA	NA	NA	1	29	Cp1002B,"Cp162","Cp258","Cp262","Cp267","Cp29156","Cp31","Cp32","Cp33","Cp36","Cp48","Cp48252","CpC231","CpCIP5397","CpE19","CpE56","CpFRC41","CpI19","CpI37","CpMB14","CpMEX1","CpMEX25","CpMEX30","CpMEX9","CpN1","CpP54B96","CpPA01","CpPO222","CpVD57"	0.08529	0.08529	7.07509	0.08529	0.08529	7.07519	258	0
Cp1002B_1988	NA	NA	NA	1	29	Cp1002B,"Cp162","Cp258","Cp262","Cp267","Cp29156","Cp31","Cp32","Cp33","Cp36","Cp48","Cp48252","CpC231","CpCIP5397","CpE19","CpE56","CpFRC41","CpI19","CpI37","CpMB14","CpMEX1","CpMEX25","CpMEX30","CpMEX9","CpN1","CpP54B96","CpPA01","CpPO222","CpVD57"	0	0	3.3941	0	0	3.39413	258	0
Cp1002B_1417	NA	NA	NA	1	29	Cp1002B,"Cp162","Cp258","Cp262","Cp267","Cp29156","Cp31","Cp32","Cp33","Cp36","Cp48","Cp48252","CpC231","CpCIP5397","CpE19","CpE56","CpFRC41","CpI19","CpI37","CpMB14","CpMEX1","CpMEX25","CpMEX30","CpMEX9","CpN1","CpP54B96","CpPA01","CpPO222","CpVD57"	1	1		0.57409	0.57409		256	0
Cp1002B_1716	NA	NA	NA	1	29	Cp1002B,"Cp162","Cp258","Cp262","Cp267","Cp29156","Cp31","Cp32","Cp33","Cp36","Cp48","Cp48252","CpC231","CpCIP5397","CpE19","CpE56","CpFRC41","CpI19","CpI37","CpMB14","CpMEX1","CpMEX25","CpMEX30","CpMEX9","CpN1","CpP54B96","CpPA01","CpPO222","CpVD57"	0.20233	0.20233	9.48672	0.20232	0.20232	9.48686	258	0
Cp1002B_1018	NA	NA	NA	1	29	Cp1002B,"Cp162","Cp258","Cp262","Cp267","Cp29156","Cp31","Cp32","Cp33","Cp36","Cp48","Cp48252","CpC231","CpCIP5397","CpE19","CpE56","CpFRC41","CpI19","CpI37","CpMB14","CpMEX1","CpMEX25","CpMEX30","CpMEX9","CpN1","CpP54B96","CpPA01","CpPO222","CpVD57"	0.193826	0.0861246	4.7613	0.193614	0.08572	4.67598	2	2	1. 0.58312;2. 46;3. 136;4. 46;5. 46;6. 136;7. 46;8. 136;9. 136;10. R;11. CGG	1. 0.56922;2. 96;3. 286;4. 96;5. 96;6. 286;7. 96;8. 286;9. 286;10. K;11. AAG
Cp1002B_719	NA	NA	NA	1	29	Cp1002B,"Cp162","Cp258","Cp262","Cp267","Cp29156","Cp31","Cp32","Cp33","Cp36","Cp48","Cp48252","CpC231","CpCIP5397","CpE19","CpE56","CpFRC41","CpI19","CpI37","CpMB14","CpMEX1","CpMEX25","CpMEX30","CpMEX9","CpN1","CpP54B96","CpPA01","CpPO222","CpVD57"	0.14611	0.14611	2.24045	0.14611	0.14611	2.24045	258	0
Cp1002B_39	NA	NA	NA	1	29	Cp1002B,"Cp162","Cp258","Cp262","Cp267","Cp29156","Cp31","Cp32","Cp33","Cp36","Cp48","Cp48252","CpC231","CpCIP5397","CpE19","CpE56","CpFRC41","CpI19","CpI37","CpMB14","CpMEX1","CpMEX25","CpMEX30","CpMEX9","CpN1","CpP54B96","CpPA01","CpPO222","CpVD57"	0.26429	0.26429	1.81267	0.264334	0.26429	1.81266	258	0
Cp1002B_1856	NA	NA	NA	1	29	Cp1002B,"Cp162","Cp258","Cp262","Cp267","Cp29156","Cp31","Cp32","Cp33","Cp36","Cp48","Cp48252","CpC231","CpCIP5397","CpE19","CpE56","CpFRC41","CpI19","CpI37","CpMB14","CpMEX1","CpMEX25","CpMEX30","CpMEX9","CpN1","CpP54B96","CpPA01","CpPO222","CpVD57"	0.148448	0.148448		0.14844	0.14844		2	1	1. 0.50575;2. 519;3. 1555;4. 519;5. 519;6. 1555;7. 519;8. 1555;9. 1555;10. S;11. TCT
Cp1002B_640	NA	NA	NA	1	29	Cp1002B,"Cp162","Cp258","Cp262","Cp267","Cp29156","Cp31","Cp32","Cp33","Cp36","Cp48","Cp48252","CpC231","CpCIP5397","CpE19","CpE56","CpFRC41","CpI19","CpI37","CpMB14","CpMEX1","CpMEX25","CpMEX30","CpMEX9","CpN1","CpP54B96","CpPA01","CpPO222","CpVD57"	0.07532	0.07531	9.22309	0.07531	0.07531	9.22179	258	0
Cp1002B_1105	NA	NA	NA	1	28	Cp1002B,"Cp162","Cp258","Cp262","Cp267","Cp29156","Cp31","Cp32","Cp33","Cp36","Cp48","Cp48252","CpC231","CpCIP5397","CpE19","CpE56","CpFRC41","CpI19","CpMB14","CpMEX1","CpMEX25","CpMEX30","CpMEX9","CpN1","CpP54B96","CpPA01","CpPO222","CpVD57"	0.38088	0.38088	3.52496	0.38088	0.38088	3.52496	258	0
Cp1002B_160	NA	NA	NA	1	29	Cp1002B,"Cp162","Cp258","Cp262","Cp267","Cp29156","Cp31","Cp32","Cp33","Cp36","Cp48","Cp48252","CpC231","CpCIP5397","CpE19","CpE56","CpFRC41","CpI19","CpI37","CpMB14","CpMEX1","CpMEX25","CpMEX30","CpMEX9","CpN1","CpP54B96","CpPA01","CpPO222","CpVD57"	0.341852	0.21387	7.9259	0.34186	0.21388	7.92588	2	2	1. 0.52925;2. 210;3. 628;4. 210;5. 210;6. 628;7. 210;8. 628;9. 628;10. V;11. GTG	1. 0.52945;2. 215;3. 643;4. 215;5. 215;6. 643;7. 215;8. 643;9. 643;10. S;11. TCC
Cp1002B_1033	NA	NA	NA	1	29	Cp1002B,"Cp162","Cp258","Cp262","Cp267","Cp29156","Cp31","Cp32","Cp33","Cp36","Cp48","Cp48252","CpC231","CpCIP5397","CpE19","CpE56","CpFRC41","CpI19","CpI37","CpMB14","CpMEX1","CpMEX25","CpMEX30","CpMEX9","CpN1","CpP54B96","CpPA01","CpPO222","CpVD57"	1	1		0.343965	0.343965		256	0
Cp1002B_520	NA	NA	NA	1	29	Cp1002B,"Cp162","Cp258","Cp262","Cp267","Cp29156","Cp31","Cp32","Cp33","Cp36","Cp48","Cp48252","CpC231","CpCIP5397","CpE19","CpE56","CpFRC41","CpI19","CpI37","CpMB14","CpMEX1","CpMEX25","CpMEX30","CpMEX9","CpN1","CpP54B96","CpPA01","CpPO222","CpVD57"	0.28816	0.28816		0.28816	0.28816		258	0
Cp1002B_318	NA	NA	NA	1	29	Cp1002B,"Cp162","Cp258","Cp262","Cp267","Cp29156","Cp31","Cp32","Cp33","Cp36","Cp48","Cp48252","CpC231","CpCIP5397","CpE19","CpE56","CpFRC41","CpI19","CpI37","CpMB14","CpMEX1","CpMEX25","CpMEX30","CpMEX9","CpN1","CpP54B96","CpPA01","CpPO222","CpVD57"	0.04867	0.04867	8.37723	0.04867	0.04867	8.37727	258	0
Cp1002B_1560	NA	NA	NA	1	29	Cp1002B,"Cp162","Cp258","Cp262","Cp267","Cp29156","Cp31","Cp32","Cp33","Cp36","Cp48","Cp48252","CpC231","CpCIP5397","CpE19","CpE56","CpFRC41","CpI19","CpI37","CpMB14","CpMEX1","CpMEX25","CpMEX30","CpMEX9","CpN1","CpP54B96","CpPA01","CpPO222","CpVD57"	0.16939	0.16939	2.70241	0.221975	0.15234	2.70412	2	1	1. 0.50704;2. 10;3. 28;4. 10;5. 10;6. 28;7. 10;8. 28;9. 28;10. D;11. GAT
Cp1002B_838	NA	NA	NA	1	29	Cp1002B,"Cp162","Cp258","Cp262","Cp267","Cp29156","Cp31","Cp32","Cp33","Cp36","Cp48","Cp48252","CpC231","CpCIP5397","CpE19","CpE56","CpFRC41","CpI19","CpI37","CpMB14","CpMEX1","CpMEX25","CpMEX30","CpMEX9","CpN1","CpP54B96","CpPA01","CpPO222","CpVD57"	0.36707	0.36707	4.19073	0.36707	0.36707	4.19075	2	1	1. 0.43081;2. 104;3. 310;4. 104;5. 104;6. 310;7. 104;8. 310;9. 310;10. P;11. CCA
Cp1002B_862	NA	NA	NA	1	29	Cp1002B,"Cp162","Cp258","Cp262","Cp267","Cp29156","Cp31","Cp32","Cp33","Cp36","Cp48","Cp48252","CpC231","CpCIP5397","CpE19","CpE56","CpFRC41","CpI19","CpI37","CpMB14","CpMEX1","CpMEX25","CpMEX30","CpMEX9","CpN1","CpP54B96","CpPA01","CpPO222","CpVD57"	0.14692	0.14692	6.45593	0.14692	0.14692	6.45594	258	0
Cp1002B_416	NA	NA	NA	1	29	Cp1002B,"Cp162","Cp258","Cp262","Cp267","Cp29156","Cp31","Cp32","Cp33","Cp36","Cp48","Cp48252","CpC231","CpCIP5397","CpE19","CpE56","CpFRC41","CpI19","CpI37","CpMB14","CpMEX1","CpMEX25","CpMEX30","CpMEX9","CpN1","CpP54B96","CpPA01","CpPO222","CpVD57"	0.58164	0.58164	4.5323	0.58164	0.58164	4.5323	258	0
Cp1002B_398	NA	NA	NA	1	29	Cp1002B,"Cp162","Cp258","Cp262","Cp267","Cp29156","Cp31","Cp32","Cp33","Cp36","Cp48","Cp48252","CpC231","CpCIP5397","CpE19","CpE56","CpFRC41","CpI19","CpI37","CpMB14","CpMEX1","CpMEX25","CpMEX30","CpMEX9","CpN1","CpP54B96","CpPA01","CpPO222","CpVD57"	0.03849	0.03849	9.66363	0.03849	0.03849	9.66211	258	0
Cp1002B_1304	NA	NA	NA	1	29	Cp1002B,"Cp162","Cp258","Cp262","Cp267","Cp29156","Cp31","Cp32","Cp33","Cp36","Cp48","Cp48252","CpC231","CpCIP5397","CpE19","CpE56","CpFRC41","CpI19","CpI37","CpMB14","CpMEX1","CpMEX25","CpMEX30","CpMEX9","CpN1","CpP54B96","CpPA01","CpPO222","CpVD57"	0.22745	0.22745	9.34296	0.22745	0.22745	9.34292	2	1	1. 0.48857;2. 254;3. 760;4. 254;5. 254;6. 760;7. 254;8. 760;9. 760;10. C;11. TGC
Cp1002B_1163	NA	NA	NA	1	29	Cp1002B,"Cp162","Cp258","Cp262","Cp267","Cp29156","Cp31","Cp32","Cp33","Cp36","Cp48","Cp48252","CpC231","CpCIP5397","CpE19","CpE56","CpFRC41","CpI19","CpI37","CpMB14","CpMEX1","CpMEX25","CpMEX30","CpMEX9","CpN1","CpP54B96","CpPA01","CpPO222","CpVD57"	0.10131	0.10131	3.84662	0.10131	0.10131	3.84661	258	0
Cp1002B_1995	NA	NA	NA	1	29	Cp1002B,"Cp162","Cp258","Cp262","Cp267","Cp29156","Cp31","Cp32","Cp33","Cp36","Cp48","Cp48252","CpC231","CpCIP5397","CpE19","CpE56","CpFRC41","CpI19","CpI37","CpMB14","CpMEX1","CpMEX25","CpMEX30","CpMEX9","CpN1","CpP54B96","CpPA01","CpPO222","CpVD57"	0.04693	0.04693	6.7819	0.04693	0.04693	6.78183	258	0
Cp1002B_1568	NA	NA	NA	1	29	Cp1002B,"Cp162","Cp258","Cp262","Cp267","Cp29156","Cp31","Cp32","Cp33","Cp36","Cp48","Cp48252","CpC231","CpCIP5397","CpE19","CpE56","CpFRC41","CpI19","CpI37","CpMB14","CpMEX1","CpMEX25","CpMEX30","CpMEX9","CpN1","CpP54B96","CpPA01","CpPO222","CpVD57"	0.16615	0.16615	7.46435	0.16615	0.16615	7.46444	258	0
Cp1002B_810	NA	NA	NA	1	29	Cp1002B,"Cp162","Cp258","Cp262","Cp267","Cp29156","Cp31","Cp32","Cp33","Cp36","Cp48","Cp48252","CpC231","CpCIP5397","CpE19","CpE56","CpFRC41","CpI19","CpI37","CpMB14","CpMEX1","CpMEX25","CpMEX30","CpMEX9","CpN1","CpP54B96","CpPA01","CpPO222","CpVD57"	0.153091	0.15304	6.604	0.153057	0.15304	6.60395	2306	0
Cp1002B_2099	NA	NA	NA	1	29	Cp1002B,"Cp162","Cp258","Cp262","Cp267","Cp29156","Cp31","Cp32","Cp33","Cp36","Cp48","Cp48252","CpC231","CpCIP5397","CpE19","CpE56","CpFRC41","CpI19","CpI37","CpMB14","CpMEX1","CpMEX25","CpMEX30","CpMEX9","CpN1","CpP54B96","CpPA01","CpPO222","CpVD57"	2.93857e-05	0	3.94722	1e-05	0	3.94718	258	0
Cp1002B_1510	NA	NA	NA	1	29	Cp1002B,"Cp162","Cp258","Cp262","Cp267","Cp29156","Cp31","Cp32","Cp33","Cp36","Cp48","Cp48252","CpC231","CpCIP5397","CpE19","CpE56","CpFRC41","CpI19","CpI37","CpMB14","CpMEX1","CpMEX25","CpMEX30","CpMEX9","CpN1","CpP54B96","CpPA01","CpPO222","CpVD57"	0.10652	0.10649	5.2598	0.10648	0.10648	5.25663	258	0
Cp1002B_2191	NA	NA	NA	1	29	Cp1002B,"Cp162","Cp258","Cp262","Cp267","Cp29156","Cp31","Cp32","Cp33","Cp36","Cp48","Cp48252","CpC231","CpCIP5397","CpE19","CpE56","CpFRC41","CpI19","CpI37","CpMB14","CpMEX1","CpMEX25","CpMEX30","CpMEX9","CpN1","CpP54B96","CpPA01","CpPO222","CpVD57"	0.42121	0.07064	4.7868	0.42116	0.07064	4.78657	2	1	1. 0.69774;2. 207;3. 619;4. 207;5. 207;6. 619;7. 207;8. 619;9. 619;10. N;11. AAT
Cp1002B_1935	NA	NA	NA	1	29	Cp1002B,"Cp162","Cp258","Cp262","Cp267","Cp29156","Cp31","Cp32","Cp33","Cp36","Cp48","Cp48252","CpC231","CpCIP5397","CpE19","CpE56","CpFRC41","CpI19","CpI37","CpMB14","CpMEX1","CpMEX25","CpMEX30","CpMEX9","CpN1","CpP54B96","CpPA01","CpPO222","CpVD57"	0.29147	0.29147	8.7833	0.29156	0.29156	8.78547	258	0
Cp1002B_344	NA	NA	NA	1	29	Cp1002B,"Cp162","Cp258","Cp262","Cp267","Cp29156","Cp31","Cp32","Cp33","Cp36","Cp48","Cp48252","CpC231","CpCIP5397","CpE19","CpE56","CpFRC41","CpI19","CpI37","CpMB14","CpMEX1","CpMEX25","CpMEX30","CpMEX9","CpN1","CpP54B96","CpPA01","CpPO222","CpVD57"	0.41805	0.41805		0.41822	0.41822		258	0
Cp1002B_356	NA	NA	NA	1	29	Cp1002B,"Cp162","Cp258","Cp262","Cp267","Cp29156","Cp31","Cp32","Cp33","Cp36","Cp48","Cp48252","CpC231","CpCIP5397","CpE19","CpE56","CpFRC41","CpI19","CpI37","CpMB14","CpMEX1","CpMEX25","CpMEX30","CpMEX9","CpN1","CpP54B96","CpPA01","CpPO222","CpVD57"	0.845646	0.405215	1.99757	0.2187	0.172	1.13565	258	0
Cp1002B_1009	NA	NA	NA	1	29	Cp1002B,"Cp162","Cp258","Cp262","Cp267","Cp29156","Cp31","Cp32","Cp33","Cp36","Cp48","Cp48252","CpC231","CpCIP5397","CpE19","CpE56","CpFRC41","CpI19","CpI37","CpMB14","CpMEX1","CpMEX25","CpMEX30","CpMEX9","CpN1","CpP54B96","CpPA01","CpPO222","CpVD57"	0.22256	0.22256	7.12604	0.22257	0.22257	7.12575	258	0
Cp1002B_1614	NA	NA	NA	1	29	Cp1002B,"Cp162","Cp258","Cp262","Cp267","Cp29156","Cp31","Cp32","Cp33","Cp36","Cp48","Cp48252","CpC231","CpCIP5397","CpE19","CpE56","CpFRC41","CpI19","CpI37","CpMB14","CpMEX1","CpMEX25","CpMEX30","CpMEX9","CpN1","CpP54B96","CpPA01","CpPO222","CpVD57"	0.534212	0.20194	7.32834	0.534212	0.20194	7.32832	2	1	1. 0.64179;2. 33;3. 97;4. 33;5. 33;6. 97;7. 33;8. 97;9. 97;10. V;11. GTT
Cp1002B_86	NA	NA	NA	1	29	Cp1002B,"Cp162","Cp258","Cp262","Cp267","Cp29156","Cp31","Cp32","Cp33","Cp36","Cp48","Cp48252","CpC231","CpCIP5397","CpE19","CpE56","CpFRC41","CpI19","CpI37","CpMB14","CpMEX1","CpMEX25","CpMEX30","CpMEX9","CpN1","CpP54B96","CpPA01","CpPO222","CpVD57"	0.20546	0.20546		0.20547	0.20547		2	3	1. 0.4141;2. 478;3. 1432;4. 478;5. 478;6. 1432;7. 478;8. 1432;9. 1432;10. L;11. CTT	1. 0.4106;2. 488;3. 1462;4. 488;5. 488;6. 1462;7. 488;8. 1462;9. 1462;10. T;11. ACG	1. 0.40907;2. 490;3. 1468;4. 490;5. 490;6. 1468;7. 490;8. 1468;9. 1468;10. C;11. TGT
Cp1002B_522	NA	NA	NA	1	29	Cp1002B,"Cp162","Cp258","Cp262","Cp267","Cp29156","Cp31","Cp32","Cp33","Cp36","Cp48","Cp48252","CpC231","CpCIP5397","CpE19","CpE56","CpFRC41","CpI19","CpI37","CpMB14","CpMEX1","CpMEX25","CpMEX30","CpMEX9","CpN1","CpP54B96","CpPA01","CpPO222","CpVD57"	0.1364	0.1364	8.51256	0.1364	0.1364	8.51255	258	0
Cp1002B_1806	NA	NA	NA	1	29	Cp1002B,"Cp162","Cp258","Cp262","Cp267","Cp29156","Cp31","Cp32","Cp33","Cp36","Cp48","Cp48252","CpC231","CpCIP5397","CpE19","CpE56","CpFRC41","CpI19","CpI37","CpMB14","CpMEX1","CpMEX25","CpMEX30","CpMEX9","CpN1","CpP54B96","CpPA01","CpPO222","CpVD57"	0.20426	0.20426	4.74091	0.20425	0.20425	4.74092	258	0
Cp1002B_849	NA	NA	NA	1	29	Cp1002B,"Cp162","Cp258","Cp262","Cp267","Cp29156","Cp31","Cp32","Cp33","Cp36","Cp48","Cp48252","CpC231","CpCIP5397","CpE19","CpE56","CpFRC41","CpI19","CpI37","CpMB14","CpMEX1","CpMEX25","CpMEX30","CpMEX9","CpN1","CpP54B96","CpPA01","CpPO222","CpVD57"	0.08169	0.08169	3.38786	0.0817	0.0817	3.38783	258	0
Cp1002B_2	NA	NA	NA	1	29	Cp1002B,"Cp162","Cp258","Cp262","Cp267","Cp29156","Cp31","Cp32","Cp33","Cp36","Cp48","Cp48252","CpC231","CpCIP5397","CpE19","CpE56","CpFRC41","CpI19","CpI37","CpMB14","CpMEX1","CpMEX25","CpMEX30","CpMEX9","CpN1","CpP54B96","CpPA01","CpPO222","CpVD57"	0.12288	0.12288	9.90644	0.12288	0.12288	9.90735	258	0
Cp1002B_1816	NA	NA	NA	1	29	Cp1002B,"Cp162","Cp258","Cp262","Cp267","Cp29156","Cp31","Cp32","Cp33","Cp36","Cp48","Cp48252","CpC231","CpCIP5397","CpE19","CpE56","CpFRC41","CpI19","CpI37","CpMB14","CpMEX1","CpMEX25","CpMEX30","CpMEX9","CpN1","CpP54B96","CpPA01","CpPO222","CpVD57"	0.158284	0.15826	4.54238	0.158285	0.15826	4.54239	258	0
Cp1002B_363	NA	NA	NA	1	29	Cp1002B,"Cp162","Cp258","Cp262","Cp267","Cp29156","Cp31","Cp32","Cp33","Cp36","Cp48","Cp48252","CpC231","CpCIP5397","CpE19","CpE56","CpFRC41","CpI19","CpI37","CpMB14","CpMEX1","CpMEX25","CpMEX30","CpMEX9","CpN1","CpP54B96","CpPA01","CpPO222","CpVD57"	0.92591	0.492037	1.99931	0.500432	0.407492	1.99253	256	0
Cp1002B_127	NA	NA	NA	1	29	Cp1002B,"Cp162","Cp258","Cp262","Cp267","Cp29156","Cp31","Cp32","Cp33","Cp36","Cp48","Cp48252","CpC231","CpCIP5397","CpE19","CpE56","CpFRC41","CpI19","CpI37","CpMB14","CpMEX1","CpMEX25","CpMEX30","CpMEX9","CpN1","CpP54B96","CpPA01","CpPO222","CpVD57"	0.201566	0.151288	5.24739	0.201568	0.15129	5.24748	2	1	1. 0.5979;2. 47;3. 139;4. 47;5. 47;6. 139;7. 47;8. 139;9. 139;10. G;11. GGC
Cp1002B_1438	NA	NA	NA	1	29	Cp1002B,"Cp162","Cp258","Cp262","Cp267","Cp29156","Cp31","Cp32","Cp33","Cp36","Cp48","Cp48252","CpC231","CpCIP5397","CpE19","CpE56","CpFRC41","CpI19","CpI37","CpMB14","CpMEX1","CpMEX25","CpMEX30","CpMEX9","CpN1","CpP54B96","CpPA01","CpPO222","CpVD57"	0	0	8.02631	0	0	8.02632	258	0
Cp1002B_880	NA	NA	NA	1	29	Cp1002B,"Cp162","Cp258","Cp262","Cp267","Cp29156","Cp31","Cp32","Cp33","Cp36","Cp48","Cp48252","CpC231","CpCIP5397","CpE19","CpE56","CpFRC41","CpI19","CpI37","CpMB14","CpMEX1","CpMEX25","CpMEX30","CpMEX9","CpN1","CpP54B96","CpPA01","CpPO222","CpVD57"	0.23223	0.23223	2.01796	0.23222	0.23222	2.01791	258	0
Cp1002B_885	NA	NA	NA	1	19	Cp1002B,"Cp267","Cp29156","Cp48","Cp48252","CpC231","CpE56","CpFRC41","CpI19","CpI37","CpMEX1","CpMEX25","CpMEX30","CpMEX9","CpN1","CpP54B96","CpPA01","CpPO222","CpVD57"	0.14371	0.14371	2.90296	0.14371	0.14371	2.90297	258	0
Cp1002B_210	NA	NA	NA	1	29	Cp1002B,"Cp162","Cp258","Cp262","Cp267","Cp29156","Cp31","Cp32","Cp33","Cp36","Cp48","Cp48252","CpC231","CpCIP5397","CpE19","CpE56","CpFRC41","CpI19","CpI37","CpMB14","CpMEX1","CpMEX25","CpMEX30","CpMEX9","CpN1","CpP54B96","CpPA01","CpPO222","CpVD57"	0.30929	0.30929	4.4656	0.30929	0.30929	4.46568	258	0
Cp1002B_878	NA	NA	NA	1	29	Cp1002B,"Cp162","Cp258","Cp262","Cp267","Cp29156","Cp31","Cp32","Cp33","Cp36","Cp48","Cp48252","CpC231","CpCIP5397","CpE19","CpE56","CpFRC41","CpI19","CpI37","CpMB14","CpMEX1","CpMEX25","CpMEX30","CpMEX9","CpN1","CpP54B96","CpPA01","CpPO222","CpVD57"	0.41603	0.41603	1.72859	0.41603	0.41603	1.7286	258	0
Cp1002B_195	NA	NA	NA	1	29	Cp1002B,"Cp162","Cp258","Cp262","Cp267","Cp29156","Cp31","Cp32","Cp33","Cp36","Cp48","Cp48252","CpC231","CpCIP5397","CpE19","CpE56","CpFRC41","CpI19","CpI37","CpMB14","CpMEX1","CpMEX25","CpMEX30","CpMEX9","CpN1","CpP54B96","CpPA01","CpPO222","CpVD57"	0.312909	0.10149	3.1284	0.312909	0.10149	3.12838	2	1	1. 0.58747;2. 5;3. 13;4. 5;5. 5;6. 13;7. 5;8. 13;9. 13;10. L;11. TTA
Cp1002B_1086	NA	NA	NA	1	17	Cp1002B,"Cp262","Cp267","Cp29156","Cp48252","CpC231","CpE56","CpFRC41","CpI19","CpMEX1","CpMEX25","CpMEX9","CpN1","CpP54B96","CpPA01","CpPO222","CpVD57"	1	1		1	1		256	0
Cp1002B_453	NA	NA	NA	1	29	Cp1002B,"Cp162","Cp258","Cp262","Cp267","Cp29156","Cp31","Cp32","Cp33","Cp36","Cp48","Cp48252","CpC231","CpCIP5397","CpE19","CpE56","CpFRC41","CpI19","CpI37","CpMB14","CpMEX1","CpMEX25","CpMEX30","CpMEX9","CpN1","CpP54B96","CpPA01","CpPO222","CpVD57"	0.19469	0.097	4.157	0.19469	0.097	4.1569	2	1	1. 0.60677;2. 130;3. 388;4. 130;5. 130;6. 388;7. 130;8. 388;9. 388;10. T;11. ACT
Cp1002B_1903	NA	NA	NA	1	29	Cp1002B,"Cp162","Cp258","Cp262","Cp267","Cp29156","Cp31","Cp32","Cp33","Cp36","Cp48","Cp48252","CpC231","CpCIP5397","CpE19","CpE56","CpFRC41","CpI19","CpI37","CpMB14","CpMEX1","CpMEX25","CpMEX30","CpMEX9","CpN1","CpP54B96","CpPA01","CpPO222","CpVD57"	0.21531	0.21531		0.21531	0.21531		258	0
Cp1002B_1110	NA	NA	NA	1	29	Cp1002B,"Cp162","Cp258","Cp262","Cp267","Cp29156","Cp31","Cp32","Cp33","Cp36","Cp48","Cp48252","CpC231","CpCIP5397","CpE19","CpE56","CpFRC41","CpI19","CpI37","CpMB14","CpMEX1","CpMEX25","CpMEX30","CpMEX9","CpN1","CpP54B96","CpPA01","CpPO222","CpVD57"	0.21141	0.21141	6.48213	0.21141	0.21141	6.48217	1026	1	1. 0.44678;2. 109;3. 325;4. 358;5. 358;6. 1072;7. 381;8. 1141;9. 325;10. D;11. GAC
Cp1002B_458	NA	NA	NA	1	28	Cp1002B,"Cp162","Cp258","Cp262","Cp267","Cp29156","Cp31","Cp32","Cp33","Cp36","Cp48","Cp48252","CpC231","CpCIP5397","CpE19","CpE56","CpFRC41","CpI19","CpMB14","CpMEX1","CpMEX25","CpMEX30","CpMEX9","CpN1","CpP54B96","CpPA01","CpPO222","CpVD57"	18.8243	1		0.44843	0.44843		1024	6	1. 0.69305;2. 41;3. 121;4. 195;5. 195;6. 583;7. 195;8. 583;9. 118;10. N;11. AAT	1. 0.65654;2. 67;3. 199;4. 221;5. 221;6. 661;7. 221;8. 661;9. 196;10. T;11. ACT	1. 0.87851;2. 68;3. 202;4. 222;5. 222;6. 664;7. 222;8. 664;9. 199;10. K;11. AAG	1. 0.64201;2. 69;3. 205;4. 223;5. 223;6. 667;7. 223;8. 667;9. 202;10. E;11. GAA	1. 0.68924;2. 121;3. 361;4. 275;5. 275;6. 823;7. 275;8. 823;9. 358;10. I;11. ATT	1. 0.69414;2. 195;3. 583;4. 349;5. 349;6. 1045;7. 349;8. 1045;9. 580;10. F;11. TTC
Cp1002B_921	NA	NA	NA	1	29	Cp1002B,"Cp162","Cp258","Cp262","Cp267","Cp29156","Cp31","Cp32","Cp33","Cp36","Cp48","Cp48252","CpC231","CpCIP5397","CpE19","CpE56","CpFRC41","CpI19","CpI37","CpMB14","CpMEX1","CpMEX25","CpMEX30","CpMEX9","CpN1","CpP54B96","CpPA01","CpPO222","CpVD57"	0.12615	0.12615	2.9587	0.12615	0.12615	2.9586	258	0
Cp1002B_1659	NA	NA	NA	1	29	Cp1002B,"Cp162","Cp258","Cp262","Cp267","Cp29156","Cp31","Cp32","Cp33","Cp36","Cp48","Cp48252","CpC231","CpCIP5397","CpE19","CpE56","CpFRC41","CpI19","CpI37","CpMB14","CpMEX1","CpMEX25","CpMEX30","CpMEX9","CpN1","CpP54B96","CpPA01","CpPO222","CpVD57"	0.32224	0.32224	6.10578	0.322247	0.32224	6.10572	258	0
Cp1002B_60	NA	NA	NA	1	29	Cp1002B,"Cp162","Cp258","Cp262","Cp267","Cp29156","Cp31","Cp32","Cp33","Cp36","Cp48","Cp48252","CpC231","CpCIP5397","CpE19","CpE56","CpFRC41","CpI19","CpI37","CpMB14","CpMEX1","CpMEX25","CpMEX30","CpMEX9","CpN1","CpP54B96","CpPA01","CpPO222","CpVD57"	0.43381	0.43381	4.26967	0.43381	0.43381	4.26965	258	0
Cp1002B_824	NA	NA	NA	1	29	Cp1002B,"Cp162","Cp258","Cp262","Cp267","Cp29156","Cp31","Cp32","Cp33","Cp36","Cp48","Cp48252","CpC231","CpCIP5397","CpE19","CpE56","CpFRC41","CpI19","CpI37","CpMB14","CpMEX1","CpMEX25","CpMEX30","CpMEX9","CpN1","CpP54B96","CpPA01","CpPO222","CpVD57"	0.14565	0.14565	8.95147	0.14565	0.14565	8.95144	258	0
Cp1002B_64	NA	NA	NA	1	29	Cp1002B,"Cp162","Cp258","Cp262","Cp267","Cp29156","Cp31","Cp32","Cp33","Cp36","Cp48","Cp48252","CpC231","CpCIP5397","CpE19","CpE56","CpFRC41","CpI19","CpI37","CpMB14","CpMEX1","CpMEX25","CpMEX30","CpMEX9","CpN1","CpP54B96","CpPA01","CpPO222","CpVD57"	0	0		0	0		258	0
Cp1002B_788	NA	NA	NA	1	29	Cp1002B,"Cp162","Cp258","Cp262","Cp267","Cp29156","Cp31","Cp32","Cp33","Cp36","Cp48","Cp48252","CpC231","CpCIP5397","CpE19","CpE56","CpFRC41","CpI19","CpI37","CpMB14","CpMEX1","CpMEX25","CpMEX30","CpMEX9","CpN1","CpP54B96","CpPA01","CpPO222","CpVD57"	0.27408	0.27408		0.27408	0.27408		258	0
Cp1002B_1904	NA	NA	NA	1	29	Cp1002B,"Cp162","Cp258","Cp262","Cp267","Cp29156","Cp31","Cp32","Cp33","Cp36","Cp48","Cp48252","CpC231","CpCIP5397","CpE19","CpE56","CpFRC41","CpI19","CpI37","CpMB14","CpMEX1","CpMEX25","CpMEX30","CpMEX9","CpN1","CpP54B96","CpPA01","CpPO222","CpVD57"	0	0		0	0		258	0
Cp1002B_619	NA	NA	NA	1	29	Cp1002B,"Cp162","Cp258","Cp262","Cp267","Cp29156","Cp31","Cp32","Cp33","Cp36","Cp48","Cp48252","CpC231","CpCIP5397","CpE19","CpE56","CpFRC41","CpI19","CpI37","CpMB14","CpMEX1","CpMEX25","CpMEX30","CpMEX9","CpN1","CpP54B96","CpPA01","CpPO222","CpVD57"	0.07979	0.07979	2.26421	0.07979	0.07979	2.26419	258	0
[truncated: 733 more rows]
[truncated: 53 more columns]

## Sheet: 2 OvisEqui262
Foreground 2: OvisEqui262
[truncated: 1,767 more rows]

## Sheet: 3 EquiExcept262
Foreground 3: EquiExcept262
[truncated: 1,783 more rows]

## Sheet: 4 EquiBuffaloHorse
Foreground 4: EquiBuffaloHorse
[truncated: 1,825 more rows]

## Sheet: 5 EquiBuffalo
Foreground 5: EquiBuffalo
[truncated: 1,938 more rows]

## Sheet: 6 EquiHorse
Foreground 6: EquiHorse
[truncated: 1,863 more rows]

## Sheet: 7 Ovis2
Foreground 7: Ovis2
[truncated: 1,804 more rows]
[truncated: 80 more columns]

## Sheet: 8 StraightEqui
Foreground 8: StraightEqui
[truncated: 1,795 more rows]
[truncated: 57 more columns]
