# Supplementary material for: Rapidly evolving changes and gene loss associated with host switching in Corynebacterium pseudotuberculosis
Source: PLoS One. 2018 Nov 12;13(11):e0207304. doi: 10.1371/journal.pone.0207304 (PMC6231662; doi:10.1371/journal.pone.0207304)
Supplement: S4 File — (ZIP) [file pone.0207304.s010.zip › S4_File.xlsx]

## Sheet: 9 OvisSubset1
Foreground 9: OvisSubset1 (strains Cp1002B, CpVD57, CpPO222, CpFRC41 and Cp48252)
Transcript (RASTtk-based ID)	Bonferroni	FDR	P-Value	P-Value raw	Number of species included	Species included	HA foreground omega	HA background omega	HA kappa	H0 foreground omega	H0 background omega	H0 kappa	Correction code	Number of Sites under positive Selection	Site under positve Selection 1(1. Probability to be under positive selection;2. Position in amino acid sequence of anchor species;3. Position in nucleotide sequence of anchor species;4.Position in main protein alignment:fastp.clustalw.aln;5. Position in protein clustal subalignment: .aln;6. Position in to codon backtranslated clustal subalignment: Codon_aln.fasta; 7. Position in prank alignment (…	Site under positve Selection 2	Site under positve Selection 3	Site under positve Selection 4
Cp1002B_1281	0.016341	0.011037	0.001257	0.001257	29	Cp1002B,"Cp162","Cp258","Cp262","Cp267","Cp29156","Cp31","Cp32","Cp33","Cp36","Cp48","Cp48252","CpC231","CpCIP5397","CpE19","CpE56","CpFRC41","CpI19","CpI37","CpMB14","CpMEX1","CpMEX25","CpMEX30","CpMEX9","CpN1","CpP54B96","CpPA01","CpPO222","CpVD57"	16.5441	0.18963	2.40264	0.294051	0.257268	2.02838	0	1	1. 0.93537;2. 807;3. 2419;4. 807;5. 807;6. 2419;7. 807;8. 2419;9. 2419;10. V;11. GTG
Cp1002B_397	0.022074	0.011037	0.001698	0.001698	28	Cp1002B,"Cp162","Cp258","Cp262","Cp267","Cp29156","Cp31","Cp32","Cp33","Cp36","Cp48","Cp48252","CpC231","CpCIP5397","CpE19","CpE56","CpFRC41","CpI19","CpI37","CpMB14","CpMEX1","CpMEX25","CpMEX9","CpN1","CpP54B96","CpPA01","CpPO222","CpVD57"	107.129	0.163507	1.58127	0.138516	0.138506	1.40742	0	4	1. 0.94858;2. 34;3. 100;4. 34;5. 34;6. 100;7. 34;8. 100;9. 100;10. C;11. TGC	1. 0.88956;2. 35;3. 103;4. 35;5. 35;6. 103;7. 35;8. 103;9. 103;10. E;11. GAG	1. 0.74158;2. 36;3. 106;4. 36;5. 36;6. 106;7. 36;8. 106;9. 106;10. L;11. TTG	1. 0.54167;2. 37;3. 109;4. 37;5. 37;6. 109;7. 37;8. 109;9. 109;10. P;11. CCT
Cp1002B_590	0.96018	0.32006	0.07386	0.07386	29	Cp1002B,"Cp162","Cp258","Cp262","Cp267","Cp29156","Cp31","Cp32","Cp33","Cp36","Cp48","Cp48252","CpC231","CpCIP5397","CpE19","CpE56","CpFRC41","CpI19","CpI37","CpMB14","CpMEX1","CpMEX25","CpMEX30","CpMEX9","CpN1","CpP54B96","CpPA01","CpPO222","CpVD57"	79.5255	0.13275	4.64102	0.13793	0.13793	4.69388	0	1	1. 0.9643;2. 410;3. 1228;4. 410;5. 410;6. 1228;7. 410;8. 1228;9. 880;10. H;11. CAC
Cp1002B_1010	1	0.424883	0.2044	0.2044	29	Cp1002B,"Cp162","Cp258","Cp262","Cp267","Cp29156","Cp31","Cp32","Cp33","Cp36","Cp48","Cp48252","CpC231","CpCIP5397","CpE19","CpE56","CpFRC41","CpI19","CpI37","CpMB14","CpMEX1","CpMEX25","CpMEX30","CpMEX9","CpN1","CpP54B96","CpPA01","CpPO222","CpVD57"	77.308	0.12659	5.97265	1	0.12659	5.96866	0	2	1. 0.97954;2. 1015;3. 3043;4. 1015;5. 1015;6. 3043;7. 1022;8. 3064;9. 1840;10. Y;11. TAC	1. 0.97984;2. 1137;3. 3409;4. 1137;5. 1137;6. 3409;7. 1144;8. 3430;9. 2206;10. S;11. AGC
Cp1002B_1890	1	0.424883	0.2423	0.2423	29	Cp1002B,"Cp162","Cp258","Cp262","Cp267","Cp29156","Cp31","Cp32","Cp33","Cp36","Cp48","Cp48252","CpC231","CpCIP5397","CpE19","CpE56","CpFRC41","CpI19","CpI37","CpMB14","CpMEX1","CpMEX25","CpMEX30","CpMEX9","CpN1","CpP54B96","CpPA01","CpPO222","CpVD57"	131.441	0.12668	5.47179	1	0.12643	5.40784	0	2	1. 0.97562;2. 732;3. 2194;4. 732;5. 732;6. 2194;7. 732;8. 2194;9. 2194;10. H;11. CAC	1. 0.97551;2. 1128;3. 3382;4. 1128;5. 1128;6. 3382;7. 1128;8. 3382;9. 3382;10. S;11. TCG
Cp1002B_2046	1	0.424883	0.3638	0.3638	29	Cp1002B,"Cp162","Cp258","Cp262","Cp267","Cp29156","Cp31","Cp32","Cp33","Cp36","Cp48","Cp48252","CpC231","CpCIP5397","CpE19","CpE56","CpFRC41","CpI19","CpI37","CpMB14","CpMEX1","CpMEX25","CpMEX30","CpMEX9","CpN1","CpP54B96","CpPA01","CpPO222","CpVD57"	88.1671	0.19701	5.1605	1	0.1968	5.11785	0	1	1. 0.92035;2. 455;3. 1363;4. 661;5. 661;6. 1981;7. 661;8. 1981;9. 1363;10. D;11. GAT
Cp1002B_1571	1	0.424883	0.3703	0.3703	29	Cp1002B,"Cp162","Cp258","Cp262","Cp267","Cp29156","Cp31","Cp32","Cp33","Cp36","Cp48","Cp48252","CpC231","CpCIP5397","CpE19","CpE56","CpFRC41","CpI19","CpI37","CpMB14","CpMEX1","CpMEX25","CpMEX30","CpMEX9","CpN1","CpP54B96","CpPA01","CpPO222","CpVD57"	108.008	0.25778	5.54881	1	0.25755	5.50025	0	1	1. 0.90734;2. 14;3. 40;4. 14;5. 14;6. 40;7. 14;8. 40;9. 40;10. T;11. ACA
Cp1002B_875	1	0.424883	0.3791	0.3791	29	Cp1002B,"Cp162","Cp258","Cp262","Cp267","Cp29156","Cp31","Cp32","Cp33","Cp36","Cp48","Cp48252","CpC231","CpCIP5397","CpE19","CpE56","CpFRC41","CpI19","CpI37","CpMB14","CpMEX1","CpMEX25","CpMEX30","CpMEX9","CpN1","CpP54B96","CpPA01","CpPO222","CpVD57"	92.2652	0.0440034	7.73804	1	0.04399	7.71851	0	1	1. 0.94828;2. 344;3. 1030;4. 344;5. 344;6. 1030;7. 344;8. 1030;9. 1030;10. W;11. TGG
Cp1002B_1443	1	0.424883	0.3842	0.3842	29	Cp1002B,"Cp162","Cp258","Cp262","Cp267","Cp29156","Cp31","Cp32","Cp33","Cp36","Cp48","Cp48252","CpC231","CpCIP5397","CpE19","CpE56","CpFRC41","CpI19","CpI37","CpMB14","CpMEX1","CpMEX25","CpMEX30","CpMEX9","CpN1","CpP54B96","CpPA01","CpPO222","CpVD57"	116.296	0.1685	7.92411	1	0.16842	7.89202	0	1	1. 0.93608;2. 1211;3. 3631;4. 1211;5. 1211;6. 3631;7. 1211;8. 3631;9. 3631;10. K;11. AAG
Cp1002B_941	1	0.424883	0.3895	0.3895	29	Cp1002B,"Cp162","Cp258","Cp262","Cp267","Cp29156","Cp31","Cp32","Cp33","Cp36","Cp48","Cp48252","CpC231","CpCIP5397","CpE19","CpE56","CpFRC41","CpI19","CpI37","CpMB14","CpMEX1","CpMEX25","CpMEX30","CpMEX9","CpN1","CpP54B96","CpPA01","CpPO222","CpVD57"	144.066	0.19689	5.86432	1	0.19672	5.81442	0	1	1. 0.91732;2. 360;3. 1078;4. 360;5. 360;6. 1078;7. 360;8. 1078;9. 1078;10. I;11. ATT
Cp1002B_2053	1	0.424883	0.3902	0.3902	29	Cp1002B,"Cp162","Cp258","Cp262","Cp267","Cp29156","Cp31","Cp32","Cp33","Cp36","Cp48","Cp48252","CpC231","CpCIP5397","CpE19","CpE56","CpFRC41","CpI19","CpI37","CpMB14","CpMEX1","CpMEX25","CpMEX30","CpMEX9","CpN1","CpP54B96","CpPA01","CpPO222","CpVD57"	142.661	0.08517	7.19258	1	0.08507	7.1158	0	1	1. 0.9495;2. 46;3. 136;4. 46;5. 46;6. 136;7. 46;8. 136;9. 136;10. S;11. AGT
Cp1002B_2156	1	0.424883	0.3922	0.3922	29	Cp1002B,"Cp162","Cp258","Cp262","Cp267","Cp29156","Cp31","Cp32","Cp33","Cp36","Cp48","Cp48252","CpC231","CpCIP5397","CpE19","CpE56","CpFRC41","CpI19","CpI37","CpMB14","CpMEX1","CpMEX25","CpMEX30","CpMEX9","CpN1","CpP54B96","CpPA01","CpPO222","CpVD57"	121.605	0.03409	5.09084	1	0.03406	5.05351	0	1	1. 0.94793;2. 464;3. 1390;4. 464;5. 464;6. 1390;7. 464;8. 1390;9. 1390;10. A;11. GCT
Cp1002B_1336	1	0.8526	0.8526	0.8526	6	Cp1002B,"Cp48252","CpFRC41","CpPA01","CpPO222","CpVD57"	1	1		1	1		0	1	1. 0.6246;2. 34;3. 100;4. 34;5. 34;6. 100;7. 34;8. 100;9. 100;10. I;11. ATT
Cp1002B_2104	NA	NA	NA	2.689e-11	29	Cp1002B,"Cp162","Cp258","Cp262","Cp267","Cp29156","Cp31","Cp32","Cp33","Cp36","Cp48","Cp48252","CpC231","CpCIP5397","CpE19","CpE56","CpFRC41","CpI19","CpI37","CpMB14","CpMEX1","CpMEX25","CpMEX30","CpMEX9","CpN1","CpP54B96","CpPA01","CpPO222","CpVD57"	0.307404	0.05977	0.47971	0.486171	0.374085	2.06384	1282	0
Cp1002B_1035	NA	NA	NA	1.228e-05	29	Cp1002B,"Cp162","Cp258","Cp262","Cp267","Cp29156","Cp31","Cp32","Cp33","Cp36","Cp48","Cp48252","CpC231","CpCIP5397","CpE19","CpE56","CpFRC41","CpI19","CpI37","CpMB14","CpMEX1","CpMEX25","CpMEX30","CpMEX9","CpN1","CpP54B96","CpPA01","CpPO222","CpVD57"	0.42604	0.42538	3.15567	1	1	3.59329	258	0
Cp1002B_1984	NA	NA	NA	0.0005468	29	Cp1002B,"Cp162","Cp258","Cp262","Cp267","Cp29156","Cp31","Cp32","Cp33","Cp36","Cp48","Cp48252","CpC231","CpCIP5397","CpE19","CpE56","CpFRC41","CpI19","CpI37","CpMB14","CpMEX1","CpMEX25","CpMEX30","CpMEX9","CpN1","CpP54B96","CpPA01","CpPO222","CpVD57"	626.974	0.37384	8.66921	1	1		4	1	1. 0.93426;2. 58;3. 172;4. 58;5. 58;6. 172;7. 58;8. 172;9. 172;10. S;11. TCG
Cp1002B_1657	NA	NA	NA	0.001273	29	Cp1002B,"Cp162","Cp258","Cp262","Cp267","Cp29156","Cp31","Cp32","Cp33","Cp36","Cp48","Cp48252","CpC231","CpCIP5397","CpE19","CpE56","CpFRC41","CpI19","CpI37","CpMB14","CpMEX1","CpMEX25","CpMEX30","CpMEX9","CpN1","CpP54B96","CpPA01","CpPO222","CpVD57"	1	0.20297	4.66881	0.357265	0.331753	1.9183	256	0
Cp1002B_486	NA	NA	NA	0.001536	29	Cp1002B,"Cp162","Cp258","Cp262","Cp267","Cp29156","Cp31","Cp32","Cp33","Cp36","Cp48","Cp48252","CpC231","CpCIP5397","CpE19","CpE56","CpFRC41","CpI19","CpI37","CpMB14","CpMEX1","CpMEX25","CpMEX30","CpMEX9","CpN1","CpP54B96","CpPA01","CpPO222","CpVD57"	0.20399	0.20399		1	1		258	0
Cp1002B_1307	NA	NA	NA	0.00196	29	Cp1002B,"Cp162","Cp258","Cp262","Cp267","Cp29156","Cp31","Cp32","Cp33","Cp36","Cp48","Cp48252","CpC231","CpCIP5397","CpE19","CpE56","CpFRC41","CpI19","CpI37","CpMB14","CpMEX1","CpMEX25","CpMEX30","CpMEX9","CpN1","CpP54B96","CpPA01","CpPO222","CpVD57"	0.36342	0.2767	5.84585	0.538696	0.423888	1.98548	258	0
Cp1002B_1301	NA	NA	NA	0.001985	29	Cp1002B,"Cp162","Cp258","Cp262","Cp267","Cp29156","Cp31","Cp32","Cp33","Cp36","Cp48","Cp48252","CpC231","CpCIP5397","CpE19","CpE56","CpFRC41","CpI19","CpI37","CpMB14","CpMEX1","CpMEX25","CpMEX30","CpMEX9","CpN1","CpP54B96","CpPA01","CpPO222","CpVD57"	0.27401	0.27399	6.29091	1	1	7.62543	2306	0
Cp1002B_1507	NA	NA	NA	0.002115	29	Cp1002B,"Cp162","Cp258","Cp262","Cp267","Cp29156","Cp31","Cp32","Cp33","Cp36","Cp48","Cp48252","CpC231","CpCIP5397","CpE19","CpE56","CpFRC41","CpI19","CpI37","CpMB14","CpMEX1","CpMEX25","CpMEX30","CpMEX9","CpN1","CpP54B96","CpPA01","CpPO222","CpVD57"	269.204	0.1667		1	1		4	1	1. 0.91176;2. 40;3. 118;4. 40;5. 40;6. 118;7. 40;8. 118;9. 118;10. V;11. GTT
Cp1002B_775	NA	NA	NA	0.002847	18	Cp1002B,"Cp267","Cp29156","Cp48252","CpC231","CpCIP5397","CpFRC41","CpI19","CpMB14","CpMEX1","CpMEX25","CpMEX30","CpMEX9","CpN1","CpP54B96","CpPA01","CpPO222","CpVD57"	0.28031	0.28031	2.54694	0.2347	0.2347	2.42599	258	0
Cp1002B_1504	NA	NA	NA	0.003084	29	Cp1002B,"Cp162","Cp258","Cp262","Cp267","Cp29156","Cp31","Cp32","Cp33","Cp36","Cp48","Cp48252","CpC231","CpCIP5397","CpE19","CpE56","CpFRC41","CpI19","CpI37","CpMB14","CpMEX1","CpMEX25","CpMEX30","CpMEX9","CpN1","CpP54B96","CpPA01","CpPO222","CpVD57"	0.10061	0.09016	4.06425	0.993249	0.109437	3.42805	258	0
Cp1002B_882	NA	NA	NA	0.004094	29	Cp1002B,"Cp162","Cp258","Cp262","Cp267","Cp29156","Cp31","Cp32","Cp33","Cp36","Cp48","Cp48252","CpC231","CpCIP5397","CpE19","CpE56","CpFRC41","CpI19","CpI37","CpMB14","CpMEX1","CpMEX25","CpMEX30","CpMEX9","CpN1","CpP54B96","CpPA01","CpPO222","CpVD57"	0.277369	0.27732		0.99985	0.99985		258	0
Cp1002B_1185	NA	NA	NA	0.006123	29	Cp1002B,"Cp162","Cp258","Cp262","Cp267","Cp29156","Cp31","Cp32","Cp33","Cp36","Cp48","Cp48252","CpC231","CpCIP5397","CpE19","CpE56","CpFRC41","CpI19","CpI37","CpMB14","CpMEX1","CpMEX25","CpMEX30","CpMEX9","CpN1","CpP54B96","CpPA01","CpPO222","CpVD57"	0.226207	0.202	2.92042	0.43551	0.29075	2.01378	258	0
Cp1002B_1919	NA	NA	NA	0.006168	29	Cp1002B,"Cp162","Cp258","Cp262","Cp267","Cp29156","Cp31","Cp32","Cp33","Cp36","Cp48","Cp48252","CpC231","CpCIP5397","CpE19","CpE56","CpFRC41","CpI19","CpI37","CpMB14","CpMEX1","CpMEX25","CpMEX30","CpMEX9","CpN1","CpP54B96","CpPA01","CpPO222","CpVD57"	0.395866	0.39584		1	1		258	0
Cp1002B_983	NA	NA	NA	0.008459	29	Cp1002B,"Cp162","Cp258","Cp262","Cp267","Cp29156","Cp31","Cp32","Cp33","Cp36","Cp48","Cp48252","CpC231","CpCIP5397","CpE19","CpE56","CpFRC41","CpI19","CpI37","CpMB14","CpMEX1","CpMEX25","CpMEX30","CpMEX9","CpN1","CpP54B96","CpPA01","CpPO222","CpVD57"	0.144846	0.08925	4.73314	0.10819	0.10819	5.06103	258	0
Cp1002B_1031	NA	NA	NA	0.00849	29	Cp1002B,"Cp162","Cp258","Cp262","Cp267","Cp29156","Cp31","Cp32","Cp33","Cp36","Cp48","Cp48252","CpC231","CpCIP5397","CpE19","CpE56","CpFRC41","CpI19","CpI37","CpMB14","CpMEX1","CpMEX25","CpMEX30","CpMEX9","CpN1","CpP54B96","CpPA01","CpPO222","CpVD57"	0.603759	0.24736	6.05454	0.37211	0.37211	6.73633	258	0
Cp1002B_356	NA	NA	NA	0.008927	29	Cp1002B,"Cp162","Cp258","Cp262","Cp267","Cp29156","Cp31","Cp32","Cp33","Cp36","Cp48","Cp48252","CpC231","CpCIP5397","CpE19","CpE56","CpFRC41","CpI19","CpI37","CpMB14","CpMEX1","CpMEX25","CpMEX30","CpMEX9","CpN1","CpP54B96","CpPA01","CpPO222","CpVD57"	0.33476	0.17201	1.13565	0.611903	0.479181	1.99153	258	0
Cp1002B_1378	NA	NA	NA	0.00893	29	Cp1002B,"Cp162","Cp258","Cp262","Cp267","Cp29156","Cp31","Cp32","Cp33","Cp36","Cp48","Cp48252","CpC231","CpCIP5397","CpE19","CpE56","CpFRC41","CpI19","CpI37","CpMB14","CpMEX1","CpMEX25","CpMEX30","CpMEX9","CpN1","CpP54B96","CpPA01","CpPO222","CpVD57"	0.771673	0.26454		1	1		258	0
Cp1002B_925	NA	NA	NA	0.009947	29	Cp1002B,"Cp162","Cp258","Cp262","Cp267","Cp29156","Cp31","Cp32","Cp33","Cp36","Cp48","Cp48252","CpC231","CpCIP5397","CpE19","CpE56","CpFRC41","CpI19","CpI37","CpMB14","CpMEX1","CpMEX25","CpMEX30","CpMEX9","CpN1","CpP54B96","CpPA01","CpPO222","CpVD57"	0.797537	0.34362		1	1		258	0
Cp1002B_532	NA	NA	NA	0.01069	29	Cp1002B,"Cp162","Cp258","Cp262","Cp267","Cp29156","Cp31","Cp32","Cp33","Cp36","Cp48","Cp48252","CpC231","CpCIP5397","CpE19","CpE56","CpFRC41","CpI19","CpI37","CpMB14","CpMEX1","CpMEX25","CpMEX30","CpMEX9","CpN1","CpP54B96","CpPA01","CpPO222","CpVD57"	0.11823	0.10441	3.03091	0.12489	0.12489	3.10386	258	0
Cp1002B_743	NA	NA	NA	0.01127	29	Cp1002B,"Cp162","Cp258","Cp262","Cp267","Cp29156","Cp31","Cp32","Cp33","Cp36","Cp48","Cp48252","CpC231","CpCIP5397","CpE19","CpE56","CpFRC41","CpI19","CpI37","CpMB14","CpMEX1","CpMEX25","CpMEX30","CpMEX9","CpN1","CpP54B96","CpPA01","CpPO222","CpVD57"	0.30242	0.30228	4.17518	0.557238	0.450826	1.99783	258	0
Cp1002B_1118	NA	NA	NA	0.01133	29	Cp1002B,"Cp162","Cp258","Cp262","Cp267","Cp29156","Cp31","Cp32","Cp33","Cp36","Cp48","Cp48252","CpC231","CpCIP5397","CpE19","CpE56","CpFRC41","CpI19","CpI37","CpMB14","CpMEX1","CpMEX25","CpMEX30","CpMEX9","CpN1","CpP54B96","CpPA01","CpPO222","CpVD57"	0.50409	0.28121	3.62541	0.41015	0.298651	2.11022	258	0
Cp1002B_1362	NA	NA	NA	0.01435	29	Cp1002B,"Cp162","Cp258","Cp262","Cp267","Cp29156","Cp31","Cp32","Cp33","Cp36","Cp48","Cp48252","CpC231","CpCIP5397","CpE19","CpE56","CpFRC41","CpI19","CpI37","CpMB14","CpMEX1","CpMEX25","CpMEX30","CpMEX9","CpN1","CpP54B96","CpPA01","CpPO222","CpVD57"	0.45921	0.31951	3.51153	0.645544	0.586294	1.99838	258	0
Cp1002B_1693	NA	NA	NA	0.01581	29	Cp1002B,"Cp162","Cp258","Cp262","Cp267","Cp29156","Cp31","Cp32","Cp33","Cp36","Cp48","Cp48252","CpC231","CpCIP5397","CpE19","CpE56","CpFRC41","CpI19","CpI37","CpMB14","CpMEX1","CpMEX25","CpMEX30","CpMEX9","CpN1","CpP54B96","CpPA01","CpPO222","CpVD57"	0.047378	0.04711		0.0473281	0.04729		258	0
Cp1002B_1895	NA	NA	NA	0.01973	29	Cp1002B,"Cp162","Cp258","Cp262","Cp267","Cp29156","Cp31","Cp32","Cp33","Cp36","Cp48","Cp48252","CpC231","CpCIP5397","CpE19","CpE56","CpFRC41","CpI19","CpI37","CpMB14","CpMEX1","CpMEX25","CpMEX30","CpMEX9","CpN1","CpP54B96","CpPA01","CpPO222","CpVD57"	0.24032	0.24032	0.52234	0.76684	0.76684	0.70618	258	0
Cp1002B_1597	NA	NA	NA	0.02053	29	Cp1002B,"Cp162","Cp258","Cp262","Cp267","Cp29156","Cp31","Cp32","Cp33","Cp36","Cp48","Cp48252","CpC231","CpCIP5397","CpE19","CpE56","CpFRC41","CpI19","CpI37","CpMB14","CpMEX1","CpMEX25","CpMEX30","CpMEX9","CpN1","CpP54B96","CpPA01","CpPO222","CpVD57"	0.701243	0.28049		1	1		3330	0
Cp1002B_456	NA	NA	NA	0.0264	29	Cp1002B,"Cp162","Cp258","Cp262","Cp267","Cp29156","Cp31","Cp32","Cp33","Cp36","Cp48","Cp48252","CpC231","CpCIP5397","CpE19","CpE56","CpFRC41","CpI19","CpI37","CpMB14","CpMEX1","CpMEX25","CpMEX30","CpMEX9","CpN1","CpP54B96","CpPA01","CpPO222","CpVD57"	0.11996	0.0699	1.30172	0.07948	0.07948	1.30956	258	0
Cp1002B_695	NA	NA	NA	0.04148	29	Cp1002B,"Cp162","Cp258","Cp262","Cp267","Cp29156","Cp31","Cp32","Cp33","Cp36","Cp48","Cp48252","CpC231","CpCIP5397","CpE19","CpE56","CpFRC41","CpI19","CpI37","CpMB14","CpMEX1","CpMEX25","CpMEX30","CpMEX9","CpN1","CpP54B96","CpPA01","CpPO222","CpVD57"	0.0908756	0.05996	3.18642	0.0519	0.0519	2.15027	258	0
Cp1002B_1350	NA	NA	NA	0.05325	29	Cp1002B,"Cp162","Cp258","Cp262","Cp267","Cp29156","Cp31","Cp32","Cp33","Cp36","Cp48","Cp48252","CpC231","CpCIP5397","CpE19","CpE56","CpFRC41","CpI19","CpI37","CpMB14","CpMEX1","CpMEX25","CpMEX30","CpMEX9","CpN1","CpP54B96","CpPA01","CpPO222","CpVD57"	0.739955	0.3683		1	1		258	0
Cp1002B_2137	NA	NA	NA	0.06209	29	Cp1002B,"Cp162","Cp258","Cp262","Cp267","Cp29156","Cp31","Cp32","Cp33","Cp36","Cp48","Cp48252","CpC231","CpCIP5397","CpE19","CpE56","CpFRC41","CpI19","CpI37","CpMB14","CpMEX1","CpMEX25","CpMEX30","CpMEX9","CpN1","CpP54B96","CpPA01","CpPO222","CpVD57"	0.446221	0.19033	4.92053	0.196761	0.196535	5.25966	258	0
Cp1002B_1789	NA	NA	NA	0.06253	29	Cp1002B,"Cp162","Cp258","Cp262","Cp267","Cp29156","Cp31","Cp32","Cp33","Cp36","Cp48","Cp48252","CpC231","CpCIP5397","CpE19","CpE56","CpFRC41","CpI19","CpI37","CpMB14","CpMEX1","CpMEX25","CpMEX30","CpMEX9","CpN1","CpP54B96","CpPA01","CpPO222","CpVD57"	0.467833	0.13604		0.138794	0.13857		258	0
Cp1002B_782	NA	NA	NA	0.06327	29	Cp1002B,"Cp162","Cp258","Cp262","Cp267","Cp29156","Cp31","Cp32","Cp33","Cp36","Cp48","Cp48252","CpC231","CpCIP5397","CpE19","CpE56","CpFRC41","CpI19","CpI37","CpMB14","CpMEX1","CpMEX25","CpMEX30","CpMEX9","CpN1","CpP54B96","CpPA01","CpPO222","CpVD57"	0.46315	0.10855	5.88154	0.11045	0.11045	5.91394	258	0
Cp1002B_915	NA	NA	NA	0.06448	29	Cp1002B,"Cp162","Cp258","Cp262","Cp267","Cp29156","Cp31","Cp32","Cp33","Cp36","Cp48","Cp48252","CpC231","CpCIP5397","CpE19","CpE56","CpFRC41","CpI19","CpI37","CpMB14","CpMEX1","CpMEX25","CpMEX30","CpMEX9","CpN1","CpP54B96","CpPA01","CpPO222","CpVD57"	0.43653	0.11556	3.33895	0.534746	0.440528	2.00083	258	0
Cp1002B_1024	NA	NA	NA	0.0666	29	Cp1002B,"Cp162","Cp258","Cp262","Cp267","Cp29156","Cp31","Cp32","Cp33","Cp36","Cp48","Cp48252","CpC231","CpCIP5397","CpE19","CpE56","CpFRC41","CpI19","CpI37","CpMB14","CpMEX1","CpMEX25","CpMEX30","CpMEX9","CpN1","CpP54B96","CpPA01","CpPO222","CpVD57"	255.524	0.1092	3.22853	0.12341	0.12334	3.22525	4	1	1. 0.96041;2. 199;3. 595;4. 199;5. 199;6. 595;7. 199;8. 595;9. 517;10. T;11. ACC
Cp1002B_326	NA	NA	NA	0.06837	29	Cp1002B,"Cp162","Cp258","Cp262","Cp267","Cp29156","Cp31","Cp32","Cp33","Cp36","Cp48","Cp48252","CpC231","CpCIP5397","CpE19","CpE56","CpFRC41","CpI19","CpI37","CpMB14","CpMEX1","CpMEX25","CpMEX30","CpMEX9","CpN1","CpP54B96","CpPA01","CpPO222","CpVD57"	0.48872	0.15294		0.17117	0.17117		258	0
Cp1002B_1245	NA	NA	NA	0.0829	29	Cp1002B,"Cp162","Cp258","Cp262","Cp267","Cp29156","Cp31","Cp32","Cp33","Cp36","Cp48","Cp48252","CpC231","CpCIP5397","CpE19","CpE56","CpFRC41","CpI19","CpI37","CpMB14","CpMEX1","CpMEX25","CpMEX30","CpMEX9","CpN1","CpP54B96","CpPA01","CpPO222","CpVD57"	0.808148	0.24794	2.51224	0.371118	0.328492	2.00214	258	0
Cp1002B_388	NA	NA	NA	0.08357	29	Cp1002B,"Cp162","Cp258","Cp262","Cp267","Cp29156","Cp31","Cp32","Cp33","Cp36","Cp48","Cp48252","CpC231","CpCIP5397","CpE19","CpE56","CpFRC41","CpI19","CpI37","CpMB14","CpMEX1","CpMEX25","CpMEX30","CpMEX9","CpN1","CpP54B96","CpPA01","CpPO222","CpVD57"	0.2359	0.2359		1	1		258	0
Cp1002B_104	NA	NA	NA	0.09155	29	Cp1002B,"Cp162","Cp258","Cp262","Cp267","Cp29156","Cp31","Cp32","Cp33","Cp36","Cp48","Cp48252","CpC231","CpCIP5397","CpE19","CpE56","CpFRC41","CpI19","CpI37","CpMB14","CpMEX1","CpMEX25","CpMEX30","CpMEX9","CpN1","CpP54B96","CpPA01","CpPO222","CpVD57"	2.36185	0.12752	6.01043	0.12911	0.12911	6.01868	256	0
Cp1002B_151	NA	NA	NA	0.09292	29	Cp1002B,"Cp162","Cp258","Cp262","Cp267","Cp29156","Cp31","Cp32","Cp33","Cp36","Cp48","Cp48252","CpC231","CpCIP5397","CpE19","CpE56","CpFRC41","CpI19","CpI37","CpMB14","CpMEX1","CpMEX25","CpMEX30","CpMEX9","CpN1","CpP54B96","CpPA01","CpPO222","CpVD57"	0.479794	0.08978		0.22986	0.08961		258	0
Cp1002B_1224	NA	NA	NA	0.099	29	Cp1002B,"Cp162","Cp258","Cp262","Cp267","Cp29156","Cp31","Cp32","Cp33","Cp36","Cp48","Cp48252","CpC231","CpCIP5397","CpE19","CpE56","CpFRC41","CpI19","CpI37","CpMB14","CpMEX1","CpMEX25","CpMEX30","CpMEX9","CpN1","CpP54B96","CpPA01","CpPO222","CpVD57"	390.448	0.2024	5.13493	0.21078	0.21061	5.13109	4	1	1. 0.94226;2. 32;3. 94;4. 32;5. 32;6. 94;7. 32;8. 94;9. 94;10. S;11. TCC
Cp1002B_2041	NA	NA	NA	0.1027	29	Cp1002B,"Cp162","Cp258","Cp262","Cp267","Cp29156","Cp31","Cp32","Cp33","Cp36","Cp48","Cp48252","CpC231","CpCIP5397","CpE19","CpE56","CpFRC41","CpI19","CpI37","CpMB14","CpMEX1","CpMEX25","CpMEX30","CpMEX9","CpN1","CpP54B96","CpPA01","CpPO222","CpVD57"	652.971	0.14407		0.99998	0.14403		4	1	1. 0.92472;2. 272;3. 814;4. 272;5. 272;6. 814;7. 272;8. 814;9. 703;10. G;11. GGA
Cp1002B_1647	NA	NA	NA	0.1114	29	Cp1002B,"Cp162","Cp258","Cp262","Cp267","Cp29156","Cp31","Cp32","Cp33","Cp36","Cp48","Cp48252","CpC231","CpCIP5397","CpE19","CpE56","CpFRC41","CpI19","CpI37","CpMB14","CpMEX1","CpMEX25","CpMEX30","CpMEX9","CpN1","CpP54B96","CpPA01","CpPO222","CpVD57"	0.43441	0.32265	1.61488	0.591012	0.474706	2.00976	258	0
Cp1002B_1622	NA	NA	NA	0.1473	29	Cp1002B,"Cp162","Cp258","Cp262","Cp267","Cp29156","Cp31","Cp32","Cp33","Cp36","Cp48","Cp48252","CpC231","CpCIP5397","CpE19","CpE56","CpFRC41","CpI19","CpI37","CpMB14","CpMEX1","CpMEX25","CpMEX30","CpMEX9","CpN1","CpP54B96","CpPA01","CpPO222","CpVD57"	0.57179	0.42147	1.29777	0.717517	0.587603	2.04639	258	0
Cp1002B_2158	NA	NA	NA	0.1776	29	Cp1002B,"Cp162","Cp258","Cp262","Cp267","Cp29156","Cp31","Cp32","Cp33","Cp36","Cp48","Cp48252","CpC231","CpCIP5397","CpE19","CpE56","CpFRC41","CpI19","CpI37","CpMB14","CpMEX1","CpMEX25","CpMEX30","CpMEX9","CpN1","CpP54B96","CpPA01","CpPO222","CpVD57"	0.27023	0.27023	4.15951	0.27023	0.27022	4.15928	2	1	1. 0.49271;2. 182;3. 544;4. 182;5. 182;6. 544;7. 182;8. 544;9. 361;10. T;11. ACG
Cp1002B_1486	NA	NA	NA	0.1859	29	Cp1002B,"Cp162","Cp258","Cp262","Cp267","Cp29156","Cp31","Cp32","Cp33","Cp36","Cp48","Cp48252","CpC231","CpCIP5397","CpE19","CpE56","CpFRC41","CpI19","CpI37","CpMB14","CpMEX1","CpMEX25","CpMEX30","CpMEX9","CpN1","CpP54B96","CpPA01","CpPO222","CpVD57"	0.16789	0.16789	4.41019	0.16802	0.16802	4.40362	258	0
Cp1002B_1972	NA	NA	NA	0.1892	28	Cp1002B,"Cp162","Cp258","Cp262","Cp267","Cp29156","Cp31","Cp32","Cp33","Cp36","Cp48","Cp48252","CpC231","CpCIP5397","CpE19","CpE56","CpFRC41","CpI19","CpI37","CpMB14","CpMEX1","CpMEX25","CpMEX9","CpN1","CpP54B96","CpPA01","CpPO222","CpVD57"	0.385521	0.09522	0.63302	0.21858	0.09604	0.64813	258	0
Cp1002B_1655	NA	NA	NA	0.1903	29	Cp1002B,"Cp162","Cp258","Cp262","Cp267","Cp29156","Cp31","Cp32","Cp33","Cp36","Cp48","Cp48252","CpC231","CpCIP5397","CpE19","CpE56","CpFRC41","CpI19","CpI37","CpMB14","CpMEX1","CpMEX25","CpMEX30","CpMEX9","CpN1","CpP54B96","CpPA01","CpPO222","CpVD57"	0.18218	0.18211	4.26959	1	0.18498	4.30604	258	0
Cp1002B_88	NA	NA	NA	0.199	29	Cp1002B,"Cp162","Cp258","Cp262","Cp267","Cp29156","Cp31","Cp32","Cp33","Cp36","Cp48","Cp48252","CpC231","CpCIP5397","CpE19","CpE56","CpFRC41","CpI19","CpI37","CpMB14","CpMEX1","CpMEX25","CpMEX30","CpMEX9","CpN1","CpP54B96","CpPA01","CpPO222","CpVD57"	999	0.49834		1	0.49716		2052	2	1. 0.90495;2. 219;3. 655;4. 219;5. 219;6. 655;7. 219;8. 655;9. 499;10. H;11. CAT	1. 0.90515;2. 233;3. 697;4. 233;5. 233;6. 697;7. 233;8. 697;9. 541;10. K;11. AAG
Cp1002B_1411	NA	NA	NA	0.2441	29	Cp1002B,"Cp162","Cp258","Cp262","Cp267","Cp29156","Cp31","Cp32","Cp33","Cp36","Cp48","Cp48252","CpC231","CpCIP5397","CpE19","CpE56","CpFRC41","CpI19","CpI37","CpMB14","CpMEX1","CpMEX25","CpMEX30","CpMEX9","CpN1","CpP54B96","CpPA01","CpPO222","CpVD57"	0.523229	0.52314	4.41544	0.575685	0.472863	2.05374	258	0
Cp1002B_80	NA	NA	NA	0.2619	29	Cp1002B,"Cp162","Cp258","Cp262","Cp267","Cp29156","Cp31","Cp32","Cp33","Cp36","Cp48","Cp48252","CpC231","CpCIP5397","CpE19","CpE56","CpFRC41","CpI19","CpI37","CpMB14","CpMEX1","CpMEX25","CpMEX30","CpMEX9","CpN1","CpP54B96","CpPA01","CpPO222","CpVD57"	0.941846	0.48612		1	1		256	0
Cp1002B_1244	NA	NA	NA	0.2765	29	Cp1002B,"Cp162","Cp258","Cp262","Cp267","Cp29156","Cp31","Cp32","Cp33","Cp36","Cp48","Cp48252","CpC231","CpCIP5397","CpE19","CpE56","CpFRC41","CpI19","CpI37","CpMB14","CpMEX1","CpMEX25","CpMEX30","CpMEX9","CpN1","CpP54B96","CpPA01","CpPO222","CpVD57"	0.064068	0.06404	3.60307	0.18684	0.08493	4.32092	258	0
Cp1002B_1140	NA	NA	NA	0.2792	29	Cp1002B,"Cp162","Cp258","Cp262","Cp267","Cp29156","Cp31","Cp32","Cp33","Cp36","Cp48","Cp48252","CpC231","CpCIP5397","CpE19","CpE56","CpFRC41","CpI19","CpI37","CpMB14","CpMEX1","CpMEX25","CpMEX30","CpMEX9","CpN1","CpP54B96","CpPA01","CpPO222","CpVD57"	0.3656	0.3656	2.97978	0.554164	0.439938	2.0009	258	0
Cp1002B_1459	NA	NA	NA	0.3271	29	Cp1002B,"Cp162","Cp258","Cp262","Cp267","Cp29156","Cp31","Cp32","Cp33","Cp36","Cp48","Cp48252","CpC231","CpCIP5397","CpE19","CpE56","CpFRC41","CpI19","CpI37","CpMB14","CpMEX1","CpMEX25","CpMEX30","CpMEX9","CpN1","CpP54B96","CpPA01","CpPO222","CpVD57"	999	0.08081		1	0.08054		4	1	1. 0.91469;2. 140;3. 418;4. 140;5. 140;6. 418;7. 140;8. 418;9. 418;10. W;11. TGG
Cp1002B_1215	NA	NA	NA	0.3283	16	Cp1002B,"Cp267","Cp29156","Cp48252","CpC231","CpE56","CpFRC41","CpI19","CpMEX1","CpMEX25","CpMEX9","CpN1","CpP54B96","CpPA01","CpPO222","CpVD57"	999	0		1	0		260	0
Cp1002B_641	NA	NA	NA	0.3535	29	Cp1002B,"Cp162","Cp258","Cp262","Cp267","Cp29156","Cp31","Cp32","Cp33","Cp36","Cp48","Cp48252","CpC231","CpCIP5397","CpE19","CpE56","CpFRC41","CpI19","CpI37","CpMB14","CpMEX1","CpMEX25","CpMEX30","CpMEX9","CpN1","CpP54B96","CpPA01","CpPO222","CpVD57"	0.54879	0.54879		1	1		258	0
Cp1002B_1885	NA	NA	NA	0.3617	29	Cp1002B,"Cp162","Cp258","Cp262","Cp267","Cp29156","Cp31","Cp32","Cp33","Cp36","Cp48","Cp48252","CpC231","CpCIP5397","CpE19","CpE56","CpFRC41","CpI19","CpI37","CpMB14","CpMEX1","CpMEX25","CpMEX30","CpMEX9","CpN1","CpP54B96","CpPA01","CpPO222","CpVD57"	998.96	0.45617		1	0.45604		260	0
Cp1002B_1855	NA	NA	NA	0.3624	29	Cp1002B,"Cp162","Cp258","Cp262","Cp267","Cp29156","Cp31","Cp32","Cp33","Cp36","Cp48","Cp48252","CpC231","CpCIP5397","CpE19","CpE56","CpFRC41","CpI19","CpI37","CpMB14","CpMEX1","CpMEX25","CpMEX30","CpMEX9","CpN1","CpP54B96","CpPA01","CpPO222","CpVD57"	223.736	0.16891		0.999942	0.16885		4	1	1. 0.92809;2. 103;3. 307;4. 103;5. 103;6. 307;7. 103;8. 307;9. 307;10. I;11. ATC
Cp1002B_1092	NA	NA	NA	0.3634	28	Cp1002B,"Cp162","Cp258","Cp262","Cp267","Cp29156","Cp31","Cp32","Cp33","Cp36","Cp48","Cp48252","CpC231","CpCIP5397","CpE19","CpE56","CpFRC41","CpI19","CpI37","CpMB14","CpMEX1","CpMEX25","CpMEX9","CpN1","CpP54B96","CpPA01","CpPO222","CpVD57"	236.059	0.40969	6.48987	1	0.4096	6.45806	2308	0
Cp1002B_1162	NA	NA	NA	0.3638	29	Cp1002B,"Cp162","Cp258","Cp262","Cp267","Cp29156","Cp31","Cp32","Cp33","Cp36","Cp48","Cp48252","CpC231","CpCIP5397","CpE19","CpE56","CpFRC41","CpI19","CpI37","CpMB14","CpMEX1","CpMEX25","CpMEX30","CpMEX9","CpN1","CpP54B96","CpPA01","CpPO222","CpVD57"	298.174	0.44004		1	0.43981		260	0
Cp1002B_266	NA	NA	NA	0.3644	29	Cp1002B,"Cp162","Cp258","Cp262","Cp267","Cp29156","Cp31","Cp32","Cp33","Cp36","Cp48","Cp48252","CpC231","CpCIP5397","CpE19","CpE56","CpFRC41","CpI19","CpI37","CpMB14","CpMEX1","CpMEX25","CpMEX30","CpMEX9","CpN1","CpP54B96","CpPA01","CpPO222","CpVD57"	137.103	0.28994	6.38877	1	0.28977	6.34291	256	0
Cp1002B_944	NA	NA	NA	0.3681	29	Cp1002B,"Cp162","Cp258","Cp262","Cp267","Cp29156","Cp31","Cp32","Cp33","Cp36","Cp48","Cp48252","CpC231","CpCIP5397","CpE19","CpE56","CpFRC41","CpI19","CpI37","CpMB14","CpMEX1","CpMEX25","CpMEX30","CpMEX9","CpN1","CpP54B96","CpPA01","CpPO222","CpVD57"	999	0.25098	3.11572	0.96379	0.25143	3.14531	4	1	1. 0.92058;2. 518;3. 1552;4. 518;5. 518;6. 1552;7. 518;8. 1552;9. 1552;10. R;11. CGG
Cp1002B_118	NA	NA	NA	0.3723	29	Cp1002B,"Cp162","Cp258","Cp262","Cp267","Cp29156","Cp31","Cp32","Cp33","Cp36","Cp48","Cp48252","CpC231","CpCIP5397","CpE19","CpE56","CpFRC41","CpI19","CpI37","CpMB14","CpMEX1","CpMEX25","CpMEX30","CpMEX9","CpN1","CpP54B96","CpPA01","CpPO222","CpVD57"	999	0.15013	9.34448	1	0.15013	9.33013	4	1	1. 0.9331;2. 117;3. 349;4. 117;5. 117;6. 349;7. 117;8. 349;9. 346;10. K;11. AAA
Cp1002B_564	NA	NA	NA	0.3726	29	Cp1002B,"Cp162","Cp258","Cp262","Cp267","Cp29156","Cp31","Cp32","Cp33","Cp36","Cp48","Cp48252","CpC231","CpCIP5397","CpE19","CpE56","CpFRC41","CpI19","CpI37","CpMB14","CpMEX1","CpMEX25","CpMEX30","CpMEX9","CpN1","CpP54B96","CpPA01","CpPO222","CpVD57"	509.587	0.18239	4.93466	1	0.18219	4.87238	4	1	1. 0.90196;2. 204;3. 610;4. 204;5. 204;6. 610;7. 204;8. 610;9. 610;10. N;11. AAT
Cp1002B_413	NA	NA	NA	0.3731	29	Cp1002B,"Cp162","Cp258","Cp262","Cp267","Cp29156","Cp31","Cp32","Cp33","Cp36","Cp48","Cp48252","CpC231","CpCIP5397","CpE19","CpE56","CpFRC41","CpI19","CpI37","CpMB14","CpMEX1","CpMEX25","CpMEX30","CpMEX9","CpN1","CpP54B96","CpPA01","CpPO222","CpVD57"	397.594	0.51632	8.61838	1	0.51616	8.57353	260	0
Cp1002B_1799	NA	NA	NA	0.3736	29	Cp1002B,"Cp162","Cp258","Cp262","Cp267","Cp29156","Cp31","Cp32","Cp33","Cp36","Cp48","Cp48252","CpC231","CpCIP5397","CpE19","CpE56","CpFRC41","CpI19","CpI37","CpMB14","CpMEX1","CpMEX25","CpMEX30","CpMEX9","CpN1","CpP54B96","CpPA01","CpPO222","CpVD57"	999	0.48409	2.4257	1	0.48384	2.41505	260	0
Cp1002B_515	NA	NA	NA	0.3744	29	Cp1002B,"Cp162","Cp258","Cp262","Cp267","Cp29156","Cp31","Cp32","Cp33","Cp36","Cp48","Cp48252","CpC231","CpCIP5397","CpE19","CpE56","CpFRC41","CpI19","CpI37","CpMB14","CpMEX1","CpMEX25","CpMEX30","CpMEX9","CpN1","CpP54B96","CpPA01","CpPO222","CpVD57"	236.196	0.07225	8.89377	0.999991	0.07222	8.8467	4	1	1. 0.95759;2. 181;3. 541;4. 192;5. 192;6. 574;7. 192;8. 574;9. 541;10. T;11. ACC
Cp1002B_871	NA	NA	NA	0.3768	29	Cp1002B,"Cp162","Cp258","Cp262","Cp267","Cp29156","Cp31","Cp32","Cp33","Cp36","Cp48","Cp48252","CpC231","CpCIP5397","CpE19","CpE56","CpFRC41","CpI19","CpI37","CpMB14","CpMEX1","CpMEX25","CpMEX30","CpMEX9","CpN1","CpP54B96","CpPA01","CpPO222","CpVD57"	999	0.10273		1	0.10266		4	1	1. 0.95505;2. 67;3. 199;4. 67;5. 67;6. 199;7. 67;8. 199;9. 199;10. A;11. GCT
Cp1002B_2124	NA	NA	NA	0.3775	29	Cp1002B,"Cp162","Cp258","Cp262","Cp267","Cp29156","Cp31","Cp32","Cp33","Cp36","Cp48","Cp48252","CpC231","CpCIP5397","CpE19","CpE56","CpFRC41","CpI19","CpI37","CpMB14","CpMEX1","CpMEX25","CpMEX30","CpMEX9","CpN1","CpP54B96","CpPA01","CpPO222","CpVD57"	998.84	0.11493	7.14777	1	0.11488	7.11667	4	1	1. 0.95816;2. 176;3. 526;4. 176;5. 176;6. 526;7. 176;8. 526;9. 526;10. A;11. GCT
Cp1002B_1121	NA	NA	NA	0.378	29	Cp1002B,"Cp162","Cp258","Cp262","Cp267","Cp29156","Cp31","Cp32","Cp33","Cp36","Cp48","Cp48252","CpC231","CpCIP5397","CpE19","CpE56","CpFRC41","CpI19","CpI37","CpMB14","CpMEX1","CpMEX25","CpMEX30","CpMEX9","CpN1","CpP54B96","CpPA01","CpPO222","CpVD57"	998.88	0.15152		1	0.15141		4	1	1. 0.93869;2. 470;3. 1408;4. 470;5. 470;6. 1408;7. 470;8. 1408;9. 1408;10. Y;11. TAT
Cp1002B_268	NA	NA	NA	0.379	29	Cp1002B,"Cp162","Cp258","Cp262","Cp267","Cp29156","Cp31","Cp32","Cp33","Cp36","Cp48","Cp48252","CpC231","CpCIP5397","CpE19","CpE56","CpFRC41","CpI19","CpI37","CpMB14","CpMEX1","CpMEX25","CpMEX30","CpMEX9","CpN1","CpP54B96","CpPA01","CpPO222","CpVD57"	913.559	0.2528	7.88803	0.99994	0.25257	7.81983	4	1	1. 0.9095;2. 412;3. 1234;4. 412;5. 412;6. 1234;7. 412;8. 1234;9. 1213;10. G;11. GGT
Cp1002B_1005	NA	NA	NA	0.3793	29	Cp1002B,"Cp162","Cp258","Cp262","Cp267","Cp29156","Cp31","Cp32","Cp33","Cp36","Cp48","Cp48252","CpC231","CpCIP5397","CpE19","CpE56","CpFRC41","CpI19","CpI37","CpMB14","CpMEX1","CpMEX25","CpMEX30","CpMEX9","CpN1","CpP54B96","CpPA01","CpPO222","CpVD57"	188.917	0.14846	7.70988	1	0.14821	7.60888	4	1	1. 0.93533;2. 11;3. 31;4. 108;5. 108;6. 322;7. 120;8. 358;9. 31;10. N;11. AAC
Cp1002B_1871	NA	NA	NA	0.3795	29	Cp1002B,"Cp162","Cp258","Cp262","Cp267","Cp29156","Cp31","Cp32","Cp33","Cp36","Cp48","Cp48252","CpC231","CpCIP5397","CpE19","CpE56","CpFRC41","CpI19","CpI37","CpMB14","CpMEX1","CpMEX25","CpMEX30","CpMEX9","CpN1","CpP54B96","CpPA01","CpPO222","CpVD57"	157.459	0.2043		1	0.20425		4	1	1. 0.92232;2. 360;3. 1078;4. 360;5. 360;6. 1078;7. 360;8. 1078;9. 1078;10. P;11. CCC
Cp1002B_1775	NA	NA	NA	0.3795	29	Cp1002B,"Cp162","Cp258","Cp262","Cp267","Cp29156","Cp31","Cp32","Cp33","Cp36","Cp48","Cp48252","CpC231","CpCIP5397","CpE19","CpE56","CpFRC41","CpI19","CpI37","CpMB14","CpMEX1","CpMEX25","CpMEX30","CpMEX9","CpN1","CpP54B96","CpPA01","CpPO222","CpVD57"	999	0.27987	5.79313	1	0.27702	5.52308	2308	0
Cp1002B_991	NA	NA	NA	0.3816	29	Cp1002B,"Cp162","Cp258","Cp262","Cp267","Cp29156","Cp31","Cp32","Cp33","Cp36","Cp48","Cp48252","CpC231","CpCIP5397","CpE19","CpE56","CpFRC41","CpI19","CpI37","CpMB14","CpMEX1","CpMEX25","CpMEX30","CpMEX9","CpN1","CpP54B96","CpPA01","CpPO222","CpVD57"	999	0.6238	7.45816	1	0.62267	7.34281	260	0
Cp1002B_1586	NA	NA	NA	0.3817	29	Cp1002B,"Cp162","Cp258","Cp262","Cp267","Cp29156","Cp31","Cp32","Cp33","Cp36","Cp48","Cp48252","CpC231","CpCIP5397","CpE19","CpE56","CpFRC41","CpI19","CpI37","CpMB14","CpMEX1","CpMEX25","CpMEX30","CpMEX9","CpN1","CpP54B96","CpPA01","CpPO222","CpVD57"	999	0.31429	8.38497	1	0.31175	7.92327	260	0
Cp1002B_1115	NA	NA	NA	0.3843	29	Cp1002B,"Cp162","Cp258","Cp262","Cp267","Cp29156","Cp31","Cp32","Cp33","Cp36","Cp48","Cp48252","CpC231","CpCIP5397","CpE19","CpE56","CpFRC41","CpI19","CpI37","CpMB14","CpMEX1","CpMEX25","CpMEX30","CpMEX9","CpN1","CpP54B96","CpPA01","CpPO222","CpVD57"	999	0.31321	8.36644	1	0.31305	8.30743	1284	0
Cp1002B_1496	NA	NA	NA	0.3849	29	Cp1002B,"Cp162","Cp258","Cp262","Cp267","Cp29156","Cp31","Cp32","Cp33","Cp36","Cp48","Cp48252","CpC231","CpCIP5397","CpE19","CpE56","CpFRC41","CpI19","CpI37","CpMB14","CpMEX1","CpMEX25","CpMEX30","CpMEX9","CpN1","CpP54B96","CpPA01","CpPO222","CpVD57"	108.657	1		1	1		256	0
Cp1002B_901	NA	NA	NA	0.3853	29	Cp1002B,"Cp162","Cp258","Cp262","Cp267","Cp29156","Cp31","Cp32","Cp33","Cp36","Cp48","Cp48252","CpC231","CpCIP5397","CpE19","CpE56","CpFRC41","CpI19","CpI37","CpMB14","CpMEX1","CpMEX25","CpMEX30","CpMEX9","CpN1","CpP54B96","CpPA01","CpPO222","CpVD57"	474.917	0.11242		1	0.11241		2052	1	1. 0.95185;2. 392;3. 1174;4. 394;5. 394;6. 1180;7. 394;8. 1180;9. 1159;10. P;11. CCA
Cp1002B_865	NA	NA	NA	0.3858	29	Cp1002B,"Cp162","Cp258","Cp262","Cp267","Cp29156","Cp31","Cp32","Cp33","Cp36","Cp48","Cp48252","CpC231","CpCIP5397","CpE19","CpE56","CpFRC41","CpI19","CpI37","CpMB14","CpMEX1","CpMEX25","CpMEX30","CpMEX9","CpN1","CpP54B96","CpPA01","CpPO222","CpVD57"	999	0.0751	8.94071	1	0.07506	8.88303	2052	1	1. 0.95413;2. 307;3. 919;4. 307;5. 307;6. 919;7. 307;8. 919;9. 463;10. M;11. ATG
Cp1002B_1445	NA	NA	NA	0.3862	29	Cp1002B,"Cp162","Cp258","Cp262","Cp267","Cp29156","Cp31","Cp32","Cp33","Cp36","Cp48","Cp48252","CpC231","CpCIP5397","CpE19","CpE56","CpFRC41","CpI19","CpI37","CpMB14","CpMEX1","CpMEX25","CpMEX30","CpMEX9","CpN1","CpP54B96","CpPA01","CpPO222","CpVD57"	999	0.12455	4.42595	1	0.12438	4.38129	4	1	1. 0.94081;2. 160;3. 478;4. 160;5. 160;6. 478;7. 160;8. 478;9. 478;10. L;11. CTT
Cp1002B_251	NA	NA	NA	0.3873	29	Cp1002B,"Cp162","Cp258","Cp262","Cp267","Cp29156","Cp31","Cp32","Cp33","Cp36","Cp48","Cp48252","CpC231","CpCIP5397","CpE19","CpE56","CpFRC41","CpI19","CpI37","CpMB14","CpMEX1","CpMEX25","CpMEX30","CpMEX9","CpN1","CpP54B96","CpPA01","CpPO222","CpVD57"	178.084	0.03753	9.00112	1	0.03748	8.89034	4	1	1. 0.94919;2. 148;3. 442;4. 148;5. 148;6. 442;7. 148;8. 442;9. 442;10. C;11. TGC
Cp1002B_516	NA	NA	NA	0.3894	29	Cp1002B,"Cp162","Cp258","Cp262","Cp267","Cp29156","Cp31","Cp32","Cp33","Cp36","Cp48","Cp48252","CpC231","CpCIP5397","CpE19","CpE56","CpFRC41","CpI19","CpI37","CpMB14","CpMEX1","CpMEX25","CpMEX30","CpMEX9","CpN1","CpP54B96","CpPA01","CpPO222","CpVD57"	999	0.10931	3.07168	1	0.10922	3.04602	4	1	1. 0.93676;2. 99;3. 295;4. 99;5. 99;6. 295;7. 99;8. 295;9. 295;10. V;11. GTT
Cp1002B_174	NA	NA	NA	0.3894	17	Cp1002B,"Cp162","Cp258","Cp267","Cp29156","Cp48252","CpC231","CpFRC41","CpI19","CpI37","CpMEX1","CpMEX25","CpMEX9","CpP54B96","CpPA01","CpPO222","CpVD57"	166.71	0.09556	4.80292	1	0.09537	4.74789	1028	1	1. 0.95149;2. 210;3. 628;4. 459;5. 459;6. 1375;7. 459;8. 1375;9. 628;10. D;11. GAT
Cp1002B_1707	NA	NA	NA	0.3911	28	Cp1002B,"Cp162","Cp258","Cp262","Cp267","Cp29156","Cp31","Cp32","Cp33","Cp36","Cp48","Cp48252","CpC231","CpCIP5397","CpE19","CpE56","CpFRC41","CpI19","CpI37","CpMEX1","CpMEX25","CpMEX30","CpMEX9","CpN1","CpP54B96","CpPA01","CpPO222","CpVD57"	216.567	0.35967	5.03601	1	0.35958	5.0184	260	0
Cp1002B_1272	NA	NA	NA	0.3923	29	Cp1002B,"Cp162","Cp258","Cp262","Cp267","Cp29156","Cp31","Cp32","Cp33","Cp36","Cp48","Cp48252","CpC231","CpCIP5397","CpE19","CpE56","CpFRC41","CpI19","CpI37","CpMB14","CpMEX1","CpMEX25","CpMEX30","CpMEX9","CpN1","CpP54B96","CpPA01","CpPO222","CpVD57"	639.524	0.2439	2.47679	0.99999	0.24381	2.46849	4	1	1. 0.92094;2. 53;3. 157;4. 53;5. 53;6. 157;7. 53;8. 157;9. 157;10. F;11. TTC
Cp1002B_1532	NA	NA	NA	0.3931	29	Cp1002B,"Cp162","Cp258","Cp262","Cp267","Cp29156","Cp31","Cp32","Cp33","Cp36","Cp48","Cp48252","CpC231","CpCIP5397","CpE19","CpE56","CpFRC41","CpI19","CpI37","CpMB14","CpMEX1","CpMEX25","CpMEX30","CpMEX9","CpN1","CpP54B96","CpPA01","CpPO222","CpVD57"	102.506	0.49349	5.03002	1	0.49293	4.98118	256	0
Cp1002B_1806	NA	NA	NA	0.3949	29	Cp1002B,"Cp162","Cp258","Cp262","Cp267","Cp29156","Cp31","Cp32","Cp33","Cp36","Cp48","Cp48252","CpC231","CpCIP5397","CpE19","CpE56","CpFRC41","CpI19","CpI37","CpMB14","CpMEX1","CpMEX25","CpMEX30","CpMEX9","CpN1","CpP54B96","CpPA01","CpPO222","CpVD57"	194.277	0.15254	4.74152	1	0.15214	4.64865	4	1	1. 0.92007;2. 198;3. 592;4. 198;5. 198;6. 592;7. 198;8. 592;9. 592;10. L;11. CTC
Cp1002B_1787	NA	NA	NA	0.3964	29	Cp1002B,"Cp162","Cp258","Cp262","Cp267","Cp29156","Cp31","Cp32","Cp33","Cp36","Cp48","Cp48252","CpC231","CpCIP5397","CpE19","CpE56","CpFRC41","CpI19","CpI37","CpMB14","CpMEX1","CpMEX25","CpMEX30","CpMEX9","CpN1","CpP54B96","CpPA01","CpPO222","CpVD57"	128.298	0.31076	4.69411	1	0.31064	4.67484	256	0
Cp1002B_60	NA	NA	NA	0.3965	29	Cp1002B,"Cp162","Cp258","Cp262","Cp267","Cp29156","Cp31","Cp32","Cp33","Cp36","Cp48","Cp48252","CpC231","CpCIP5397","CpE19","CpE56","CpFRC41","CpI19","CpI37","CpMB14","CpMEX1","CpMEX25","CpMEX30","CpMEX9","CpN1","CpP54B96","CpPA01","CpPO222","CpVD57"	999	0.37173	4.27007	1	0.37076	4.19854	260	0
Cp1002B_573	NA	NA	NA	0.4004	29	Cp1002B,"Cp162","Cp258","Cp262","Cp267","Cp29156","Cp31","Cp32","Cp33","Cp36","Cp48","Cp48252","CpC231","CpCIP5397","CpE19","CpE56","CpFRC41","CpI19","CpI37","CpMB14","CpMEX1","CpMEX25","CpMEX30","CpMEX9","CpN1","CpP54B96","CpPA01","CpPO222","CpVD57"	160.76	0.07795	3.77658	1	0.07788	3.7557	4	1	1. 0.95746;2. 237;3. 709;4. 237;5. 237;6. 709;7. 237;8. 709;9. 709;10. N;11. AAT
Cp1002B_1110	NA	NA	NA	0.4032	29	Cp1002B,"Cp162","Cp258","Cp262","Cp267","Cp29156","Cp31","Cp32","Cp33","Cp36","Cp48","Cp48252","CpC231","CpCIP5397","CpE19","CpE56","CpFRC41","CpI19","CpI37","CpMB14","CpMEX1","CpMEX25","CpMEX30","CpMEX9","CpN1","CpP54B96","CpPA01","CpPO222","CpVD57"	78.9488	0.18109	6.48937	1	0.18088	6.41822	1024	1	1. 0.9202;2. 293;3. 877;4. 542;5. 542;6. 1624;7. 565;8. 1693;9. 877;10. G;11. GGA
Cp1002B_676	NA	NA	NA	0.4064	29	Cp1002B,"Cp162","Cp258","Cp262","Cp267","Cp29156","Cp31","Cp32","Cp33","Cp36","Cp48","Cp48252","CpC231","CpCIP5397","CpE19","CpE56","CpFRC41","CpI19","CpI37","CpMB14","CpMEX1","CpMEX25","CpMEX30","CpMEX9","CpN1","CpP54B96","CpPA01","CpPO222","CpVD57"	162.057	0.55431	3.17986	1	0.55372	3.1394	260	0
Cp1002B_773	NA	NA	NA	0.4096	29	Cp1002B,"Cp162","Cp258","Cp262","Cp267","Cp29156","Cp31","Cp32","Cp33","Cp36","Cp48","Cp48252","CpC231","CpCIP5397","CpE19","CpE56","CpFRC41","CpI19","CpI37","CpMB14","CpMEX1","CpMEX25","CpMEX30","CpMEX9","CpN1","CpP54B96","CpPA01","CpPO222","CpVD57"	208.543	0.2422	4.78484	1	0.24206	4.76287	4	1	1. 0.93914;2. 41;3. 121;4. 41;5. 41;6. 121;7. 41;8. 121;9. 121;10. I;11. ATC
Cp1002B_609	NA	NA	NA	0.4109	29	Cp1002B,"Cp162","Cp258","Cp262","Cp267","Cp29156","Cp31","Cp32","Cp33","Cp36","Cp48","Cp48252","CpC231","CpCIP5397","CpE19","CpE56","CpFRC41","CpI19","CpI37","CpMB14","CpMEX1","CpMEX25","CpMEX30","CpMEX9","CpN1","CpP54B96","CpPA01","CpPO222","CpVD57"	733.012	0.13249	3.89593	1	0.13232	3.85421	4	1	1. 0.9398;2. 159;3. 475;4. 159;5. 159;6. 475;7. 159;8. 475;9. 436;10. F;11. TTT
Cp1002B_1312	NA	NA	NA	0.4118	29	Cp1002B,"Cp162","Cp258","Cp262","Cp267","Cp29156","Cp31","Cp32","Cp33","Cp36","Cp48","Cp48252","CpC231","CpCIP5397","CpE19","CpE56","CpFRC41","CpI19","CpI37","CpMB14","CpMEX1","CpMEX25","CpMEX30","CpMEX9","CpN1","CpP54B96","CpPA01","CpPO222","CpVD57"	0.883472	0.410745	2.00196	0.521684	0.422154	2.00704	256	0
Cp1002B_1488	NA	NA	NA	0.4128	29	Cp1002B,"Cp162","Cp258","Cp262","Cp267","Cp29156","Cp31","Cp32","Cp33","Cp36","Cp48","Cp48252","CpC231","CpCIP5397","CpE19","CpE56","CpFRC41","CpI19","CpI37","CpMB14","CpMEX1","CpMEX25","CpMEX30","CpMEX9","CpN1","CpP54B96","CpPA01","CpPO222","CpVD57"	404.276	0.11351	2.80076	1	0.11337	2.77585	4	1	1. 0.94549;2. 219;3. 655;4. 219;5. 219;6. 655;7. 219;8. 655;9. 655;10. H;11. CAC
Cp1002B_1045	NA	NA	NA	0.4169	29	Cp1002B,"Cp162","Cp258","Cp262","Cp267","Cp29156","Cp31","Cp32","Cp33","Cp36","Cp48","Cp48252","CpC231","CpCIP5397","CpE19","CpE56","CpFRC41","CpI19","CpI37","CpMB14","CpMEX1","CpMEX25","CpMEX30","CpMEX9","CpN1","CpP54B96","CpPA01","CpPO222","CpVD57"	0.43578	0.43578		1	1		258	0
Cp1002B_477	NA	NA	NA	0.417	28	Cp1002B,"Cp162","Cp258","Cp262","Cp267","Cp29156","Cp31","Cp32","Cp33","Cp36","Cp48","Cp48252","CpC231","CpCIP5397","CpE19","CpFRC41","CpI19","CpI37","CpMB14","CpMEX1","CpMEX25","CpMEX30","CpMEX9","CpN1","CpP54B96","CpPA01","CpPO222","CpVD57"	132.55	0.06123	2.94639	1	0.06119	2.92855	1024	1	1. 0.95514;2. 54;3. 160;4. 240;5. 240;6. 718;7. 240;8. 718;9. 160;10. I;11. ATC
Cp1002B_929	NA	NA	NA	0.4171	29	Cp1002B,"Cp162","Cp258","Cp262","Cp267","Cp29156","Cp31","Cp32","Cp33","Cp36","Cp48","Cp48252","CpC231","CpCIP5397","CpE19","CpE56","CpFRC41","CpI19","CpI37","CpMB14","CpMEX1","CpMEX25","CpMEX30","CpMEX9","CpN1","CpP54B96","CpPA01","CpPO222","CpVD57"	170.271	0.15648	2.86656	1	0.15629	2.84585	4	1	1. 0.93431;2. 12;3. 34;4. 12;5. 12;6. 34;7. 12;8. 34;9. 34;10. R;11. CGC
Cp1002B_97	NA	NA	NA	0.4179	29	Cp1002B,"Cp162","Cp258","Cp262","Cp267","Cp29156","Cp31","Cp32","Cp33","Cp36","Cp48","Cp48252","CpC231","CpCIP5397","CpE19","CpE56","CpFRC41","CpI19","CpI37","CpMB14","CpMEX1","CpMEX25","CpMEX30","CpMEX9","CpN1","CpP54B96","CpPA01","CpPO222","CpVD57"	125.485	0.49043		0.999995	0.489775		256	0
Cp1002B_192	NA	NA	NA	0.419	29	Cp1002B,"Cp162","Cp258","Cp262","Cp267","Cp29156","Cp31","Cp32","Cp33","Cp36","Cp48","Cp48252","CpC231","CpCIP5397","CpE19","CpE56","CpFRC41","CpI19","CpI37","CpMB14","CpMEX1","CpMEX25","CpMEX30","CpMEX9","CpN1","CpP54B96","CpPA01","CpPO222","CpVD57"	453.201	0.13026	6.30384	1	0.13002	6.22108	4	1	1. 0.94607;2. 368;3. 1102;4. 369;5. 369;6. 1105;7. 378;8. 1132;9. 1069;10. M;11. ATG
Cp1002B_582	NA	NA	NA	0.4205	16	Cp1002B,"Cp267","Cp29156","Cp48252","CpC231","CpE56","CpFRC41","CpI19","CpMEX1","CpMEX25","CpMEX9","CpN1","CpP54B96","CpPA01","CpPO222","CpVD57"	161.912	0.37973		1	0.38098		2308	0
Cp1002B_1250	NA	NA	NA	0.4221	29	Cp1002B,"Cp162","Cp258","Cp262","Cp267","Cp29156","Cp31","Cp32","Cp33","Cp36","Cp48","Cp48252","CpC231","CpCIP5397","CpE19","CpE56","CpFRC41","CpI19","CpI37","CpMB14","CpMEX1","CpMEX25","CpMEX30","CpMEX9","CpN1","CpP54B96","CpPA01","CpPO222","CpVD57"	996.344	0.33266	2.34026	1	0.33223	2.32409	260	0
Cp1002B_1688	NA	NA	NA	0.4393	16	Cp1002B,"Cp267","Cp29156","Cp48252","CpC231","CpE56","CpFRC41","CpI19","CpMEX1","CpMEX25","CpMEX9","CpN1","CpP54B96","CpPA01","CpPO222","CpVD57"	17.0374	0.99954	2.93288	1.00001	1.00001	2.82153	2336	0
Cp1002B_587	NA	NA	NA	0.4622	29	Cp1002B,"Cp162","Cp258","Cp262","Cp267","Cp29156","Cp31","Cp32","Cp33","Cp36","Cp48","Cp48252","CpC231","CpCIP5397","CpE19","CpE56","CpFRC41","CpI19","CpI37","CpMB14","CpMEX1","CpMEX25","CpMEX30","CpMEX9","CpN1","CpP54B96","CpPA01","CpPO222","CpVD57"	0.850996	0.36328	9.58282	0.48135	0.36327	9.58263	256	0
Cp1002B_1137	NA	NA	NA	0.4927	29	Cp1002B,"Cp162","Cp258","Cp262","Cp267","Cp29156","Cp31","Cp32","Cp33","Cp36","Cp48","Cp48252","CpC231","CpCIP5397","CpE19","CpE56","CpFRC41","CpI19","CpI37","CpMB14","CpMEX1","CpMEX25","CpMEX30","CpMEX9","CpN1","CpP54B96","CpPA01","CpPO222","CpVD57"	1.00011	1	3.11531	0.816205	0.766029	1.90992	256	0
Cp1002B_1750	NA	NA	NA	0.5123	29	Cp1002B,"Cp162","Cp258","Cp262","Cp267","Cp29156","Cp31","Cp32","Cp33","Cp36","Cp48","Cp48252","CpC231","CpCIP5397","CpE19","CpE56","CpFRC41","CpI19","CpI37","CpMB14","CpMEX1","CpMEX25","CpMEX30","CpMEX9","CpN1","CpP54B96","CpPA01","CpPO222","CpVD57"	0.136603	0.136339	2.88788	0.13064	0.126927	2.04593	258	0
Cp1002B_1983	NA	NA	NA	0.5331	29	Cp1002B,"Cp162","Cp258","Cp262","Cp267","Cp29156","Cp31","Cp32","Cp33","Cp36","Cp48","Cp48252","CpC231","CpCIP5397","CpE19","CpE56","CpFRC41","CpI19","CpI37","CpMB14","CpMEX1","CpMEX25","CpMEX30","CpMEX9","CpN1","CpP54B96","CpPA01","CpPO222","CpVD57"	0.39025	0.39021		0.501425	0.375429	7.81439	2306	0
Cp1002B_1286	NA	NA	NA	0.5467	29	Cp1002B,"Cp162","Cp258","Cp262","Cp267","Cp29156","Cp31","Cp32","Cp33","Cp36","Cp48","Cp48252","CpC231","CpCIP5397","CpE19","CpE56","CpFRC41","CpI19","CpI37","CpMB14","CpMEX1","CpMEX25","CpMEX30","CpMEX9","CpN1","CpP54B96","CpPA01","CpPO222","CpVD57"	0.163965	0.16388	6.11741	0.326616	0.183876	6.87521	258	0
Cp1002B_1352	NA	NA	NA	0.5972	28	Cp1002B,"Cp162","Cp258","Cp262","Cp267","Cp29156","Cp31","Cp32","Cp33","Cp36","Cp48","Cp48252","CpC231","CpCIP5397","CpE19","CpE56","CpFRC41","CpI19","CpI37","CpMEX1","CpMEX25","CpMEX30","CpMEX9","CpN1","CpP54B96","CpPA01","CpPO222","CpVD57"	0.779784	0.48031		1	1		258	0
Cp1002B_1931	NA	NA	NA	0.6222	29	Cp1002B,"Cp162","Cp258","Cp262","Cp267","Cp29156","Cp31","Cp32","Cp33","Cp36","Cp48","Cp48252","CpC231","CpCIP5397","CpE19","CpE56","CpFRC41","CpI19","CpI37","CpMB14","CpMEX1","CpMEX25","CpMEX30","CpMEX9","CpN1","CpP54B96","CpPA01","CpPO222","CpVD57"	1.1545	0.68671		0.99999	0.99999		256	0
Cp1002B_1397	NA	NA	NA	0.6689	29	Cp1002B,"Cp162","Cp258","Cp262","Cp267","Cp29156","Cp31","Cp32","Cp33","Cp36","Cp48","Cp48252","CpC231","CpCIP5397","CpE19","CpE56","CpFRC41","CpI19","CpI37","CpMB14","CpMEX1","CpMEX25","CpMEX30","CpMEX9","CpN1","CpP54B96","CpPA01","CpPO222","CpVD57"	0.23597	0.23594		0.22103	0.22103		258	0
Cp1002B_720	NA	NA	NA	0.6807	29	Cp1002B,"Cp162","Cp258","Cp262","Cp267","Cp29156","Cp31","Cp32","Cp33","Cp36","Cp48","Cp48252","CpC231","CpCIP5397","CpE19","CpE56","CpFRC41","CpI19","CpI37","CpMB14","CpMEX1","CpMEX25","CpMEX30","CpMEX9","CpN1","CpP54B96","CpPA01","CpPO222","CpVD57"	0.493294	0.10495	2.25821	0.23566	0.10504	2.26044	258	0
Cp1002B_841	NA	NA	NA	0.6811	29	Cp1002B,"Cp162","Cp258","Cp262","Cp267","Cp29156","Cp31","Cp32","Cp33","Cp36","Cp48","Cp48252","CpC231","CpCIP5397","CpE19","CpE56","CpFRC41","CpI19","CpI37","CpMB14","CpMEX1","CpMEX25","CpMEX30","CpMEX9","CpN1","CpP54B96","CpPA01","CpPO222","CpVD57"	0.239295	0.04899	4.2271	1	0.04812	3.74671	258	0
Cp1002B_231	NA	NA	NA	0.7054	29	Cp1002B,"Cp162","Cp258","Cp262","Cp267","Cp29156","Cp31","Cp32","Cp33","Cp36","Cp48","Cp48252","CpC231","CpCIP5397","CpE19","CpE56","CpFRC41","CpI19","CpI37","CpMB14","CpMEX1","CpMEX25","CpMEX30","CpMEX9","CpN1","CpP54B96","CpPA01","CpPO222","CpVD57"	0.08484	0.08484	2.67347	0.08453	0.08453	2.67896	258	0
Cp1002B_682	NA	NA	NA	0.7365	29	Cp1002B,"Cp162","Cp258","Cp262","Cp267","Cp29156","Cp31","Cp32","Cp33","Cp36","Cp48","Cp48252","CpC231","CpCIP5397","CpE19","CpE56","CpFRC41","CpI19","CpI37","CpMB14","CpMEX1","CpMEX25","CpMEX30","CpMEX9","CpN1","CpP54B96","CpPA01","CpPO222","CpVD57"	0.0745707	0.07394		0.132556	0.0760624		258	0
Cp1002B_1713	NA	NA	NA	0.7684	29	Cp1002B,"Cp162","Cp258","Cp262","Cp267","Cp29156","Cp31","Cp32","Cp33","Cp36","Cp48","Cp48252","CpC231","CpCIP5397","CpE19","CpE56","CpFRC41","CpI19","CpI37","CpMB14","CpMEX1","CpMEX25","CpMEX30","CpMEX9","CpN1","CpP54B96","CpPA01","CpPO222","CpVD57"	1.22314	0.8488	2.56239	1.00001	1.00001	2.61228	288	0
Cp1002B_711	NA	NA	NA	0.7788	29	Cp1002B,"Cp162","Cp258","Cp262","Cp267","Cp29156","Cp31","Cp32","Cp33","Cp36","Cp48","Cp48252","CpC231","CpCIP5397","CpE19","CpE56","CpFRC41","CpI19","CpI37","CpMB14","CpMEX1","CpMEX25","CpMEX30","CpMEX9","CpN1","CpP54B96","CpPA01","CpPO222","CpVD57"	0.0699158	0.06983	2.99132	0.163034	0.0736851	3.01573	2306	0
Cp1002B_1865	NA	NA	NA	0.7811	29	Cp1002B,"Cp162","Cp258","Cp262","Cp267","Cp29156","Cp31","Cp32","Cp33","Cp36","Cp48","Cp48252","CpC231","CpCIP5397","CpE19","CpE56","CpFRC41","CpI19","CpI37","CpMB14","CpMEX1","CpMEX25","CpMEX30","CpMEX9","CpN1","CpP54B96","CpPA01","CpPO222","CpVD57"	0.0772912	0.07727	7.91551	0.137605	0.0805753	8.56251	258	0
Cp1002B_1786	NA	NA	NA	0.8168	29	Cp1002B,"Cp162","Cp258","Cp262","Cp267","Cp29156","Cp31","Cp32","Cp33","Cp36","Cp48","Cp48252","CpC231","CpCIP5397","CpE19","CpE56","CpFRC41","CpI19","CpI37","CpMB14","CpMEX1","CpMEX25","CpMEX30","CpMEX9","CpN1","CpP54B96","CpPA01","CpPO222","CpVD57"	0.173503	0.0772334	8.12344	0.142035	0.078338	8.42678	258	0
Cp1002B_1691	NA	NA	NA	0.8524	29	Cp1002B,"Cp162","Cp258","Cp262","Cp267","Cp29156","Cp31","Cp32","Cp33","Cp36","Cp48","Cp48252","CpC231","CpCIP5397","CpE19","CpE56","CpFRC41","CpI19","CpI37","CpMB14","CpMEX1","CpMEX25","CpMEX30","CpMEX9","CpN1","CpP54B96","CpPA01","CpPO222","CpVD57"	0.33088	0.33088	3.53261	0.33224	0.33195	3.74067	258	0
Cp1002B_710	NA	NA	NA	0.8876	29	Cp1002B,"Cp162","Cp258","Cp262","Cp267","Cp29156","Cp31","Cp32","Cp33","Cp36","Cp48","Cp48252","CpC231","CpCIP5397","CpE19","CpE56","CpFRC41","CpI19","CpI37","CpMB14","CpMEX1","CpMEX25","CpMEX30","CpMEX9","CpN1","CpP54B96","CpPA01","CpPO222","CpVD57"	0.602685	0.277262	2.04139	0.401513	0.313443	2.03843	2306	0
Cp1002B_2019	NA	NA	NA	0.892	29	Cp1002B,"Cp162","Cp258","Cp262","Cp267","Cp29156","Cp31","Cp32","Cp33","Cp36","Cp48","Cp48252","CpC231","CpCIP5397","CpE19","CpE56","CpFRC41","CpI19","CpI37","CpMB14","CpMEX1","CpMEX25","CpMEX30","CpMEX9","CpN1","CpP54B96","CpPA01","CpPO222","CpVD57"	0.536368	0.10583	8.94503	0.0982181	0.096999	8.80892	258	0
Cp1002B_1359	NA	NA	NA	0.8973	29	Cp1002B,"Cp162","Cp258","Cp262","Cp267","Cp29156","Cp31","Cp32","Cp33","Cp36","Cp48","Cp48252","CpC231","CpCIP5397","CpE19","CpE56","CpFRC41","CpI19","CpI37","CpMB14","CpMEX1","CpMEX25","CpMEX30","CpMEX9","CpN1","CpP54B96","CpPA01","CpPO222","CpVD57"	0	0		0	0		258	0
Cp1002B_471	NA	NA	NA	0.9008	29	Cp1002B,"Cp162","Cp258","Cp262","Cp267","Cp29156","Cp31","Cp32","Cp33","Cp36","Cp48","Cp48252","CpC231","CpCIP5397","CpE19","CpE56","CpFRC41","CpI19","CpI37","CpMB14","CpMEX1","CpMEX25","CpMEX30","CpMEX9","CpN1","CpP54B96","CpPA01","CpPO222","CpVD57"	0.12659	0.12658	5.72088	0.125166	0.120318	5.67219	258	0
Cp1002B_1745	NA	NA	NA	0.9072	29	Cp1002B,"Cp162","Cp258","Cp262","Cp267","Cp29156","Cp31","Cp32","Cp33","Cp36","Cp48","Cp48252","CpC231","CpCIP5397","CpE19","CpE56","CpFRC41","CpI19","CpI37","CpMB14","CpMEX1","CpMEX25","CpMEX30","CpMEX9","CpN1","CpP54B96","CpPA01","CpPO222","CpVD57"	0.538612	0.16584	1.9109	0.162106	0.159298	1.90566	258	0
Cp1002B_2153	NA	NA	NA	0.9092	29	Cp1002B,"Cp162","Cp258","Cp262","Cp267","Cp29156","Cp31","Cp32","Cp33","Cp36","Cp48","Cp48252","CpC231","CpCIP5397","CpE19","CpE56","CpFRC41","CpI19","CpI37","CpMB14","CpMEX1","CpMEX25","CpMEX30","CpMEX9","CpN1","CpP54B96","CpPA01","CpPO222","CpVD57"	0.05499	0.05499	7.92343	0.137994	0.0575114	8.06069	258	0
Cp1002B_1360	NA	NA	NA	0.9108	29	Cp1002B,"Cp162","Cp258","Cp262","Cp267","Cp29156","Cp31","Cp32","Cp33","Cp36","Cp48","Cp48252","CpC231","CpCIP5397","CpE19","CpE56","CpFRC41","CpI19","CpI37","CpMB14","CpMEX1","CpMEX25","CpMEX30","CpMEX9","CpN1","CpP54B96","CpPA01","CpPO222","CpVD57"	0.41253	0.41253		0.41213	0.41213		258	0
Cp1002B_1310	NA	NA	NA	0.9157	29	Cp1002B,"Cp162","Cp258","Cp262","Cp267","Cp29156","Cp31","Cp32","Cp33","Cp36","Cp48","Cp48252","CpC231","CpCIP5397","CpE19","CpE56","CpFRC41","CpI19","CpI37","CpMB14","CpMEX1","CpMEX25","CpMEX30","CpMEX9","CpN1","CpP54B96","CpPA01","CpPO222","CpVD57"	0.0510805	0.05106		0.10904	0.0520164		258	0
Cp1002B_1625	NA	NA	NA	0.9198	29	Cp1002B,"Cp162","Cp258","Cp262","Cp267","Cp29156","Cp31","Cp32","Cp33","Cp36","Cp48","Cp48252","CpC231","CpCIP5397","CpE19","CpE56","CpFRC41","CpI19","CpI37","CpMB14","CpMEX1","CpMEX25","CpMEX30","CpMEX9","CpN1","CpP54B96","CpPA01","CpPO222","CpVD57"	0.99974	0.31284	6.85284	1	0.31155	6.58918	256	0
Cp1002B_1237	NA	NA	NA	0.9215	29	Cp1002B,"Cp162","Cp258","Cp262","Cp267","Cp29156","Cp31","Cp32","Cp33","Cp36","Cp48","Cp48252","CpC231","CpCIP5397","CpE19","CpE56","CpFRC41","CpI19","CpI37","CpMB14","CpMEX1","CpMEX25","CpMEX30","CpMEX9","CpN1","CpP54B96","CpPA01","CpPO222","CpVD57"	0.07638	0.07638		0.07634	0.07634		258	0
Cp1002B_1001	NA	NA	NA	0.9276	29	Cp1002B,"Cp162","Cp258","Cp262","Cp267","Cp29156","Cp31","Cp32","Cp33","Cp36","Cp48","Cp48252","CpC231","CpCIP5397","CpE19","CpE56","CpFRC41","CpI19","CpI37","CpMB14","CpMEX1","CpMEX25","CpMEX30","CpMEX9","CpN1","CpP54B96","CpPA01","CpPO222","CpVD57"	0.0921235	0.09208	2.02906	0.141617	0.0935752	2.03876	258	0
Cp1002B_1926	NA	NA	NA	0.9348	29	Cp1002B,"Cp162","Cp258","Cp262","Cp267","Cp29156","Cp31","Cp32","Cp33","Cp36","Cp48","Cp48252","CpC231","CpCIP5397","CpE19","CpE56","CpFRC41","CpI19","CpI37","CpMB14","CpMEX1","CpMEX25","CpMEX30","CpMEX9","CpN1","CpP54B96","CpPA01","CpPO222","CpVD57"	0.0449737	0.04479		0.061701	0.0449805		258	0
Cp1002B_214	NA	NA	NA	0.9348	29	Cp1002B,"Cp162","Cp258","Cp262","Cp267","Cp29156","Cp31","Cp32","Cp33","Cp36","Cp48","Cp48252","CpC231","CpCIP5397","CpE19","CpE56","CpFRC41","CpI19","CpI37","CpMB14","CpMEX1","CpMEX25","CpMEX30","CpMEX9","CpN1","CpP54B96","CpPA01","CpPO222","CpVD57"	0.0640091	0.06398	8.47355	0.0823123	0.0643083	8.5105	258	0
Cp1002B_1194	NA	NA	NA	0.937	14	Cp1002B,"Cp267","Cp29156","Cp48252","CpC231","CpE56","CpFRC41","CpI19","CpMEX25","CpN1","CpP54B96","CpPA01","CpPO222","CpVD57"	1	1		1	1		1280	0
Cp1002B_1648	NA	NA	NA	0.9371	29	Cp1002B,"Cp162","Cp258","Cp262","Cp267","Cp29156","Cp31","Cp32","Cp33","Cp36","Cp48","Cp48252","CpC231","CpCIP5397","CpE19","CpE56","CpFRC41","CpI19","CpI37","CpMB14","CpMEX1","CpMEX25","CpMEX30","CpMEX9","CpN1","CpP54B96","CpPA01","CpPO222","CpVD57"	0.471601	0.47158		0.47152	0.47152		258	0
Cp1002B_36	NA	NA	NA	0.9411	29	Cp1002B,"Cp162","Cp258","Cp262","Cp267","Cp29156","Cp31","Cp32","Cp33","Cp36","Cp48","Cp48252","CpC231","CpCIP5397","CpE19","CpE56","CpFRC41","CpI19","CpI37","CpMB14","CpMEX1","CpMEX25","CpMEX30","CpMEX9","CpN1","CpP54B96","CpPA01","CpPO222","CpVD57"	0.109749	0.0908419	7.88735	0.116353	0.0910807	7.92503	258	0
Cp1002B_1836	NA	NA	NA	0.9432	29	Cp1002B,"Cp162","Cp258","Cp262","Cp267","Cp29156","Cp31","Cp32","Cp33","Cp36","Cp48","Cp48252","CpC231","CpCIP5397","CpE19","CpE56","CpFRC41","CpI19","CpI37","CpMB14","CpMEX1","CpMEX25","CpMEX30","CpMEX9","CpN1","CpP54B96","CpPA01","CpPO222","CpVD57"	0	0	0.0001	0.511231	0.392538	1.98748	258	0
Cp1002B_1762	NA	NA	NA	0.9434	29	Cp1002B,"Cp162","Cp258","Cp262","Cp267","Cp29156","Cp31","Cp32","Cp33","Cp36","Cp48","Cp48252","CpC231","CpCIP5397","CpE19","CpE56","CpFRC41","CpI19","CpI37","CpMB14","CpMEX1","CpMEX25","CpMEX30","CpMEX9","CpN1","CpP54B96","CpPA01","CpPO222","CpVD57"	0.131124	0.0704568	3.79845	0.104513	0.0708666	3.81341	258	0
Cp1002B_906	NA	NA	NA	0.9435	29	Cp1002B,"Cp162","Cp258","Cp262","Cp267","Cp29156","Cp31","Cp32","Cp33","Cp36","Cp48","Cp48252","CpC231","CpCIP5397","CpE19","CpE56","CpFRC41","CpI19","CpI37","CpMB14","CpMEX1","CpMEX25","CpMEX30","CpMEX9","CpN1","CpP54B96","CpPA01","CpPO222","CpVD57"	0.06519	0.06519		0.06516	0.06516		258	0
Cp1002B_638	NA	NA	NA	0.9455	29	Cp1002B,"Cp162","Cp258","Cp262","Cp267","Cp29156","Cp31","Cp32","Cp33","Cp36","Cp48","Cp48252","CpC231","CpCIP5397","CpE19","CpE56","CpFRC41","CpI19","CpI37","CpMB14","CpMEX1","CpMEX25","CpMEX30","CpMEX9","CpN1","CpP54B96","CpPA01","CpPO222","CpVD57"	0.02942	0.02942		0.02942	0.02942		258	0
Cp1002B_1139	NA	NA	NA	0.948	29	Cp1002B,"Cp162","Cp258","Cp262","Cp267","Cp29156","Cp31","Cp32","Cp33","Cp36","Cp48","Cp48252","CpC231","CpCIP5397","CpE19","CpE56","CpFRC41","CpI19","CpI37","CpMB14","CpMEX1","CpMEX25","CpMEX30","CpMEX9","CpN1","CpP54B96","CpPA01","CpPO222","CpVD57"	67.8081	0.25984		0.2598	0.2598		256	0
Cp1002B_1872	NA	NA	NA	0.9518	18	Cp1002B,"Cp267","Cp29156","Cp48252","CpC231","CpE56","CpFRC41","CpI19","CpI37","CpMEX1","CpMEX25","CpMEX30","CpMEX9","CpN1","CpP54B96","CpPA01","CpPO222","CpVD57"	1	1		1	1		256	0
Cp1002B_478	NA	NA	NA	0.9523	15	Cp1002B,"Cp29156","Cp48252","CpC231","CpE56","CpFRC41","CpI19","CpMEX1","CpMEX25","CpMEX9","CpN1","CpP54B96","CpPA01","CpPO222","CpVD57"	0.464885	0.46482		0.86242	0.46985		258	0
Cp1002B_1283	NA	NA	NA	0.9531	29	Cp1002B,"Cp162","Cp258","Cp262","Cp267","Cp29156","Cp31","Cp32","Cp33","Cp36","Cp48","Cp48252","CpC231","CpCIP5397","CpE19","CpE56","CpFRC41","CpI19","CpI37","CpMB14","CpMEX1","CpMEX25","CpMEX30","CpMEX9","CpN1","CpP54B96","CpPA01","CpPO222","CpVD57"	0.0678246	0.06777	5.4355	0.095234	0.0680501	5.4499	258	0
Cp1002B_963	NA	NA	NA	0.9544	28	Cp1002B,"Cp162","Cp258","Cp262","Cp267","Cp29156","Cp31","Cp32","Cp33","Cp36","Cp48","Cp48252","CpCIP5397","CpE19","CpE56","CpFRC41","CpI19","CpI37","CpMB14","CpMEX1","CpMEX25","CpMEX30","CpMEX9","CpN1","CpP54B96","CpPA01","CpPO222","CpVD57"	0	0		0	0		258	0
Cp1002B_523	NA	NA	NA	0.9546	29	Cp1002B,"Cp162","Cp258","Cp262","Cp267","Cp29156","Cp31","Cp32","Cp33","Cp36","Cp48","Cp48252","CpC231","CpCIP5397","CpE19","CpE56","CpFRC41","CpI19","CpI37","CpMB14","CpMEX1","CpMEX25","CpMEX30","CpMEX9","CpN1","CpP54B96","CpPA01","CpPO222","CpVD57"	0	0	0.0001	0.417738	0.343424	1.68497	258	0
Cp1002B_1348	NA	NA	NA	0.9553	29	Cp1002B,"Cp162","Cp258","Cp262","Cp267","Cp29156","Cp31","Cp32","Cp33","Cp36","Cp48","Cp48252","CpC231","CpCIP5397","CpE19","CpE56","CpFRC41","CpI19","CpI37","CpMB14","CpMEX1","CpMEX25","CpMEX30","CpMEX9","CpN1","CpP54B96","CpPA01","CpPO222","CpVD57"	0.534587	0.53456		0.53407	0.53407		258	0
Cp1002B_1083	NA	NA	NA	0.9559	29	Cp1002B,"Cp162","Cp258","Cp262","Cp267","Cp29156","Cp31","Cp32","Cp33","Cp36","Cp48","Cp48252","CpC231","CpCIP5397","CpE19","CpE56","CpFRC41","CpI19","CpI37","CpMB14","CpMEX1","CpMEX25","CpMEX30","CpMEX9","CpN1","CpP54B96","CpPA01","CpPO222","CpVD57"	0	0		0	0		258	0
Cp1002B_276	NA	NA	NA	0.9578	28	Cp1002B,"Cp162","Cp258","Cp262","Cp267","Cp29156","Cp31","Cp32","Cp33","Cp36","Cp48","Cp48252","CpC231","CpCIP5397","CpE19","CpE56","CpFRC41","CpI19","CpI37","CpMB14","CpMEX25","CpMEX30","CpMEX9","CpN1","CpP54B96","CpPA01","CpPO222","CpVD57"	0.27031	0.27031		0.27021	0.27021		258	0
Cp1002B_2120	NA	NA	NA	0.9588	29	Cp1002B,"Cp162","Cp258","Cp262","Cp267","Cp29156","Cp31","Cp32","Cp33","Cp36","Cp48","Cp48252","CpC231","CpCIP5397","CpE19","CpE56","CpFRC41","CpI19","CpI37","CpMB14","CpMEX1","CpMEX25","CpMEX30","CpMEX9","CpN1","CpP54B96","CpPA01","CpPO222","CpVD57"	0.10154	0.10154		0.10152	0.10152		258	0
Cp1002B_235	NA	NA	NA	0.959	29	Cp1002B,"Cp162","Cp258","Cp262","Cp267","Cp29156","Cp31","Cp32","Cp33","Cp36","Cp48","Cp48252","CpC231","CpCIP5397","CpE19","CpE56","CpFRC41","CpI19","CpI37","CpMB14","CpMEX1","CpMEX25","CpMEX30","CpMEX9","CpN1","CpP54B96","CpPA01","CpPO222","CpVD57"	0	0	0.0001	0.33407	0.21523	1.99124	258	0
Cp1002B_902	NA	NA	NA	0.9591	29	Cp1002B,"Cp162","Cp258","Cp262","Cp267","Cp29156","Cp31","Cp32","Cp33","Cp36","Cp48","Cp48252","CpC231","CpCIP5397","CpE19","CpE56","CpFRC41","CpI19","CpI37","CpMB14","CpMEX1","CpMEX25","CpMEX30","CpMEX9","CpN1","CpP54B96","CpPA01","CpPO222","CpVD57"	0.12028	0.12028	6.58353	0.131541	0.12038	6.60069	258	0
Cp1002B_488	NA	NA	NA	0.9592	29	Cp1002B,"Cp162","Cp258","Cp262","Cp267","Cp29156","Cp31","Cp32","Cp33","Cp36","Cp48","Cp48252","CpC231","CpCIP5397","CpE19","CpE56","CpFRC41","CpI19","CpI37","CpMB14","CpMEX1","CpMEX25","CpMEX30","CpMEX9","CpN1","CpP54B96","CpPA01","CpPO222","CpVD57"	0.11328	0.11314	3.61743	0.127658	0.113281	3.62392	258	0
Cp1002B_1977	NA	NA	NA	0.9608	29	Cp1002B,"Cp162","Cp258","Cp262","Cp267","Cp29156","Cp31","Cp32","Cp33","Cp36","Cp48","Cp48252","CpC231","CpCIP5397","CpE19","CpE56","CpFRC41","CpI19","CpI37","CpMB14","CpMEX1","CpMEX25","CpMEX30","CpMEX9","CpN1","CpP54B96","CpPA01","CpPO222","CpVD57"	0.06825	0.06825		0.06824	0.06824		258	0
Cp1002B_1433	NA	NA	NA	0.9629	29	Cp1002B,"Cp162","Cp258","Cp262","Cp267","Cp29156","Cp31","Cp32","Cp33","Cp36","Cp48","Cp48252","CpC231","CpCIP5397","CpE19","CpE56","CpFRC41","CpI19","CpI37","CpMB14","CpMEX1","CpMEX25","CpMEX30","CpMEX9","CpN1","CpP54B96","CpPA01","CpPO222","CpVD57"	1	1		1	1		256	0
Cp1002B_1294	NA	NA	NA	0.963	29	Cp1002B,"Cp162","Cp258","Cp262","Cp267","Cp29156","Cp31","Cp32","Cp33","Cp36","Cp48","Cp48252","CpC231","CpCIP5397","CpE19","CpE56","CpFRC41","CpI19","CpI37","CpMB14","CpMEX1","CpMEX25","CpMEX30","CpMEX9","CpN1","CpP54B96","CpPA01","CpPO222","CpVD57"	1	0	0.0001	0.348741	0.30156	0.0001	256	0
Cp1002B_542	NA	NA	NA	0.9632	29	Cp1002B,"Cp162","Cp258","Cp262","Cp267","Cp29156","Cp31","Cp32","Cp33","Cp36","Cp48","Cp48252","CpC231","CpCIP5397","CpE19","CpE56","CpFRC41","CpI19","CpI37","CpMB14","CpMEX1","CpMEX25","CpMEX30","CpMEX9","CpN1","CpP54B96","CpPA01","CpPO222","CpVD57"	0.0728	0.0728	5.16335	0.0728	0.0728	5.16358	258	0
Cp1002B_1792	NA	NA	NA	0.9639	14	Cp1002B,"Cp267","Cp29156","Cp48252","CpC231","CpFRC41","CpI19","CpMEX25","CpMEX9","CpN1","CpP54B96","CpPA01","CpPO222","CpVD57"	0	0	0.0001	0.502152	0.395745	1.99999	258	0
Cp1002B_444	NA	NA	NA	0.9646	29	Cp1002B,"Cp162","Cp258","Cp262","Cp267","Cp29156","Cp31","Cp32","Cp33","Cp36","Cp48","Cp48252","CpC231","CpCIP5397","CpE19","CpE56","CpFRC41","CpI19","CpI37","CpMB14","CpMEX1","CpMEX25","CpMEX30","CpMEX9","CpN1","CpP54B96","CpPA01","CpPO222","CpVD57"	0.16849	0.16849		0.168515	0.16849		258	0
Cp1002B_257	NA	NA	NA	0.9653	29	Cp1002B,"Cp162","Cp258","Cp262","Cp267","Cp29156","Cp31","Cp32","Cp33","Cp36","Cp48","Cp48252","CpC231","CpCIP5397","CpE19","CpE56","CpFRC41","CpI19","CpI37","CpMB14","CpMEX1","CpMEX25","CpMEX30","CpMEX9","CpN1","CpP54B96","CpPA01","CpPO222","CpVD57"	0.09718	0.09718	3.82751	0.097189	0.09718	3.8275	258	0
Cp1002B_1109	NA	NA	NA	0.9657	29	Cp1002B,"Cp162","Cp258","Cp262","Cp267","Cp29156","Cp31","Cp32","Cp33","Cp36","Cp48","Cp48252","CpC231","CpCIP5397","CpE19","CpE56","CpFRC41","CpI19","CpI37","CpMB14","CpMEX1","CpMEX25","CpMEX30","CpMEX9","CpN1","CpP54B96","CpPA01","CpPO222","CpVD57"	0.168816	0.16879		0.168807	0.16879		258	0
Cp1002B_298	NA	NA	NA	0.9657	29	Cp1002B,"Cp162","Cp258","Cp262","Cp267","Cp29156","Cp31","Cp32","Cp33","Cp36","Cp48","Cp48252","CpC231","CpCIP5397","CpE19","CpE56","CpFRC41","CpI19","CpI37","CpMB14","CpMEX1","CpMEX25","CpMEX30","CpMEX9","CpN1","CpP54B96","CpPA01","CpPO222","CpVD57"	0.165093	0.16507	7.0163	0.165087	0.16507	7.01623	258	0
Cp1002B_832	NA	NA	NA	0.966	29	Cp1002B,"Cp162","Cp258","Cp262","Cp267","Cp29156","Cp31","Cp32","Cp33","Cp36","Cp48","Cp48252","CpC231","CpCIP5397","CpE19","CpE56","CpFRC41","CpI19","CpI37","CpMB14","CpMEX1","CpMEX25","CpMEX30","CpMEX9","CpN1","CpP54B96","CpPA01","CpPO222","CpVD57"	0.389565	0.10415	8.08474	0.21978	0.10415	8.08513	258	0
Cp1002B_831	NA	NA	NA	0.9661	29	Cp1002B,"Cp162","Cp258","Cp262","Cp267","Cp29156","Cp31","Cp32","Cp33","Cp36","Cp48","Cp48252","CpC231","CpCIP5397","CpE19","CpE56","CpFRC41","CpI19","CpI37","CpMB14","CpMEX1","CpMEX25","CpMEX30","CpMEX9","CpN1","CpP54B96","CpPA01","CpPO222","CpVD57"	0.690261	0.22437		0.34463	0.22455		258	0
Cp1002B_1638	NA	NA	NA	0.967	28	Cp1002B,"Cp162","Cp258","Cp262","Cp267","Cp29156","Cp31","Cp32","Cp33","Cp36","Cp48","Cp48252","CpC231","CpCIP5397","CpE19","CpE56","CpFRC41","CpI19","CpI37","CpMB14","CpMEX25","CpMEX30","CpMEX9","CpN1","CpP54B96","CpPA01","CpPO222","CpVD57"	0.0695829	0.06911	5.64419	0.0691379	0.06911	5.64411	258	0
Cp1002B_1192	NA	NA	NA	0.9673	16	Cp1002B,"Cp267","Cp29156","Cp48252","CpC231","CpE56","CpFRC41","CpI19","CpMEX1","CpMEX25","CpMEX9","CpN1","CpP54B96","CpPA01","CpPO222","CpVD57"	0	0	0.0001	0.563348	0.453644	2	258	0
Cp1002B_1494	NA	NA	NA	0.9674	29	Cp1002B,"Cp162","Cp258","Cp262","Cp267","Cp29156","Cp31","Cp32","Cp33","Cp36","Cp48","Cp48252","CpC231","CpCIP5397","CpE19","CpE56","CpFRC41","CpI19","CpI37","CpMB14","CpMEX1","CpMEX25","CpMEX30","CpMEX9","CpN1","CpP54B96","CpPA01","CpPO222","CpVD57"	1	1		1	1		256	0
Cp1002B_1279	NA	NA	NA	0.9684	29	Cp1002B,"Cp162","Cp258","Cp262","Cp267","Cp29156","Cp31","Cp32","Cp33","Cp36","Cp48","Cp48252","CpC231","CpCIP5397","CpE19","CpE56","CpFRC41","CpI19","CpI37","CpMB14","CpMEX1","CpMEX25","CpMEX30","CpMEX9","CpN1","CpP54B96","CpPA01","CpPO222","CpVD57"	0.220486	0.22027	5.72084	0.220301	0.22027	5.72087	258	0
Cp1002B_1026	NA	NA	NA	0.9686	29	Cp1002B,"Cp162","Cp258","Cp262","Cp267","Cp29156","Cp31","Cp32","Cp33","Cp36","Cp48","Cp48252","CpC231","CpCIP5397","CpE19","CpE56","CpFRC41","CpI19","CpI37","CpMB14","CpMEX1","CpMEX25","CpMEX30","CpMEX9","CpN1","CpP54B96","CpPA01","CpPO222","CpVD57"	0.28077	0.09169	3.4764	0.18909	0.09169	3.47637	258	0
Cp1002B_1204	NA	NA	NA	0.9687	16	Cp1002B,"Cp267","Cp29156","Cp48252","CpC231","CpE56","CpFRC41","CpI19","CpMEX1","CpMEX25","CpMEX9","CpN1","CpP54B96","CpPA01","CpPO222","CpVD57"	0	0	0.0001	0.541043	0.428156	2	258	0
Cp1002B_346	NA	NA	NA	0.9689	29	Cp1002B,"Cp162","Cp258","Cp262","Cp267","Cp29156","Cp31","Cp32","Cp33","Cp36","Cp48","Cp48252","CpC231","CpCIP5397","CpE19","CpE56","CpFRC41","CpI19","CpI37","CpMB14","CpMEX1","CpMEX25","CpMEX30","CpMEX9","CpN1","CpP54B96","CpPA01","CpPO222","CpVD57"	0.0551	0.0551	3.35964	0.0551378	0.0551	3.35948	258	0
Cp1002B_1583	NA	NA	NA	0.9696	29	Cp1002B,"Cp162","Cp258","Cp262","Cp267","Cp29156","Cp31","Cp32","Cp33","Cp36","Cp48","Cp48252","CpC231","CpCIP5397","CpE19","CpE56","CpFRC41","CpI19","CpI37","CpMB14","CpMEX1","CpMEX25","CpMEX30","CpMEX9","CpN1","CpP54B96","CpPA01","CpPO222","CpVD57"	0.19235	0.19235		0.19235	0.19235		258	0
Cp1002B_1981	NA	NA	NA	0.9697	29	Cp1002B,"Cp162","Cp258","Cp262","Cp267","Cp29156","Cp31","Cp32","Cp33","Cp36","Cp48","Cp48252","CpC231","CpCIP5397","CpE19","CpE56","CpFRC41","CpI19","CpI37","CpMB14","CpMEX1","CpMEX25","CpMEX30","CpMEX9","CpN1","CpP54B96","CpPA01","CpPO222","CpVD57"	0.13648	0.13634	7.76582	0.1415	0.136378	7.76586	258	0
Cp1002B_639	NA	NA	NA	0.9698	29	Cp1002B,"Cp162","Cp258","Cp262","Cp267","Cp29156","Cp31","Cp32","Cp33","Cp36","Cp48","Cp48252","CpC231","CpCIP5397","CpE19","CpE56","CpFRC41","CpI19","CpI37","CpMB14","CpMEX1","CpMEX25","CpMEX30","CpMEX9","CpN1","CpP54B96","CpPA01","CpPO222","CpVD57"	0.09128	0.03265	6.99493	0.65005	0.03252	6.84077	258	0
Cp1002B_1408	NA	NA	NA	0.9704	29	Cp1002B,"Cp162","Cp258","Cp262","Cp267","Cp29156","Cp31","Cp32","Cp33","Cp36","Cp48","Cp48252","CpC231","CpCIP5397","CpE19","CpE56","CpFRC41","CpI19","CpI37","CpMB14","CpMEX1","CpMEX25","CpMEX30","CpMEX9","CpN1","CpP54B96","CpPA01","CpPO222","CpVD57"	0.483029	0.14675	4.09308	0.29635	0.14675	4.09305	258	0
Cp1002B_250	NA	NA	NA	0.9713	21	Cp1002B,"Cp162","Cp258","Cp262","Cp267","Cp29156","Cp48252","CpC231","CpE56","CpFRC41","CpI19","CpMB14","CpMEX1","CpMEX25","CpMEX30","CpMEX9","CpN1","CpP54B96","CpPA01","CpPO222","CpVD57"	0	0		0	0		258	0
Cp1002B_2102	NA	NA	NA	0.9715	29	Cp1002B,"Cp162","Cp258","Cp262","Cp267","Cp29156","Cp31","Cp32","Cp33","Cp36","Cp48","Cp48252","CpC231","CpCIP5397","CpE19","CpE56","CpFRC41","CpI19","CpI37","CpMB14","CpMEX1","CpMEX25","CpMEX30","CpMEX9","CpN1","CpP54B96","CpPA01","CpPO222","CpVD57"	0.613983	0.14561	3.3627	0.26554	0.14562	3.36264	258	0
Cp1002B_1808	NA	NA	NA	0.9716	29	Cp1002B,"Cp162","Cp258","Cp262","Cp267","Cp29156","Cp31","Cp32","Cp33","Cp36","Cp48","Cp48252","CpC231","CpCIP5397","CpE19","CpE56","CpFRC41","CpI19","CpI37","CpMB14","CpMEX1","CpMEX25","CpMEX30","CpMEX9","CpN1","CpP54B96","CpPA01","CpPO222","CpVD57"	0.036048	0.03597	8.44865	0.0360182	0.03597	8.44865	258	0
Cp1002B_2052	NA	NA	NA	0.9718	29	Cp1002B,"Cp162","Cp258","Cp262","Cp267","Cp29156","Cp31","Cp32","Cp33","Cp36","Cp48","Cp48252","CpC231","CpCIP5397","CpE19","CpE56","CpFRC41","CpI19","CpI37","CpMB14","CpMEX1","CpMEX25","CpMEX30","CpMEX9","CpN1","CpP54B96","CpPA01","CpPO222","CpVD57"	0.097324	0.09713	5.87281	0.0971381	0.09712	5.87257	258	0
Cp1002B_1843	NA	NA	NA	0.9719	29	Cp1002B,"Cp162","Cp258","Cp262","Cp267","Cp29156","Cp31","Cp32","Cp33","Cp36","Cp48","Cp48252","CpC231","CpCIP5397","CpE19","CpE56","CpFRC41","CpI19","CpI37","CpMB14","CpMEX1","CpMEX25","CpMEX30","CpMEX9","CpN1","CpP54B96","CpPA01","CpPO222","CpVD57"	0.356323	0.3563	1.55524	0.356387	0.35629	1.55516	258	0
Cp1002B_2022	NA	NA	NA	0.972	29	Cp1002B,"Cp162","Cp258","Cp262","Cp267","Cp29156","Cp31","Cp32","Cp33","Cp36","Cp48","Cp48252","CpC231","CpCIP5397","CpE19","CpE56","CpFRC41","CpI19","CpI37","CpMB14","CpMEX1","CpMEX25","CpMEX30","CpMEX9","CpN1","CpP54B96","CpPA01","CpPO222","CpVD57"	0.04389	0.04389	3.99906	0.0438996	0.04389	3.99906	258	0
Cp1002B_799	NA	NA	NA	0.9722	29	Cp1002B,"Cp162","Cp258","Cp262","Cp267","Cp29156","Cp31","Cp32","Cp33","Cp36","Cp48","Cp48252","CpC231","CpCIP5397","CpE19","CpE56","CpFRC41","CpI19","CpI37","CpMB14","CpMEX1","CpMEX25","CpMEX30","CpMEX9","CpN1","CpP54B96","CpPA01","CpPO222","CpVD57"	0.0727777	0.07271	7.83083	0.07271	0.07271	7.83089	258	0
Cp1002B_750	NA	NA	NA	0.9726	27	Cp1002B,"Cp258","Cp262","Cp267","Cp29156","Cp31","Cp32","Cp33","Cp36","Cp48","Cp48252","CpC231","CpCIP5397","CpE19","CpE56","CpFRC41","CpI19","CpMB14","CpMEX1","CpMEX25","CpMEX30","CpMEX9","CpN1","CpP54B96","CpPA01","CpPO222","CpVD57"	0.07208	0.07208	4.87132	0.0720893	0.07208	4.87136	258	0
Cp1002B_703	NA	NA	NA	0.9729	29	Cp1002B,"Cp162","Cp258","Cp262","Cp267","Cp29156","Cp31","Cp32","Cp33","Cp36","Cp48","Cp48252","CpC231","CpCIP5397","CpE19","CpE56","CpFRC41","CpI19","CpI37","CpMB14","CpMEX1","CpMEX25","CpMEX30","CpMEX9","CpN1","CpP54B96","CpPA01","CpPO222","CpVD57"	0.077584	0.07732	4.98759	0.0773654	0.07731	4.98769	258	0
Cp1002B_2002	NA	NA	NA	0.9735	11	Cp1002B,"Cp29156","Cp48252","CpC231","CpFRC41","CpI19","CpMEX25","CpMEX9","CpP54B96","CpPO222","CpVD57"	1	1		1	1		256	0
Cp1002B_1510	NA	NA	NA	0.9737	29	Cp1002B,"Cp162","Cp258","Cp262","Cp267","Cp29156","Cp31","Cp32","Cp33","Cp36","Cp48","Cp48252","CpC231","CpCIP5397","CpE19","CpE56","CpFRC41","CpI19","CpI37","CpMB14","CpMEX1","CpMEX25","CpMEX30","CpMEX9","CpN1","CpP54B96","CpPA01","CpPO222","CpVD57"	0.440399	0.10648	5.25666	0.22294	0.10648	5.25676	258	0
Cp1002B_824	NA	NA	NA	0.9738	29	Cp1002B,"Cp162","Cp258","Cp262","Cp267","Cp29156","Cp31","Cp32","Cp33","Cp36","Cp48","Cp48252","CpC231","CpCIP5397","CpE19","CpE56","CpFRC41","CpI19","CpI37","CpMB14","CpMEX1","CpMEX25","CpMEX30","CpMEX9","CpN1","CpP54B96","CpPA01","CpPO222","CpVD57"	0.145738	0.14565	8.95153	0.145659	0.14565	8.95146	258	0
Cp1002B_1598	NA	NA	NA	0.974	29	Cp1002B,"Cp162","Cp258","Cp262","Cp267","Cp29156","Cp31","Cp32","Cp33","Cp36","Cp48","Cp48252","CpC231","CpCIP5397","CpE19","CpE56","CpFRC41","CpI19","CpI37","CpMB14","CpMEX1","CpMEX25","CpMEX30","CpMEX9","CpN1","CpP54B96","CpPA01","CpPO222","CpVD57"	0.714871	0.2026		0.35488	0.20258		258	0
Cp1002B_307	NA	NA	NA	0.9742	29	Cp1002B,"Cp162","Cp258","Cp262","Cp267","Cp29156","Cp31","Cp32","Cp33","Cp36","Cp48","Cp48252","CpC231","CpCIP5397","CpE19","CpE56","CpFRC41","CpI19","CpI37","CpMB14","CpMEX1","CpMEX25","CpMEX30","CpMEX9","CpN1","CpP54B96","CpPA01","CpPO222","CpVD57"	0.177654	0.17763	5.6951	0.177646	0.17763	5.6951	258	0
Cp1002B_1820	NA	NA	NA	0.9744	28	Cp1002B,"Cp162","Cp258","Cp262","Cp267","Cp29156","Cp31","Cp32","Cp33","Cp36","Cp48","Cp48252","CpC231","CpCIP5397","CpE19","CpE56","CpFRC41","CpI19","CpI37","CpMB14","CpMEX1","CpMEX25","CpMEX9","CpN1","CpP54B96","CpPA01","CpPO222","CpVD57"	0.05571	0.05571	6.82094	0.05571	0.05571	6.82097	258	0
Cp1002B_2163	NA	NA	NA	0.9744	29	Cp1002B,"Cp162","Cp258","Cp262","Cp267","Cp29156","Cp31","Cp32","Cp33","Cp36","Cp48","Cp48252","CpC231","CpCIP5397","CpE19","CpE56","CpFRC41","CpI19","CpI37","CpMB14","CpMEX1","CpMEX25","CpMEX30","CpMEX9","CpN1","CpP54B96","CpPA01","CpPO222","CpVD57"	0.11531	0.11531	2.39064	0.11531	0.11531	2.39063	258	0
Cp1002B_331	NA	NA	NA	0.9747	29	Cp1002B,"Cp162","Cp258","Cp262","Cp267","Cp29156","Cp31","Cp32","Cp33","Cp36","Cp48","Cp48252","CpC231","CpCIP5397","CpE19","CpE56","CpFRC41","CpI19","CpI37","CpMB14","CpMEX1","CpMEX25","CpMEX30","CpMEX9","CpN1","CpP54B96","CpPA01","CpPO222","CpVD57"	0.0825308	0.08251		0.0930894	0.082543		258	0
Cp1002B_702	NA	NA	NA	0.9748	29	Cp1002B,"Cp162","Cp258","Cp262","Cp267","Cp29156","Cp31","Cp32","Cp33","Cp36","Cp48","Cp48252","CpC231","CpCIP5397","CpE19","CpE56","CpFRC41","CpI19","CpI37","CpMB14","CpMEX1","CpMEX25","CpMEX30","CpMEX9","CpN1","CpP54B96","CpPA01","CpPO222","CpVD57"	0.290467	0.29042	6.25967	0.29046	0.29041	6.25962	258	0
Cp1002B_2185	NA	NA	NA	0.9748	29	Cp1002B,"Cp162","Cp258","Cp262","Cp267","Cp29156","Cp31","Cp32","Cp33","Cp36","Cp48","Cp48252","CpC231","CpCIP5397","CpE19","CpE56","CpFRC41","CpI19","CpI37","CpMB14","CpMEX1","CpMEX25","CpMEX30","CpMEX9","CpN1","CpP54B96","CpPA01","CpPO222","CpVD57"	0.07271	0.07271	2.5062	0.0727285	0.07271	2.50621	258	0
Cp1002B_1068	NA	NA	NA	0.975	29	Cp1002B,"Cp162","Cp258","Cp262","Cp267","Cp29156","Cp31","Cp32","Cp33","Cp36","Cp48","Cp48252","CpC231","CpCIP5397","CpE19","CpE56","CpFRC41","CpI19","CpI37","CpMB14","CpMEX1","CpMEX25","CpMEX30","CpMEX9","CpN1","CpP54B96","CpPA01","CpPO222","CpVD57"	0.19097	0.19097	4.45599	0.19097	0.19097	4.45661	258	0
Cp1002B_616	NA	NA	NA	0.975	29	Cp1002B,"Cp162","Cp258","Cp262","Cp267","Cp29156","Cp31","Cp32","Cp33","Cp36","Cp48","Cp48252","CpC231","CpCIP5397","CpE19","CpE56","CpFRC41","CpI19","CpI37","CpMB14","CpMEX1","CpMEX25","CpMEX30","CpMEX9","CpN1","CpP54B96","CpPA01","CpPO222","CpVD57"	0.13812	0.13812		0.13812	0.13812		2306	0
Cp1002B_513	NA	NA	NA	0.9751	29	Cp1002B,"Cp162","Cp258","Cp262","Cp267","Cp29156","Cp31","Cp32","Cp33","Cp36","Cp48","Cp48252","CpC231","CpCIP5397","CpE19","CpE56","CpFRC41","CpI19","CpI37","CpMB14","CpMEX1","CpMEX25","CpMEX30","CpMEX9","CpN1","CpP54B96","CpPA01","CpPO222","CpVD57"	0.0759149	0.07585		0.0758592	0.07585		258	0
Cp1002B_262	NA	NA	NA	0.9751	29	Cp1002B,"Cp162","Cp258","Cp262","Cp267","Cp29156","Cp31","Cp32","Cp33","Cp36","Cp48","Cp48252","CpC231","CpCIP5397","CpE19","CpE56","CpFRC41","CpI19","CpI37","CpMB14","CpMEX1","CpMEX25","CpMEX30","CpMEX9","CpN1","CpP54B96","CpPA01","CpPO222","CpVD57"	0	0		0	0		258	0
Cp1002B_1064	NA	NA	NA	0.9752	25	Cp1002B,"Cp162","Cp262","Cp267","Cp29156","Cp31","Cp32","Cp36","Cp48252","CpC231","CpE19","CpE56","CpFRC41","CpI19","CpI37","CpMB14","CpMEX1","CpMEX25","CpMEX30","CpMEX9","CpN1","CpP54B96","CpPA01","CpPO222","CpVD57"	0	0		0	0		2306	0
Cp1002B_1076	NA	NA	NA	0.9753	29	Cp1002B,"Cp162","Cp258","Cp262","Cp267","Cp29156","Cp31","Cp32","Cp33","Cp36","Cp48","Cp48252","CpC231","CpCIP5397","CpE19","CpE56","CpFRC41","CpI19","CpI37","CpMB14","CpMEX1","CpMEX25","CpMEX30","CpMEX9","CpN1","CpP54B96","CpPA01","CpPO222","CpVD57"	0.606016	0.16814	0.51992	0.33126	0.16815	0.51994	258	0
Cp1002B_732	NA	NA	NA	0.9754	29	Cp1002B,"Cp162","Cp258","Cp262","Cp267","Cp29156","Cp31","Cp32","Cp33","Cp36","Cp48","Cp48252","CpC231","CpCIP5397","CpE19","CpE56","CpFRC41","CpI19","CpI37","CpMB14","CpMEX1","CpMEX25","CpMEX30","CpMEX9","CpN1","CpP54B96","CpPA01","CpPO222","CpVD57"	0.312845	0.10097	4.57404	0.99578	0.10097	4.57405	258	0
Cp1002B_1798	NA	NA	NA	0.9756	7	Cp1002B,"Cp48252","CpFRC41","CpMEX1","CpMEX9","CpPO222","CpVD57"	0	0	0.0001	0.492612	0.396391	1.99999	258	0
Cp1002B_1340	NA	NA	NA	0.9757	29	Cp1002B,"Cp162","Cp258","Cp262","Cp267","Cp29156","Cp31","Cp32","Cp33","Cp36","Cp48","Cp48252","CpC231","CpCIP5397","CpE19","CpE56","CpFRC41","CpI19","CpI37","CpMB14","CpMEX1","CpMEX25","CpMEX30","CpMEX9","CpN1","CpP54B96","CpPA01","CpPO222","CpVD57"	0.16034	0.16034	9.09531	0.16035	0.16035	9.09466	258	0
Cp1002B_39	NA	NA	NA	0.9758	29	Cp1002B,"Cp162","Cp258","Cp262","Cp267","Cp29156","Cp31","Cp32","Cp33","Cp36","Cp48","Cp48252","CpC231","CpCIP5397","CpE19","CpE56","CpFRC41","CpI19","CpI37","CpMB14","CpMEX1","CpMEX25","CpMEX30","CpMEX9","CpN1","CpP54B96","CpPA01","CpPO222","CpVD57"	0.26429	0.26429	1.81266	0.26429	0.26429	1.81267	258	0
Cp1002B_938	NA	NA	NA	0.9758	29	Cp1002B,"Cp162","Cp258","Cp262","Cp267","Cp29156","Cp31","Cp32","Cp33","Cp36","Cp48","Cp48252","CpC231","CpCIP5397","CpE19","CpE56","CpFRC41","CpI19","CpI37","CpMB14","CpMEX1","CpMEX25","CpMEX30","CpMEX9","CpN1","CpP54B96","CpPA01","CpPO222","CpVD57"	0.748888	0.23886	2.43419	0.38357	0.23887	2.43416	258	0
Cp1002B_1506	NA	NA	NA	0.976	29	Cp1002B,"Cp162","Cp258","Cp262","Cp267","Cp29156","Cp31","Cp32","Cp33","Cp36","Cp48","Cp48252","CpC231","CpCIP5397","CpE19","CpE56","CpFRC41","CpI19","CpI37","CpMB14","CpMEX1","CpMEX25","CpMEX30","CpMEX9","CpN1","CpP54B96","CpPA01","CpPO222","CpVD57"	0.17895	0.17895		0.178983	0.17895		258	0
Cp1002B_2014	NA	NA	NA	0.976	29	Cp1002B,"Cp162","Cp258","Cp262","Cp267","Cp29156","Cp31","Cp32","Cp33","Cp36","Cp48","Cp48252","CpC231","CpCIP5397","CpE19","CpE56","CpFRC41","CpI19","CpI37","CpMB14","CpMEX1","CpMEX25","CpMEX30","CpMEX9","CpN1","CpP54B96","CpPA01","CpPO222","CpVD57"	0.622372	0.19505	2.74252	0.32914	0.19504	2.74251	258	0
Cp1002B_247	NA	NA	NA	0.9764	29	Cp1002B,"Cp162","Cp258","Cp262","Cp267","Cp29156","Cp31","Cp32","Cp33","Cp36","Cp48","Cp48252","CpC231","CpCIP5397","CpE19","CpE56","CpFRC41","CpI19","CpI37","CpMB14","CpMEX1","CpMEX25","CpMEX30","CpMEX9","CpN1","CpP54B96","CpPA01","CpPO222","CpVD57"	0.16172	0.16167	2.51747	0.161678	0.16167	2.51746	258	0
Cp1002B_1614	NA	NA	NA	0.9767	29	Cp1002B,"Cp162","Cp258","Cp262","Cp267","Cp29156","Cp31","Cp32","Cp33","Cp36","Cp48","Cp48252","CpC231","CpCIP5397","CpE19","CpE56","CpFRC41","CpI19","CpI37","CpMB14","CpMEX1","CpMEX25","CpMEX30","CpMEX9","CpN1","CpP54B96","CpPA01","CpPO222","CpVD57"	0.231003	0.23096	7.31953	0.23095	0.23095	7.31959	258	0
Cp1002B_2092	NA	NA	NA	0.9768	29	Cp1002B,"Cp162","Cp258","Cp262","Cp267","Cp29156","Cp31","Cp32","Cp33","Cp36","Cp48","Cp48252","CpC231","CpCIP5397","CpE19","CpE56","CpFRC41","CpI19","CpI37","CpMB14","CpMEX1","CpMEX25","CpMEX30","CpMEX9","CpN1","CpP54B96","CpPA01","CpPO222","CpVD57"	0.132751	0.1327		0.132726	0.1327		258	0
Cp1002B_68	NA	NA	NA	0.9768	29	Cp1002B,"Cp162","Cp258","Cp262","Cp267","Cp29156","Cp31","Cp32","Cp33","Cp36","Cp48","Cp48252","CpC231","CpCIP5397","CpE19","CpE56","CpFRC41","CpI19","CpI37","CpMB14","CpMEX1","CpMEX25","CpMEX30","CpMEX9","CpN1","CpP54B96","CpPA01","CpPO222","CpVD57"	0.390166	0.08705		0.97174	0.08704		2306	0
Cp1002B_699	NA	NA	NA	0.9769	29	Cp1002B,"Cp162","Cp258","Cp262","Cp267","Cp29156","Cp31","Cp32","Cp33","Cp36","Cp48","Cp48252","CpC231","CpCIP5397","CpE19","CpE56","CpFRC41","CpI19","CpI37","CpMB14","CpMEX1","CpMEX25","CpMEX30","CpMEX9","CpN1","CpP54B96","CpPA01","CpPO222","CpVD57"	0.35521	0.35521	5.3071	0.35521	0.35521	5.30711	258	0
Cp1002B_1102	NA	NA	NA	0.977	29	Cp1002B,"Cp162","Cp258","Cp262","Cp267","Cp29156","Cp31","Cp32","Cp33","Cp36","Cp48","Cp48252","CpC231","CpCIP5397","CpE19","CpE56","CpFRC41","CpI19","CpI37","CpMB14","CpMEX1","CpMEX25","CpMEX30","CpMEX9","CpN1","CpP54B96","CpPA01","CpPO222","CpVD57"	0.717077	0.23089	6.78484	0.3653	0.23088	6.78497	258	0
Cp1002B_359	NA	NA	NA	0.977	29	Cp1002B,"Cp162","Cp258","Cp262","Cp267","Cp29156","Cp31","Cp32","Cp33","Cp36","Cp48","Cp48252","CpC231","CpCIP5397","CpE19","CpE56","CpFRC41","CpI19","CpI37","CpMB14","CpMEX1","CpMEX25","CpMEX30","CpMEX9","CpN1","CpP54B96","CpPA01","CpPO222","CpVD57"	1.17008	1		1	1		256	0
Cp1002B_1954	NA	NA	NA	0.9771	29	Cp1002B,"Cp162","Cp258","Cp262","Cp267","Cp29156","Cp31","Cp32","Cp33","Cp36","Cp48","Cp48252","CpC231","CpCIP5397","CpE19","CpE56","CpFRC41","CpI19","CpI37","CpMB14","CpMEX1","CpMEX25","CpMEX30","CpMEX9","CpN1","CpP54B96","CpPA01","CpPO222","CpVD57"	0.821581	0.33536	6.70195	0.47316	0.33536	6.70197	2306	0
Cp1002B_1074	NA	NA	NA	0.9771	29	Cp1002B,"Cp162","Cp258","Cp262","Cp267","Cp29156","Cp31","Cp32","Cp33","Cp36","Cp48","Cp48252","CpC231","CpCIP5397","CpE19","CpE56","CpFRC41","CpI19","CpI37","CpMB14","CpMEX1","CpMEX25","CpMEX30","CpMEX9","CpN1","CpP54B96","CpPA01","CpPO222","CpVD57"	0.0549327	0.05487	4.6772	0.0548795	0.05487	4.6773	258	0
Cp1002B_1796	NA	NA	NA	0.9771	29	Cp1002B,"Cp162","Cp258","Cp262","Cp267","Cp29156","Cp31","Cp32","Cp33","Cp36","Cp48","Cp48252","CpC231","CpCIP5397","CpE19","CpE56","CpFRC41","CpI19","CpI37","CpMB14","CpMEX1","CpMEX25","CpMEX30","CpMEX9","CpN1","CpP54B96","CpPA01","CpPO222","CpVD57"	0.984552	0.98449	4.31659	0.999798	0.999793	4.32616	256	0
Cp1002B_1814	NA	NA	NA	0.9773	29	Cp1002B,"Cp162","Cp258","Cp262","Cp267","Cp29156","Cp31","Cp32","Cp33","Cp36","Cp48","Cp48252","CpC231","CpCIP5397","CpE19","CpE56","CpFRC41","CpI19","CpI37","CpMB14","CpMEX1","CpMEX25","CpMEX30","CpMEX9","CpN1","CpP54B96","CpPA01","CpPO222","CpVD57"	0.325578	0.32547	3.93517	0.325537	0.32547	3.93533	258	0
Cp1002B_1574	NA	NA	NA	0.9773	29	Cp1002B,"Cp162","Cp258","Cp262","Cp267","Cp29156","Cp31","Cp32","Cp33","Cp36","Cp48","Cp48252","CpC231","CpCIP5397","CpE19","CpE56","CpFRC41","CpI19","CpI37","CpMB14","CpMEX1","CpMEX25","CpMEX30","CpMEX9","CpN1","CpP54B96","CpPA01","CpPO222","CpVD57"	0.15427	0.15427	2.54658	0.154278	0.15427	2.54657	258	0
Cp1002B_503	NA	NA	NA	0.9773	29	Cp1002B,"Cp162","Cp258","Cp262","Cp267","Cp29156","Cp31","Cp32","Cp33","Cp36","Cp48","Cp48252","CpC231","CpCIP5397","CpE19","CpE56","CpFRC41","CpI19","CpI37","CpMB14","CpMEX1","CpMEX25","CpMEX30","CpMEX9","CpN1","CpP54B96","CpPA01","CpPO222","CpVD57"	0	0		0	0		258	0
Cp1002B_1953	NA	NA	NA	0.9774	29	Cp1002B,"Cp162","Cp258","Cp262","Cp267","Cp29156","Cp31","Cp32","Cp33","Cp36","Cp48","Cp48252","CpC231","CpCIP5397","CpE19","CpE56","CpFRC41","CpI19","CpI37","CpMB14","CpMEX1","CpMEX25","CpMEX30","CpMEX9","CpN1","CpP54B96","CpPA01","CpPO222","CpVD57"	0.29396	0.29392	8.83862	0.295273	0.293924	8.83862	258	0
Cp1002B_1501	NA	NA	NA	0.9774	29	Cp1002B,"Cp162","Cp258","Cp262","Cp267","Cp29156","Cp31","Cp32","Cp33","Cp36","Cp48","Cp48252","CpC231","CpCIP5397","CpE19","CpE56","CpFRC41","CpI19","CpI37","CpMB14","CpMEX1","CpMEX25","CpMEX30","CpMEX9","CpN1","CpP54B96","CpPA01","CpPO222","CpVD57"	0.310146	0.31005	4.69332	0.310068	0.31004	4.69308	258	0
Cp1002B_1567	NA	NA	NA	0.9775	29	Cp1002B,"Cp162","Cp258","Cp262","Cp267","Cp29156","Cp31","Cp32","Cp33","Cp36","Cp48","Cp48252","CpC231","CpCIP5397","CpE19","CpE56","CpFRC41","CpI19","CpI37","CpMB14","CpMEX1","CpMEX25","CpMEX30","CpMEX9","CpN1","CpP54B96","CpPA01","CpPO222","CpVD57"	0.271048	0.27097	9.60637	0.271014	0.27097	9.60623	258	0
Cp1002B_393	NA	NA	NA	0.9777	29	Cp1002B,"Cp162","Cp258","Cp262","Cp267","Cp29156","Cp31","Cp32","Cp33","Cp36","Cp48","Cp48252","CpC231","CpCIP5397","CpE19","CpE56","CpFRC41","CpI19","CpI37","CpMB14","CpMEX1","CpMEX25","CpMEX30","CpMEX9","CpN1","CpP54B96","CpPA01","CpPO222","CpVD57"	0.250437	0.25041	6.9481	0.25041	0.25041	6.94813	258	0
Cp1002B_1077	NA	NA	NA	0.9777	29	Cp1002B,"Cp162","Cp258","Cp262","Cp267","Cp29156","Cp31","Cp32","Cp33","Cp36","Cp48","Cp48252","CpC231","CpCIP5397","CpE19","CpE56","CpFRC41","CpI19","CpI37","CpMB14","CpMEX1","CpMEX25","CpMEX30","CpMEX9","CpN1","CpP54B96","CpPA01","CpPO222","CpVD57"	0.111237	0.11121	4.85639	0.111219	0.11121	4.85632	258	0
Cp1002B_280	NA	NA	NA	0.9777	29	Cp1002B,"Cp162","Cp258","Cp262","Cp267","Cp29156","Cp31","Cp32","Cp33","Cp36","Cp48","Cp48252","CpC231","CpCIP5397","CpE19","CpE56","CpFRC41","CpI19","CpI37","CpMB14","CpMEX1","CpMEX25","CpMEX30","CpMEX9","CpN1","CpP54B96","CpPA01","CpPO222","CpVD57"	0.0237655	0.02371	7.40267	0.02371	0.02371	7.40267	258	0
Cp1002B_853	NA	NA	NA	0.9779	29	Cp1002B,"Cp162","Cp258","Cp262","Cp267","Cp29156","Cp31","Cp32","Cp33","Cp36","Cp48","Cp48252","CpC231","CpCIP5397","CpE19","CpE56","CpFRC41","CpI19","CpI37","CpMB14","CpMEX1","CpMEX25","CpMEX30","CpMEX9","CpN1","CpP54B96","CpPA01","CpPO222","CpVD57"	0.344177	0.34411		0.344117	0.34411		258	0
Cp1002B_1429	NA	NA	NA	0.9779	29	Cp1002B,"Cp162","Cp258","Cp262","Cp267","Cp29156","Cp31","Cp32","Cp33","Cp36","Cp48","Cp48252","CpC231","CpCIP5397","CpE19","CpE56","CpFRC41","CpI19","CpI37","CpMB14","CpMEX1","CpMEX25","CpMEX30","CpMEX9","CpN1","CpP54B96","CpPA01","CpPO222","CpVD57"	0.148577	0.14848	4.41465	0.148531	0.14848	4.41453	258	0
Cp1002B_534	NA	NA	NA	0.978	29	Cp1002B,"Cp162","Cp258","Cp262","Cp267","Cp29156","Cp31","Cp32","Cp33","Cp36","Cp48","Cp48252","CpC231","CpCIP5397","CpE19","CpE56","CpFRC41","CpI19","CpI37","CpMB14","CpMEX1","CpMEX25","CpMEX30","CpMEX9","CpN1","CpP54B96","CpPA01","CpPO222","CpVD57"	0.0722	0.0722	5.29382	1	0.0722	5.29385	258	0
Cp1002B_1392	NA	NA	NA	0.9783	29	Cp1002B,"Cp162","Cp258","Cp262","Cp267","Cp29156","Cp31","Cp32","Cp33","Cp36","Cp48","Cp48252","CpC231","CpCIP5397","CpE19","CpE56","CpFRC41","CpI19","CpI37","CpMB14","CpMEX1","CpMEX25","CpMEX30","CpMEX9","CpN1","CpP54B96","CpPA01","CpPO222","CpVD57"	0.09416	0.09416	6.37828	0.102451	0.0941974	6.38338	258	0
Cp1002B_828	NA	NA	NA	0.9784	19	Cp1002B,"Cp262","Cp29156","Cp31","Cp32","Cp33","Cp36","Cp48","Cp48252","CpC231","CpE56","CpFRC41","CpI19","CpMEX1","CpMEX25","CpN1","CpPA01","CpPO222","CpVD57"	1	1		1	1		256	0
Cp1002B_1082	NA	NA	NA	0.9785	29	Cp1002B,"Cp162","Cp258","Cp262","Cp267","Cp29156","Cp31","Cp32","Cp33","Cp36","Cp48","Cp48252","CpC231","CpCIP5397","CpE19","CpE56","CpFRC41","CpI19","CpI37","CpMB14","CpMEX1","CpMEX25","CpMEX30","CpMEX9","CpN1","CpP54B96","CpPA01","CpPO222","CpVD57"	0.282071	0.28199	6.92684	0.282012	0.28199	6.92669	258	0
Cp1002B_1702	NA	NA	NA	0.9785	29	Cp1002B,"Cp162","Cp258","Cp262","Cp267","Cp29156","Cp31","Cp32","Cp33","Cp36","Cp48","Cp48252","CpC231","CpCIP5397","CpE19","CpE56","CpFRC41","CpI19","CpI37","CpMB14","CpMEX1","CpMEX25","CpMEX30","CpMEX9","CpN1","CpP54B96","CpPA01","CpPO222","CpVD57"	0.656441	0.31914	1.31582	0.46844	0.31914	1.31584	258	0
Cp1002B_273	NA	NA	NA	0.9786	19	Cp1002B,"Cp162","Cp262","Cp267","Cp29156","Cp48252","CpC231","CpE56","CpFRC41","CpI19","CpI37","CpMEX1","CpMEX25","CpMEX9","CpN1","CpP54B96","CpPA01","CpPO222","CpVD57"	0.101324	0.1013	5.03368	0.101319	0.10131	5.03369	258	0
Cp1002B_708	NA	NA	NA	0.9787	29	Cp1002B,"Cp162","Cp258","Cp262","Cp267","Cp29156","Cp31","Cp32","Cp33","Cp36","Cp48","Cp48252","CpC231","CpCIP5397","CpE19","CpE56","CpFRC41","CpI19","CpI37","CpMB14","CpMEX1","CpMEX25","CpMEX30","CpMEX9","CpN1","CpP54B96","CpPA01","CpPO222","CpVD57"	0.091606	0.09154	3.9581	0.0915582	0.09154	3.95813	258	0
Cp1002B_744	NA	NA	NA	0.9788	29	Cp1002B,"Cp162","Cp258","Cp262","Cp267","Cp29156","Cp31","Cp32","Cp33","Cp36","Cp48","Cp48252","CpC231","CpCIP5397","CpE19","CpE56","CpFRC41","CpI19","CpI37","CpMB14","CpMEX1","CpMEX25","CpMEX30","CpMEX9","CpN1","CpP54B96","CpPA01","CpPO222","CpVD57"	0.506807	0.13725		0.281	0.13726		258	0
Cp1002B_1528	NA	NA	NA	0.979	29	Cp1002B,"Cp162","Cp258","Cp262","Cp267","Cp29156","Cp31","Cp32","Cp33","Cp36","Cp48","Cp48252","CpC231","CpCIP5397","CpE19","CpE56","CpFRC41","CpI19","CpI37","CpMB14","CpMEX1","CpMEX25","CpMEX30","CpMEX9","CpN1","CpP54B96","CpPA01","CpPO222","CpVD57"	0.560458	0.19913	2.16366	0.33208	0.19913	2.16367	2306	0
Cp1002B_528	NA	NA	NA	0.9793	29	Cp1002B,"Cp162","Cp258","Cp262","Cp267","Cp29156","Cp31","Cp32","Cp33","Cp36","Cp48","Cp48252","CpC231","CpCIP5397","CpE19","CpE56","CpFRC41","CpI19","CpI37","CpMB14","CpMEX1","CpMEX25","CpMEX30","CpMEX9","CpN1","CpP54B96","CpPA01","CpPO222","CpVD57"	0.08509	0.08509	8.39176	0.0851083	0.08509	8.39184	258	0
Cp1002B_642	NA	NA	NA	0.9793	29	Cp1002B,"Cp162","Cp258","Cp262","Cp267","Cp29156","Cp31","Cp32","Cp33","Cp36","Cp48","Cp48252","CpC231","CpCIP5397","CpE19","CpE56","CpFRC41","CpI19","CpI37","CpMB14","CpMEX1","CpMEX25","CpMEX30","CpMEX9","CpN1","CpP54B96","CpPA01","CpPO222","CpVD57"	0.251911	0.049761		0.0463672	0.04631		2306	0
Cp1002B_595	NA	NA	NA	0.9794	29	Cp1002B,"Cp162","Cp258","Cp262","Cp267","Cp29156","Cp31","Cp32","Cp33","Cp36","Cp48","Cp48252","CpC231","CpCIP5397","CpE19","CpE56","CpFRC41","CpI19","CpI37","CpMB14","CpMEX1","CpMEX25","CpMEX30","CpMEX9","CpN1","CpP54B96","CpPA01","CpPO222","CpVD57"	0	0		0	0		258	0
Cp1002B_1173	NA	NA	NA	0.9794	29	Cp1002B,"Cp162","Cp258","Cp262","Cp267","Cp29156","Cp31","Cp32","Cp33","Cp36","Cp48","Cp48252","CpC231","CpCIP5397","CpE19","CpE56","CpFRC41","CpI19","CpI37","CpMB14","CpMEX1","CpMEX25","CpMEX30","CpMEX9","CpN1","CpP54B96","CpPA01","CpPO222","CpVD57"	0.06365	0.06365	1.15341	0.06365	0.06365	1.15342	258	0
Cp1002B_1396	NA	NA	NA	0.9795	29	Cp1002B,"Cp162","Cp258","Cp262","Cp267","Cp29156","Cp31","Cp32","Cp33","Cp36","Cp48","Cp48252","CpC231","CpCIP5397","CpE19","CpE56","CpFRC41","CpI19","CpI37","CpMB14","CpMEX1","CpMEX25","CpMEX30","CpMEX9","CpN1","CpP54B96","CpPA01","CpPO222","CpVD57"	0.15006	0.15006	2.27508	0.150068	0.15006	2.27509	258	0
Cp1002B_140	NA	NA	NA	0.9796	29	Cp1002B,"Cp162","Cp258","Cp262","Cp267","Cp29156","Cp31","Cp32","Cp33","Cp36","Cp48","Cp48252","CpC231","CpCIP5397","CpE19","CpE56","CpFRC41","CpI19","CpI37","CpMB14","CpMEX1","CpMEX25","CpMEX30","CpMEX9","CpN1","CpP54B96","CpPA01","CpPO222","CpVD57"	0.0218465	0.02175		0.0217793	0.02175		258	0
Cp1002B_329	NA	NA	NA	0.9797	29	Cp1002B,"Cp162","Cp258","Cp262","Cp267","Cp29156","Cp31","Cp32","Cp33","Cp36","Cp48","Cp48252","CpC231","CpCIP5397","CpE19","CpE56","CpFRC41","CpI19","CpI37","CpMB14","CpMEX1","CpMEX25","CpMEX30","CpMEX9","CpN1","CpP54B96","CpPA01","CpPO222","CpVD57"	0.154248	0.15413	5.4744	0.154154	0.15412	5.4744	258	0
Cp1002B_2077	NA	NA	NA	0.9798	29	Cp1002B,"Cp162","Cp258","Cp262","Cp267","Cp29156","Cp31","Cp32","Cp33","Cp36","Cp48","Cp48252","CpC231","CpCIP5397","CpE19","CpE56","CpFRC41","CpI19","CpI37","CpMB14","CpMEX1","CpMEX25","CpMEX30","CpMEX9","CpN1","CpP54B96","CpPA01","CpPO222","CpVD57"	0.536357	0.18831		0.31638	0.1883		258	0
Cp1002B_536	NA	NA	NA	0.9798	15	Cp1002B,"Cp267","Cp48252","CpC231","CpE56","CpFRC41","CpI19","CpMEX1","CpMEX25","CpMEX9","CpN1","CpP54B96","CpPA01","CpPO222","CpVD57"	1	0		0.521426	0.417686	2	256	0
Cp1002B_1474	NA	NA	NA	0.9799	29	Cp1002B,"Cp162","Cp258","Cp262","Cp267","Cp29156","Cp31","Cp32","Cp33","Cp36","Cp48","Cp48252","CpC231","CpCIP5397","CpE19","CpE56","CpFRC41","CpI19","CpI37","CpMB14","CpMEX1","CpMEX25","CpMEX30","CpMEX9","CpN1","CpP54B96","CpPA01","CpPO222","CpVD57"	0.718933	0.38899		0.50661	0.38899		258	0
Cp1002B_1123	NA	NA	NA	0.98	29	Cp1002B,"Cp162","Cp258","Cp262","Cp267","Cp29156","Cp31","Cp32","Cp33","Cp36","Cp48","Cp48252","CpC231","CpCIP5397","CpE19","CpE56","CpFRC41","CpI19","CpI37","CpMB14","CpMEX1","CpMEX25","CpMEX30","CpMEX9","CpN1","CpP54B96","CpPA01","CpPO222","CpVD57"	0	0	5.40445	0	0	5.40442	258	0
Cp1002B_46	NA	NA	NA	0.9801	29	Cp1002B,"Cp162","Cp258","Cp262","Cp267","Cp29156","Cp31","Cp32","Cp33","Cp36","Cp48","Cp48252","CpC231","CpCIP5397","CpE19","CpE56","CpFRC41","CpI19","CpI37","CpMB14","CpMEX1","CpMEX25","CpMEX30","CpMEX9","CpN1","CpP54B96","CpPA01","CpPO222","CpVD57"	0.12805	0.12803		0.128039	0.12803		258	0
Cp1002B_2172	NA	NA	NA	0.9801	29	Cp1002B,"Cp162","Cp258","Cp262","Cp267","Cp29156","Cp31","Cp32","Cp33","Cp36","Cp48","Cp48252","CpC231","CpCIP5397","CpE19","CpE56","CpFRC41","CpI19","CpI37","CpMB14","CpMEX1","CpMEX25","CpMEX30","CpMEX9","CpN1","CpP54B96","CpPA01","CpPO222","CpVD57"	0.24481	0.24481	3.16711	0.66717	0.24481	3.16705	258	0
Cp1002B_1129	NA	NA	NA	0.9801	29	Cp1002B,"Cp162","Cp258","Cp262","Cp267","Cp29156","Cp31","Cp32","Cp33","Cp36","Cp48","Cp48252","CpC231","CpCIP5397","CpE19","CpE56","CpFRC41","CpI19","CpI37","CpMB14","CpMEX1","CpMEX25","CpMEX30","CpMEX9","CpN1","CpP54B96","CpPA01","CpPO222","CpVD57"	0.42775	0.42775		0.42776	0.42776		258	0
Cp1002B_89	NA	NA	NA	0.9802	29	Cp1002B,"Cp162","Cp258","Cp262","Cp267","Cp29156","Cp31","Cp32","Cp33","Cp36","Cp48","Cp48252","CpC231","CpCIP5397","CpE19","CpE56","CpFRC41","CpI19","CpI37","CpMB14","CpMEX1","CpMEX25","CpMEX30","CpMEX9","CpN1","CpP54B96","CpPA01","CpPO222","CpVD57"	0.228318	0.2283	2.62388	0.2283	0.2283	2.62385	258	0
Cp1002B_312	NA	NA	NA	0.9803	29	Cp1002B,"Cp162","Cp258","Cp262","Cp267","Cp29156","Cp31","Cp32","Cp33","Cp36","Cp48","Cp48252","CpC231","CpCIP5397","CpE19","CpE56","CpFRC41","CpI19","CpI37","CpMB14","CpMEX1","CpMEX25","CpMEX30","CpMEX9","CpN1","CpP54B96","CpPA01","CpPO222","CpVD57"	0.112089	0.102205	9.72765	0.104523	0.102207	9.72739	258	0
Cp1002B_644	NA	NA	NA	0.9803	29	Cp1002B,"Cp162","Cp258","Cp262","Cp267","Cp29156","Cp31","Cp32","Cp33","Cp36","Cp48","Cp48252","CpC231","CpCIP5397","CpE19","CpE56","CpFRC41","CpI19","CpI37","CpMB14","CpMEX1","CpMEX25","CpMEX30","CpMEX9","CpN1","CpP54B96","CpPA01","CpPO222","CpVD57"	0.273884	0.27378		0.274281	0.27378		258	0
Cp1002B_558	NA	NA	NA	0.9804	29	Cp1002B,"Cp162","Cp258","Cp262","Cp267","Cp29156","Cp31","Cp32","Cp33","Cp36","Cp48","Cp48252","CpC231","CpCIP5397","CpE19","CpE56","CpFRC41","CpI19","CpI37","CpMB14","CpMEX1","CpMEX25","CpMEX30","CpMEX9","CpN1","CpP54B96","CpPA01","CpPO222","CpVD57"	0.02687	0.02687	4.22861	0.02687	0.02687	4.22865	258	0
Cp1002B_1383	NA	NA	NA	0.9805	29	Cp1002B,"Cp162","Cp258","Cp262","Cp267","Cp29156","Cp31","Cp32","Cp33","Cp36","Cp48","Cp48252","CpC231","CpCIP5397","CpE19","CpE56","CpFRC41","CpI19","CpI37","CpMB14","CpMEX1","CpMEX25","CpMEX30","CpMEX9","CpN1","CpP54B96","CpPA01","CpPO222","CpVD57"	0.469989	0.46987	6.5221	0.46986	0.46986	6.5221	3330	0
Cp1002B_1853	NA	NA	NA	0.9806	29	Cp1002B,"Cp162","Cp258","Cp262","Cp267","Cp29156","Cp31","Cp32","Cp33","Cp36","Cp48","Cp48252","CpC231","CpCIP5397","CpE19","CpE56","CpFRC41","CpI19","CpI37","CpMB14","CpMEX1","CpMEX25","CpMEX30","CpMEX9","CpN1","CpP54B96","CpPA01","CpPO222","CpVD57"	0.100209	0.1002	5.80456	0.100218	0.1002	5.80452	258	0
Cp1002B_1719	NA	NA	NA	0.9806	29	Cp1002B,"Cp162","Cp258","Cp262","Cp267","Cp29156","Cp31","Cp32","Cp33","Cp36","Cp48","Cp48252","CpC231","CpCIP5397","CpE19","CpE56","CpFRC41","CpI19","CpI37","CpMB14","CpMEX1","CpMEX25","CpMEX30","CpMEX9","CpN1","CpP54B96","CpPA01","CpPO222","CpVD57"	0.28561	0.28561	3.40762	0.285634	0.28562	3.40762	258	0
Cp1002B_1690	NA	NA	NA	0.9806	16	Cp1002B,"Cp267","Cp29156","Cp48252","CpC231","CpE56","CpFRC41","CpI19","CpMEX1","CpMEX25","CpMEX9","CpN1","CpP54B96","CpPA01","CpPO222","CpVD57"	0.13703	0.13703	0.0001	0.580299	0.477087	2.00014	258	0
Cp1002B_98	NA	NA	NA	0.9806	29	Cp1002B,"Cp162","Cp258","Cp262","Cp267","Cp29156","Cp31","Cp32","Cp33","Cp36","Cp48","Cp48252","CpC231","CpCIP5397","CpE19","CpE56","CpFRC41","CpI19","CpI37","CpMB14","CpMEX1","CpMEX25","CpMEX30","CpMEX9","CpN1","CpP54B96","CpPA01","CpPO222","CpVD57"	0.12648	0.12648	5.00423	0.12649	0.12649	5.00423	258	0
Cp1002B_607	NA	NA	NA	0.9807	29	Cp1002B,"Cp162","Cp258","Cp262","Cp267","Cp29156","Cp31","Cp32","Cp33","Cp36","Cp48","Cp48252","CpC231","CpCIP5397","CpE19","CpE56","CpFRC41","CpI19","CpI37","CpMB14","CpMEX1","CpMEX25","CpMEX30","CpMEX9","CpN1","CpP54B96","CpPA01","CpPO222","CpVD57"	0.166034	0.16592		0.165945	0.16592		258	0
Cp1002B_1858	NA	NA	NA	0.9807	29	Cp1002B,"Cp162","Cp258","Cp262","Cp267","Cp29156","Cp31","Cp32","Cp33","Cp36","Cp48","Cp48252","CpC231","CpCIP5397","CpE19","CpE56","CpFRC41","CpI19","CpI37","CpMB14","CpMEX1","CpMEX25","CpMEX30","CpMEX9","CpN1","CpP54B96","CpPA01","CpPO222","CpVD57"	0.06068	0.06068	2.73406	0.0607082	0.06068	2.73408	258	0
Cp1002B_466	NA	NA	NA	0.9807	29	Cp1002B,"Cp162","Cp258","Cp262","Cp267","Cp29156","Cp31","Cp32","Cp33","Cp36","Cp48","Cp48252","CpC231","CpCIP5397","CpE19","CpE56","CpFRC41","CpI19","CpI37","CpMB14","CpMEX1","CpMEX25","CpMEX30","CpMEX9","CpN1","CpP54B96","CpPA01","CpPO222","CpVD57"	0.317729	0.31765	4.00605	0.317664	0.31765	4.00594	258	0
Cp1002B_1195	NA	NA	NA	0.9808	16	Cp1002B,"Cp267","Cp29156","Cp48252","CpC231","CpE56","CpFRC41","CpI19","CpMEX1","CpMEX25","CpMEX9","CpN1","CpP54B96","CpPA01","CpPO222","CpVD57"	0.664556	0.66446	0.75809	0.66449	0.66446	0.75809	258	0
Cp1002B_1202	NA	NA	NA	0.9808	16	Cp1002B,"Cp267","Cp29156","Cp48252","CpC231","CpE56","CpFRC41","CpI19","CpMEX1","CpMEX25","CpMEX9","CpN1","CpP54B96","CpPA01","CpPO222","CpVD57"	1	1		1	1		1280	0
Cp1002B_1767	NA	NA	NA	0.9809	29	Cp1002B,"Cp162","Cp258","Cp262","Cp267","Cp29156","Cp31","Cp32","Cp33","Cp36","Cp48","Cp48252","CpC231","CpCIP5397","CpE19","CpE56","CpFRC41","CpI19","CpI37","CpMB14","CpMEX1","CpMEX25","CpMEX30","CpMEX9","CpN1","CpP54B96","CpPA01","CpPO222","CpVD57"	0.195225	0.1952	4.24436	0.1952	0.1952	4.24436	258	0
Cp1002B_128	NA	NA	NA	0.9809	29	Cp1002B,"Cp162","Cp258","Cp262","Cp267","Cp29156","Cp31","Cp32","Cp33","Cp36","Cp48","Cp48252","CpC231","CpCIP5397","CpE19","CpE56","CpFRC41","CpI19","CpI37","CpMB14","CpMEX1","CpMEX25","CpMEX30","CpMEX9","CpN1","CpP54B96","CpPA01","CpPO222","CpVD57"	0.09599	0.09598	7.93298	0.20556	0.09598	7.9319	258	0
Cp1002B_91	NA	NA	NA	0.9809	29	Cp1002B,"Cp162","Cp258","Cp262","Cp267","Cp29156","Cp31","Cp32","Cp33","Cp36","Cp48","Cp48252","CpC231","CpCIP5397","CpE19","CpE56","CpFRC41","CpI19","CpI37","CpMB14","CpMEX1","CpMEX25","CpMEX30","CpMEX9","CpN1","CpP54B96","CpPA01","CpPO222","CpVD57"	0	0		0	0		258	0
Cp1002B_2191	NA	NA	NA	0.9809	29	Cp1002B,"Cp162","Cp258","Cp262","Cp267","Cp29156","Cp31","Cp32","Cp33","Cp36","Cp48","Cp48252","CpC231","CpCIP5397","CpE19","CpE56","CpFRC41","CpI19","CpI37","CpMB14","CpMEX1","CpMEX25","CpMEX30","CpMEX9","CpN1","CpP54B96","CpPA01","CpPO222","CpVD57"	0.491748	0.12179	4.79388	0.14928	0.1218	4.79352	258	0
Cp1002B_1435	NA	NA	NA	0.981	29	Cp1002B,"Cp162","Cp258","Cp262","Cp267","Cp29156","Cp31","Cp32","Cp33","Cp36","Cp48","Cp48252","CpC231","CpCIP5397","CpE19","CpE56","CpFRC41","CpI19","CpI37","CpMB14","CpMEX1","CpMEX25","CpMEX30","CpMEX9","CpN1","CpP54B96","CpPA01","CpPO222","CpVD57"	0.31066	0.31066		0.31067	0.31067		258	0
Cp1002B_1476	NA	NA	NA	0.981	29	Cp1002B,"Cp162","Cp258","Cp262","Cp267","Cp29156","Cp31","Cp32","Cp33","Cp36","Cp48","Cp48252","CpC231","CpCIP5397","CpE19","CpE56","CpFRC41","CpI19","CpI37","CpMB14","CpMEX1","CpMEX25","CpMEX30","CpMEX9","CpN1","CpP54B96","CpPA01","CpPO222","CpVD57"	0.20549	0.20549		0.205498	0.20549		258	0
Cp1002B_1565	NA	NA	NA	0.981	29	Cp1002B,"Cp162","Cp258","Cp262","Cp267","Cp29156","Cp31","Cp32","Cp33","Cp36","Cp48","Cp48252","CpC231","CpCIP5397","CpE19","CpE56","CpFRC41","CpI19","CpI37","CpMB14","CpMEX1","CpMEX25","CpMEX30","CpMEX9","CpN1","CpP54B96","CpPA01","CpPO222","CpVD57"	0.08008	0.08008	3.47529	0.0820218	0.08009	3.47241	258	0
Cp1002B_2173	NA	NA	NA	0.9811	29	Cp1002B,"Cp162","Cp258","Cp262","Cp267","Cp29156","Cp31","Cp32","Cp33","Cp36","Cp48","Cp48252","CpC231","CpCIP5397","CpE19","CpE56","CpFRC41","CpI19","CpI37","CpMB14","CpMEX1","CpMEX25","CpMEX30","CpMEX9","CpN1","CpP54B96","CpPA01","CpPO222","CpVD57"	0.929591	0.4094	9.34127	0.52904	0.40941	9.34129	256	0
Cp1002B_387	NA	NA	NA	0.9813	29	Cp1002B,"Cp162","Cp258","Cp262","Cp267","Cp29156","Cp31","Cp32","Cp33","Cp36","Cp48","Cp48252","CpC231","CpCIP5397","CpE19","CpE56","CpFRC41","CpI19","CpI37","CpMB14","CpMEX1","CpMEX25","CpMEX30","CpMEX9","CpN1","CpP54B96","CpPA01","CpPO222","CpVD57"	0.281495	0.07241	2.57747	0.578559	0.480018	2	258	0
Cp1002B_2006	NA	NA	NA	0.9815	29	Cp1002B,"Cp162","Cp258","Cp262","Cp267","Cp29156","Cp31","Cp32","Cp33","Cp36","Cp48","Cp48252","CpC231","CpCIP5397","CpE19","CpE56","CpFRC41","CpI19","CpI37","CpMB14","CpMEX1","CpMEX25","CpMEX30","CpMEX9","CpN1","CpP54B96","CpPA01","CpPO222","CpVD57"	0.03622	0.03622	2.11084	0.03622	0.03622	2.11081	258	0
Cp1002B_994	NA	NA	NA	0.9815	29	Cp1002B,"Cp162","Cp258","Cp262","Cp267","Cp29156","Cp31","Cp32","Cp33","Cp36","Cp48","Cp48252","CpC231","CpCIP5397","CpE19","CpE56","CpFRC41","CpI19","CpI37","CpMB14","CpMEX1","CpMEX25","CpMEX30","CpMEX9","CpN1","CpP54B96","CpPA01","CpPO222","CpVD57"	0	0	3.31096	0	0	3.31094	258	0
Cp1002B_1165	NA	NA	NA	0.9816	29	Cp1002B,"Cp162","Cp258","Cp262","Cp267","Cp29156","Cp31","Cp32","Cp33","Cp36","Cp48","Cp48252","CpC231","CpCIP5397","CpE19","CpE56","CpFRC41","CpI19","CpI37","CpMB14","CpMEX1","CpMEX25","CpMEX30","CpMEX9","CpN1","CpP54B96","CpPA01","CpPO222","CpVD57"	0.485027	0.48498		0.48499	0.48499		258	0
Cp1002B_1577	NA	NA	NA	0.9816	29	Cp1002B,"Cp162","Cp258","Cp262","Cp267","Cp29156","Cp31","Cp32","Cp33","Cp36","Cp48","Cp48252","CpC231","CpCIP5397","CpE19","CpE56","CpFRC41","CpI19","CpI37","CpMB14","CpMEX1","CpMEX25","CpMEX30","CpMEX9","CpN1","CpP54B96","CpPA01","CpPO222","CpVD57"	0.454301	0.08452	5.69862	0.1812	0.08453	5.69861	258	0
Cp1002B_1213	NA	NA	NA	0.9817	16	Cp1002B,"Cp267","Cp29156","Cp48252","CpC231","CpE56","CpFRC41","CpI19","CpMEX1","CpMEX25","CpMEX9","CpN1","CpP54B96","CpPA01","CpPO222","CpVD57"	1	0	7.33897	0.31597	0.18992	2.00313	256	0
Cp1002B_1716	NA	NA	NA	0.9817	29	Cp1002B,"Cp162","Cp258","Cp262","Cp267","Cp29156","Cp31","Cp32","Cp33","Cp36","Cp48","Cp48252","CpC231","CpCIP5397","CpE19","CpE56","CpFRC41","CpI19","CpI37","CpMB14","CpMEX1","CpMEX25","CpMEX30","CpMEX9","CpN1","CpP54B96","CpPA01","CpPO222","CpVD57"	0.202385	0.20232	9.48684	0.202352	0.20232	9.48705	258	0
Cp1002B_142	NA	NA	NA	0.9819	29	Cp1002B,"Cp162","Cp258","Cp262","Cp267","Cp29156","Cp31","Cp32","Cp33","Cp36","Cp48","Cp48252","CpC231","CpCIP5397","CpE19","CpE56","CpFRC41","CpI19","CpI37","CpMB14","CpMEX1","CpMEX25","CpMEX30","CpMEX9","CpN1","CpP54B96","CpPA01","CpPO222","CpVD57"	0.551124	0.13434	5.32218	0.25911	0.13433	5.32212	258	0
Cp1002B_588	NA	NA	NA	0.9819	29	Cp1002B,"Cp162","Cp258","Cp262","Cp267","Cp29156","Cp31","Cp32","Cp33","Cp36","Cp48","Cp48252","CpC231","CpCIP5397","CpE19","CpE56","CpFRC41","CpI19","CpI37","CpMB14","CpMEX1","CpMEX25","CpMEX30","CpMEX9","CpN1","CpP54B96","CpPA01","CpPO222","CpVD57"	0.17117	0.17117	3.07634	0.171178	0.17117	3.07633	258	0
Cp1002B_742	NA	NA	NA	0.982	29	Cp1002B,"Cp162","Cp258","Cp262","Cp267","Cp29156","Cp31","Cp32","Cp33","Cp36","Cp48","Cp48252","CpC231","CpCIP5397","CpE19","CpE56","CpFRC41","CpI19","CpI37","CpMB14","CpMEX1","CpMEX25","CpMEX30","CpMEX9","CpN1","CpP54B96","CpPA01","CpPO222","CpVD57"	0.0873637	0.08734	9.23141	0.08734	0.08734	9.23091	258	0
Cp1002B_745	NA	NA	NA	0.982	29	Cp1002B,"Cp162","Cp258","Cp262","Cp267","Cp29156","Cp31","Cp32","Cp33","Cp36","Cp48","Cp48252","CpC231","CpCIP5397","CpE19","CpE56","CpFRC41","CpI19","CpI37","CpMB14","CpMEX1","CpMEX25","CpMEX30","CpMEX9","CpN1","CpP54B96","CpPA01","CpPO222","CpVD57"	0.180649	0.17988	3.576	0.179888	0.17988	3.57598	258	0
Cp1002B_978	NA	NA	NA	0.982	29	Cp1002B,"Cp162","Cp258","Cp262","Cp267","Cp29156","Cp31","Cp32","Cp33","Cp36","Cp48","Cp48252","CpC231","CpCIP5397","CpE19","CpE56","CpFRC41","CpI19","CpI37","CpMB14","CpMEX1","CpMEX25","CpMEX30","CpMEX9","CpN1","CpP54B96","CpPA01","CpPO222","CpVD57"	0	0		1	0.27256		258	0
Cp1002B_1974	NA	NA	NA	0.982	29	Cp1002B,"Cp162","Cp258","Cp262","Cp267","Cp29156","Cp31","Cp32","Cp33","Cp36","Cp48","Cp48252","CpC231","CpCIP5397","CpE19","CpE56","CpFRC41","CpI19","CpI37","CpMB14","CpMEX1","CpMEX25","CpMEX30","CpMEX9","CpN1","CpP54B96","CpPA01","CpPO222","CpVD57"	0.0786439	0.0703179		0.0703279	0.0703		258	0
Cp1002B_398	NA	NA	NA	0.9821	29	Cp1002B,"Cp162","Cp258","Cp262","Cp267","Cp29156","Cp31","Cp32","Cp33","Cp36","Cp48","Cp48252","CpC231","CpCIP5397","CpE19","CpE56","CpFRC41","CpI19","CpI37","CpMB14","CpMEX1","CpMEX25","CpMEX30","CpMEX9","CpN1","CpP54B96","CpPA01","CpPO222","CpVD57"	0.0385752	0.03849	9.66302	0.0385477	0.03849	9.66304	258	0
Cp1002B_1426	NA	NA	NA	0.9822	29	Cp1002B,"Cp162","Cp258","Cp262","Cp267","Cp29156","Cp31","Cp32","Cp33","Cp36","Cp48","Cp48252","CpC231","CpCIP5397","CpE19","CpE56","CpFRC41","CpI19","CpI37","CpMB14","CpMEX1","CpMEX25","CpMEX30","CpMEX9","CpN1","CpP54B96","CpPA01","CpPO222","CpVD57"	0.07198	0.07198	4.03576	0.07198	0.07198	4.0357	258	0
Cp1002B_1876	NA	NA	NA	0.9822	29	Cp1002B,"Cp162","Cp258","Cp262","Cp267","Cp29156","Cp31","Cp32","Cp33","Cp36","Cp48","Cp48252","CpC231","CpCIP5397","CpE19","CpE56","CpFRC41","CpI19","CpI37","CpMB14","CpMEX1","CpMEX25","CpMEX30","CpMEX9","CpN1","CpP54B96","CpPA01","CpPO222","CpVD57"	0.235273	0.23525	2.09806	0.23525	0.23525	2.09804	258	0
Cp1002B_1021	NA	NA	NA	0.9823	29	Cp1002B,"Cp162","Cp258","Cp262","Cp267","Cp29156","Cp31","Cp32","Cp33","Cp36","Cp48","Cp48252","CpC231","CpCIP5397","CpE19","CpE56","CpFRC41","CpI19","CpI37","CpMB14","CpMEX1","CpMEX25","CpMEX30","CpMEX9","CpN1","CpP54B96","CpPA01","CpPO222","CpVD57"	0.140366	0.14034	4.60846	0.140357	0.14034	4.60848	258	0
Cp1002B_665	NA	NA	NA	0.9823	15	Cp1002B,"Cp267","Cp29156","Cp48252","CpC231","CpFRC41","CpI19","CpMEX1","CpMEX25","CpMEX9","CpN1","CpP54B96","CpPA01","CpPO222","CpVD57"	0	0		0	0		258	0
Cp1002B_2200	NA	NA	NA	0.9824	29	Cp1002B,"Cp162","Cp258","Cp262","Cp267","Cp29156","Cp31","Cp32","Cp33","Cp36","Cp48","Cp48252","CpC231","CpCIP5397","CpE19","CpE56","CpFRC41","CpI19","CpI37","CpMB14","CpMEX1","CpMEX25","CpMEX30","CpMEX9","CpN1","CpP54B96","CpPA01","CpPO222","CpVD57"	0.21491	0.21491		0.21491	0.21491		258	0
Cp1002B_662	NA	NA	NA	0.9824	29	Cp1002B,"Cp162","Cp258","Cp262","Cp267","Cp29156","Cp31","Cp32","Cp33","Cp36","Cp48","Cp48252","CpC231","CpCIP5397","CpE19","CpE56","CpFRC41","CpI19","CpI37","CpMB14","CpMEX1","CpMEX25","CpMEX30","CpMEX9","CpN1","CpP54B96","CpPA01","CpPO222","CpVD57"	0.292967	0.18235	5.25873	0.59441	0.18236	5.25865	258	0
Cp1002B_185	NA	NA	NA	0.9824	15	Cp1002B,"Cp267","Cp29156","Cp48252","CpC231","CpE56","CpFRC41","CpI19","CpMEX25","CpMEX9","CpN1","CpP54B96","CpPA01","CpPO222","CpVD57"	0	0		0	0		258	0
Cp1002B_1398	NA	NA	NA	0.9825	29	Cp1002B,"Cp162","Cp258","Cp262","Cp267","Cp29156","Cp31","Cp32","Cp33","Cp36","Cp48","Cp48252","CpC231","CpCIP5397","CpE19","CpE56","CpFRC41","CpI19","CpI37","CpMB14","CpMEX1","CpMEX25","CpMEX30","CpMEX9","CpN1","CpP54B96","CpPA01","CpPO222","CpVD57"	0.0687561	0.0685893	9.16373	0.0686086	0.06859	9.16371	258	0
Cp1002B_96	NA	NA	NA	0.9826	29	Cp1002B,"Cp162","Cp258","Cp262","Cp267","Cp29156","Cp31","Cp32","Cp33","Cp36","Cp48","Cp48252","CpC231","CpCIP5397","CpE19","CpE56","CpFRC41","CpI19","CpI37","CpMB14","CpMEX1","CpMEX25","CpMEX30","CpMEX9","CpN1","CpP54B96","CpPA01","CpPO222","CpVD57"	0.294034	0.29397	4.62958	0.293981	0.29396	4.62956	258	0
Cp1002B_1072	NA	NA	NA	0.9826	29	Cp1002B,"Cp162","Cp258","Cp262","Cp267","Cp29156","Cp31","Cp32","Cp33","Cp36","Cp48","Cp48252","CpC231","CpCIP5397","CpE19","CpE56","CpFRC41","CpI19","CpI37","CpMB14","CpMEX1","CpMEX25","CpMEX30","CpMEX9","CpN1","CpP54B96","CpPA01","CpPO222","CpVD57"	0.36139	0.27728	2.65435	0.28663	0.27728	2.65434	258	0
Cp1002B_1957	NA	NA	NA	0.9826	29	Cp1002B,"Cp162","Cp258","Cp262","Cp267","Cp29156","Cp31","Cp32","Cp33","Cp36","Cp48","Cp48252","CpC231","CpCIP5397","CpE19","CpE56","CpFRC41","CpI19","CpI37","CpMB14","CpMEX1","CpMEX25","CpMEX30","CpMEX9","CpN1","CpP54B96","CpPA01","CpPO222","CpVD57"	0.27474	0.27466	4.95078	0.274679	0.27465	4.95073	258	0
Cp1002B_1262	NA	NA	NA	0.9826	29	Cp1002B,"Cp162","Cp258","Cp262","Cp267","Cp29156","Cp31","Cp32","Cp33","Cp36","Cp48","Cp48252","CpC231","CpCIP5397","CpE19","CpE56","CpFRC41","CpI19","CpI37","CpMB14","CpMEX1","CpMEX25","CpMEX30","CpMEX9","CpN1","CpP54B96","CpPA01","CpPO222","CpVD57"	0.307311	0.06509	2.24724	0.18431	0.06509	2.24723	258	0
Cp1002B_1132	NA	NA	NA	0.9828	29	Cp1002B,"Cp162","Cp258","Cp262","Cp267","Cp29156","Cp31","Cp32","Cp33","Cp36","Cp48","Cp48252","CpC231","CpCIP5397","CpE19","CpE56","CpFRC41","CpI19","CpI37","CpMB14","CpMEX1","CpMEX25","CpMEX30","CpMEX9","CpN1","CpP54B96","CpPA01","CpPO222","CpVD57"	0.0274104	0.02739	3.40532	0.0274095	0.02739	3.40531	258	0
Cp1002B_681	NA	NA	NA	0.9828	29	Cp1002B,"Cp162","Cp258","Cp262","Cp267","Cp29156","Cp31","Cp32","Cp33","Cp36","Cp48","Cp48252","CpC231","CpCIP5397","CpE19","CpE56","CpFRC41","CpI19","CpI37","CpMB14","CpMEX1","CpMEX25","CpMEX30","CpMEX9","CpN1","CpP54B96","CpPA01","CpPO222","CpVD57"	0.349021	0.34846	3.4481	0.348467	0.34846	3.44808	2306	0
Cp1002B_1153	NA	NA	NA	0.9828	29	Cp1002B,"Cp162","Cp258","Cp262","Cp267","Cp29156","Cp31","Cp32","Cp33","Cp36","Cp48","Cp48252","CpC231","CpCIP5397","CpE19","CpE56","CpFRC41","CpI19","CpI37","CpMB14","CpMEX1","CpMEX25","CpMEX30","CpMEX9","CpN1","CpP54B96","CpPA01","CpPO222","CpVD57"	0.0836	0.0836	2.80442	0.0836092	0.0836	2.80443	258	0
Cp1002B_370	NA	NA	NA	0.9829	29	Cp1002B,"Cp162","Cp258","Cp262","Cp267","Cp29156","Cp31","Cp32","Cp33","Cp36","Cp48","Cp48252","CpC231","CpCIP5397","CpE19","CpE56","CpFRC41","CpI19","CpI37","CpMB14","CpMEX1","CpMEX25","CpMEX30","CpMEX9","CpN1","CpP54B96","CpPA01","CpPO222","CpVD57"	0.38809	0.38809		0.38809	0.38809		2306	0
Cp1002B_148	NA	NA	NA	0.9829	29	Cp1002B,"Cp162","Cp258","Cp262","Cp267","Cp29156","Cp31","Cp32","Cp33","Cp36","Cp48","Cp48252","CpC231","CpCIP5397","CpE19","CpE56","CpFRC41","CpI19","CpI37","CpMB14","CpMEX1","CpMEX25","CpMEX30","CpMEX9","CpN1","CpP54B96","CpPA01","CpPO222","CpVD57"	0.102924	0.10282		0.105276	0.102827		258	0
Cp1002B_1521	NA	NA	NA	0.9831	29	Cp1002B,"Cp162","Cp258","Cp262","Cp267","Cp29156","Cp31","Cp32","Cp33","Cp36","Cp48","Cp48252","CpC231","CpCIP5397","CpE19","CpE56","CpFRC41","CpI19","CpI37","CpMB14","CpMEX1","CpMEX25","CpMEX30","CpMEX9","CpN1","CpP54B96","CpPA01","CpPO222","CpVD57"	0.228961	0.2288	6.59412	0.228839	0.2288	6.59415	258	0
Cp1002B_1200	NA	NA	NA	0.9831	16	Cp1002B,"Cp267","Cp29156","Cp48252","CpC231","CpE56","CpFRC41","CpI19","CpMEX1","CpMEX25","CpMEX9","CpN1","CpP54B96","CpPA01","CpPO222","CpVD57"	1.2747	1	2.95857	1	1	2.95897	256	0
Cp1002B_1105	NA	NA	NA	0.9832	28	Cp1002B,"Cp162","Cp258","Cp262","Cp267","Cp29156","Cp31","Cp32","Cp33","Cp36","Cp48","Cp48252","CpC231","CpCIP5397","CpE19","CpE56","CpFRC41","CpI19","CpMB14","CpMEX1","CpMEX25","CpMEX30","CpMEX9","CpN1","CpP54B96","CpPA01","CpPO222","CpVD57"	0.380901	0.38088	3.52496	0.380892	0.38088	3.52495	258	0
Cp1002B_1882	NA	NA	NA	0.9832	29	Cp1002B,"Cp162","Cp258","Cp262","Cp267","Cp29156","Cp31","Cp32","Cp33","Cp36","Cp48","Cp48252","CpC231","CpCIP5397","CpE19","CpE56","CpFRC41","CpI19","CpI37","CpMB14","CpMEX1","CpMEX25","CpMEX30","CpMEX9","CpN1","CpP54B96","CpPA01","CpPO222","CpVD57"	0.45716	0.45716	2.71621	0.457176	0.45716	2.7162	258	0
Cp1002B_17	NA	NA	NA	0.9832	29	Cp1002B,"Cp162","Cp258","Cp262","Cp267","Cp29156","Cp31","Cp32","Cp33","Cp36","Cp48","Cp48252","CpC231","CpCIP5397","CpE19","CpE56","CpFRC41","CpI19","CpI37","CpMB14","CpMEX1","CpMEX25","CpMEX30","CpMEX9","CpN1","CpP54B96","CpPA01","CpPO222","CpVD57"	0.0977704	0.09775	2.42056	0.09775	0.09775	2.42057	258	0
Cp1002B_1759	NA	NA	NA	0.9832	29	Cp1002B,"Cp162","Cp258","Cp262","Cp267","Cp29156","Cp31","Cp32","Cp33","Cp36","Cp48","Cp48252","CpC231","CpCIP5397","CpE19","CpE56","CpFRC41","CpI19","CpI37","CpMB14","CpMEX1","CpMEX25","CpMEX30","CpMEX9","CpN1","CpP54B96","CpPA01","CpPO222","CpVD57"	0.51035	0.51035		0.510384	0.51035		1282	0
Cp1002B_1088	NA	NA	NA	0.9833	29	Cp1002B,"Cp162","Cp258","Cp262","Cp267","Cp29156","Cp31","Cp32","Cp33","Cp36","Cp48","Cp48252","CpC231","CpCIP5397","CpE19","CpE56","CpFRC41","CpI19","CpI37","CpMB14","CpMEX1","CpMEX25","CpMEX30","CpMEX9","CpN1","CpP54B96","CpPA01","CpPO222","CpVD57"	0.81404	0.814	5.52805	0.814011	0.814	5.52808	258	0
Cp1002B_1389	NA	NA	NA	0.9833	29	Cp1002B,"Cp162","Cp258","Cp262","Cp267","Cp29156","Cp31","Cp32","Cp33","Cp36","Cp48","Cp48252","CpC231","CpCIP5397","CpE19","CpE56","CpFRC41","CpI19","CpI37","CpMB14","CpMEX1","CpMEX25","CpMEX30","CpMEX9","CpN1","CpP54B96","CpPA01","CpPO222","CpVD57"	0.04879	0.04879	0.81408	0.0487995	0.04879	0.81408	258	0
Cp1002B_1041	NA	NA	NA	0.9834	29	Cp1002B,"Cp162","Cp258","Cp262","Cp267","Cp29156","Cp31","Cp32","Cp33","Cp36","Cp48","Cp48252","CpC231","CpCIP5397","CpE19","CpE56","CpFRC41","CpI19","CpI37","CpMB14","CpMEX1","CpMEX25","CpMEX30","CpMEX9","CpN1","CpP54B96","CpPA01","CpPO222","CpVD57"	0.32309	0.32309		0.32309	0.32309		258	0
Cp1002B_659	NA	NA	NA	0.9835	29	Cp1002B,"Cp162","Cp258","Cp262","Cp267","Cp29156","Cp31","Cp32","Cp33","Cp36","Cp48","Cp48252","CpC231","CpCIP5397","CpE19","CpE56","CpFRC41","CpI19","CpI37","CpMB14","CpMEX1","CpMEX25","CpMEX30","CpMEX9","CpN1","CpP54B96","CpPA01","CpPO222","CpVD57"	0.440283	0.44026	2.11773	0.440327	0.44026	2.1177	258	0
Cp1002B_1469	NA	NA	NA	0.9836	29	Cp1002B,"Cp162","Cp258","Cp262","Cp267","Cp29156","Cp31","Cp32","Cp33","Cp36","Cp48","Cp48252","CpC231","CpCIP5397","CpE19","CpE56","CpFRC41","CpI19","CpI37","CpMB14","CpMEX1","CpMEX25","CpMEX30","CpMEX9","CpN1","CpP54B96","CpPA01","CpPO222","CpVD57"	0.136672	0.13657	4.96483	0.136605	0.13657	4.96488	258	0
Cp1002B_1436	NA	NA	NA	0.9836	29	Cp1002B,"Cp162","Cp258","Cp262","Cp267","Cp29156","Cp31","Cp32","Cp33","Cp36","Cp48","Cp48252","CpC231","CpCIP5397","CpE19","CpE56","CpFRC41","CpI19","CpI37","CpMB14","CpMEX1","CpMEX25","CpMEX30","CpMEX9","CpN1","CpP54B96","CpPA01","CpPO222","CpVD57"	0.05801	0.05801		0.0580288	0.05801		258	0
Cp1002B_1807	NA	NA	NA	0.9836	29	Cp1002B,"Cp162","Cp258","Cp262","Cp267","Cp29156","Cp31","Cp32","Cp33","Cp36","Cp48","Cp48252","CpC231","CpCIP5397","CpE19","CpE56","CpFRC41","CpI19","CpI37","CpMB14","CpMEX1","CpMEX25","CpMEX30","CpMEX9","CpN1","CpP54B96","CpPA01","CpPO222","CpVD57"	0.13821	0.13821	5.58762	0.138236	0.13821	5.58762	258	0
Cp1002B_1768	NA	NA	NA	0.9836	29	Cp1002B,"Cp162","Cp258","Cp262","Cp267","Cp29156","Cp31","Cp32","Cp33","Cp36","Cp48","Cp48252","CpC231","CpCIP5397","CpE19","CpE56","CpFRC41","CpI19","CpI37","CpMB14","CpMEX1","CpMEX25","CpMEX30","CpMEX9","CpN1","CpP54B96","CpPA01","CpPO222","CpVD57"	0.415667	0.41555		0.415579	0.41555		258	0
Cp1002B_449	NA	NA	NA	0.9836	29	Cp1002B,"Cp162","Cp258","Cp262","Cp267","Cp29156","Cp31","Cp32","Cp33","Cp36","Cp48","Cp48252","CpC231","CpCIP5397","CpE19","CpE56","CpFRC41","CpI19","CpI37","CpMB14","CpMEX1","CpMEX25","CpMEX30","CpMEX9","CpN1","CpP54B96","CpPA01","CpPO222","CpVD57"	0.245267	0.24	3.38555	0.40261	0.23999	3.38554	258	0
Cp1002B_311	NA	NA	NA	0.9836	29	Cp1002B,"Cp162","Cp258","Cp262","Cp267","Cp29156","Cp31","Cp32","Cp33","Cp36","Cp48","Cp48252","CpC231","CpCIP5397","CpE19","CpE56","CpFRC41","CpI19","CpI37","CpMB14","CpMEX1","CpMEX25","CpMEX30","CpMEX9","CpN1","CpP54B96","CpPA01","CpPO222","CpVD57"	0	0	6.86833	0	0	6.86829	258	0
Cp1002B_974	NA	NA	NA	0.9838	29	Cp1002B,"Cp162","Cp258","Cp262","Cp267","Cp29156","Cp31","Cp32","Cp33","Cp36","Cp48","Cp48252","CpC231","CpCIP5397","CpE19","CpE56","CpFRC41","CpI19","CpI37","CpMB14","CpMEX1","CpMEX25","CpMEX30","CpMEX9","CpN1","CpP54B96","CpPA01","CpPO222","CpVD57"	0.465061	0.46405	5.13541	0.464179	0.464045	5.13538	258	0
Cp1002B_1421	NA	NA	NA	0.9838	29	Cp1002B,"Cp162","Cp258","Cp262","Cp267","Cp29156","Cp31","Cp32","Cp33","Cp36","Cp48","Cp48252","CpC231","CpCIP5397","CpE19","CpE56","CpFRC41","CpI19","CpI37","CpMB14","CpMEX1","CpMEX25","CpMEX30","CpMEX9","CpN1","CpP54B96","CpPA01","CpPO222","CpVD57"	1	1		1	1		256	0
Cp1002B_300	NA	NA	NA	0.9838	29	Cp1002B,"Cp162","Cp258","Cp262","Cp267","Cp29156","Cp31","Cp32","Cp33","Cp36","Cp48","Cp48252","CpC231","CpCIP5397","CpE19","CpE56","CpFRC41","CpI19","CpI37","CpMB14","CpMEX1","CpMEX25","CpMEX30","CpMEX9","CpN1","CpP54B96","CpPA01","CpPO222","CpVD57"	0.186532	0.18647	9.35651	0.186468	0.18646	9.35633	258	0
Cp1002B_624	NA	NA	NA	0.984	29	Cp1002B,"Cp162","Cp258","Cp262","Cp267","Cp29156","Cp31","Cp32","Cp33","Cp36","Cp48","Cp48252","CpC231","CpCIP5397","CpE19","CpE56","CpFRC41","CpI19","CpI37","CpMB14","CpMEX1","CpMEX25","CpMEX30","CpMEX9","CpN1","CpP54B96","CpPA01","CpPO222","CpVD57"	0.06776	0.06776	1.39198	0.0677693	0.06776	1.39197	2306	0
Cp1002B_1667	NA	NA	NA	0.984	29	Cp1002B,"Cp162","Cp258","Cp262","Cp267","Cp29156","Cp31","Cp32","Cp33","Cp36","Cp48","Cp48252","CpC231","CpCIP5397","CpE19","CpE56","CpFRC41","CpI19","CpI37","CpMB14","CpMEX1","CpMEX25","CpMEX30","CpMEX9","CpN1","CpP54B96","CpPA01","CpPO222","CpVD57"	0.25142	0.25142	6.43275	0.25142	0.25142	6.43274	2306	0
Cp1002B_399	NA	NA	NA	0.9841	29	Cp1002B,"Cp162","Cp258","Cp262","Cp267","Cp29156","Cp31","Cp32","Cp33","Cp36","Cp48","Cp48252","CpC231","CpCIP5397","CpE19","CpE56","CpFRC41","CpI19","CpI37","CpMB14","CpMEX1","CpMEX25","CpMEX30","CpMEX9","CpN1","CpP54B96","CpPA01","CpPO222","CpVD57"	0.79688	0.79688	3.632	0.796925	0.79688	3.63198	258	0
Cp1002B_1052	NA	NA	NA	0.9842	29	Cp1002B,"Cp162","Cp258","Cp262","Cp267","Cp29156","Cp31","Cp32","Cp33","Cp36","Cp48","Cp48252","CpC231","CpCIP5397","CpE19","CpE56","CpFRC41","CpI19","CpI37","CpMB14","CpMEX1","CpMEX25","CpMEX30","CpMEX9","CpN1","CpP54B96","CpPA01","CpPO222","CpVD57"	0.533487	0.19537	7.38695	0.32074	0.19536	7.38703	258	0
Cp1002B_2059	NA	NA	NA	0.9842	29	Cp1002B,"Cp162","Cp258","Cp262","Cp267","Cp29156","Cp31","Cp32","Cp33","Cp36","Cp48","Cp48252","CpC231","CpCIP5397","CpE19","CpE56","CpFRC41","CpI19","CpI37","CpMB14","CpMEX1","CpMEX25","CpMEX30","CpMEX9","CpN1","CpP54B96","CpPA01","CpPO222","CpVD57"	0.0359588	0.03593	2.13967	0.0359493	0.03593	2.13965	258	0
Cp1002B_759	NA	NA	NA	0.9844	18	Cp1002B,"Cp162","Cp267","Cp29156","Cp48252","CpC231","CpE56","CpFRC41","CpI19","CpI37","CpMEX1","CpMEX25","CpMEX9","CpN1","CpP54B96","CpPA01","CpPO222","CpVD57"	0.29718	0.29718	2.49239	0.29718	0.29718	2.49239	1282	0
Cp1002B_1584	NA	NA	NA	0.9844	29	Cp1002B,"Cp162","Cp258","Cp262","Cp267","Cp29156","Cp31","Cp32","Cp33","Cp36","Cp48","Cp48252","CpC231","CpCIP5397","CpE19","CpE56","CpFRC41","CpI19","CpI37","CpMB14","CpMEX1","CpMEX25","CpMEX30","CpMEX9","CpN1","CpP54B96","CpPA01","CpPO222","CpVD57"	0.206668	0.20662	7.3274	0.20662	0.20662	7.32746	258	0
Cp1002B_317	NA	NA	NA	0.9844	29	Cp1002B,"Cp162","Cp258","Cp262","Cp267","Cp29156","Cp31","Cp32","Cp33","Cp36","Cp48","Cp48252","CpC231","CpCIP5397","CpE19","CpE56","CpFRC41","CpI19","CpI37","CpMB14","CpMEX1","CpMEX25","CpMEX30","CpMEX9","CpN1","CpP54B96","CpPA01","CpPO222","CpVD57"	0.425625	0.42561		0.425721	0.4256		258	0
Cp1002B_548	NA	NA	NA	0.9845	29	Cp1002B,"Cp162","Cp258","Cp262","Cp267","Cp29156","Cp31","Cp32","Cp33","Cp36","Cp48","Cp48252","CpC231","CpCIP5397","CpE19","CpE56","CpFRC41","CpI19","CpI37","CpMB14","CpMEX1","CpMEX25","CpMEX30","CpMEX9","CpN1","CpP54B96","CpPA01","CpPO222","CpVD57"	0.04605	0.04605	0.76845	0.04605	0.04605	0.76845	258	0
Cp1002B_344	NA	NA	NA	0.9846	29	Cp1002B,"Cp162","Cp258","Cp262","Cp267","Cp29156","Cp31","Cp32","Cp33","Cp36","Cp48","Cp48252","CpC231","CpCIP5397","CpE19","CpE56","CpFRC41","CpI19","CpI37","CpMB14","CpMEX1","CpMEX25","CpMEX30","CpMEX9","CpN1","CpP54B96","CpPA01","CpPO222","CpVD57"	0.41823	0.41823		0.418232	0.41822		258	0
Cp1002B_550	NA	NA	NA	0.9846	29	Cp1002B,"Cp162","Cp258","Cp262","Cp267","Cp29156","Cp31","Cp32","Cp33","Cp36","Cp48","Cp48252","CpC231","CpCIP5397","CpE19","CpE56","CpFRC41","CpI19","CpI37","CpMB14","CpMEX1","CpMEX25","CpMEX30","CpMEX9","CpN1","CpP54B96","CpPA01","CpPO222","CpVD57"	0.01626	0.01626	3.79324	0.01626	0.01626	3.79322	258	0
Cp1002B_476	NA	NA	NA	0.9847	29	Cp1002B,"Cp162","Cp258","Cp262","Cp267","Cp29156","Cp31","Cp32","Cp33","Cp36","Cp48","Cp48252","CpC231","CpCIP5397","CpE19","CpE56","CpFRC41","CpI19","CpI37","CpMB14","CpMEX1","CpMEX25","CpMEX30","CpMEX9","CpN1","CpP54B96","CpPA01","CpPO222","CpVD57"	0.581898	0.17882	4.00441	0.31201	0.17881	4.00439	258	0
Cp1002B_1985	NA	NA	NA	0.9847	29	Cp1002B,"Cp162","Cp258","Cp262","Cp267","Cp29156","Cp31","Cp32","Cp33","Cp36","Cp48","Cp48252","CpC231","CpCIP5397","CpE19","CpE56","CpFRC41","CpI19","CpI37","CpMB14","CpMEX1","CpMEX25","CpMEX30","CpMEX9","CpN1","CpP54B96","CpPA01","CpPO222","CpVD57"	0.996326	0.12351	1.43968	0.31474	0.12351	1.43972	256	0
Cp1002B_464	NA	NA	NA	0.9848	29	Cp1002B,"Cp162","Cp258","Cp262","Cp267","Cp29156","Cp31","Cp32","Cp33","Cp36","Cp48","Cp48252","CpC231","CpCIP5397","CpE19","CpE56","CpFRC41","CpI19","CpI37","CpMB14","CpMEX1","CpMEX25","CpMEX30","CpMEX9","CpN1","CpP54B96","CpPA01","CpPO222","CpVD57"	0.15632	0.15632	1.81837	0.156328	0.15632	1.81839	258	0
Cp1002B_1503	NA	NA	NA	0.9849	29	Cp1002B,"Cp162","Cp258","Cp262","Cp267","Cp29156","Cp31","Cp32","Cp33","Cp36","Cp48","Cp48252","CpC231","CpCIP5397","CpE19","CpE56","CpFRC41","CpI19","CpI37","CpMB14","CpMEX1","CpMEX25","CpMEX30","CpMEX9","CpN1","CpP54B96","CpPA01","CpPO222","CpVD57"	0.52313	0.11566		0.24767	0.11566		258	0
Cp1002B_484	NA	NA	NA	0.9849	29	Cp1002B,"Cp162","Cp258","Cp262","Cp267","Cp29156","Cp31","Cp32","Cp33","Cp36","Cp48","Cp48252","CpC231","CpCIP5397","CpE19","CpE56","CpFRC41","CpI19","CpI37","CpMB14","CpMEX1","CpMEX25","CpMEX30","CpMEX9","CpN1","CpP54B96","CpPA01","CpPO222","CpVD57"	0.122417	0.12235	2.88715	0.12236	0.12236	2.88714	258	0
Cp1002B_1568	NA	NA	NA	0.9849	29	Cp1002B,"Cp162","Cp258","Cp262","Cp267","Cp29156","Cp31","Cp32","Cp33","Cp36","Cp48","Cp48252","CpC231","CpCIP5397","CpE19","CpE56","CpFRC41","CpI19","CpI37","CpMB14","CpMEX1","CpMEX25","CpMEX30","CpMEX9","CpN1","CpP54B96","CpPA01","CpPO222","CpVD57"	0.166169	0.16615	7.46429	0.166175	0.16615	7.4643	258	0
Cp1002B_1309	NA	NA	NA	0.985	29	Cp1002B,"Cp162","Cp258","Cp262","Cp267","Cp29156","Cp31","Cp32","Cp33","Cp36","Cp48","Cp48252","CpC231","CpCIP5397","CpE19","CpE56","CpFRC41","CpI19","CpI37","CpMB14","CpMEX1","CpMEX25","CpMEX30","CpMEX9","CpN1","CpP54B96","CpPA01","CpPO222","CpVD57"	0.220463	0.22041		0.220433	0.22041		258	0
Cp1002B_1217	NA	NA	NA	0.985	29	Cp1002B,"Cp162","Cp258","Cp262","Cp267","Cp29156","Cp31","Cp32","Cp33","Cp36","Cp48","Cp48252","CpC231","CpCIP5397","CpE19","CpE56","CpFRC41","CpI19","CpI37","CpMB14","CpMEX1","CpMEX25","CpMEX30","CpMEX9","CpN1","CpP54B96","CpPA01","CpPO222","CpVD57"	0	0	2.7543	0	0	2.75429	258	0
Cp1002B_2067	NA	NA	NA	0.985	29	Cp1002B,"Cp162","Cp258","Cp262","Cp267","Cp29156","Cp31","Cp32","Cp33","Cp36","Cp48","Cp48252","CpC231","CpCIP5397","CpE19","CpE56","CpFRC41","CpI19","CpI37","CpMB14","CpMEX1","CpMEX25","CpMEX30","CpMEX9","CpN1","CpP54B96","CpPA01","CpPO222","CpVD57"	0.389174	0.3891	8.65991	0.389124	0.3891	8.65995	258	0
Cp1002B_934	NA	NA	NA	0.9852	29	Cp1002B,"Cp162","Cp258","Cp262","Cp267","Cp29156","Cp31","Cp32","Cp33","Cp36","Cp48","Cp48252","CpC231","CpCIP5397","CpE19","CpE56","CpFRC41","CpI19","CpI37","CpMB14","CpMEX1","CpMEX25","CpMEX30","CpMEX9","CpN1","CpP54B96","CpPA01","CpPO222","CpVD57"	0.0549834	0.05496	3.85372	0.0549795	0.05497	3.85378	2306	0
Cp1002B_1704	NA	NA	NA	0.9852	29	Cp1002B,"Cp162","Cp258","Cp262","Cp267","Cp29156","Cp31","Cp32","Cp33","Cp36","Cp48","Cp48252","CpC231","CpCIP5397","CpE19","CpE56","CpFRC41","CpI19","CpI37","CpMB14","CpMEX1","CpMEX25","CpMEX30","CpMEX9","CpN1","CpP54B96","CpPA01","CpPO222","CpVD57"	0.805179	0.28342		0.4196	0.28342		258	0
Cp1002B_767	NA	NA	NA	0.9853	29	Cp1002B,"Cp162","Cp258","Cp262","Cp267","Cp29156","Cp31","Cp32","Cp33","Cp36","Cp48","Cp48252","CpC231","CpCIP5397","CpE19","CpE56","CpFRC41","CpI19","CpI37","CpMB14","CpMEX1","CpMEX25","CpMEX30","CpMEX9","CpN1","CpP54B96","CpPA01","CpPO222","CpVD57"	0.15514	0.11318		0.22783	0.11317		258	0
Cp1002B_1995	NA	NA	NA	0.9853	29	Cp1002B,"Cp162","Cp258","Cp262","Cp267","Cp29156","Cp31","Cp32","Cp33","Cp36","Cp48","Cp48252","CpC231","CpCIP5397","CpE19","CpE56","CpFRC41","CpI19","CpI37","CpMB14","CpMEX1","CpMEX25","CpMEX30","CpMEX9","CpN1","CpP54B96","CpPA01","CpPO222","CpVD57"	0.04693	0.04693	6.78185	0.04693	0.04693	6.78185	258	0
Cp1002B_737	NA	NA	NA	0.9853	29	Cp1002B,"Cp162","Cp258","Cp262","Cp267","Cp29156","Cp31","Cp32","Cp33","Cp36","Cp48","Cp48252","CpC231","CpCIP5397","CpE19","CpE56","CpFRC41","CpI19","CpI37","CpMB14","CpMEX1","CpMEX25","CpMEX30","CpMEX9","CpN1","CpP54B96","CpPA01","CpPO222","CpVD57"	0.499668	0.18481	2.0748	0.27771	0.18481	2.0748	258	0
Cp1002B_103	NA	NA	NA	0.9854	29	Cp1002B,"Cp162","Cp258","Cp262","Cp267","Cp29156","Cp31","Cp32","Cp33","Cp36","Cp48","Cp48252","CpC231","CpCIP5397","CpE19","CpE56","CpFRC41","CpI19","CpI37","CpMB14","CpMEX1","CpMEX25","CpMEX30","CpMEX9","CpN1","CpP54B96","CpPA01","CpPO222","CpVD57"	0.137771	0.13767		0.13768	0.13768		258	0
Cp1002B_1671	NA	NA	NA	0.9855	29	Cp1002B,"Cp162","Cp258","Cp262","Cp267","Cp29156","Cp31","Cp32","Cp33","Cp36","Cp48","Cp48252","CpC231","CpCIP5397","CpE19","CpE56","CpFRC41","CpI19","CpI37","CpMB14","CpMEX1","CpMEX25","CpMEX30","CpMEX9","CpN1","CpP54B96","CpPA01","CpPO222","CpVD57"	0.117508	0.117508	8.77654	0.117526	0.1175	8.77544	258	0
Cp1002B_1849	NA	NA	NA	0.9856	29	Cp1002B,"Cp162","Cp258","Cp262","Cp267","Cp29156","Cp31","Cp32","Cp33","Cp36","Cp48","Cp48252","CpC231","CpCIP5397","CpE19","CpE56","CpFRC41","CpI19","CpI37","CpMB14","CpMEX1","CpMEX25","CpMEX30","CpMEX9","CpN1","CpP54B96","CpPA01","CpPO222","CpVD57"	0	0	4.33834	1e-05	0	4.33836	258	0
Cp1002B_265	NA	NA	NA	0.9856	29	Cp1002B,"Cp162","Cp258","Cp262","Cp267","Cp29156","Cp31","Cp32","Cp33","Cp36","Cp48","Cp48252","CpC231","CpCIP5397","CpE19","CpE56","CpFRC41","CpI19","CpI37","CpMB14","CpMEX1","CpMEX25","CpMEX30","CpMEX9","CpN1","CpP54B96","CpPA01","CpPO222","CpVD57"	0	0	2.44384	0	0	2.44388	258	0
Cp1002B_2190	NA	NA	NA	0.9856	29	Cp1002B,"Cp162","Cp258","Cp262","Cp267","Cp29156","Cp31","Cp32","Cp33","Cp36","Cp48","Cp48252","CpC231","CpCIP5397","CpE19","CpE56","CpFRC41","CpI19","CpI37","CpMB14","CpMEX1","CpMEX25","CpMEX30","CpMEX9","CpN1","CpP54B96","CpPA01","CpPO222","CpVD57"	0.142315	0.14229	3.93791	0.142299	0.14229	3.93788	258	0
Cp1002B_90	NA	NA	NA	0.9857	29	Cp1002B,"Cp162","Cp258","Cp262","Cp267","Cp29156","Cp31","Cp32","Cp33","Cp36","Cp48","Cp48252","CpC231","CpCIP5397","CpE19","CpE56","CpFRC41","CpI19","CpI37","CpMB14","CpMEX1","CpMEX25","CpMEX30","CpMEX9","CpN1","CpP54B96","CpPA01","CpPO222","CpVD57"	0.157513	0.15749	5.60962	0.157515	0.15749	5.60961	258	0
Cp1002B_1659	NA	NA	NA	0.9857	29	Cp1002B,"Cp162","Cp258","Cp262","Cp267","Cp29156","Cp31","Cp32","Cp33","Cp36","Cp48","Cp48252","CpC231","CpCIP5397","CpE19","CpE56","CpFRC41","CpI19","CpI37","CpMB14","CpMEX1","CpMEX25","CpMEX30","CpMEX9","CpN1","CpP54B96","CpPA01","CpPO222","CpVD57"	0.32224	0.32224	6.10577	0.322264	0.32225	6.10576	258	0
Cp1002B_551	NA	NA	NA	0.9857	29	Cp1002B,"Cp162","Cp258","Cp262","Cp267","Cp29156","Cp31","Cp32","Cp33","Cp36","Cp48","Cp48252","CpC231","CpCIP5397","CpE19","CpE56","CpFRC41","CpI19","CpI37","CpMB14","CpMEX1","CpMEX25","CpMEX30","CpMEX9","CpN1","CpP54B96","CpPA01","CpPO222","CpVD57"	0.05388	0.05388	6.36925	0.0635588	0.05388	6.36919	258	0
Cp1002B_982	NA	NA	NA	0.9858	29	Cp1002B,"Cp162","Cp258","Cp262","Cp267","Cp29156","Cp31","Cp32","Cp33","Cp36","Cp48","Cp48252","CpC231","CpCIP5397","CpE19","CpE56","CpFRC41","CpI19","CpI37","CpMB14","CpMEX1","CpMEX25","CpMEX30","CpMEX9","CpN1","CpP54B96","CpPA01","CpPO222","CpVD57"	0	0	2.35739	0	0	2.35743	258	0
Cp1002B_522	NA	NA	NA	0.9859	29	Cp1002B,"Cp162","Cp258","Cp262","Cp267","Cp29156","Cp31","Cp32","Cp33","Cp36","Cp48","Cp48252","CpC231","CpCIP5397","CpE19","CpE56","CpFRC41","CpI19","CpI37","CpMB14","CpMEX1","CpMEX25","CpMEX30","CpMEX9","CpN1","CpP54B96","CpPA01","CpPO222","CpVD57"	0.1364	0.1364	8.51249	0.136409	0.1364	8.51258	258	0
Cp1002B_1766	NA	NA	NA	0.9859	29	Cp1002B,"Cp162","Cp258","Cp262","Cp267","Cp29156","Cp31","Cp32","Cp33","Cp36","Cp48","Cp48252","CpC231","CpCIP5397","CpE19","CpE56","CpFRC41","CpI19","CpI37","CpMB14","CpMEX1","CpMEX25","CpMEX30","CpMEX9","CpN1","CpP54B96","CpPA01","CpPO222","CpVD57"	0.03198	0.03198	3.68011	0.03198	0.03198	3.68011	258	0
Cp1002B_301	NA	NA	NA	0.9859	29	Cp1002B,"Cp162","Cp258","Cp262","Cp267","Cp29156","Cp31","Cp32","Cp33","Cp36","Cp48","Cp48252","CpC231","CpCIP5397","CpE19","CpE56","CpFRC41","CpI19","CpI37","CpMB14","CpMEX1","CpMEX25","CpMEX30","CpMEX9","CpN1","CpP54B96","CpPA01","CpPO222","CpVD57"	0.741631	0.7415	7.3993	0.741521	0.7415	7.39928	258	0
Cp1002B_1740	NA	NA	NA	0.9859	29	Cp1002B,"Cp162","Cp258","Cp262","Cp267","Cp29156","Cp31","Cp32","Cp33","Cp36","Cp48","Cp48252","CpC231","CpCIP5397","CpE19","CpE56","CpFRC41","CpI19","CpI37","CpMB14","CpMEX1","CpMEX25","CpMEX30","CpMEX9","CpN1","CpP54B96","CpPA01","CpPO222","CpVD57"	1.16185	1.00001	2.02768	1	1	2.02771	296	0
Cp1002B_1626	NA	NA	NA	0.9859	29	Cp1002B,"Cp162","Cp258","Cp262","Cp267","Cp29156","Cp31","Cp32","Cp33","Cp36","Cp48","Cp48252","CpC231","CpCIP5397","CpE19","CpE56","CpFRC41","CpI19","CpI37","CpMB14","CpMEX1","CpMEX25","CpMEX30","CpMEX9","CpN1","CpP54B96","CpPA01","CpPO222","CpVD57"	1	1		1	1		256	0
Cp1002B_1462	NA	NA	NA	0.986	29	Cp1002B,"Cp162","Cp258","Cp262","Cp267","Cp29156","Cp31","Cp32","Cp33","Cp36","Cp48","Cp48252","CpC231","CpCIP5397","CpE19","CpE56","CpFRC41","CpI19","CpI37","CpMB14","CpMEX1","CpMEX25","CpMEX30","CpMEX9","CpN1","CpP54B96","CpPA01","CpPO222","CpVD57"	0.720456	0.72034	6.43699	0.72036	0.72034	6.43701	2306	0
Cp1002B_2070	NA	NA	NA	0.986	29	Cp1002B,"Cp162","Cp258","Cp262","Cp267","Cp29156","Cp31","Cp32","Cp33","Cp36","Cp48","Cp48252","CpC231","CpCIP5397","CpE19","CpE56","CpFRC41","CpI19","CpI37","CpMB14","CpMEX1","CpMEX25","CpMEX30","CpMEX9","CpN1","CpP54B96","CpPA01","CpPO222","CpVD57"	0.629938	0.18055	4.53919	0.30386	0.18055	4.53919	258	0
Cp1002B_1403	NA	NA	NA	0.986	29	Cp1002B,"Cp162","Cp258","Cp262","Cp267","Cp29156","Cp31","Cp32","Cp33","Cp36","Cp48","Cp48252","CpC231","CpCIP5397","CpE19","CpE56","CpFRC41","CpI19","CpI37","CpMB14","CpMEX1","CpMEX25","CpMEX30","CpMEX9","CpN1","CpP54B96","CpPA01","CpPO222","CpVD57"	0.4392	0.4392	4.01902	0.439211	0.4392	4.019	258	0
Cp1002B_1216	NA	NA	NA	0.986	29	Cp1002B,"Cp162","Cp258","Cp262","Cp267","Cp29156","Cp31","Cp32","Cp33","Cp36","Cp48","Cp48252","CpC231","CpCIP5397","CpE19","CpE56","CpFRC41","CpI19","CpI37","CpMB14","CpMEX1","CpMEX25","CpMEX30","CpMEX9","CpN1","CpP54B96","CpPA01","CpPO222","CpVD57"	1	0.0225	4.48346	0.0225	0.0225	4.48345	256	0
Cp1002B_1012	NA	NA	NA	0.986	29	Cp1002B,"Cp162","Cp258","Cp262","Cp267","Cp29156","Cp31","Cp32","Cp33","Cp36","Cp48","Cp48252","CpC231","CpCIP5397","CpE19","CpE56","CpFRC41","CpI19","CpI37","CpMB14","CpMEX1","CpMEX25","CpMEX30","CpMEX9","CpN1","CpP54B96","CpPA01","CpPO222","CpVD57"	0	0	4.31612	0	0	4.31608	258	0
Cp1002B_1055	NA	NA	NA	0.986	29	Cp1002B,"Cp162","Cp258","Cp262","Cp267","Cp29156","Cp31","Cp32","Cp33","Cp36","Cp48","Cp48252","CpC231","CpCIP5397","CpE19","CpE56","CpFRC41","CpI19","CpI37","CpMB14","CpMEX1","CpMEX25","CpMEX30","CpMEX9","CpN1","CpP54B96","CpPA01","CpPO222","CpVD57"	0.0995799	0.09956	3.08833	0.09956	0.09956	3.08829	258	0
Cp1002B_1249	NA	NA	NA	0.986	29	Cp1002B,"Cp162","Cp258","Cp262","Cp267","Cp29156","Cp31","Cp32","Cp33","Cp36","Cp48","Cp48252","CpC231","CpCIP5397","CpE19","CpE56","CpFRC41","CpI19","CpI37","CpMB14","CpMEX1","CpMEX25","CpMEX30","CpMEX9","CpN1","CpP54B96","CpPA01","CpPO222","CpVD57"	0.105198	0.10517	4.2773	0.10516	0.10516	4.27739	258	0
Cp1002B_425	NA	NA	NA	0.986	29	Cp1002B,"Cp162","Cp258","Cp262","Cp267","Cp29156","Cp31","Cp32","Cp33","Cp36","Cp48","Cp48252","CpC231","CpCIP5397","CpE19","CpE56","CpFRC41","CpI19","CpI37","CpMB14","CpMEX1","CpMEX25","CpMEX30","CpMEX9","CpN1","CpP54B96","CpPA01","CpPO222","CpVD57"	0.620313	0.61994		0.619951	0.61994		258	0
Cp1002B_954	NA	NA	NA	0.9861	29	Cp1002B,"Cp162","Cp258","Cp262","Cp267","Cp29156","Cp31","Cp32","Cp33","Cp36","Cp48","Cp48252","CpC231","CpCIP5397","CpE19","CpE56","CpFRC41","CpI19","CpI37","CpMB14","CpMEX1","CpMEX25","CpMEX30","CpMEX9","CpN1","CpP54B96","CpPA01","CpPO222","CpVD57"	0.833991	0.36813	5.66271	0.4936	0.36813	5.66264	258	0
Cp1002B_1394	NA	NA	NA	0.9861	29	Cp1002B,"Cp162","Cp258","Cp262","Cp267","Cp29156","Cp31","Cp32","Cp33","Cp36","Cp48","Cp48252","CpC231","CpCIP5397","CpE19","CpE56","CpFRC41","CpI19","CpI37","CpMB14","CpMEX1","CpMEX25","CpMEX30","CpMEX9","CpN1","CpP54B96","CpPA01","CpPO222","CpVD57"	0.579647	0.23897	4.31873	0.38292	0.23897	4.31869	258	0
Cp1002B_1078	NA	NA	NA	0.9862	29	Cp1002B,"Cp162","Cp258","Cp262","Cp267","Cp29156","Cp31","Cp32","Cp33","Cp36","Cp48","Cp48252","CpC231","CpCIP5397","CpE19","CpE56","CpFRC41","CpI19","CpI37","CpMB14","CpMEX1","CpMEX25","CpMEX30","CpMEX9","CpN1","CpP54B96","CpPA01","CpPO222","CpVD57"	0.435831	0.43573		0.435758	0.43573		258	0
Cp1002B_874	NA	NA	NA	0.9862	29	Cp1002B,"Cp162","Cp258","Cp262","Cp267","Cp29156","Cp31","Cp32","Cp33","Cp36","Cp48","Cp48252","CpC231","CpCIP5397","CpE19","CpE56","CpFRC41","CpI19","CpI37","CpMB14","CpMEX1","CpMEX25","CpMEX30","CpMEX9","CpN1","CpP54B96","CpPA01","CpPO222","CpVD57"	0.0777735	0.0667327		0.0667293	0.06672		258	0
Cp1002B_134	NA	NA	NA	0.9862	29	Cp1002B,"Cp162","Cp258","Cp262","Cp267","Cp29156","Cp31","Cp32","Cp33","Cp36","Cp48","Cp48252","CpC231","CpCIP5397","CpE19","CpE56","CpFRC41","CpI19","CpI37","CpMB14","CpMEX1","CpMEX25","CpMEX30","CpMEX9","CpN1","CpP54B96","CpPA01","CpPO222","CpVD57"	0.193673	0.0249314	3.26843	0.082216	0.0249314	3.2684	258	0
Cp1002B_2040	NA	NA	NA	0.9862	29	Cp1002B,"Cp162","Cp258","Cp262","Cp267","Cp29156","Cp31","Cp32","Cp33","Cp36","Cp48","Cp48252","CpC231","CpCIP5397","CpE19","CpE56","CpFRC41","CpI19","CpI37","CpMB14","CpMEX1","CpMEX25","CpMEX30","CpMEX9","CpN1","CpP54B96","CpPA01","CpPO222","CpVD57"	0.383532	0.38335		0.383378	0.38336		258	0
Cp1002B_1159	NA	NA	NA	0.9862	29	Cp1002B,"Cp162","Cp258","Cp262","Cp267","Cp29156","Cp31","Cp32","Cp33","Cp36","Cp48","Cp48252","CpC231","CpCIP5397","CpE19","CpE56","CpFRC41","CpI19","CpI37","CpMB14","CpMEX1","CpMEX25","CpMEX30","CpMEX9","CpN1","CpP54B96","CpPA01","CpPO222","CpVD57"	0.275243	0.27511	3.5993	0.275117	0.27511	3.59927	258	0
Cp1002B_1299	NA	NA	NA	0.9862	29	Cp1002B,"Cp162","Cp258","Cp262","Cp267","Cp29156","Cp31","Cp32","Cp33","Cp36","Cp48","Cp48252","CpC231","CpCIP5397","CpE19","CpE56","CpFRC41","CpI19","CpI37","CpMB14","CpMEX1","CpMEX25","CpMEX30","CpMEX9","CpN1","CpP54B96","CpPA01","CpPO222","CpVD57"	0.309026	0.30899	4.40454	0.308987	0.30898	4.40454	258	0
Cp1002B_2075	NA	NA	NA	0.9862	29	Cp1002B,"Cp162","Cp258","Cp262","Cp267","Cp29156","Cp31","Cp32","Cp33","Cp36","Cp48","Cp48252","CpC231","CpCIP5397","CpE19","CpE56","CpFRC41","CpI19","CpI37","CpMB14","CpMEX1","CpMEX25","CpMEX30","CpMEX9","CpN1","CpP54B96","CpPA01","CpPO222","CpVD57"	0.166133	0.14663	4.46721	0.18282	0.14662	4.4673	258	0
Cp1002B_355	NA	NA	NA	0.9862	29	Cp1002B,"Cp162","Cp258","Cp262","Cp267","Cp29156","Cp31","Cp32","Cp33","Cp36","Cp48","Cp48252","CpC231","CpCIP5397","CpE19","CpE56","CpFRC41","CpI19","CpI37","CpMB14","CpMEX1","CpMEX25","CpMEX30","CpMEX9","CpN1","CpP54B96","CpPA01","CpPO222","CpVD57"	0.292612	0.29259	6.32278	0.292604	0.29259	6.32278	258	0
Cp1002B_1205	NA	NA	NA	0.9863	16	Cp1002B,"Cp267","Cp29156","Cp48252","CpC231","CpE56","CpFRC41","CpI19","CpMEX1","CpMEX25","CpMEX9","CpN1","CpP54B96","CpPA01","CpPO222","CpVD57"	1	1		1	1		1280	0
Cp1002B_181	NA	NA	NA	0.9863	29	Cp1002B,"Cp162","Cp258","Cp262","Cp267","Cp29156","Cp31","Cp32","Cp33","Cp36","Cp48","Cp48252","CpC231","CpCIP5397","CpE19","CpE56","CpFRC41","CpI19","CpI37","CpMB14","CpMEX1","CpMEX25","CpMEX30","CpMEX9","CpN1","CpP54B96","CpPA01","CpPO222","CpVD57"	0.108262	0.10815		0.10815	0.10815		258	0
Cp1002B_606	NA	NA	NA	0.9864	29	Cp1002B,"Cp162","Cp258","Cp262","Cp267","Cp29156","Cp31","Cp32","Cp33","Cp36","Cp48","Cp48252","CpC231","CpCIP5397","CpE19","CpE56","CpFRC41","CpI19","CpI37","CpMB14","CpMEX1","CpMEX25","CpMEX30","CpMEX9","CpN1","CpP54B96","CpPA01","CpPO222","CpVD57"	0.159735	0.15971		0.15971	0.15971		258	0
Cp1002B_2069	NA	NA	NA	0.9864	29	Cp1002B,"Cp162","Cp258","Cp262","Cp267","Cp29156","Cp31","Cp32","Cp33","Cp36","Cp48","Cp48252","CpC231","CpCIP5397","CpE19","CpE56","CpFRC41","CpI19","CpI37","CpMB14","CpMEX1","CpMEX25","CpMEX30","CpMEX9","CpN1","CpP54B96","CpPA01","CpPO222","CpVD57"	0	0	2.91712	0	0	2.91717	258	0
Cp1002B_1819	NA	NA	NA	0.9864	29	Cp1002B,"Cp162","Cp258","Cp262","Cp267","Cp29156","Cp31","Cp32","Cp33","Cp36","Cp48","Cp48252","CpC231","CpCIP5397","CpE19","CpE56","CpFRC41","CpI19","CpI37","CpMB14","CpMEX1","CpMEX25","CpMEX30","CpMEX9","CpN1","CpP54B96","CpPA01","CpPO222","CpVD57"	0.232416	0.23234		0.232365	0.23235		258	0
Cp1002B_1415	NA	NA	NA	0.9865	29	Cp1002B,"Cp162","Cp258","Cp262","Cp267","Cp29156","Cp31","Cp32","Cp33","Cp36","Cp48","Cp48252","CpC231","CpCIP5397","CpE19","CpE56","CpFRC41","CpI19","CpI37","CpMB14","CpMEX1","CpMEX25","CpMEX30","CpMEX9","CpN1","CpP54B96","CpPA01","CpPO222","CpVD57"	0.000163481	0	9.11223	0	0	9.11195	258	0
Cp1002B_1676	NA	NA	NA	0.9865	29	Cp1002B,"Cp162","Cp258","Cp262","Cp267","Cp29156","Cp31","Cp32","Cp33","Cp36","Cp48","Cp48252","CpC231","CpCIP5397","CpE19","CpE56","CpFRC41","CpI19","CpI37","CpMB14","CpMEX1","CpMEX25","CpMEX30","CpMEX9","CpN1","CpP54B96","CpPA01","CpPO222","CpVD57"	0.353939	0.29811	9.83851	0.34312	0.29811	9.8385	258	0
Cp1002B_1738	NA	NA	NA	0.9865	29	Cp1002B,"Cp162","Cp258","Cp262","Cp267","Cp29156","Cp31","Cp32","Cp33","Cp36","Cp48","Cp48252","CpC231","CpCIP5397","CpE19","CpE56","CpFRC41","CpI19","CpI37","CpMB14","CpMEX1","CpMEX25","CpMEX30","CpMEX9","CpN1","CpP54B96","CpPA01","CpPO222","CpVD57"	0.09607	0.09607	0.22736	0.096079	0.09607	0.22736	258	0
Cp1002B_1572	NA	NA	NA	0.9866	29	Cp1002B,"Cp162","Cp258","Cp262","Cp267","Cp29156","Cp31","Cp32","Cp33","Cp36","Cp48","Cp48252","CpC231","CpCIP5397","CpE19","CpE56","CpFRC41","CpI19","CpI37","CpMB14","CpMEX1","CpMEX25","CpMEX30","CpMEX9","CpN1","CpP54B96","CpPA01","CpPO222","CpVD57"	0.182749	0.18261	6.69512	0.182635	0.18261	6.69503	258	0
Cp1002B_2096	NA	NA	NA	0.9866	29	Cp1002B,"Cp162","Cp258","Cp262","Cp267","Cp29156","Cp31","Cp32","Cp33","Cp36","Cp48","Cp48252","CpC231","CpCIP5397","CpE19","CpE56","CpFRC41","CpI19","CpI37","CpMB14","CpMEX1","CpMEX25","CpMEX30","CpMEX9","CpN1","CpP54B96","CpPA01","CpPO222","CpVD57"	0.88346	0.88344	3.75158	0.883471	0.88343	3.75163	256	0
Cp1002B_1564	NA	NA	NA	0.9866	29	Cp1002B,"Cp162","Cp258","Cp262","Cp267","Cp29156","Cp31","Cp32","Cp33","Cp36","Cp48","Cp48252","CpC231","CpCIP5397","CpE19","CpE56","CpFRC41","CpI19","CpI37","CpMB14","CpMEX1","CpMEX25","CpMEX30","CpMEX9","CpN1","CpP54B96","CpPA01","CpPO222","CpVD57"	0.256561	0.2565		0.256522	0.2565		258	0
Cp1002B_260	NA	NA	NA	0.9866	29	Cp1002B,"Cp162","Cp258","Cp262","Cp267","Cp29156","Cp31","Cp32","Cp33","Cp36","Cp48","Cp48252","CpC231","CpCIP5397","CpE19","CpE56","CpFRC41","CpI19","CpI37","CpMB14","CpMEX1","CpMEX25","CpMEX30","CpMEX9","CpN1","CpP54B96","CpPA01","CpPO222","CpVD57"	0.178667	0.17864	3.38877	0.178648	0.17864	3.38876	258	0
Cp1002B_1868	NA	NA	NA	0.9867	29	Cp1002B,"Cp162","Cp258","Cp262","Cp267","Cp29156","Cp31","Cp32","Cp33","Cp36","Cp48","Cp48252","CpC231","CpCIP5397","CpE19","CpE56","CpFRC41","CpI19","CpI37","CpMB14","CpMEX1","CpMEX25","CpMEX30","CpMEX9","CpN1","CpP54B96","CpPA01","CpPO222","CpVD57"	0.0717631	0.07035	4.81083	0.0703686	0.07035	4.81091	258	0
Cp1002B_1427	NA	NA	NA	0.9868	29	Cp1002B,"Cp162","Cp258","Cp262","Cp267","Cp29156","Cp31","Cp32","Cp33","Cp36","Cp48","Cp48252","CpC231","CpCIP5397","CpE19","CpE56","CpFRC41","CpI19","CpI37","CpMB14","CpMEX1","CpMEX25","CpMEX30","CpMEX9","CpN1","CpP54B96","CpPA01","CpPO222","CpVD57"	0.24008	0.24008	2.13024	0.24008	0.24008	2.13024	2306	0
Cp1002B_1710	NA	NA	NA	0.9868	29	Cp1002B,"Cp162","Cp258","Cp262","Cp267","Cp29156","Cp31","Cp32","Cp33","Cp36","Cp48","Cp48252","CpC231","CpCIP5397","CpE19","CpE56","CpFRC41","CpI19","CpI37","CpMB14","CpMEX1","CpMEX25","CpMEX30","CpMEX9","CpN1","CpP54B96","CpPA01","CpPO222","CpVD57"	2.45315e-05	0	1.72125	0	0	1.72122	258	0
Cp1002B_475	NA	NA	NA	0.9868	28	Cp1002B,"Cp162","Cp258","Cp262","Cp267","Cp29156","Cp31","Cp32","Cp33","Cp36","Cp48","Cp48252","CpC231","CpCIP5397","CpE19","CpE56","CpFRC41","CpI19","CpI37","CpMB14","CpMEX1","CpMEX25","CpMEX9","CpN1","CpP54B96","CpPA01","CpPO222","CpVD57"	0.542317	0.1422	2.30689	0.33917	0.14218	2.3056	258	0
Cp1002B_578	NA	NA	NA	0.9869	16	Cp1002B,"Cp267","Cp29156","Cp48252","CpC231","CpE56","CpFRC41","CpI19","CpMEX1","CpMEX25","CpMEX9","CpN1","CpP54B96","CpPA01","CpPO222","CpVD57"	0.343312	0.09594	2.1861	0.605583	0.523345	1.75159	258	0
Cp1002B_1771	NA	NA	NA	0.9869	29	Cp1002B,"Cp162","Cp258","Cp262","Cp267","Cp29156","Cp31","Cp32","Cp33","Cp36","Cp48","Cp48252","CpC231","CpCIP5397","CpE19","CpE56","CpFRC41","CpI19","CpI37","CpMB14","CpMEX1","CpMEX25","CpMEX30","CpMEX9","CpN1","CpP54B96","CpPA01","CpPO222","CpVD57"	0.972157	0.61149		0.6902	0.6115		256	0
Cp1002B_1432	NA	NA	NA	0.987	25	Cp1002B,"Cp162","Cp258","Cp262","Cp267","Cp29156","Cp31","Cp48252","CpC231","CpCIP5397","CpE19","CpE56","CpFRC41","CpI19","CpI37","CpMB14","CpMEX1","CpMEX25","CpMEX30","CpMEX9","CpN1","CpP54B96","CpPA01","CpPO222","CpVD57"	0.611666	0.28364	2.03934	0.41828	0.28364	2.03934	2306	0
Cp1002B_407	NA	NA	NA	0.9871	29	Cp1002B,"Cp162","Cp258","Cp262","Cp267","Cp29156","Cp31","Cp32","Cp33","Cp36","Cp48","Cp48252","CpC231","CpCIP5397","CpE19","CpE56","CpFRC41","CpI19","CpI37","CpMB14","CpMEX1","CpMEX25","CpMEX30","CpMEX9","CpN1","CpP54B96","CpPA01","CpPO222","CpVD57"	0	0	5.08902	0	0		258	0
Cp1002B_693	NA	NA	NA	0.9872	29	Cp1002B,"Cp162","Cp258","Cp262","Cp267","Cp29156","Cp31","Cp32","Cp33","Cp36","Cp48","Cp48252","CpC231","CpCIP5397","CpE19","CpE56","CpFRC41","CpI19","CpI37","CpMB14","CpMEX1","CpMEX25","CpMEX30","CpMEX9","CpN1","CpP54B96","CpPA01","CpPO222","CpVD57"	29.8294	0	6.90276	0	0	6.90246	256	0
Cp1002B_1057	NA	NA	NA	0.9873	29	Cp1002B,"Cp162","Cp258","Cp262","Cp267","Cp29156","Cp31","Cp32","Cp33","Cp36","Cp48","Cp48252","CpC231","CpCIP5397","CpE19","CpE56","CpFRC41","CpI19","CpI37","CpMB14","CpMEX1","CpMEX25","CpMEX30","CpMEX9","CpN1","CpP54B96","CpPA01","CpPO222","CpVD57"	0.102947	0.10289	5.09555	0.10289	0.10289	5.09562	258	0
Cp1002B_203	NA	NA	NA	0.9873	16	Cp1002B,"Cp267","Cp29156","Cp48252","CpC231","CpE56","CpFRC41","CpI19","CpMEX1","CpMEX25","CpMEX9","CpN1","CpP54B96","CpPA01","CpPO222","CpVD57"	0	0	0.0001	0.99998	0	0.0001	258	0
Cp1002B_79	NA	NA	NA	0.9873	29	Cp1002B,"Cp162","Cp258","Cp262","Cp267","Cp29156","Cp31","Cp32","Cp33","Cp36","Cp48","Cp48252","CpC231","CpCIP5397","CpE19","CpE56","CpFRC41","CpI19","CpI37","CpMB14","CpMEX1","CpMEX25","CpMEX30","CpMEX9","CpN1","CpP54B96","CpPA01","CpPO222","CpVD57"	0.31116	0.31116	3.84472	0.311243	0.31116	3.84471	258	0
Cp1002B_961	NA	NA	NA	0.9873	28	Cp1002B,"Cp162","Cp258","Cp262","Cp267","Cp29156","Cp31","Cp32","Cp33","Cp36","Cp48","Cp48252","CpCIP5397","CpE19","CpE56","CpFRC41","CpI19","CpI37","CpMB14","CpMEX1","CpMEX25","CpMEX30","CpMEX9","CpN1","CpP54B96","CpPA01","CpPO222","CpVD57"	0.36648	0.34323	9.20616	0.47131	0.34324	9.20619	258	0
Cp1002B_1591	NA	NA	NA	0.9873	29	Cp1002B,"Cp162","Cp258","Cp262","Cp267","Cp29156","Cp31","Cp32","Cp33","Cp36","Cp48","Cp48252","CpC231","CpCIP5397","CpE19","CpE56","CpFRC41","CpI19","CpI37","CpMB14","CpMEX1","CpMEX25","CpMEX30","CpMEX9","CpN1","CpP54B96","CpPA01","CpPO222","CpVD57"	0.17408	0.17408	0.74722	0.17408	0.17408	0.74722	258	0
Cp1002B_1615	NA	NA	NA	0.9874	29	Cp1002B,"Cp162","Cp258","Cp262","Cp267","Cp29156","Cp31","Cp32","Cp33","Cp36","Cp48","Cp48252","CpC231","CpCIP5397","CpE19","CpE56","CpFRC41","CpI19","CpI37","CpMB14","CpMEX1","CpMEX25","CpMEX30","CpMEX9","CpN1","CpP54B96","CpPA01","CpPO222","CpVD57"	0.167079	0.16706	8.03093	0.167077	0.16706	8.03088	2306	0
Cp1002B_18	NA	NA	NA	0.9875	29	Cp1002B,"Cp162","Cp258","Cp262","Cp267","Cp29156","Cp31","Cp32","Cp33","Cp36","Cp48","Cp48252","CpC231","CpCIP5397","CpE19","CpE56","CpFRC41","CpI19","CpI37","CpMB14","CpMEX1","CpMEX25","CpMEX30","CpMEX9","CpN1","CpP54B96","CpPA01","CpPO222","CpVD57"	0.615063	0.23356	3.8516	0.37237	0.23355	3.85159	258	0
Cp1002B_1714	NA	NA	NA	0.9875	29	Cp1002B,"Cp162","Cp258","Cp262","Cp267","Cp29156","Cp31","Cp32","Cp33","Cp36","Cp48","Cp48252","CpC231","CpCIP5397","CpE19","CpE56","CpFRC41","CpI19","CpI37","CpMB14","CpMEX1","CpMEX25","CpMEX30","CpMEX9","CpN1","CpP54B96","CpPA01","CpPO222","CpVD57"	0.668208	0.25654		0.38327	0.25654		258	0
Cp1002B_1254	NA	NA	NA	0.9875	29	Cp1002B,"Cp162","Cp258","Cp262","Cp267","Cp29156","Cp31","Cp32","Cp33","Cp36","Cp48","Cp48252","CpC231","CpCIP5397","CpE19","CpE56","CpFRC41","CpI19","CpI37","CpMB14","CpMEX1","CpMEX25","CpMEX30","CpMEX9","CpN1","CpP54B96","CpPA01","CpPO222","CpVD57"	0.468246	0.44266	2.89999	0.53966	0.44267	2.89986	258	0
Cp1002B_1560	NA	NA	NA	0.9875	29	Cp1002B,"Cp162","Cp258","Cp262","Cp267","Cp29156","Cp31","Cp32","Cp33","Cp36","Cp48","Cp48252","CpC231","CpCIP5397","CpE19","CpE56","CpFRC41","CpI19","CpI37","CpMB14","CpMEX1","CpMEX25","CpMEX30","CpMEX9","CpN1","CpP54B96","CpPA01","CpPO222","CpVD57"	0.16939	0.16939	2.7024	0.169398	0.16939	2.7024	258	0
Cp1002B_1863	NA	NA	NA	0.9876	29	Cp1002B,"Cp162","Cp258","Cp262","Cp267","Cp29156","Cp31","Cp32","Cp33","Cp36","Cp48","Cp48252","CpC231","CpCIP5397","CpE19","CpE56","CpFRC41","CpI19","CpI37","CpMB14","CpMEX1","CpMEX25","CpMEX30","CpMEX9","CpN1","CpP54B96","CpPA01","CpPO222","CpVD57"	0.27924	0.27924		0.434	0.27924		258	0
Cp1002B_392	NA	NA	NA	0.9876	29	Cp1002B,"Cp162","Cp258","Cp262","Cp267","Cp29156","Cp31","Cp32","Cp33","Cp36","Cp48","Cp48252","CpC231","CpCIP5397","CpE19","CpE56","CpFRC41","CpI19","CpI37","CpMB14","CpMEX1","CpMEX25","CpMEX30","CpMEX9","CpN1","CpP54B96","CpPA01","CpPO222","CpVD57"	0.0194795	0.01945	4.30309	0.0194598	0.01945	4.30309	258	0
Cp1002B_269	NA	NA	NA	0.9876	29	Cp1002B,"Cp162","Cp258","Cp262","Cp267","Cp29156","Cp31","Cp32","Cp33","Cp36","Cp48","Cp48252","CpC231","CpCIP5397","CpE19","CpE56","CpFRC41","CpI19","CpI37","CpMB14","CpMEX1","CpMEX25","CpMEX30","CpMEX9","CpN1","CpP54B96","CpPA01","CpPO222","CpVD57"	0.10188	0.10188	5.46828	0.10188	0.10188	5.4683	258	0
Cp1002B_1400	NA	NA	NA	0.9877	29	Cp1002B,"Cp162","Cp258","Cp262","Cp267","Cp29156","Cp31","Cp32","Cp33","Cp36","Cp48","Cp48252","CpC231","CpCIP5397","CpE19","CpE56","CpFRC41","CpI19","CpI37","CpMB14","CpMEX1","CpMEX25","CpMEX30","CpMEX9","CpN1","CpP54B96","CpPA01","CpPO222","CpVD57"	0	0	1.2808	0	0	1.2808	258	0
Cp1002B_923	NA	NA	NA	0.9877	29	Cp1002B,"Cp162","Cp258","Cp262","Cp267","Cp29156","Cp31","Cp32","Cp33","Cp36","Cp48","Cp48252","CpC231","CpCIP5397","CpE19","CpE56","CpFRC41","CpI19","CpI37","CpMB14","CpMEX1","CpMEX25","CpMEX30","CpMEX9","CpN1","CpP54B96","CpPA01","CpPO222","CpVD57"	0.06358	0.06358	9.95764	0.0635987	0.06358	9.95756	258	0
Cp1002B_1924	NA	NA	NA	0.9877	29	Cp1002B,"Cp162","Cp258","Cp262","Cp267","Cp29156","Cp31","Cp32","Cp33","Cp36","Cp48","Cp48252","CpC231","CpCIP5397","CpE19","CpE56","CpFRC41","CpI19","CpI37","CpMB14","CpMEX1","CpMEX25","CpMEX30","CpMEX9","CpN1","CpP54B96","CpPA01","CpPO222","CpVD57"	0.25016	0.25016	4.69129	0.250167	0.25016	4.69131	258	0
Cp1002B_626	NA	NA	NA	0.9877	29	Cp1002B,"Cp162","Cp258","Cp262","Cp267","Cp29156","Cp31","Cp32","Cp33","Cp36","Cp48","Cp48252","CpC231","CpCIP5397","CpE19","CpE56","CpFRC41","CpI19","CpI37","CpMB14","CpMEX1","CpMEX25","CpMEX30","CpMEX9","CpN1","CpP54B96","CpPA01","CpPO222","CpVD57"	0.08868	0.08868	4.63915	0.08868	0.08868	4.63917	258	0
Cp1002B_1535	NA	NA	NA	0.9877	29	Cp1002B,"Cp162","Cp258","Cp262","Cp267","Cp29156","Cp31","Cp32","Cp33","Cp36","Cp48","Cp48252","CpC231","CpCIP5397","CpE19","CpE56","CpFRC41","CpI19","CpI37","CpMB14","CpMEX1","CpMEX25","CpMEX30","CpMEX9","CpN1","CpP54B96","CpPA01","CpPO222","CpVD57"	0	0		0	0		258	0
Cp1002B_1379	NA	NA	NA	0.9879	29	Cp1002B,"Cp162","Cp258","Cp262","Cp267","Cp29156","Cp31","Cp32","Cp33","Cp36","Cp48","Cp48252","CpC231","CpCIP5397","CpE19","CpE56","CpFRC41","CpI19","CpI37","CpMB14","CpMEX1","CpMEX25","CpMEX30","CpMEX9","CpN1","CpP54B96","CpPA01","CpPO222","CpVD57"	0.503526	0.15565	2.09703	0.15583	0.15565	2.09702	258	0
Cp1002B_1285	NA	NA	NA	0.9879	29	Cp1002B,"Cp162","Cp258","Cp262","Cp267","Cp29156","Cp31","Cp32","Cp33","Cp36","Cp48","Cp48252","CpC231","CpCIP5397","CpE19","CpE56","CpFRC41","CpI19","CpI37","CpMB14","CpMEX1","CpMEX25","CpMEX30","CpMEX9","CpN1","CpP54B96","CpPA01","CpPO222","CpVD57"	0.110657	0.11063	5.44552	0.110648	0.11063	5.4455	258	0
Cp1002B_646	NA	NA	NA	0.9879	17	Cp1002B,"Cp262","Cp267","Cp29156","Cp48252","CpC231","CpE56","CpFRC41","CpI19","CpMEX1","CpMEX25","CpMEX9","CpN1","CpP54B96","CpPA01","CpPO222","CpVD57"	0.53304	0.15386	2.43024	0.49473	0.15385	2.43022	258	0
Cp1002B_1351	NA	NA	NA	0.988	29	Cp1002B,"Cp162","Cp258","Cp262","Cp267","Cp29156","Cp31","Cp32","Cp33","Cp36","Cp48","Cp48252","CpC231","CpCIP5397","CpE19","CpE56","CpFRC41","CpI19","CpI37","CpMB14","CpMEX1","CpMEX25","CpMEX30","CpMEX9","CpN1","CpP54B96","CpPA01","CpPO222","CpVD57"	0	0	1.5359	0	0	1.53591	258	0
Cp1002B_555	NA	NA	NA	0.988	29	Cp1002B,"Cp162","Cp258","Cp262","Cp267","Cp29156","Cp31","Cp32","Cp33","Cp36","Cp48","Cp48252","CpC231","CpCIP5397","CpE19","CpE56","CpFRC41","CpI19","CpI37","CpMB14","CpMEX1","CpMEX25","CpMEX30","CpMEX9","CpN1","CpP54B96","CpPA01","CpPO222","CpVD57"	0.11498	0.11498		0.11499	0.11499		258	0
Cp1002B_1566	NA	NA	NA	0.988	29	Cp1002B,"Cp162","Cp258","Cp262","Cp267","Cp29156","Cp31","Cp32","Cp33","Cp36","Cp48","Cp48252","CpC231","CpCIP5397","CpE19","CpE56","CpFRC41","CpI19","CpI37","CpMB14","CpMEX1","CpMEX25","CpMEX30","CpMEX9","CpN1","CpP54B96","CpPA01","CpPO222","CpVD57"	0.48319	0.48313		0.483131	0.4831		258	0
Cp1002B_1979	NA	NA	NA	0.988	29	Cp1002B,"Cp162","Cp258","Cp262","Cp267","Cp29156","Cp31","Cp32","Cp33","Cp36","Cp48","Cp48252","CpC231","CpCIP5397","CpE19","CpE56","CpFRC41","CpI19","CpI37","CpMB14","CpMEX1","CpMEX25","CpMEX30","CpMEX9","CpN1","CpP54B96","CpPA01","CpPO222","CpVD57"	0.38725	0.38725		0.38724	0.38724		258	0
Cp1002B_467	NA	NA	NA	0.9881	29	Cp1002B,"Cp162","Cp258","Cp262","Cp267","Cp29156","Cp31","Cp32","Cp33","Cp36","Cp48","Cp48252","CpC231","CpCIP5397","CpE19","CpE56","CpFRC41","CpI19","CpI37","CpMB14","CpMEX1","CpMEX25","CpMEX30","CpMEX9","CpN1","CpP54B96","CpPA01","CpPO222","CpVD57"	0.288816	0.28877		0.28877	0.28877		258	0
Cp1002B_893	NA	NA	NA	0.9881	29	Cp1002B,"Cp162","Cp258","Cp262","Cp267","Cp29156","Cp31","Cp32","Cp33","Cp36","Cp48","Cp48252","CpC231","CpCIP5397","CpE19","CpE56","CpFRC41","CpI19","CpI37","CpMB14","CpMEX1","CpMEX25","CpMEX30","CpMEX9","CpN1","CpP54B96","CpPA01","CpPO222","CpVD57"	2.18039	0.09656	4.03449	0.096569	0.09656	4.03453	256	0
Cp1002B_2011	NA	NA	NA	0.9881	29	Cp1002B,"Cp162","Cp258","Cp262","Cp267","Cp29156","Cp31","Cp32","Cp33","Cp36","Cp48","Cp48252","CpC231","CpCIP5397","CpE19","CpE56","CpFRC41","CpI19","CpI37","CpMB14","CpMEX1","CpMEX25","CpMEX30","CpMEX9","CpN1","CpP54B96","CpPA01","CpPO222","CpVD57"	0.0788834	0.07882	5.78804	0.0788292	0.07882	5.78799	258	0
Cp1002B_1842	NA	NA	NA	0.9882	29	Cp1002B,"Cp162","Cp258","Cp262","Cp267","Cp29156","Cp31","Cp32","Cp33","Cp36","Cp48","Cp48252","CpC231","CpCIP5397","CpE19","CpE56","CpFRC41","CpI19","CpI37","CpMB14","CpMEX1","CpMEX25","CpMEX30","CpMEX9","CpN1","CpP54B96","CpPA01","CpPO222","CpVD57"	0	0	0.0001	0	0	0.0001	258	0
Cp1002B_1917	NA	NA	NA	0.9882	29	Cp1002B,"Cp162","Cp258","Cp262","Cp267","Cp29156","Cp31","Cp32","Cp33","Cp36","Cp48","Cp48252","CpC231","CpCIP5397","CpE19","CpE56","CpFRC41","CpI19","CpI37","CpMB14","CpMEX1","CpMEX25","CpMEX30","CpMEX9","CpN1","CpP54B96","CpPA01","CpPO222","CpVD57"	0	0		0	0		258	0
Cp1002B_729	NA	NA	NA	0.9882	29	Cp1002B,"Cp162","Cp258","Cp262","Cp267","Cp29156","Cp31","Cp32","Cp33","Cp36","Cp48","Cp48252","CpC231","CpCIP5397","CpE19","CpE56","CpFRC41","CpI19","CpI37","CpMB14","CpMEX1","CpMEX25","CpMEX30","CpMEX9","CpN1","CpP54B96","CpPA01","CpPO222","CpVD57"	0.253263	0.25324	3.35443	0.253247	0.25324	3.35442	258	0
Cp1002B_816	NA	NA	NA	0.9882	29	Cp1002B,"Cp162","Cp258","Cp262","Cp267","Cp29156","Cp31","Cp32","Cp33","Cp36","Cp48","Cp48252","CpC231","CpCIP5397","CpE19","CpE56","CpFRC41","CpI19","CpI37","CpMB14","CpMEX1","CpMEX25","CpMEX30","CpMEX9","CpN1","CpP54B96","CpPA01","CpPO222","CpVD57"	2.69536	0.22861		0.22861	0.22861		2304	0
Cp1002B_452	NA	NA	NA	0.9883	29	Cp1002B,"Cp162","Cp258","Cp262","Cp267","Cp29156","Cp31","Cp32","Cp33","Cp36","Cp48","Cp48252","CpC231","CpCIP5397","CpE19","CpE56","CpFRC41","CpI19","CpI37","CpMB14","CpMEX1","CpMEX25","CpMEX30","CpMEX9","CpN1","CpP54B96","CpPA01","CpPO222","CpVD57"	0	0	3.98278	0	0	3.98281	258	0
Cp1002B_2013	NA	NA	NA	0.9883	29	Cp1002B,"Cp162","Cp258","Cp262","Cp267","Cp29156","Cp31","Cp32","Cp33","Cp36","Cp48","Cp48252","CpC231","CpCIP5397","CpE19","CpE56","CpFRC41","CpI19","CpI37","CpMB14","CpMEX1","CpMEX25","CpMEX30","CpMEX9","CpN1","CpP54B96","CpPA01","CpPO222","CpVD57"	0.10734	0.10666		0.10666	0.10666		258	0
Cp1002B_1020	NA	NA	NA	0.9883	29	Cp1002B,"Cp162","Cp258","Cp262","Cp267","Cp29156","Cp31","Cp32","Cp33","Cp36","Cp48","Cp48252","CpC231","CpCIP5397","CpE19","CpE56","CpFRC41","CpI19","CpI37","CpMB14","CpMEX1","CpMEX25","CpMEX30","CpMEX9","CpN1","CpP54B96","CpPA01","CpPO222","CpVD57"	0.23611	0.23611		0.23611	0.23611		258	0
Cp1002B_1062	NA	NA	NA	0.9883	29	Cp1002B,"Cp162","Cp258","Cp262","Cp267","Cp29156","Cp31","Cp32","Cp33","Cp36","Cp48","Cp48252","CpC231","CpCIP5397","CpE19","CpE56","CpFRC41","CpI19","CpI37","CpMB14","CpMEX1","CpMEX25","CpMEX30","CpMEX9","CpN1","CpP54B96","CpPA01","CpPO222","CpVD57"	0.08857	0.08857		0.08857	0.08857		258	0
Cp1002B_658	NA	NA	NA	0.9883	29	Cp1002B,"Cp162","Cp258","Cp262","Cp267","Cp29156","Cp31","Cp32","Cp33","Cp36","Cp48","Cp48252","CpC231","CpCIP5397","CpE19","CpE56","CpFRC41","CpI19","CpI37","CpMB14","CpMEX1","CpMEX25","CpMEX30","CpMEX9","CpN1","CpP54B96","CpPA01","CpPO222","CpVD57"	0	0		0	0		258	0
Cp1002B_51	NA	NA	NA	0.9884	26	Cp1002B,"Cp258","Cp267","Cp29156","Cp31","Cp32","Cp33","Cp36","Cp48","Cp48252","CpC231","CpCIP5397","CpE19","CpE56","CpFRC41","CpI19","CpMB14","CpMEX1","CpMEX25","CpMEX30","CpMEX9","CpN1","CpP54B96","CpPA01","CpPO222","CpVD57"	1	1		1	1		256	0
Cp1002B_2008	NA	NA	NA	0.9884	29	Cp1002B,"Cp162","Cp258","Cp262","Cp267","Cp29156","Cp31","Cp32","Cp33","Cp36","Cp48","Cp48252","CpC231","CpCIP5397","CpE19","CpE56","CpFRC41","CpI19","CpI37","CpMB14","CpMEX1","CpMEX25","CpMEX30","CpMEX9","CpN1","CpP54B96","CpPA01","CpPO222","CpVD57"	0.111855	0.10969		0.109699	0.10969		258	0
Cp1002B_833	NA	NA	NA	0.9884	29	Cp1002B,"Cp162","Cp258","Cp262","Cp267","Cp29156","Cp31","Cp32","Cp33","Cp36","Cp48","Cp48252","CpC231","CpCIP5397","CpE19","CpE56","CpFRC41","CpI19","CpI37","CpMB14","CpMEX1","CpMEX25","CpMEX30","CpMEX9","CpN1","CpP54B96","CpPA01","CpPO222","CpVD57"	0.061879	0.06186		0.0618694	0.06186		258	0
Cp1002B_2003	NA	NA	NA	0.9884	29	Cp1002B,"Cp162","Cp258","Cp262","Cp267","Cp29156","Cp31","Cp32","Cp33","Cp36","Cp48","Cp48252","CpC231","CpCIP5397","CpE19","CpE56","CpFRC41","CpI19","CpI37","CpMB14","CpMEX1","CpMEX25","CpMEX30","CpMEX9","CpN1","CpP54B96","CpPA01","CpPO222","CpVD57"	0.20987	0.20982	3.29701	0.209818	0.20981	3.29699	258	0
Cp1002B_1142	NA	NA	NA	0.9885	29	Cp1002B,"Cp162","Cp258","Cp262","Cp267","Cp29156","Cp31","Cp32","Cp33","Cp36","Cp48","Cp48252","CpC231","CpCIP5397","CpE19","CpE56","CpFRC41","CpI19","CpI37","CpMB14","CpMEX1","CpMEX25","CpMEX30","CpMEX9","CpN1","CpP54B96","CpPA01","CpPO222","CpVD57"	0.746813	0.26892	3.87599	0.3967	0.26892	3.87599	2306	0
Cp1002B_2015	NA	NA	NA	0.9885	29	Cp1002B,"Cp162","Cp258","Cp262","Cp267","Cp29156","Cp31","Cp32","Cp33","Cp36","Cp48","Cp48252","CpC231","CpCIP5397","CpE19","CpE56","CpFRC41","CpI19","CpI37","CpMB14","CpMEX1","CpMEX25","CpMEX30","CpMEX9","CpN1","CpP54B96","CpPA01","CpPO222","CpVD57"	0.0399	0.0399	9.1624	0.0399	0.0399	9.16215	258	0
Cp1002B_426	NA	NA	NA	0.9885	29	Cp1002B,"Cp162","Cp258","Cp262","Cp267","Cp29156","Cp31","Cp32","Cp33","Cp36","Cp48","Cp48252","CpC231","CpCIP5397","CpE19","CpE56","CpFRC41","CpI19","CpI37","CpMB14","CpMEX1","CpMEX25","CpMEX30","CpMEX9","CpN1","CpP54B96","CpPA01","CpPO222","CpVD57"	0.120199	0.12016	5.3287	0.120178	0.12016	5.32871	258	0
Cp1002B_1000	NA	NA	NA	0.9885	29	Cp1002B,"Cp162","Cp258","Cp262","Cp267","Cp29156","Cp31","Cp32","Cp33","Cp36","Cp48","Cp48252","CpC231","CpCIP5397","CpE19","CpE56","CpFRC41","CpI19","CpI37","CpMB14","CpMEX1","CpMEX25","CpMEX30","CpMEX9","CpN1","CpP54B96","CpPA01","CpPO222","CpVD57"	0.10782	0.10782	8.22442	0.10782	0.10782	8.22446	258	0
Cp1002B_153	NA	NA	NA	0.9885	29	Cp1002B,"Cp162","Cp258","Cp262","Cp267","Cp29156","Cp31","Cp32","Cp33","Cp36","Cp48","Cp48252","CpC231","CpCIP5397","CpE19","CpE56","CpFRC41","CpI19","CpI37","CpMB14","CpMEX1","CpMEX25","CpMEX30","CpMEX9","CpN1","CpP54B96","CpPA01","CpPO222","CpVD57"	0.457161	0.39341	2.6572	0.39383	0.39341	2.65728	258	0
Cp1002B_1043	NA	NA	NA	0.9886	28	Cp1002B,"Cp162","Cp258","Cp262","Cp267","Cp29156","Cp31","Cp32","Cp33","Cp36","Cp48","Cp48252","CpC231","CpCIP5397","CpE56","CpFRC41","CpI19","CpI37","CpMB14","CpMEX1","CpMEX25","CpMEX30","CpMEX9","CpN1","CpP54B96","CpPA01","CpPO222","CpVD57"	0.405175	0.40515	1.64344	0.405156	0.40515	1.64343	258	0
Cp1002B_26	NA	NA	NA	0.9888	28	Cp1002B,"Cp162","Cp258","Cp262","Cp267","Cp29156","Cp31","Cp32","Cp33","Cp36","Cp48","Cp48252","CpC231","CpCIP5397","CpE19","CpE56","CpFRC41","CpI19","CpI37","CpMEX1","CpMEX25","CpMEX30","CpMEX9","CpN1","CpP54B96","CpPA01","CpPO222","CpVD57"	0.805427	0.45718	4.4215	0.65292	0.45718	4.42154	258	0
Cp1002B_538	NA	NA	NA	0.9889	29	Cp1002B,"Cp162","Cp258","Cp262","Cp267","Cp29156","Cp31","Cp32","Cp33","Cp36","Cp48","Cp48252","CpC231","CpCIP5397","CpE19","CpE56","CpFRC41","CpI19","CpI37","CpMB14","CpMEX1","CpMEX25","CpMEX30","CpMEX9","CpN1","CpP54B96","CpPA01","CpPO222","CpVD57"	0.141497	0.14147	3.59516	0.14147	0.14147	3.59516	2306	0
Cp1002B_663	NA	NA	NA	0.9889	29	Cp1002B,"Cp162","Cp258","Cp262","Cp267","Cp29156","Cp31","Cp32","Cp33","Cp36","Cp48","Cp48252","CpC231","CpCIP5397","CpE19","CpE56","CpFRC41","CpI19","CpI37","CpMB14","CpMEX1","CpMEX25","CpMEX30","CpMEX9","CpN1","CpP54B96","CpPA01","CpPO222","CpVD57"	0.311062	0.31101	7.62726	0.31102	0.31102	7.62716	258	0
Cp1002B_1711	NA	NA	NA	0.9889	29	Cp1002B,"Cp162","Cp258","Cp262","Cp267","Cp29156","Cp31","Cp32","Cp33","Cp36","Cp48","Cp48252","CpC231","CpCIP5397","CpE19","CpE56","CpFRC41","CpI19","CpI37","CpMB14","CpMEX1","CpMEX25","CpMEX30","CpMEX9","CpN1","CpP54B96","CpPA01","CpPO222","CpVD57"	0.573997	0.24111	2.16908	0.37985	0.24112	2.16906	2306	0
Cp1002B_1315	NA	NA	NA	0.9889	29	Cp1002B,"Cp162","Cp258","Cp262","Cp267","Cp29156","Cp31","Cp32","Cp33","Cp36","Cp48","Cp48252","CpC231","CpCIP5397","CpE19","CpE56","CpFRC41","CpI19","CpI37","CpMB14","CpMEX1","CpMEX25","CpMEX30","CpMEX9","CpN1","CpP54B96","CpPA01","CpPO222","CpVD57"	0.134957	0.13485	2.31252	0.13486	0.13486	2.31253	258	0
Cp1002B_1381	NA	NA	NA	0.989	29	Cp1002B,"Cp162","Cp258","Cp262","Cp267","Cp29156","Cp31","Cp32","Cp33","Cp36","Cp48","Cp48252","CpC231","CpCIP5397","CpE19","CpE56","CpFRC41","CpI19","CpI37","CpMB14","CpMEX1","CpMEX25","CpMEX30","CpMEX9","CpN1","CpP54B96","CpPA01","CpPO222","CpVD57"	0.547171	0.13072		0.99374	0.13072		258	0
Cp1002B_383	NA	NA	NA	0.989	29	Cp1002B,"Cp162","Cp258","Cp262","Cp267","Cp29156","Cp31","Cp32","Cp33","Cp36","Cp48","Cp48252","CpC231","CpCIP5397","CpE19","CpE56","CpFRC41","CpI19","CpI37","CpMB14","CpMEX1","CpMEX25","CpMEX30","CpMEX9","CpN1","CpP54B96","CpPA01","CpPO222","CpVD57"	0.128041	0.12794	4.04545	0.127957	0.12794	4.04542	258	0
Cp1002B_1028	NA	NA	NA	0.9891	28	Cp1002B,"Cp162","Cp258","Cp262","Cp267","Cp29156","Cp31","Cp32","Cp33","Cp36","Cp48","Cp48252","CpC231","CpCIP5397","CpE19","CpE56","CpFRC41","CpI19","CpI37","CpMB14","CpMEX1","CpMEX25","CpMEX9","CpN1","CpP54B96","CpPA01","CpPO222","CpVD57"	0.588682	0.23386		0.38898	0.23386		258	0
Cp1002B_543	NA	NA	NA	0.9891	29	Cp1002B,"Cp162","Cp258","Cp262","Cp267","Cp29156","Cp31","Cp32","Cp33","Cp36","Cp48","Cp48252","CpC231","CpCIP5397","CpE19","CpE56","CpFRC41","CpI19","CpI37","CpMB14","CpMEX1","CpMEX25","CpMEX30","CpMEX9","CpN1","CpP54B96","CpPA01","CpPO222","CpVD57"	0.591489	0.13308	2.16862	0.26963	0.13307	2.16863	258	0
Cp1002B_54	NA	NA	NA	0.9891	29	Cp1002B,"Cp162","Cp258","Cp262","Cp267","Cp29156","Cp31","Cp32","Cp33","Cp36","Cp48","Cp48252","CpC231","CpCIP5397","CpE19","CpE56","CpFRC41","CpI19","CpI37","CpMB14","CpMEX1","CpMEX25","CpMEX30","CpMEX9","CpN1","CpP54B96","CpPA01","CpPO222","CpVD57"	0.34093	0.34093	4.69217	0.34093	0.34093	4.69214	258	0
Cp1002B_1457	NA	NA	NA	0.9891	29	Cp1002B,"Cp162","Cp258","Cp262","Cp267","Cp29156","Cp31","Cp32","Cp33","Cp36","Cp48","Cp48252","CpC231","CpCIP5397","CpE19","CpE56","CpFRC41","CpI19","CpI37","CpMB14","CpMEX1","CpMEX25","CpMEX30","CpMEX9","CpN1","CpP54B96","CpPA01","CpPO222","CpVD57"	0.14147	0.14147	8.49331	0.14147	0.14147	8.49335	258	0
Cp1002B_1174	NA	NA	NA	0.9892	29	Cp1002B,"Cp162","Cp258","Cp262","Cp267","Cp29156","Cp31","Cp32","Cp33","Cp36","Cp48","Cp48252","CpC231","CpCIP5397","CpE19","CpE56","CpFRC41","CpI19","CpI37","CpMB14","CpMEX1","CpMEX25","CpMEX30","CpMEX9","CpN1","CpP54B96","CpPA01","CpPO222","CpVD57"	0.18165	0.18165		0.18165	0.18165		258	0
Cp1002B_2004	NA	NA	NA	0.9892	29	Cp1002B,"Cp162","Cp258","Cp262","Cp267","Cp29156","Cp31","Cp32","Cp33","Cp36","Cp48","Cp48252","CpC231","CpCIP5397","CpE19","CpE56","CpFRC41","CpI19","CpI37","CpMB14","CpMEX1","CpMEX25","CpMEX30","CpMEX9","CpN1","CpP54B96","CpPA01","CpPO222","CpVD57"	0.356128	0.26565	3.91134	0.50523	0.26565	3.9114	258	0
Cp1002B_1219	NA	NA	NA	0.9892	29	Cp1002B,"Cp162","Cp258","Cp262","Cp267","Cp29156","Cp31","Cp32","Cp33","Cp36","Cp48","Cp48252","CpC231","CpCIP5397","CpE19","CpE56","CpFRC41","CpI19","CpI37","CpMB14","CpMEX1","CpMEX25","CpMEX30","CpMEX9","CpN1","CpP54B96","CpPA01","CpPO222","CpVD57"	0.01444	0.01444	3.96688	0.01444	0.01444	3.96688	258	0
Cp1002B_657	NA	NA	NA	0.9892	29	Cp1002B,"Cp162","Cp258","Cp262","Cp267","Cp29156","Cp31","Cp32","Cp33","Cp36","Cp48","Cp48252","CpC231","CpCIP5397","CpE19","CpE56","CpFRC41","CpI19","CpI37","CpMB14","CpMEX1","CpMEX25","CpMEX30","CpMEX9","CpN1","CpP54B96","CpPA01","CpPO222","CpVD57"	0.532912	0.20557	3.86521	0.99393	0.20557	3.86521	258	0
Cp1002B_196	NA	NA	NA	0.9892	29	Cp1002B,"Cp162","Cp258","Cp262","Cp267","Cp29156","Cp31","Cp32","Cp33","Cp36","Cp48","Cp48252","CpC231","CpCIP5397","CpE19","CpE56","CpFRC41","CpI19","CpI37","CpMB14","CpMEX1","CpMEX25","CpMEX30","CpMEX9","CpN1","CpP54B96","CpPA01","CpPO222","CpVD57"	0	0		0	0		258	0
Cp1002B_1128	NA	NA	NA	0.9892	29	Cp1002B,"Cp162","Cp258","Cp262","Cp267","Cp29156","Cp31","Cp32","Cp33","Cp36","Cp48","Cp48252","CpC231","CpCIP5397","CpE19","CpE56","CpFRC41","CpI19","CpI37","CpMB14","CpMEX1","CpMEX25","CpMEX30","CpMEX9","CpN1","CpP54B96","CpPA01","CpPO222","CpVD57"	0.186024	0.18595	4.51893	0.185966	0.18595	4.51894	258	0
Cp1002B_1581	NA	NA	NA	0.9892	29	Cp1002B,"Cp162","Cp258","Cp262","Cp267","Cp29156","Cp31","Cp32","Cp33","Cp36","Cp48","Cp48252","CpC231","CpCIP5397","CpE19","CpE56","CpFRC41","CpI19","CpI37","CpMB14","CpMEX1","CpMEX25","CpMEX30","CpMEX9","CpN1","CpP54B96","CpPA01","CpPO222","CpVD57"	0.51	0.24811	2.96951	0.24811	0.24811	2.96955	258	0
Cp1002B_1709	NA	NA	NA	0.9892	29	Cp1002B,"Cp162","Cp258","Cp262","Cp267","Cp29156","Cp31","Cp32","Cp33","Cp36","Cp48","Cp48252","CpC231","CpCIP5397","CpE19","CpE56","CpFRC41","CpI19","CpI37","CpMB14","CpMEX1","CpMEX25","CpMEX30","CpMEX9","CpN1","CpP54B96","CpPA01","CpPO222","CpVD57"	0.231197	0.23105	5.47479	0.231058	0.23105	5.47475	258	0
Cp1002B_950	NA	NA	NA	0.9893	29	Cp1002B,"Cp162","Cp258","Cp262","Cp267","Cp29156","Cp31","Cp32","Cp33","Cp36","Cp48","Cp48252","CpC231","CpCIP5397","CpE19","CpE56","CpFRC41","CpI19","CpI37","CpMB14","CpMEX1","CpMEX25","CpMEX30","CpMEX9","CpN1","CpP54B96","CpPA01","CpPO222","CpVD57"	0.24738	0.24738	2.62505	0.247388	0.24738	2.62502	258	0
Cp1002B_139	NA	NA	NA	0.9894	29	Cp1002B,"Cp162","Cp258","Cp262","Cp267","Cp29156","Cp31","Cp32","Cp33","Cp36","Cp48","Cp48252","CpC231","CpCIP5397","CpE19","CpE56","CpFRC41","CpI19","CpI37","CpMB14","CpMEX1","CpMEX25","CpMEX30","CpMEX9","CpN1","CpP54B96","CpPA01","CpPO222","CpVD57"	0.10633	0.10633	7.68591	0.106393	0.10633	7.68607	258	0
Cp1002B_281	NA	NA	NA	0.9894	29	Cp1002B,"Cp162","Cp258","Cp262","Cp267","Cp29156","Cp31","Cp32","Cp33","Cp36","Cp48","Cp48252","CpC231","CpCIP5397","CpE19","CpE56","CpFRC41","CpI19","CpI37","CpMB14","CpMEX1","CpMEX25","CpMEX30","CpMEX9","CpN1","CpP54B96","CpPA01","CpPO222","CpVD57"	0.29756	0.29756		0.29756	0.29756		258	0
Cp1002B_2165	NA	NA	NA	0.9894	29	Cp1002B,"Cp162","Cp258","Cp262","Cp267","Cp29156","Cp31","Cp32","Cp33","Cp36","Cp48","Cp48252","CpC231","CpCIP5397","CpE19","CpE56","CpFRC41","CpI19","CpI37","CpMB14","CpMEX1","CpMEX25","CpMEX30","CpMEX9","CpN1","CpP54B96","CpPA01","CpPO222","CpVD57"	0.359029	0.35901	9.22015	0.359016	0.35901	9.22014	258	0
Cp1002B_207	NA	NA	NA	0.9894	16	Cp1002B,"Cp267","Cp29156","Cp48252","CpC231","CpE56","CpFRC41","CpI19","CpMEX1","CpMEX25","CpMEX9","CpN1","CpP54B96","CpPA01","CpPO222","CpVD57"	0.820028	0.444		0.56139	0.44399		258	0
Cp1002B_109	NA	NA	NA	0.9895	29	Cp1002B,"Cp162","Cp258","Cp262","Cp267","Cp29156","Cp31","Cp32","Cp33","Cp36","Cp48","Cp48252","CpC231","CpCIP5397","CpE19","CpE56","CpFRC41","CpI19","CpI37","CpMB14","CpMEX1","CpMEX25","CpMEX30","CpMEX9","CpN1","CpP54B96","CpPA01","CpPO222","CpVD57"	0.30399	0.30399	3.65873	0.30399	0.30399	3.65873	258	0
Cp1002B_1993	NA	NA	NA	0.9895	29	Cp1002B,"Cp162","Cp258","Cp262","Cp267","Cp29156","Cp31","Cp32","Cp33","Cp36","Cp48","Cp48252","CpC231","CpCIP5397","CpE19","CpE56","CpFRC41","CpI19","CpI37","CpMB14","CpMEX1","CpMEX25","CpMEX30","CpMEX9","CpN1","CpP54B96","CpPA01","CpPO222","CpVD57"	0.160562	0.16054	3.96894	0.160557	0.16054	3.96899	2306	0
Cp1002B_636	NA	NA	NA	0.9896	29	Cp1002B,"Cp162","Cp258","Cp262","Cp267","Cp29156","Cp31","Cp32","Cp33","Cp36","Cp48","Cp48252","CpC231","CpCIP5397","CpE19","CpE56","CpFRC41","CpI19","CpI37","CpMB14","CpMEX1","CpMEX25","CpMEX30","CpMEX9","CpN1","CpP54B96","CpPA01","CpPO222","CpVD57"	1.21385	1	5.18328	1.00001	1.00001	5.18328	296	0
Cp1002B_883	NA	NA	NA	0.9897	29	Cp1002B,"Cp162","Cp258","Cp262","Cp267","Cp29156","Cp31","Cp32","Cp33","Cp36","Cp48","Cp48252","CpC231","CpCIP5397","CpE19","CpE56","CpFRC41","CpI19","CpI37","CpMB14","CpMEX1","CpMEX25","CpMEX30","CpMEX9","CpN1","CpP54B96","CpPA01","CpPO222","CpVD57"	0.103663	0.10276		0.105154	0.102758		2306	0
Cp1002B_1349	NA	NA	NA	0.9897	29	Cp1002B,"Cp162","Cp258","Cp262","Cp267","Cp29156","Cp31","Cp32","Cp33","Cp36","Cp48","Cp48252","CpC231","CpCIP5397","CpE19","CpE56","CpFRC41","CpI19","CpI37","CpMB14","CpMEX1","CpMEX25","CpMEX30","CpMEX9","CpN1","CpP54B96","CpPA01","CpPO222","CpVD57"	0.50482	0.50482		0.50482	0.50482		258	0
Cp1002B_233	NA	NA	NA	0.9897	29	Cp1002B,"Cp162","Cp258","Cp262","Cp267","Cp29156","Cp31","Cp32","Cp33","Cp36","Cp48","Cp48252","CpC231","CpCIP5397","CpE19","CpE56","CpFRC41","CpI19","CpI37","CpMB14","CpMEX1","CpMEX25","CpMEX30","CpMEX9","CpN1","CpP54B96","CpPA01","CpPO222","CpVD57"	0.983627	0.5182		0.61457	0.51819		256	0
Cp1002B_758	NA	NA	NA	0.9897	15	Cp1002B,"Cp267","Cp29156","Cp48252","CpC231","CpFRC41","CpI19","CpMEX1","CpMEX25","CpMEX9","CpN1","CpP54B96","CpPA01","CpPO222","CpVD57"	0.477645	0.4772	3.81068	0.477247	0.4772	3.8107	258	0
Cp1002B_1226	NA	NA	NA	0.9897	29	Cp1002B,"Cp162","Cp258","Cp262","Cp267","Cp29156","Cp31","Cp32","Cp33","Cp36","Cp48","Cp48252","CpC231","CpCIP5397","CpE19","CpE56","CpFRC41","CpI19","CpI37","CpMB14","CpMEX1","CpMEX25","CpMEX30","CpMEX9","CpN1","CpP54B96","CpPA01","CpPO222","CpVD57"	0.06768	0.06768	7.15735	0.06768	0.06768	7.15734	2306	0
Cp1002B_418	NA	NA	NA	0.9897	29	Cp1002B,"Cp162","Cp258","Cp262","Cp267","Cp29156","Cp31","Cp32","Cp33","Cp36","Cp48","Cp48252","CpC231","CpCIP5397","CpE19","CpE56","CpFRC41","CpI19","CpI37","CpMB14","CpMEX1","CpMEX25","CpMEX30","CpMEX9","CpN1","CpP54B96","CpPA01","CpPO222","CpVD57"	0.826684	0.42244	5.21335	0.53555	0.42244	5.21336	258	0
Cp1002B_924	NA	NA	NA	0.9898	29	Cp1002B,"Cp162","Cp258","Cp262","Cp267","Cp29156","Cp31","Cp32","Cp33","Cp36","Cp48","Cp48252","CpC231","CpCIP5397","CpE19","CpE56","CpFRC41","CpI19","CpI37","CpMB14","CpMEX1","CpMEX25","CpMEX30","CpMEX9","CpN1","CpP54B96","CpPA01","CpPO222","CpVD57"	0.360282	0.36026	8.25071	0.36026	0.36026	8.25071	258	0
Cp1002B_1546	NA	NA	NA	0.9898	28	Cp1002B,"Cp162","Cp258","Cp267","Cp29156","Cp31","Cp32","Cp33","Cp36","Cp48","Cp48252","CpC231","CpCIP5397","CpE19","CpE56","CpFRC41","CpI19","CpI37","CpMB14","CpMEX1","CpMEX25","CpMEX30","CpMEX9","CpN1","CpP54B96","CpPA01","CpPO222","CpVD57"	1	1		1	1		256	0
Cp1002B_83	NA	NA	NA	0.9899	29	Cp1002B,"Cp162","Cp258","Cp262","Cp267","Cp29156","Cp31","Cp32","Cp33","Cp36","Cp48","Cp48252","CpC231","CpCIP5397","CpE19","CpE56","CpFRC41","CpI19","CpI37","CpMB14","CpMEX1","CpMEX25","CpMEX30","CpMEX9","CpN1","CpP54B96","CpPA01","CpPO222","CpVD57"	0.840321	0.33963	5.8272	0.46636	0.33963	5.82715	258	0
Cp1002B_1273	NA	NA	NA	0.9899	29	Cp1002B,"Cp162","Cp258","Cp262","Cp267","Cp29156","Cp31","Cp32","Cp33","Cp36","Cp48","Cp48252","CpC231","CpCIP5397","CpE19","CpE56","CpFRC41","CpI19","CpI37","CpMB14","CpMEX1","CpMEX25","CpMEX30","CpMEX9","CpN1","CpP54B96","CpPA01","CpPO222","CpVD57"	0.217115	0.21699	2.1892	0.217006	0.21699	2.18921	258	0
Cp1002B_1636	NA	NA	NA	0.9899	29	Cp1002B,"Cp162","Cp258","Cp262","Cp267","Cp29156","Cp31","Cp32","Cp33","Cp36","Cp48","Cp48252","CpC231","CpCIP5397","CpE19","CpE56","CpFRC41","CpI19","CpI37","CpMB14","CpMEX1","CpMEX25","CpMEX30","CpMEX9","CpN1","CpP54B96","CpPA01","CpPO222","CpVD57"	0.187725	0.18752		0.18752	0.18752		258	0
Cp1002B_322	NA	NA	NA	0.99	29	Cp1002B,"Cp162","Cp258","Cp262","Cp267","Cp29156","Cp31","Cp32","Cp33","Cp36","Cp48","Cp48252","CpC231","CpCIP5397","CpE19","CpE56","CpFRC41","CpI19","CpI37","CpMB14","CpMEX1","CpMEX25","CpMEX30","CpMEX9","CpN1","CpP54B96","CpPA01","CpPO222","CpVD57"	0.280326	0.28026	5.27454	0.280274	0.28026	5.27454	258	0
Cp1002B_918	NA	NA	NA	0.99	29	Cp1002B,"Cp162","Cp258","Cp262","Cp267","Cp29156","Cp31","Cp32","Cp33","Cp36","Cp48","Cp48252","CpC231","CpCIP5397","CpE19","CpE56","CpFRC41","CpI19","CpI37","CpMB14","CpMEX1","CpMEX25","CpMEX30","CpMEX9","CpN1","CpP54B96","CpPA01","CpPO222","CpVD57"	1	1		1	1		256	0
Cp1002B_884	NA	NA	NA	0.99	29	Cp1002B,"Cp162","Cp258","Cp262","Cp267","Cp29156","Cp31","Cp32","Cp33","Cp36","Cp48","Cp48252","CpC231","CpCIP5397","CpE19","CpE56","CpFRC41","CpI19","CpI37","CpMB14","CpMEX1","CpMEX25","CpMEX30","CpMEX9","CpN1","CpP54B96","CpPA01","CpPO222","CpVD57"	0.295131	0.295033	7.72721	1	0.295033	7.72659	258	0
Cp1002B_2062	NA	NA	NA	0.99	29	Cp1002B,"Cp162","Cp258","Cp262","Cp267","Cp29156","Cp31","Cp32","Cp33","Cp36","Cp48","Cp48252","CpC231","CpCIP5397","CpE19","CpE56","CpFRC41","CpI19","CpI37","CpMB14","CpMEX1","CpMEX25","CpMEX30","CpMEX9","CpN1","CpP54B96","CpPA01","CpPO222","CpVD57"	0.12296	0.12296	5.22109	0.122978	0.12296	5.22111	258	0
Cp1002B_881	NA	NA	NA	0.9901	29	Cp1002B,"Cp162","Cp258","Cp262","Cp267","Cp29156","Cp31","Cp32","Cp33","Cp36","Cp48","Cp48252","CpC231","CpCIP5397","CpE19","CpE56","CpFRC41","CpI19","CpI37","CpMB14","CpMEX1","CpMEX25","CpMEX30","CpMEX9","CpN1","CpP54B96","CpPA01","CpPO222","CpVD57"	0.0478975	0.04787		0.0478795	0.04787		258	0
Cp1002B_1668	NA	NA	NA	0.9901	29	Cp1002B,"Cp162","Cp258","Cp262","Cp267","Cp29156","Cp31","Cp32","Cp33","Cp36","Cp48","Cp48252","CpC231","CpCIP5397","CpE19","CpE56","CpFRC41","CpI19","CpI37","CpMB14","CpMEX1","CpMEX25","CpMEX30","CpMEX9","CpN1","CpP54B96","CpPA01","CpPO222","CpVD57"	0.29849	0.29845	6.42554	0.298474	0.29846	6.42555	258	0
Cp1002B_135	NA	NA	NA	0.9902	28	Cp1002B,"Cp162","Cp258","Cp262","Cp267","Cp29156","Cp31","Cp32","Cp33","Cp36","Cp48","Cp48252","CpC231","CpCIP5397","CpE56","CpFRC41","CpI19","CpI37","CpMB14","CpMEX1","CpMEX25","CpMEX30","CpMEX9","CpN1","CpP54B96","CpPA01","CpPO222","CpVD57"	0.302258	0.302258	4.65928	1	0.302258	4.65927	258	0
Cp1002B_2108	NA	NA	NA	0.9902	29	Cp1002B,"Cp162","Cp258","Cp262","Cp267","Cp29156","Cp31","Cp32","Cp33","Cp36","Cp48","Cp48252","CpC231","CpCIP5397","CpE19","CpE56","CpFRC41","CpI19","CpI37","CpMB14","CpMEX1","CpMEX25","CpMEX30","CpMEX9","CpN1","CpP54B96","CpPA01","CpPO222","CpVD57"	0.840183	0.33607		0.45674	0.33606		258	0
Cp1002B_690	NA	NA	NA	0.9902	29	Cp1002B,"Cp162","Cp258","Cp262","Cp267","Cp29156","Cp31","Cp32","Cp33","Cp36","Cp48","Cp48252","CpC231","CpCIP5397","CpE19","CpE56","CpFRC41","CpI19","CpI37","CpMB14","CpMEX1","CpMEX25","CpMEX30","CpMEX9","CpN1","CpP54B96","CpPA01","CpPO222","CpVD57"	0.684736	0.20978	7.04443	0.31024	0.20979	7.04442	258	0
Cp1002B_1189	NA	NA	NA	0.9902	16	Cp1002B,"Cp267","Cp29156","Cp48252","CpC231","CpE56","CpFRC41","CpI19","CpMEX1","CpMEX25","CpMEX9","CpN1","CpP54B96","CpPA01","CpPO222","CpVD57"	0.00784974	0.00255	2.32431	0.00044	0.00032	2.06218	258	0
Cp1002B_4	NA	NA	NA	0.9902	29	Cp1002B,"Cp162","Cp258","Cp262","Cp267","Cp29156","Cp31","Cp32","Cp33","Cp36","Cp48","Cp48252","CpC231","CpCIP5397","CpE19","CpE56","CpFRC41","CpI19","CpI37","CpMB14","CpMEX1","CpMEX25","CpMEX30","CpMEX9","CpN1","CpP54B96","CpPA01","CpPO222","CpVD57"	0.16728	0.16728		0.16728	0.16728		258	0
Cp1002B_271	NA	NA	NA	0.9902	29	Cp1002B,"Cp162","Cp258","Cp262","Cp267","Cp29156","Cp31","Cp32","Cp33","Cp36","Cp48","Cp48252","CpC231","CpCIP5397","CpE19","CpE56","CpFRC41","CpI19","CpI37","CpMB14","CpMEX1","CpMEX25","CpMEX30","CpMEX9","CpN1","CpP54B96","CpPA01","CpPO222","CpVD57"	0.0640224	0.064	5.76104	0.0644493	0.064	5.76106	258	0
Cp1002B_411	NA	NA	NA	0.9902	29	Cp1002B,"Cp162","Cp258","Cp262","Cp267","Cp29156","Cp31","Cp32","Cp33","Cp36","Cp48","Cp48252","CpC231","CpCIP5397","CpE19","CpE56","CpFRC41","CpI19","CpI37","CpMB14","CpMEX1","CpMEX25","CpMEX30","CpMEX9","CpN1","CpP54B96","CpPA01","CpPO222","CpVD57"	0.696542	0.28479	6.61798	0.41538	0.28478	6.61796	258	0
Cp1002B_937	NA	NA	NA	0.9903	13	Cp1002B,"Cp29156","Cp48252","CpC231","CpFRC41","CpI19","CpMEX1","CpMEX25","CpMEX9","CpN1","CpPA01","CpPO222","CpVD57"	0	0		0.766082	0.705412	4.98424	258	0
Cp1002B_283	NA	NA	NA	0.9904	29	Cp1002B,"Cp162","Cp258","Cp262","Cp267","Cp29156","Cp31","Cp32","Cp33","Cp36","Cp48","Cp48252","CpC231","CpCIP5397","CpE19","CpE56","CpFRC41","CpI19","CpI37","CpMB14","CpMEX1","CpMEX25","CpMEX30","CpMEX9","CpN1","CpP54B96","CpPA01","CpPO222","CpVD57"	0.073916	0.07386		0.0738693	0.07386		258	0
Cp1002B_2171	NA	NA	NA	0.9904	29	Cp1002B,"Cp162","Cp258","Cp262","Cp267","Cp29156","Cp31","Cp32","Cp33","Cp36","Cp48","Cp48252","CpC231","CpCIP5397","CpE19","CpE56","CpFRC41","CpI19","CpI37","CpMB14","CpMEX1","CpMEX25","CpMEX30","CpMEX9","CpN1","CpP54B96","CpPA01","CpPO222","CpVD57"	0.3105	0.3105	2.54279	0.310524	0.31051	2.54278	258	0
Cp1002B_2090	NA	NA	NA	0.9904	29	Cp1002B,"Cp162","Cp258","Cp262","Cp267","Cp29156","Cp31","Cp32","Cp33","Cp36","Cp48","Cp48252","CpC231","CpCIP5397","CpE19","CpE56","CpFRC41","CpI19","CpI37","CpMB14","CpMEX1","CpMEX25","CpMEX30","CpMEX9","CpN1","CpP54B96","CpPA01","CpPO222","CpVD57"	0.21704	0.21704		0.35264	0.21704		258	0
Cp1002B_1742	NA	NA	NA	0.9904	29	Cp1002B,"Cp162","Cp258","Cp262","Cp267","Cp29156","Cp31","Cp32","Cp33","Cp36","Cp48","Cp48252","CpC231","CpCIP5397","CpE19","CpE56","CpFRC41","CpI19","CpI37","CpMB14","CpMEX1","CpMEX25","CpMEX30","CpMEX9","CpN1","CpP54B96","CpPA01","CpPO222","CpVD57"	0.804066	0.31931	8.85239	0.45258	0.31932	8.85236	258	0
Cp1002B_803	NA	NA	NA	0.9906	29	Cp1002B,"Cp162","Cp258","Cp262","Cp267","Cp29156","Cp31","Cp32","Cp33","Cp36","Cp48","Cp48252","CpC231","CpCIP5397","CpE19","CpE56","CpFRC41","CpI19","CpI37","CpMB14","CpMEX1","CpMEX25","CpMEX30","CpMEX9","CpN1","CpP54B96","CpPA01","CpPO222","CpVD57"	0.09183	0.09183		0.093917	0.0918282		258	0
Cp1002B_705	NA	NA	NA	0.9906	29	Cp1002B,"Cp162","Cp258","Cp262","Cp267","Cp29156","Cp31","Cp32","Cp33","Cp36","Cp48","Cp48252","CpC231","CpCIP5397","CpE19","CpE56","CpFRC41","CpI19","CpI37","CpMB14","CpMEX1","CpMEX25","CpMEX30","CpMEX9","CpN1","CpP54B96","CpPA01","CpPO222","CpVD57"	0.155891	0.15568	9.93677	0.155722	0.15568	9.93667	258	0
Cp1002B_1720	NA	NA	NA	0.9906	29	Cp1002B,"Cp162","Cp258","Cp262","Cp267","Cp29156","Cp31","Cp32","Cp33","Cp36","Cp48","Cp48252","CpC231","CpCIP5397","CpE19","CpE56","CpFRC41","CpI19","CpI37","CpMB14","CpMEX1","CpMEX25","CpMEX30","CpMEX9","CpN1","CpP54B96","CpPA01","CpPO222","CpVD57"	0.680969	0.26424	6.7028	0.38963	0.26424	6.70308	1282	0
Cp1002B_1143	NA	NA	NA	0.9906	29	Cp1002B,"Cp162","Cp258","Cp262","Cp267","Cp29156","Cp31","Cp32","Cp33","Cp36","Cp48","Cp48252","CpC231","CpCIP5397","CpE19","CpE56","CpFRC41","CpI19","CpI37","CpMB14","CpMEX1","CpMEX25","CpMEX30","CpMEX9","CpN1","CpP54B96","CpPA01","CpPO222","CpVD57"	0.112415	0.11236	5.67756	0.112387	0.11236	5.67759	258	0
Cp1002B_2056	NA	NA	NA	0.9906	28	Cp1002B,"Cp162","Cp258","Cp267","Cp29156","Cp31","Cp32","Cp33","Cp36","Cp48","Cp48252","CpC231","CpCIP5397","CpE19","CpE56","CpFRC41","CpI19","CpI37","CpMB14","CpMEX1","CpMEX25","CpMEX30","CpMEX9","CpN1","CpP54B96","CpPA01","CpPO222","CpVD57"	0.551343	0.21191	0.92627	0.991	0.21191	0.92626	258	0
Cp1002B_179	NA	NA	NA	0.9907	18	Cp1002B,"Cp162","Cp267","Cp29156","Cp48252","CpC231","CpE56","CpFRC41","CpI19","CpI37","CpMEX1","CpMEX25","CpMEX9","CpN1","CpP54B96","CpPA01","CpPO222","CpVD57"	1	1		1	1		256	0
Cp1002B_1909	NA	NA	NA	0.9907	29	Cp1002B,"Cp162","Cp258","Cp262","Cp267","Cp29156","Cp31","Cp32","Cp33","Cp36","Cp48","Cp48252","CpC231","CpCIP5397","CpE19","CpE56","CpFRC41","CpI19","CpI37","CpMB14","CpMEX1","CpMEX25","CpMEX30","CpMEX9","CpN1","CpP54B96","CpPA01","CpPO222","CpVD57"	0.38965	0.38965		0.389731	0.38967		258	0
Cp1002B_1371	NA	NA	NA	0.9908	29	Cp1002B,"Cp162","Cp258","Cp262","Cp267","Cp29156","Cp31","Cp32","Cp33","Cp36","Cp48","Cp48252","CpC231","CpCIP5397","CpE19","CpE56","CpFRC41","CpI19","CpI37","CpMB14","CpMEX1","CpMEX25","CpMEX30","CpMEX9","CpN1","CpP54B96","CpPA01","CpPO222","CpVD57"	0.226474	0.22638	7.05023	0.226403	0.22638	7.0502	258	0
Cp1002B_1388	NA	NA	NA	0.9908	29	Cp1002B,"Cp162","Cp258","Cp262","Cp267","Cp29156","Cp31","Cp32","Cp33","Cp36","Cp48","Cp48252","CpC231","CpCIP5397","CpE19","CpE56","CpFRC41","CpI19","CpI37","CpMB14","CpMEX1","CpMEX25","CpMEX30","CpMEX9","CpN1","CpP54B96","CpPA01","CpPO222","CpVD57"	0.315209	0.31519	1.94986	0.315197	0.31519	1.94986	258	0
Cp1002B_288	NA	NA	NA	0.9908	29	Cp1002B,"Cp162","Cp258","Cp262","Cp267","Cp29156","Cp31","Cp32","Cp33","Cp36","Cp48","Cp48252","CpC231","CpCIP5397","CpE19","CpE56","CpFRC41","CpI19","CpI37","CpMB14","CpMEX1","CpMEX25","CpMEX30","CpMEX9","CpN1","CpP54B96","CpPA01","CpPO222","CpVD57"	0.160554	0.16047	3.22796	0.16047	0.16047	3.22788	258	0
Cp1002B_1328	NA	NA	NA	0.9909	29	Cp1002B,"Cp162","Cp258","Cp262","Cp267","Cp29156","Cp31","Cp32","Cp33","Cp36","Cp48","Cp48252","CpC231","CpCIP5397","CpE19","CpE56","CpFRC41","CpI19","CpI37","CpMB14","CpMEX1","CpMEX25","CpMEX30","CpMEX9","CpN1","CpP54B96","CpPA01","CpPO222","CpVD57"	0.119524	0.1195	4.76728	0.119588	0.1195	4.76736	258	0
Cp1002B_1448	NA	NA	NA	0.9909	29	Cp1002B,"Cp162","Cp258","Cp262","Cp267","Cp29156","Cp31","Cp32","Cp33","Cp36","Cp48","Cp48252","CpC231","CpCIP5397","CpE19","CpE56","CpFRC41","CpI19","CpI37","CpMB14","CpMEX1","CpMEX25","CpMEX30","CpMEX9","CpN1","CpP54B96","CpPA01","CpPO222","CpVD57"	0.42691	0.42691	3.12211	0.42692	0.42692	3.12209	258	0
Cp1002B_1644	NA	NA	NA	0.9909	29	Cp1002B,"Cp162","Cp258","Cp262","Cp267","Cp29156","Cp31","Cp32","Cp33","Cp36","Cp48","Cp48252","CpC231","CpCIP5397","CpE19","CpE56","CpFRC41","CpI19","CpI37","CpMB14","CpMEX1","CpMEX25","CpMEX30","CpMEX9","CpN1","CpP54B96","CpPA01","CpPO222","CpVD57"	0.615246	0.60821	2.87219	0.6147	0.60821	2.87218	258	0
Cp1002B_866	NA	NA	NA	0.9909	29	Cp1002B,"Cp162","Cp258","Cp262","Cp267","Cp29156","Cp31","Cp32","Cp33","Cp36","Cp48","Cp48252","CpC231","CpCIP5397","CpE19","CpE56","CpFRC41","CpI19","CpI37","CpMB14","CpMEX1","CpMEX25","CpMEX30","CpMEX9","CpN1","CpP54B96","CpPA01","CpPO222","CpVD57"	0.104216	0.10416	3.01902	0.10416	0.10416	3.01903	258	0
Cp1002B_1070	NA	NA	NA	0.991	29	Cp1002B,"Cp162","Cp258","Cp262","Cp267","Cp29156","Cp31","Cp32","Cp33","Cp36","Cp48","Cp48252","CpC231","CpCIP5397","CpE19","CpE56","CpFRC41","CpI19","CpI37","CpMB14","CpMEX1","CpMEX25","CpMEX30","CpMEX9","CpN1","CpP54B96","CpPA01","CpPO222","CpVD57"	0.964668	0.17001	3.38411	0.47569	0.17001	3.38403	256	0
Cp1002B_909	NA	NA	NA	0.991	29	Cp1002B,"Cp162","Cp258","Cp262","Cp267","Cp29156","Cp31","Cp32","Cp33","Cp36","Cp48","Cp48252","CpC231","CpCIP5397","CpE19","CpE56","CpFRC41","CpI19","CpI37","CpMB14","CpMEX1","CpMEX25","CpMEX30","CpMEX9","CpN1","CpP54B96","CpPA01","CpPO222","CpVD57"	0.13077	0.13077	4.60938	0.130779	0.13077	4.60936	258	0
Cp1002B_2039	NA	NA	NA	0.991	29	Cp1002B,"Cp162","Cp258","Cp262","Cp267","Cp29156","Cp31","Cp32","Cp33","Cp36","Cp48","Cp48252","CpC231","CpCIP5397","CpE19","CpE56","CpFRC41","CpI19","CpI37","CpMB14","CpMEX1","CpMEX25","CpMEX30","CpMEX9","CpN1","CpP54B96","CpPA01","CpPO222","CpVD57"	0.35887	0.35887		0.35887	0.35887		258	0
Cp1002B_1297	NA	NA	NA	0.991	29	Cp1002B,"Cp162","Cp258","Cp262","Cp267","Cp29156","Cp31","Cp32","Cp33","Cp36","Cp48","Cp48252","CpC231","CpCIP5397","CpE19","CpE56","CpFRC41","CpI19","CpI37","CpMB14","CpMEX1","CpMEX25","CpMEX30","CpMEX9","CpN1","CpP54B96","CpPA01","CpPO222","CpVD57"	0.569222	0.56908	2.7717	0.569189	0.56909	2.77165	258	0
Cp1002B_1318	NA	NA	NA	0.991	23	Cp1002B,"Cp162","Cp258","Cp262","Cp267","Cp29156","Cp48252","CpCIP5397","CpE19","CpE56","CpFRC41","CpI19","CpI37","CpMB14","CpMEX1","CpMEX25","CpMEX30","CpMEX9","CpN1","CpP54B96","CpPA01","CpPO222","CpVD57"	0.608899	0.60655		0.606566	0.60655		258	0
Cp1002B_72	NA	NA	NA	0.9911	28	Cp1002B,"Cp162","Cp258","Cp262","Cp267","Cp29156","Cp31","Cp32","Cp33","Cp36","Cp48","Cp48252","CpC231","CpCIP5397","CpE19","CpE56","CpFRC41","CpI19","CpI37","CpMEX1","CpMEX25","CpMEX30","CpMEX9","CpN1","CpP54B96","CpPA01","CpPO222","CpVD57"	0.0783122	0.07778		0.07778	0.07778		258	0
Cp1002B_850	NA	NA	NA	0.9911	29	Cp1002B,"Cp162","Cp258","Cp262","Cp267","Cp29156","Cp31","Cp32","Cp33","Cp36","Cp48","Cp48252","CpC231","CpCIP5397","CpE19","CpE56","CpFRC41","CpI19","CpI37","CpMB14","CpMEX1","CpMEX25","CpMEX30","CpMEX9","CpN1","CpP54B96","CpPA01","CpPO222","CpVD57"	0.33985	0.33985		0.33985	0.33985		258	0
Cp1002B_1754	NA	NA	NA	0.9911	29	Cp1002B,"Cp162","Cp258","Cp262","Cp267","Cp29156","Cp31","Cp32","Cp33","Cp36","Cp48","Cp48252","CpC231","CpCIP5397","CpE19","CpE56","CpFRC41","CpI19","CpI37","CpMB14","CpMEX1","CpMEX25","CpMEX30","CpMEX9","CpN1","CpP54B96","CpPA01","CpPO222","CpVD57"	0.13184	0.13184	3.73289	0.13184	0.13184	3.7327	2	1	1. 0.49574;2. 276;3. 826;4. 276;5. 276;6. 826;7. 276;8. 826;9. 826;10. E;11. GAA
Cp1002B_172	NA	NA	NA	0.9912	29	Cp1002B,"Cp162","Cp258","Cp262","Cp267","Cp29156","Cp31","Cp32","Cp33","Cp36","Cp48","Cp48252","CpC231","CpCIP5397","CpE19","CpE56","CpFRC41","CpI19","CpI37","CpMB14","CpMEX1","CpMEX25","CpMEX30","CpMEX9","CpN1","CpP54B96","CpPA01","CpPO222","CpVD57"	0.936455	0.22498	3.01069	0.2255	0.22498	3.01068	256	0
Cp1002B_1907	NA	NA	NA	0.9912	29	Cp1002B,"Cp162","Cp258","Cp262","Cp267","Cp29156","Cp31","Cp32","Cp33","Cp36","Cp48","Cp48252","CpC231","CpCIP5397","CpE19","CpE56","CpFRC41","CpI19","CpI37","CpMB14","CpMEX1","CpMEX25","CpMEX30","CpMEX9","CpN1","CpP54B96","CpPA01","CpPO222","CpVD57"	0.0627937	0.06089		0.0631151	0.0608988		2306	0
Cp1002B_936	NA	NA	NA	0.9913	29	Cp1002B,"Cp162","Cp258","Cp262","Cp267","Cp29156","Cp31","Cp32","Cp33","Cp36","Cp48","Cp48252","CpC231","CpCIP5397","CpE19","CpE56","CpFRC41","CpI19","CpI37","CpMB14","CpMEX1","CpMEX25","CpMEX30","CpMEX9","CpN1","CpP54B96","CpPA01","CpPO222","CpVD57"	0.26144	0.26144		0.261455	0.26144		3330	0
Cp1002B_436	NA	NA	NA	0.9913	29	Cp1002B,"Cp162","Cp258","Cp262","Cp267","Cp29156","Cp31","Cp32","Cp33","Cp36","Cp48","Cp48252","CpC231","CpCIP5397","CpE19","CpE56","CpFRC41","CpI19","CpI37","CpMB14","CpMEX1","CpMEX25","CpMEX30","CpMEX9","CpN1","CpP54B96","CpPA01","CpPO222","CpVD57"	0	0		0	0		258	0
Cp1002B_2063	NA	NA	NA	0.9913	29	Cp1002B,"Cp162","Cp258","Cp262","Cp267","Cp29156","Cp31","Cp32","Cp33","Cp36","Cp48","Cp48252","CpC231","CpCIP5397","CpE19","CpE56","CpFRC41","CpI19","CpI37","CpMB14","CpMEX1","CpMEX25","CpMEX30","CpMEX9","CpN1","CpP54B96","CpPA01","CpPO222","CpVD57"	0.639386	0.40264		0.51775	0.40264		258	0
Cp1002B_1353	NA	NA	NA	0.9913	29	Cp1002B,"Cp162","Cp258","Cp262","Cp267","Cp29156","Cp31","Cp32","Cp33","Cp36","Cp48","Cp48252","CpC231","CpCIP5397","CpE19","CpE56","CpFRC41","CpI19","CpI37","CpMB14","CpMEX1","CpMEX25","CpMEX30","CpMEX9","CpN1","CpP54B96","CpPA01","CpPO222","CpVD57"	0.319865	0.31984		0.319874	0.31984		2306	0
Cp1002B_1468	NA	NA	NA	0.9913	29	Cp1002B,"Cp162","Cp258","Cp262","Cp267","Cp29156","Cp31","Cp32","Cp33","Cp36","Cp48","Cp48252","CpC231","CpCIP5397","CpE19","CpE56","CpFRC41","CpI19","CpI37","CpMB14","CpMEX1","CpMEX25","CpMEX30","CpMEX9","CpN1","CpP54B96","CpPA01","CpPO222","CpVD57"	0.07821	0.07821	8.692	0.0782192	0.07821	8.69197	258	0
Cp1002B_718	NA	NA	NA	0.9913	29	Cp1002B,"Cp162","Cp258","Cp262","Cp267","Cp29156","Cp31","Cp32","Cp33","Cp36","Cp48","Cp48252","CpC231","CpCIP5397","CpE19","CpE56","CpFRC41","CpI19","CpI37","CpMB14","CpMEX1","CpMEX25","CpMEX30","CpMEX9","CpN1","CpP54B96","CpPA01","CpPO222","CpVD57"	0.26624	0.26624	4.15575	0.266262	0.26624	4.15574	258	0
Cp1002B_1949	NA	NA	NA	0.9913	29	Cp1002B,"Cp162","Cp258","Cp262","Cp267","Cp29156","Cp31","Cp32","Cp33","Cp36","Cp48","Cp48252","CpC231","CpCIP5397","CpE19","CpE56","CpFRC41","CpI19","CpI37","CpMB14","CpMEX1","CpMEX25","CpMEX30","CpMEX9","CpN1","CpP54B96","CpPA01","CpPO222","CpVD57"	1.24037	1	5.14518	1	1	5.14519	256	0
Cp1002B_1193	NA	NA	NA	0.9914	13	Cp1002B,"Cp29156","Cp48252","CpE56","CpFRC41","CpI19","CpMEX1","CpMEX25","CpMEX9","CpN1","CpPA01","CpPO222","CpVD57"	1.00177	0.999482	0.0001	0.487286	0.389032	2	256	0
Cp1002B_1675	NA	NA	NA	0.9915	29	Cp1002B,"Cp162","Cp258","Cp262","Cp267","Cp29156","Cp31","Cp32","Cp33","Cp36","Cp48","Cp48252","CpC231","CpCIP5397","CpE19","CpE56","CpFRC41","CpI19","CpI37","CpMB14","CpMEX1","CpMEX25","CpMEX30","CpMEX9","CpN1","CpP54B96","CpPA01","CpPO222","CpVD57"	0.0517166	0.05169		0.05169	0.05169		258	0
Cp1002B_2034	NA	NA	NA	0.9915	29	Cp1002B,"Cp162","Cp258","Cp262","Cp267","Cp29156","Cp31","Cp32","Cp33","Cp36","Cp48","Cp48252","CpC231","CpCIP5397","CpE19","CpE56","CpFRC41","CpI19","CpI37","CpMB14","CpMEX1","CpMEX25","CpMEX30","CpMEX9","CpN1","CpP54B96","CpPA01","CpPO222","CpVD57"	0	0		0	0		258	0
Cp1002B_384	NA	NA	NA	0.9915	29	Cp1002B,"Cp162","Cp258","Cp262","Cp267","Cp29156","Cp31","Cp32","Cp33","Cp36","Cp48","Cp48252","CpC231","CpCIP5397","CpE19","CpE56","CpFRC41","CpI19","CpI37","CpMB14","CpMEX1","CpMEX25","CpMEX30","CpMEX9","CpN1","CpP54B96","CpPA01","CpPO222","CpVD57"	0	0	6.66315	0	0	6.66306	258	0
Cp1002B_1049	NA	NA	NA	0.9916	29	Cp1002B,"Cp162","Cp258","Cp262","Cp267","Cp29156","Cp31","Cp32","Cp33","Cp36","Cp48","Cp48252","CpC231","CpCIP5397","CpE19","CpE56","CpFRC41","CpI19","CpI37","CpMB14","CpMEX1","CpMEX25","CpMEX30","CpMEX9","CpN1","CpP54B96","CpPA01","CpPO222","CpVD57"	0.23859	0.21709	2.63087	0.25291	0.21699	2.63556	258	0
Cp1002B_1199	NA	NA	NA	0.9916	16	Cp1002B,"Cp267","Cp29156","Cp48252","CpC231","CpE56","CpFRC41","CpI19","CpMEX1","CpMEX25","CpMEX9","CpN1","CpP54B96","CpPA01","CpPO222","CpVD57"	1	1		1	1		256	0
Cp1002B_315	NA	NA	NA	0.9916	29	Cp1002B,"Cp162","Cp258","Cp262","Cp267","Cp29156","Cp31","Cp32","Cp33","Cp36","Cp48","Cp48252","CpC231","CpCIP5397","CpE19","CpE56","CpFRC41","CpI19","CpI37","CpMB14","CpMEX1","CpMEX25","CpMEX30","CpMEX9","CpN1","CpP54B96","CpPA01","CpPO222","CpVD57"	0.137147	0.1371	4.37307	0.137109	0.1371	4.3731	258	0
Cp1002B_1548	NA	NA	NA	0.9916	29	Cp1002B,"Cp162","Cp258","Cp262","Cp267","Cp29156","Cp31","Cp32","Cp33","Cp36","Cp48","Cp48252","CpC231","CpCIP5397","CpE19","CpE56","CpFRC41","CpI19","CpI37","CpMB14","CpMEX1","CpMEX25","CpMEX30","CpMEX9","CpN1","CpP54B96","CpPA01","CpPO222","CpVD57"	0	0	3.34106	1	0	3.34111	258	0
Cp1002B_1067	NA	NA	NA	0.9916	29	Cp1002B,"Cp162","Cp258","Cp262","Cp267","Cp29156","Cp31","Cp32","Cp33","Cp36","Cp48","Cp48252","CpC231","CpCIP5397","CpE19","CpE56","CpFRC41","CpI19","CpI37","CpMB14","CpMEX1","CpMEX25","CpMEX30","CpMEX9","CpN1","CpP54B96","CpPA01","CpPO222","CpVD57"	0	0	0.76187	0	0	0.76187	258	0
Cp1002B_1837	NA	NA	NA	0.9917	29	Cp1002B,"Cp162","Cp258","Cp262","Cp267","Cp29156","Cp31","Cp32","Cp33","Cp36","Cp48","Cp48252","CpC231","CpCIP5397","CpE19","CpE56","CpFRC41","CpI19","CpI37","CpMB14","CpMEX1","CpMEX25","CpMEX30","CpMEX9","CpN1","CpP54B96","CpPA01","CpPO222","CpVD57"	0.20195	0.20195	3.7364	0.99985	0.20196	3.73634	258	0
Cp1002B_1883	NA	NA	NA	0.9917	29	Cp1002B,"Cp162","Cp258","Cp262","Cp267","Cp29156","Cp31","Cp32","Cp33","Cp36","Cp48","Cp48252","CpC231","CpCIP5397","CpE19","CpE56","CpFRC41","CpI19","CpI37","CpMB14","CpMEX1","CpMEX25","CpMEX30","CpMEX9","CpN1","CpP54B96","CpPA01","CpPO222","CpVD57"	0.965444	0.49501	7.19965	0.59944	0.49502	7.19964	2304	0
Cp1002B_1210	NA	NA	NA	0.9917	16	Cp1002B,"Cp267","Cp29156","Cp48252","CpC231","CpE56","CpFRC41","CpI19","CpMEX1","CpMEX25","CpMEX9","CpN1","CpP54B96","CpPA01","CpPO222","CpVD57"	1	1		1	1		256	0
Cp1002B_673	NA	NA	NA	0.9917	28	Cp1002B,"Cp162","Cp258","Cp262","Cp267","Cp29156","Cp31","Cp32","Cp33","Cp36","Cp48","Cp48252","CpC231","CpCIP5397","CpE56","CpFRC41","CpI19","CpI37","CpMB14","CpMEX1","CpMEX25","CpMEX30","CpMEX9","CpN1","CpP54B96","CpPA01","CpPO222","CpVD57"	0.156102	0.15576	7.35181	0.155777	0.15576	7.35182	2306	0
Cp1002B_1317	NA	NA	NA	0.9919	29	Cp1002B,"Cp162","Cp258","Cp262","Cp267","Cp29156","Cp31","Cp32","Cp33","Cp36","Cp48","Cp48252","CpC231","CpCIP5397","CpE19","CpE56","CpFRC41","CpI19","CpI37","CpMB14","CpMEX1","CpMEX25","CpMEX30","CpMEX9","CpN1","CpP54B96","CpPA01","CpPO222","CpVD57"	0	0	3.1677	0	0	3.16767	258	0
Cp1002B_580	NA	NA	NA	0.9919	16	Cp1002B,"Cp267","Cp29156","Cp48252","CpC231","CpE56","CpFRC41","CpI19","CpMEX1","CpMEX25","CpMEX9","CpN1","CpP54B96","CpPA01","CpPO222","CpVD57"	0.67421	0.67421	0.8502	0.674223	0.67421	0.8502	258	0
Cp1002B_182	NA	NA	NA	0.9919	29	Cp1002B,"Cp162","Cp258","Cp262","Cp267","Cp29156","Cp31","Cp32","Cp33","Cp36","Cp48","Cp48252","CpC231","CpCIP5397","CpE19","CpE56","CpFRC41","CpI19","CpI37","CpMB14","CpMEX1","CpMEX25","CpMEX30","CpMEX9","CpN1","CpP54B96","CpPA01","CpPO222","CpVD57"	0.07773	0.07773		0.0777392	0.07773		258	0
Cp1002B_2049	NA	NA	NA	0.9919	29	Cp1002B,"Cp162","Cp258","Cp262","Cp267","Cp29156","Cp31","Cp32","Cp33","Cp36","Cp48","Cp48252","CpC231","CpCIP5397","CpE19","CpE56","CpFRC41","CpI19","CpI37","CpMB14","CpMEX1","CpMEX25","CpMEX30","CpMEX9","CpN1","CpP54B96","CpPA01","CpPO222","CpVD57"	0	0	3.32659	0	0	3.32655	258	0
Cp1002B_1201	NA	NA	NA	0.9919	16	Cp1002B,"Cp267","Cp29156","Cp48252","CpC231","CpE56","CpFRC41","CpI19","CpMEX1","CpMEX25","CpMEX9","CpN1","CpP54B96","CpPA01","CpPO222","CpVD57"	1.25148	1	1.75633	1	1	1.75633	256	0
Cp1002B_2136	NA	NA	NA	0.9921	29	Cp1002B,"Cp162","Cp258","Cp262","Cp267","Cp29156","Cp31","Cp32","Cp33","Cp36","Cp48","Cp48252","CpC231","CpCIP5397","CpE19","CpE56","CpFRC41","CpI19","CpI37","CpMB14","CpMEX1","CpMEX25","CpMEX30","CpMEX9","CpN1","CpP54B96","CpPA01","CpPO222","CpVD57"	0.46223	0.46223	3.29832	0.462241	0.46223	3.29832	258	0
Cp1002B_1623	NA	NA	NA	0.9921	29	Cp1002B,"Cp162","Cp258","Cp262","Cp267","Cp29156","Cp31","Cp32","Cp33","Cp36","Cp48","Cp48252","CpC231","CpCIP5397","CpE19","CpE56","CpFRC41","CpI19","CpI37","CpMB14","CpMEX1","CpMEX25","CpMEX30","CpMEX9","CpN1","CpP54B96","CpPA01","CpPO222","CpVD57"	0.177406	0.17738	7.29128	0.177398	0.17739	7.29126	258	0
Cp1002B_1735	NA	NA	NA	0.9923	29	Cp1002B,"Cp162","Cp258","Cp262","Cp267","Cp29156","Cp31","Cp32","Cp33","Cp36","Cp48","Cp48252","CpC231","CpCIP5397","CpE19","CpE56","CpFRC41","CpI19","CpI37","CpMB14","CpMEX1","CpMEX25","CpMEX30","CpMEX9","CpN1","CpP54B96","CpPA01","CpPO222","CpVD57"	0.170204	0.17015	7.76522	0.170233	0.17015	7.76499	258	0
Cp1002B_830	NA	NA	NA	0.9923	29	Cp1002B,"Cp162","Cp258","Cp262","Cp267","Cp29156","Cp31","Cp32","Cp33","Cp36","Cp48","Cp48252","CpC231","CpCIP5397","CpE19","CpE56","CpFRC41","CpI19","CpI37","CpMB14","CpMEX1","CpMEX25","CpMEX30","CpMEX9","CpN1","CpP54B96","CpPA01","CpPO222","CpVD57"	0.03915	0.03915	3.73118	0.03915	0.03915	3.73118	258	0
Cp1002B_1380	NA	NA	NA	0.9923	29	Cp1002B,"Cp162","Cp258","Cp262","Cp267","Cp29156","Cp31","Cp32","Cp33","Cp36","Cp48","Cp48252","CpC231","CpCIP5397","CpE19","CpE56","CpFRC41","CpI19","CpI37","CpMB14","CpMEX1","CpMEX25","CpMEX30","CpMEX9","CpN1","CpP54B96","CpPA01","CpPO222","CpVD57"	0.494311	0.15062		0.29437	0.15061		258	0
Cp1002B_623	NA	NA	NA	0.9923	29	Cp1002B,"Cp162","Cp258","Cp262","Cp267","Cp29156","Cp31","Cp32","Cp33","Cp36","Cp48","Cp48252","CpC231","CpCIP5397","CpE19","CpE56","CpFRC41","CpI19","CpI37","CpMB14","CpMEX1","CpMEX25","CpMEX30","CpMEX9","CpN1","CpP54B96","CpPA01","CpPO222","CpVD57"	0	0	3.08126	0	0	3.08125	258	0
Cp1002B_845	NA	NA	NA	0.9924	27	Cp1002B,"Cp258","Cp262","Cp267","Cp29156","Cp31","Cp32","Cp33","Cp36","Cp48","Cp48252","CpC231","CpCIP5397","CpE19","CpE56","CpFRC41","CpI19","CpMB14","CpMEX1","CpMEX25","CpMEX30","CpMEX9","CpN1","CpP54B96","CpPA01","CpPO222","CpVD57"	1	1	1.72913	1	1	1.72913	256	0
Cp1002B_2095	NA	NA	NA	0.9924	29	Cp1002B,"Cp162","Cp258","Cp262","Cp267","Cp29156","Cp31","Cp32","Cp33","Cp36","Cp48","Cp48252","CpC231","CpCIP5397","CpE19","CpE56","CpFRC41","CpI19","CpI37","CpMB14","CpMEX1","CpMEX25","CpMEX30","CpMEX9","CpN1","CpP54B96","CpPA01","CpPO222","CpVD57"	1.29576	0.998643		0.998747	0.998644		2304	0
Cp1002B_1508	NA	NA	NA	0.9924	29	Cp1002B,"Cp162","Cp258","Cp262","Cp267","Cp29156","Cp31","Cp32","Cp33","Cp36","Cp48","Cp48252","CpC231","CpCIP5397","CpE19","CpE56","CpFRC41","CpI19","CpI37","CpMB14","CpMEX1","CpMEX25","CpMEX30","CpMEX9","CpN1","CpP54B96","CpPA01","CpPO222","CpVD57"	0.12651	0.12651		0.126517	0.1265		258	0
Cp1002B_328	NA	NA	NA	0.9924	29	Cp1002B,"Cp162","Cp258","Cp262","Cp267","Cp29156","Cp31","Cp32","Cp33","Cp36","Cp48","Cp48252","CpC231","CpCIP5397","CpE19","CpE56","CpFRC41","CpI19","CpI37","CpMB14","CpMEX1","CpMEX25","CpMEX30","CpMEX9","CpN1","CpP54B96","CpPA01","CpPO222","CpVD57"	0.482552	0.12008	5.12152	0.22875	0.12008	5.12144	258	0
Cp1002B_1342	NA	NA	NA	0.9925	29	Cp1002B,"Cp162","Cp258","Cp262","Cp267","Cp29156","Cp31","Cp32","Cp33","Cp36","Cp48","Cp48252","CpC231","CpCIP5397","CpE19","CpE56","CpFRC41","CpI19","CpI37","CpMB14","CpMEX1","CpMEX25","CpMEX30","CpMEX9","CpN1","CpP54B96","CpPA01","CpPO222","CpVD57"	0.27951	0.27951	2.12331	0.279517	0.27951	2.12333	258	0
Cp1002B_2195	NA	NA	NA	0.9925	29	Cp1002B,"Cp162","Cp258","Cp262","Cp267","Cp29156","Cp31","Cp32","Cp33","Cp36","Cp48","Cp48252","CpC231","CpCIP5397","CpE19","CpE56","CpFRC41","CpI19","CpI37","CpMB14","CpMEX1","CpMEX25","CpMEX30","CpMEX9","CpN1","CpP54B96","CpPA01","CpPO222","CpVD57"	0.214369	0.21417	2.39646	0.214217	0.21417	2.39657	258	0
Cp1002B_210	NA	NA	NA	0.9925	29	Cp1002B,"Cp162","Cp258","Cp262","Cp267","Cp29156","Cp31","Cp32","Cp33","Cp36","Cp48","Cp48252","CpC231","CpCIP5397","CpE19","CpE56","CpFRC41","CpI19","CpI37","CpMB14","CpMEX1","CpMEX25","CpMEX30","CpMEX9","CpN1","CpP54B96","CpPA01","CpPO222","CpVD57"	0.309447	0.30929	4.46561	0.309304	0.30929	4.46562	258	0
Cp1002B_360	NA	NA	NA	0.9925	29	Cp1002B,"Cp162","Cp258","Cp262","Cp267","Cp29156","Cp31","Cp32","Cp33","Cp36","Cp48","Cp48252","CpC231","CpCIP5397","CpE19","CpE56","CpFRC41","CpI19","CpI37","CpMB14","CpMEX1","CpMEX25","CpMEX30","CpMEX9","CpN1","CpP54B96","CpPA01","CpPO222","CpVD57"	0	0	3.3804	0	0	3.3805	258	0
Cp1002B_351	NA	NA	NA	0.9926	29	Cp1002B,"Cp162","Cp258","Cp262","Cp267","Cp29156","Cp31","Cp32","Cp33","Cp36","Cp48","Cp48252","CpC231","CpCIP5397","CpE19","CpE56","CpFRC41","CpI19","CpI37","CpMB14","CpMEX1","CpMEX25","CpMEX30","CpMEX9","CpN1","CpP54B96","CpPA01","CpPO222","CpVD57"	0.534013	0.1359	5.3378	0.28686	0.13589	5.33776	258	0
Cp1002B_697	NA	NA	NA	0.9926	29	Cp1002B,"Cp162","Cp258","Cp262","Cp267","Cp29156","Cp31","Cp32","Cp33","Cp36","Cp48","Cp48252","CpC231","CpCIP5397","CpE19","CpE56","CpFRC41","CpI19","CpI37","CpMB14","CpMEX1","CpMEX25","CpMEX30","CpMEX9","CpN1","CpP54B96","CpPA01","CpPO222","CpVD57"	0.42052	0.09959	5.28308	0.20386	0.09958	5.28312	258	0
Cp1002B_42	NA	NA	NA	0.9926	29	Cp1002B,"Cp162","Cp258","Cp262","Cp267","Cp29156","Cp31","Cp32","Cp33","Cp36","Cp48","Cp48252","CpC231","CpCIP5397","CpE19","CpE56","CpFRC41","CpI19","CpI37","CpMB14","CpMEX1","CpMEX25","CpMEX30","CpMEX9","CpN1","CpP54B96","CpPA01","CpPO222","CpVD57"	0.145877	0.14585	4.07038	0.145859	0.14585	4.07037	258	0
Cp1002B_1361	NA	NA	NA	0.9926	29	Cp1002B,"Cp162","Cp258","Cp262","Cp267","Cp29156","Cp31","Cp32","Cp33","Cp36","Cp48","Cp48252","CpC231","CpCIP5397","CpE19","CpE56","CpFRC41","CpI19","CpI37","CpMB14","CpMEX1","CpMEX25","CpMEX30","CpMEX9","CpN1","CpP54B96","CpPA01","CpPO222","CpVD57"	0.12856	0.123219		0.12322	0.12322		258	0
Cp1002B_371	NA	NA	NA	0.9927	27	Cp1002B,"Cp258","Cp267","Cp29156","Cp31","Cp32","Cp33","Cp36","Cp48","Cp48252","CpC231","CpCIP5397","CpE19","CpE56","CpFRC41","CpI19","CpI37","CpMB14","CpMEX1","CpMEX25","CpMEX30","CpMEX9","CpN1","CpP54B96","CpPA01","CpPO222","CpVD57"	0.294454	0.204158	2.66127	0.403748	0.204129	2.66094	258	0
Cp1002B_840	NA	NA	NA	0.9927	29	Cp1002B,"Cp162","Cp258","Cp262","Cp267","Cp29156","Cp31","Cp32","Cp33","Cp36","Cp48","Cp48252","CpC231","CpCIP5397","CpE19","CpE56","CpFRC41","CpI19","CpI37","CpMB14","CpMEX1","CpMEX25","CpMEX30","CpMEX9","CpN1","CpP54B96","CpPA01","CpPO222","CpVD57"	0.17185	0.1483	4.03359	0.34847	0.1483	4.03345	258	0
Cp1002B_1962	NA	NA	NA	0.9928	29	Cp1002B,"Cp162","Cp258","Cp262","Cp267","Cp29156","Cp31","Cp32","Cp33","Cp36","Cp48","Cp48252","CpC231","CpCIP5397","CpE19","CpE56","CpFRC41","CpI19","CpI37","CpMB14","CpMEX1","CpMEX25","CpMEX30","CpMEX9","CpN1","CpP54B96","CpPA01","CpPO222","CpVD57"	0.258491	0.25833	7.60538	0.258335	0.25832	7.60558	258	0
Cp1002B_1119	NA	NA	NA	0.9928	29	Cp1002B,"Cp162","Cp258","Cp262","Cp267","Cp29156","Cp31","Cp32","Cp33","Cp36","Cp48","Cp48252","CpC231","CpCIP5397","CpE19","CpE56","CpFRC41","CpI19","CpI37","CpMB14","CpMEX1","CpMEX25","CpMEX30","CpMEX9","CpN1","CpP54B96","CpPA01","CpPO222","CpVD57"	0.47155	0.47155	1.69227	0.47155	0.47155	1.69227	258	0
Cp1002B_2197	NA	NA	NA	0.9929	29	Cp1002B,"Cp162","Cp258","Cp262","Cp267","Cp29156","Cp31","Cp32","Cp33","Cp36","Cp48","Cp48252","CpC231","CpCIP5397","CpE19","CpE56","CpFRC41","CpI19","CpI37","CpMB14","CpMEX1","CpMEX25","CpMEX30","CpMEX9","CpN1","CpP54B96","CpPA01","CpPO222","CpVD57"	0.20483	0.20477	7.06809	0.33576	0.20477	7.06811	258	0
Cp1002B_2109	NA	NA	NA	0.9929	25	Cp1002B,"Cp162","Cp258","Cp262","Cp267","Cp29156","Cp31","Cp36","Cp48252","CpC231","CpCIP5397","CpE19","CpE56","CpFRC41","CpI19","CpI37","CpMB14","CpMEX1","CpMEX25","CpMEX30","CpN1","CpP54B96","CpPA01","CpPO222","CpVD57"	1.3871	1	5.42343	1.00001	1.00001	5.42341	3360	0
Cp1002B_1228	NA	NA	NA	0.9929	29	Cp1002B,"Cp162","Cp258","Cp262","Cp267","Cp29156","Cp31","Cp32","Cp33","Cp36","Cp48","Cp48252","CpC231","CpCIP5397","CpE19","CpE56","CpFRC41","CpI19","CpI37","CpMB14","CpMEX1","CpMEX25","CpMEX30","CpMEX9","CpN1","CpP54B96","CpPA01","CpPO222","CpVD57"	0.128909	0.12889	3.16688	0.128934	0.12889	3.16681	258	0
Cp1002B_805	NA	NA	NA	0.9929	29	Cp1002B,"Cp162","Cp258","Cp262","Cp267","Cp29156","Cp31","Cp32","Cp33","Cp36","Cp48","Cp48252","CpC231","CpCIP5397","CpE19","CpE56","CpFRC41","CpI19","CpI37","CpMB14","CpMEX1","CpMEX25","CpMEX30","CpMEX9","CpN1","CpP54B96","CpPA01","CpPO222","CpVD57"	0.788205	0.43873	6.01946	0.54351	0.43873	6.01946	258	0
Cp1002B_1288	NA	NA	NA	0.9929	29	Cp1002B,"Cp162","Cp258","Cp262","Cp267","Cp29156","Cp31","Cp32","Cp33","Cp36","Cp48","Cp48252","CpC231","CpCIP5397","CpE19","CpE56","CpFRC41","CpI19","CpI37","CpMB14","CpMEX1","CpMEX25","CpMEX30","CpMEX9","CpN1","CpP54B96","CpPA01","CpPO222","CpVD57"	0.801406	0.39339	3.67697	0.51864	0.39339	3.67692	258	0
Cp1002B_869	NA	NA	NA	0.993	29	Cp1002B,"Cp162","Cp258","Cp262","Cp267","Cp29156","Cp31","Cp32","Cp33","Cp36","Cp48","Cp48252","CpC231","CpCIP5397","CpE19","CpE56","CpFRC41","CpI19","CpI37","CpMB14","CpMEX1","CpMEX25","CpMEX30","CpMEX9","CpN1","CpP54B96","CpPA01","CpPO222","CpVD57"	0.322124	0.322124	1.95452	0.322124	0.322124	1.95452	258	0
Cp1002B_2123	NA	NA	NA	0.993	29	Cp1002B,"Cp162","Cp258","Cp262","Cp267","Cp29156","Cp31","Cp32","Cp33","Cp36","Cp48","Cp48252","CpC231","CpCIP5397","CpE19","CpE56","CpFRC41","CpI19","CpI37","CpMB14","CpMEX1","CpMEX25","CpMEX30","CpMEX9","CpN1","CpP54B96","CpPA01","CpPO222","CpVD57"	0.19032	0.19032		0.19032	0.19032		258	0
Cp1002B_1338	NA	NA	NA	0.993	29	Cp1002B,"Cp162","Cp258","Cp262","Cp267","Cp29156","Cp31","Cp32","Cp33","Cp36","Cp48","Cp48252","CpC231","CpCIP5397","CpE19","CpE56","CpFRC41","CpI19","CpI37","CpMB14","CpMEX1","CpMEX25","CpMEX30","CpMEX9","CpN1","CpP54B96","CpPA01","CpPO222","CpVD57"	1.25732	1	0.0001	1.00001	1.00001	0.0001	288	0
Cp1002B_183	NA	NA	NA	0.993	29	Cp1002B,"Cp162","Cp258","Cp262","Cp267","Cp29156","Cp31","Cp32","Cp33","Cp36","Cp48","Cp48252","CpC231","CpCIP5397","CpE19","CpE56","CpFRC41","CpI19","CpI37","CpMB14","CpMEX1","CpMEX25","CpMEX30","CpMEX9","CpN1","CpP54B96","CpPA01","CpPO222","CpVD57"	0.053131	0.05311		0.05311	0.05311		258	0
Cp1002B_110	NA	NA	NA	0.993	29	Cp1002B,"Cp162","Cp258","Cp262","Cp267","Cp29156","Cp31","Cp32","Cp33","Cp36","Cp48","Cp48252","CpC231","CpCIP5397","CpE19","CpE56","CpFRC41","CpI19","CpI37","CpMB14","CpMEX1","CpMEX25","CpMEX30","CpMEX9","CpN1","CpP54B96","CpPA01","CpPO222","CpVD57"	0.30369	0.2896	2.91486	0.41853	0.28961	2.91486	258	0
Cp1002B_1112	NA	NA	NA	0.9931	29	Cp1002B,"Cp162","Cp258","Cp262","Cp267","Cp29156","Cp31","Cp32","Cp33","Cp36","Cp48","Cp48252","CpC231","CpCIP5397","CpE19","CpE56","CpFRC41","CpI19","CpI37","CpMB14","CpMEX1","CpMEX25","CpMEX30","CpMEX9","CpN1","CpP54B96","CpPA01","CpPO222","CpVD57"	0	0		0	0		258	0
Cp1002B_507	NA	NA	NA	0.9932	29	Cp1002B,"Cp162","Cp258","Cp262","Cp267","Cp29156","Cp31","Cp32","Cp33","Cp36","Cp48","Cp48252","CpC231","CpCIP5397","CpE19","CpE56","CpFRC41","CpI19","CpI37","CpMB14","CpMEX1","CpMEX25","CpMEX30","CpMEX9","CpN1","CpP54B96","CpPA01","CpPO222","CpVD57"	0.691475	0.27593	6.59762	0.40061	0.27593	6.59763	258	0
Cp1002B_108	NA	NA	NA	0.9932	29	Cp1002B,"Cp162","Cp258","Cp262","Cp267","Cp29156","Cp31","Cp32","Cp33","Cp36","Cp48","Cp48252","CpC231","CpCIP5397","CpE19","CpE56","CpFRC41","CpI19","CpI37","CpMB14","CpMEX1","CpMEX25","CpMEX30","CpMEX9","CpN1","CpP54B96","CpPA01","CpPO222","CpVD57"	0	0		0	0		258	0
Cp1002B_1570	NA	NA	NA	0.9933	29	Cp1002B,"Cp162","Cp258","Cp262","Cp267","Cp29156","Cp31","Cp32","Cp33","Cp36","Cp48","Cp48252","CpC231","CpCIP5397","CpE19","CpE56","CpFRC41","CpI19","CpI37","CpMB14","CpMEX1","CpMEX25","CpMEX30","CpMEX9","CpN1","CpP54B96","CpPA01","CpPO222","CpVD57"	0	0		0	0		258	0
Cp1002B_647	NA	NA	NA	0.9933	29	Cp1002B,"Cp162","Cp258","Cp262","Cp267","Cp29156","Cp31","Cp32","Cp33","Cp36","Cp48","Cp48252","CpC231","CpCIP5397","CpE19","CpE56","CpFRC41","CpI19","CpI37","CpMB14","CpMEX1","CpMEX25","CpMEX30","CpMEX9","CpN1","CpP54B96","CpPA01","CpPO222","CpVD57"	1.95414	0.15146	2.55974	0.44193	0.15143	2.55676	256	0
Cp1002B_1525	NA	NA	NA	0.9934	29	Cp1002B,"Cp162","Cp258","Cp262","Cp267","Cp29156","Cp31","Cp32","Cp33","Cp36","Cp48","Cp48252","CpC231","CpCIP5397","CpE19","CpE56","CpFRC41","CpI19","CpI37","CpMB14","CpMEX1","CpMEX25","CpMEX30","CpMEX9","CpN1","CpP54B96","CpPA01","CpPO222","CpVD57"	0.194845	0.19465		0.194749	0.19466		258	0
Cp1002B_504	NA	NA	NA	0.9935	29	Cp1002B,"Cp162","Cp258","Cp262","Cp267","Cp29156","Cp31","Cp32","Cp33","Cp36","Cp48","Cp48252","CpC231","CpCIP5397","CpE19","CpE56","CpFRC41","CpI19","CpI37","CpMB14","CpMEX1","CpMEX25","CpMEX30","CpMEX9","CpN1","CpP54B96","CpPA01","CpPO222","CpVD57"	0.15407	0.15407	9.02049	0.154078	0.15407	9.02051	1282	0
Cp1002B_1446	NA	NA	NA	0.9935	20	Cp1002B,"Cp162","Cp262","Cp267","Cp29156","Cp48252","CpC231","CpE56","CpFRC41","CpI19","CpI37","CpMEX1","CpMEX25","CpMEX30","CpMEX9","CpN1","CpP54B96","CpPA01","CpPO222","CpVD57"	0.738444	0.298689	4.34401	0.536976	0.416436	2	258	0
Cp1002B_348	NA	NA	NA	0.9935	28	Cp1002B,"Cp162","Cp258","Cp262","Cp267","Cp29156","Cp31","Cp32","Cp33","Cp36","Cp48","Cp48252","CpC231","CpCIP5397","CpE19","CpE56","CpFRC41","CpI19","CpMB14","CpMEX1","CpMEX25","CpMEX30","CpMEX9","CpN1","CpP54B96","CpPA01","CpPO222","CpVD57"	0.21827	0.21827	6.21879	0.218278	0.21827	6.21875	258	0
Cp1002B_1873	NA	NA	NA	0.9935	29	Cp1002B,"Cp162","Cp258","Cp262","Cp267","Cp29156","Cp31","Cp32","Cp33","Cp36","Cp48","Cp48252","CpC231","CpCIP5397","CpE19","CpE56","CpFRC41","CpI19","CpI37","CpMB14","CpMEX1","CpMEX25","CpMEX30","CpMEX9","CpN1","CpP54B96","CpPA01","CpPO222","CpVD57"	0.744184	0.37187	8.40538	0.37187	0.37186	8.40539	258	0
Cp1002B_617	NA	NA	NA	0.9935	29	Cp1002B,"Cp162","Cp258","Cp262","Cp267","Cp29156","Cp31","Cp32","Cp33","Cp36","Cp48","Cp48252","CpC231","CpCIP5397","CpE19","CpE56","CpFRC41","CpI19","CpI37","CpMB14","CpMEX1","CpMEX25","CpMEX30","CpMEX9","CpN1","CpP54B96","CpPA01","CpPO222","CpVD57"	0.0551411	0.0551		0.0551094	0.0551		258	0
Cp1002B_1101	NA	NA	NA	0.9936	29	Cp1002B,"Cp162","Cp258","Cp262","Cp267","Cp29156","Cp31","Cp32","Cp33","Cp36","Cp48","Cp48252","CpC231","CpCIP5397","CpE19","CpE56","CpFRC41","CpI19","CpI37","CpMB14","CpMEX1","CpMEX25","CpMEX30","CpMEX9","CpN1","CpP54B96","CpPA01","CpPO222","CpVD57"	0.138925	0.1389	5.62246	0.138909	0.1389	5.62245	258	0
Cp1002B_2033	NA	NA	NA	0.9936	29	Cp1002B,"Cp162","Cp258","Cp262","Cp267","Cp29156","Cp31","Cp32","Cp33","Cp36","Cp48","Cp48252","CpC231","CpCIP5397","CpE19","CpE56","CpFRC41","CpI19","CpI37","CpMB14","CpMEX1","CpMEX25","CpMEX30","CpMEX9","CpN1","CpP54B96","CpPA01","CpPO222","CpVD57"	0	0		0	0		258	0
Cp1002B_1447	NA	NA	NA	0.9936	29	Cp1002B,"Cp162","Cp258","Cp262","Cp267","Cp29156","Cp31","Cp32","Cp33","Cp36","Cp48","Cp48252","CpC231","CpCIP5397","CpE19","CpE56","CpFRC41","CpI19","CpI37","CpMB14","CpMEX1","CpMEX25","CpMEX30","CpMEX9","CpN1","CpP54B96","CpPA01","CpPO222","CpVD57"	0.25237	0.25237		0.252377	0.25237		258	0
Cp1002B_2157	NA	NA	NA	0.9936	29	Cp1002B,"Cp162","Cp258","Cp262","Cp267","Cp29156","Cp31","Cp32","Cp33","Cp36","Cp48","Cp48252","CpC231","CpCIP5397","CpE19","CpE56","CpFRC41","CpI19","CpI37","CpMB14","CpMEX1","CpMEX25","CpMEX30","CpMEX9","CpN1","CpP54B96","CpPA01","CpPO222","CpVD57"	0.579212	0.57919	6.64935	0.579208	0.5792	6.64934	258	0
Cp1002B_1252	NA	NA	NA	0.9936	29	Cp1002B,"Cp162","Cp258","Cp262","Cp267","Cp29156","Cp31","Cp32","Cp33","Cp36","Cp48","Cp48252","CpC231","CpCIP5397","CpE19","CpE56","CpFRC41","CpI19","CpI37","CpMB14","CpMEX1","CpMEX25","CpMEX30","CpMEX9","CpN1","CpP54B96","CpPA01","CpPO222","CpVD57"	0.352832	0.05665		0.14763	0.05665		258	0
Cp1002B_1996	NA	NA	NA	0.9936	29	Cp1002B,"Cp162","Cp258","Cp262","Cp267","Cp29156","Cp31","Cp32","Cp33","Cp36","Cp48","Cp48252","CpC231","CpCIP5397","CpE19","CpE56","CpFRC41","CpI19","CpI37","CpMB14","CpMEX1","CpMEX25","CpMEX30","CpMEX9","CpN1","CpP54B96","CpPA01","CpPO222","CpVD57"	1.02829	1	1.9635	1	1	1.9635	256	0
Cp1002B_483	NA	NA	NA	0.9936	29	Cp1002B,"Cp162","Cp258","Cp262","Cp267","Cp29156","Cp31","Cp32","Cp33","Cp36","Cp48","Cp48252","CpC231","CpCIP5397","CpE19","CpE56","CpFRC41","CpI19","CpI37","CpMB14","CpMEX1","CpMEX25","CpMEX30","CpMEX9","CpN1","CpP54B96","CpPA01","CpPO222","CpVD57"	0.35128	0.35128	0.0001	0.35622	0.35128	0.0001	258	0
Cp1002B_1905	NA	NA	NA	0.9936	29	Cp1002B,"Cp162","Cp258","Cp262","Cp267","Cp29156","Cp31","Cp32","Cp33","Cp36","Cp48","Cp48252","CpC231","CpCIP5397","CpE19","CpE56","CpFRC41","CpI19","CpI37","CpMB14","CpMEX1","CpMEX25","CpMEX30","CpMEX9","CpN1","CpP54B96","CpPA01","CpPO222","CpVD57"	0	0	1.95617	0	0	1.95616	258	0
Cp1002B_293	NA	NA	NA	0.9937	29	Cp1002B,"Cp162","Cp258","Cp262","Cp267","Cp29156","Cp31","Cp32","Cp33","Cp36","Cp48","Cp48252","CpC231","CpCIP5397","CpE19","CpE56","CpFRC41","CpI19","CpI37","CpMB14","CpMEX1","CpMEX25","CpMEX30","CpMEX9","CpN1","CpP54B96","CpPA01","CpPO222","CpVD57"	0.0598711	0.05985	3.53667	0.0598688	0.05985	3.53661	258	0
Cp1002B_707	NA	NA	NA	0.9937	29	Cp1002B,"Cp162","Cp258","Cp262","Cp267","Cp29156","Cp31","Cp32","Cp33","Cp36","Cp48","Cp48252","CpC231","CpCIP5397","CpE19","CpE56","CpFRC41","CpI19","CpI37","CpMB14","CpMEX1","CpMEX25","CpMEX30","CpMEX9","CpN1","CpP54B96","CpPA01","CpPO222","CpVD57"	0.3395	0.3395	1.48112	0.3395	0.3395	1.4811	258	0
Cp1002B_240	NA	NA	NA	0.9937	29	Cp1002B,"Cp162","Cp258","Cp262","Cp267","Cp29156","Cp31","Cp32","Cp33","Cp36","Cp48","Cp48252","CpC231","CpCIP5397","CpE19","CpE56","CpFRC41","CpI19","CpI37","CpMB14","CpMEX1","CpMEX25","CpMEX30","CpMEX9","CpN1","CpP54B96","CpPA01","CpPO222","CpVD57"	0.107703	0.10759	0.91562	0.10759	0.10759	0.91562	2306	0
Cp1002B_2038	NA	NA	NA	0.9937	29	Cp1002B,"Cp162","Cp258","Cp262","Cp267","Cp29156","Cp31","Cp32","Cp33","Cp36","Cp48","Cp48252","CpC231","CpCIP5397","CpE19","CpE56","CpFRC41","CpI19","CpI37","CpMB14","CpMEX1","CpMEX25","CpMEX30","CpMEX9","CpN1","CpP54B96","CpPA01","CpPO222","CpVD57"	0.238784	0.23868	1.32942	0.238713	0.23869	1.32942	258	0
Cp1002B_1014	NA	NA	NA	0.9938	29	Cp1002B,"Cp162","Cp258","Cp262","Cp267","Cp29156","Cp31","Cp32","Cp33","Cp36","Cp48","Cp48252","CpC231","CpCIP5397","CpE19","CpE56","CpFRC41","CpI19","CpI37","CpMB14","CpMEX1","CpMEX25","CpMEX30","CpMEX9","CpN1","CpP54B96","CpPA01","CpPO222","CpVD57"	0.354461	0.35416		0.35416	0.35416		258	0
Cp1002B_1779	NA	NA	NA	0.9938	29	Cp1002B,"Cp162","Cp258","Cp262","Cp267","Cp29156","Cp31","Cp32","Cp33","Cp36","Cp48","Cp48252","CpC231","CpCIP5397","CpE19","CpE56","CpFRC41","CpI19","CpI37","CpMB14","CpMEX1","CpMEX25","CpMEX30","CpMEX9","CpN1","CpP54B96","CpPA01","CpPO222","CpVD57"	0.18018	0.18018	5.5467	1	0.18019	5.55011	258	0
Cp1002B_1060	NA	NA	NA	0.9938	29	Cp1002B,"Cp162","Cp258","Cp262","Cp267","Cp29156","Cp31","Cp32","Cp33","Cp36","Cp48","Cp48252","CpC231","CpCIP5397","CpE19","CpE56","CpFRC41","CpI19","CpI37","CpMB14","CpMEX1","CpMEX25","CpMEX30","CpMEX9","CpN1","CpP54B96","CpPA01","CpPO222","CpVD57"	0.23354	0.23354		0.23355	0.23355		258	0
Cp1002B_714	NA	NA	NA	0.9939	29	Cp1002B,"Cp162","Cp258","Cp262","Cp267","Cp29156","Cp31","Cp32","Cp33","Cp36","Cp48","Cp48252","CpC231","CpCIP5397","CpE19","CpE56","CpFRC41","CpI19","CpI37","CpMB14","CpMEX1","CpMEX25","CpMEX30","CpMEX9","CpN1","CpP54B96","CpPA01","CpPO222","CpVD57"	0.0910024	0.09098		0.0926781	0.0909782		258	0
Cp1002B_272	NA	NA	NA	0.9939	29	Cp1002B,"Cp162","Cp258","Cp262","Cp267","Cp29156","Cp31","Cp32","Cp33","Cp36","Cp48","Cp48252","CpC231","CpCIP5397","CpE19","CpE56","CpFRC41","CpI19","CpI37","CpMB14","CpMEX1","CpMEX25","CpMEX30","CpMEX9","CpN1","CpP54B96","CpPA01","CpPO222","CpVD57"	0.306733	0.30671		0.306731	0.30671		258	0
Cp1002B_1689	NA	NA	NA	0.9939	14	Cp1002B,"Cp267","Cp48252","CpC231","CpFRC41","CpI19","CpMEX1","CpMEX25","CpMEX9","CpN1","CpP54B96","CpPA01","CpPO222","CpVD57"	1	1		1	1		256	0
Cp1002B_241	NA	NA	NA	0.9939	18	Cp1002B,"Cp267","Cp29156","Cp48252","CpC231","CpCIP5397","CpE56","CpFRC41","CpI19","CpMB14","CpMEX1","CpMEX25","CpMEX9","CpN1","CpP54B96","CpPA01","CpPO222","CpVD57"	0.33071	0.33071	1.53523	0.330717	0.33071	1.53523	258	0
Cp1002B_1835	NA	NA	NA	0.9939	29	Cp1002B,"Cp162","Cp258","Cp262","Cp267","Cp29156","Cp31","Cp32","Cp33","Cp36","Cp48","Cp48252","CpC231","CpCIP5397","CpE19","CpE56","CpFRC41","CpI19","CpI37","CpMB14","CpMEX1","CpMEX25","CpMEX30","CpMEX9","CpN1","CpP54B96","CpPA01","CpPO222","CpVD57"	0.12219	0.12219	5.21048	0.122199	0.12219	5.21048	258	0
Cp1002B_325	NA	NA	NA	0.994	29	Cp1002B,"Cp162","Cp258","Cp262","Cp267","Cp29156","Cp31","Cp32","Cp33","Cp36","Cp48","Cp48252","CpC231","CpCIP5397","CpE19","CpE56","CpFRC41","CpI19","CpI37","CpMB14","CpMEX1","CpMEX25","CpMEX30","CpMEX9","CpN1","CpP54B96","CpPA01","CpPO222","CpVD57"	0.276422	0.27633		0.276337	0.27633		258	0
Cp1002B_839	NA	NA	NA	0.994	20	Cp1002B,"Cp162","Cp258","Cp29156","Cp48252","CpC231","CpCIP5397","CpE56","CpFRC41","CpI19","CpI37","CpMB14","CpMEX1","CpMEX25","CpMEX9","CpN1","CpP54B96","CpPA01","CpPO222","CpVD57"	1	1	1.71462	1	1	1.71463	256	0
Cp1002B_1037	NA	NA	NA	0.9941	29	Cp1002B,"Cp162","Cp258","Cp262","Cp267","Cp29156","Cp31","Cp32","Cp33","Cp36","Cp48","Cp48252","CpC231","CpCIP5397","CpE19","CpE56","CpFRC41","CpI19","CpI37","CpMB14","CpMEX1","CpMEX25","CpMEX30","CpMEX9","CpN1","CpP54B96","CpPA01","CpPO222","CpVD57"	0.40926	0.04462	3.67284	0.41143	0.0446	3.67385	2	1	1. 0.8004;2. 448;3. 1342;4. 448;5. 448;6. 1342;7. 448;8. 1342;9. 1192;10. S;11. TCC
Cp1002B_481	NA	NA	NA	0.9941	28	Cp1002B,"Cp162","Cp258","Cp262","Cp267","Cp29156","Cp31","Cp32","Cp33","Cp36","Cp48","Cp48252","CpC231","CpCIP5397","CpE19","CpE56","CpFRC41","CpI37","CpMB14","CpMEX1","CpMEX25","CpMEX30","CpMEX9","CpN1","CpP54B96","CpPA01","CpPO222","CpVD57"	0.213869	0.21381	5.75304	0.213808	0.2138	5.75306	258	0
Cp1002B_1236	NA	NA	NA	0.9941	29	Cp1002B,"Cp162","Cp258","Cp262","Cp267","Cp29156","Cp31","Cp32","Cp33","Cp36","Cp48","Cp48252","CpC231","CpCIP5397","CpE19","CpE56","CpFRC41","CpI19","CpI37","CpMB14","CpMEX1","CpMEX25","CpMEX30","CpMEX9","CpN1","CpP54B96","CpPA01","CpPO222","CpVD57"	1	1		1	1		256	0
Cp1002B_227	NA	NA	NA	0.9941	29	Cp1002B,"Cp162","Cp258","Cp262","Cp267","Cp29156","Cp31","Cp32","Cp33","Cp36","Cp48","Cp48252","CpC231","CpCIP5397","CpE19","CpE56","CpFRC41","CpI19","CpI37","CpMB14","CpMEX1","CpMEX25","CpMEX30","CpMEX9","CpN1","CpP54B96","CpPA01","CpPO222","CpVD57"	0.818406	0.48479	4.13332	0.59432	0.4848	4.13333	258	0
Cp1002B_1260	NA	NA	NA	0.9941	29	Cp1002B,"Cp162","Cp258","Cp262","Cp267","Cp29156","Cp31","Cp32","Cp33","Cp36","Cp48","Cp48252","CpC231","CpCIP5397","CpE19","CpE56","CpFRC41","CpI19","CpI37","CpMB14","CpMEX1","CpMEX25","CpMEX30","CpMEX9","CpN1","CpP54B96","CpPA01","CpPO222","CpVD57"	0.942913	0.38756	1.13924	0.51267	0.38757	1.13924	256	0
Cp1002B_40	NA	NA	NA	0.9941	29	Cp1002B,"Cp162","Cp258","Cp262","Cp267","Cp29156","Cp31","Cp32","Cp33","Cp36","Cp48","Cp48252","CpC231","CpCIP5397","CpE19","CpE56","CpFRC41","CpI19","CpI37","CpMB14","CpMEX1","CpMEX25","CpMEX30","CpMEX9","CpN1","CpP54B96","CpPA01","CpPO222","CpVD57"	1.16468	1	7.51165	1	1	7.51158	256	0
Cp1002B_774	NA	NA	NA	0.9942	29	Cp1002B,"Cp162","Cp258","Cp262","Cp267","Cp29156","Cp31","Cp32","Cp33","Cp36","Cp48","Cp48252","CpC231","CpCIP5397","CpE19","CpE56","CpFRC41","CpI19","CpI37","CpMB14","CpMEX1","CpMEX25","CpMEX30","CpMEX9","CpN1","CpP54B96","CpPA01","CpPO222","CpVD57"	1	1		1	1		2304	0
Cp1002B_1229	NA	NA	NA	0.9944	29	Cp1002B,"Cp162","Cp258","Cp262","Cp267","Cp29156","Cp31","Cp32","Cp33","Cp36","Cp48","Cp48252","CpC231","CpCIP5397","CpE19","CpE56","CpFRC41","CpI19","CpI37","CpMB14","CpMEX1","CpMEX25","CpMEX30","CpMEX9","CpN1","CpP54B96","CpPA01","CpPO222","CpVD57"	0.2338	0.23377	2.69814	0.36176	0.23377	2.69816	258	0
Cp1002B_1660	NA	NA	NA	0.9944	29	Cp1002B,"Cp162","Cp258","Cp262","Cp267","Cp29156","Cp31","Cp32","Cp33","Cp36","Cp48","Cp48252","CpC231","CpCIP5397","CpE19","CpE56","CpFRC41","CpI19","CpI37","CpMB14","CpMEX1","CpMEX25","CpMEX30","CpMEX9","CpN1","CpP54B96","CpPA01","CpPO222","CpVD57"	0.703345	0.379654	1.99999	0.518856	0.429424	1.99998	258	0
Cp1002B_596	NA	NA	NA	0.9944	29	Cp1002B,"Cp162","Cp258","Cp262","Cp267","Cp29156","Cp31","Cp32","Cp33","Cp36","Cp48","Cp48252","CpC231","CpCIP5397","CpE19","CpE56","CpFRC41","CpI19","CpI37","CpMB14","CpMEX1","CpMEX25","CpMEX30","CpMEX9","CpN1","CpP54B96","CpPA01","CpPO222","CpVD57"	0.229316	0.22929	7.25171	0.229298	0.22929	7.2517	258	0
Cp1002B_2181	NA	NA	NA	0.9944	29	Cp1002B,"Cp162","Cp258","Cp262","Cp267","Cp29156","Cp31","Cp32","Cp33","Cp36","Cp48","Cp48252","CpC231","CpCIP5397","CpE19","CpE56","CpFRC41","CpI19","CpI37","CpMB14","CpMEX1","CpMEX25","CpMEX30","CpMEX9","CpN1","CpP54B96","CpPA01","CpPO222","CpVD57"	0.22771	0.22771	4.44617	0.22771	0.22771	4.44617	258	0
Cp1002B_2085	NA	NA	NA	0.9945	29	Cp1002B,"Cp162","Cp258","Cp262","Cp267","Cp29156","Cp31","Cp32","Cp33","Cp36","Cp48","Cp48252","CpC231","CpCIP5397","CpE19","CpE56","CpFRC41","CpI19","CpI37","CpMB14","CpMEX1","CpMEX25","CpMEX30","CpMEX9","CpN1","CpP54B96","CpPA01","CpPO222","CpVD57"	1.06271	1	4.26994	1	1	4.26994	256	0
Cp1002B_379	NA	NA	NA	0.9945	29	Cp1002B,"Cp162","Cp258","Cp262","Cp267","Cp29156","Cp31","Cp32","Cp33","Cp36","Cp48","Cp48252","CpC231","CpCIP5397","CpE19","CpE56","CpFRC41","CpI19","CpI37","CpMB14","CpMEX1","CpMEX25","CpMEX30","CpMEX9","CpN1","CpP54B96","CpPA01","CpPO222","CpVD57"	0	0		0	0		258	0
Cp1002B_1965	NA	NA	NA	0.9945	29	Cp1002B,"Cp162","Cp258","Cp262","Cp267","Cp29156","Cp31","Cp32","Cp33","Cp36","Cp48","Cp48252","CpC231","CpCIP5397","CpE19","CpE56","CpFRC41","CpI19","CpI37","CpMB14","CpMEX1","CpMEX25","CpMEX30","CpMEX9","CpN1","CpP54B96","CpPA01","CpPO222","CpVD57"	1.28965	1	0.0001	1	1	0.0001	256	0
Cp1002B_1287	NA	NA	NA	0.9945	28	Cp1002B,"Cp162","Cp258","Cp262","Cp267","Cp29156","Cp31","Cp32","Cp33","Cp36","Cp48","Cp48252","CpC231","CpCIP5397","CpE19","CpFRC41","CpI19","CpI37","CpMB14","CpMEX1","CpMEX25","CpMEX30","CpMEX9","CpN1","CpP54B96","CpPA01","CpPO222","CpVD57"	0.850617	0.36522	9.35277	0.50487	0.36521	9.3527	256	0
Cp1002B_2010	NA	NA	NA	0.9946	29	Cp1002B,"Cp162","Cp258","Cp262","Cp267","Cp29156","Cp31","Cp32","Cp33","Cp36","Cp48","Cp48252","CpC231","CpCIP5397","CpE19","CpE56","CpFRC41","CpI19","CpI37","CpMB14","CpMEX1","CpMEX25","CpMEX30","CpMEX9","CpN1","CpP54B96","CpPA01","CpPO222","CpVD57"	0.478791	0.10819	4.8956	0.22744	0.10819	4.89557	258	0
Cp1002B_32	NA	NA	NA	0.9946	29	Cp1002B,"Cp162","Cp258","Cp262","Cp267","Cp29156","Cp31","Cp32","Cp33","Cp36","Cp48","Cp48252","CpC231","CpCIP5397","CpE19","CpE56","CpFRC41","CpI19","CpI37","CpMB14","CpMEX1","CpMEX25","CpMEX30","CpMEX9","CpN1","CpP54B96","CpPA01","CpPO222","CpVD57"	1	1		1	1		256	0
Cp1002B_1259	NA	NA	NA	0.9946	29	Cp1002B,"Cp162","Cp258","Cp262","Cp267","Cp29156","Cp31","Cp32","Cp33","Cp36","Cp48","Cp48252","CpC231","CpCIP5397","CpE19","CpE56","CpFRC41","CpI19","CpI37","CpMB14","CpMEX1","CpMEX25","CpMEX30","CpMEX9","CpN1","CpP54B96","CpPA01","CpPO222","CpVD57"	0.422279	0.23836	1.46695	0.33162	0.23838	1.46735	258	0
Cp1002B_851	NA	NA	NA	0.9947	29	Cp1002B,"Cp162","Cp258","Cp262","Cp267","Cp29156","Cp31","Cp32","Cp33","Cp36","Cp48","Cp48252","CpC231","CpCIP5397","CpE19","CpE56","CpFRC41","CpI19","CpI37","CpMB14","CpMEX1","CpMEX25","CpMEX30","CpMEX9","CpN1","CpP54B96","CpPA01","CpPO222","CpVD57"	0.769796	0.06238	5.02051	0.0623894	0.06238	5.02016	258	0
Cp1002B_618	NA	NA	NA	0.9947	29	Cp1002B,"Cp162","Cp258","Cp262","Cp267","Cp29156","Cp31","Cp32","Cp33","Cp36","Cp48","Cp48252","CpC231","CpCIP5397","CpE19","CpE56","CpFRC41","CpI19","CpI37","CpMB14","CpMEX1","CpMEX25","CpMEX30","CpMEX9","CpN1","CpP54B96","CpPA01","CpPO222","CpVD57"	0.238778	0.23867	5.54514	0.238675	0.23866	5.54524	258	0
Cp1002B_1943	NA	NA	NA	0.9947	19	Cp1002B,"Cp162","Cp262","Cp267","Cp29156","Cp48252","CpC231","CpE56","CpFRC41","CpI19","CpI37","CpMEX1","CpMEX25","CpMEX9","CpN1","CpP54B96","CpPA01","CpPO222","CpVD57"	5.01546	0.15895		0.29789	0.15896		2304	0
Cp1002B_430	NA	NA	NA	0.9947	28	Cp1002B,"Cp162","Cp258","Cp262","Cp267","Cp29156","Cp31","Cp32","Cp33","Cp36","Cp48","Cp48252","CpC231","CpCIP5397","CpE19","CpE56","CpFRC41","CpI19","CpI37","CpMEX1","CpMEX25","CpMEX30","CpMEX9","CpN1","CpP54B96","CpPA01","CpPO222","CpVD57"	0.352768	0.09835	1.92023	0.94344	0.09835	1.92039	3330	0
Cp1002B_631	NA	NA	NA	0.9948	22	Cp1002B,"Cp258","Cp267","Cp29156","Cp31","Cp32","Cp33","Cp36","Cp48","Cp48252","CpCIP5397","CpE19","CpE56","CpFRC41","CpMB14","CpMEX25","CpMEX30","CpMEX9","CpN1","CpP54B96","CpPO222","CpVD57"	1	1		1	1		256	0
Cp1002B_1811	NA	NA	NA	0.9948	29	Cp1002B,"Cp162","Cp258","Cp262","Cp267","Cp29156","Cp31","Cp32","Cp33","Cp36","Cp48","Cp48252","CpC231","CpCIP5397","CpE19","CpE56","CpFRC41","CpI19","CpI37","CpMB14","CpMEX1","CpMEX25","CpMEX30","CpMEX9","CpN1","CpP54B96","CpPA01","CpPO222","CpVD57"	0.551726	0.55124		0.551294	0.55124		258	0
Cp1002B_747	NA	NA	NA	0.9948	29	Cp1002B,"Cp162","Cp258","Cp262","Cp267","Cp29156","Cp31","Cp32","Cp33","Cp36","Cp48","Cp48252","CpC231","CpCIP5397","CpE19","CpE56","CpFRC41","CpI19","CpI37","CpMB14","CpMEX1","CpMEX25","CpMEX30","CpMEX9","CpN1","CpP54B96","CpPA01","CpPO222","CpVD57"	0.280816	0.27971	4.5943	0.87525	0.27971	4.59431	258	0
Cp1002B_1575	NA	NA	NA	0.995	29	Cp1002B,"Cp162","Cp258","Cp262","Cp267","Cp29156","Cp31","Cp32","Cp33","Cp36","Cp48","Cp48252","CpC231","CpCIP5397","CpE19","CpE56","CpFRC41","CpI19","CpI37","CpMB14","CpMEX1","CpMEX25","CpMEX30","CpMEX9","CpN1","CpP54B96","CpPA01","CpPO222","CpVD57"	0.308123	0.28952	9.14044	1	0.28951	9.13919	258	0
Cp1002B_2164	NA	NA	NA	0.995	29	Cp1002B,"Cp162","Cp258","Cp262","Cp267","Cp29156","Cp31","Cp32","Cp33","Cp36","Cp48","Cp48252","CpC231","CpCIP5397","CpE19","CpE56","CpFRC41","CpI19","CpI37","CpMB14","CpMEX1","CpMEX25","CpMEX30","CpMEX9","CpN1","CpP54B96","CpPA01","CpPO222","CpVD57"	1	0.12933	2.3163	0.37368	0.12933	2.31643	256	0
Cp1002B_402	NA	NA	NA	0.995	29	Cp1002B,"Cp162","Cp258","Cp262","Cp267","Cp29156","Cp31","Cp32","Cp33","Cp36","Cp48","Cp48252","CpC231","CpCIP5397","CpE19","CpE56","CpFRC41","CpI19","CpI37","CpMB14","CpMEX1","CpMEX25","CpMEX30","CpMEX9","CpN1","CpP54B96","CpPA01","CpPO222","CpVD57"	0.907848	0.17526	1.63539	0.2967	0.17527	1.63536	256	0
Cp1002B_308	NA	NA	NA	0.995	29	Cp1002B,"Cp162","Cp258","Cp262","Cp267","Cp29156","Cp31","Cp32","Cp33","Cp36","Cp48","Cp48252","CpC231","CpCIP5397","CpE19","CpE56","CpFRC41","CpI19","CpI37","CpMB14","CpMEX1","CpMEX25","CpMEX30","CpMEX9","CpN1","CpP54B96","CpPA01","CpPO222","CpVD57"	0.34216	0.34216	7.34247	0.7595	0.34216	7.34246	258	0
Cp1002B_980	NA	NA	NA	0.995	29	Cp1002B,"Cp162","Cp258","Cp262","Cp267","Cp29156","Cp31","Cp32","Cp33","Cp36","Cp48","Cp48252","CpC231","CpCIP5397","CpE19","CpE56","CpFRC41","CpI19","CpI37","CpMB14","CpMEX1","CpMEX25","CpMEX30","CpMEX9","CpN1","CpP54B96","CpPA01","CpPO222","CpVD57"	0.635426	0.63539		0.635401	0.63539		258	0
Cp1002B_365	NA	NA	NA	0.995	29	Cp1002B,"Cp162","Cp258","Cp262","Cp267","Cp29156","Cp31","Cp32","Cp33","Cp36","Cp48","Cp48252","CpC231","CpCIP5397","CpE19","CpE56","CpFRC41","CpI19","CpI37","CpMB14","CpMEX1","CpMEX25","CpMEX30","CpMEX9","CpN1","CpP54B96","CpPA01","CpPO222","CpVD57"	0.35675	0.35675		0.35675	0.35675		258	0
Cp1002B_1741	NA	NA	NA	0.995	29	Cp1002B,"Cp162","Cp258","Cp262","Cp267","Cp29156","Cp31","Cp32","Cp33","Cp36","Cp48","Cp48252","CpC231","CpCIP5397","CpE19","CpE56","CpFRC41","CpI19","CpI37","CpMB14","CpMEX1","CpMEX25","CpMEX30","CpMEX9","CpN1","CpP54B96","CpPA01","CpPO222","CpVD57"	0.447532	0.07627	9.73805	0.1901	0.07627	9.73705	258	0
Cp1002B_951	NA	NA	NA	0.995	29	Cp1002B,"Cp162","Cp258","Cp262","Cp267","Cp29156","Cp31","Cp32","Cp33","Cp36","Cp48","Cp48252","CpC231","CpCIP5397","CpE19","CpE56","CpFRC41","CpI19","CpI37","CpMB14","CpMEX1","CpMEX25","CpMEX30","CpMEX9","CpN1","CpP54B96","CpPA01","CpPO222","CpVD57"	0.000160804	0	8.32087	0	0	8.32098	258	0
Cp1002B_1923	NA	NA	NA	0.9951	29	Cp1002B,"Cp162","Cp258","Cp262","Cp267","Cp29156","Cp31","Cp32","Cp33","Cp36","Cp48","Cp48252","CpC231","CpCIP5397","CpE19","CpE56","CpFRC41","CpI19","CpI37","CpMB14","CpMEX1","CpMEX25","CpMEX30","CpMEX9","CpN1","CpP54B96","CpPA01","CpPO222","CpVD57"	0.04917	0.04917	8.47108	1	0.04917	8.47115	258	0
Cp1002B_6	NA	NA	NA	0.9951	29	Cp1002B,"Cp162","Cp258","Cp262","Cp267","Cp29156","Cp31","Cp32","Cp33","Cp36","Cp48","Cp48252","CpC231","CpCIP5397","CpE19","CpE56","CpFRC41","CpI19","CpI37","CpMB14","CpMEX1","CpMEX25","CpMEX30","CpMEX9","CpN1","CpP54B96","CpPA01","CpPO222","CpVD57"	1	1		1	1		256	0
Cp1002B_1467	NA	NA	NA	0.9951	28	Cp1002B,"Cp258","Cp262","Cp267","Cp29156","Cp31","Cp32","Cp33","Cp36","Cp48","Cp48252","CpC231","CpCIP5397","CpE19","CpE56","CpFRC41","CpI19","CpI37","CpMB14","CpMEX1","CpMEX25","CpMEX30","CpMEX9","CpN1","CpP54B96","CpPA01","CpPO222","CpVD57"	0	0		0	0		258	0
Cp1002B_1523	NA	NA	NA	0.9952	29	Cp1002B,"Cp162","Cp258","Cp262","Cp267","Cp29156","Cp31","Cp32","Cp33","Cp36","Cp48","Cp48252","CpC231","CpCIP5397","CpE19","CpE56","CpFRC41","CpI19","CpI37","CpMB14","CpMEX1","CpMEX25","CpMEX30","CpMEX9","CpN1","CpP54B96","CpPA01","CpPO222","CpVD57"	0.537132	0.22322	4.74773	0.99892	0.22321	4.74765	258	0
Cp1002B_946	NA	NA	NA	0.9952	29	Cp1002B,"Cp162","Cp258","Cp262","Cp267","Cp29156","Cp31","Cp32","Cp33","Cp36","Cp48","Cp48252","CpC231","CpCIP5397","CpE19","CpE56","CpFRC41","CpI19","CpI37","CpMB14","CpMEX1","CpMEX25","CpMEX30","CpMEX9","CpN1","CpP54B96","CpPA01","CpPO222","CpVD57"	0.120637	0.12041		0.121351	0.12041		258	0
Cp1002B_1664	NA	NA	NA	0.9952	29	Cp1002B,"Cp162","Cp258","Cp262","Cp267","Cp29156","Cp31","Cp32","Cp33","Cp36","Cp48","Cp48252","CpC231","CpCIP5397","CpE19","CpE56","CpFRC41","CpI19","CpI37","CpMB14","CpMEX1","CpMEX25","CpMEX30","CpMEX9","CpN1","CpP54B96","CpPA01","CpPO222","CpVD57"	0.2011	0.2011	5.83014	0.99994	0.2011	5.83011	258	0
Cp1002B_1670	NA	NA	NA	0.9952	29	Cp1002B,"Cp162","Cp258","Cp262","Cp267","Cp29156","Cp31","Cp32","Cp33","Cp36","Cp48","Cp48252","CpC231","CpCIP5397","CpE19","CpE56","CpFRC41","CpI19","CpI37","CpMB14","CpMEX1","CpMEX25","CpMEX30","CpMEX9","CpN1","CpP54B96","CpPA01","CpPO222","CpVD57"	0.263847	0.26328	2.96416	0.99246	0.26327	2.96416	258	0
Cp1002B_889	NA	NA	NA	0.9952	29	Cp1002B,"Cp162","Cp258","Cp262","Cp267","Cp29156","Cp31","Cp32","Cp33","Cp36","Cp48","Cp48252","CpC231","CpCIP5397","CpE19","CpE56","CpFRC41","CpI19","CpI37","CpMB14","CpMEX1","CpMEX25","CpMEX30","CpMEX9","CpN1","CpP54B96","CpPA01","CpPO222","CpVD57"	0.160142	0.16012	4.84466	0.16013	0.16013	4.84467	258	0
Cp1002B_2168	NA	NA	NA	0.9953	29	Cp1002B,"Cp162","Cp258","Cp262","Cp267","Cp29156","Cp31","Cp32","Cp33","Cp36","Cp48","Cp48252","CpC231","CpCIP5397","CpE19","CpE56","CpFRC41","CpI19","CpI37","CpMB14","CpMEX1","CpMEX25","CpMEX30","CpMEX9","CpN1","CpP54B96","CpPA01","CpPO222","CpVD57"	0.11696	0.11695	6.52838	0.24918	0.11695	6.52818	258	0
Cp1002B_1975	NA	NA	NA	0.9953	29	Cp1002B,"Cp162","Cp258","Cp262","Cp267","Cp29156","Cp31","Cp32","Cp33","Cp36","Cp48","Cp48252","CpC231","CpCIP5397","CpE19","CpE56","CpFRC41","CpI19","CpI37","CpMB14","CpMEX1","CpMEX25","CpMEX30","CpMEX9","CpN1","CpP54B96","CpPA01","CpPO222","CpVD57"	0.32512	0.32512		0.32515	0.32513		258	0
Cp1002B_2060	NA	NA	NA	0.9955	29	Cp1002B,"Cp162","Cp258","Cp262","Cp267","Cp29156","Cp31","Cp32","Cp33","Cp36","Cp48","Cp48252","CpC231","CpCIP5397","CpE19","CpE56","CpFRC41","CpI19","CpI37","CpMB14","CpMEX1","CpMEX25","CpMEX30","CpMEX9","CpN1","CpP54B96","CpPA01","CpPO222","CpVD57"	0.90493	0.29115	4.10821	0.77324	0.29114	4.10818	256	0
Cp1002B_1912	NA	NA	NA	0.9955	29	Cp1002B,"Cp162","Cp258","Cp262","Cp267","Cp29156","Cp31","Cp32","Cp33","Cp36","Cp48","Cp48252","CpC231","CpCIP5397","CpE19","CpE56","CpFRC41","CpI19","CpI37","CpMB14","CpMEX1","CpMEX25","CpMEX30","CpMEX9","CpN1","CpP54B96","CpPA01","CpPO222","CpVD57"	0.462385	0.11317	5.58368	0.2294	0.11317	5.58373	258	0
Cp1002B_144	NA	NA	NA	0.9955	29	Cp1002B,"Cp162","Cp258","Cp262","Cp267","Cp29156","Cp31","Cp32","Cp33","Cp36","Cp48","Cp48252","CpC231","CpCIP5397","CpE19","CpE56","CpFRC41","CpI19","CpI37","CpMB14","CpMEX1","CpMEX25","CpMEX30","CpMEX9","CpN1","CpP54B96","CpPA01","CpPO222","CpVD57"	0.209615	0.20959		0.20959	0.20959		2306	0
Cp1002B_1298	NA	NA	NA	0.9955	29	Cp1002B,"Cp162","Cp258","Cp262","Cp267","Cp29156","Cp31","Cp32","Cp33","Cp36","Cp48","Cp48252","CpC231","CpCIP5397","CpE19","CpE56","CpFRC41","CpI19","CpI37","CpMB14","CpMEX1","CpMEX25","CpMEX30","CpMEX9","CpN1","CpP54B96","CpPA01","CpPO222","CpVD57"	2.09128	0.08706	2.94954	0.99997	0.08706	2.9493	256	0
Cp1002B_1158	NA	NA	NA	0.9955	29	Cp1002B,"Cp162","Cp258","Cp262","Cp267","Cp29156","Cp31","Cp32","Cp33","Cp36","Cp48","Cp48252","CpC231","CpCIP5397","CpE19","CpE56","CpFRC41","CpI19","CpI37","CpMB14","CpMEX1","CpMEX25","CpMEX30","CpMEX9","CpN1","CpP54B96","CpPA01","CpPO222","CpVD57"	1.30748	0.34152	5.28356	0.98162	0.34152	5.28345	256	0
Cp1002B_2091	NA	NA	NA	0.9955	29	Cp1002B,"Cp162","Cp258","Cp262","Cp267","Cp29156","Cp31","Cp32","Cp33","Cp36","Cp48","Cp48252","CpC231","CpCIP5397","CpE19","CpE56","CpFRC41","CpI19","CpI37","CpMB14","CpMEX1","CpMEX25","CpMEX30","CpMEX9","CpN1","CpP54B96","CpPA01","CpPO222","CpVD57"	0.126332	0.12609		0.126097	0.12608		258	0
Cp1002B_1582	NA	NA	NA	0.9955	29	Cp1002B,"Cp162","Cp258","Cp262","Cp267","Cp29156","Cp31","Cp32","Cp33","Cp36","Cp48","Cp48252","CpC231","CpCIP5397","CpE19","CpE56","CpFRC41","CpI19","CpI37","CpMB14","CpMEX1","CpMEX25","CpMEX30","CpMEX9","CpN1","CpP54B96","CpPA01","CpPO222","CpVD57"	0.04038	0.04038	3.31081	0.0403992	0.04038	3.31079	258	0
Cp1002B_1334	NA	NA	NA	0.9955	29	Cp1002B,"Cp162","Cp258","Cp262","Cp267","Cp29156","Cp31","Cp32","Cp33","Cp36","Cp48","Cp48252","CpC231","CpCIP5397","CpE19","CpE56","CpFRC41","CpI19","CpI37","CpMB14","CpMEX1","CpMEX25","CpMEX30","CpMEX9","CpN1","CpP54B96","CpPA01","CpPO222","CpVD57"	0.514066	0.17762	4.56484	0.31049	0.17762	4.56383	258	0
Cp1002B_1547	NA	NA	NA	0.9955	29	Cp1002B,"Cp162","Cp258","Cp262","Cp267","Cp29156","Cp31","Cp32","Cp33","Cp36","Cp48","Cp48252","CpC231","CpCIP5397","CpE19","CpE56","CpFRC41","CpI19","CpI37","CpMB14","CpMEX1","CpMEX25","CpMEX30","CpMEX9","CpN1","CpP54B96","CpPA01","CpPO222","CpVD57"	0.12521	0.12521	3.87159	0.125219	0.12521	3.87159	258	0
Cp1002B_1187	NA	NA	NA	0.9955	16	Cp1002B,"Cp267","Cp29156","Cp48252","CpC231","CpE56","CpFRC41","CpI19","CpMEX1","CpMEX25","CpMEX9","CpN1","CpP54B96","CpPA01","CpPO222","CpVD57"	0.868472	0.42804	2	0.531163	0.419568	2	2304	0
Cp1002B_753	NA	NA	NA	0.9956	29	Cp1002B,"Cp162","Cp258","Cp262","Cp267","Cp29156","Cp31","Cp32","Cp33","Cp36","Cp48","Cp48252","CpC231","CpCIP5397","CpE19","CpE56","CpFRC41","CpI19","CpI37","CpMB14","CpMEX1","CpMEX25","CpMEX30","CpMEX9","CpN1","CpP54B96","CpPA01","CpPO222","CpVD57"	0.822465	0.39956	5.71317	0.53466	0.39957	5.71309	258	0
Cp1002B_217	NA	NA	NA	0.9956	29	Cp1002B,"Cp162","Cp258","Cp262","Cp267","Cp29156","Cp31","Cp32","Cp33","Cp36","Cp48","Cp48252","CpC231","CpCIP5397","CpE19","CpE56","CpFRC41","CpI19","CpI37","CpMB14","CpMEX1","CpMEX25","CpMEX30","CpMEX9","CpN1","CpP54B96","CpPA01","CpPO222","CpVD57"	0.430044	0.18652	9.07824	0.3361	0.18653	9.07823	1282	0
Cp1002B_1235	NA	NA	NA	0.9958	29	Cp1002B,"Cp162","Cp258","Cp262","Cp267","Cp29156","Cp31","Cp32","Cp33","Cp36","Cp48","Cp48252","CpC231","CpCIP5397","CpE19","CpE56","CpFRC41","CpI19","CpI37","CpMB14","CpMEX1","CpMEX25","CpMEX30","CpMEX9","CpN1","CpP54B96","CpPA01","CpPO222","CpVD57"	0.0406484	0.0406	1.93745	0.04061	0.04061	1.93748	258	0
Cp1002B_517	NA	NA	NA	0.9958	29	Cp1002B,"Cp162","Cp258","Cp262","Cp267","Cp29156","Cp31","Cp32","Cp33","Cp36","Cp48","Cp48252","CpC231","CpCIP5397","CpE19","CpE56","CpFRC41","CpI19","CpI37","CpMB14","CpMEX1","CpMEX25","CpMEX30","CpMEX9","CpN1","CpP54B96","CpPA01","CpPO222","CpVD57"	0.423325	0.42325	5.79471	0.423296	0.42325	5.79461	258	0
Cp1002B_131	NA	NA	NA	0.9958	29	Cp1002B,"Cp162","Cp258","Cp262","Cp267","Cp29156","Cp31","Cp32","Cp33","Cp36","Cp48","Cp48252","CpC231","CpCIP5397","CpE19","CpE56","CpFRC41","CpI19","CpI37","CpMB14","CpMEX1","CpMEX25","CpMEX30","CpMEX9","CpN1","CpP54B96","CpPA01","CpPO222","CpVD57"	0.05602	0.05602	8.48317	0.05602	0.05602	8.48316	258	0
Cp1002B_2119	NA	NA	NA	0.9959	23	Cp1002B,"Cp162","Cp258","Cp262","Cp31","Cp32","Cp33","Cp36","Cp48","Cp48252","CpCIP5397","CpE19","CpE56","CpFRC41","CpI37","CpMB14","CpMEX1","CpMEX30","CpMEX9","CpN1","CpPA01","CpPO222","CpVD57"	0.654206	0.27701	0.74647	0.40734	0.27701	0.74647	258	0
Cp1002B_972	NA	NA	NA	0.9959	19	Cp1002B,"Cp267","Cp29156","Cp32","Cp33","Cp36","Cp48","Cp48252","CpC231","CpFRC41","CpI19","CpMEX1","CpMEX25","CpMEX9","CpN1","CpP54B96","CpPA01","CpPO222","CpVD57"	0.359321	0.3593	4.9921	0.359873	0.359296	4.99211	1282	0
Cp1002B_2071	NA	NA	NA	0.9959	29	Cp1002B,"Cp162","Cp258","Cp262","Cp267","Cp29156","Cp31","Cp32","Cp33","Cp36","Cp48","Cp48252","CpC231","CpCIP5397","CpE19","CpE56","CpFRC41","CpI19","CpI37","CpMB14","CpMEX1","CpMEX25","CpMEX30","CpMEX9","CpN1","CpP54B96","CpPA01","CpPO222","CpVD57"	0.23098	0.23098	9.0933	0.23098	0.23098	9.09349	2	1	1. 0.51374;2. 20;3. 58;4. 20;5. 20;6. 58;7. 20;8. 58;9. 58;10. Y;11. TAC
Cp1002B_1181	NA	NA	NA	0.9959	27	Cp1002B,"Cp162","Cp258","Cp262","Cp267","Cp29156","Cp31","Cp32","Cp33","Cp36","Cp48","Cp48252","CpC231","CpCIP5397","CpE19","CpFRC41","CpI19","CpI37","CpMB14","CpMEX1","CpMEX25","CpMEX9","CpN1","CpP54B96","CpPA01","CpPO222","CpVD57"	0.116201	0.11618	6.99753	0.116268	0.11618	6.99747	2306	0
Cp1002B_560	NA	NA	NA	0.9961	29	Cp1002B,"Cp162","Cp258","Cp262","Cp267","Cp29156","Cp31","Cp32","Cp33","Cp36","Cp48","Cp48252","CpC231","CpCIP5397","CpE19","CpE56","CpFRC41","CpI19","CpI37","CpMB14","CpMEX1","CpMEX25","CpMEX30","CpMEX9","CpN1","CpP54B96","CpPA01","CpPO222","CpVD57"	0.178474	0.1784	5.16857	0.178398	0.17839	5.16861	258	0
Cp1002B_259	NA	NA	NA	0.9961	29	Cp1002B,"Cp162","Cp258","Cp262","Cp267","Cp29156","Cp31","Cp32","Cp33","Cp36","Cp48","Cp48252","CpC231","CpCIP5397","CpE19","CpE56","CpFRC41","CpI19","CpI37","CpMB14","CpMEX1","CpMEX25","CpMEX30","CpMEX9","CpN1","CpP54B96","CpPA01","CpPO222","CpVD57"	0.810127	0.50154	6.00144	0.59949	0.50154	6.00142	258	0
Cp1002B_27	NA	NA	NA	0.9961	29	Cp1002B,"Cp162","Cp258","Cp262","Cp267","Cp29156","Cp31","Cp32","Cp33","Cp36","Cp48","Cp48252","CpC231","CpCIP5397","CpE19","CpE56","CpFRC41","CpI19","CpI37","CpMB14","CpMEX1","CpMEX25","CpMEX30","CpMEX9","CpN1","CpP54B96","CpPA01","CpPO222","CpVD57"	0.669602	0.2221	5.59905	0.38532	0.2221	5.59905	258	0
Cp1002B_423	NA	NA	NA	0.9961	29	Cp1002B,"Cp162","Cp258","Cp262","Cp267","Cp29156","Cp31","Cp32","Cp33","Cp36","Cp48","Cp48252","CpC231","CpCIP5397","CpE19","CpE56","CpFRC41","CpI19","CpI37","CpMB14","CpMEX1","CpMEX25","CpMEX30","CpMEX9","CpN1","CpP54B96","CpPA01","CpPO222","CpVD57"	0.180457	0.18042	5.50306	0.18042	0.18042	5.50305	258	0
Cp1002B_226	NA	NA	NA	0.9963	17	Cp1002B,"Cp262","Cp267","Cp29156","Cp48252","CpC231","CpE56","CpFRC41","CpI19","CpMEX1","CpMEX25","CpMEX9","CpN1","CpP54B96","CpPA01","CpPO222","CpVD57"	1.03896	1	2.00399	1	1	2.00399	256	0
Cp1002B_394	NA	NA	NA	0.9963	29	Cp1002B,"Cp162","Cp258","Cp262","Cp267","Cp29156","Cp31","Cp32","Cp33","Cp36","Cp48","Cp48252","CpC231","CpCIP5397","CpE19","CpE56","CpFRC41","CpI19","CpI37","CpMB14","CpMEX1","CpMEX25","CpMEX30","CpMEX9","CpN1","CpP54B96","CpPA01","CpPO222","CpVD57"	0.157913	0.15789	6.02292	0.157898	0.15789	6.02307	258	0
Cp1002B_1419	NA	NA	NA	0.9963	29	Cp1002B,"Cp162","Cp258","Cp262","Cp267","Cp29156","Cp31","Cp32","Cp33","Cp36","Cp48","Cp48252","CpC231","CpCIP5397","CpE19","CpE56","CpFRC41","CpI19","CpI37","CpMB14","CpMEX1","CpMEX25","CpMEX30","CpMEX9","CpN1","CpP54B96","CpPA01","CpPO222","CpVD57"	0.658565	0.30288	1.75433	0.43239	0.30289	1.75433	258	0
Cp1002B_145	NA	NA	NA	0.9963	29	Cp1002B,"Cp162","Cp258","Cp262","Cp267","Cp29156","Cp31","Cp32","Cp33","Cp36","Cp48","Cp48252","CpC231","CpCIP5397","CpE19","CpE56","CpFRC41","CpI19","CpI37","CpMB14","CpMEX1","CpMEX25","CpMEX30","CpMEX9","CpN1","CpP54B96","CpPA01","CpPO222","CpVD57"	0.1039	0.10383	4.25938	0.10461	0.10383	4.25946	258	0
Cp1002B_340	NA	NA	NA	0.9963	29	Cp1002B,"Cp162","Cp258","Cp262","Cp267","Cp29156","Cp31","Cp32","Cp33","Cp36","Cp48","Cp48252","CpC231","CpCIP5397","CpE19","CpE56","CpFRC41","CpI19","CpI37","CpMB14","CpMEX1","CpMEX25","CpMEX30","CpMEX9","CpN1","CpP54B96","CpPA01","CpPO222","CpVD57"	0.19302	0.193	8.03861	0.193008	0.193	8.0386	258	0
Cp1002B_594	NA	NA	NA	0.9963	29	Cp1002B,"Cp162","Cp258","Cp262","Cp267","Cp29156","Cp31","Cp32","Cp33","Cp36","Cp48","Cp48252","CpC231","CpCIP5397","CpE19","CpE56","CpFRC41","CpI19","CpI37","CpMB14","CpMEX1","CpMEX25","CpMEX30","CpMEX9","CpN1","CpP54B96","CpPA01","CpPO222","CpVD57"	0.255276	0.02694	8.2474	0.02877	0.02694	8.24735	258	0
Cp1002B_2111	NA	NA	NA	0.9963	29	Cp1002B,"Cp162","Cp258","Cp262","Cp267","Cp29156","Cp31","Cp32","Cp33","Cp36","Cp48","Cp48252","CpC231","CpCIP5397","CpE19","CpE56","CpFRC41","CpI19","CpI37","CpMB14","CpMEX1","CpMEX25","CpMEX30","CpMEX9","CpN1","CpP54B96","CpPA01","CpPO222","CpVD57"	0.25293	0.25293	1.62705	0.37684	0.25293	1.62707	258	0
Cp1002B_1412	NA	NA	NA	0.9964	29	Cp1002B,"Cp162","Cp258","Cp262","Cp267","Cp29156","Cp31","Cp32","Cp33","Cp36","Cp48","Cp48252","CpC231","CpCIP5397","CpE19","CpE56","CpFRC41","CpI19","CpI37","CpMB14","CpMEX1","CpMEX25","CpMEX30","CpMEX9","CpN1","CpP54B96","CpPA01","CpPO222","CpVD57"	0.244771	0.24475	3.69315	0.244765	0.24475	3.69316	258	0
Cp1002B_1156	NA	NA	NA	0.9964	29	Cp1002B,"Cp162","Cp258","Cp262","Cp267","Cp29156","Cp31","Cp32","Cp33","Cp36","Cp48","Cp48252","CpC231","CpCIP5397","CpE19","CpE56","CpFRC41","CpI19","CpI37","CpMB14","CpMEX1","CpMEX25","CpMEX30","CpMEX9","CpN1","CpP54B96","CpPA01","CpPO222","CpVD57"	0.0267377	0.02668	8.05864	0.0267479	0.02667	8.05912	258	0
Cp1002B_1053	NA	NA	NA	0.9964	29	Cp1002B,"Cp162","Cp258","Cp262","Cp267","Cp29156","Cp31","Cp32","Cp33","Cp36","Cp48","Cp48252","CpC231","CpCIP5397","CpE19","CpE56","CpFRC41","CpI19","CpI37","CpMB14","CpMEX1","CpMEX25","CpMEX30","CpMEX9","CpN1","CpP54B96","CpPA01","CpPO222","CpVD57"	0.273372	0.04311	5.04824	0.12195	0.0431	5.04824	258	0
Cp1002B_334	NA	NA	NA	0.9964	29	Cp1002B,"Cp162","Cp258","Cp262","Cp267","Cp29156","Cp31","Cp32","Cp33","Cp36","Cp48","Cp48252","CpC231","CpCIP5397","CpE19","CpE56","CpFRC41","CpI19","CpI37","CpMB14","CpMEX1","CpMEX25","CpMEX30","CpMEX9","CpN1","CpP54B96","CpPA01","CpPO222","CpVD57"	0.625732	0.2585	3.41438	0.39479	0.25851	3.41421	258	0
Cp1002B_1124	NA	NA	NA	0.9964	29	Cp1002B,"Cp162","Cp258","Cp262","Cp267","Cp29156","Cp31","Cp32","Cp33","Cp36","Cp48","Cp48252","CpC231","CpCIP5397","CpE19","CpE56","CpFRC41","CpI19","CpI37","CpMB14","CpMEX1","CpMEX25","CpMEX30","CpMEX9","CpN1","CpP54B96","CpPA01","CpPO222","CpVD57"	0.440035	0.11936	7.10923	0.26183	0.11936	7.10904	258	0
Cp1002B_1430	NA	NA	NA	0.9964	29	Cp1002B,"Cp162","Cp258","Cp262","Cp267","Cp29156","Cp31","Cp32","Cp33","Cp36","Cp48","Cp48252","CpC231","CpCIP5397","CpE19","CpE56","CpFRC41","CpI19","CpI37","CpMB14","CpMEX1","CpMEX25","CpMEX30","CpMEX9","CpN1","CpP54B96","CpPA01","CpPO222","CpVD57"	0.0495152	0.04949	3.70181	0.049499	0.04948	3.70178	258	0
Cp1002B_709	NA	NA	NA	0.9966	29	Cp1002B,"Cp162","Cp258","Cp262","Cp267","Cp29156","Cp31","Cp32","Cp33","Cp36","Cp48","Cp48252","CpC231","CpCIP5397","CpE19","CpE56","CpFRC41","CpI19","CpI37","CpMB14","CpMEX1","CpMEX25","CpMEX30","CpMEX9","CpN1","CpP54B96","CpPA01","CpPO222","CpVD57"	0.169626	0.1696	9.40941	0.171922	0.169605	9.40927	2306	0
Cp1002B_1484	NA	NA	NA	0.9966	29	Cp1002B,"Cp162","Cp258","Cp262","Cp267","Cp29156","Cp31","Cp32","Cp33","Cp36","Cp48","Cp48252","CpC231","CpCIP5397","CpE19","CpE56","CpFRC41","CpI19","CpI37","CpMB14","CpMEX1","CpMEX25","CpMEX30","CpMEX9","CpN1","CpP54B96","CpPA01","CpPO222","CpVD57"	0.130623	0.12992		0.130049	0.12991		258	0
Cp1002B_1091	NA	NA	NA	0.9966	28	Cp1002B,"Cp162","Cp258","Cp262","Cp29156","Cp31","Cp32","Cp33","Cp36","Cp48","Cp48252","CpC231","CpCIP5397","CpE19","CpE56","CpFRC41","CpI19","CpI37","CpMB14","CpMEX1","CpMEX25","CpMEX30","CpMEX9","CpN1","CpP54B96","CpPA01","CpPO222","CpVD57"	0.575458	0.29292	4.30058	0.43417	0.29292	4.30061	258	0
Cp1002B_71	NA	NA	NA	0.9966	29	Cp1002B,"Cp162","Cp258","Cp262","Cp267","Cp29156","Cp31","Cp32","Cp33","Cp36","Cp48","Cp48252","CpC231","CpCIP5397","CpE19","CpE56","CpFRC41","CpI19","CpI37","CpMB14","CpMEX1","CpMEX25","CpMEX30","CpMEX9","CpN1","CpP54B96","CpPA01","CpPO222","CpVD57"	0.19482	0.17258	3.91842	0.29847	0.17258	3.91847	258	0
Cp1002B_2065	NA	NA	NA	0.9966	29	Cp1002B,"Cp162","Cp258","Cp262","Cp267","Cp29156","Cp31","Cp32","Cp33","Cp36","Cp48","Cp48252","CpC231","CpCIP5397","CpE19","CpE56","CpFRC41","CpI19","CpI37","CpMB14","CpMEX1","CpMEX25","CpMEX30","CpMEX9","CpN1","CpP54B96","CpPA01","CpPO222","CpVD57"	0.743678	0.28485		0.40426	0.28486		258	0
Cp1002B_1900	NA	NA	NA	0.9966	29	Cp1002B,"Cp162","Cp258","Cp262","Cp267","Cp29156","Cp31","Cp32","Cp33","Cp36","Cp48","Cp48252","CpC231","CpCIP5397","CpE19","CpE56","CpFRC41","CpI19","CpI37","CpMB14","CpMEX1","CpMEX25","CpMEX30","CpMEX9","CpN1","CpP54B96","CpPA01","CpPO222","CpVD57"	0.27345	0.27345	8.03982	0.28761	0.27344	8.03987	258	0
Cp1002B_23	NA	NA	NA	0.9966	15	Cp1002B,"Cp267","Cp29156","Cp48252","CpC231","CpFRC41","CpI19","CpMEX1","CpMEX25","CpMEX9","CpN1","CpP54B96","CpPA01","CpPO222","CpVD57"	1	1	0.0001	0.99999	0.99999	0.0001	256	0
Cp1002B_1695	NA	NA	NA	0.9966	29	Cp1002B,"Cp162","Cp258","Cp262","Cp267","Cp29156","Cp31","Cp32","Cp33","Cp36","Cp48","Cp48252","CpC231","CpCIP5397","CpE19","CpE56","CpFRC41","CpI19","CpI37","CpMB14","CpMEX1","CpMEX25","CpMEX30","CpMEX9","CpN1","CpP54B96","CpPA01","CpPO222","CpVD57"	0.685718	0.32782		0.44707	0.32782		258	0
Cp1002B_715	NA	NA	NA	0.9966	29	Cp1002B,"Cp162","Cp258","Cp262","Cp267","Cp29156","Cp31","Cp32","Cp33","Cp36","Cp48","Cp48252","CpC231","CpCIP5397","CpE19","CpE56","CpFRC41","CpI19","CpI37","CpMB14","CpMEX1","CpMEX25","CpMEX30","CpMEX9","CpN1","CpP54B96","CpPA01","CpPO222","CpVD57"	0.311019	0.311	6.02269	0.311014	0.311	6.0227	258	0
Cp1002B_24	NA	NA	NA	0.9966	13	Cp1002B,"Cp267","Cp29156","Cp48252","CpC231","CpFRC41","CpI19","CpMEX25","CpMEX9","CpP54B96","CpPA01","CpPO222","CpVD57"	0.820447	0.414169	2	0.586315	0.48071	2	258	0
Cp1002B_22	NA	NA	NA	0.9966	22	Cp1002B,"Cp162","Cp258","Cp267","Cp29156","Cp31","Cp48252","CpCIP5397","CpE19","CpE56","CpFRC41","CpI19","CpMB14","CpMEX1","CpMEX25","CpMEX30","CpMEX9","CpN1","CpP54B96","CpPA01","CpPO222","CpVD57"	1.04328	1	8.56785	1.00001	1.00001	8.56785	288	0
Cp1002B_989	NA	NA	NA	0.9968	16	Cp1002B,"Cp267","Cp29156","Cp48252","CpC231","CpE56","CpFRC41","CpI19","CpMEX1","CpMEX25","CpMEX9","CpN1","CpP54B96","CpPA01","CpPO222","CpVD57"	1	1		1	1		256	0
Cp1002B_320	NA	NA	NA	0.9968	28	Cp1002B,"Cp162","Cp258","Cp262","Cp267","Cp29156","Cp31","Cp32","Cp33","Cp36","Cp48","Cp48252","CpC231","CpCIP5397","CpE19","CpE56","CpFRC41","CpI19","CpI37","CpMB14","CpMEX1","CpMEX25","CpMEX30","CpMEX9","CpP54B96","CpPA01","CpPO222","CpVD57"	0.755551	0.42637	7.56893	0.53575	0.42637	7.56895	1282	0
Cp1002B_1018	NA	NA	NA	0.9968	29	Cp1002B,"Cp162","Cp258","Cp262","Cp267","Cp29156","Cp31","Cp32","Cp33","Cp36","Cp48","Cp48252","CpC231","CpCIP5397","CpE19","CpE56","CpFRC41","CpI19","CpI37","CpMB14","CpMEX1","CpMEX25","CpMEX30","CpMEX9","CpN1","CpP54B96","CpPA01","CpPO222","CpVD57"	0.124176	0.11821	4.6695	0.118219	0.11821	4.66951	258	0
Cp1002B_1413	NA	NA	NA	0.9968	29	Cp1002B,"Cp162","Cp258","Cp262","Cp267","Cp29156","Cp31","Cp32","Cp33","Cp36","Cp48","Cp48252","CpC231","CpCIP5397","CpE19","CpE56","CpFRC41","CpI19","CpI37","CpMB14","CpMEX1","CpMEX25","CpMEX30","CpMEX9","CpN1","CpP54B96","CpPA01","CpPO222","CpVD57"	0.32273	0.32273	6.44428	0.32273	0.32273	6.44408	2	1	1. 0.5259;2. 142;3. 424;4. 142;5. 142;6. 424;7. 142;8. 424;9. 424;10. I;11. ATA
Cp1002B_844	NA	NA	NA	0.9968	29	Cp1002B,"Cp162","Cp258","Cp262","Cp267","Cp29156","Cp31","Cp32","Cp33","Cp36","Cp48","Cp48252","CpC231","CpCIP5397","CpE19","CpE56","CpFRC41","CpI19","CpI37","CpMB14","CpMEX1","CpMEX25","CpMEX30","CpMEX9","CpN1","CpP54B96","CpPA01","CpPO222","CpVD57"	0.221992	0.03764	3.00636	0.31863	0.03764	3.00637	258	0
Cp1002B_1030	NA	NA	NA	0.9968	29	Cp1002B,"Cp162","Cp258","Cp262","Cp267","Cp29156","Cp31","Cp32","Cp33","Cp36","Cp48","Cp48252","CpC231","CpCIP5397","CpE19","CpE56","CpFRC41","CpI19","CpI37","CpMB14","CpMEX1","CpMEX25","CpMEX30","CpMEX9","CpN1","CpP54B96","CpPA01","CpPO222","CpVD57"	0.68297	0.23283	4.48454	1	0.23283	4.48463	258	0
Cp1002B_678	NA	NA	NA	0.9968	26	Cp1002B,"Cp162","Cp258","Cp262","Cp29156","Cp31","Cp32","Cp33","Cp36","Cp48","Cp48252","CpC231","CpCIP5397","CpE19","CpE56","CpFRC41","CpI19","CpI37","CpMB14","CpMEX1","CpMEX25","CpMEX9","CpP54B96","CpPA01","CpPO222","CpVD57"	1.24228	1	2.90996	1	1	2.90996	256	0
Cp1002B_264	NA	NA	NA	0.9968	29	Cp1002B,"Cp162","Cp258","Cp262","Cp267","Cp29156","Cp31","Cp32","Cp33","Cp36","Cp48","Cp48252","CpC231","CpCIP5397","CpE19","CpE56","CpFRC41","CpI19","CpI37","CpMB14","CpMEX1","CpMEX25","CpMEX30","CpMEX9","CpN1","CpP54B96","CpPA01","CpPO222","CpVD57"	0.167909	0.16787		0.167878	0.16787		258	0
Cp1002B_1059	NA	NA	NA	0.9968	29	Cp1002B,"Cp162","Cp258","Cp262","Cp267","Cp29156","Cp31","Cp32","Cp33","Cp36","Cp48","Cp48252","CpC231","CpCIP5397","CpE19","CpE56","CpFRC41","CpI19","CpI37","CpMB14","CpMEX1","CpMEX25","CpMEX30","CpMEX9","CpN1","CpP54B96","CpPA01","CpPO222","CpVD57"	0.18171	0.18171	4.11138	0.31001	0.18171	4.11133	258	0
Cp1002B_1680	NA	NA	NA	0.9968	27	Cp1002B,"Cp162","Cp258","Cp262","Cp267","Cp29156","Cp31","Cp32","Cp33","Cp48252","CpC231","CpCIP5397","CpE19","CpE56","CpFRC41","CpI19","CpI37","CpMB14","CpMEX1","CpMEX25","CpMEX30","CpMEX9","CpN1","CpP54B96","CpPA01","CpPO222","CpVD57"	0.23467	0.23467		0.23467	0.23467		258	0
Cp1002B_1956	NA	NA	NA	0.9968	29	Cp1002B,"Cp162","Cp258","Cp262","Cp267","Cp29156","Cp31","Cp32","Cp33","Cp36","Cp48","Cp48252","CpC231","CpCIP5397","CpE19","CpE56","CpFRC41","CpI19","CpI37","CpMB14","CpMEX1","CpMEX25","CpMEX30","CpMEX9","CpN1","CpP54B96","CpPA01","CpPO222","CpVD57"	0.240406	0.24033	5.5492	0.240383	0.24033	5.54925	258	0
Cp1002B_1552	NA	NA	NA	0.9968	29	Cp1002B,"Cp162","Cp258","Cp262","Cp267","Cp29156","Cp31","Cp32","Cp33","Cp36","Cp48","Cp48252","CpC231","CpCIP5397","CpE19","CpE56","CpFRC41","CpI19","CpI37","CpMB14","CpMEX1","CpMEX25","CpMEX30","CpMEX9","CpN1","CpP54B96","CpPA01","CpPO222","CpVD57"	0.19389	0.19389	6.43463	0.19389	0.19389	6.43465	258	0
Cp1002B_1516	NA	NA	NA	0.9968	29	Cp1002B,"Cp162","Cp258","Cp262","Cp267","Cp29156","Cp31","Cp32","Cp33","Cp36","Cp48","Cp48252","CpC231","CpCIP5397","CpE19","CpE56","CpFRC41","CpI19","CpI37","CpMB14","CpMEX1","CpMEX25","CpMEX30","CpMEX9","CpN1","CpP54B96","CpPA01","CpPO222","CpVD57"	0.326494	0.32647		0.32647	0.32647		258	0
Cp1002B_1138	NA	NA	NA	0.9968	29	Cp1002B,"Cp162","Cp258","Cp262","Cp267","Cp29156","Cp31","Cp32","Cp33","Cp36","Cp48","Cp48252","CpC231","CpCIP5397","CpE19","CpE56","CpFRC41","CpI19","CpI37","CpMB14","CpMEX1","CpMEX25","CpMEX30","CpMEX9","CpN1","CpP54B96","CpPA01","CpPO222","CpVD57"	0.0664191	0.06639	4.84343	0.0664087	0.06639	4.84337	258	0
Cp1002B_1402	NA	NA	NA	0.9968	29	Cp1002B,"Cp162","Cp258","Cp262","Cp267","Cp29156","Cp31","Cp32","Cp33","Cp36","Cp48","Cp48252","CpC231","CpCIP5397","CpE19","CpE56","CpFRC41","CpI19","CpI37","CpMB14","CpMEX1","CpMEX25","CpMEX30","CpMEX9","CpN1","CpP54B96","CpPA01","CpPO222","CpVD57"	0.136725	0.13667	8.92874	0.136679	0.13667	8.92875	258	0
Cp1002B_1933	NA	NA	NA	0.9968	29	Cp1002B,"Cp162","Cp258","Cp262","Cp267","Cp29156","Cp31","Cp32","Cp33","Cp36","Cp48","Cp48252","CpC231","CpCIP5397","CpE19","CpE56","CpFRC41","CpI19","CpI37","CpMB14","CpMEX1","CpMEX25","CpMEX30","CpMEX9","CpN1","CpP54B96","CpPA01","CpPO222","CpVD57"	0.214582	0.21456	3.72571	0.214568	0.21456	3.72574	258	0
Cp1002B_202	NA	NA	NA	0.997	29	Cp1002B,"Cp162","Cp258","Cp262","Cp267","Cp29156","Cp31","Cp32","Cp33","Cp36","Cp48","Cp48252","CpC231","CpCIP5397","CpE19","CpE56","CpFRC41","CpI19","CpI37","CpMB14","CpMEX1","CpMEX25","CpMEX30","CpMEX9","CpN1","CpP54B96","CpPA01","CpPO222","CpVD57"	0.222157	0.16995	4.01611	0.19026	0.16994	4.01619	258	0
Cp1002B_302	NA	NA	NA	0.997	29	Cp1002B,"Cp162","Cp258","Cp262","Cp267","Cp29156","Cp31","Cp32","Cp33","Cp36","Cp48","Cp48252","CpC231","CpCIP5397","CpE19","CpE56","CpFRC41","CpI19","CpI37","CpMB14","CpMEX1","CpMEX25","CpMEX30","CpMEX9","CpN1","CpP54B96","CpPA01","CpPO222","CpVD57"	0.15148	0.15148	4.67228	0.151488	0.15148	4.67228	258	0
Cp1002B_910	NA	NA	NA	0.997	29	Cp1002B,"Cp162","Cp258","Cp262","Cp267","Cp29156","Cp31","Cp32","Cp33","Cp36","Cp48","Cp48252","CpC231","CpCIP5397","CpE19","CpE56","CpFRC41","CpI19","CpI37","CpMB14","CpMEX1","CpMEX25","CpMEX30","CpMEX9","CpN1","CpP54B96","CpPA01","CpPO222","CpVD57"	0.1478	0.1478	4.50186	0.1478	0.1478	4.50187	258	0
Cp1002B_1947	NA	NA	NA	0.997	29	Cp1002B,"Cp162","Cp258","Cp262","Cp267","Cp29156","Cp31","Cp32","Cp33","Cp36","Cp48","Cp48252","CpC231","CpCIP5397","CpE19","CpE56","CpFRC41","CpI19","CpI37","CpMB14","CpMEX1","CpMEX25","CpMEX30","CpMEX9","CpN1","CpP54B96","CpPA01","CpPO222","CpVD57"	0.0959359	0.09589	3.2871	0.095899	0.09589	3.28719	258	0
Cp1002B_501	NA	NA	NA	0.997	29	Cp1002B,"Cp162","Cp258","Cp262","Cp267","Cp29156","Cp31","Cp32","Cp33","Cp36","Cp48","Cp48252","CpC231","CpCIP5397","CpE19","CpE56","CpFRC41","CpI19","CpI37","CpMB14","CpMEX1","CpMEX25","CpMEX30","CpMEX9","CpN1","CpP54B96","CpPA01","CpPO222","CpVD57"	0.07826	0.07826	8.04156	0.07826	0.07826	8.04185	258	0
Cp1002B_823	NA	NA	NA	0.997	29	Cp1002B,"Cp162","Cp258","Cp262","Cp267","Cp29156","Cp31","Cp32","Cp33","Cp36","Cp48","Cp48252","CpC231","CpCIP5397","CpE19","CpE56","CpFRC41","CpI19","CpI37","CpMB14","CpMEX1","CpMEX25","CpMEX30","CpMEX9","CpN1","CpP54B96","CpPA01","CpPO222","CpVD57"	0.361149	0.12172	3.39225	0.94816	0.12172	3.39225	258	0
Cp1002B_421	NA	NA	NA	0.997	29	Cp1002B,"Cp162","Cp258","Cp262","Cp267","Cp29156","Cp31","Cp32","Cp33","Cp36","Cp48","Cp48252","CpC231","CpCIP5397","CpE19","CpE56","CpFRC41","CpI19","CpI37","CpMB14","CpMEX1","CpMEX25","CpMEX30","CpMEX9","CpN1","CpP54B96","CpPA01","CpPO222","CpVD57"	0	0		0	0		258	0
Cp1002B_1684	NA	NA	NA	0.997	16	Cp1002B,"Cp267","Cp29156","Cp48252","CpC231","CpE56","CpFRC41","CpI19","CpMEX1","CpMEX25","CpMEX9","CpN1","CpP54B96","CpPA01","CpPO222","CpVD57"	0.889289	0.420248	2	0.484115	0.385952	2	256	0
Cp1002B_1079	NA	NA	NA	0.997	29	Cp1002B,"Cp162","Cp258","Cp262","Cp267","Cp29156","Cp31","Cp32","Cp33","Cp36","Cp48","Cp48252","CpC231","CpCIP5397","CpE19","CpE56","CpFRC41","CpI19","CpI37","CpMB14","CpMEX1","CpMEX25","CpMEX30","CpMEX9","CpN1","CpP54B96","CpPA01","CpPO222","CpVD57"	0.320137	0.32006	5.56324	0.320067	0.32006	5.56327	2306	0
Cp1002B_576	NA	NA	NA	0.997	29	Cp1002B,"Cp162","Cp258","Cp262","Cp267","Cp29156","Cp31","Cp32","Cp33","Cp36","Cp48","Cp48252","CpC231","CpCIP5397","CpE19","CpE56","CpFRC41","CpI19","CpI37","CpMB14","CpMEX1","CpMEX25","CpMEX30","CpMEX9","CpN1","CpP54B96","CpPA01","CpPO222","CpVD57"	0.400858	0.03968	6.01768	0.03968	0.03968	6.0177	258	0
Cp1002B_1355	NA	NA	NA	0.9972	29	Cp1002B,"Cp162","Cp258","Cp262","Cp267","Cp29156","Cp31","Cp32","Cp33","Cp36","Cp48","Cp48252","CpC231","CpCIP5397","CpE19","CpE56","CpFRC41","CpI19","CpI37","CpMB14","CpMEX1","CpMEX25","CpMEX30","CpMEX9","CpN1","CpP54B96","CpPA01","CpPO222","CpVD57"	0.26744	0.26739	5.60639	0.267405	0.26739	5.60632	258	0
Cp1002B_1089	NA	NA	NA	0.9972	28	Cp1002B,"Cp162","Cp258","Cp262","Cp29156","Cp31","Cp32","Cp33","Cp36","Cp48","Cp48252","CpC231","CpCIP5397","CpE19","CpE56","CpFRC41","CpI19","CpI37","CpMB14","CpMEX1","CpMEX25","CpMEX30","CpMEX9","CpN1","CpP54B96","CpPA01","CpPO222","CpVD57"	0.630519	0.22522	7.02928	0.36012	0.22522	7.02931	258	0
Cp1002B_984	NA	NA	NA	0.9972	29	Cp1002B,"Cp162","Cp258","Cp262","Cp267","Cp29156","Cp31","Cp32","Cp33","Cp36","Cp48","Cp48252","CpC231","CpCIP5397","CpE19","CpE56","CpFRC41","CpI19","CpI37","CpMB14","CpMEX1","CpMEX25","CpMEX30","CpMEX9","CpN1","CpP54B96","CpPA01","CpPO222","CpVD57"	0	0		0	0		258	0
Cp1002B_661	NA	NA	NA	0.9972	29	Cp1002B,"Cp162","Cp258","Cp262","Cp267","Cp29156","Cp31","Cp32","Cp33","Cp36","Cp48","Cp48252","CpC231","CpCIP5397","CpE19","CpE56","CpFRC41","CpI19","CpI37","CpMB14","CpMEX1","CpMEX25","CpMEX30","CpMEX9","CpN1","CpP54B96","CpPA01","CpPO222","CpVD57"	0.344291	0.34421		0.344233	0.34422		258	0
Cp1002B_688	NA	NA	NA	0.9972	29	Cp1002B,"Cp162","Cp258","Cp262","Cp267","Cp29156","Cp31","Cp32","Cp33","Cp36","Cp48","Cp48252","CpC231","CpCIP5397","CpE19","CpE56","CpFRC41","CpI19","CpI37","CpMB14","CpMEX1","CpMEX25","CpMEX30","CpMEX9","CpN1","CpP54B96","CpPA01","CpPO222","CpVD57"	0.424909	0.1406	1.97552	0.55494	0.14061	1.97577	258	0
Cp1002B_880	NA	NA	NA	0.9972	29	Cp1002B,"Cp162","Cp258","Cp262","Cp267","Cp29156","Cp31","Cp32","Cp33","Cp36","Cp48","Cp48252","CpC231","CpCIP5397","CpE19","CpE56","CpFRC41","CpI19","CpI37","CpMB14","CpMEX1","CpMEX25","CpMEX30","CpMEX9","CpN1","CpP54B96","CpPA01","CpPO222","CpVD57"	0.639213	0.23222	2.01791	0.37109	0.23223	2.01791	258	0
Cp1002B_34	NA	NA	NA	0.9972	29	Cp1002B,"Cp162","Cp258","Cp262","Cp267","Cp29156","Cp31","Cp32","Cp33","Cp36","Cp48","Cp48252","CpC231","CpCIP5397","CpE19","CpE56","CpFRC41","CpI19","CpI37","CpMB14","CpMEX1","CpMEX25","CpMEX30","CpMEX9","CpN1","CpP54B96","CpPA01","CpPO222","CpVD57"	0.0848894	0.08487		0.0848792	0.08487		258	0
Cp1002B_1423	NA	NA	NA	0.9972	29	Cp1002B,"Cp162","Cp258","Cp262","Cp267","Cp29156","Cp31","Cp32","Cp33","Cp36","Cp48","Cp48252","CpC231","CpCIP5397","CpE19","CpE56","CpFRC41","CpI19","CpI37","CpMB14","CpMEX1","CpMEX25","CpMEX30","CpMEX9","CpN1","CpP54B96","CpPA01","CpPO222","CpVD57"	0.746453	0.745083	3.14922	0.745312	0.74508	3.14919	258	0
Cp1002B_1782	NA	NA	NA	0.9972	29	Cp1002B,"Cp162","Cp258","Cp262","Cp267","Cp29156","Cp31","Cp32","Cp33","Cp36","Cp48","Cp48252","CpC231","CpCIP5397","CpE19","CpE56","CpFRC41","CpI19","CpI37","CpMB14","CpMEX1","CpMEX25","CpMEX30","CpMEX9","CpN1","CpP54B96","CpPA01","CpPO222","CpVD57"	0.11447	0.11447	8.58627	0.11447	0.11447	8.58625	258	0
Cp1002B_802	NA	NA	NA	0.9972	29	Cp1002B,"Cp162","Cp258","Cp262","Cp267","Cp29156","Cp31","Cp32","Cp33","Cp36","Cp48","Cp48252","CpC231","CpCIP5397","CpE19","CpE56","CpFRC41","CpI19","CpI37","CpMB14","CpMEX1","CpMEX25","CpMEX30","CpMEX9","CpN1","CpP54B96","CpPA01","CpPO222","CpVD57"	0.02824	0.02824	4.10432	0.02824	0.02824	4.10429	258	0
Cp1002B_245	NA	NA	NA	0.9972	29	Cp1002B,"Cp162","Cp258","Cp262","Cp267","Cp29156","Cp31","Cp32","Cp33","Cp36","Cp48","Cp48252","CpC231","CpCIP5397","CpE19","CpE56","CpFRC41","CpI19","CpI37","CpMB14","CpMEX1","CpMEX25","CpMEX30","CpMEX9","CpN1","CpP54B96","CpPA01","CpPO222","CpVD57"	0.836696	0.49459	9.08928	0.61005	0.49458	9.08922	258	0
Cp1002B_236	NA	NA	NA	0.9972	29	Cp1002B,"Cp162","Cp258","Cp262","Cp267","Cp29156","Cp31","Cp32","Cp33","Cp36","Cp48","Cp48252","CpC231","CpCIP5397","CpE19","CpE56","CpFRC41","CpI19","CpI37","CpMB14","CpMEX1","CpMEX25","CpMEX30","CpMEX9","CpN1","CpP54B96","CpPA01","CpPO222","CpVD57"	0.0759788	0.07594	5.95927	0.07594	0.07594	5.95919	258	0
Cp1002B_448	NA	NA	NA	0.9972	29	Cp1002B,"Cp162","Cp258","Cp262","Cp267","Cp29156","Cp31","Cp32","Cp33","Cp36","Cp48","Cp48252","CpC231","CpCIP5397","CpE19","CpE56","CpFRC41","CpI19","CpI37","CpMB14","CpMEX1","CpMEX25","CpMEX30","CpMEX9","CpN1","CpP54B96","CpPA01","CpPO222","CpVD57"	0.514501	0.15782		0.27737	0.15781		258	0
Cp1002B_1804	NA	NA	NA	0.9972	29	Cp1002B,"Cp162","Cp258","Cp262","Cp267","Cp29156","Cp31","Cp32","Cp33","Cp36","Cp48","Cp48252","CpC231","CpCIP5397","CpE19","CpE56","CpFRC41","CpI19","CpI37","CpMB14","CpMEX1","CpMEX25","CpMEX30","CpMEX9","CpN1","CpP54B96","CpPA01","CpPO222","CpVD57"	1.87004	0.30979	4.24285	0.99651	0.30978	4.24287	256	0
Cp1002B_2196	NA	NA	NA	0.9972	29	Cp1002B,"Cp162","Cp258","Cp262","Cp267","Cp29156","Cp31","Cp32","Cp33","Cp36","Cp48","Cp48252","CpC231","CpCIP5397","CpE19","CpE56","CpFRC41","CpI19","CpI37","CpMB14","CpMEX1","CpMEX25","CpMEX30","CpMEX9","CpN1","CpP54B96","CpPA01","CpPO222","CpVD57"	0.305861	0.07185		0.07185	0.07185		258	0
Cp1002B_1182	NA	NA	NA	0.9972	24	Cp1002B,"Cp162","Cp258","Cp262","Cp267","Cp29156","Cp48252","CpC231","CpCIP5397","CpE19","CpE56","CpFRC41","CpI19","CpI37","CpMB14","CpMEX1","CpMEX25","CpMEX30","CpMEX9","CpN1","CpP54B96","CpPA01","CpPO222","CpVD57"	0.295134	0.05303		0.0530395	0.05303		258	0
Cp1002B_1345	NA	NA	NA	0.9972	29	Cp1002B,"Cp162","Cp258","Cp262","Cp267","Cp29156","Cp31","Cp32","Cp33","Cp36","Cp48","Cp48252","CpC231","CpCIP5397","CpE19","CpE56","CpFRC41","CpI19","CpI37","CpMB14","CpMEX1","CpMEX25","CpMEX30","CpMEX9","CpN1","CpP54B96","CpPA01","CpPO222","CpVD57"	0.861466	0.86126	4.76017	0.861265	0.86125	4.76014	256	0
Cp1002B_867	NA	NA	NA	0.9972	29	Cp1002B,"Cp162","Cp258","Cp262","Cp267","Cp29156","Cp31","Cp32","Cp33","Cp36","Cp48","Cp48252","CpC231","CpCIP5397","CpE19","CpE56","CpFRC41","CpI19","CpI37","CpMB14","CpMEX1","CpMEX25","CpMEX30","CpMEX9","CpN1","CpP54B96","CpPA01","CpPO222","CpVD57"	0.0581858	0.05816	5.66862	0.0581694	0.05816	5.66862	258	0
Cp1002B_2112	NA	NA	NA	0.9972	29	Cp1002B,"Cp162","Cp258","Cp262","Cp267","Cp29156","Cp31","Cp32","Cp33","Cp36","Cp48","Cp48252","CpC231","CpCIP5397","CpE19","CpE56","CpFRC41","CpI19","CpI37","CpMB14","CpMEX1","CpMEX25","CpMEX30","CpMEX9","CpN1","CpP54B96","CpPA01","CpPO222","CpVD57"	0.652976	0.27601	2.46277	0.41795	0.27601	2.46278	258	0
Cp1002B_409	NA	NA	NA	0.9972	29	Cp1002B,"Cp162","Cp258","Cp262","Cp267","Cp29156","Cp31","Cp32","Cp33","Cp36","Cp48","Cp48252","CpC231","CpCIP5397","CpE19","CpE56","CpFRC41","CpI19","CpI37","CpMB14","CpMEX1","CpMEX25","CpMEX30","CpMEX9","CpN1","CpP54B96","CpPA01","CpPO222","CpVD57"	0.689966	0.4878	2.25177	1	0.48781	2.25175	258	0
Cp1002B_1268	NA	NA	NA	0.9972	29	Cp1002B,"Cp162","Cp258","Cp262","Cp267","Cp29156","Cp31","Cp32","Cp33","Cp36","Cp48","Cp48252","CpC231","CpCIP5397","CpE19","CpE56","CpFRC41","CpI19","CpI37","CpMB14","CpMEX1","CpMEX25","CpMEX30","CpMEX9","CpN1","CpP54B96","CpPA01","CpPO222","CpVD57"	0.926189	0.26287	3.43308	0.40316	0.26287	3.4331	256	0
Cp1002B_540	NA	NA	NA	0.9972	29	Cp1002B,"Cp162","Cp258","Cp262","Cp267","Cp29156","Cp31","Cp32","Cp33","Cp36","Cp48","Cp48252","CpC231","CpCIP5397","CpE19","CpE56","CpFRC41","CpI19","CpI37","CpMB14","CpMEX1","CpMEX25","CpMEX30","CpMEX9","CpN1","CpP54B96","CpPA01","CpPO222","CpVD57"	0.229741	0.22969	4.08707	0.230214	0.22969	4.0871	258	0
Cp1002B_225	NA	NA	NA	0.9975	29	Cp1002B,"Cp162","Cp258","Cp262","Cp267","Cp29156","Cp31","Cp32","Cp33","Cp36","Cp48","Cp48252","CpC231","CpCIP5397","CpE19","CpE56","CpFRC41","CpI19","CpI37","CpMB14","CpMEX1","CpMEX25","CpMEX30","CpMEX9","CpN1","CpP54B96","CpPA01","CpPO222","CpVD57"	0.0241105	0.02409	3.0565	0.02409	0.02409	3.05648	258	0
Cp1002B_180	NA	NA	NA	0.9975	19	Cp1002B,"Cp162","Cp262","Cp267","Cp29156","Cp48252","CpC231","CpE56","CpFRC41","CpI19","CpI37","CpMEX1","CpMEX25","CpMEX9","CpN1","CpP54B96","CpPA01","CpPO222","CpVD57"	0.558394	0.27697	2.41031	0.44369	0.27697	2.41034	258	0
Cp1002B_137	NA	NA	NA	0.9975	29	Cp1002B,"Cp162","Cp258","Cp262","Cp267","Cp29156","Cp31","Cp32","Cp33","Cp36","Cp48","Cp48252","CpC231","CpCIP5397","CpE19","CpE56","CpFRC41","CpI19","CpI37","CpMB14","CpMEX1","CpMEX25","CpMEX30","CpMEX9","CpN1","CpP54B96","CpPA01","CpPO222","CpVD57"	0.953602	0.49179	5.60928	0.60567	0.4918	5.60928	256	0
Cp1002B_1921	NA	NA	NA	0.9975	29	Cp1002B,"Cp162","Cp258","Cp262","Cp267","Cp29156","Cp31","Cp32","Cp33","Cp36","Cp48","Cp48252","CpC231","CpCIP5397","CpE19","CpE56","CpFRC41","CpI19","CpI37","CpMB14","CpMEX1","CpMEX25","CpMEX30","CpMEX9","CpN1","CpP54B96","CpPA01","CpPO222","CpVD57"	0.0524455	0.05235	5.90695	0.05235	0.05235	5.90696	258	0
Cp1002B_783	NA	NA	NA	0.9975	29	Cp1002B,"Cp162","Cp258","Cp262","Cp267","Cp29156","Cp31","Cp32","Cp33","Cp36","Cp48","Cp48252","CpC231","CpCIP5397","CpE19","CpE56","CpFRC41","CpI19","CpI37","CpMB14","CpMEX1","CpMEX25","CpMEX30","CpMEX9","CpN1","CpP54B96","CpPA01","CpPO222","CpVD57"	0.0592408	0.05678		0.15233	0.05677		258	0
Cp1002B_1606	NA	NA	NA	0.9975	29	Cp1002B,"Cp162","Cp258","Cp262","Cp267","Cp29156","Cp31","Cp32","Cp33","Cp36","Cp48","Cp48252","CpC231","CpCIP5397","CpE19","CpE56","CpFRC41","CpI19","CpI37","CpMB14","CpMEX1","CpMEX25","CpMEX30","CpMEX9","CpN1","CpP54B96","CpPA01","CpPO222","CpVD57"	0.230117	0.23007		0.230108	0.23007		258	0
Cp1002B_780	NA	NA	NA	0.9975	29	Cp1002B,"Cp162","Cp258","Cp262","Cp267","Cp29156","Cp31","Cp32","Cp33","Cp36","Cp48","Cp48252","CpC231","CpCIP5397","CpE19","CpE56","CpFRC41","CpI19","CpI37","CpMB14","CpMEX1","CpMEX25","CpMEX30","CpMEX9","CpN1","CpP54B96","CpPA01","CpPO222","CpVD57"	0.274657	0.22674	3.585	0.98239	0.22674	3.58502	2306	0
Cp1002B_2101	NA	NA	NA	0.9975	29	Cp1002B,"Cp162","Cp258","Cp262","Cp267","Cp29156","Cp31","Cp32","Cp33","Cp36","Cp48","Cp48252","CpC231","CpCIP5397","CpE19","CpE56","CpFRC41","CpI19","CpI37","CpMB14","CpMEX1","CpMEX25","CpMEX30","CpMEX9","CpN1","CpP54B96","CpPA01","CpPO222","CpVD57"	0.700696	0.34787	4.98715	0.47143	0.34786	4.98715	258	0
Cp1002B_2024	NA	NA	NA	0.9975	29	Cp1002B,"Cp162","Cp258","Cp262","Cp267","Cp29156","Cp31","Cp32","Cp33","Cp36","Cp48","Cp48252","CpC231","CpCIP5397","CpE19","CpE56","CpFRC41","CpI19","CpI37","CpMB14","CpMEX1","CpMEX25","CpMEX30","CpMEX9","CpN1","CpP54B96","CpPA01","CpPO222","CpVD57"	0.624731	0.245054	8.69295	0.36482	0.245054	8.69293	258	0
Cp1002B_891	NA	NA	NA	0.9975	29	Cp1002B,"Cp162","Cp258","Cp262","Cp267","Cp29156","Cp31","Cp32","Cp33","Cp36","Cp48","Cp48252","CpC231","CpCIP5397","CpE19","CpE56","CpFRC41","CpI19","CpI37","CpMB14","CpMEX1","CpMEX25","CpMEX30","CpMEX9","CpN1","CpP54B96","CpPA01","CpPO222","CpVD57"	0.663303	0.24211	2.93071	0.60867	0.24211	2.93119	258	0
Cp1002B_400	NA	NA	NA	0.9975	14	Cp1002B,"Cp29156","Cp48252","CpC231","CpFRC41","CpI19","CpMEX1","CpMEX25","CpMEX9","CpN1","CpP54B96","CpPA01","CpPO222","CpVD57"	0.74658	0.415868	2	0.467049	0.417563	1.63544	2306	0
Cp1002B_1032	NA	NA	NA	0.9975	29	Cp1002B,"Cp162","Cp258","Cp262","Cp267","Cp29156","Cp31","Cp32","Cp33","Cp36","Cp48","Cp48252","CpC231","CpCIP5397","CpE19","CpE56","CpFRC41","CpI19","CpI37","CpMB14","CpMEX1","CpMEX25","CpMEX30","CpMEX9","CpN1","CpP54B96","CpPA01","CpPO222","CpVD57"	0.39308	0.39308	5.48867	0.52773	0.39311	5.48955	258	0
Cp1002B_390	NA	NA	NA	0.9975	29	Cp1002B,"Cp162","Cp258","Cp262","Cp267","Cp29156","Cp31","Cp32","Cp33","Cp36","Cp48","Cp48252","CpC231","CpCIP5397","CpE19","CpE56","CpFRC41","CpI19","CpI37","CpMB14","CpMEX1","CpMEX25","CpMEX30","CpMEX9","CpN1","CpP54B96","CpPA01","CpPO222","CpVD57"	0.831366	0.13699	2.65223	0.14988	0.13699	2.65222	258	0
Cp1002B_2131	NA	NA	NA	0.9977	29	Cp1002B,"Cp162","Cp258","Cp262","Cp267","Cp29156","Cp31","Cp32","Cp33","Cp36","Cp48","Cp48252","CpC231","CpCIP5397","CpE19","CpE56","CpFRC41","CpI19","CpI37","CpMB14","CpMEX1","CpMEX25","CpMEX30","CpMEX9","CpN1","CpP54B96","CpPA01","CpPO222","CpVD57"	0.08281	0.08281	5.04973	0.0828367	0.0828	5.04972	258	0
Cp1002B_958	NA	NA	NA	0.9977	28	Cp1002B,"Cp162","Cp258","Cp262","Cp267","Cp29156","Cp31","Cp32","Cp33","Cp36","Cp48","Cp48252","CpCIP5397","CpE19","CpE56","CpFRC41","CpI19","CpI37","CpMB14","CpMEX1","CpMEX25","CpMEX30","CpMEX9","CpN1","CpP54B96","CpPA01","CpPO222","CpVD57"	0.20521	0.20521	6.75554	0.205234	0.20521	6.75556	258	0
Cp1002B_669	NA	NA	NA	0.9977	29	Cp1002B,"Cp162","Cp258","Cp262","Cp267","Cp29156","Cp31","Cp32","Cp33","Cp36","Cp48","Cp48252","CpC231","CpCIP5397","CpE19","CpE56","CpFRC41","CpI19","CpI37","CpMB14","CpMEX1","CpMEX25","CpMEX30","CpMEX9","CpN1","CpP54B96","CpPA01","CpPO222","CpVD57"	0.03412	0.03412	2.14227	0.0341297	0.03412	2.14227	258	0
Cp1002B_680	NA	NA	NA	0.9977	29	Cp1002B,"Cp162","Cp258","Cp262","Cp267","Cp29156","Cp31","Cp32","Cp33","Cp36","Cp48","Cp48252","CpC231","CpCIP5397","CpE19","CpE56","CpFRC41","CpI19","CpI37","CpMB14","CpMEX1","CpMEX25","CpMEX30","CpMEX9","CpN1","CpP54B96","CpPA01","CpPO222","CpVD57"	2.43582	0.08665	5.75575	0.9225	0.08664	5.75551	256	0
Cp1002B_1718	NA	NA	NA	0.9977	29	Cp1002B,"Cp162","Cp258","Cp262","Cp267","Cp29156","Cp31","Cp32","Cp33","Cp36","Cp48","Cp48252","CpC231","CpCIP5397","CpE19","CpE56","CpFRC41","CpI19","CpI37","CpMB14","CpMEX1","CpMEX25","CpMEX30","CpMEX9","CpN1","CpP54B96","CpPA01","CpPO222","CpVD57"	0.781864	0.399924	1.99999	0.54926	0.451113	2	258	0
Cp1002B_1175	NA	NA	NA	0.9977	29	Cp1002B,"Cp162","Cp258","Cp262","Cp267","Cp29156","Cp31","Cp32","Cp33","Cp36","Cp48","Cp48252","CpC231","CpCIP5397","CpE19","CpE56","CpFRC41","CpI19","CpI37","CpMB14","CpMEX1","CpMEX25","CpMEX30","CpMEX9","CpN1","CpP54B96","CpPA01","CpPO222","CpVD57"	0.475716	0.15712	1.8266	0.17475	0.15714	1.8284	258	0
Cp1002B_1167	NA	NA	NA	0.9977	29	Cp1002B,"Cp162","Cp258","Cp262","Cp267","Cp29156","Cp31","Cp32","Cp33","Cp36","Cp48","Cp48252","CpC231","CpCIP5397","CpE19","CpE56","CpFRC41","CpI19","CpI37","CpMB14","CpMEX1","CpMEX25","CpMEX30","CpMEX9","CpN1","CpP54B96","CpPA01","CpPO222","CpVD57"	0.22677	0.19418	2.3908	0.34786	0.19419	2.39085	258	0
Cp1002B_1008	NA	NA	NA	0.9977	29	Cp1002B,"Cp162","Cp258","Cp262","Cp267","Cp29156","Cp31","Cp32","Cp33","Cp36","Cp48","Cp48252","CpC231","CpCIP5397","CpE19","CpE56","CpFRC41","CpI19","CpI37","CpMB14","CpMEX1","CpMEX25","CpMEX30","CpMEX9","CpN1","CpP54B96","CpPA01","CpPO222","CpVD57"	0.475305	0.47519	8.76171	0.4752	0.47519	8.76175	258	0
Cp1002B_2143	NA	NA	NA	0.9977	16	Cp1002B,"Cp267","Cp29156","Cp48252","CpC231","CpE56","CpFRC41","CpI19","CpMEX1","CpMEX25","CpMEX9","CpN1","CpP54B96","CpPA01","CpPO222","CpVD57"	0.760418	0.442036	1.99905	0.545466	0.443101	2.00007	258	0
Cp1002B_1817	NA	NA	NA	0.9977	29	Cp1002B,"Cp162","Cp258","Cp262","Cp267","Cp29156","Cp31","Cp32","Cp33","Cp36","Cp48","Cp48252","CpC231","CpCIP5397","CpE19","CpE56","CpFRC41","CpI19","CpI37","CpMB14","CpMEX1","CpMEX25","CpMEX30","CpMEX9","CpN1","CpP54B96","CpPA01","CpPO222","CpVD57"	0.144439	0.14439	3.66319	0.144399	0.14439	3.66298	258	0
Cp1002B_566	NA	NA	NA	0.9977	29	Cp1002B,"Cp162","Cp258","Cp262","Cp267","Cp29156","Cp31","Cp32","Cp33","Cp36","Cp48","Cp48252","CpC231","CpCIP5397","CpE19","CpE56","CpFRC41","CpI19","CpI37","CpMB14","CpMEX1","CpMEX25","CpMEX30","CpMEX9","CpN1","CpP54B96","CpPA01","CpPO222","CpVD57"	0.424311	0.13547	3.93	0.26278	0.13548	3.92995	258	0
Cp1002B_1603	NA	NA	NA	0.9977	29	Cp1002B,"Cp162","Cp258","Cp262","Cp267","Cp29156","Cp31","Cp32","Cp33","Cp36","Cp48","Cp48252","CpC231","CpCIP5397","CpE19","CpE56","CpFRC41","CpI19","CpI37","CpMB14","CpMEX1","CpMEX25","CpMEX30","CpMEX9","CpN1","CpP54B96","CpPA01","CpPO222","CpVD57"	0.221608	0.22155	5.95165	0.221566	0.22155	5.95167	258	0
Cp1002B_1120	NA	NA	NA	0.9977	29	Cp1002B,"Cp162","Cp258","Cp262","Cp267","Cp29156","Cp31","Cp32","Cp33","Cp36","Cp48","Cp48252","CpC231","CpCIP5397","CpE19","CpE56","CpFRC41","CpI19","CpI37","CpMB14","CpMEX1","CpMEX25","CpMEX30","CpMEX9","CpN1","CpP54B96","CpPA01","CpPO222","CpVD57"	0.622484	0.62243		0.622483	0.62243		258	0
Cp1002B_686	NA	NA	NA	0.9977	29	Cp1002B,"Cp162","Cp258","Cp262","Cp267","Cp29156","Cp31","Cp32","Cp33","Cp36","Cp48","Cp48252","CpC231","CpCIP5397","CpE19","CpE56","CpFRC41","CpI19","CpI37","CpMB14","CpMEX1","CpMEX25","CpMEX30","CpMEX9","CpN1","CpP54B96","CpPA01","CpPO222","CpVD57"	0.141714	0.141714	8.37642	0.141704	0.141704	8.37695	258	0
Cp1002B_429	NA	NA	NA	0.9977	29	Cp1002B,"Cp162","Cp258","Cp262","Cp267","Cp29156","Cp31","Cp32","Cp33","Cp36","Cp48","Cp48252","CpC231","CpCIP5397","CpE19","CpE56","CpFRC41","CpI19","CpI37","CpMB14","CpMEX1","CpMEX25","CpMEX30","CpMEX9","CpN1","CpP54B96","CpPA01","CpPO222","CpVD57"	0.152706	0.15268	4.24019	0.152697	0.15268	4.24017	258	0
Cp1002B_1416	NA	NA	NA	0.9977	29	Cp1002B,"Cp162","Cp258","Cp262","Cp267","Cp29156","Cp31","Cp32","Cp33","Cp36","Cp48","Cp48252","CpC231","CpCIP5397","CpE19","CpE56","CpFRC41","CpI19","CpI37","CpMB14","CpMEX1","CpMEX25","CpMEX30","CpMEX9","CpN1","CpP54B96","CpPA01","CpPO222","CpVD57"	0.345234	0.34519	3.82328	0.34519	0.34519	3.82329	258	0
Cp1002B_2180	NA	NA	NA	0.9977	29	Cp1002B,"Cp162","Cp258","Cp262","Cp267","Cp29156","Cp31","Cp32","Cp33","Cp36","Cp48","Cp48252","CpC231","CpCIP5397","CpE19","CpE56","CpFRC41","CpI19","CpI37","CpMB14","CpMEX1","CpMEX25","CpMEX30","CpMEX9","CpN1","CpP54B96","CpPA01","CpPO222","CpVD57"	0.25615	0.25615	9.30569	0.256438	0.25614	9.30602	258	0
Cp1002B_244	NA	NA	NA	0.9977	29	Cp1002B,"Cp162","Cp258","Cp262","Cp267","Cp29156","Cp31","Cp32","Cp33","Cp36","Cp48","Cp48252","CpC231","CpCIP5397","CpE19","CpE56","CpFRC41","CpI19","CpI37","CpMB14","CpMEX1","CpMEX25","CpMEX30","CpMEX9","CpN1","CpP54B96","CpPA01","CpPO222","CpVD57"	0.109219	0.1092	4.96816	0.109209	0.1092	4.96818	258	0
Cp1002B_1621	NA	NA	NA	0.9977	29	Cp1002B,"Cp162","Cp258","Cp262","Cp267","Cp29156","Cp31","Cp32","Cp33","Cp36","Cp48","Cp48252","CpC231","CpCIP5397","CpE19","CpE56","CpFRC41","CpI19","CpI37","CpMB14","CpMEX1","CpMEX25","CpMEX30","CpMEX9","CpN1","CpP54B96","CpPA01","CpPO222","CpVD57"	0.108101	0.10805	2.77656	0.108122	0.10806	2.7766	258	0
Cp1002B_205	NA	NA	NA	0.9977	16	Cp1002B,"Cp267","Cp29156","Cp48252","CpC231","CpE56","CpFRC41","CpI19","CpMEX1","CpMEX25","CpMEX9","CpN1","CpP54B96","CpPA01","CpPO222","CpVD57"	1.35615	1	0.0001	1	1	0.0001	256	0
Cp1002B_1925	NA	NA	NA	0.9977	29	Cp1002B,"Cp162","Cp258","Cp262","Cp267","Cp29156","Cp31","Cp32","Cp33","Cp36","Cp48","Cp48252","CpC231","CpCIP5397","CpE19","CpE56","CpFRC41","CpI19","CpI37","CpMB14","CpMEX1","CpMEX25","CpMEX30","CpMEX9","CpN1","CpP54B96","CpPA01","CpPO222","CpVD57"	0.2	0.2		0.2	0.2		2306	0
Cp1002B_1899	NA	NA	NA	0.9977	28	Cp1002B,"Cp162","Cp258","Cp267","Cp29156","Cp31","Cp32","Cp33","Cp36","Cp48","Cp48252","CpC231","CpCIP5397","CpE19","CpE56","CpFRC41","CpI19","CpI37","CpMB14","CpMEX1","CpMEX25","CpMEX30","CpMEX9","CpN1","CpP54B96","CpPA01","CpPO222","CpVD57"	0.03918	0.03918	2.01337	0.03918	0.03918	2.01338	2	1	1. 0.44175;2. 332;3. 994;4. 414;5. 414;6. 1240;7. 414;8. 1240;9. 994;10. T;11. ACC
Cp1002B_211	NA	NA	NA	0.9977	29	Cp1002B,"Cp162","Cp258","Cp262","Cp267","Cp29156","Cp31","Cp32","Cp33","Cp36","Cp48","Cp48252","CpC231","CpCIP5397","CpE19","CpE56","CpFRC41","CpI19","CpI37","CpMB14","CpMEX1","CpMEX25","CpMEX30","CpMEX9","CpN1","CpP54B96","CpPA01","CpPO222","CpVD57"	0.0561372	0.05609	6.48269	0.0561372	0.05609	6.48257	258	0
Cp1002B_1461	NA	NA	NA	0.9977	29	Cp1002B,"Cp162","Cp258","Cp262","Cp267","Cp29156","Cp31","Cp32","Cp33","Cp36","Cp48","Cp48252","CpC231","CpCIP5397","CpE19","CpE56","CpFRC41","CpI19","CpI37","CpMB14","CpMEX1","CpMEX25","CpMEX30","CpMEX9","CpN1","CpP54B96","CpPA01","CpPO222","CpVD57"	0.0638059	0.06349	3.91059	0.06349	0.06349	3.91064	258	0
Cp1002B_1851	NA	NA	NA	0.9977	29	Cp1002B,"Cp162","Cp258","Cp262","Cp267","Cp29156","Cp31","Cp32","Cp33","Cp36","Cp48","Cp48252","CpC231","CpCIP5397","CpE19","CpE56","CpFRC41","CpI19","CpI37","CpMB14","CpMEX1","CpMEX25","CpMEX30","CpMEX9","CpN1","CpP54B96","CpPA01","CpPO222","CpVD57"	0.0544109	0.05437	3.90733	0.05437	0.05437	3.90727	258	0
Cp1002B_1544	NA	NA	NA	0.9977	29	Cp1002B,"Cp162","Cp258","Cp262","Cp267","Cp29156","Cp31","Cp32","Cp33","Cp36","Cp48","Cp48252","CpC231","CpCIP5397","CpE19","CpE56","CpFRC41","CpI19","CpI37","CpMB14","CpMEX1","CpMEX25","CpMEX30","CpMEX9","CpN1","CpP54B96","CpPA01","CpPO222","CpVD57"	0.10794	0.10792	5.15008	0.107956	0.10792	5.14991	258	0
Cp1002B_771	NA	NA	NA	0.9977	17	Cp1002B,"Cp262","Cp267","Cp29156","Cp48252","CpC231","CpE56","CpFRC41","CpI19","CpMEX1","CpMEX25","CpMEX9","CpN1","CpP54B96","CpPA01","CpPO222","CpVD57"	0.0697234	0.06968	4.55064	0.06969	0.06969	4.55063	258	0
Cp1002B_1764	NA	NA	NA	0.9977	29	Cp1002B,"Cp162","Cp258","Cp262","Cp267","Cp29156","Cp31","Cp32","Cp33","Cp36","Cp48","Cp48252","CpC231","CpCIP5397","CpE19","CpE56","CpFRC41","CpI19","CpI37","CpMB14","CpMEX1","CpMEX25","CpMEX30","CpMEX9","CpN1","CpP54B96","CpPA01","CpPO222","CpVD57"	0.132097	0.13203	4.92604	0.132091	0.13203	4.92581	258	0
Cp1002B_1797	NA	NA	NA	0.998	29	Cp1002B,"Cp162","Cp258","Cp262","Cp267","Cp29156","Cp31","Cp32","Cp33","Cp36","Cp48","Cp48252","CpC231","CpCIP5397","CpE19","CpE56","CpFRC41","CpI19","CpI37","CpMB14","CpMEX1","CpMEX25","CpMEX30","CpMEX9","CpN1","CpP54B96","CpPA01","CpPO222","CpVD57"	0.13942	0.13942		0.13942	0.13942		3330	0
Cp1002B_224	NA	NA	NA	0.998	29	Cp1002B,"Cp162","Cp258","Cp262","Cp267","Cp29156","Cp31","Cp32","Cp33","Cp36","Cp48","Cp48252","CpC231","CpCIP5397","CpE19","CpE56","CpFRC41","CpI19","CpI37","CpMB14","CpMEX1","CpMEX25","CpMEX30","CpMEX9","CpN1","CpP54B96","CpPA01","CpPO222","CpVD57"	0.464605	0.46453	4.05443	0.46453	0.46453	4.0544	258	0
Cp1002B_1827	NA	NA	NA	0.998	29	Cp1002B,"Cp162","Cp258","Cp262","Cp267","Cp29156","Cp31","Cp32","Cp33","Cp36","Cp48","Cp48252","CpC231","CpCIP5397","CpE19","CpE56","CpFRC41","CpI19","CpI37","CpMB14","CpMEX1","CpMEX25","CpMEX30","CpMEX9","CpN1","CpP54B96","CpPA01","CpPO222","CpVD57"	0.27485	0.27473	4.64226	0.39992	0.27473	4.64239	258	0
Cp1002B_863	NA	NA	NA	0.998	29	Cp1002B,"Cp162","Cp258","Cp262","Cp267","Cp29156","Cp31","Cp32","Cp33","Cp36","Cp48","Cp48252","CpC231","CpCIP5397","CpE19","CpE56","CpFRC41","CpI19","CpI37","CpMB14","CpMEX1","CpMEX25","CpMEX30","CpMEX9","CpN1","CpP54B96","CpPA01","CpPO222","CpVD57"	0.163215	0.16319	4.93826	0.16319	0.16319	4.93826	258	0
Cp1002B_1746	NA	NA	NA	0.998	29	Cp1002B,"Cp162","Cp258","Cp262","Cp267","Cp29156","Cp31","Cp32","Cp33","Cp36","Cp48","Cp48252","CpC231","CpCIP5397","CpE19","CpE56","CpFRC41","CpI19","CpI37","CpMB14","CpMEX1","CpMEX25","CpMEX30","CpMEX9","CpN1","CpP54B96","CpPA01","CpPO222","CpVD57"	0.136569	0.13641	7.16522	0.136462	0.13641	7.16514	258	0
Cp1002B_2035	NA	NA	NA	0.998	29	Cp1002B,"Cp162","Cp258","Cp262","Cp267","Cp29156","Cp31","Cp32","Cp33","Cp36","Cp48","Cp48252","CpC231","CpCIP5397","CpE19","CpE56","CpFRC41","CpI19","CpI37","CpMB14","CpMEX1","CpMEX25","CpMEX30","CpMEX9","CpN1","CpP54B96","CpPA01","CpPO222","CpVD57"	0	0		0	0		258	0
Cp1002B_1705	NA	NA	NA	0.998	29	Cp1002B,"Cp162","Cp258","Cp262","Cp267","Cp29156","Cp31","Cp32","Cp33","Cp36","Cp48","Cp48252","CpC231","CpCIP5397","CpE19","CpE56","CpFRC41","CpI19","CpI37","CpMB14","CpMEX1","CpMEX25","CpMEX30","CpMEX9","CpN1","CpP54B96","CpPA01","CpPO222","CpVD57"	0.688281	0.35387	8.5602	0.4725	0.35387	8.56021	258	0
Cp1002B_738	NA	NA	NA	0.998	29	Cp1002B,"Cp162","Cp258","Cp262","Cp267","Cp29156","Cp31","Cp32","Cp33","Cp36","Cp48","Cp48252","CpC231","CpCIP5397","CpE19","CpE56","CpFRC41","CpI19","CpI37","CpMB14","CpMEX1","CpMEX25","CpMEX30","CpMEX9","CpN1","CpP54B96","CpPA01","CpPO222","CpVD57"	0.12295	0.12295	8.10002	0.12295	0.12295	8.10002	2306	0
Cp1002B_2066	NA	NA	NA	0.998	29	Cp1002B,"Cp162","Cp258","Cp262","Cp267","Cp29156","Cp31","Cp32","Cp33","Cp36","Cp48","Cp48252","CpC231","CpCIP5397","CpE19","CpE56","CpFRC41","CpI19","CpI37","CpMB14","CpMEX1","CpMEX25","CpMEX30","CpMEX9","CpN1","CpP54B96","CpPA01","CpPO222","CpVD57"	0.181694	0.18164	5.17132	0.18164	0.18164	5.17132	258	0
Cp1002B_290	NA	NA	NA	0.998	29	Cp1002B,"Cp162","Cp258","Cp262","Cp267","Cp29156","Cp31","Cp32","Cp33","Cp36","Cp48","Cp48252","CpC231","CpCIP5397","CpE19","CpE56","CpFRC41","CpI19","CpI37","CpMB14","CpMEX1","CpMEX25","CpMEX30","CpMEX9","CpN1","CpP54B96","CpPA01","CpPO222","CpVD57"	0.52528	0.11885	7.71156	0.23272	0.11886	7.71164	258	0
Cp1002B_1869	NA	NA	NA	0.998	29	Cp1002B,"Cp162","Cp258","Cp262","Cp267","Cp29156","Cp31","Cp32","Cp33","Cp36","Cp48","Cp48252","CpC231","CpCIP5397","CpE19","CpE56","CpFRC41","CpI19","CpI37","CpMB14","CpMEX1","CpMEX25","CpMEX30","CpMEX9","CpN1","CpP54B96","CpPA01","CpPO222","CpVD57"	0.26452	0.26452	2.01659	0.264571	0.26452	2.01659	258	0
Cp1002B_1701	NA	NA	NA	0.998	29	Cp1002B,"Cp162","Cp258","Cp262","Cp267","Cp29156","Cp31","Cp32","Cp33","Cp36","Cp48","Cp48252","CpC231","CpCIP5397","CpE19","CpE56","CpFRC41","CpI19","CpI37","CpMB14","CpMEX1","CpMEX25","CpMEX30","CpMEX9","CpN1","CpP54B96","CpPA01","CpPO222","CpVD57"	0.0776474	0.07762	2.7115	0.07762	0.07762	2.7115	2306	0
Cp1002B_1311	NA	NA	NA	0.998	29	Cp1002B,"Cp162","Cp258","Cp262","Cp267","Cp29156","Cp31","Cp32","Cp33","Cp36","Cp48","Cp48252","CpC231","CpCIP5397","CpE19","CpE56","CpFRC41","CpI19","CpI37","CpMB14","CpMEX1","CpMEX25","CpMEX30","CpMEX9","CpN1","CpP54B96","CpPA01","CpPO222","CpVD57"	0.3282	0.3282	8.58994	0.328207	0.3282	8.59012	258	0
Cp1002B_461	NA	NA	NA	0.998	29	Cp1002B,"Cp162","Cp258","Cp262","Cp267","Cp29156","Cp31","Cp32","Cp33","Cp36","Cp48","Cp48252","CpC231","CpCIP5397","CpE19","CpE56","CpFRC41","CpI19","CpI37","CpMB14","CpMEX1","CpMEX25","CpMEX30","CpMEX9","CpN1","CpP54B96","CpPA01","CpPO222","CpVD57"	0.351548	0.06238	3.607	0.13208	0.06238	3.60676	258	0
Cp1002B_194	NA	NA	NA	0.998	29	Cp1002B,"Cp162","Cp258","Cp262","Cp267","Cp29156","Cp31","Cp32","Cp33","Cp36","Cp48","Cp48252","CpC231","CpCIP5397","CpE19","CpE56","CpFRC41","CpI19","CpI37","CpMB14","CpMEX1","CpMEX25","CpMEX30","CpMEX9","CpN1","CpP54B96","CpPA01","CpPO222","CpVD57"	0.216422	0.13339	3.29054	0.1795	0.13339	3.29056	258	0
Cp1002B_1170	NA	NA	NA	0.998	28	Cp1002B,"Cp162","Cp258","Cp262","Cp267","Cp29156","Cp31","Cp32","Cp33","Cp36","Cp48","Cp48252","CpC231","CpCIP5397","CpE19","CpE56","CpFRC41","CpI19","CpI37","CpMEX1","CpMEX25","CpMEX30","CpMEX9","CpN1","CpP54B96","CpPA01","CpPO222","CpVD57"	0.408697	0.39739	2.18215	0.44563	0.39739	2.18213	258	0
Cp1002B_314	NA	NA	NA	0.998	29	Cp1002B,"Cp162","Cp258","Cp262","Cp267","Cp29156","Cp31","Cp32","Cp33","Cp36","Cp48","Cp48252","CpC231","CpCIP5397","CpE19","CpE56","CpFRC41","CpI19","CpI37","CpMB14","CpMEX1","CpMEX25","CpMEX30","CpMEX9","CpN1","CpP54B96","CpPA01","CpPO222","CpVD57"	0.474858	0.17491		0.31173	0.17491		258	0
Cp1002B_898	NA	NA	NA	0.998	29	Cp1002B,"Cp162","Cp258","Cp262","Cp267","Cp29156","Cp31","Cp32","Cp33","Cp36","Cp48","Cp48252","CpC231","CpCIP5397","CpE19","CpE56","CpFRC41","CpI19","CpI37","CpMB14","CpMEX1","CpMEX25","CpMEX30","CpMEX9","CpN1","CpP54B96","CpPA01","CpPO222","CpVD57"	0.0619663	0.06189	2.60841	0.06189	0.06189	2.60838	258	0
Cp1002B_253	NA	NA	NA	0.998	29	Cp1002B,"Cp162","Cp258","Cp262","Cp267","Cp29156","Cp31","Cp32","Cp33","Cp36","Cp48","Cp48252","CpC231","CpCIP5397","CpE19","CpE56","CpFRC41","CpI19","CpI37","CpMB14","CpMEX1","CpMEX25","CpMEX30","CpMEX9","CpN1","CpP54B96","CpPA01","CpPO222","CpVD57"	0.494059	0.09762	2.71065	0.63121	0.09763	2.71065	258	0
Cp1002B_1991	NA	NA	NA	0.998	29	Cp1002B,"Cp162","Cp258","Cp262","Cp267","Cp29156","Cp31","Cp32","Cp33","Cp36","Cp48","Cp48252","CpC231","CpCIP5397","CpE19","CpE56","CpFRC41","CpI19","CpI37","CpMB14","CpMEX1","CpMEX25","CpMEX30","CpMEX9","CpN1","CpP54B96","CpPA01","CpPO222","CpVD57"	0.618756	0.2887	9.81584	0.43076	0.28869	9.81594	258	0
Cp1002B_655	NA	NA	NA	0.998	16	Cp1002B,"Cp267","Cp29156","Cp48252","CpC231","CpFRC41","CpI19","CpI37","CpMEX1","CpMEX30","CpMEX9","CpN1","CpP54B96","CpPA01","CpPO222","CpVD57"	0	0	1.26219	0	0	1.26219	258	0
Cp1002B_1386	NA	NA	NA	0.998	29	Cp1002B,"Cp162","Cp258","Cp262","Cp267","Cp29156","Cp31","Cp32","Cp33","Cp36","Cp48","Cp48252","CpC231","CpCIP5397","CpE19","CpE56","CpFRC41","CpI19","CpI37","CpMB14","CpMEX1","CpMEX25","CpMEX30","CpMEX9","CpN1","CpP54B96","CpPA01","CpPO222","CpVD57"	0.0609555	0.06093	3.90357	0.0610515	0.06092	3.90362	258	0
Cp1002B_1096	NA	NA	NA	0.998	29	Cp1002B,"Cp162","Cp258","Cp262","Cp267","Cp29156","Cp31","Cp32","Cp33","Cp36","Cp48","Cp48252","CpC231","CpCIP5397","CpE19","CpE56","CpFRC41","CpI19","CpI37","CpMB14","CpMEX1","CpMEX25","CpMEX30","CpMEX9","CpN1","CpP54B96","CpPA01","CpPO222","CpVD57"	0.214418	0.21438	9.34985	0.214396	0.21438	9.34983	258	0
Cp1002B_1857	NA	NA	NA	0.998	29	Cp1002B,"Cp162","Cp258","Cp262","Cp267","Cp29156","Cp31","Cp32","Cp33","Cp36","Cp48","Cp48252","CpC231","CpCIP5397","CpE19","CpE56","CpFRC41","CpI19","CpI37","CpMB14","CpMEX1","CpMEX25","CpMEX30","CpMEX9","CpN1","CpP54B96","CpPA01","CpPO222","CpVD57"	0.482467	0.11481	7.84575	0.23303	0.1148	7.84527	258	0
Cp1002B_330	NA	NA	NA	0.998	29	Cp1002B,"Cp162","Cp258","Cp262","Cp267","Cp29156","Cp31","Cp32","Cp33","Cp36","Cp48","Cp48252","CpC231","CpCIP5397","CpE19","CpE56","CpFRC41","CpI19","CpI37","CpMB14","CpMEX1","CpMEX25","CpMEX30","CpMEX9","CpN1","CpP54B96","CpPA01","CpPO222","CpVD57"	0.694844	0.34202	7.94532	0.46528	0.34203	7.94561	258	0
Cp1002B_1472	NA	NA	NA	0.998	29	Cp1002B,"Cp162","Cp258","Cp262","Cp267","Cp29156","Cp31","Cp32","Cp33","Cp36","Cp48","Cp48252","CpC231","CpCIP5397","CpE19","CpE56","CpFRC41","CpI19","CpI37","CpMB14","CpMEX1","CpMEX25","CpMEX30","CpMEX9","CpN1","CpP54B96","CpPA01","CpPO222","CpVD57"	0.491502	0.49121	9.02751	0.4912	0.49119	9.02766	258	0
Cp1002B_749	NA	NA	NA	0.998	14	Cp1002B,"Cp29156","Cp48252","CpC231","CpFRC41","CpI19","CpMEX1","CpMEX25","CpMEX9","CpN1","CpP54B96","CpPA01","CpPO222","CpVD57"	0.931007	0.469246	2	0.489733	0.38925	2	256	0
Cp1002B_1184	NA	NA	NA	0.998	29	Cp1002B,"Cp162","Cp258","Cp262","Cp267","Cp29156","Cp31","Cp32","Cp33","Cp36","Cp48","Cp48252","CpC231","CpCIP5397","CpE19","CpE56","CpFRC41","CpI19","CpI37","CpMB14","CpMEX1","CpMEX25","CpMEX30","CpMEX9","CpN1","CpP54B96","CpPA01","CpPO222","CpVD57"	0.228679	0.22865	4.07761	0.33438	0.22864	4.07752	258	0
Cp1002B_14	NA	NA	NA	0.9984	29	Cp1002B,"Cp162","Cp258","Cp262","Cp267","Cp29156","Cp31","Cp32","Cp33","Cp36","Cp48","Cp48252","CpC231","CpCIP5397","CpE19","CpE56","CpFRC41","CpI19","CpI37","CpMB14","CpMEX1","CpMEX25","CpMEX30","CpMEX9","CpN1","CpP54B96","CpPA01","CpPO222","CpVD57"	0.167063	0.16704	5.52611	0.167057	0.16704	5.52611	258	0
Cp1002B_907	NA	NA	NA	0.9984	29	Cp1002B,"Cp162","Cp258","Cp262","Cp267","Cp29156","Cp31","Cp32","Cp33","Cp36","Cp48","Cp48252","CpC231","CpCIP5397","CpE19","CpE56","CpFRC41","CpI19","CpI37","CpMB14","CpMEX1","CpMEX25","CpMEX30","CpMEX9","CpN1","CpP54B96","CpPA01","CpPO222","CpVD57"	0.0657278	0.06567	6.00826	0.0657074	0.06567	6.00819	258	0
Cp1002B_683	NA	NA	NA	0.9984	29	Cp1002B,"Cp162","Cp258","Cp262","Cp267","Cp29156","Cp31","Cp32","Cp33","Cp36","Cp48","Cp48252","CpC231","CpCIP5397","CpE19","CpE56","CpFRC41","CpI19","CpI37","CpMB14","CpMEX1","CpMEX25","CpMEX30","CpMEX9","CpN1","CpP54B96","CpPA01","CpPO222","CpVD57"	0.291502	0.24744	3.31188	0.28295	0.24744	3.31185	258	0
Cp1002B_1846	NA	NA	NA	0.9984	29	Cp1002B,"Cp162","Cp258","Cp262","Cp267","Cp29156","Cp31","Cp32","Cp33","Cp36","Cp48","Cp48252","CpC231","CpCIP5397","CpE19","CpE56","CpFRC41","CpI19","CpI37","CpMB14","CpMEX1","CpMEX25","CpMEX30","CpMEX9","CpN1","CpP54B96","CpPA01","CpPO222","CpVD57"	0.16847	0.16847	7.77004	0.168488	0.16848	7.77016	258	0
Cp1002B_127	NA	NA	NA	0.9984	29	Cp1002B,"Cp162","Cp258","Cp262","Cp267","Cp29156","Cp31","Cp32","Cp33","Cp36","Cp48","Cp48252","CpC231","CpCIP5397","CpE19","CpE56","CpFRC41","CpI19","CpI37","CpMB14","CpMEX1","CpMEX25","CpMEX30","CpMEX9","CpN1","CpP54B96","CpPA01","CpPO222","CpVD57"	0.154834	0.15479	5.24741	0.15479	0.15479	5.2474	258	0
Cp1002B_2048	NA	NA	NA	0.9984	29	Cp1002B,"Cp162","Cp258","Cp262","Cp267","Cp29156","Cp31","Cp32","Cp33","Cp36","Cp48","Cp48252","CpC231","CpCIP5397","CpE19","CpE56","CpFRC41","CpI19","CpI37","CpMB14","CpMEX1","CpMEX25","CpMEX30","CpMEX9","CpN1","CpP54B96","CpPA01","CpPO222","CpVD57"	0.362458	0.36239	6.33219	0.362416	0.36239	6.33219	258	0
Cp1002B_1937	NA	NA	NA	0.9984	29	Cp1002B,"Cp162","Cp258","Cp262","Cp267","Cp29156","Cp31","Cp32","Cp33","Cp36","Cp48","Cp48252","CpC231","CpCIP5397","CpE19","CpE56","CpFRC41","CpI19","CpI37","CpMB14","CpMEX1","CpMEX25","CpMEX30","CpMEX9","CpN1","CpP54B96","CpPA01","CpPO222","CpVD57"	0.1164	0.1164	2.55207	0.116409	0.1164	2.55209	258	0
Cp1002B_1654	NA	NA	NA	0.9984	29	Cp1002B,"Cp162","Cp258","Cp262","Cp267","Cp29156","Cp31","Cp32","Cp33","Cp36","Cp48","Cp48252","CpC231","CpCIP5397","CpE19","CpE56","CpFRC41","CpI19","CpI37","CpMB14","CpMEX1","CpMEX25","CpMEX30","CpMEX9","CpN1","CpP54B96","CpPA01","CpPO222","CpVD57"	0.094985	0.09496	1.09359	0.09496	0.09496	1.09359	258	0
Cp1002B_800	NA	NA	NA	0.9984	29	Cp1002B,"Cp162","Cp258","Cp262","Cp267","Cp29156","Cp31","Cp32","Cp33","Cp36","Cp48","Cp48252","CpC231","CpCIP5397","CpE19","CpE56","CpFRC41","CpI19","CpI37","CpMB14","CpMEX1","CpMEX25","CpMEX30","CpMEX9","CpN1","CpP54B96","CpPA01","CpPO222","CpVD57"	0.0752585	0.07524	5.37868	0.07524	0.07524	5.37865	258	0
Cp1002B_1830	NA	NA	NA	0.9984	29	Cp1002B,"Cp162","Cp258","Cp262","Cp267","Cp29156","Cp31","Cp32","Cp33","Cp36","Cp48","Cp48252","CpC231","CpCIP5397","CpE19","CpE56","CpFRC41","CpI19","CpI37","CpMB14","CpMEX1","CpMEX25","CpMEX30","CpMEX9","CpN1","CpP54B96","CpPA01","CpPO222","CpVD57"	0.125271	0.12435		0.124359	0.12435		258	0
Cp1002B_1911	NA	NA	NA	0.9984	29	Cp1002B,"Cp162","Cp258","Cp262","Cp267","Cp29156","Cp31","Cp32","Cp33","Cp36","Cp48","Cp48252","CpC231","CpCIP5397","CpE19","CpE56","CpFRC41","CpI19","CpI37","CpMB14","CpMEX1","CpMEX25","CpMEX30","CpMEX9","CpN1","CpP54B96","CpPA01","CpPO222","CpVD57"	0.130562	0.13048	7.2292	0.130522	0.13047	7.22913	258	0
Cp1002B_1280	NA	NA	NA	0.9984	29	Cp1002B,"Cp162","Cp258","Cp262","Cp267","Cp29156","Cp31","Cp32","Cp33","Cp36","Cp48","Cp48252","CpC231","CpCIP5397","CpE19","CpE56","CpFRC41","CpI19","CpI37","CpMB14","CpMEX1","CpMEX25","CpMEX30","CpMEX9","CpN1","CpP54B96","CpPA01","CpPO222","CpVD57"	1	1		1	1		2304	0
Cp1002B_1934	NA	NA	NA	0.9984	29	Cp1002B,"Cp162","Cp258","Cp262","Cp267","Cp29156","Cp31","Cp32","Cp33","Cp36","Cp48","Cp48252","CpC231","CpCIP5397","CpE19","CpE56","CpFRC41","CpI19","CpI37","CpMB14","CpMEX1","CpMEX25","CpMEX30","CpMEX9","CpN1","CpP54B96","CpPA01","CpPO222","CpVD57"	0.27006	0.26909	3.51907	0.269112	0.26909	3.51919	258	0
Cp1002B_1344	NA	NA	NA	0.9984	29	Cp1002B,"Cp162","Cp258","Cp262","Cp267","Cp29156","Cp31","Cp32","Cp33","Cp36","Cp48","Cp48252","CpC231","CpCIP5397","CpE19","CpE56","CpFRC41","CpI19","CpI37","CpMB14","CpMEX1","CpMEX25","CpMEX30","CpMEX9","CpN1","CpP54B96","CpPA01","CpPO222","CpVD57"	0.12706	0.12706	1.91334	0.12706	0.12706	1.91335	258	0
Cp1002B_295	NA	NA	NA	0.9984	29	Cp1002B,"Cp162","Cp258","Cp262","Cp267","Cp29156","Cp31","Cp32","Cp33","Cp36","Cp48","Cp48252","CpC231","CpCIP5397","CpE19","CpE56","CpFRC41","CpI19","CpI37","CpMB14","CpMEX1","CpMEX25","CpMEX30","CpMEX9","CpN1","CpP54B96","CpPA01","CpPO222","CpVD57"	0.106619	0.10654	5.02656	0.106549	0.10654	5.02663	258	0
Cp1002B_299	NA	NA	NA	0.9984	29	Cp1002B,"Cp162","Cp258","Cp262","Cp267","Cp29156","Cp31","Cp32","Cp33","Cp36","Cp48","Cp48252","CpC231","CpCIP5397","CpE19","CpE56","CpFRC41","CpI19","CpI37","CpMB14","CpMEX1","CpMEX25","CpMEX30","CpMEX9","CpN1","CpP54B96","CpPA01","CpPO222","CpVD57"	0.181306	0.18124		0.181248	0.18124		258	0
Cp1002B_785	NA	NA	NA	0.9984	29	Cp1002B,"Cp162","Cp258","Cp262","Cp267","Cp29156","Cp31","Cp32","Cp33","Cp36","Cp48","Cp48252","CpC231","CpCIP5397","CpE19","CpE56","CpFRC41","CpI19","CpI37","CpMB14","CpMEX1","CpMEX25","CpMEX30","CpMEX9","CpN1","CpP54B96","CpPA01","CpPO222","CpVD57"	0.04782	0.04782		0.04782	0.04782		258	0
Cp1002B_480	NA	NA	NA	0.9984	29	Cp1002B,"Cp162","Cp258","Cp262","Cp267","Cp29156","Cp31","Cp32","Cp33","Cp36","Cp48","Cp48252","CpC231","CpCIP5397","CpE19","CpE56","CpFRC41","CpI19","CpI37","CpMB14","CpMEX1","CpMEX25","CpMEX30","CpMEX9","CpN1","CpP54B96","CpPA01","CpPO222","CpVD57"	0.11858	0.11842	6.09057	0.118446	0.11842	6.09063	258	0
Cp1002B_1829	NA	NA	NA	0.9984	29	Cp1002B,"Cp162","Cp258","Cp262","Cp267","Cp29156","Cp31","Cp32","Cp33","Cp36","Cp48","Cp48252","CpC231","CpCIP5397","CpE19","CpE56","CpFRC41","CpI19","CpI37","CpMB14","CpMEX1","CpMEX25","CpMEX30","CpMEX9","CpN1","CpP54B96","CpPA01","CpPO222","CpVD57"	0.15021	0.15021	3.85611	0.150261	0.15021	3.85607	258	0
Cp1002B_177	NA	NA	NA	0.9984	29	Cp1002B,"Cp162","Cp258","Cp262","Cp267","Cp29156","Cp31","Cp32","Cp33","Cp36","Cp48","Cp48252","CpC231","CpCIP5397","CpE19","CpE56","CpFRC41","CpI19","CpI37","CpMB14","CpMEX1","CpMEX25","CpMEX30","CpMEX9","CpN1","CpP54B96","CpPA01","CpPO222","CpVD57"	0.253403	0.1213	5.2449	0.203066	0.1213	5.24499	258	0
Cp1002B_553	NA	NA	NA	0.9984	28	Cp1002B,"Cp162","Cp258","Cp262","Cp267","Cp29156","Cp31","Cp32","Cp33","Cp36","Cp48","Cp48252","CpC231","CpCIP5397","CpE19","CpE56","CpFRC41","CpI19","CpI37","CpMB14","CpMEX1","CpMEX25","CpMEX9","CpN1","CpP54B96","CpPA01","CpPO222","CpVD57"	0.368863	0.36884	8.57479	0.368878	0.36884	8.57489	258	0
Cp1002B_1522	NA	NA	NA	0.9984	29	Cp1002B,"Cp162","Cp258","Cp262","Cp267","Cp29156","Cp31","Cp32","Cp33","Cp36","Cp48","Cp48252","CpC231","CpCIP5397","CpE19","CpE56","CpFRC41","CpI19","CpI37","CpMB14","CpMEX1","CpMEX25","CpMEX30","CpMEX9","CpN1","CpP54B96","CpPA01","CpPO222","CpVD57"	0.135271	0.13523	7.63155	0.135256	0.13523	7.63154	258	0
Cp1002B_1906	NA	NA	NA	0.9984	29	Cp1002B,"Cp162","Cp258","Cp262","Cp267","Cp29156","Cp31","Cp32","Cp33","Cp36","Cp48","Cp48252","CpC231","CpCIP5397","CpE19","CpE56","CpFRC41","CpI19","CpI37","CpMB14","CpMEX1","CpMEX25","CpMEX30","CpMEX9","CpN1","CpP54B96","CpPA01","CpPO222","CpVD57"	0.776401	0.36088	2.60167	0.48303	0.36088	2.60167	258	0
Cp1002B_1960	NA	NA	NA	0.9984	29	Cp1002B,"Cp162","Cp258","Cp262","Cp267","Cp29156","Cp31","Cp32","Cp33","Cp36","Cp48","Cp48252","CpC231","CpCIP5397","CpE19","CpE56","CpFRC41","CpI19","CpI37","CpMB14","CpMEX1","CpMEX25","CpMEX30","CpMEX9","CpN1","CpP54B96","CpPA01","CpPO222","CpVD57"	0.41072	0.41072		0.41072	0.41072		2	1	1. 0.53517;2. 372;3. 1114;4. 372;5. 372;6. 1114;7. 372;8. 1114;9. 1114;10. A;11. GCC
Cp1002B_305	NA	NA	NA	0.9984	29	Cp1002B,"Cp162","Cp258","Cp262","Cp267","Cp29156","Cp31","Cp32","Cp33","Cp36","Cp48","Cp48252","CpC231","CpCIP5397","CpE19","CpE56","CpFRC41","CpI19","CpI37","CpMB14","CpMEX1","CpMEX25","CpMEX30","CpMEX9","CpN1","CpP54B96","CpPA01","CpPO222","CpVD57"	0.02907	0.02907	4.01831	0.0290797	0.02907	4.01832	258	0
Cp1002B_1941	NA	NA	NA	0.9984	29	Cp1002B,"Cp162","Cp258","Cp262","Cp267","Cp29156","Cp31","Cp32","Cp33","Cp36","Cp48","Cp48252","CpC231","CpCIP5397","CpE19","CpE56","CpFRC41","CpI19","CpI37","CpMB14","CpMEX1","CpMEX25","CpMEX30","CpMEX9","CpN1","CpP54B96","CpPA01","CpPO222","CpVD57"	0.152918	0.15277		0.153814	0.15278		258	0
Cp1002B_651	NA	NA	NA	0.9984	16	Cp1002B,"Cp267","Cp29156","Cp48252","CpC231","CpE56","CpFRC41","CpI19","CpMEX1","CpMEX25","CpMEX9","CpN1","CpP54B96","CpPA01","CpPO222","CpVD57"	0.833522	0.436834	2	0.519887	0.420594	2	258	0
Cp1002B_873	NA	NA	NA	0.9984	29	Cp1002B,"Cp162","Cp258","Cp262","Cp267","Cp29156","Cp31","Cp32","Cp33","Cp36","Cp48","Cp48252","CpC231","CpCIP5397","CpE19","CpE56","CpFRC41","CpI19","CpI37","CpMB14","CpMEX1","CpMEX25","CpMEX30","CpMEX9","CpN1","CpP54B96","CpPA01","CpPO222","CpVD57"	0.31939	0.31939	5.85887	0.44987	0.31939	5.8589	258	0
Cp1002B_343	NA	NA	NA	0.9984	29	Cp1002B,"Cp162","Cp258","Cp262","Cp267","Cp29156","Cp31","Cp32","Cp33","Cp36","Cp48","Cp48252","CpC231","CpCIP5397","CpE19","CpE56","CpFRC41","CpI19","CpI37","CpMB14","CpMEX1","CpMEX25","CpMEX30","CpMEX9","CpN1","CpP54B96","CpPA01","CpPO222","CpVD57"	0	0	3.3362	0	0	3.33619	258	0
Cp1002B_605	NA	NA	NA	0.9989	29	Cp1002B,"Cp162","Cp258","Cp262","Cp267","Cp29156","Cp31","Cp32","Cp33","Cp36","Cp48","Cp48252","CpC231","CpCIP5397","CpE19","CpE56","CpFRC41","CpI19","CpI37","CpMB14","CpMEX1","CpMEX25","CpMEX30","CpMEX9","CpN1","CpP54B96","CpPA01","CpPO222","CpVD57"	0.04952	0.04952	3.01237	0.0495295	0.04952	3.01237	258	0
Cp1002B_1951	NA	NA	NA	0.9989	29	Cp1002B,"Cp162","Cp258","Cp262","Cp267","Cp29156","Cp31","Cp32","Cp33","Cp36","Cp48","Cp48252","CpC231","CpCIP5397","CpE19","CpE56","CpFRC41","CpI19","CpI37","CpMB14","CpMEX1","CpMEX25","CpMEX30","CpMEX9","CpN1","CpP54B96","CpPA01","CpPO222","CpVD57"	0.05077	0.05077	3.23671	0.0507795	0.05077	3.23667	258	0
Cp1002B_1607	NA	NA	NA	0.9989	29	Cp1002B,"Cp162","Cp258","Cp262","Cp267","Cp29156","Cp31","Cp32","Cp33","Cp36","Cp48","Cp48252","CpC231","CpCIP5397","CpE19","CpE56","CpFRC41","CpI19","CpI37","CpMB14","CpMEX1","CpMEX25","CpMEX30","CpMEX9","CpN1","CpP54B96","CpPA01","CpPO222","CpVD57"	0.08185	0.08185	2.78782	0.08185	0.08185	2.78842	258	0
Cp1002B_451	NA	NA	NA	0.9989	29	Cp1002B,"Cp162","Cp258","Cp262","Cp267","Cp29156","Cp31","Cp32","Cp33","Cp36","Cp48","Cp48252","CpC231","CpCIP5397","CpE19","CpE56","CpFRC41","CpI19","CpI37","CpMB14","CpMEX1","CpMEX25","CpMEX30","CpMEX9","CpN1","CpP54B96","CpPA01","CpPO222","CpVD57"	0.18878	0.18865	7.85623	0.188991	0.18865	7.85608	258	0
Cp1002B_696	NA	NA	NA	0.9989	26	Cp1002B,"Cp258","Cp262","Cp267","Cp29156","Cp31","Cp32","Cp33","Cp36","Cp48","Cp48252","CpCIP5397","CpE19","CpE56","CpFRC41","CpI19","CpMB14","CpMEX1","CpMEX25","CpMEX30","CpMEX9","CpN1","CpP54B96","CpPA01","CpPO222","CpVD57"	0.229323	0.22926	2.09505	0.229314	0.22926	2.09505	258	0
Cp1002B_2149	NA	NA	NA	0.9989	29	Cp1002B,"Cp162","Cp258","Cp262","Cp267","Cp29156","Cp31","Cp32","Cp33","Cp36","Cp48","Cp48252","CpC231","CpCIP5397","CpE19","CpE56","CpFRC41","CpI19","CpI37","CpMB14","CpMEX1","CpMEX25","CpMEX30","CpMEX9","CpN1","CpP54B96","CpPA01","CpPO222","CpVD57"	0.13144	0.13144	8.12579	0.13144	0.13144	8.12564	258	0
Cp1002B_1541	NA	NA	NA	0.9989	29	Cp1002B,"Cp162","Cp258","Cp262","Cp267","Cp29156","Cp31","Cp32","Cp33","Cp36","Cp48","Cp48252","CpC231","CpCIP5397","CpE19","CpE56","CpFRC41","CpI19","CpI37","CpMB14","CpMEX1","CpMEX25","CpMEX30","CpMEX9","CpN1","CpP54B96","CpPA01","CpPO222","CpVD57"	0.27202	0.27202	9.60851	0.27203	0.27203	9.60845	258	0
Cp1002B_672	NA	NA	NA	0.9989	27	Cp1002B,"Cp162","Cp258","Cp262","Cp267","Cp29156","Cp31","Cp32","Cp33","Cp36","Cp48","Cp48252","CpC231","CpCIP5397","CpE19","CpE56","CpFRC41","CpI19","CpI37","CpMEX1","CpMEX25","CpMEX9","CpN1","CpP54B96","CpPA01","CpPO222","CpVD57"	0.28864	0.28307	2.25216	0.28307	0.28306	2.25214	2306	0
Cp1002B_1191	NA	NA	NA	0.9989	15	Cp1002B,"Cp267","Cp29156","Cp48252","CpC231","CpFRC41","CpI19","CpMEX1","CpMEX25","CpMEX9","CpN1","CpP54B96","CpPA01","CpPO222","CpVD57"	0.801682	0.413322	2	0.51781	0.430563	2	258	0
Cp1002B_1649	NA	NA	NA	0.9989	29	Cp1002B,"Cp162","Cp258","Cp262","Cp267","Cp29156","Cp31","Cp32","Cp33","Cp36","Cp48","Cp48252","CpC231","CpCIP5397","CpE19","CpE56","CpFRC41","CpI19","CpI37","CpMB14","CpMEX1","CpMEX25","CpMEX30","CpMEX9","CpN1","CpP54B96","CpPA01","CpPO222","CpVD57"	0.22486	0.22486	3.97147	0.22485	0.22485	3.97145	258	0
Cp1002B_294	NA	NA	NA	0.9989	29	Cp1002B,"Cp162","Cp258","Cp262","Cp267","Cp29156","Cp31","Cp32","Cp33","Cp36","Cp48","Cp48252","CpC231","CpCIP5397","CpE19","CpE56","CpFRC41","CpI19","CpI37","CpMB14","CpMEX1","CpMEX25","CpMEX30","CpMEX9","CpN1","CpP54B96","CpPA01","CpPO222","CpVD57"	0.0732125	0.07313		0.0731671	0.07313		258	0
Cp1002B_1500	NA	NA	NA	0.9989	29	Cp1002B,"Cp162","Cp258","Cp262","Cp267","Cp29156","Cp31","Cp32","Cp33","Cp36","Cp48","Cp48252","CpC231","CpCIP5397","CpE19","CpE56","CpFRC41","CpI19","CpI37","CpMB14","CpMEX1","CpMEX25","CpMEX30","CpMEX9","CpN1","CpP54B96","CpPA01","CpPO222","CpVD57"	0.106878	0.10685	8.20586	0.106849	0.10684	8.20586	258	0
Cp1002B_530	NA	NA	NA	0.9989	29	Cp1002B,"Cp162","Cp258","Cp262","Cp267","Cp29156","Cp31","Cp32","Cp33","Cp36","Cp48","Cp48252","CpC231","CpCIP5397","CpE19","CpE56","CpFRC41","CpI19","CpI37","CpMB14","CpMEX1","CpMEX25","CpMEX30","CpMEX9","CpN1","CpP54B96","CpPA01","CpPO222","CpVD57"	0.03656	0.03656	4.67788	0.0365696	0.03656	4.67788	258	0
Cp1002B_2017	NA	NA	NA	0.9989	29	Cp1002B,"Cp162","Cp258","Cp262","Cp267","Cp29156","Cp31","Cp32","Cp33","Cp36","Cp48","Cp48252","CpC231","CpCIP5397","CpE19","CpE56","CpFRC41","CpI19","CpI37","CpMB14","CpMEX1","CpMEX25","CpMEX30","CpMEX9","CpN1","CpP54B96","CpPA01","CpPO222","CpVD57"	0.201847	0.20176	5.2918	0.2018	0.20176	5.29183	258	0
Cp1002B_1409	NA	NA	NA	0.9989	29	Cp1002B,"Cp162","Cp258","Cp262","Cp267","Cp29156","Cp31","Cp32","Cp33","Cp36","Cp48","Cp48252","CpC231","CpCIP5397","CpE19","CpE56","CpFRC41","CpI19","CpI37","CpMB14","CpMEX1","CpMEX25","CpMEX30","CpMEX9","CpN1","CpP54B96","CpPA01","CpPO222","CpVD57"	0.16802	0.16802		0.16802	0.16802		258	0
Cp1002B_287	NA	NA	NA	0.9989	29	Cp1002B,"Cp162","Cp258","Cp262","Cp267","Cp29156","Cp31","Cp32","Cp33","Cp36","Cp48","Cp48252","CpC231","CpCIP5397","CpE19","CpE56","CpFRC41","CpI19","CpI37","CpMB14","CpMEX1","CpMEX25","CpMEX30","CpMEX9","CpN1","CpP54B96","CpPA01","CpPO222","CpVD57"	0.0858506	0.08529	7.07456	0.0854464	0.0853	7.07562	258	0
Cp1002B_569	NA	NA	NA	0.9989	29	Cp1002B,"Cp162","Cp258","Cp262","Cp267","Cp29156","Cp31","Cp32","Cp33","Cp36","Cp48","Cp48252","CpC231","CpCIP5397","CpE19","CpE56","CpFRC41","CpI19","CpI37","CpMB14","CpMEX1","CpMEX25","CpMEX30","CpMEX9","CpN1","CpP54B96","CpPA01","CpPO222","CpVD57"	0.551879	0.07248	3.98789	0.19183	0.07248	3.98798	258	0
Cp1002B_412	NA	NA	NA	0.9989	29	Cp1002B,"Cp162","Cp258","Cp262","Cp267","Cp29156","Cp31","Cp32","Cp33","Cp36","Cp48","Cp48252","CpC231","CpCIP5397","CpE19","CpE56","CpFRC41","CpI19","CpI37","CpMB14","CpMEX1","CpMEX25","CpMEX30","CpMEX9","CpN1","CpP54B96","CpPA01","CpPO222","CpVD57"	0.95539	0.95539		0.955416	0.95539		256	0
Cp1002B_1770	NA	NA	NA	0.9989	29	Cp1002B,"Cp162","Cp258","Cp262","Cp267","Cp29156","Cp31","Cp32","Cp33","Cp36","Cp48","Cp48252","CpC231","CpCIP5397","CpE19","CpE56","CpFRC41","CpI19","CpI37","CpMB14","CpMEX1","CpMEX25","CpMEX30","CpMEX9","CpN1","CpP54B96","CpPA01","CpPO222","CpVD57"	0.17635	0.17635	4.27373	0.176358	0.17635	4.27377	258	0
Cp1002B_199	NA	NA	NA	0.9989	29	Cp1002B,"Cp162","Cp258","Cp262","Cp267","Cp29156","Cp31","Cp32","Cp33","Cp36","Cp48","Cp48252","CpC231","CpCIP5397","CpE19","CpE56","CpFRC41","CpI19","CpI37","CpMB14","CpMEX1","CpMEX25","CpMEX30","CpMEX9","CpN1","CpP54B96","CpPA01","CpPO222","CpVD57"	0.07339	0.07339	2.97552	0.0733993	0.07339	2.97552	258	0
Cp1002B_497	NA	NA	NA	0.9989	29	Cp1002B,"Cp162","Cp258","Cp262","Cp267","Cp29156","Cp31","Cp32","Cp33","Cp36","Cp48","Cp48252","CpC231","CpCIP5397","CpE19","CpE56","CpFRC41","CpI19","CpI37","CpMB14","CpMEX1","CpMEX25","CpMEX30","CpMEX9","CpN1","CpP54B96","CpPA01","CpPO222","CpVD57"	0.16331	0.16331		0.163343	0.16331		258	0
Cp1002B_1339	NA	NA	NA	0.9989	28	Cp1002B,"Cp162","Cp258","Cp262","Cp267","Cp29156","Cp31","Cp32","Cp33","Cp36","Cp48","Cp48252","CpC231","CpCIP5397","CpE19","CpE56","CpFRC41","CpI19","CpI37","CpMEX1","CpMEX25","CpMEX30","CpMEX9","CpN1","CpP54B96","CpPA01","CpPO222","CpVD57"	0.68505	0.25536	9.6111	0.40446	0.25537	9.61179	258	0
Cp1002B_1502	NA	NA	NA	0.9989	29	Cp1002B,"Cp162","Cp258","Cp262","Cp267","Cp29156","Cp31","Cp32","Cp33","Cp36","Cp48","Cp48252","CpC231","CpCIP5397","CpE19","CpE56","CpFRC41","CpI19","CpI37","CpMB14","CpMEX1","CpMEX25","CpMEX30","CpMEX9","CpN1","CpP54B96","CpPA01","CpPO222","CpVD57"	0.0745069	0.07443	4.2487	0.0744293	0.07442	4.24864	258	0
Cp1002B_1616	NA	NA	NA	0.9989	29	Cp1002B,"Cp162","Cp258","Cp262","Cp267","Cp29156","Cp31","Cp32","Cp33","Cp36","Cp48","Cp48252","CpC231","CpCIP5397","CpE19","CpE56","CpFRC41","CpI19","CpI37","CpMB14","CpMEX1","CpMEX25","CpMEX30","CpMEX9","CpN1","CpP54B96","CpPA01","CpPO222","CpVD57"	0.16983	0.16983	3.34052	0.169838	0.16983	3.34057	258	0
Cp1002B_895	NA	NA	NA	0.9989	29	Cp1002B,"Cp162","Cp258","Cp262","Cp267","Cp29156","Cp31","Cp32","Cp33","Cp36","Cp48","Cp48252","CpC231","CpCIP5397","CpE19","CpE56","CpFRC41","CpI19","CpI37","CpMB14","CpMEX1","CpMEX25","CpMEX30","CpMEX9","CpN1","CpP54B96","CpPA01","CpPO222","CpVD57"	0.422024	0.11931	7.23197	0.2304	0.1193	7.23168	258	0
Cp1002B_1643	NA	NA	NA	0.9989	29	Cp1002B,"Cp162","Cp258","Cp262","Cp267","Cp29156","Cp31","Cp32","Cp33","Cp36","Cp48","Cp48252","CpC231","CpCIP5397","CpE19","CpE56","CpFRC41","CpI19","CpI37","CpMB14","CpMEX1","CpMEX25","CpMEX30","CpMEX9","CpN1","CpP54B96","CpPA01","CpPO222","CpVD57"	0.140628	0.1406	4.34908	0.140619	0.14061	4.34911	258	0
Cp1002B_391	NA	NA	NA	0.9989	29	Cp1002B,"Cp162","Cp258","Cp262","Cp267","Cp29156","Cp31","Cp32","Cp33","Cp36","Cp48","Cp48252","CpC231","CpCIP5397","CpE19","CpE56","CpFRC41","CpI19","CpI37","CpMB14","CpMEX1","CpMEX25","CpMEX30","CpMEX9","CpN1","CpP54B96","CpPA01","CpPO222","CpVD57"	0.060545	0.04998	3.69772	0.049999	0.04998	3.69772	258	0
Cp1002B_1232	NA	NA	NA	0.9989	29	Cp1002B,"Cp162","Cp258","Cp262","Cp267","Cp29156","Cp31","Cp32","Cp33","Cp36","Cp48","Cp48252","CpC231","CpCIP5397","CpE19","CpE56","CpFRC41","CpI19","CpI37","CpMB14","CpMEX1","CpMEX25","CpMEX30","CpMEX9","CpN1","CpP54B96","CpPA01","CpPO222","CpVD57"	0.138027	0.138	3.3072	0.138009	0.138	3.3072	258	0
Cp1002B_1080	NA	NA	NA	0.9989	29	Cp1002B,"Cp162","Cp258","Cp262","Cp267","Cp29156","Cp31","Cp32","Cp33","Cp36","Cp48","Cp48252","CpC231","CpCIP5397","CpE19","CpE56","CpFRC41","CpI19","CpI37","CpMB14","CpMEX1","CpMEX25","CpMEX30","CpMEX9","CpN1","CpP54B96","CpPA01","CpPO222","CpVD57"	0.36506	0.27707	2.59147	0.9416	0.27706	2.59142	258	0
Cp1002B_1234	NA	NA	NA	0.9989	29	Cp1002B,"Cp162","Cp258","Cp262","Cp267","Cp29156","Cp31","Cp32","Cp33","Cp36","Cp48","Cp48252","CpC231","CpCIP5397","CpE19","CpE56","CpFRC41","CpI19","CpI37","CpMB14","CpMEX1","CpMEX25","CpMEX30","CpMEX9","CpN1","CpP54B96","CpPA01","CpPO222","CpVD57"	0.12348	0.12348		0.12347	0.12347		258	0
Cp1002B_1190	NA	NA	NA	0.9989	16	Cp1002B,"Cp267","Cp29156","Cp48252","CpC231","CpE56","CpFRC41","CpI19","CpMEX1","CpMEX25","CpMEX9","CpN1","CpP54B96","CpPA01","CpPO222","CpVD57"	0.758338	0.436761	2	0.55054	0.43821	2	258	0
Cp1002B_1585	NA	NA	NA	0.9989	29	Cp1002B,"Cp162","Cp258","Cp262","Cp267","Cp29156","Cp31","Cp32","Cp33","Cp36","Cp48","Cp48252","CpC231","CpCIP5397","CpE19","CpE56","CpFRC41","CpI19","CpI37","CpMB14","CpMEX1","CpMEX25","CpMEX30","CpMEX9","CpN1","CpP54B96","CpPA01","CpPO222","CpVD57"	0.236179	0.23616	6.36371	0.236173	0.23615	6.36362	258	0
Cp1002B_565	NA	NA	NA	0.9989	29	Cp1002B,"Cp162","Cp258","Cp262","Cp267","Cp29156","Cp31","Cp32","Cp33","Cp36","Cp48","Cp48252","CpC231","CpCIP5397","CpE19","CpE56","CpFRC41","CpI19","CpI37","CpMB14","CpMEX1","CpMEX25","CpMEX30","CpMEX9","CpN1","CpP54B96","CpPA01","CpPO222","CpVD57"	0.15803	0.15749	5.01797	0.1576	0.15749	5.01813	258	0
Cp1002B_1687	NA	NA	NA	0.9989	12	Cp1002B,"Cp267","Cp29156","Cp48252","CpC231","CpFRC41","CpMEX25","CpMEX9","CpP54B96","CpPA01","CpPO222","CpVD57"	0.922958	0.56253		0.656	0.56253		256	0
Cp1002B_1946	NA	NA	NA	0.9989	29	Cp1002B,"Cp162","Cp258","Cp262","Cp267","Cp29156","Cp31","Cp32","Cp33","Cp36","Cp48","Cp48252","CpC231","CpCIP5397","CpE19","CpE56","CpFRC41","CpI19","CpI37","CpMB14","CpMEX1","CpMEX25","CpMEX30","CpMEX9","CpN1","CpP54B96","CpPA01","CpPO222","CpVD57"	0.227928	0.22785		0.227865	0.22785		258	0
Cp1002B_463	NA	NA	NA	0.9989	29	Cp1002B,"Cp162","Cp258","Cp262","Cp267","Cp29156","Cp31","Cp32","Cp33","Cp36","Cp48","Cp48252","CpC231","CpCIP5397","CpE19","CpE56","CpFRC41","CpI19","CpI37","CpMB14","CpMEX1","CpMEX25","CpMEX30","CpMEX9","CpN1","CpP54B96","CpPA01","CpPO222","CpVD57"	0.1016	0.10158	4.83645	0.101589	0.10158	4.83645	258	0
Cp1002B_955	NA	NA	NA	0.9989	29	Cp1002B,"Cp162","Cp258","Cp262","Cp267","Cp29156","Cp31","Cp32","Cp33","Cp36","Cp48","Cp48252","CpC231","CpCIP5397","CpE19","CpE56","CpFRC41","CpI19","CpI37","CpMB14","CpMEX1","CpMEX25","CpMEX30","CpMEX9","CpN1","CpP54B96","CpPA01","CpPO222","CpVD57"	0.040131	0.04002	8.07296	0.04002	0.04002	8.07308	258	0
Cp1002B_364	NA	NA	NA	0.9989	29	Cp1002B,"Cp162","Cp258","Cp262","Cp267","Cp29156","Cp31","Cp32","Cp33","Cp36","Cp48","Cp48252","CpC231","CpCIP5397","CpE19","CpE56","CpFRC41","CpI19","CpI37","CpMB14","CpMEX1","CpMEX25","CpMEX30","CpMEX9","CpN1","CpP54B96","CpPA01","CpPO222","CpVD57"	0.15481	0.15481	0.4758	0.15481	0.15481	0.4758	258	0
Cp1002B_2128	NA	NA	NA	0.9989	29	Cp1002B,"Cp162","Cp258","Cp262","Cp267","Cp29156","Cp31","Cp32","Cp33","Cp36","Cp48","Cp48252","CpC231","CpCIP5397","CpE19","CpE56","CpFRC41","CpI19","CpI37","CpMB14","CpMEX1","CpMEX25","CpMEX30","CpMEX9","CpN1","CpP54B96","CpPA01","CpPO222","CpVD57"	0.627195	0.24527	2.53347	0.63866	0.24527	2.53343	258	0
Cp1002B_1042	NA	NA	NA	0.9989	28	Cp1002B,"Cp162","Cp258","Cp262","Cp267","Cp29156","Cp31","Cp32","Cp33","Cp36","Cp48","Cp48252","CpC231","CpCIP5397","CpE19","CpE56","CpFRC41","CpI19","CpI37","CpMB14","CpMEX1","CpMEX25","CpMEX9","CpN1","CpP54B96","CpPA01","CpPO222","CpVD57"	0.15675	0.15673	7.55212	0.156747	0.15673	7.55224	258	0
Cp1002B_1337	NA	NA	NA	0.9989	29	Cp1002B,"Cp162","Cp258","Cp262","Cp267","Cp29156","Cp31","Cp32","Cp33","Cp36","Cp48","Cp48252","CpC231","CpCIP5397","CpE19","CpE56","CpFRC41","CpI19","CpI37","CpMB14","CpMEX1","CpMEX25","CpMEX30","CpMEX9","CpN1","CpP54B96","CpPA01","CpPO222","CpVD57"	0.224704	0.22465	5.57266	0.224666	0.22465	5.57263	258	0
Cp1002B_254	NA	NA	NA	0.9989	29	Cp1002B,"Cp162","Cp258","Cp262","Cp267","Cp29156","Cp31","Cp32","Cp33","Cp36","Cp48","Cp48252","CpC231","CpCIP5397","CpE19","CpE56","CpFRC41","CpI19","CpI37","CpMB14","CpMEX1","CpMEX25","CpMEX30","CpMEX9","CpN1","CpP54B96","CpPA01","CpPO222","CpVD57"	0.0570847	0.05703	5.56367	0.057096	0.05703	5.56374	258	0
Cp1002B_2043	NA	NA	NA	0.9989	29	Cp1002B,"Cp162","Cp258","Cp262","Cp267","Cp29156","Cp31","Cp32","Cp33","Cp36","Cp48","Cp48252","CpC231","CpCIP5397","CpE19","CpE56","CpFRC41","CpI19","CpI37","CpMB14","CpMEX1","CpMEX25","CpMEX30","CpMEX9","CpN1","CpP54B96","CpPA01","CpPO222","CpVD57"	0.708994	0.25621	3.0376	0.39517	0.25621	3.03762	258	0
Cp1002B_730	NA	NA	NA	0.9989	29	Cp1002B,"Cp162","Cp258","Cp262","Cp267","Cp29156","Cp31","Cp32","Cp33","Cp36","Cp48","Cp48252","CpC231","CpCIP5397","CpE19","CpE56","CpFRC41","CpI19","CpI37","CpMB14","CpMEX1","CpMEX25","CpMEX30","CpMEX9","CpN1","CpP54B96","CpPA01","CpPO222","CpVD57"	0.136713	0.13663	5.26652	0.136656	0.13663	5.26657	258	0
Cp1002B_117	NA	NA	NA	0.9989	28	Cp1002B,"Cp162","Cp258","Cp262","Cp267","Cp29156","Cp31","Cp32","Cp33","Cp36","Cp48","Cp48252","CpC231","CpCIP5397","CpE19","CpE56","CpFRC41","CpI19","CpI37","CpMB14","CpMEX1","CpMEX25","CpMEX30","CpMEX9","CpP54B96","CpPA01","CpPO222","CpVD57"	0.606586	0.60645		0.606448	0.60644		258	0
Cp1002B_1551	NA	NA	NA	0.9989	29	Cp1002B,"Cp162","Cp258","Cp262","Cp267","Cp29156","Cp31","Cp32","Cp33","Cp36","Cp48","Cp48252","CpC231","CpCIP5397","CpE19","CpE56","CpFRC41","CpI19","CpI37","CpMB14","CpMEX1","CpMEX25","CpMEX30","CpMEX9","CpN1","CpP54B96","CpPA01","CpPO222","CpVD57"	0.167563	0.16726		0.16726	0.16726		258	0
Cp1002B_1227	NA	NA	NA	0.9989	29	Cp1002B,"Cp162","Cp258","Cp262","Cp267","Cp29156","Cp31","Cp32","Cp33","Cp36","Cp48","Cp48252","CpC231","CpCIP5397","CpE19","CpE56","CpFRC41","CpI19","CpI37","CpMB14","CpMEX1","CpMEX25","CpMEX30","CpMEX9","CpN1","CpP54B96","CpPA01","CpPO222","CpVD57"	0.237226	0.2371	2.86119	0.237108	0.2371	2.8612	258	0
Cp1002B_278	NA	NA	NA	0.9989	29	Cp1002B,"Cp162","Cp258","Cp262","Cp267","Cp29156","Cp31","Cp32","Cp33","Cp36","Cp48","Cp48252","CpC231","CpCIP5397","CpE19","CpE56","CpFRC41","CpI19","CpI37","CpMB14","CpMEX1","CpMEX25","CpMEX30","CpMEX9","CpN1","CpP54B96","CpPA01","CpPO222","CpVD57"	2.0106	0.22511	4.11183	1	0.22508	4.10631	256	0
Cp1002B_1968	NA	NA	NA	0.9989	29	Cp1002B,"Cp162","Cp258","Cp262","Cp267","Cp29156","Cp31","Cp32","Cp33","Cp36","Cp48","Cp48252","CpC231","CpCIP5397","CpE19","CpE56","CpFRC41","CpI19","CpI37","CpMB14","CpMEX1","CpMEX25","CpMEX30","CpMEX9","CpN1","CpP54B96","CpPA01","CpPO222","CpVD57"	0	0	6.94485	0	0	6.94481	258	0
Cp1002B_2030	NA	NA	NA	0.9989	29	Cp1002B,"Cp162","Cp258","Cp262","Cp267","Cp29156","Cp31","Cp32","Cp33","Cp36","Cp48","Cp48252","CpC231","CpCIP5397","CpE19","CpE56","CpFRC41","CpI19","CpI37","CpMB14","CpMEX1","CpMEX25","CpMEX30","CpMEX9","CpN1","CpP54B96","CpPA01","CpPO222","CpVD57"	0.245904	0.24579	9.51932	0.24586	0.2458	9.51954	258	0
Cp1002B_1263	NA	NA	NA	0.9989	29	Cp1002B,"Cp162","Cp258","Cp262","Cp267","Cp29156","Cp31","Cp32","Cp33","Cp36","Cp48","Cp48252","CpC231","CpCIP5397","CpE19","CpE56","CpFRC41","CpI19","CpI37","CpMB14","CpMEX1","CpMEX25","CpMEX30","CpMEX9","CpN1","CpP54B96","CpPA01","CpPO222","CpVD57"	0.0809448	0.08073	8.96165	0.0807676	0.08074	8.9616	258	0
Cp1002B_367	NA	NA	NA	0.9989	29	Cp1002B,"Cp162","Cp258","Cp262","Cp267","Cp29156","Cp31","Cp32","Cp33","Cp36","Cp48","Cp48252","CpC231","CpCIP5397","CpE19","CpE56","CpFRC41","CpI19","CpI37","CpMB14","CpMEX1","CpMEX25","CpMEX30","CpMEX9","CpN1","CpP54B96","CpPA01","CpPO222","CpVD57"	0.154794	0.15474	7.74349	0.154782	0.15474	7.74382	258	0
Cp1002B_1727	NA	NA	NA	0.9989	29	Cp1002B,"Cp162","Cp258","Cp262","Cp267","Cp29156","Cp31","Cp32","Cp33","Cp36","Cp48","Cp48252","CpC231","CpCIP5397","CpE19","CpE56","CpFRC41","CpI19","CpI37","CpMB14","CpMEX1","CpMEX25","CpMEX30","CpMEX9","CpN1","CpP54B96","CpPA01","CpPO222","CpVD57"	0.104255	0.10417	2.36878	0.104206	0.10417	2.36879	258	0
Cp1002B_1013	NA	NA	NA	0.9989	29	Cp1002B,"Cp162","Cp258","Cp262","Cp267","Cp29156","Cp31","Cp32","Cp33","Cp36","Cp48","Cp48252","CpC231","CpCIP5397","CpE19","CpE56","CpFRC41","CpI19","CpI37","CpMB14","CpMEX1","CpMEX25","CpMEX30","CpMEX9","CpN1","CpP54B96","CpPA01","CpPO222","CpVD57"	0.362967	0.32449	2.71993	0.39613	0.32449	2.71992	258	0
Cp1002B_1755	NA	NA	NA	1	29	Cp1002B,"Cp162","Cp258","Cp262","Cp267","Cp29156","Cp31","Cp32","Cp33","Cp36","Cp48","Cp48252","CpC231","CpCIP5397","CpE19","CpE56","CpFRC41","CpI19","CpI37","CpMB14","CpMEX1","CpMEX25","CpMEX30","CpMEX9","CpN1","CpP54B96","CpPA01","CpPO222","CpVD57"	0.19374	0.19374	9.25337	0.193748	0.19374	9.2534	258	0
Cp1002B_385	NA	NA	NA	1	29	Cp1002B,"Cp162","Cp258","Cp262","Cp267","Cp29156","Cp31","Cp32","Cp33","Cp36","Cp48","Cp48252","CpC231","CpCIP5397","CpE19","CpE56","CpFRC41","CpI19","CpI37","CpMB14","CpMEX1","CpMEX25","CpMEX30","CpMEX9","CpN1","CpP54B96","CpPA01","CpPO222","CpVD57"	1.11335	0.64359		0.70914	0.64359		256	0
Cp1002B_309	NA	NA	NA	1	29	Cp1002B,"Cp162","Cp258","Cp262","Cp267","Cp29156","Cp31","Cp32","Cp33","Cp36","Cp48","Cp48252","CpC231","CpCIP5397","CpE19","CpE56","CpFRC41","CpI19","CpI37","CpMB14","CpMEX1","CpMEX25","CpMEX30","CpMEX9","CpN1","CpP54B96","CpPA01","CpPO222","CpVD57"	0.28937	0.28935		0.289364	0.28935		258	0
Cp1002B_704	NA	NA	NA	1	29	Cp1002B,"Cp162","Cp258","Cp262","Cp267","Cp29156","Cp31","Cp32","Cp33","Cp36","Cp48","Cp48252","CpC231","CpCIP5397","CpE19","CpE56","CpFRC41","CpI19","CpI37","CpMB14","CpMEX1","CpMEX25","CpMEX30","CpMEX9","CpN1","CpP54B96","CpPA01","CpPO222","CpVD57"	0.231569	0.23151		0.23151	0.23151		258	0
Cp1002B_1751	NA	NA	NA	1	29	Cp1002B,"Cp162","Cp258","Cp262","Cp267","Cp29156","Cp31","Cp32","Cp33","Cp36","Cp48","Cp48252","CpC231","CpCIP5397","CpE19","CpE56","CpFRC41","CpI19","CpI37","CpMB14","CpMEX1","CpMEX25","CpMEX30","CpMEX9","CpN1","CpP54B96","CpPA01","CpPO222","CpVD57"	0.611382	0.21212	4.79037	0.3353	0.21212	4.79036	258	0
Cp1002B_818	NA	NA	NA	1	29	Cp1002B,"Cp162","Cp258","Cp262","Cp267","Cp29156","Cp31","Cp32","Cp33","Cp36","Cp48","Cp48252","CpC231","CpCIP5397","CpE19","CpE56","CpFRC41","CpI19","CpI37","CpMB14","CpMEX1","CpMEX25","CpMEX30","CpMEX9","CpN1","CpP54B96","CpPA01","CpPO222","CpVD57"	0.0815786	0.08155	8.68831	0.0815867	0.08155	8.68835	258	0
Cp1002B_1736	NA	NA	NA	1	29	Cp1002B,"Cp162","Cp258","Cp262","Cp267","Cp29156","Cp31","Cp32","Cp33","Cp36","Cp48","Cp48252","CpC231","CpCIP5397","CpE19","CpE56","CpFRC41","CpI19","CpI37","CpMB14","CpMEX1","CpMEX25","CpMEX30","CpMEX9","CpN1","CpP54B96","CpPA01","CpPO222","CpVD57"	0.04209	0.04209	6.98693	0.0420996	0.04209	6.98694	258	0
Cp1002B_1168	NA	NA	NA	1	29	Cp1002B,"Cp162","Cp258","Cp262","Cp267","Cp29156","Cp31","Cp32","Cp33","Cp36","Cp48","Cp48252","CpC231","CpCIP5397","CpE19","CpE56","CpFRC41","CpI19","CpI37","CpMB14","CpMEX1","CpMEX25","CpMEX30","CpMEX9","CpN1","CpP54B96","CpPA01","CpPO222","CpVD57"	0	0		0	0		258	0
Cp1002B_396	NA	NA	NA	1	29	Cp1002B,"Cp162","Cp258","Cp262","Cp267","Cp29156","Cp31","Cp32","Cp33","Cp36","Cp48","Cp48252","CpC231","CpCIP5397","CpE19","CpE56","CpFRC41","CpI19","CpI37","CpMB14","CpMEX1","CpMEX25","CpMEX30","CpMEX9","CpN1","CpP54B96","CpPA01","CpPO222","CpVD57"	0.11766	0.11766	9.15953	0.11766	0.11766	9.15965	258	0
Cp1002B_1154	NA	NA	NA	1	28	Cp1002B,"Cp162","Cp258","Cp262","Cp267","Cp29156","Cp31","Cp32","Cp33","Cp36","Cp48","Cp48252","CpC231","CpCIP5397","CpE19","CpE56","CpFRC41","CpI19","CpI37","CpMB14","CpMEX1","CpMEX25","CpMEX30","CpMEX9","CpN1","CpPA01","CpPO222","CpVD57"	1.16958	1	6.06814	1.00001	1.00001	6.06807	288	0
Cp1002B_41	NA	NA	NA	1	29	Cp1002B,"Cp162","Cp258","Cp262","Cp267","Cp29156","Cp31","Cp32","Cp33","Cp36","Cp48","Cp48252","CpC231","CpCIP5397","CpE19","CpE56","CpFRC41","CpI19","CpI37","CpMB14","CpMEX1","CpMEX25","CpMEX30","CpMEX9","CpN1","CpP54B96","CpPA01","CpPO222","CpVD57"	0.760042	0.31166	2.16715	0.45186	0.31166	2.16715	258	0
Cp1002B_1069	NA	NA	NA	1	29	Cp1002B,"Cp162","Cp258","Cp262","Cp267","Cp29156","Cp31","Cp32","Cp33","Cp36","Cp48","Cp48252","CpC231","CpCIP5397","CpE19","CpE56","CpFRC41","CpI19","CpI37","CpMB14","CpMEX1","CpMEX25","CpMEX30","CpMEX9","CpN1","CpP54B96","CpPA01","CpPO222","CpVD57"	0.09802	0.09802	6.13936	0.098029	0.09802	6.13934	258	0
Cp1002B_858	NA	NA	NA	1	29	Cp1002B,"Cp162","Cp258","Cp262","Cp267","Cp29156","Cp31","Cp32","Cp33","Cp36","Cp48","Cp48252","CpC231","CpCIP5397","CpE19","CpE56","CpFRC41","CpI19","CpI37","CpMB14","CpMEX1","CpMEX25","CpMEX30","CpMEX9","CpN1","CpP54B96","CpPA01","CpPO222","CpVD57"	0.14581	0.14581	1.70005	0.14581	0.14581	1.70005	258	0
Cp1002B_2141	NA	NA	NA	1	29	Cp1002B,"Cp162","Cp258","Cp262","Cp267","Cp29156","Cp31","Cp32","Cp33","Cp36","Cp48","Cp48252","CpC231","CpCIP5397","CpE19","CpE56","CpFRC41","CpI19","CpI37","CpMB14","CpMEX1","CpMEX25","CpMEX30","CpMEX9","CpN1","CpP54B96","CpPA01","CpPO222","CpVD57"	0.48274	0.09784	4.07859	0.2234	0.09784	4.07862	2306	0
Cp1002B_813	NA	NA	NA	1	28	Cp1002B,"Cp162","Cp258","Cp262","Cp267","Cp29156","Cp31","Cp32","Cp33","Cp36","Cp48","Cp48252","CpC231","CpCIP5397","CpE19","CpE56","CpFRC41","CpI19","CpI37","CpMB14","CpMEX25","CpMEX30","CpMEX9","CpN1","CpP54B96","CpPA01","CpPO222","CpVD57"	0.637013	0.1744	2.30504	0.3426	0.17439	2.30505	258	0
Cp1002B_706	NA	NA	NA	1	29	Cp1002B,"Cp162","Cp258","Cp262","Cp267","Cp29156","Cp31","Cp32","Cp33","Cp36","Cp48","Cp48252","CpC231","CpCIP5397","CpE19","CpE56","CpFRC41","CpI19","CpI37","CpMB14","CpMEX1","CpMEX25","CpMEX30","CpMEX9","CpN1","CpP54B96","CpPA01","CpPO222","CpVD57"	0.416477	0.41623	2.20191	0.41637	0.41623	2.20193	2306	0
Cp1002B_1801	NA	NA	NA	1	29	Cp1002B,"Cp162","Cp258","Cp262","Cp267","Cp29156","Cp31","Cp32","Cp33","Cp36","Cp48","Cp48252","CpC231","CpCIP5397","CpE19","CpE56","CpFRC41","CpI19","CpI37","CpMB14","CpMEX1","CpMEX25","CpMEX30","CpMEX9","CpN1","CpP54B96","CpPA01","CpPO222","CpVD57"	0.899123	0.490465	1.99831	0.350429	0.27424	2.03566	256	0
Cp1002B_1860	NA	NA	NA	1	29	Cp1002B,"Cp162","Cp258","Cp262","Cp267","Cp29156","Cp31","Cp32","Cp33","Cp36","Cp48","Cp48252","CpC231","CpCIP5397","CpE19","CpE56","CpFRC41","CpI19","CpI37","CpMB14","CpMEX1","CpMEX25","CpMEX30","CpMEX9","CpN1","CpP54B96","CpPA01","CpPO222","CpVD57"	0.0816847	0.07964	6.40007	0.19485	0.08497	6.40115	258	0
Cp1002B_52	NA	NA	NA	1	28	Cp1002B,"Cp162","Cp258","Cp262","Cp267","Cp29156","Cp31","Cp32","Cp33","Cp36","Cp48","Cp48252","CpC231","CpCIP5397","CpE19","CpE56","CpFRC41","CpI19","CpI37","CpMB14","CpMEX1","CpMEX25","CpMEX30","CpMEX9","CpN1","CpPA01","CpPO222","CpVD57"	0.404305	0.40427	7.72271	0.404288	0.40427	7.72271	1282	0
Cp1002B_9	NA	NA	NA	1	29	Cp1002B,"Cp162","Cp258","Cp262","Cp267","Cp29156","Cp31","Cp32","Cp33","Cp36","Cp48","Cp48252","CpC231","CpCIP5397","CpE19","CpE56","CpFRC41","CpI19","CpI37","CpMB14","CpMEX1","CpMEX25","CpMEX30","CpMEX9","CpN1","CpP54B96","CpPA01","CpPO222","CpVD57"	0.05601	0.05601	4.697	0.0562366	0.05601	4.69689	258	0
Cp1002B_1784	NA	NA	NA	1	29	Cp1002B,"Cp162","Cp258","Cp262","Cp267","Cp29156","Cp31","Cp32","Cp33","Cp36","Cp48","Cp48252","CpC231","CpCIP5397","CpE19","CpE56","CpFRC41","CpI19","CpI37","CpMB14","CpMEX1","CpMEX25","CpMEX30","CpMEX9","CpN1","CpP54B96","CpPA01","CpPO222","CpVD57"	0.711998	0.25388	9.27921	0.37511	0.25387	9.27932	258	0
Cp1002B_1303	NA	NA	NA	1	29	Cp1002B,"Cp162","Cp258","Cp262","Cp267","Cp29156","Cp31","Cp32","Cp33","Cp36","Cp48","Cp48252","CpC231","CpCIP5397","CpE19","CpE56","CpFRC41","CpI19","CpI37","CpMB14","CpMEX1","CpMEX25","CpMEX30","CpMEX9","CpN1","CpP54B96","CpPA01","CpPO222","CpVD57"	0.135159	0.13505	3.41485	0.13505	0.13505	3.41487	258	0
Cp1002B_1347	NA	NA	NA	1	29	Cp1002B,"Cp162","Cp258","Cp262","Cp267","Cp29156","Cp31","Cp32","Cp33","Cp36","Cp48","Cp48252","CpC231","CpCIP5397","CpE19","CpE56","CpFRC41","CpI19","CpI37","CpMB14","CpMEX1","CpMEX25","CpMEX30","CpMEX9","CpN1","CpP54B96","CpPA01","CpPO222","CpVD57"	0.234291	0.23412	6.55095	0.234135	0.23412	6.55102	2306	0
Cp1002B_1554	NA	NA	NA	1	29	Cp1002B,"Cp162","Cp258","Cp262","Cp267","Cp29156","Cp31","Cp32","Cp33","Cp36","Cp48","Cp48252","CpC231","CpCIP5397","CpE19","CpE56","CpFRC41","CpI19","CpI37","CpMB14","CpMEX1","CpMEX25","CpMEX30","CpMEX9","CpN1","CpP54B96","CpPA01","CpPO222","CpVD57"	0.495667	0.12182	8.54478	0.17512	0.12183	8.54482	258	0
Cp1002B_1404	NA	NA	NA	1	29	Cp1002B,"Cp162","Cp258","Cp262","Cp267","Cp29156","Cp31","Cp32","Cp33","Cp36","Cp48","Cp48252","CpC231","CpCIP5397","CpE19","CpE56","CpFRC41","CpI19","CpI37","CpMB14","CpMEX1","CpMEX25","CpMEX30","CpMEX9","CpN1","CpP54B96","CpPA01","CpPO222","CpVD57"	1.81614	0.15801	4.85804	0.15826	0.15824	4.93382	256	0
Cp1002B_2121	NA	NA	NA	1	29	Cp1002B,"Cp162","Cp258","Cp262","Cp267","Cp29156","Cp31","Cp32","Cp33","Cp36","Cp48","Cp48252","CpC231","CpCIP5397","CpE19","CpE56","CpFRC41","CpI19","CpI37","CpMB14","CpMEX1","CpMEX25","CpMEX30","CpMEX9","CpN1","CpP54B96","CpPA01","CpPO222","CpVD57"	0.11059	0.11059		0.11059	0.11059		258	0
Cp1002B_1373	NA	NA	NA	1	29	Cp1002B,"Cp162","Cp258","Cp262","Cp267","Cp29156","Cp31","Cp32","Cp33","Cp36","Cp48","Cp48252","CpC231","CpCIP5397","CpE19","CpE56","CpFRC41","CpI19","CpI37","CpMB14","CpMEX1","CpMEX25","CpMEX30","CpMEX9","CpN1","CpP54B96","CpPA01","CpPO222","CpVD57"	0.99928	0.45314	6.56387	0.55366	0.45314	6.56389	2304	0
Cp1002B_949	NA	NA	NA	1	29	Cp1002B,"Cp162","Cp258","Cp262","Cp267","Cp29156","Cp31","Cp32","Cp33","Cp36","Cp48","Cp48252","CpC231","CpCIP5397","CpE19","CpE56","CpFRC41","CpI19","CpI37","CpMB14","CpMEX1","CpMEX25","CpMEX30","CpMEX9","CpN1","CpP54B96","CpPA01","CpPO222","CpVD57"	0.41677	0.41675	4.84768	0.416789	0.41676	4.84768	258	0
Cp1002B_1619	NA	NA	NA	1	29	Cp1002B,"Cp162","Cp258","Cp262","Cp267","Cp29156","Cp31","Cp32","Cp33","Cp36","Cp48","Cp48252","CpC231","CpCIP5397","CpE19","CpE56","CpFRC41","CpI19","CpI37","CpMB14","CpMEX1","CpMEX25","CpMEX30","CpMEX9","CpN1","CpP54B96","CpPA01","CpPO222","CpVD57"	0.139	0.139		0.139	0.139		258	0
Cp1002B_375	NA	NA	NA	1	29	Cp1002B,"Cp162","Cp258","Cp262","Cp267","Cp29156","Cp31","Cp32","Cp33","Cp36","Cp48","Cp48252","CpC231","CpCIP5397","CpE19","CpE56","CpFRC41","CpI19","CpI37","CpMB14","CpMEX1","CpMEX25","CpMEX30","CpMEX9","CpN1","CpP54B96","CpPA01","CpPO222","CpVD57"	0.11631	0.11631		0.11678	0.11678		258	0
Cp1002B_806	NA	NA	NA	1	29	Cp1002B,"Cp162","Cp258","Cp262","Cp267","Cp29156","Cp31","Cp32","Cp33","Cp36","Cp48","Cp48252","CpC231","CpCIP5397","CpE19","CpE56","CpFRC41","CpI19","CpI37","CpMB14","CpMEX1","CpMEX25","CpMEX30","CpMEX9","CpN1","CpP54B96","CpPA01","CpPO222","CpVD57"	0.450297	0.23134	1.87932	0.34534	0.23134	1.87931	2306	0
Cp1002B_1749	NA	NA	NA	1	29	Cp1002B,"Cp162","Cp258","Cp262","Cp267","Cp29156","Cp31","Cp32","Cp33","Cp36","Cp48","Cp48252","CpC231","CpCIP5397","CpE19","CpE56","CpFRC41","CpI19","CpI37","CpMB14","CpMEX1","CpMEX25","CpMEX30","CpMEX9","CpN1","CpP54B96","CpPA01","CpPO222","CpVD57"	1.73062	0.2153	4.3764	0.49266	0.2153	4.37641	256	0
Cp1002B_1304	NA	NA	NA	1	29	Cp1002B,"Cp162","Cp258","Cp262","Cp267","Cp29156","Cp31","Cp32","Cp33","Cp36","Cp48","Cp48252","CpC231","CpCIP5397","CpE19","CpE56","CpFRC41","CpI19","CpI37","CpMB14","CpMEX1","CpMEX25","CpMEX30","CpMEX9","CpN1","CpP54B96","CpPA01","CpPO222","CpVD57"	0.227503	0.22745	9.34297	0.227465	0.22745	9.34282	258	0
Cp1002B_520	NA	NA	NA	1	29	Cp1002B,"Cp162","Cp258","Cp262","Cp267","Cp29156","Cp31","Cp32","Cp33","Cp36","Cp48","Cp48252","CpC231","CpCIP5397","CpE19","CpE56","CpFRC41","CpI19","CpI37","CpMB14","CpMEX1","CpMEX25","CpMEX30","CpMEX9","CpN1","CpP54B96","CpPA01","CpPO222","CpVD57"	0.288212	0.28816		0.28471	0.28471		258	0
Cp1002B_47	NA	NA	NA	1	28	Cp1002B,"Cp162","Cp258","Cp262","Cp267","Cp29156","Cp31","Cp32","Cp33","Cp36","Cp48","Cp48252","CpC231","CpCIP5397","CpE19","CpE56","CpFRC41","CpI19","CpI37","CpMB14","CpMEX1","CpMEX25","CpMEX9","CpN1","CpP54B96","CpPA01","CpPO222","CpVD57"	0.50546	0.50546		0.50546	0.50546		258	0
Cp1002B_304	NA	NA	NA	1	29	Cp1002B,"Cp162","Cp258","Cp262","Cp267","Cp29156","Cp31","Cp32","Cp33","Cp36","Cp48","Cp48252","CpC231","CpCIP5397","CpE19","CpE56","CpFRC41","CpI19","CpI37","CpMB14","CpMEX1","CpMEX25","CpMEX30","CpMEX9","CpN1","CpP54B96","CpPA01","CpPO222","CpVD57"	0.998109	0.47752	6.62048	0.59306	0.47751	6.62048	256	0
Cp1002B_932	NA	NA	NA	1	29	Cp1002B,"Cp162","Cp258","Cp262","Cp267","Cp29156","Cp31","Cp32","Cp33","Cp36","Cp48","Cp48252","CpC231","CpCIP5397","CpE19","CpE56","CpFRC41","CpI19","CpI37","CpMB14","CpMEX1","CpMEX25","CpMEX30","CpMEX9","CpN1","CpP54B96","CpPA01","CpPO222","CpVD57"	0.44886	0.44886	5.0776	0.448882	0.44886	5.07757	258	0
Cp1002B_1058	NA	NA	NA	1	29	Cp1002B,"Cp162","Cp258","Cp262","Cp267","Cp29156","Cp31","Cp32","Cp33","Cp36","Cp48","Cp48252","CpC231","CpCIP5397","CpE19","CpE56","CpFRC41","CpI19","CpI37","CpMB14","CpMEX1","CpMEX25","CpMEX30","CpMEX9","CpN1","CpP54B96","CpPA01","CpPO222","CpVD57"	0.99995	0.27415	4.94358	0.26439	0.26439	4.86795	256	0
Cp1002B_113	NA	NA	NA	1	29	Cp1002B,"Cp162","Cp258","Cp262","Cp267","Cp29156","Cp31","Cp32","Cp33","Cp36","Cp48","Cp48252","CpC231","CpCIP5397","CpE19","CpE56","CpFRC41","CpI19","CpI37","CpMB14","CpMEX1","CpMEX25","CpMEX30","CpMEX9","CpN1","CpP54B96","CpPA01","CpPO222","CpVD57"	0.05824	0.05824	5.32734	0.0582777	0.05824	5.32733	258	0
Cp1002B_2088	NA	NA	NA	1	29	Cp1002B,"Cp162","Cp258","Cp262","Cp267","Cp29156","Cp31","Cp32","Cp33","Cp36","Cp48","Cp48252","CpC231","CpCIP5397","CpE19","CpE56","CpFRC41","CpI19","CpI37","CpMB14","CpMEX1","CpMEX25","CpMEX30","CpMEX9","CpN1","CpP54B96","CpPA01","CpPO222","CpVD57"	0.0245252	0.02446	2.67489	0.02446	0.02446	2.67477	258	0
Cp1002B_219	NA	NA	NA	1	28	Cp1002B,"Cp162","Cp258","Cp267","Cp29156","Cp31","Cp32","Cp33","Cp36","Cp48","Cp48252","CpC231","CpCIP5397","CpE19","CpE56","CpFRC41","CpI19","CpI37","CpMB14","CpMEX1","CpMEX25","CpMEX30","CpMEX9","CpN1","CpP54B96","CpPA01","CpPO222","CpVD57"	0.20668	0.20668	6.3643	0.206688	0.20668	6.36431	258	0
Cp1002B_1595	NA	NA	NA	1	29	Cp1002B,"Cp162","Cp258","Cp262","Cp267","Cp29156","Cp31","Cp32","Cp33","Cp36","Cp48","Cp48252","CpC231","CpCIP5397","CpE19","CpE56","CpFRC41","CpI19","CpI37","CpMB14","CpMEX1","CpMEX25","CpMEX30","CpMEX9","CpN1","CpP54B96","CpPA01","CpPO222","CpVD57"	0.49134	0.49134	5.48751	0.49136	0.49134	5.48749	258	0
Cp1002B_1629	NA	NA	NA	1	29	Cp1002B,"Cp162","Cp258","Cp262","Cp267","Cp29156","Cp31","Cp32","Cp33","Cp36","Cp48","Cp48252","CpC231","CpCIP5397","CpE19","CpE56","CpFRC41","CpI19","CpI37","CpMB14","CpMEX1","CpMEX25","CpMEX30","CpMEX9","CpN1","CpP54B96","CpPA01","CpPO222","CpVD57"	0.137923	0.1379		0.137909	0.1379		258	0
Cp1002B_119	NA	NA	NA	1	29	Cp1002B,"Cp162","Cp258","Cp262","Cp267","Cp29156","Cp31","Cp32","Cp33","Cp36","Cp48","Cp48252","CpC231","CpCIP5397","CpE19","CpE56","CpFRC41","CpI19","CpI37","CpMB14","CpMEX1","CpMEX25","CpMEX30","CpMEX9","CpN1","CpP54B96","CpPA01","CpPO222","CpVD57"	0.82414	0.214082	5.02557	0.917758	0.214072	5.02559	258	0
Cp1002B_1406	NA	NA	NA	1	29	Cp1002B,"Cp162","Cp258","Cp262","Cp267","Cp29156","Cp31","Cp32","Cp33","Cp36","Cp48","Cp48252","CpC231","CpCIP5397","CpE19","CpE56","CpFRC41","CpI19","CpI37","CpMB14","CpMEX1","CpMEX25","CpMEX30","CpMEX9","CpN1","CpP54B96","CpPA01","CpPO222","CpVD57"	0.379942	0.37985	1.66209	0.379869	0.37985	1.66212	258	0
Cp1002B_890	NA	NA	NA	1	29	Cp1002B,"Cp162","Cp258","Cp262","Cp267","Cp29156","Cp31","Cp32","Cp33","Cp36","Cp48","Cp48252","CpC231","CpCIP5397","CpE19","CpE56","CpFRC41","CpI19","CpI37","CpMB14","CpMEX1","CpMEX25","CpMEX30","CpMEX9","CpN1","CpP54B96","CpPA01","CpPO222","CpVD57"	0.421904	0.13271		0.27183	0.13272		258	0
Cp1002B_557	NA	NA	NA	1	29	Cp1002B,"Cp162","Cp258","Cp262","Cp267","Cp29156","Cp31","Cp32","Cp33","Cp36","Cp48","Cp48252","CpC231","CpCIP5397","CpE19","CpE56","CpFRC41","CpI19","CpI37","CpMB14","CpMEX1","CpMEX25","CpMEX30","CpMEX9","CpN1","CpP54B96","CpPA01","CpPO222","CpVD57"	0.937798	0.475457	1.99939	0.471317	0.357604	1.99786	256	0
Cp1002B_1944	NA	NA	NA	1	29	Cp1002B,"Cp162","Cp258","Cp262","Cp267","Cp29156","Cp31","Cp32","Cp33","Cp36","Cp48","Cp48252","CpC231","CpCIP5397","CpE19","CpE56","CpFRC41","CpI19","CpI37","CpMB14","CpMEX1","CpMEX25","CpMEX30","CpMEX9","CpN1","CpP54B96","CpPA01","CpPO222","CpVD57"	0.28945	0.05365	7.34791	0.95628	0.05365	7.34796	258	0
Cp1002B_152	NA	NA	NA	1	29	Cp1002B,"Cp162","Cp258","Cp262","Cp267","Cp29156","Cp31","Cp32","Cp33","Cp36","Cp48","Cp48252","CpC231","CpCIP5397","CpE19","CpE56","CpFRC41","CpI19","CpI37","CpMB14","CpMEX1","CpMEX25","CpMEX30","CpMEX9","CpN1","CpP54B96","CpPA01","CpPO222","CpVD57"	0.461674	0.46127	5.48975	0.461297	0.46127	5.48969	258	0
Cp1002B_660	NA	NA	NA	1	29	Cp1002B,"Cp162","Cp258","Cp262","Cp267","Cp29156","Cp31","Cp32","Cp33","Cp36","Cp48","Cp48252","CpC231","CpCIP5397","CpE19","CpE56","CpFRC41","CpI19","CpI37","CpMB14","CpMEX1","CpMEX25","CpMEX30","CpMEX9","CpN1","CpP54B96","CpPA01","CpPO222","CpVD57"	0.556489	0.15781	6.49256	0.28768	0.15782	6.49249	258	0
Cp1002B_1221	NA	NA	NA	1	29	Cp1002B,"Cp162","Cp258","Cp262","Cp267","Cp29156","Cp31","Cp32","Cp33","Cp36","Cp48","Cp48252","CpC231","CpCIP5397","CpE19","CpE56","CpFRC41","CpI19","CpI37","CpMB14","CpMEX1","CpMEX25","CpMEX30","CpMEX9","CpN1","CpP54B96","CpPA01","CpPO222","CpVD57"	0.249669	0.24965	7.302	0.249658	0.24965	7.30202	2306	0
Cp1002B_1222	NA	NA	NA	1	29	Cp1002B,"Cp162","Cp258","Cp262","Cp267","Cp29156","Cp31","Cp32","Cp33","Cp36","Cp48","Cp48252","CpC231","CpCIP5397","CpE19","CpE56","CpFRC41","CpI19","CpI37","CpMB14","CpMEX1","CpMEX25","CpMEX30","CpMEX9","CpN1","CpP54B96","CpPA01","CpPO222","CpVD57"	0.20694	0.20694	4.61169	0.20694	0.20694	4.61168	258	0
Cp1002B_1050	NA	NA	NA	1	29	Cp1002B,"Cp162","Cp258","Cp262","Cp267","Cp29156","Cp31","Cp32","Cp33","Cp36","Cp48","Cp48252","CpC231","CpCIP5397","CpE19","CpE56","CpFRC41","CpI19","CpI37","CpMB14","CpMEX1","CpMEX25","CpMEX30","CpMEX9","CpN1","CpP54B96","CpPA01","CpPO222","CpVD57"	0.244072	0.233539	6.56051	2e-05	0	0.25739	258	0
Cp1002B_1794	NA	NA	NA	1	14	Cp1002B,"Cp267","Cp29156","Cp48252","CpC231","CpFRC41","CpI19","CpMEX25","CpMEX9","CpN1","CpP54B96","CpPA01","CpPO222","CpVD57"	0.947842	0.476174	2	0.540226	0.42919	2	256	0
Cp1002B_2144	NA	NA	NA	1	27	Cp1002B,"Cp258","Cp262","Cp267","Cp29156","Cp31","Cp32","Cp33","Cp36","Cp48","Cp48252","CpC231","CpCIP5397","CpE19","CpE56","CpFRC41","CpI19","CpMB14","CpMEX1","CpMEX25","CpMEX30","CpMEX9","CpN1","CpP54B96","CpPA01","CpPO222","CpVD57"	0.661613	0.24837	3.24223	0.39347	0.24837	3.24179	258	0
Cp1002B_1845	NA	NA	NA	1	29	Cp1002B,"Cp162","Cp258","Cp262","Cp267","Cp29156","Cp31","Cp32","Cp33","Cp36","Cp48","Cp48252","CpC231","CpCIP5397","CpE19","CpE56","CpFRC41","CpI19","CpI37","CpMB14","CpMEX1","CpMEX25","CpMEX30","CpMEX9","CpN1","CpP54B96","CpPA01","CpPO222","CpVD57"	0.465785	0.11951	4.09036	0.99996	0.11951	4.09036	258	0
Cp1002B_1772	NA	NA	NA	1	29	Cp1002B,"Cp162","Cp258","Cp262","Cp267","Cp29156","Cp31","Cp32","Cp33","Cp36","Cp48","Cp48252","CpC231","CpCIP5397","CpE19","CpE56","CpFRC41","CpI19","CpI37","CpMB14","CpMEX1","CpMEX25","CpMEX30","CpMEX9","CpN1","CpP54B96","CpPA01","CpPO222","CpVD57"	0.0404074	0.04038	5.92505	0.04038	0.04038	5.9251	258	0
Cp1002B_58	NA	NA	NA	1	29	Cp1002B,"Cp162","Cp258","Cp262","Cp267","Cp29156","Cp31","Cp32","Cp33","Cp36","Cp48","Cp48252","CpC231","CpCIP5397","CpE19","CpE56","CpFRC41","CpI19","CpI37","CpMB14","CpMEX1","CpMEX25","CpMEX30","CpMEX9","CpN1","CpP54B96","CpPA01","CpPO222","CpVD57"	0.670211	0.27469		0.40508	0.27469		258	0
Cp1002B_289	NA	NA	NA	1	29	Cp1002B,"Cp162","Cp258","Cp262","Cp267","Cp29156","Cp31","Cp32","Cp33","Cp36","Cp48","Cp48252","CpC231","CpCIP5397","CpE19","CpE56","CpFRC41","CpI19","CpI37","CpMB14","CpMEX1","CpMEX25","CpMEX30","CpMEX9","CpN1","CpP54B96","CpPA01","CpPO222","CpVD57"	0.24316	0.24316		0.243198	0.24316		258	0
Cp1002B_559	NA	NA	NA	1	29	Cp1002B,"Cp162","Cp258","Cp262","Cp267","Cp29156","Cp31","Cp32","Cp33","Cp36","Cp48","Cp48252","CpC231","CpCIP5397","CpE19","CpE56","CpFRC41","CpI19","CpI37","CpMB14","CpMEX1","CpMEX25","CpMEX30","CpMEX9","CpN1","CpP54B96","CpPA01","CpPO222","CpVD57"	0.828241	0.41769	3.42852	0.54393	0.41769	3.42859	258	0
Cp1002B_1859	NA	NA	NA	1	29	Cp1002B,"Cp162","Cp258","Cp262","Cp267","Cp29156","Cp31","Cp32","Cp33","Cp36","Cp48","Cp48252","CpC231","CpCIP5397","CpE19","CpE56","CpFRC41","CpI19","CpI37","CpMB14","CpMEX1","CpMEX25","CpMEX30","CpMEX9","CpN1","CpP54B96","CpPA01","CpPO222","CpVD57"	0.05757	0.05757	5.19938	0.0575888	0.05757	5.19938	258	0
Cp1002B_2044	NA	NA	NA	1	29	Cp1002B,"Cp162","Cp258","Cp262","Cp267","Cp29156","Cp31","Cp32","Cp33","Cp36","Cp48","Cp48252","CpC231","CpCIP5397","CpE19","CpE56","CpFRC41","CpI19","CpI37","CpMB14","CpMEX1","CpMEX25","CpMEX30","CpMEX9","CpN1","CpP54B96","CpPA01","CpPO222","CpVD57"	0.150562	0.15054	6.04874	0.150548	0.15054	6.04873	258	0
Cp1002B_953	NA	NA	NA	1	29	Cp1002B,"Cp162","Cp258","Cp262","Cp267","Cp29156","Cp31","Cp32","Cp33","Cp36","Cp48","Cp48252","CpC231","CpCIP5397","CpE19","CpE56","CpFRC41","CpI19","CpI37","CpMB14","CpMEX1","CpMEX25","CpMEX30","CpMEX9","CpN1","CpP54B96","CpPA01","CpPO222","CpVD57"	0.0567346	0.05669	2.13423	0.0566994	0.05669	2.13424	258	0
Cp1002B_1065	NA	NA	NA	1	29	Cp1002B,"Cp162","Cp258","Cp262","Cp267","Cp29156","Cp31","Cp32","Cp33","Cp36","Cp48","Cp48252","CpC231","CpCIP5397","CpE19","CpE56","CpFRC41","CpI19","CpI37","CpMB14","CpMEX1","CpMEX25","CpMEX30","CpMEX9","CpN1","CpP54B96","CpPA01","CpPO222","CpVD57"	0.710678	0.28803	5.65753	0.4135	0.28802	5.65755	258	0
Cp1002B_345	NA	NA	NA	1	29	Cp1002B,"Cp162","Cp258","Cp262","Cp267","Cp29156","Cp31","Cp32","Cp33","Cp36","Cp48","Cp48252","CpC231","CpCIP5397","CpE19","CpE56","CpFRC41","CpI19","CpI37","CpMB14","CpMEX1","CpMEX25","CpMEX30","CpMEX9","CpN1","CpP54B96","CpPA01","CpPO222","CpVD57"	0	0		0	0		258	0
Cp1002B_5	NA	NA	NA	1	29	Cp1002B,"Cp162","Cp258","Cp262","Cp267","Cp29156","Cp31","Cp32","Cp33","Cp36","Cp48","Cp48252","CpC231","CpCIP5397","CpE19","CpE56","CpFRC41","CpI19","CpI37","CpMB14","CpMEX1","CpMEX25","CpMEX30","CpMEX9","CpN1","CpP54B96","CpPA01","CpPO222","CpVD57"	0.0263983	0.02628	8.53601	0.02627	0.02627	8.53616	258	0
Cp1002B_1029	NA	NA	NA	1	29	Cp1002B,"Cp162","Cp258","Cp262","Cp267","Cp29156","Cp31","Cp32","Cp33","Cp36","Cp48","Cp48252","CpC231","CpCIP5397","CpE19","CpE56","CpFRC41","CpI19","CpI37","CpMB14","CpMEX1","CpMEX25","CpMEX30","CpMEX9","CpN1","CpP54B96","CpPA01","CpPO222","CpVD57"	0	0	1.16151	0	0	1.16151	258	0
Cp1002B_1682	NA	NA	NA	1	29	Cp1002B,"Cp162","Cp258","Cp262","Cp267","Cp29156","Cp31","Cp32","Cp33","Cp36","Cp48","Cp48252","CpC231","CpCIP5397","CpE19","CpE56","CpFRC41","CpI19","CpI37","CpMB14","CpMEX1","CpMEX25","CpMEX30","CpMEX9","CpN1","CpP54B96","CpPA01","CpPO222","CpVD57"	0.339328	0.33931	5.71356	0.33932	0.33932	5.71361	258	0
Cp1002B_1674	NA	NA	NA	1	29	Cp1002B,"Cp162","Cp258","Cp262","Cp267","Cp29156","Cp31","Cp32","Cp33","Cp36","Cp48","Cp48252","CpC231","CpCIP5397","CpE19","CpE56","CpFRC41","CpI19","CpI37","CpMB14","CpMEX1","CpMEX25","CpMEX30","CpMEX9","CpN1","CpP54B96","CpPA01","CpPO222","CpVD57"	0.437678	0.43749	8.16931	0.437546	0.43749	8.16909	258	0
Cp1002B_1520	NA	NA	NA	1	29	Cp1002B,"Cp162","Cp258","Cp262","Cp267","Cp29156","Cp31","Cp32","Cp33","Cp36","Cp48","Cp48252","CpC231","CpCIP5397","CpE19","CpE56","CpFRC41","CpI19","CpI37","CpMB14","CpMEX1","CpMEX25","CpMEX30","CpMEX9","CpN1","CpP54B96","CpPA01","CpPO222","CpVD57"	0.59798	0.26113	4.70051	0.42013	0.26112	4.70066	2306	0
Cp1002B_1700	NA	NA	NA	1	29	Cp1002B,"Cp162","Cp258","Cp262","Cp267","Cp29156","Cp31","Cp32","Cp33","Cp36","Cp48","Cp48252","CpC231","CpCIP5397","CpE19","CpE56","CpFRC41","CpI19","CpI37","CpMB14","CpMEX1","CpMEX25","CpMEX30","CpMEX9","CpN1","CpP54B96","CpPA01","CpPO222","CpVD57"	0.04211	0.04211		0.0421196	0.04211		258	0
Cp1002B_2166	NA	NA	NA	1	29	Cp1002B,"Cp162","Cp258","Cp262","Cp267","Cp29156","Cp31","Cp32","Cp33","Cp36","Cp48","Cp48252","CpC231","CpCIP5397","CpE19","CpE56","CpFRC41","CpI19","CpI37","CpMB14","CpMEX1","CpMEX25","CpMEX30","CpMEX9","CpN1","CpP54B96","CpPA01","CpPO222","CpVD57"	0.24854	0.24854	8.49217	0.24855	0.24855	8.49226	258	0
Cp1002B_1401	NA	NA	NA	1	29	Cp1002B,"Cp162","Cp258","Cp262","Cp267","Cp29156","Cp31","Cp32","Cp33","Cp36","Cp48","Cp48252","CpC231","CpCIP5397","CpE19","CpE56","CpFRC41","CpI19","CpI37","CpMB14","CpMEX1","CpMEX25","CpMEX30","CpMEX9","CpN1","CpP54B96","CpPA01","CpPO222","CpVD57"	0.450739	0.11924	3.51716	0.23555	0.11924	3.51689	258	0
Cp1002B_756	NA	NA	NA	1	29	Cp1002B,"Cp162","Cp258","Cp262","Cp267","Cp29156","Cp31","Cp32","Cp33","Cp36","Cp48","Cp48252","CpC231","CpCIP5397","CpE19","CpE56","CpFRC41","CpI19","CpI37","CpMB14","CpMEX1","CpMEX25","CpMEX30","CpMEX9","CpN1","CpP54B96","CpPA01","CpPO222","CpVD57"	0.478961	0.11403	4.76523	0.2321	0.11403	4.76527	258	0
Cp1002B_1728	NA	NA	NA	1	29	Cp1002B,"Cp162","Cp258","Cp262","Cp267","Cp29156","Cp31","Cp32","Cp33","Cp36","Cp48","Cp48252","CpC231","CpCIP5397","CpE19","CpE56","CpFRC41","CpI19","CpI37","CpMB14","CpMEX1","CpMEX25","CpMEX30","CpMEX9","CpN1","CpP54B96","CpPA01","CpPO222","CpVD57"	0	0	2.47503	0	0	2.47501	258	0
Cp1002B_1136	NA	NA	NA	1	29	Cp1002B,"Cp162","Cp258","Cp262","Cp267","Cp29156","Cp31","Cp32","Cp33","Cp36","Cp48","Cp48252","CpC231","CpCIP5397","CpE19","CpE56","CpFRC41","CpI19","CpI37","CpMB14","CpMEX1","CpMEX25","CpMEX30","CpMEX9","CpN1","CpP54B96","CpPA01","CpPO222","CpVD57"	1.00162	1	5.98462	1.00001	1.00001	5.98454	288	0
Cp1002B_1231	NA	NA	NA	1	29	Cp1002B,"Cp162","Cp258","Cp262","Cp267","Cp29156","Cp31","Cp32","Cp33","Cp36","Cp48","Cp48252","CpC231","CpCIP5397","CpE19","CpE56","CpFRC41","CpI19","CpI37","CpMB14","CpMEX1","CpMEX25","CpMEX30","CpMEX9","CpN1","CpP54B96","CpPA01","CpPO222","CpVD57"	0.16456	0.16456	2.58355	0.164568	0.16456	2.58355	258	0
Cp1002B_593	NA	NA	NA	1	29	Cp1002B,"Cp162","Cp258","Cp262","Cp267","Cp29156","Cp31","Cp32","Cp33","Cp36","Cp48","Cp48252","CpC231","CpCIP5397","CpE19","CpE56","CpFRC41","CpI19","CpI37","CpMB14","CpMEX1","CpMEX25","CpMEX30","CpMEX9","CpN1","CpP54B96","CpPA01","CpPO222","CpVD57"	0.08348	0.08344		0.08344	0.08344		258	0
Cp1002B_849	NA	NA	NA	1	29	Cp1002B,"Cp162","Cp258","Cp262","Cp267","Cp29156","Cp31","Cp32","Cp33","Cp36","Cp48","Cp48252","CpC231","CpCIP5397","CpE19","CpE56","CpFRC41","CpI19","CpI37","CpMB14","CpMEX1","CpMEX25","CpMEX30","CpMEX9","CpN1","CpP54B96","CpPA01","CpPO222","CpVD57"	0.521791	0.0817	3.38785	0.18309	0.0817	3.38786	258	0
Cp1002B_324	NA	NA	NA	1	29	Cp1002B,"Cp162","Cp258","Cp262","Cp267","Cp29156","Cp31","Cp32","Cp33","Cp36","Cp48","Cp48252","CpC231","CpCIP5397","CpE19","CpE56","CpFRC41","CpI19","CpI37","CpMB14","CpMEX1","CpMEX25","CpMEX30","CpMEX9","CpN1","CpP54B96","CpPA01","CpPO222","CpVD57"	0.12366	0.12366	1.16254	0.12367	0.12366	1.16255	258	0
Cp1002B_95	NA	NA	NA	1	17	Cp1002B,"Cp267","Cp29156","Cp48252","CpC231","CpE56","CpFRC41","CpI19","CpMEX1","CpMEX25","CpMEX30","CpMEX9","CpN1","CpP54B96","CpPA01","CpPO222","CpVD57"	0.902758	0.476016	1.99744	1	1	6.32215	256	0
Cp1002B_318	NA	NA	NA	1	29	Cp1002B,"Cp162","Cp258","Cp262","Cp267","Cp29156","Cp31","Cp32","Cp33","Cp36","Cp48","Cp48252","CpC231","CpCIP5397","CpE19","CpE56","CpFRC41","CpI19","CpI37","CpMB14","CpMEX1","CpMEX25","CpMEX30","CpMEX9","CpN1","CpP54B96","CpPA01","CpPO222","CpVD57"	0.04867	0.04867	8.37725	0.0486795	0.04867	8.37724	258	0
Cp1002B_12	NA	NA	NA	1	29	Cp1002B,"Cp162","Cp258","Cp262","Cp267","Cp29156","Cp31","Cp32","Cp33","Cp36","Cp48","Cp48252","CpC231","CpCIP5397","CpE19","CpE56","CpFRC41","CpI19","CpI37","CpMB14","CpMEX1","CpMEX25","CpMEX30","CpMEX9","CpN1","CpP54B96","CpPA01","CpPO222","CpVD57"	0.17662	0.17662		0.176645	0.17662		258	0
Cp1002B_2170	NA	NA	NA	1	29	Cp1002B,"Cp162","Cp258","Cp262","Cp267","Cp29156","Cp31","Cp32","Cp33","Cp36","Cp48","Cp48252","CpC231","CpCIP5397","CpE19","CpE56","CpFRC41","CpI19","CpI37","CpMB14","CpMEX1","CpMEX25","CpMEX30","CpMEX9","CpN1","CpP54B96","CpPA01","CpPO222","CpVD57"	1	0.29608	5.4257	0.29608	0.29608	5.42623	256	0
Cp1002B_864	NA	NA	NA	1	29	Cp1002B,"Cp162","Cp258","Cp262","Cp267","Cp29156","Cp31","Cp32","Cp33","Cp36","Cp48","Cp48252","CpC231","CpCIP5397","CpE19","CpE56","CpFRC41","CpI19","CpI37","CpMB14","CpMEX1","CpMEX25","CpMEX30","CpMEX9","CpN1","CpP54B96","CpPA01","CpPO222","CpVD57"	0.9497	0.10521	2.74762	0.97155	0.10522	2.7477	256	0
Cp1002B_960	NA	NA	NA	1	28	Cp1002B,"Cp162","Cp258","Cp262","Cp267","Cp29156","Cp31","Cp32","Cp33","Cp36","Cp48","Cp48252","CpCIP5397","CpE19","CpE56","CpFRC41","CpI19","CpI37","CpMB14","CpMEX1","CpMEX25","CpMEX30","CpMEX9","CpN1","CpP54B96","CpPA01","CpPO222","CpVD57"	0.582961	0.5829	3.19212	0.582904	0.5829	3.19213	258	0
Cp1002B_1265	NA	NA	NA	1	29	Cp1002B,"Cp162","Cp258","Cp262","Cp267","Cp29156","Cp31","Cp32","Cp33","Cp36","Cp48","Cp48252","CpC231","CpCIP5397","CpE19","CpE56","CpFRC41","CpI19","CpI37","CpMB14","CpMEX1","CpMEX25","CpMEX30","CpMEX9","CpN1","CpP54B96","CpPA01","CpPO222","CpVD57"	0.499804	0.18725	6.67109	0.32155	0.18725	6.67123	258	0
Cp1002B_116	NA	NA	NA	1	29	Cp1002B,"Cp162","Cp258","Cp262","Cp267","Cp29156","Cp31","Cp32","Cp33","Cp36","Cp48","Cp48252","CpC231","CpCIP5397","CpE19","CpE56","CpFRC41","CpI19","CpI37","CpMB14","CpMEX1","CpMEX25","CpMEX30","CpMEX9","CpN1","CpP54B96","CpPA01","CpPO222","CpVD57"	0.406933	0.11717		0.2346	0.11717		2306	0
Cp1002B_270	NA	NA	NA	1	29	Cp1002B,"Cp162","Cp258","Cp262","Cp267","Cp29156","Cp31","Cp32","Cp33","Cp36","Cp48","Cp48252","CpC231","CpCIP5397","CpE19","CpE56","CpFRC41","CpI19","CpI37","CpMB14","CpMEX1","CpMEX25","CpMEX30","CpMEX9","CpN1","CpP54B96","CpPA01","CpPO222","CpVD57"	0.125296	0.12243		0.122455	0.12242		258	0
Cp1002B_2099	NA	NA	NA	1	29	Cp1002B,"Cp162","Cp258","Cp262","Cp267","Cp29156","Cp31","Cp32","Cp33","Cp36","Cp48","Cp48252","CpC231","CpCIP5397","CpE19","CpE56","CpFRC41","CpI19","CpI37","CpMB14","CpMEX1","CpMEX25","CpMEX30","CpMEX9","CpN1","CpP54B96","CpPA01","CpPO222","CpVD57"	0	0	3.94715	0	0	3.94722	258	0
Cp1002B_563	NA	NA	NA	1	29	Cp1002B,"Cp162","Cp258","Cp262","Cp267","Cp29156","Cp31","Cp32","Cp33","Cp36","Cp48","Cp48252","CpC231","CpCIP5397","CpE19","CpE56","CpFRC41","CpI19","CpI37","CpMB14","CpMEX1","CpMEX25","CpMEX30","CpMEX9","CpN1","CpP54B96","CpPA01","CpPO222","CpVD57"	0.139106	0.13908		0.13908	0.13908		258	0
Cp1002B_1832	NA	NA	NA	1	29	Cp1002B,"Cp162","Cp258","Cp262","Cp267","Cp29156","Cp31","Cp32","Cp33","Cp36","Cp48","Cp48252","CpC231","CpCIP5397","CpE19","CpE56","CpFRC41","CpI19","CpI37","CpMB14","CpMEX1","CpMEX25","CpMEX30","CpMEX9","CpN1","CpP54B96","CpPA01","CpPO222","CpVD57"	0.230801	0.23078	6.70849	0.23078	0.23078	6.70846	258	0
Cp1002B_84	NA	NA	NA	1	29	Cp1002B,"Cp162","Cp258","Cp262","Cp267","Cp29156","Cp31","Cp32","Cp33","Cp36","Cp48","Cp48252","CpC231","CpCIP5397","CpE19","CpE56","CpFRC41","CpI19","CpI37","CpMB14","CpMEX1","CpMEX25","CpMEX30","CpMEX9","CpN1","CpP54B96","CpPA01","CpPO222","CpVD57"	0.551429	0.30494	6.50761	0.44878	0.30494	6.50752	258	0
Cp1002B_531	NA	NA	NA	1	29	Cp1002B,"Cp162","Cp258","Cp262","Cp267","Cp29156","Cp31","Cp32","Cp33","Cp36","Cp48","Cp48252","CpC231","CpCIP5397","CpE19","CpE56","CpFRC41","CpI19","CpI37","CpMB14","CpMEX1","CpMEX25","CpMEX30","CpMEX9","CpN1","CpP54B96","CpPA01","CpPO222","CpVD57"	0.17911	0.11872	1.63205	0.12154	0.11872	1.63205	258	0
Cp1002B_61	NA	NA	NA	1	29	Cp1002B,"Cp162","Cp258","Cp262","Cp267","Cp29156","Cp31","Cp32","Cp33","Cp36","Cp48","Cp48252","CpC231","CpCIP5397","CpE19","CpE56","CpFRC41","CpI19","CpI37","CpMB14","CpMEX1","CpMEX25","CpMEX30","CpMEX9","CpN1","CpP54B96","CpPA01","CpPO222","CpVD57"	0	0	0.38286	0	0	0.38286	258	0
Cp1002B_988	NA	NA	NA	1	16	Cp1002B,"Cp267","Cp29156","Cp48252","CpC231","CpE56","CpFRC41","CpI19","CpMEX1","CpMEX25","CpMEX9","CpN1","CpP54B96","CpPA01","CpPO222","CpVD57"	0.752086	0.40583	2	0.51586	0.422158	2	258	0
Cp1002B_1319	NA	NA	NA	1	29	Cp1002B,"Cp162","Cp258","Cp262","Cp267","Cp29156","Cp31","Cp32","Cp33","Cp36","Cp48","Cp48252","CpC231","CpCIP5397","CpE19","CpE56","CpFRC41","CpI19","CpI37","CpMB14","CpMEX1","CpMEX25","CpMEX30","CpMEX9","CpN1","CpP54B96","CpPA01","CpPO222","CpVD57"	0.2544	0.2544		0.99999	0.25474		2306	0
Cp1002B_1884	NA	NA	NA	1	29	Cp1002B,"Cp162","Cp258","Cp262","Cp267","Cp29156","Cp31","Cp32","Cp33","Cp36","Cp48","Cp48252","CpC231","CpCIP5397","CpE19","CpE56","CpFRC41","CpI19","CpI37","CpMB14","CpMEX1","CpMEX25","CpMEX30","CpMEX9","CpN1","CpP54B96","CpPA01","CpPO222","CpVD57"	0.55087	0.23664	4.68697	0.38423	0.23663	4.687	258	0
Cp1002B_763	NA	NA	NA	1	29	Cp1002B,"Cp162","Cp258","Cp262","Cp267","Cp29156","Cp31","Cp32","Cp33","Cp36","Cp48","Cp48252","CpC231","CpCIP5397","CpE19","CpE56","CpFRC41","CpI19","CpI37","CpMB14","CpMEX1","CpMEX25","CpMEX30","CpMEX9","CpN1","CpP54B96","CpPA01","CpPO222","CpVD57"	0.853799	0.85362		0.85364	0.85362		3328	0
Cp1002B_1594	NA	NA	NA	1	29	Cp1002B,"Cp162","Cp258","Cp262","Cp267","Cp29156","Cp31","Cp32","Cp33","Cp36","Cp48","Cp48252","CpC231","CpCIP5397","CpE19","CpE56","CpFRC41","CpI19","CpI37","CpMB14","CpMEX1","CpMEX25","CpMEX30","CpMEX9","CpN1","CpP54B96","CpPA01","CpPO222","CpVD57"	0.195369	0.19535	1.40399	0.195358	0.19535	1.40398	2306	0
Cp1002B_2081	NA	NA	NA	1	29	Cp1002B,"Cp162","Cp258","Cp262","Cp267","Cp29156","Cp31","Cp32","Cp33","Cp36","Cp48","Cp48252","CpC231","CpCIP5397","CpE19","CpE56","CpFRC41","CpI19","CpI37","CpMB14","CpMEX1","CpMEX25","CpMEX30","CpMEX9","CpN1","CpP54B96","CpPA01","CpPO222","CpVD57"	1.24641	1	0.92551	1	1	0.92551	256	0
Cp1002B_1475	NA	NA	NA	1	29	Cp1002B,"Cp162","Cp258","Cp262","Cp267","Cp29156","Cp31","Cp32","Cp33","Cp36","Cp48","Cp48252","CpC231","CpCIP5397","CpE19","CpE56","CpFRC41","CpI19","CpI37","CpMB14","CpMEX1","CpMEX25","CpMEX30","CpMEX9","CpN1","CpP54B96","CpPA01","CpPO222","CpVD57"	0.25652	0.25652	8.16908	0.256535	0.25652	8.16918	258	0
Cp1002B_511	NA	NA	NA	1	29	Cp1002B,"Cp162","Cp258","Cp262","Cp267","Cp29156","Cp31","Cp32","Cp33","Cp36","Cp48","Cp48252","CpC231","CpCIP5397","CpE19","CpE56","CpFRC41","CpI19","CpI37","CpMB14","CpMEX1","CpMEX25","CpMEX30","CpMEX9","CpN1","CpP54B96","CpPA01","CpPO222","CpVD57"	0	0		0	0		258	0
Cp1002B_2201	NA	NA	NA	1	29	Cp1002B,"Cp162","Cp258","Cp262","Cp267","Cp29156","Cp31","Cp32","Cp33","Cp36","Cp48","Cp48252","CpC231","CpCIP5397","CpE19","CpE56","CpFRC41","CpI19","CpI37","CpMB14","CpMEX1","CpMEX25","CpMEX30","CpMEX9","CpN1","CpP54B96","CpPA01","CpPO222","CpVD57"	0.481524	0.48149	5.45404	0.4815	0.48149	5.45404	258	0
Cp1002B_1163	NA	NA	NA	1	29	Cp1002B,"Cp162","Cp258","Cp262","Cp267","Cp29156","Cp31","Cp32","Cp33","Cp36","Cp48","Cp48252","CpC231","CpCIP5397","CpE19","CpE56","CpFRC41","CpI19","CpI37","CpMB14","CpMEX1","CpMEX25","CpMEX30","CpMEX9","CpN1","CpP54B96","CpPA01","CpPO222","CpVD57"	0.101332	0.10131	3.84661	0.101319	0.10131	3.84664	258	0
Cp1002B_862	NA	NA	NA	1	29	Cp1002B,"Cp162","Cp258","Cp262","Cp267","Cp29156","Cp31","Cp32","Cp33","Cp36","Cp48","Cp48252","CpC231","CpCIP5397","CpE19","CpE56","CpFRC41","CpI19","CpI37","CpMB14","CpMEX1","CpMEX25","CpMEX30","CpMEX9","CpN1","CpP54B96","CpPA01","CpPO222","CpVD57"	0.14692	0.14692	6.45594	0.14692	0.14692	6.45596	258	0
Cp1002B_468	NA	NA	NA	1	29	Cp1002B,"Cp162","Cp258","Cp262","Cp267","Cp29156","Cp31","Cp32","Cp33","Cp36","Cp48","Cp48252","CpC231","CpCIP5397","CpE19","CpE56","CpFRC41","CpI19","CpI37","CpMB14","CpMEX1","CpMEX25","CpMEX30","CpMEX9","CpN1","CpP54B96","CpPA01","CpPO222","CpVD57"	0.455194	0.15225	0.63407	0.27392	0.15224	0.63408	258	0
Cp1002B_817	NA	NA	NA	1	29	Cp1002B,"Cp162","Cp258","Cp262","Cp267","Cp29156","Cp31","Cp32","Cp33","Cp36","Cp48","Cp48252","CpC231","CpCIP5397","CpE19","CpE56","CpFRC41","CpI19","CpI37","CpMB14","CpMEX1","CpMEX25","CpMEX30","CpMEX9","CpN1","CpP54B96","CpPA01","CpPO222","CpVD57"	0.09953	0.08358	9.13209	0.19064	0.08358	9.13213	258	0
Cp1002B_2082	NA	NA	NA	1	29	Cp1002B,"Cp162","Cp258","Cp262","Cp267","Cp29156","Cp31","Cp32","Cp33","Cp36","Cp48","Cp48252","CpC231","CpCIP5397","CpE19","CpE56","CpFRC41","CpI19","CpI37","CpMB14","CpMEX1","CpMEX25","CpMEX30","CpMEX9","CpN1","CpP54B96","CpPA01","CpPO222","CpVD57"	0.561558	0.25065	8.32702	0.38737	0.25066	8.32693	258	0
Cp1002B_1135	NA	NA	NA	1	29	Cp1002B,"Cp162","Cp258","Cp262","Cp267","Cp29156","Cp31","Cp32","Cp33","Cp36","Cp48","Cp48252","CpC231","CpCIP5397","CpE19","CpE56","CpFRC41","CpI19","CpI37","CpMB14","CpMEX1","CpMEX25","CpMEX30","CpMEX9","CpN1","CpP54B96","CpPA01","CpPO222","CpVD57"	0.145411	0.14537	4.7419	0.145377	0.14536	4.74189	258	0
Cp1002B_549	NA	NA	NA	1	29	Cp1002B,"Cp162","Cp258","Cp262","Cp267","Cp29156","Cp31","Cp32","Cp33","Cp36","Cp48","Cp48252","CpC231","CpCIP5397","CpE19","CpE56","CpFRC41","CpI19","CpI37","CpMB14","CpMEX1","CpMEX25","CpMEX30","CpMEX9","CpN1","CpP54B96","CpPA01","CpPO222","CpVD57"	0.106428	0.1064	4.34872	0.106418	0.1064	4.3487	258	0
Cp1002B_1478	NA	NA	NA	1	28	Cp1002B,"Cp162","Cp258","Cp262","Cp267","Cp29156","Cp31","Cp32","Cp33","Cp36","Cp48","Cp48252","CpC231","CpCIP5397","CpE56","CpFRC41","CpI19","CpI37","CpMB14","CpMEX1","CpMEX25","CpMEX30","CpMEX9","CpN1","CpP54B96","CpPA01","CpPO222","CpVD57"	0	0		0	0		258	0
Cp1002B_1992	NA	NA	NA	1	29	Cp1002B,"Cp162","Cp258","Cp262","Cp267","Cp29156","Cp31","Cp32","Cp33","Cp36","Cp48","Cp48252","CpC231","CpCIP5397","CpE19","CpE56","CpFRC41","CpI19","CpI37","CpMB14","CpMEX1","CpMEX25","CpMEX30","CpMEX9","CpN1","CpP54B96","CpPA01","CpPO222","CpVD57"	0.591622	0.19324	5.93026	0.33507	0.19325	5.93017	258	0
Cp1002B_1825	NA	NA	NA	1	29	Cp1002B,"Cp162","Cp258","Cp262","Cp267","Cp29156","Cp31","Cp32","Cp33","Cp36","Cp48","Cp48252","CpC231","CpCIP5397","CpE19","CpE56","CpFRC41","CpI19","CpI37","CpMB14","CpMEX1","CpMEX25","CpMEX30","CpMEX9","CpN1","CpP54B96","CpPA01","CpPO222","CpVD57"	0.628627	0.22139	6.72238	0.35724	0.22139	6.72247	258	0
Cp1002B_608	NA	NA	NA	1	29	Cp1002B,"Cp162","Cp258","Cp262","Cp267","Cp29156","Cp31","Cp32","Cp33","Cp36","Cp48","Cp48252","CpC231","CpCIP5397","CpE19","CpE56","CpFRC41","CpI19","CpI37","CpMB14","CpMEX1","CpMEX25","CpMEX30","CpMEX9","CpN1","CpP54B96","CpPA01","CpPO222","CpVD57"	0.0819918	0.08192	5.50856	0.0819567	0.08192	5.50859	258	0
Cp1002B_94	NA	NA	NA	1	29	Cp1002B,"Cp162","Cp258","Cp262","Cp267","Cp29156","Cp31","Cp32","Cp33","Cp36","Cp48","Cp48252","CpC231","CpCIP5397","CpE19","CpE56","CpFRC41","CpI19","CpI37","CpMB14","CpMEX1","CpMEX25","CpMEX30","CpMEX9","CpN1","CpP54B96","CpPA01","CpPO222","CpVD57"	0.51747	0.16063		0.30207	0.16064		258	0
Cp1002B_492	NA	NA	NA	1	29	Cp1002B,"Cp162","Cp258","Cp262","Cp267","Cp29156","Cp31","Cp32","Cp33","Cp36","Cp48","Cp48252","CpC231","CpCIP5397","CpE19","CpE56","CpFRC41","CpI19","CpI37","CpMB14","CpMEX1","CpMEX25","CpMEX30","CpMEX9","CpN1","CpP54B96","CpPA01","CpPO222","CpVD57"	0.13247	0.13247		0.13247	0.13247		258	0
Cp1002B_987	NA	NA	NA	1	17	Cp1002B,"Cp267","Cp29156","Cp48252","CpC231","CpE56","CpFRC41","CpI19","CpMEX1","CpMEX25","CpMEX30","CpMEX9","CpN1","CpP54B96","CpPA01","CpPO222","CpVD57"	0.27563	0.27563	0.0001	0.27563	0.27563	0.0001	1282	0
Cp1002B_1893	NA	NA	NA	1	29	Cp1002B,"Cp162","Cp258","Cp262","Cp267","Cp29156","Cp31","Cp32","Cp33","Cp36","Cp48","Cp48252","CpC231","CpCIP5397","CpE19","CpE56","CpFRC41","CpI19","CpI37","CpMB14","CpMEX1","CpMEX25","CpMEX30","CpMEX9","CpN1","CpP54B96","CpPA01","CpPO222","CpVD57"	0	0		0	0		258	0
Cp1002B_1757	NA	NA	NA	1	29	Cp1002B,"Cp162","Cp258","Cp262","Cp267","Cp29156","Cp31","Cp32","Cp33","Cp36","Cp48","Cp48252","CpC231","CpCIP5397","CpE19","CpE56","CpFRC41","CpI19","CpI37","CpMB14","CpMEX1","CpMEX25","CpMEX30","CpMEX9","CpN1","CpP54B96","CpPA01","CpPO222","CpVD57"	0.06694	0.06694	2.9178	0.06694	0.06694	2.9178	258	0
Cp1002B_369	NA	NA	NA	1	29	Cp1002B,"Cp162","Cp258","Cp262","Cp267","Cp29156","Cp31","Cp32","Cp33","Cp36","Cp48","Cp48252","CpC231","CpCIP5397","CpE19","CpE56","CpFRC41","CpI19","CpI37","CpMB14","CpMEX1","CpMEX25","CpMEX30","CpMEX9","CpN1","CpP54B96","CpPA01","CpPO222","CpVD57"	0.162707	0.16266	6.05974	0.162668	0.16266	6.05977	2306	0
Cp1002B_1639	NA	NA	NA	1	29	Cp1002B,"Cp162","Cp258","Cp262","Cp267","Cp29156","Cp31","Cp32","Cp33","Cp36","Cp48","Cp48252","CpC231","CpCIP5397","CpE19","CpE56","CpFRC41","CpI19","CpI37","CpMB14","CpMEX1","CpMEX25","CpMEX30","CpMEX9","CpN1","CpP54B96","CpPA01","CpPO222","CpVD57"	0.982146	0.20091	7.53739	0.34036	0.20091	7.53727	256	0
Cp1002B_1635	NA	NA	NA	1	29	Cp1002B,"Cp162","Cp258","Cp262","Cp267","Cp29156","Cp31","Cp32","Cp33","Cp36","Cp48","Cp48252","CpC231","CpCIP5397","CpE19","CpE56","CpFRC41","CpI19","CpI37","CpMB14","CpMEX1","CpMEX25","CpMEX30","CpMEX9","CpN1","CpP54B96","CpPA01","CpPO222","CpVD57"	1	1		1	1		256	0
Cp1002B_45	NA	NA	NA	1	18	Cp1002B,"Cp162","Cp267","Cp29156","Cp48252","CpC231","CpE56","CpFRC41","CpI19","CpI37","CpMEX1","CpMEX25","CpMEX9","CpN1","CpP54B96","CpPA01","CpPO222","CpVD57"	2.18818	0.21323	2.08479	0.44838	0.21323	2.08474	256	0
Cp1002B_403	NA	NA	NA	1	29	Cp1002B,"Cp162","Cp258","Cp262","Cp267","Cp29156","Cp31","Cp32","Cp33","Cp36","Cp48","Cp48252","CpC231","CpCIP5397","CpE19","CpE56","CpFRC41","CpI19","CpI37","CpMB14","CpMEX1","CpMEX25","CpMEX30","CpMEX9","CpN1","CpP54B96","CpPA01","CpPO222","CpVD57"	0.172059	0.17204	8.50995	0.172048	0.17204	8.50994	258	0
Cp1002B_1888	NA	NA	NA	1	29	Cp1002B,"Cp162","Cp258","Cp262","Cp267","Cp29156","Cp31","Cp32","Cp33","Cp36","Cp48","Cp48252","CpC231","CpCIP5397","CpE19","CpE56","CpFRC41","CpI19","CpI37","CpMB14","CpMEX1","CpMEX25","CpMEX30","CpMEX9","CpN1","CpP54B96","CpPA01","CpPO222","CpVD57"	0.650379	0.20119	3.54851	0.33594	0.20119	3.54857	258	0
Cp1002B_1022	NA	NA	NA	1	29	Cp1002B,"Cp162","Cp258","Cp262","Cp267","Cp29156","Cp31","Cp32","Cp33","Cp36","Cp48","Cp48252","CpC231","CpCIP5397","CpE19","CpE56","CpFRC41","CpI19","CpI37","CpMB14","CpMEX1","CpMEX25","CpMEX30","CpMEX9","CpN1","CpP54B96","CpPA01","CpPO222","CpVD57"	0.16749	0.16749	4.8847	0.99993	0.16749	4.88472	258	0
Cp1002B_1573	NA	NA	NA	1	29	Cp1002B,"Cp162","Cp258","Cp262","Cp267","Cp29156","Cp31","Cp32","Cp33","Cp36","Cp48","Cp48252","CpC231","CpCIP5397","CpE19","CpE56","CpFRC41","CpI19","CpI37","CpMB14","CpMEX1","CpMEX25","CpMEX30","CpMEX9","CpN1","CpP54B96","CpPA01","CpPO222","CpVD57"	0.08196	0.08196	3.15315	0.0820059	0.08196	3.1532	258	0
Cp1002B_911	NA	NA	NA	1	29	Cp1002B,"Cp162","Cp258","Cp262","Cp267","Cp29156","Cp31","Cp32","Cp33","Cp36","Cp48","Cp48252","CpC231","CpCIP5397","CpE19","CpE56","CpFRC41","CpI19","CpI37","CpMB14","CpMEX1","CpMEX25","CpMEX30","CpMEX9","CpN1","CpP54B96","CpPA01","CpPO222","CpVD57"	2.16395	0.21319	3.13323	0.52403	0.2132	3.13324	256	0
Cp1002B_209	NA	NA	NA	1	29	Cp1002B,"Cp162","Cp258","Cp262","Cp267","Cp29156","Cp31","Cp32","Cp33","Cp36","Cp48","Cp48252","CpC231","CpCIP5397","CpE19","CpE56","CpFRC41","CpI19","CpI37","CpMB14","CpMEX1","CpMEX25","CpMEX30","CpMEX9","CpN1","CpP54B96","CpPA01","CpPO222","CpVD57"	0.09658	0.09658	3.72708	0.09658	0.09658	3.7271	258	0
Cp1002B_1563	NA	NA	NA	1	29	Cp1002B,"Cp162","Cp258","Cp262","Cp267","Cp29156","Cp31","Cp32","Cp33","Cp36","Cp48","Cp48252","CpC231","CpCIP5397","CpE19","CpE56","CpFRC41","CpI19","CpI37","CpMB14","CpMEX1","CpMEX25","CpMEX30","CpMEX9","CpN1","CpP54B96","CpPA01","CpPO222","CpVD57"	0.04157	0.04157	2.46418	0.0415796	0.04157	2.46418	258	0
Cp1002B_628	NA	NA	NA	1	29	Cp1002B,"Cp162","Cp258","Cp262","Cp267","Cp29156","Cp31","Cp32","Cp33","Cp36","Cp48","Cp48252","CpC231","CpCIP5397","CpE19","CpE56","CpFRC41","CpI19","CpI37","CpMB14","CpMEX1","CpMEX25","CpMEX30","CpMEX9","CpN1","CpP54B96","CpPA01","CpPO222","CpVD57"	0.87909	0.23596	2.04987	0.65317	0.23596	2.04987	256	0
Cp1002B_1987	NA	NA	NA	1	29	Cp1002B,"Cp162","Cp258","Cp262","Cp267","Cp29156","Cp31","Cp32","Cp33","Cp36","Cp48","Cp48252","CpC231","CpCIP5397","CpE19","CpE56","CpFRC41","CpI19","CpI37","CpMB14","CpMEX1","CpMEX25","CpMEX30","CpMEX9","CpN1","CpP54B96","CpPA01","CpPO222","CpVD57"	0.128794	0.12866	8.18035	0.128721	0.12866	8.18059	258	0
Cp1002B_684	NA	NA	NA	1	29	Cp1002B,"Cp162","Cp258","Cp262","Cp267","Cp29156","Cp31","Cp32","Cp33","Cp36","Cp48","Cp48252","CpC231","CpCIP5397","CpE19","CpE56","CpFRC41","CpI19","CpI37","CpMB14","CpMEX1","CpMEX25","CpMEX30","CpMEX9","CpN1","CpP54B96","CpPA01","CpPO222","CpVD57"	0.486109	0.11159	2.63838	0.14249	0.1116	2.63842	258	0
Cp1002B_826	NA	NA	NA	1	29	Cp1002B,"Cp162","Cp258","Cp262","Cp267","Cp29156","Cp31","Cp32","Cp33","Cp36","Cp48","Cp48252","CpC231","CpCIP5397","CpE19","CpE56","CpFRC41","CpI19","CpI37","CpMB14","CpMEX1","CpMEX25","CpMEX30","CpMEX9","CpN1","CpP54B96","CpPA01","CpPO222","CpVD57"	0.14816	0.14816		0.148179	0.14817		258	0
Cp1002B_2061	NA	NA	NA	1	29	Cp1002B,"Cp162","Cp258","Cp262","Cp267","Cp29156","Cp31","Cp32","Cp33","Cp36","Cp48","Cp48252","CpC231","CpCIP5397","CpE19","CpE56","CpFRC41","CpI19","CpI37","CpMB14","CpMEX1","CpMEX25","CpMEX30","CpMEX9","CpN1","CpP54B96","CpPA01","CpPO222","CpVD57"	0.17052	0.17052		0.17052	0.17052		258	0
Cp1002B_1073	NA	NA	NA	1	29	Cp1002B,"Cp162","Cp258","Cp262","Cp267","Cp29156","Cp31","Cp32","Cp33","Cp36","Cp48","Cp48252","CpC231","CpCIP5397","CpE19","CpE56","CpFRC41","CpI19","CpI37","CpMB14","CpMEX1","CpMEX25","CpMEX30","CpMEX9","CpN1","CpP54B96","CpPA01","CpPO222","CpVD57"	0.105569	0.1055	5.11963	0.1055	0.1055	5.11953	258	0
Cp1002B_1146	NA	NA	NA	1	29	Cp1002B,"Cp162","Cp258","Cp262","Cp267","Cp29156","Cp31","Cp32","Cp33","Cp36","Cp48","Cp48252","CpC231","CpCIP5397","CpE19","CpE56","CpFRC41","CpI19","CpI37","CpMB14","CpMEX1","CpMEX25","CpMEX30","CpMEX9","CpN1","CpP54B96","CpPA01","CpPO222","CpVD57"	0.22272	0.106817	5.39843	0.104448	0.10443	5.16287	258	0
Cp1002B_1920	NA	NA	NA	1	29	Cp1002B,"Cp162","Cp258","Cp262","Cp267","Cp29156","Cp31","Cp32","Cp33","Cp36","Cp48","Cp48252","CpC231","CpCIP5397","CpE19","CpE56","CpFRC41","CpI19","CpI37","CpMB14","CpMEX1","CpMEX25","CpMEX30","CpMEX9","CpN1","CpP54B96","CpPA01","CpPO222","CpVD57"	0.498484	0.49838		0.49842	0.4984		258	0
Cp1002B_1147	NA	NA	NA	1	29	Cp1002B,"Cp162","Cp258","Cp262","Cp267","Cp29156","Cp31","Cp32","Cp33","Cp36","Cp48","Cp48252","CpC231","CpCIP5397","CpE19","CpE56","CpFRC41","CpI19","CpI37","CpMB14","CpMEX1","CpMEX25","CpMEX30","CpMEX9","CpN1","CpP54B96","CpPA01","CpPO222","CpVD57"	0.538793	0.22178	6.32342	0.32464	0.22178	6.32364	258	0
Cp1002B_120	NA	NA	NA	1	29	Cp1002B,"Cp162","Cp258","Cp262","Cp267","Cp29156","Cp31","Cp32","Cp33","Cp36","Cp48","Cp48252","CpC231","CpCIP5397","CpE19","CpE56","CpFRC41","CpI19","CpI37","CpMB14","CpMEX1","CpMEX25","CpMEX30","CpMEX9","CpN1","CpP54B96","CpPA01","CpPO222","CpVD57"	0.216998	0.21696		0.216999	0.21696		258	0
Cp1002B_438	NA	NA	NA	1	29	Cp1002B,"Cp162","Cp258","Cp262","Cp267","Cp29156","Cp31","Cp32","Cp33","Cp36","Cp48","Cp48252","CpC231","CpCIP5397","CpE19","CpE56","CpFRC41","CpI19","CpI37","CpMB14","CpMEX1","CpMEX25","CpMEX30","CpMEX9","CpN1","CpP54B96","CpPA01","CpPO222","CpVD57"	0.604406	0.18444	3.769	0.31907	0.18444	3.76905	258	0
Cp1002B_1150	NA	NA	NA	1	29	Cp1002B,"Cp162","Cp258","Cp262","Cp267","Cp29156","Cp31","Cp32","Cp33","Cp36","Cp48","Cp48252","CpC231","CpCIP5397","CpE19","CpE56","CpFRC41","CpI19","CpI37","CpMB14","CpMEX1","CpMEX25","CpMEX30","CpMEX9","CpN1","CpP54B96","CpPA01","CpPO222","CpVD57"	0.26167	0.26164	1.10684	0.2618	0.26164	1.10684	258	0
Cp1002B_489	NA	NA	NA	1	29	Cp1002B,"Cp162","Cp258","Cp262","Cp267","Cp29156","Cp31","Cp32","Cp33","Cp36","Cp48","Cp48252","CpC231","CpCIP5397","CpE19","CpE56","CpFRC41","CpI19","CpI37","CpMB14","CpMEX1","CpMEX25","CpMEX30","CpMEX9","CpN1","CpP54B96","CpPA01","CpPO222","CpVD57"	0.0941478	0.0852923	4.01579	0.08328	0.08328	3.62615	258	0
Cp1002B_1802	NA	NA	NA	1	29	Cp1002B,"Cp162","Cp258","Cp262","Cp267","Cp29156","Cp31","Cp32","Cp33","Cp36","Cp48","Cp48252","CpC231","CpCIP5397","CpE19","CpE56","CpFRC41","CpI19","CpI37","CpMB14","CpMEX1","CpMEX25","CpMEX30","CpMEX9","CpN1","CpP54B96","CpPA01","CpPO222","CpVD57"	0.2834	0.18189	2.15018	0.21064	0.18189	2.1502	258	0
Cp1002B_238	NA	NA	NA	1	29	Cp1002B,"Cp162","Cp258","Cp262","Cp267","Cp29156","Cp31","Cp32","Cp33","Cp36","Cp48","Cp48252","CpC231","CpCIP5397","CpE19","CpE56","CpFRC41","CpI19","CpI37","CpMB14","CpMEX1","CpMEX25","CpMEX30","CpMEX9","CpN1","CpP54B96","CpPA01","CpPO222","CpVD57"	0.28181	0.18679	2.67754	0.52486	0.18678	2.67807	2306	0
Cp1002B_1978	NA	NA	NA	1	29	Cp1002B,"Cp162","Cp258","Cp262","Cp267","Cp29156","Cp31","Cp32","Cp33","Cp36","Cp48","Cp48252","CpC231","CpCIP5397","CpE19","CpE56","CpFRC41","CpI19","CpI37","CpMB14","CpMEX1","CpMEX25","CpMEX30","CpMEX9","CpN1","CpP54B96","CpPA01","CpPO222","CpVD57"	0.61137	0.16981	6.1116	1	0.16981	6.1116	258	0
Cp1002B_1652	NA	NA	NA	1	29	Cp1002B,"Cp162","Cp258","Cp262","Cp267","Cp29156","Cp31","Cp32","Cp33","Cp36","Cp48","Cp48252","CpC231","CpCIP5397","CpE19","CpE56","CpFRC41","CpI19","CpI37","CpMB14","CpMEX1","CpMEX25","CpMEX30","CpMEX9","CpN1","CpP54B96","CpPA01","CpPO222","CpVD57"	0.534618	0.19199	5.59861	0.34203	0.19199	5.59861	258	0
Cp1002B_724	NA	NA	NA	1	29	Cp1002B,"Cp162","Cp258","Cp262","Cp267","Cp29156","Cp31","Cp32","Cp33","Cp36","Cp48","Cp48252","CpC231","CpCIP5397","CpE19","CpE56","CpFRC41","CpI19","CpI37","CpMB14","CpMEX1","CpMEX25","CpMEX30","CpMEX9","CpN1","CpP54B96","CpPA01","CpPO222","CpVD57"	0.23735	0.23735	4.90308	0.23735	0.23735	4.90304	258	0
Cp1002B_914	NA	NA	NA	1	29	Cp1002B,"Cp162","Cp258","Cp262","Cp267","Cp29156","Cp31","Cp32","Cp33","Cp36","Cp48","Cp48252","CpC231","CpCIP5397","CpE19","CpE56","CpFRC41","CpI19","CpI37","CpMB14","CpMEX1","CpMEX25","CpMEX30","CpMEX9","CpN1","CpP54B96","CpPA01","CpPO222","CpVD57"	0.194343	0.19427	4.60939	0.194318	0.19427	4.6094	258	0
Cp1002B_445	NA	NA	NA	1	29	Cp1002B,"Cp162","Cp258","Cp262","Cp267","Cp29156","Cp31","Cp32","Cp33","Cp36","Cp48","Cp48252","CpC231","CpCIP5397","CpE19","CpE56","CpFRC41","CpI19","CpI37","CpMB14","CpMEX1","CpMEX25","CpMEX30","CpMEX9","CpN1","CpP54B96","CpPA01","CpPO222","CpVD57"	0.16174	0.1614		0.161408	0.1614		258	0
Cp1002B_2154	NA	NA	NA	1	29	Cp1002B,"Cp162","Cp258","Cp262","Cp267","Cp29156","Cp31","Cp32","Cp33","Cp36","Cp48","Cp48252","CpC231","CpCIP5397","CpE19","CpE56","CpFRC41","CpI19","CpI37","CpMB14","CpMEX1","CpMEX25","CpMEX30","CpMEX9","CpN1","CpP54B96","CpPA01","CpPO222","CpVD57"	0.0494249	0.0494	5.0257	0.0494	0.0494	5.02567	258	0
Cp1002B_1465	NA	NA	NA	1	13	Cp1002B,"Cp29156","Cp48252","CpC231","CpFRC41","CpI19","CpMEX1","CpMEX25","CpMEX9","CpP54B96","CpPA01","CpPO222","CpVD57"	1	1		1	1		256	0
Cp1002B_2079	NA	NA	NA	1	15	Cp1002B,"Cp267","Cp29156","Cp32","Cp33","Cp36","Cp48","Cp48252","CpC231","CpFRC41","CpI19","CpMEX25","CpMEX9","CpPO222","CpVD57"	0	0		0	0		3330	0
Cp1002B_726	NA	NA	NA	1	29	Cp1002B,"Cp162","Cp258","Cp262","Cp267","Cp29156","Cp31","Cp32","Cp33","Cp36","Cp48","Cp48252","CpC231","CpCIP5397","CpE19","CpE56","CpFRC41","CpI19","CpI37","CpMB14","CpMEX1","CpMEX25","CpMEX30","CpMEX9","CpN1","CpP54B96","CpPA01","CpPO222","CpVD57"	0.23776	0.19049	5.78333	0.19237	0.19049	5.78332	258	0
Cp1002B_544	NA	NA	NA	1	29	Cp1002B,"Cp162","Cp258","Cp262","Cp267","Cp29156","Cp31","Cp32","Cp33","Cp36","Cp48","Cp48252","CpC231","CpCIP5397","CpE19","CpE56","CpFRC41","CpI19","CpI37","CpMB14","CpMEX1","CpMEX25","CpMEX30","CpMEX9","CpN1","CpP54B96","CpPA01","CpPO222","CpVD57"	0.939886	0.9397		0.939779	0.939711		256	0
Cp1002B_943	NA	NA	NA	1	29	Cp1002B,"Cp162","Cp258","Cp262","Cp267","Cp29156","Cp31","Cp32","Cp33","Cp36","Cp48","Cp48252","CpC231","CpCIP5397","CpE19","CpE56","CpFRC41","CpI19","CpI37","CpMB14","CpMEX1","CpMEX25","CpMEX30","CpMEX9","CpN1","CpP54B96","CpPA01","CpPO222","CpVD57"	0.25655	0.25655	4.859	0.25655	0.25655	4.85897	258	0
Cp1002B_1816	NA	NA	NA	1	29	Cp1002B,"Cp162","Cp258","Cp262","Cp267","Cp29156","Cp31","Cp32","Cp33","Cp36","Cp48","Cp48252","CpC231","CpCIP5397","CpE19","CpE56","CpFRC41","CpI19","CpI37","CpMB14","CpMEX1","CpMEX25","CpMEX30","CpMEX9","CpN1","CpP54B96","CpPA01","CpPO222","CpVD57"	0.15826	0.15826	4.54239	0.158311	0.15826	4.54236	258	0
Cp1002B_1726	NA	NA	NA	1	29	Cp1002B,"Cp162","Cp258","Cp262","Cp267","Cp29156","Cp31","Cp32","Cp33","Cp36","Cp48","Cp48252","CpC231","CpCIP5397","CpE19","CpE56","CpFRC41","CpI19","CpI37","CpMB14","CpMEX1","CpMEX25","CpMEX30","CpMEX9","CpN1","CpP54B96","CpPA01","CpPO222","CpVD57"	0.412293	0.12369	4.26066	0.24448	0.12369	4.26069	258	0
Cp1002B_1171	NA	NA	NA	1	29	Cp1002B,"Cp162","Cp258","Cp262","Cp267","Cp29156","Cp31","Cp32","Cp33","Cp36","Cp48","Cp48252","CpC231","CpCIP5397","CpE19","CpE56","CpFRC41","CpI19","CpI37","CpMB14","CpMEX1","CpMEX25","CpMEX30","CpMEX9","CpN1","CpP54B96","CpPA01","CpPO222","CpVD57"	0.127938	0.12791	8.23361	0.127954	0.12791	8.23352	258	0
Cp1002B_2150	NA	NA	NA	1	29	Cp1002B,"Cp162","Cp258","Cp262","Cp267","Cp29156","Cp31","Cp32","Cp33","Cp36","Cp48","Cp48252","CpC231","CpCIP5397","CpE19","CpE56","CpFRC41","CpI19","CpI37","CpMB14","CpMEX1","CpMEX25","CpMEX30","CpMEX9","CpN1","CpP54B96","CpPA01","CpPO222","CpVD57"	0.165666	0.16564		0.165648	0.16564		258	0
Cp1002B_2026	NA	NA	NA	1	29	Cp1002B,"Cp162","Cp258","Cp262","Cp267","Cp29156","Cp31","Cp32","Cp33","Cp36","Cp48","Cp48252","CpC231","CpCIP5397","CpE19","CpE56","CpFRC41","CpI19","CpI37","CpMB14","CpMEX1","CpMEX25","CpMEX30","CpMEX9","CpN1","CpP54B96","CpPA01","CpPO222","CpVD57"	0.1346	0.1346	3.60624	0.1346	0.1346	3.60624	258	0
Cp1002B_1731	NA	NA	NA	1	29	Cp1002B,"Cp162","Cp258","Cp262","Cp267","Cp29156","Cp31","Cp32","Cp33","Cp36","Cp48","Cp48252","CpC231","CpCIP5397","CpE19","CpE56","CpFRC41","CpI19","CpI37","CpMB14","CpMEX1","CpMEX25","CpMEX30","CpMEX9","CpN1","CpP54B96","CpPA01","CpPO222","CpVD57"	0.258477	0.25842	4.93222	0.258437	0.25843	4.93217	258	0
Cp1002B_279	NA	NA	NA	1	29	Cp1002B,"Cp162","Cp258","Cp262","Cp267","Cp29156","Cp31","Cp32","Cp33","Cp36","Cp48","Cp48252","CpC231","CpCIP5397","CpE19","CpE56","CpFRC41","CpI19","CpI37","CpMB14","CpMEX1","CpMEX25","CpMEX30","CpMEX9","CpN1","CpP54B96","CpPA01","CpPO222","CpVD57"	0.667086	0.24077	4.41143	0.40504	0.24077	4.41145	258	0
Cp1002B_2036	NA	NA	NA	1	29	Cp1002B,"Cp162","Cp258","Cp262","Cp267","Cp29156","Cp31","Cp32","Cp33","Cp36","Cp48","Cp48252","CpC231","CpCIP5397","CpE19","CpE56","CpFRC41","CpI19","CpI37","CpMB14","CpMEX1","CpMEX25","CpMEX30","CpMEX9","CpN1","CpP54B96","CpPA01","CpPO222","CpVD57"	0	0		0	0		258	0
Cp1002B_1692	NA	NA	NA	1	29	Cp1002B,"Cp162","Cp258","Cp262","Cp267","Cp29156","Cp31","Cp32","Cp33","Cp36","Cp48","Cp48252","CpC231","CpCIP5397","CpE19","CpE56","CpFRC41","CpI19","CpI37","CpMB14","CpMEX1","CpMEX25","CpMEX30","CpMEX9","CpN1","CpP54B96","CpPA01","CpPO222","CpVD57"	0.56078	0.31691	3.34487	0.31696	0.31691	3.34485	258	0
Cp1002B_928	NA	NA	NA	1	29	Cp1002B,"Cp162","Cp258","Cp262","Cp267","Cp29156","Cp31","Cp32","Cp33","Cp36","Cp48","Cp48252","CpC231","CpCIP5397","CpE19","CpE56","CpFRC41","CpI19","CpI37","CpMB14","CpMEX1","CpMEX25","CpMEX30","CpMEX9","CpN1","CpP54B96","CpPA01","CpPO222","CpVD57"	1.05777	0.65887	4.77904	0.72458	0.65888	4.77928	256	0
Cp1002B_341	NA	NA	NA	1	29	Cp1002B,"Cp162","Cp258","Cp262","Cp267","Cp29156","Cp31","Cp32","Cp33","Cp36","Cp48","Cp48252","CpC231","CpCIP5397","CpE19","CpE56","CpFRC41","CpI19","CpI37","CpMB14","CpMEX1","CpMEX25","CpMEX30","CpMEX9","CpN1","CpP54B96","CpPA01","CpPO222","CpVD57"	0.20258	0.20258	4.007	0.20258	0.20258	4.007	258	0
Cp1002B_129	NA	NA	NA	1	29	Cp1002B,"Cp162","Cp258","Cp262","Cp267","Cp29156","Cp31","Cp32","Cp33","Cp36","Cp48","Cp48252","CpC231","CpCIP5397","CpE19","CpE56","CpFRC41","CpI19","CpI37","CpMB14","CpMEX1","CpMEX25","CpMEX30","CpMEX9","CpN1","CpP54B96","CpPA01","CpPO222","CpVD57"	1.26476	1	3.85031	1	1	3.85032	2304	0
Cp1002B_922	NA	NA	NA	1	29	Cp1002B,"Cp162","Cp258","Cp262","Cp267","Cp29156","Cp31","Cp32","Cp33","Cp36","Cp48","Cp48252","CpC231","CpCIP5397","CpE19","CpE56","CpFRC41","CpI19","CpI37","CpMB14","CpMEX1","CpMEX25","CpMEX30","CpMEX9","CpN1","CpP54B96","CpPA01","CpPO222","CpVD57"	0.04839	0.04827	6.64242	0.14412	0.04826	6.64223	258	0
Cp1002B_575	NA	NA	NA	1	29	Cp1002B,"Cp162","Cp258","Cp262","Cp267","Cp29156","Cp31","Cp32","Cp33","Cp36","Cp48","Cp48252","CpC231","CpCIP5397","CpE19","CpE56","CpFRC41","CpI19","CpI37","CpMB14","CpMEX1","CpMEX25","CpMEX30","CpMEX9","CpN1","CpP54B96","CpPA01","CpPO222","CpVD57"	0.21213	0.21213	7.71527	0.21213	0.21213	7.71521	258	0
Cp1002B_166	NA	NA	NA	1	29	Cp1002B,"Cp162","Cp258","Cp262","Cp267","Cp29156","Cp31","Cp32","Cp33","Cp36","Cp48","Cp48252","CpC231","CpCIP5397","CpE19","CpE56","CpFRC41","CpI19","CpI37","CpMB14","CpMEX1","CpMEX25","CpMEX30","CpMEX9","CpN1","CpP54B96","CpPA01","CpPO222","CpVD57"	0.091904	0.09177		0.0917791	0.09177		258	0
Cp1002B_1305	NA	NA	NA	1	29	Cp1002B,"Cp162","Cp258","Cp262","Cp267","Cp29156","Cp31","Cp32","Cp33","Cp36","Cp48","Cp48252","CpC231","CpCIP5397","CpE19","CpE56","CpFRC41","CpI19","CpI37","CpMB14","CpMEX1","CpMEX25","CpMEX30","CpMEX9","CpN1","CpP54B96","CpPA01","CpPO222","CpVD57"	0.22062	0.22042	1.69081	0.34805	0.22041	1.69079	258	0
Cp1002B_769	NA	NA	NA	1	26	Cp1002B,"Cp162","Cp258","Cp262","Cp267","Cp29156","Cp31","Cp32","Cp33","Cp36","Cp48","Cp48252","CpC231","CpCIP5397","CpE19","CpE56","CpFRC41","CpI19","CpI37","CpMEX1","CpMEX25","CpMEX9","CpN1","CpPA01","CpPO222","CpVD57"	0.641923	0.20558	2.39088	0.333762	0.20558	2.39086	258	0
Cp1002B_16	NA	NA	NA	1	29	Cp1002B,"Cp162","Cp258","Cp262","Cp267","Cp29156","Cp31","Cp32","Cp33","Cp36","Cp48","Cp48252","CpC231","CpCIP5397","CpE19","CpE56","CpFRC41","CpI19","CpI37","CpMB14","CpMEX1","CpMEX25","CpMEX30","CpMEX9","CpN1","CpP54B96","CpPA01","CpPO222","CpVD57"	0.347268	0.34723		0.34725	0.34723		258	0
Cp1002B_633	NA	NA	NA	1	16	Cp1002B,"Cp267","Cp29156","Cp48252","CpC231","CpE56","CpFRC41","CpI19","CpMEX1","CpMEX25","CpMEX9","CpN1","CpP54B96","CpPA01","CpPO222","CpVD57"	0.845407	0.452614	1.99802	0.509142	0.409883	2	258	0
Cp1002B_189	NA	NA	NA	1	29	Cp1002B,"Cp162","Cp258","Cp262","Cp267","Cp29156","Cp31","Cp32","Cp33","Cp36","Cp48","Cp48252","CpC231","CpCIP5397","CpE19","CpE56","CpFRC41","CpI19","CpI37","CpMB14","CpMEX1","CpMEX25","CpMEX30","CpMEX9","CpN1","CpP54B96","CpPA01","CpPO222","CpVD57"	0.19082	0.19082	5.85808	0.190836	0.19082	5.85812	258	0
Cp1002B_712	NA	NA	NA	1	29	Cp1002B,"Cp162","Cp258","Cp262","Cp267","Cp29156","Cp31","Cp32","Cp33","Cp36","Cp48","Cp48252","CpC231","CpCIP5397","CpE19","CpE56","CpFRC41","CpI19","CpI37","CpMB14","CpMEX1","CpMEX25","CpMEX30","CpMEX9","CpN1","CpP54B96","CpPA01","CpPO222","CpVD57"	0.0446204	0.0446	4.12462	0.0446287	0.0446	4.12468	258	0
Cp1002B_666	NA	NA	NA	1	29	Cp1002B,"Cp162","Cp258","Cp262","Cp267","Cp29156","Cp31","Cp32","Cp33","Cp36","Cp48","Cp48252","CpC231","CpCIP5397","CpE19","CpE56","CpFRC41","CpI19","CpI37","CpMB14","CpMEX1","CpMEX25","CpMEX30","CpMEX9","CpN1","CpP54B96","CpPA01","CpPO222","CpVD57"	1.69029	0.43725	4.48899	1	0.44138	4.81162	256	0
Cp1002B_942	NA	NA	NA	1	29	Cp1002B,"Cp162","Cp258","Cp262","Cp267","Cp29156","Cp31","Cp32","Cp33","Cp36","Cp48","Cp48252","CpC231","CpCIP5397","CpE19","CpE56","CpFRC41","CpI19","CpI37","CpMB14","CpMEX1","CpMEX25","CpMEX30","CpMEX9","CpN1","CpP54B96","CpPA01","CpPO222","CpVD57"	0.399071	0.1147		0.24208	0.11469		258	0
Cp1002B_2093	NA	NA	NA	1	29	Cp1002B,"Cp162","Cp258","Cp262","Cp267","Cp29156","Cp31","Cp32","Cp33","Cp36","Cp48","Cp48252","CpC231","CpCIP5397","CpE19","CpE56","CpFRC41","CpI19","CpI37","CpMB14","CpMEX1","CpMEX25","CpMEX30","CpMEX9","CpN1","CpP54B96","CpPA01","CpPO222","CpVD57"	0.230452	0.23043	2.18313	0.230453	0.23043	2.18313	258	0
Cp1002B_2083	NA	NA	NA	1	29	Cp1002B,"Cp162","Cp258","Cp262","Cp267","Cp29156","Cp31","Cp32","Cp33","Cp36","Cp48","Cp48252","CpC231","CpCIP5397","CpE19","CpE56","CpFRC41","CpI19","CpI37","CpMB14","CpMEX1","CpMEX25","CpMEX30","CpMEX9","CpN1","CpP54B96","CpPA01","CpPO222","CpVD57"	0.11027	0.0766101	5.33162	0.07648	0.07648	5.32403	258	0
Cp1002B_372	NA	NA	NA	1	17	Cp1002B,"Cp258","Cp29156","Cp32","Cp33","Cp48","Cp48252","CpC231","CpCIP5397","CpE19","CpE56","CpFRC41","CpN1","CpP54B96","CpPA01","CpPO222","CpVD57"	0.39237	0.39237		0.39237	0.39237		258	0
Cp1002B_2007	NA	NA	NA	1	29	Cp1002B,"Cp162","Cp258","Cp262","Cp267","Cp29156","Cp31","Cp32","Cp33","Cp36","Cp48","Cp48252","CpC231","CpCIP5397","CpE19","CpE56","CpFRC41","CpI19","CpI37","CpMB14","CpMEX1","CpMEX25","CpMEX30","CpMEX9","CpN1","CpP54B96","CpPA01","CpPO222","CpVD57"	0.393172	0.39313	5.46558	0.39316	0.39313	5.46554	258	0
Cp1002B_1915	NA	NA	NA	1	29	Cp1002B,"Cp162","Cp258","Cp262","Cp267","Cp29156","Cp31","Cp32","Cp33","Cp36","Cp48","Cp48252","CpC231","CpCIP5397","CpE19","CpE56","CpFRC41","CpI19","CpI37","CpMB14","CpMEX1","CpMEX25","CpMEX30","CpMEX9","CpN1","CpP54B96","CpPA01","CpPO222","CpVD57"	0.636585	0.63624		0.63625	0.63625		258	0
Cp1002B_1247	NA	NA	NA	1	29	Cp1002B,"Cp162","Cp258","Cp262","Cp267","Cp29156","Cp31","Cp32","Cp33","Cp36","Cp48","Cp48252","CpC231","CpCIP5397","CpE19","CpE56","CpFRC41","CpI19","CpI37","CpMB14","CpMEX1","CpMEX25","CpMEX30","CpMEX9","CpN1","CpP54B96","CpPA01","CpPO222","CpVD57"	0.58269	0.46382	2.1402	0.99999	0.46382	2.14023	258	0
Cp1002B_1367	NA	NA	NA	1	29	Cp1002B,"Cp162","Cp258","Cp262","Cp267","Cp29156","Cp31","Cp32","Cp33","Cp36","Cp48","Cp48252","CpC231","CpCIP5397","CpE19","CpE56","CpFRC41","CpI19","CpI37","CpMB14","CpMEX1","CpMEX25","CpMEX30","CpMEX9","CpN1","CpP54B96","CpPA01","CpPO222","CpVD57"	0.322075	0.32195		0.321974	0.32194		258	0
Cp1002B_965	NA	NA	NA	1	28	Cp1002B,"Cp162","Cp258","Cp262","Cp267","Cp29156","Cp31","Cp32","Cp33","Cp36","Cp48","Cp48252","CpCIP5397","CpE19","CpE56","CpFRC41","CpI19","CpI37","CpMB14","CpMEX1","CpMEX25","CpMEX30","CpMEX9","CpN1","CpP54B96","CpPA01","CpPO222","CpVD57"	0.155719	0.1557	1.79229	0.155742	0.1557	1.7923	258	0
Cp1002B_2031	NA	NA	NA	1	29	Cp1002B,"Cp162","Cp258","Cp262","Cp267","Cp29156","Cp31","Cp32","Cp33","Cp36","Cp48","Cp48252","CpC231","CpCIP5397","CpE19","CpE56","CpFRC41","CpI19","CpI37","CpMB14","CpMEX1","CpMEX25","CpMEX30","CpMEX9","CpN1","CpP54B96","CpPA01","CpPO222","CpVD57"	0.14985	0.14985		0.149957	0.14988		258	0
Cp1002B_2027	NA	NA	NA	1	29	Cp1002B,"Cp162","Cp258","Cp262","Cp267","Cp29156","Cp31","Cp32","Cp33","Cp36","Cp48","Cp48252","CpC231","CpCIP5397","CpE19","CpE56","CpFRC41","CpI19","CpI37","CpMB14","CpMEX1","CpMEX25","CpMEX30","CpMEX9","CpN1","CpP54B96","CpPA01","CpPO222","CpVD57"	0.43957	0.43957		0.43957	0.43957		258	0
Cp1002B_1696	NA	NA	NA	1	29	Cp1002B,"Cp162","Cp258","Cp262","Cp267","Cp29156","Cp31","Cp32","Cp33","Cp36","Cp48","Cp48252","CpC231","CpCIP5397","CpE19","CpE56","CpFRC41","CpI19","CpI37","CpMB14","CpMEX1","CpMEX25","CpMEX30","CpMEX9","CpN1","CpP54B96","CpPA01","CpPO222","CpVD57"	0.743614	0.7434	5.36047	0.743472	0.74338	5.36039	258	0
Cp1002B_1399	NA	NA	NA	1	29	Cp1002B,"Cp162","Cp258","Cp262","Cp267","Cp29156","Cp31","Cp32","Cp33","Cp36","Cp48","Cp48252","CpC231","CpCIP5397","CpE19","CpE56","CpFRC41","CpI19","CpI37","CpMB14","CpMEX1","CpMEX25","CpMEX30","CpMEX9","CpN1","CpP54B96","CpPA01","CpPO222","CpVD57"	0.09427	0.09427	6.14582	0.09427	0.09427	6.1458	258	0
Cp1002B_303	NA	NA	NA	1	29	Cp1002B,"Cp162","Cp258","Cp262","Cp267","Cp29156","Cp31","Cp32","Cp33","Cp36","Cp48","Cp48252","CpC231","CpCIP5397","CpE19","CpE56","CpFRC41","CpI19","CpI37","CpMB14","CpMEX1","CpMEX25","CpMEX30","CpMEX9","CpN1","CpP54B96","CpPA01","CpPO222","CpVD57"	0.1646	0.1646		0.164608	0.1646		258	0
Cp1002B_940	NA	NA	NA	1	29	Cp1002B,"Cp162","Cp258","Cp262","Cp267","Cp29156","Cp31","Cp32","Cp33","Cp36","Cp48","Cp48252","CpC231","CpCIP5397","CpE19","CpE56","CpFRC41","CpI19","CpI37","CpMB14","CpMEX1","CpMEX25","CpMEX30","CpMEX9","CpN1","CpP54B96","CpPA01","CpPO222","CpVD57"	0.551052	0.55101	2.66354	0.551048	0.55103	2.66357	258	0
Cp1002B_1613	NA	NA	NA	1	29	Cp1002B,"Cp162","Cp258","Cp262","Cp267","Cp29156","Cp31","Cp32","Cp33","Cp36","Cp48","Cp48252","CpC231","CpCIP5397","CpE19","CpE56","CpFRC41","CpI19","CpI37","CpMB14","CpMEX1","CpMEX25","CpMEX30","CpMEX9","CpN1","CpP54B96","CpPA01","CpPO222","CpVD57"	0.327763	0.32774	8.27692	0.327767	0.32774	8.27679	258	0
Cp1002B_1458	NA	NA	NA	1	29	Cp1002B,"Cp162","Cp258","Cp262","Cp267","Cp29156","Cp31","Cp32","Cp33","Cp36","Cp48","Cp48252","CpC231","CpCIP5397","CpE19","CpE56","CpFRC41","CpI19","CpI37","CpMB14","CpMEX1","CpMEX25","CpMEX30","CpMEX9","CpN1","CpP54B96","CpPA01","CpPO222","CpVD57"	0.827544	0.35404	3.65094	0.57757	0.35404	3.65094	258	0
Cp1002B_112	NA	NA	NA	1	29	Cp1002B,"Cp162","Cp258","Cp262","Cp267","Cp29156","Cp31","Cp32","Cp33","Cp36","Cp48","Cp48252","CpC231","CpCIP5397","CpE19","CpE56","CpFRC41","CpI19","CpI37","CpMB14","CpMEX1","CpMEX25","CpMEX30","CpMEX9","CpN1","CpP54B96","CpPA01","CpPO222","CpVD57"	0.241197	0.24031		0.240439	0.24031		258	0
Cp1002B_230	NA	NA	NA	1	29	Cp1002B,"Cp162","Cp258","Cp262","Cp267","Cp29156","Cp31","Cp32","Cp33","Cp36","Cp48","Cp48252","CpC231","CpCIP5397","CpE19","CpE56","CpFRC41","CpI19","CpI37","CpMB14","CpMEX1","CpMEX25","CpMEX30","CpMEX9","CpN1","CpP54B96","CpPA01","CpPO222","CpVD57"	0.617864	0.21898	3.7905	0.34719	0.21899	3.79049	258	0
Cp1002B_2126	NA	NA	NA	1	29	Cp1002B,"Cp162","Cp258","Cp262","Cp267","Cp29156","Cp31","Cp32","Cp33","Cp36","Cp48","Cp48252","CpC231","CpCIP5397","CpE19","CpE56","CpFRC41","CpI19","CpI37","CpMB14","CpMEX1","CpMEX25","CpMEX30","CpMEX9","CpN1","CpP54B96","CpPA01","CpPO222","CpVD57"	1.03821	0.99999		1	1		256	0
Cp1002B_1196	NA	NA	NA	1	15	Cp1002B,"Cp267","Cp29156","Cp48252","CpC231","CpFRC41","CpI19","CpMEX1","CpMEX25","CpMEX9","CpN1","CpP54B96","CpPA01","CpPO222","CpVD57"	0.876102	0.428206	2	1	1	1.68873	2304	0
Cp1002B_193	NA	NA	NA	1	29	Cp1002B,"Cp162","Cp258","Cp262","Cp267","Cp29156","Cp31","Cp32","Cp33","Cp36","Cp48","Cp48252","CpC231","CpCIP5397","CpE19","CpE56","CpFRC41","CpI19","CpI37","CpMB14","CpMEX1","CpMEX25","CpMEX30","CpMEX9","CpN1","CpP54B96","CpPA01","CpPO222","CpVD57"	0.137375	0.0985072	3.17048	0.098309	0.0983	3.16733	258	0
Cp1002B_1134	NA	NA	NA	1	29	Cp1002B,"Cp162","Cp258","Cp262","Cp267","Cp29156","Cp31","Cp32","Cp33","Cp36","Cp48","Cp48252","CpC231","CpCIP5397","CpE19","CpE56","CpFRC41","CpI19","CpI37","CpMB14","CpMEX1","CpMEX25","CpMEX30","CpMEX9","CpN1","CpP54B96","CpPA01","CpPO222","CpVD57"	0.15321	0.15321	3.37759	0.15736	0.15321	3.3776	258	0
Cp1002B_1066	NA	NA	NA	1	29	Cp1002B,"Cp162","Cp258","Cp262","Cp267","Cp29156","Cp31","Cp32","Cp33","Cp36","Cp48","Cp48252","CpC231","CpCIP5397","CpE19","CpE56","CpFRC41","CpI19","CpI37","CpMB14","CpMEX1","CpMEX25","CpMEX30","CpMEX9","CpN1","CpP54B96","CpPA01","CpPO222","CpVD57"	0.429464	0.42944	3.61934	0.429446	0.42944	3.61933	258	0
Cp1002B_1880	NA	NA	NA	1	29	Cp1002B,"Cp162","Cp258","Cp262","Cp267","Cp29156","Cp31","Cp32","Cp33","Cp36","Cp48","Cp48252","CpC231","CpCIP5397","CpE19","CpE56","CpFRC41","CpI19","CpI37","CpMB14","CpMEX1","CpMEX25","CpMEX30","CpMEX9","CpN1","CpP54B96","CpPA01","CpPO222","CpVD57"	0.404979	0.40493	8.26673	0.404942	0.40493	8.26676	258	0
Cp1002B_1904	NA	NA	NA	1	29	Cp1002B,"Cp162","Cp258","Cp262","Cp267","Cp29156","Cp31","Cp32","Cp33","Cp36","Cp48","Cp48252","CpC231","CpCIP5397","CpE19","CpE56","CpFRC41","CpI19","CpI37","CpMB14","CpMEX1","CpMEX25","CpMEX30","CpMEX9","CpN1","CpP54B96","CpPA01","CpPO222","CpVD57"	0	0		0	0		258	0
Cp1002B_1756	NA	NA	NA	1	29	Cp1002B,"Cp162","Cp258","Cp262","Cp267","Cp29156","Cp31","Cp32","Cp33","Cp36","Cp48","Cp48252","CpC231","CpCIP5397","CpE19","CpE56","CpFRC41","CpI19","CpI37","CpMB14","CpMEX1","CpMEX25","CpMEX30","CpMEX9","CpN1","CpP54B96","CpPA01","CpPO222","CpVD57"	0.0910046	0.09098	5.05756	0.0909973	0.09097	5.05756	258	0
Cp1002B_249	NA	NA	NA	1	29	Cp1002B,"Cp162","Cp258","Cp262","Cp267","Cp29156","Cp31","Cp32","Cp33","Cp36","Cp48","Cp48252","CpC231","CpCIP5397","CpE19","CpE56","CpFRC41","CpI19","CpI37","CpMB14","CpMEX1","CpMEX25","CpMEX30","CpMEX9","CpN1","CpP54B96","CpPA01","CpPO222","CpVD57"	0.215276	0.21525	6.64974	0.215258	0.21525	6.6498	258	0
Cp1002B_376	NA	NA	NA	1	28	Cp1002B,"Cp162","Cp258","Cp267","Cp29156","Cp31","Cp32","Cp33","Cp36","Cp48","Cp48252","CpC231","CpCIP5397","CpE19","CpE56","CpFRC41","CpI19","CpI37","CpMB14","CpMEX1","CpMEX25","CpMEX30","CpMEX9","CpN1","CpP54B96","CpPA01","CpPO222","CpVD57"	1.43587	1.00001	7.8313	1	1	7.83129	264	0
Cp1002B_685	NA	NA	NA	1	29	Cp1002B,"Cp162","Cp258","Cp262","Cp267","Cp29156","Cp31","Cp32","Cp33","Cp36","Cp48","Cp48252","CpC231","CpCIP5397","CpE19","CpE56","CpFRC41","CpI19","CpI37","CpMB14","CpMEX1","CpMEX25","CpMEX30","CpMEX9","CpN1","CpP54B96","CpPA01","CpPO222","CpVD57"	0.21097	0.21097	3.06662	0.21097	0.21097	3.06663	258	0
Cp1002B_930	NA	NA	NA	1	29	Cp1002B,"Cp162","Cp258","Cp262","Cp267","Cp29156","Cp31","Cp32","Cp33","Cp36","Cp48","Cp48252","CpC231","CpCIP5397","CpE19","CpE56","CpFRC41","CpI19","CpI37","CpMB14","CpMEX1","CpMEX25","CpMEX30","CpMEX9","CpN1","CpP54B96","CpPA01","CpPO222","CpVD57"	0	0	8.86133	0	0	8.86123	258	0
Cp1002B_2073	NA	NA	NA	1	29	Cp1002B,"Cp162","Cp258","Cp262","Cp267","Cp29156","Cp31","Cp32","Cp33","Cp36","Cp48","Cp48252","CpC231","CpCIP5397","CpE19","CpE56","CpFRC41","CpI19","CpI37","CpMB14","CpMEX1","CpMEX25","CpMEX30","CpMEX9","CpN1","CpP54B96","CpPA01","CpPO222","CpVD57"	0.344524	0.29789	2.01059	0.20623	0.20623	5.85783	258	0
Cp1002B_860	NA	NA	NA	1	29	Cp1002B,"Cp162","Cp258","Cp262","Cp267","Cp29156","Cp31","Cp32","Cp33","Cp36","Cp48","Cp48252","CpC231","CpCIP5397","CpE19","CpE56","CpFRC41","CpI19","CpI37","CpMB14","CpMEX1","CpMEX25","CpMEX30","CpMEX9","CpN1","CpP54B96","CpPA01","CpPO222","CpVD57"	0.629435	0.22294	3.47791	0.34679	0.22293	3.47791	258	0
Cp1002B_2148	NA	NA	NA	1	21	Cp1002B,"Cp162","Cp262","Cp267","Cp29156","Cp31","Cp32","Cp33","Cp48252","CpC231","CpE56","CpFRC41","CpI19","CpMEX1","CpMEX25","CpMEX9","CpN1","CpP54B96","CpPA01","CpPO222","CpVD57"	0.400831	0.40027		0.40027	0.40027		258	0
Cp1002B_1752	NA	NA	NA	1	29	Cp1002B,"Cp162","Cp258","Cp262","Cp267","Cp29156","Cp31","Cp32","Cp33","Cp36","Cp48","Cp48252","CpC231","CpCIP5397","CpE19","CpE56","CpFRC41","CpI19","CpI37","CpMB14","CpMEX1","CpMEX25","CpMEX30","CpMEX9","CpN1","CpP54B96","CpPA01","CpPO222","CpVD57"	0.162622	0.137913	9.9182	0.27141	0.13247	9.89584	2306	0
Cp1002B_2198	NA	NA	NA	1	28	Cp1002B,"Cp162","Cp258","Cp262","Cp267","Cp29156","Cp31","Cp32","Cp33","Cp36","Cp48","Cp48252","CpC231","CpCIP5397","CpE19","CpE56","CpFRC41","CpI19","CpI37","CpMB14","CpMEX1","CpMEX25","CpMEX9","CpN1","CpP54B96","CpPA01","CpPO222","CpVD57"	0.854427	0.85433	8.67969	0.854347	0.85433	8.67969	256	0
Cp1002B_1783	NA	NA	NA	1	29	Cp1002B,"Cp162","Cp258","Cp262","Cp267","Cp29156","Cp31","Cp32","Cp33","Cp36","Cp48","Cp48252","CpC231","CpCIP5397","CpE19","CpE56","CpFRC41","CpI19","CpI37","CpMB14","CpMEX1","CpMEX25","CpMEX30","CpMEX9","CpN1","CpP54B96","CpPA01","CpPO222","CpVD57"	0.573995	0.14119	8.48457	0.2772	0.14119	8.48442	258	0
Cp1002B_1417	NA	NA	NA	1	29	Cp1002B,"Cp162","Cp258","Cp262","Cp267","Cp29156","Cp31","Cp32","Cp33","Cp36","Cp48","Cp48252","CpC231","CpCIP5397","CpE19","CpE56","CpFRC41","CpI19","CpI37","CpMB14","CpMEX1","CpMEX25","CpMEX30","CpMEX9","CpN1","CpP54B96","CpPA01","CpPO222","CpVD57"	1	1		1	1		256	0
Cp1002B_1291	NA	NA	NA	1	29	Cp1002B,"Cp162","Cp258","Cp262","Cp267","Cp29156","Cp31","Cp32","Cp33","Cp36","Cp48","Cp48252","CpC231","CpCIP5397","CpE19","CpE56","CpFRC41","CpI19","CpI37","CpMB14","CpMEX1","CpMEX25","CpMEX30","CpMEX9","CpN1","CpP54B96","CpPA01","CpPO222","CpVD57"	0.216282	0.21626	3.0321	0.216268	0.21626	3.03209	258	0
Cp1002B_1133	NA	NA	NA	1	29	Cp1002B,"Cp162","Cp258","Cp262","Cp267","Cp29156","Cp31","Cp32","Cp33","Cp36","Cp48","Cp48252","CpC231","CpCIP5397","CpE19","CpE56","CpFRC41","CpI19","CpI37","CpMB14","CpMEX1","CpMEX25","CpMEX30","CpMEX9","CpN1","CpP54B96","CpPA01","CpPO222","CpVD57"	0.143051	0.143		0.143009	0.143		258	0
Cp1002B_939	NA	NA	NA	1	29	Cp1002B,"Cp162","Cp258","Cp262","Cp267","Cp29156","Cp31","Cp32","Cp33","Cp36","Cp48","Cp48252","CpC231","CpCIP5397","CpE19","CpE56","CpFRC41","CpI19","CpI37","CpMB14","CpMEX1","CpMEX25","CpMEX30","CpMEX9","CpN1","CpP54B96","CpPA01","CpPO222","CpVD57"	1	1		1	1		256	0
Cp1002B_1289	NA	NA	NA	1	29	Cp1002B,"Cp162","Cp258","Cp262","Cp267","Cp29156","Cp31","Cp32","Cp33","Cp36","Cp48","Cp48252","CpC231","CpCIP5397","CpE19","CpE56","CpFRC41","CpI19","CpI37","CpMB14","CpMEX1","CpMEX25","CpMEX30","CpMEX9","CpN1","CpP54B96","CpPA01","CpPO222","CpVD57"	0.0514023	0.05127	6.1877	0.05127	0.05127	6.18715	258	0
Cp1002B_1111	NA	NA	NA	1	11	Cp1002B,"Cp48252","CpC231","CpFRC41","CpI19","CpMB14","CpN1","CpP54B96","CpPA01","CpPO222","CpVD57"	0.119101	0.104597	5.92198	0.106871	0.104588	5.92129	258	0
Cp1002B_1098	NA	NA	NA	1	28	Cp1002B,"Cp162","Cp258","Cp262","Cp267","Cp29156","Cp31","Cp32","Cp33","Cp36","Cp48","Cp48252","CpC231","CpCIP5397","CpE19","CpE56","CpFRC41","CpI19","CpI37","CpMB14","CpMEX1","CpMEX30","CpMEX9","CpN1","CpP54B96","CpPA01","CpPO222","CpVD57"	0.62922	0.34163	7.7248	0.478454	0.341623	7.72494	258	0
Cp1002B_1958	NA	NA	NA	1	29	Cp1002B,"Cp162","Cp258","Cp262","Cp267","Cp29156","Cp31","Cp32","Cp33","Cp36","Cp48","Cp48252","CpC231","CpCIP5397","CpE19","CpE56","CpFRC41","CpI19","CpI37","CpMB14","CpMEX1","CpMEX25","CpMEX30","CpMEX9","CpN1","CpP54B96","CpPA01","CpPO222","CpVD57"	1	1		1	1		256	0
Cp1002B_1834	NA	NA	NA	1	29	Cp1002B,"Cp162","Cp258","Cp262","Cp267","Cp29156","Cp31","Cp32","Cp33","Cp36","Cp48","Cp48252","CpC231","CpCIP5397","CpE19","CpE56","CpFRC41","CpI19","CpI37","CpMB14","CpMEX1","CpMEX25","CpMEX30","CpMEX9","CpN1","CpP54B96","CpPA01","CpPO222","CpVD57"	0.126012	0.12599		0.126025	0.12599		258	0
Cp1002B_258	NA	NA	NA	1	29	Cp1002B,"Cp162","Cp258","Cp262","Cp267","Cp29156","Cp31","Cp32","Cp33","Cp36","Cp48","Cp48252","CpC231","CpCIP5397","CpE19","CpE56","CpFRC41","CpI19","CpI37","CpMB14","CpMEX1","CpMEX25","CpMEX30","CpMEX9","CpN1","CpP54B96","CpPA01","CpPO222","CpVD57"	0	0	1.26307	0	0	1.26307	258	0
Cp1002B_1491	NA	NA	NA	1	29	Cp1002B,"Cp162","Cp258","Cp262","Cp267","Cp29156","Cp31","Cp32","Cp33","Cp36","Cp48","Cp48252","CpC231","CpCIP5397","CpE19","CpE56","CpFRC41","CpI19","CpI37","CpMB14","CpMEX1","CpMEX25","CpMEX30","CpMEX9","CpN1","CpP54B96","CpPA01","CpPO222","CpVD57"	0.38581	0.38581		0.38581	0.38581		258	0
Cp1002B_1240	NA	NA	NA	1	29	Cp1002B,"Cp162","Cp258","Cp262","Cp267","Cp29156","Cp31","Cp32","Cp33","Cp36","Cp48","Cp48252","CpC231","CpCIP5397","CpE19","CpE56","CpFRC41","CpI19","CpI37","CpMB14","CpMEX1","CpMEX25","CpMEX30","CpMEX9","CpN1","CpP54B96","CpPA01","CpPO222","CpVD57"	0.0562204	0.05618	2.91942	0.0561894	0.05618	2.91945	258	0
Cp1002B_579	NA	NA	NA	1	16	Cp1002B,"Cp267","Cp29156","Cp48252","CpC231","CpE56","CpFRC41","CpI19","CpMEX1","CpMEX25","CpMEX9","CpN1","CpP54B96","CpPA01","CpPO222","CpVD57"	1.22294	1	7.94555	1	1	7.94542	256	0
Cp1002B_1747	NA	NA	NA	1	29	Cp1002B,"Cp162","Cp258","Cp262","Cp267","Cp29156","Cp31","Cp32","Cp33","Cp36","Cp48","Cp48252","CpC231","CpCIP5397","CpE19","CpE56","CpFRC41","CpI19","CpI37","CpMB14","CpMEX1","CpMEX25","CpMEX30","CpMEX9","CpN1","CpP54B96","CpPA01","CpPO222","CpVD57"	0.404769	0.08026	3.77497	0.19189	0.08026	3.77508	258	0
Cp1002B_1300	NA	NA	NA	1	29	Cp1002B,"Cp162","Cp258","Cp262","Cp267","Cp29156","Cp31","Cp32","Cp33","Cp36","Cp48","Cp48252","CpC231","CpCIP5397","CpE19","CpE56","CpFRC41","CpI19","CpI37","CpMB14","CpMEX1","CpMEX25","CpMEX30","CpMEX9","CpN1","CpP54B96","CpPA01","CpPO222","CpVD57"	0.10218	0.10216	4.83684	0.10216	0.10216	4.83686	258	0
Cp1002B_971	NA	NA	NA	1	25	Cp1002B,"Cp258","Cp267","Cp29156","Cp31","Cp32","Cp33","Cp36","Cp48","Cp48252","CpC231","CpCIP5397","CpE19","CpE56","CpFRC41","CpI19","CpMB14","CpMEX1","CpMEX25","CpMEX30","CpMEX9","CpN1","CpPA01","CpPO222","CpVD57"	0.853219	0.85296	7.68075	0.852986	0.85296	7.68075	256	0
Cp1002B_1444	NA	NA	NA	1	29	Cp1002B,"Cp162","Cp258","Cp262","Cp267","Cp29156","Cp31","Cp32","Cp33","Cp36","Cp48","Cp48252","CpC231","CpCIP5397","CpE19","CpE56","CpFRC41","CpI19","CpI37","CpMB14","CpMEX1","CpMEX25","CpMEX30","CpMEX9","CpN1","CpP54B96","CpPA01","CpPO222","CpVD57"	0.40931	0.40931	7.7904	0.40932	0.40932	7.79045	258	0
Cp1002B_1048	NA	NA	NA	1	29	Cp1002B,"Cp162","Cp258","Cp262","Cp267","Cp29156","Cp31","Cp32","Cp33","Cp36","Cp48","Cp48252","CpC231","CpCIP5397","CpE19","CpE56","CpFRC41","CpI19","CpI37","CpMB14","CpMEX1","CpMEX25","CpMEX30","CpMEX9","CpN1","CpP54B96","CpPA01","CpPO222","CpVD57"	0.706695	0.27952		0.4141	0.27953		258	0
Cp1002B_285	NA	NA	NA	1	29	Cp1002B,"Cp162","Cp258","Cp262","Cp267","Cp29156","Cp31","Cp32","Cp33","Cp36","Cp48","Cp48252","CpC231","CpCIP5397","CpE19","CpE56","CpFRC41","CpI19","CpI37","CpMB14","CpMEX1","CpMEX25","CpMEX30","CpMEX9","CpN1","CpP54B96","CpPA01","CpPO222","CpVD57"	0.0974	0.0974	3.20223	0.0974	0.0974	3.20219	258	0
Cp1002B_1395	NA	NA	NA	1	29	Cp1002B,"Cp162","Cp258","Cp262","Cp267","Cp29156","Cp31","Cp32","Cp33","Cp36","Cp48","Cp48252","CpC231","CpCIP5397","CpE19","CpE56","CpFRC41","CpI19","CpI37","CpMB14","CpMEX1","CpMEX25","CpMEX30","CpMEX9","CpN1","CpP54B96","CpPA01","CpPO222","CpVD57"	0.03084	0.03084		0.03084	0.03084		2306	0
Cp1002B_615	NA	NA	NA	1	29	Cp1002B,"Cp162","Cp258","Cp262","Cp267","Cp29156","Cp31","Cp32","Cp33","Cp36","Cp48","Cp48252","CpC231","CpCIP5397","CpE19","CpE56","CpFRC41","CpI19","CpI37","CpMB14","CpMEX1","CpMEX25","CpMEX30","CpMEX9","CpN1","CpP54B96","CpPA01","CpPO222","CpVD57"	0	0	3.67662	0	0	3.67666	258	0
Cp1002B_870	NA	NA	NA	1	29	Cp1002B,"Cp162","Cp258","Cp262","Cp267","Cp29156","Cp31","Cp32","Cp33","Cp36","Cp48","Cp48252","CpC231","CpCIP5397","CpE19","CpE56","CpFRC41","CpI19","CpI37","CpMB14","CpMEX1","CpMEX25","CpMEX30","CpMEX9","CpN1","CpP54B96","CpPA01","CpPO222","CpVD57"	0.68828	0.26841		0.39572	0.26841		258	0
Cp1002B_1114	NA	NA	NA	1	7	Cp1002B,"Cp48252","CpFRC41","CpMEX1","CpMEX9","CpPO222","CpVD57"	0.871738	0.383977	1.97188	0	0	0.0001	256	0
Cp1002B_794	NA	NA	NA	1	29	Cp1002B,"Cp162","Cp258","Cp262","Cp267","Cp29156","Cp31","Cp32","Cp33","Cp36","Cp48","Cp48252","CpC231","CpCIP5397","CpE19","CpE56","CpFRC41","CpI19","CpI37","CpMB14","CpMEX1","CpMEX25","CpMEX30","CpMEX9","CpN1","CpP54B96","CpPA01","CpPO222","CpVD57"	0.480766	0.089605	5.16851	0.08654	0.08654	4.44774	258	0
Cp1002B_1610	NA	NA	NA	1	29	Cp1002B,"Cp162","Cp258","Cp262","Cp267","Cp29156","Cp31","Cp32","Cp33","Cp36","Cp48","Cp48252","CpC231","CpCIP5397","CpE19","CpE56","CpFRC41","CpI19","CpI37","CpMB14","CpMEX1","CpMEX25","CpMEX30","CpMEX9","CpN1","CpP54B96","CpPA01","CpPO222","CpVD57"	0.644214	0.18654	6.72857	0.33109	0.18654	6.72857	258	0
Cp1002B_1275	NA	NA	NA	1	29	Cp1002B,"Cp162","Cp258","Cp262","Cp267","Cp29156","Cp31","Cp32","Cp33","Cp36","Cp48","Cp48252","CpC231","CpCIP5397","CpE19","CpE56","CpFRC41","CpI19","CpI37","CpMB14","CpMEX1","CpMEX25","CpMEX30","CpMEX9","CpN1","CpP54B96","CpPA01","CpPO222","CpVD57"	0.667715	0.25259		0.3774	0.25259		258	0
Cp1002B_439	NA	NA	NA	1	29	Cp1002B,"Cp162","Cp258","Cp262","Cp267","Cp29156","Cp31","Cp32","Cp33","Cp36","Cp48","Cp48252","CpC231","CpCIP5397","CpE19","CpE56","CpFRC41","CpI19","CpI37","CpMB14","CpMEX1","CpMEX25","CpMEX30","CpMEX9","CpN1","CpP54B96","CpPA01","CpPO222","CpVD57"	0.54812	0.23446	3.15939	0.36553	0.23445	3.15938	258	0
Cp1002B_691	NA	NA	NA	1	29	Cp1002B,"Cp162","Cp258","Cp262","Cp267","Cp29156","Cp31","Cp32","Cp33","Cp36","Cp48","Cp48252","CpC231","CpCIP5397","CpE19","CpE56","CpFRC41","CpI19","CpI37","CpMB14","CpMEX1","CpMEX25","CpMEX30","CpMEX9","CpN1","CpP54B96","CpPA01","CpPO222","CpVD57"	0.575335	0.18229	2.17309	0.74706	0.18229	2.17307	258	0
Cp1002B_1166	NA	NA	NA	1	29	Cp1002B,"Cp162","Cp258","Cp262","Cp267","Cp29156","Cp31","Cp32","Cp33","Cp36","Cp48","Cp48252","CpC231","CpCIP5397","CpE19","CpE56","CpFRC41","CpI19","CpI37","CpMB14","CpMEX1","CpMEX25","CpMEX30","CpMEX9","CpN1","CpP54B96","CpPA01","CpPO222","CpVD57"	0.639134	0.31569	6.18409	0.4519	0.31569	6.18399	258	0
Cp1002B_2182	NA	NA	NA	1	29	Cp1002B,"Cp162","Cp258","Cp262","Cp267","Cp29156","Cp31","Cp32","Cp33","Cp36","Cp48","Cp48252","CpC231","CpCIP5397","CpE19","CpE56","CpFRC41","CpI19","CpI37","CpMB14","CpMEX1","CpMEX25","CpMEX30","CpMEX9","CpN1","CpP54B96","CpPA01","CpPO222","CpVD57"	0.03446	0.03446		0.03446	0.03446		258	0
Cp1002B_648	NA	NA	NA	1	29	Cp1002B,"Cp162","Cp258","Cp262","Cp267","Cp29156","Cp31","Cp32","Cp33","Cp36","Cp48","Cp48252","CpC231","CpCIP5397","CpE19","CpE56","CpFRC41","CpI19","CpI37","CpMB14","CpMEX1","CpMEX25","CpMEX30","CpMEX9","CpN1","CpP54B96","CpPA01","CpPO222","CpVD57"	2.2052	0.377268	2.20167	0.878706	0.377277	2.20168	2304	0
Cp1002B_2117	NA	NA	NA	1	29	Cp1002B,"Cp162","Cp258","Cp262","Cp267","Cp29156","Cp31","Cp32","Cp33","Cp36","Cp48","Cp48252","CpC231","CpCIP5397","CpE19","CpE56","CpFRC41","CpI19","CpI37","CpMB14","CpMEX1","CpMEX25","CpMEX30","CpMEX9","CpN1","CpP54B96","CpPA01","CpPO222","CpVD57"	0.145271	0.1452	2.89001	0.145251	0.1452	2.88998	258	0
Cp1002B_1744	NA	NA	NA	1	29	Cp1002B,"Cp162","Cp258","Cp262","Cp267","Cp29156","Cp31","Cp32","Cp33","Cp36","Cp48","Cp48252","CpC231","CpCIP5397","CpE19","CpE56","CpFRC41","CpI19","CpI37","CpMB14","CpMEX1","CpMEX25","CpMEX30","CpMEX9","CpN1","CpP54B96","CpPA01","CpPO222","CpVD57"	0.0701714	0.06999	3.99192	1	0.06999	3.99172	2306	0
Cp1002B_286	NA	NA	NA	1	29	Cp1002B,"Cp162","Cp258","Cp262","Cp267","Cp29156","Cp31","Cp32","Cp33","Cp36","Cp48","Cp48252","CpC231","CpCIP5397","CpE19","CpE56","CpFRC41","CpI19","CpI37","CpMB14","CpMEX1","CpMEX25","CpMEX30","CpMEX9","CpN1","CpP54B96","CpPA01","CpPO222","CpVD57"	0.316784	0.31581		0.315977	0.31582		258	0
Cp1002B_1365	NA	NA	NA	1	29	Cp1002B,"Cp162","Cp258","Cp262","Cp267","Cp29156","Cp31","Cp32","Cp33","Cp36","Cp48","Cp48252","CpC231","CpCIP5397","CpE19","CpE56","CpFRC41","CpI19","CpI37","CpMB14","CpMEX1","CpMEX25","CpMEX30","CpMEX9","CpN1","CpP54B96","CpPA01","CpPO222","CpVD57"	0.44493	0.44493	1.09923	0.44493	0.44493	1.09922	258	0
Cp1002B_1555	NA	NA	NA	1	29	Cp1002B,"Cp162","Cp258","Cp262","Cp267","Cp29156","Cp31","Cp32","Cp33","Cp36","Cp48","Cp48252","CpC231","CpCIP5397","CpE19","CpE56","CpFRC41","CpI19","CpI37","CpMB14","CpMEX1","CpMEX25","CpMEX30","CpMEX9","CpN1","CpP54B96","CpPA01","CpPO222","CpVD57"	0.590617	0.22162	5.81431	0.37439	0.22162	5.81409	258	0
Cp1002B_847	NA	NA	NA	1	29	Cp1002B,"Cp162","Cp258","Cp262","Cp267","Cp29156","Cp31","Cp32","Cp33","Cp36","Cp48","Cp48252","CpC231","CpCIP5397","CpE19","CpE56","CpFRC41","CpI19","CpI37","CpMB14","CpMEX1","CpMEX25","CpMEX30","CpMEX9","CpN1","CpP54B96","CpPA01","CpPO222","CpVD57"	0.116897	0.11687		0.11687	0.11687		258	0
Cp1002B_1009	NA	NA	NA	1	29	Cp1002B,"Cp162","Cp258","Cp262","Cp267","Cp29156","Cp31","Cp32","Cp33","Cp36","Cp48","Cp48252","CpC231","CpCIP5397","CpE19","CpE56","CpFRC41","CpI19","CpI37","CpMB14","CpMEX1","CpMEX25","CpMEX30","CpMEX9","CpN1","CpP54B96","CpPA01","CpPO222","CpVD57"	0.222619	0.22257	7.12567	0.222593	0.22257	7.12584	258	0
Cp1002B_635	NA	NA	NA	1	29	Cp1002B,"Cp162","Cp258","Cp262","Cp267","Cp29156","Cp31","Cp32","Cp33","Cp36","Cp48","Cp48252","CpC231","CpCIP5397","CpE19","CpE56","CpFRC41","CpI19","CpI37","CpMB14","CpMEX1","CpMEX25","CpMEX30","CpMEX9","CpN1","CpP54B96","CpPA01","CpPO222","CpVD57"	0.05304	0.05304		0.05304	0.05304		258	0
Cp1002B_1813	NA	NA	NA	1	29	Cp1002B,"Cp162","Cp258","Cp262","Cp267","Cp29156","Cp31","Cp32","Cp33","Cp36","Cp48","Cp48252","CpC231","CpCIP5397","CpE19","CpE56","CpFRC41","CpI19","CpI37","CpMB14","CpMEX1","CpMEX25","CpMEX30","CpMEX9","CpN1","CpP54B96","CpPA01","CpPO222","CpVD57"	1.13329	0.99999		1	1		256	0
Cp1002B_571	NA	NA	NA	1	29	Cp1002B,"Cp162","Cp258","Cp262","Cp267","Cp29156","Cp31","Cp32","Cp33","Cp36","Cp48","Cp48252","CpC231","CpCIP5397","CpE19","CpE56","CpFRC41","CpI19","CpI37","CpMB14","CpMEX1","CpMEX25","CpMEX30","CpMEX9","CpN1","CpP54B96","CpPA01","CpPO222","CpVD57"	0.536517	0.5365	9.78497	0.536537	0.5365	9.78501	258	0
Cp1002B_966	NA	NA	NA	1	15	Cp1002B,"Cp267","Cp29156","Cp48252","CpE56","CpFRC41","CpI19","CpMEX1","CpMEX25","CpMEX9","CpN1","CpP54B96","CpPA01","CpPO222","CpVD57"	1.26378	0.99999	0.0001	0.99999	0.99999	0.0001	256	0
Cp1002B_2174	NA	NA	NA	1	29	Cp1002B,"Cp162","Cp258","Cp262","Cp267","Cp29156","Cp31","Cp32","Cp33","Cp36","Cp48","Cp48252","CpC231","CpCIP5397","CpE19","CpE56","CpFRC41","CpI19","CpI37","CpMB14","CpMEX1","CpMEX25","CpMEX30","CpMEX9","CpN1","CpP54B96","CpPA01","CpPO222","CpVD57"	0.71992	0.220417	8.0811	0.357655	0.220427	8.08112	258	0
Cp1002B_1822	NA	NA	NA	1	29	Cp1002B,"Cp162","Cp258","Cp262","Cp267","Cp29156","Cp31","Cp32","Cp33","Cp36","Cp48","Cp48252","CpC231","CpCIP5397","CpE19","CpE56","CpFRC41","CpI19","CpI37","CpMB14","CpMEX1","CpMEX25","CpMEX30","CpMEX9","CpN1","CpP54B96","CpPA01","CpPO222","CpVD57"	0.487285	0.13155		0.27804	0.13154		258	0
Cp1002B_1685	NA	NA	NA	1	15	Cp1002B,"Cp267","Cp29156","Cp48252","CpC231","CpE56","CpFRC41","CpI19","CpMEX1","CpMEX25","CpMEX9","CpN1","CpPA01","CpPO222","CpVD57"	0.878342	0.409219	2.00004	1.00001	1.00001	1.91443	288	0
Cp1002B_1407	NA	NA	NA	1	29	Cp1002B,"Cp162","Cp258","Cp262","Cp267","Cp29156","Cp31","Cp32","Cp33","Cp36","Cp48","Cp48252","CpC231","CpCIP5397","CpE19","CpE56","CpFRC41","CpI19","CpI37","CpMB14","CpMEX1","CpMEX25","CpMEX30","CpMEX9","CpN1","CpP54B96","CpPA01","CpPO222","CpVD57"	0.52446	0.19728	1.96459	0.37075	0.19729	1.96471	2306	0
Cp1002B_1773	NA	NA	NA	1	29	Cp1002B,"Cp162","Cp258","Cp262","Cp267","Cp29156","Cp31","Cp32","Cp33","Cp36","Cp48","Cp48252","CpC231","CpCIP5397","CpE19","CpE56","CpFRC41","CpI19","CpI37","CpMB14","CpMEX1","CpMEX25","CpMEX30","CpMEX9","CpN1","CpP54B96","CpPA01","CpPO222","CpVD57"	159.561	0.369699	2.00075	0.37787	0.37787	3.30989	260	0
Cp1002B_1440	NA	NA	NA	1	29	Cp1002B,"Cp162","Cp258","Cp262","Cp267","Cp29156","Cp31","Cp32","Cp33","Cp36","Cp48","Cp48252","CpC231","CpCIP5397","CpE19","CpE56","CpFRC41","CpI19","CpI37","CpMB14","CpMEX1","CpMEX25","CpMEX30","CpMEX9","CpN1","CpP54B96","CpPA01","CpPO222","CpVD57"	0.0394495	0.03942		0.03942	0.03942		258	0
Cp1002B_1886	NA	NA	NA	1	29	Cp1002B,"Cp162","Cp258","Cp262","Cp267","Cp29156","Cp31","Cp32","Cp33","Cp36","Cp48","Cp48252","CpC231","CpCIP5397","CpE19","CpE56","CpFRC41","CpI19","CpI37","CpMB14","CpMEX1","CpMEX25","CpMEX30","CpMEX9","CpN1","CpP54B96","CpPA01","CpPO222","CpVD57"	0.154568	0.15446	4.65697	0.154468	0.15446	4.65707	258	0
Cp1002B_256	NA	NA	NA	1	29	Cp1002B,"Cp162","Cp258","Cp262","Cp267","Cp29156","Cp31","Cp32","Cp33","Cp36","Cp48","Cp48252","CpC231","CpCIP5397","CpE19","CpE56","CpFRC41","CpI19","CpI37","CpMB14","CpMEX1","CpMEX25","CpMEX30","CpMEX9","CpN1","CpP54B96","CpPA01","CpPO222","CpVD57"	0	0		0	0		258	0
Cp1002B_916	NA	NA	NA	1	29	Cp1002B,"Cp162","Cp258","Cp262","Cp267","Cp29156","Cp31","Cp32","Cp33","Cp36","Cp48","Cp48252","CpC231","CpCIP5397","CpE19","CpE56","CpFRC41","CpI19","CpI37","CpMB14","CpMEX1","CpMEX25","CpMEX30","CpMEX9","CpN1","CpP54B96","CpPA01","CpPO222","CpVD57"	0.08225	0.08225	4.23395	0.08225	0.08225	4.23405	258	0
Cp1002B_2110	NA	NA	NA	1	29	Cp1002B,"Cp162","Cp258","Cp262","Cp267","Cp29156","Cp31","Cp32","Cp33","Cp36","Cp48","Cp48252","CpC231","CpCIP5397","CpE19","CpE56","CpFRC41","CpI19","CpI37","CpMB14","CpMEX1","CpMEX25","CpMEX30","CpMEX9","CpN1","CpP54B96","CpPA01","CpPO222","CpVD57"	0.335145	0.33513		0.33513	0.33513		258	0
Cp1002B_70	NA	NA	NA	1	15	Cp1002B,"Cp267","Cp29156","Cp48252","CpC231","CpFRC41","CpI19","CpMEX1","CpMEX25","CpMEX9","CpN1","CpP54B96","CpPA01","CpPO222","CpVD57"	0	0		0	0		258	0
Cp1002B_74	NA	NA	NA	1	29	Cp1002B,"Cp162","Cp258","Cp262","Cp267","Cp29156","Cp31","Cp32","Cp33","Cp36","Cp48","Cp48252","CpC231","CpCIP5397","CpE19","CpE56","CpFRC41","CpI19","CpI37","CpMB14","CpMEX1","CpMEX25","CpMEX30","CpMEX9","CpN1","CpP54B96","CpPA01","CpPO222","CpVD57"	0.27392	0.27392		0.273927	0.27392		258	0
Cp1002B_1982	NA	NA	NA	1	29	Cp1002B,"Cp162","Cp258","Cp262","Cp267","Cp29156","Cp31","Cp32","Cp33","Cp36","Cp48","Cp48252","CpC231","CpCIP5397","CpE19","CpE56","CpFRC41","CpI19","CpI37","CpMB14","CpMEX1","CpMEX25","CpMEX30","CpMEX9","CpN1","CpP54B96","CpPA01","CpPO222","CpVD57"	0.236206	0.23618	2.5557	0.236188	0.23618	2.55569	258	0
Cp1002B_506	NA	NA	NA	1	28	Cp1002B,"Cp162","Cp258","Cp262","Cp29156","Cp31","Cp32","Cp33","Cp36","Cp48","Cp48252","CpC231","CpCIP5397","CpE19","CpE56","CpFRC41","CpI19","CpI37","CpMB14","CpMEX1","CpMEX25","CpMEX30","CpMEX9","CpN1","CpP54B96","CpPA01","CpPO222","CpVD57"	0.475552	0.13205	7.81024	0.13275	0.13205	7.81081	258	0
Cp1002B_1384	NA	NA	NA	1	29	Cp1002B,"Cp162","Cp258","Cp262","Cp267","Cp29156","Cp31","Cp32","Cp33","Cp36","Cp48","Cp48252","CpC231","CpCIP5397","CpE19","CpE56","CpFRC41","CpI19","CpI37","CpMB14","CpMEX1","CpMEX25","CpMEX30","CpMEX9","CpN1","CpP54B96","CpPA01","CpPO222","CpVD57"	0.04836	0.04836	6.62525	0.0484076	0.04836	6.6252	258	0
Cp1002B_854	NA	NA	NA	1	29	Cp1002B,"Cp162","Cp258","Cp262","Cp267","Cp29156","Cp31","Cp32","Cp33","Cp36","Cp48","Cp48252","CpC231","CpCIP5397","CpE19","CpE56","CpFRC41","CpI19","CpI37","CpMB14","CpMEX1","CpMEX25","CpMEX30","CpMEX9","CpN1","CpP54B96","CpPA01","CpPO222","CpVD57"	0.103097	0.103079	4.40173	0.376766	0.10308	4.4015	258	0
Cp1002B_1186	NA	NA	NA	1	16	Cp1002B,"Cp267","Cp29156","Cp48252","CpC231","CpE56","CpFRC41","CpI19","CpMEX1","CpMEX25","CpMEX9","CpN1","CpP54B96","CpPA01","CpPO222","CpVD57"	0.15258	0.15258		0.15259	0.15259		258	0
Cp1002B_1241	NA	NA	NA	1	28	Cp1002B,"Cp162","Cp258","Cp262","Cp267","Cp29156","Cp31","Cp32","Cp33","Cp36","Cp48","Cp48252","CpC231","CpCIP5397","CpE19","CpE56","CpFRC41","CpI19","CpMB14","CpMEX1","CpMEX25","CpMEX30","CpMEX9","CpN1","CpP54B96","CpPA01","CpPO222","CpVD57"	1.01575	0.99999		1	1		256	0
Cp1002B_1870	NA	NA	NA	1	29	Cp1002B,"Cp162","Cp258","Cp262","Cp267","Cp29156","Cp31","Cp32","Cp33","Cp36","Cp48","Cp48252","CpC231","CpCIP5397","CpE19","CpE56","CpFRC41","CpI19","CpI37","CpMB14","CpMEX1","CpMEX25","CpMEX30","CpMEX9","CpN1","CpP54B96","CpPA01","CpPO222","CpVD57"	0.173275	0.17323	4.74066	0.173263	0.17323	4.74112	258	0
Cp1002B_2103	NA	NA	NA	1	29	Cp1002B,"Cp162","Cp258","Cp262","Cp267","Cp29156","Cp31","Cp32","Cp33","Cp36","Cp48","Cp48252","CpC231","CpCIP5397","CpE19","CpE56","CpFRC41","CpI19","CpI37","CpMB14","CpMEX1","CpMEX25","CpMEX30","CpMEX9","CpN1","CpP54B96","CpPA01","CpPO222","CpVD57"	0.778025	0.34195	4.69822	0.47084	0.34194	4.69818	258	0
Cp1002B_1282	NA	NA	NA	1	28	Cp1002B,"Cp162","Cp258","Cp262","Cp267","Cp29156","Cp31","Cp32","Cp33","Cp36","Cp48","Cp48252","CpC231","CpCIP5397","CpE19","CpFRC41","CpI19","CpI37","CpMB14","CpMEX1","CpMEX25","CpMEX30","CpMEX9","CpN1","CpP54B96","CpPA01","CpPO222","CpVD57"	0.349338	0.34927	6.10776	0.349267	0.34926	6.10776	258	0
Cp1002B_1637	NA	NA	NA	1	29	Cp1002B,"Cp162","Cp258","Cp262","Cp267","Cp29156","Cp31","Cp32","Cp33","Cp36","Cp48","Cp48252","CpC231","CpCIP5397","CpE19","CpE56","CpFRC41","CpI19","CpI37","CpMB14","CpMEX1","CpMEX25","CpMEX30","CpMEX9","CpN1","CpP54B96","CpPA01","CpPO222","CpVD57"	0.16976	0.16976	0.48642	0.16976	0.16976	0.48642	258	0
Cp1002B_1482	NA	NA	NA	1	29	Cp1002B,"Cp162","Cp258","Cp262","Cp267","Cp29156","Cp31","Cp32","Cp33","Cp36","Cp48","Cp48252","CpC231","CpCIP5397","CpE19","CpE56","CpFRC41","CpI19","CpI37","CpMB14","CpMEX1","CpMEX25","CpMEX30","CpMEX9","CpN1","CpP54B96","CpPA01","CpPO222","CpVD57"	0.16607	0.16607		0.16607	0.16607		258	0
Cp1002B_1264	NA	NA	NA	1	29	Cp1002B,"Cp162","Cp258","Cp262","Cp267","Cp29156","Cp31","Cp32","Cp33","Cp36","Cp48","Cp48252","CpC231","CpCIP5397","CpE19","CpE56","CpFRC41","CpI19","CpI37","CpMB14","CpMEX1","CpMEX25","CpMEX30","CpMEX9","CpN1","CpP54B96","CpPA01","CpPO222","CpVD57"	0.51715	0.12813	2.20015	0.17276	0.12813	2.19979	258	0
Cp1002B_1321	NA	NA	NA	1	29	Cp1002B,"Cp162","Cp258","Cp262","Cp267","Cp29156","Cp31","Cp32","Cp33","Cp36","Cp48","Cp48252","CpC231","CpCIP5397","CpE19","CpE56","CpFRC41","CpI19","CpI37","CpMB14","CpMEX1","CpMEX25","CpMEX30","CpMEX9","CpN1","CpP54B96","CpPA01","CpPO222","CpVD57"	1.82291	0.19266	6.41039	0.33886	0.19267	6.41039	256	0
Cp1002B_1093	NA	NA	NA	1	16	Cp1002B,"Cp267","Cp29156","Cp48252","CpC231","CpE56","CpFRC41","CpI19","CpMEX1","CpMEX25","CpMEX9","CpN1","CpP54B96","CpPA01","CpPO222","CpVD57"	1	1		1	1		256	0
Cp1002B_717	NA	NA	NA	1	29	Cp1002B,"Cp162","Cp258","Cp262","Cp267","Cp29156","Cp31","Cp32","Cp33","Cp36","Cp48","Cp48252","CpC231","CpCIP5397","CpE19","CpE56","CpFRC41","CpI19","CpI37","CpMB14","CpMEX1","CpMEX25","CpMEX30","CpMEX9","CpN1","CpP54B96","CpPA01","CpPO222","CpVD57"	0.058902	0.05888		0.0593041	0.05889		258	0
Cp1002B_1761	NA	NA	NA	1	29	Cp1002B,"Cp162","Cp258","Cp262","Cp267","Cp29156","Cp31","Cp32","Cp33","Cp36","Cp48","Cp48252","CpC231","CpCIP5397","CpE19","CpE56","CpFRC41","CpI19","CpI37","CpMB14","CpMEX1","CpMEX25","CpMEX30","CpMEX9","CpN1","CpP54B96","CpPA01","CpPO222","CpVD57"	0.06286	0.06286		0.06297	0.06297		258	0
Cp1002B_1939	NA	NA	NA	1	29	Cp1002B,"Cp162","Cp258","Cp262","Cp267","Cp29156","Cp31","Cp32","Cp33","Cp36","Cp48","Cp48252","CpC231","CpCIP5397","CpE19","CpE56","CpFRC41","CpI19","CpI37","CpMB14","CpMEX1","CpMEX25","CpMEX30","CpMEX9","CpN1","CpP54B96","CpPA01","CpPO222","CpVD57"	0.177843	0.17771	9.17122	0.177726	0.17771	9.17134	258	0
Cp1002B_2178	NA	NA	NA	1	29	Cp1002B,"Cp162","Cp258","Cp262","Cp267","Cp29156","Cp31","Cp32","Cp33","Cp36","Cp48","Cp48252","CpC231","CpCIP5397","CpE19","CpE56","CpFRC41","CpI19","CpI37","CpMB14","CpMEX1","CpMEX25","CpMEX30","CpMEX9","CpN1","CpP54B96","CpPA01","CpPO222","CpVD57"	0.206506	0.20621	3.19509	0.20621	0.20621	3.19506	258	0
Cp1002B_1679	NA	NA	NA	1	29	Cp1002B,"Cp162","Cp258","Cp262","Cp267","Cp29156","Cp31","Cp32","Cp33","Cp36","Cp48","Cp48252","CpC231","CpCIP5397","CpE19","CpE56","CpFRC41","CpI19","CpI37","CpMB14","CpMEX1","CpMEX25","CpMEX30","CpMEX9","CpN1","CpP54B96","CpPA01","CpPO222","CpVD57"	0.476684	0.30144	3.24816	0.43298	0.30144	3.24838	258	0
Cp1002B_410	NA	NA	NA	1	29	Cp1002B,"Cp162","Cp258","Cp262","Cp267","Cp29156","Cp31","Cp32","Cp33","Cp36","Cp48","Cp48252","CpC231","CpCIP5397","CpE19","CpE56","CpFRC41","CpI19","CpI37","CpMB14","CpMEX1","CpMEX25","CpMEX30","CpMEX9","CpN1","CpP54B96","CpPA01","CpPO222","CpVD57"	0.107136	0.067099		0.067	0.067		258	0
Cp1002B_1087	NA	NA	NA	1	29	Cp1002B,"Cp162","Cp258","Cp262","Cp267","Cp29156","Cp31","Cp32","Cp33","Cp36","Cp48","Cp48252","CpC231","CpCIP5397","CpE19","CpE56","CpFRC41","CpI19","CpI37","CpMB14","CpMEX1","CpMEX25","CpMEX30","CpMEX9","CpN1","CpP54B96","CpPA01","CpPO222","CpVD57"	0.09132	0.09119	7.70407	0.0912536	0.09119	7.70387	258	0
Cp1002B_1973	NA	NA	NA	1	29	Cp1002B,"Cp162","Cp258","Cp262","Cp267","Cp29156","Cp31","Cp32","Cp33","Cp36","Cp48","Cp48252","CpC231","CpCIP5397","CpE19","CpE56","CpFRC41","CpI19","CpI37","CpMB14","CpMEX1","CpMEX25","CpMEX30","CpMEX9","CpN1","CpP54B96","CpPA01","CpPO222","CpVD57"	0.0914298	0.09135		0.0924495	0.09135		258	0
Cp1002B_541	NA	NA	NA	1	29	Cp1002B,"Cp162","Cp258","Cp262","Cp267","Cp29156","Cp31","Cp32","Cp33","Cp36","Cp48","Cp48252","CpC231","CpCIP5397","CpE19","CpE56","CpFRC41","CpI19","CpI37","CpMB14","CpMEX1","CpMEX25","CpMEX30","CpMEX9","CpN1","CpP54B96","CpPA01","CpPO222","CpVD57"	0.408591	0.40803	7.33446	0.408152	0.40801	7.3345	258	0
Cp1002B_1815	NA	NA	NA	1	29	Cp1002B,"Cp162","Cp258","Cp262","Cp267","Cp29156","Cp31","Cp32","Cp33","Cp36","Cp48","Cp48252","CpC231","CpCIP5397","CpE19","CpE56","CpFRC41","CpI19","CpI37","CpMB14","CpMEX1","CpMEX25","CpMEX30","CpMEX9","CpN1","CpP54B96","CpPA01","CpPO222","CpVD57"	1	1		1	1		256	0
[truncated: 731 more rows]

## Sheet: 10 OvisSubset2
Foreground 10: OvisSubset2 (strains CpMEX1 and CpMEX9)
[truncated: 1,943 more rows]

## Sheet: 11 OvisSubset3
Foreground 11: OvisSubset3 (strains CpP54B96, CpC231, CpI19, Cp29156 and CpMEX25)
[truncated: 1,937 more rows]

## Sheet: 12 OvisSubset4
Foreground 12: OvisSubset4 (strains PA01 and N1)
[truncated: 1,944 more rows]

## Sheet: 13 EquiBuffaloSubset
Foreground 13: EquiBuffaloSubset (strains 32 and 33)
[truncated: 2,009 more rows]
